# Supplementary material for: The structural landscape and diversity of Pyricularia oryzae MAX effectors revisited
Source: PLoS Pathog. 2024 May 6;20(5):e1012176. doi: 10.1371/journal.ppat.1012176 (PMC11132498; doi:10.1371/journal.ppat.1012176)
Supplement: S8 Table — (XLSX) [file ppat.1012176.s016.xlsx]

## Sheet: S8a_OG_MAX
S8a Table. Comparison of P. oryzae MAX effector candidates in the present and previous modeling studies
(a) The 94 orthogroup clusters (OG) identified by HMM pattern searching combined with multiple template homology modeling of MAX effector candidates found in the pangenome of P. oryzae 120 isolates as reported in Le Nahour et al. (4). Sequence identifiers (ID) refer to the representative sequences chosen for each OG as reported in S2 Table of the present study
(b) Sequence ID of the corresponding sequences found in the genome of P. oryzae 70-15 reference strain. Highlighted in blue and green are MAX effectors identified by systematic modeling of effector candidates in previous studies (1, 2, 3) or HMM pattern searching combined with AlphaFold modeling (this work)."nf" indicates that the OG representative sequence was not found in the genome of strain 7…
(c) The 77 MAX effector candidates validated in the present study by AF2 modeling of OG representatives. MAX Group refers to the structural groups defined in Fig 7. Singleton MAX effectors that do not belong to a structural group are indicated as "s". OG clusters that were not selected as MAX effectors are highlighted in pink
(1) Seong K, Krasileva KV. Computational Structural Genomics Unravels Common Folds and Novel Families in the Secretome of Fungal Phytopathogen Magnaporthe oryzae. Mol Plant Microbe Interact. 2021. doi: 10.1094/MPMI-03-21-0071-R.
(2) Seong K, Krasileva KV. Prediction of effector protein structures from fungal phytopathogens enables evolutionary analyses. Nat Microbiol. 2023;8: 174–187. doi:10.1038/s41564-022-01287-6
(3) Yan X, et al. The transcriptional landscape of plant infection by the rice blast fungus Magnaporthe oryzae reveals distinct families of temporally co-regulated and. Plant Cell. 2023;35: 1360–1385.doi.org/10.1093/plcell/koad036
(4) Le Naour—Vernet M, Charriat F, Gracy J, Cros-Arteil S, Ravel S, Veillet F, et al. Adaptive evolution in virulence effectors of the rice blast fungus Pyricularia oryzae. Seidl MF, editor. PLOS Pathog. 2023;19: e1011294. doi:10.1371/journal.ppat.1011294
Orthogroup of MAX candidates (a)		Strain 70-15 (b)	Validated MAX effectors (c)
OG cluster	Identifier (Host_Mo_isolate_Gene ID)	MGG Identifier	MAX ID	MAX Group	References
OG01	Triticum_Mo_B2_115880T0	nf	MAX01	AVR-Pik	This work
OG02	Oryza_Mo_87_120_118150T0	MGG_15972T0	MAX02	AVR-Pik	(1), (3), this work
OG03	Brachiaria_Mo_Bd8401_113610T0	nf	MAX03	AVR-Pik	This work
OG04	Oryza_Mo_87_120_068120T0	nf
OG05	Oryza_Mo_87_120_068110T0	MGG_12426T0	MAX05	AVR-Pib	(1), (2), (3), this work
OG06	Oryza_Mo_87_120_117670T0	MGG_18041T0	MAX06	AvrPiz-t	(1), (2), (3), this work
OG07	Triticum_Mo_12_1_205_023240T0	nf	MAX07	AvrPiz-t	This work
OG08	Oryza_Mo_87_120_064890T0	MGG_07804T0	MAX08	C	This work
OG09	Echinichola_Mo_IR0015_070470T0	nf	MAX09	C	This work
OG10	Triticum_Mo_12_1_205_049140T0	nf	MAX10	J	This work
OG11	Setaria_Mo_Arcadia_117730T0	nf	MAX11	J	This work
OG12	Lolium_Mo_CHRF_114940T0	MGG_16619T0	MAX12	B	(1), (3), this work
OG13	Lolium_Mo_Br58_118190T0	nf	MAX13	B	This work
OG14	Oryza_Mo_AG0004_119100T0	nf	MAX14	B	This work
OG15	Brachiaria_Mo_Bd8401_068860T0	MGG_05424T0	MAX15	M	This work
OG16	Triticum_Mo_12_1_205_001690T0	MGG_08414T0
OG17	Triticum_Mo_12_1_205_033830T0	MGG_09675T0	MAX17	s	This work
OG18	Oryza_Mo_87_120_079830T0	MGG_00954T0	MAX18	s	This work
OG19	Oryza_Mo_87_120_110330T0	MGG_14793T0	MAX19	AVR-Pib	(1), (2), (3), this work
OG20	Lolium_Mo_Br58_016220T0	MGG_18019T0	MAX20	s	This work
OG21	Oryza_Mo_87_120_063950T0	nf	MAX21	O	This work
OG22	Triticum_Mo_12_1_205_114180T0	MGG_17148T0
OG23	Stenotaphrum_Mo_SSFL02_117450T0	nf	MAX23	s	This work
OG24	Stenotaphrum_Mo_SSFL02_116130T0	MGG_17132T0	MAX24	MoToxB	(1), (2), (3), this work
OG25	Echinichola_Mo_GN0001_113320T0	MGG_02635T0	MAX25	D	(2), (3), this work
OG26	Lolium_Mo_Br58_116830T0	MGG_10335T0
OG27	Lolium_Mo_Br58_022860T0	MGG_02546T0	MAX27	s	This work
OG28	Lolium_Mo_Br58_067180T0	MGG_08944T0	MAX28	s	This work
OG29	Oryza_Mo_87_120_115900T0	MGG_15575T0	MAX29	F	This work
OG30	Oryza_Mo_87_120_072540T0	MGG_10282T0	MAX30	M	(2), (3), this work
OG31	Oryza_Mo_87_120_115960T0	MGG_17667T0	MAX31	s	This work
OG32	Brachiaria_Mo_Bd8401_036520T0	MGG_08469T0	MAX32	G	(3), this work
OG33	Lolium_Mo_Br58_090910T0	nf	MAX33	MoToxB	This work
OG34	Oryza_Mo_87_120_115840T0	MGG_15625T0	MAX34	L	(3), this work
OG35	Setaria_Mo_Arcadia_116450T0	nf	MAX35	N	This work
OG36	Stenotaphrum_Mo_SSFL02_031790T0	nf	MAX36	s	This work
OG37	Brachiaria_Mo_Bd8401_070610T0	nf	MAX37	s	This work
OG38	Brachiaria_Mo_Bd8401_113550T0	nf	MAX38	s	This work
OG39	Oryza_Mo_AG0004_119250T0	nf	MAX39	A	This work
OG40	Triticum_Mo_12_1_205_116350T0	nf	MAX40	A	This work
OG41	Brachiaria_Mo_Bd8401_117640T0	MGG_16939T0	MAX41	A	(1), (2), (3), this work
OG42	Brachiaria_Mo_Bd8401_117480T0	MGG_18062T0	MAX42	A	(1), (2), (3), this work
OG43	Triticum_Mo_12_1_205_099660T0	MGG_17563T0	MAX43	s	This work
OG44	Triticum_Mo_B2_097790T0	MGG_15391T0	MAX44	s	This work
OG45	Brachiaria_Mo_Bd8401_032890T0	nf	MAX45	s	This work
OG46	Stenotaphrum_Mo_SSFL02_071710T0	nf	MAX46	MoToxB	This work
OG47	Triticum_Mo_12_1_205_114780T0	nf	MAX47	K	This work
OG48	Eleusine_Mo_B51_040130T0	MGG_08992T0	MAX48	L	(2), (3), this work
OG49	Oryza_Mo_87_120_054380T0	MGG_08482T0	MAX49	s	(3), this work
OG50	Oryza_Mo_87_120_116980T0	nf	MAX50	s	This work
OG51	Oryza_Mo_87_120_025600T0	nf
OG52	Lolium_Mo_Br58_051980T0	MGG_08481T0	MAX52	H	This work
OG53	Triticum_Mo_12_1_205_115630T0	MGG_15207T0	MAX53	D	(1), (2), (3), this work
OG54	Brachiaria_Mo_Bd8401_116370T0	MGG_11967T0; MGG_15459T0			(2), (3)
OG55	Eleusine_Mo_B51_023380T0	MGG_00821T0	MAX55	s	This work
OG56	Brachiaria_Mo_Bd8401_049230T0	nf	MAX56	s	This work
OG57	Echinichola_Mo_GN0001_111790T0	MGG_08990T0	MAX57	E	This work
OG58	Eleusine_Mo_B51_116520T0	nf	MAX58	AVR-Pia	This work
OG59	Stenotaphrum_Mo_SSFL02_062960T0	MGG_15960T0
OG60	Triticum_Mo_12_1_205_115240T0	nf	MAX60	s	This work
OG61	Triticum_Mo_12_1_205_116640T0	nf	MAX61	AVR-Pib	This work
OG62	Echinichola_Mo_GN0001_114110T0	nf	MAX62	AVR-Pib	This work
OG63	Oryza_Mo_87_120_074600T0	nf	MAX63	N	This work
OG64	Lolium_Mo_Pg1213_22_115930T0	MGG_17255T0	MAX64	F	(2), (3), this work
OG65	Brachiaria_Mo_Bm88324_114960T0	MGG_13133T0
OG66	Lolium_Mo_Br58_073460T0	MGG_08607T0	MAX66	s	This work
OG67	Echinichola_Mo_GN0001_115030T0	MGG_16175T0	MAX67	I	(1), (2), (3), this work
OG68	Oryza_Mo_INA168_119370T0	nf
OG69	Lolium_Mo_Br58_118830T0	MGG_02207T0	MAX69	N	(2), (3), this work
OG70	Eragrostis_Mo_G17_016110T0	MGG_14834T0	MAX70	O	This work
OG71	Oryza_Mo_87_120_091800T0	MGG_00148T0
OG72	Oryza_Mo_87_120_117680T0	MGG_18060T0	MAX72	AVR-Pib	(1), (2), (3), this work
OG73	Setaria_Mo_Arcadia_116640T0	MGG_04384T0
OG74	Setaria_Mo_Arcadia_118280T0	MGG_16113T0	MAX74	s	This work
OG75	Setaria_Mo_Arcadia_088500T0	MGG_11304T0	MAX75	D	(2), (3), this work
OG76	Lolium_Mo_Br58_118470T0	MGG_10975T0	MAX76	M	This work
OG77	Oryza_Mo_AG0004_069780T0	MGG_16057T0
OG78	Triticum_Mo_12_1_205_033750T0	nf	MAX78	s	This work
OG79	Oryza_Mo_CH1881_070540T0	nf
OG80	Brachiaria_Mo_Bm88324_068560T0	nf	MAX80	I	This work
OG81	Triticum_Mo_B2_059810T0	nf
OG82	Oryza_Mo_BN0019_047960T0	nf	MAX82	O	This work
OG83	Setaria_Mo_Arcadia_074170T0	nf	MAX83	E	This work
OG84	Stenotaphrum_Mo_SSFL02_017760T0	nf	MAX84	s	This work
OG85	Eleusine_Mo_B51_117060T0	nf
OG86	Triticum_Mo_B2_117270T0	nf	MAX86	s	This work
OG87	Triticum_Mo_12_1_205_117030T0	nf
OG88	Oryza_Mo_87_120_118270T0	nf	MAX88	N	This work
OG89	Triticum_Mo_12_1_205_116870T0	nf	MAX89	MoToxB	This work
OG90	Triticum_Mo_12_1_205_116380T0	nf	MAX90	G	This work
OG91	Brachiaria_Mo_Bm88324_114700T0	nf	MAX91	I	This work
OG92	Echinichola_Mo_IR0088_113040T0	nf	MAX92	K	This work
OG93	Brachiaria_Mo_Bd8401_118010T0	nf	MAX93	AVR-Pia	This work
OG94	Setaria_Mo_Arcadia_065120T0	MGG_15981T0

## Sheet: S8b_MGG_MAX
S8b Table. MAX effectors from previous modelisation studies in M. oryzae strain 70-15
Candidate MAX effector genes identified in all the 3 modelisation studies are indicated in red
Indicated in red and blue are those identified in all 3 studies or only in Yan et al., 2023 (ref. 3) resp.
Highlighted in yellow are those which are not found within the OG representative sequences (Table S8a)
(1) Seong K, Krasileva KV. Computational Structural Genomics Unravels Common Folds and Novel Families in the Secretome of Fungal Phytopathogen Magnaporthe oryzae. Mol Plant Microbe Interact. 2021. doi: 10.1094/MPMI-03-21-0071-R.
(2) Seong K, Krasileva KV. Prediction of effector protein structures from fungal phytopathogens enables evolutionary analyses. Nat Microbiol. 2023;8: 174–187. doi:10.1038/s41564-022-01287-6
(3) Yan X, et al. The transcriptional landscape of plant infection by the rice blast fungus Magnaporthe oryzae reveals distinct families of temporally co-regulated and. Plant Cell. 2023;35: 1360–1385.doi.org/10.1093/plcell/koad036
	MAX candidate genes in M. oryzae strain 70-15
	ref. (1)	ref. (2)	ref. (3)
	Cluster Id 26	Cluster Id 111	Cluster Id 8
		MGG_02207T0	MGG_02207T0
		MGG_02635T0	MGG_02635T0
			MGG_08469T0
			MGG_08482T0
		MGG_08992T0	MGG_08992T0
		MGG_09425T0	MGG_09425T0
			MGG_10004T0
			MGG_10120T0
		MGG_10282T0	MGG_10282T0
		MGG_11304T0	MGG_11304T0
		MGG_11967T0	MGG_11967T0
	MGG_12426T0	MGG_12426T0	MGG_12426T0
		MGG_14600T0	MGG_14600T0
	MGG_14793T0	MGG_14793T0	MGG_14793T0
	MGG_15207T0	MGG_15207T0	MGG_15207T0
		MGG_15443T0	MGG_15443T0
		MGG_15459T0	MGG_15459T0
			MGG_15625T0
		MGG_15911T0	MGG_15911T0
		MGG_15972T0	MGG_15972T0
	MGG_16175T0	MGG_16175T0	MGG_16175T0
		MGG_16475T0	MGG_16475T0
	MGG_16619T0		MGG_16619T0
	MGG_16939T0	MGG_16939T0	MGG_16939T0
	MGG_17132T0	MGG_17132T0	MGG_17132T0
	MGG_17249T0	MGG_17249T0	MGG_17249T0
		MGG_17255T0	MGG_17255T0
		MGG_17266T0	MGG_17266T0
		MGG_17601T0	MGG_17601T0
	MGG_18041T0	MGG_18041T0	MGG_18041T0
	MGG_18060T0	MGG_18060T0	MGG_18060T0
	MGG_18062T0	MGG_18062T0	MGG_18062T0
TOTAL	11	26	32

## Sheet: S8c_other_MAX
S8c Table. MAX effectors reported in previous modelisation studies given by their references
(a) Sequence gene ID in the genome of P. oryzae 70-15 reference strain.
(b) Orthogroup ID of the corresponding gene found in Le Naour et al. (4)."nf" indicates that the MGG sequence was not found (no match)
(c) MAX pLDDT scores of AlphaFold2 models are averaged values from the MAX core only. Models of MAX effectors highlighted in yellow were provided by Seong et al. (2). Models highlighted in blue were generated in this work using the custom MSA implementation of AlphaFold2 as described in Materials and Methods.
The MAX ID numbering arbitrarily started at MAX100
(1) Seong K, Krasileva KV. Computational Structural Genomics Unravels Common Folds and Novel Families in the Secretome of Fungal Phytopathogen Magnaporthe oryzae. Mol Plant Microbe Interact. 2021. doi: 10.1094/MPMI-03-21-0071-R.
(2) Seong K, Krasileva KV. Prediction of effector protein structures from fungal phytopathogens enables evolutionary analyses. Nat Microbiol. 2023;8: 174–187. doi:10.1038/s41564-022-01287-6
(3) Yan X, et al. The transcriptional landscape of plant infection by the rice blast fungus Magnaporthe oryzae reveals distinct families of temporally co-regulated and. Plant Cell. 2023;35: 1360–1385.doi.org/10.1093/plcell/koad036
(4) Le Naour—Vernet M, Charriat F, Gracy J, Cros-Arteil S, Ravel S, Veillet F, et al. Adaptive evolution in virulence effectors of the rice blast fungus Pyricularia oryzae. Seidl MF, editor. PLOS Pathog. 2023;19: e1011294. doi:10.1371/journal.ppat.1011294
MAX candidates			Validated MAX effectors
MGG ID (strain 70-15) (a)	Orthogroup ID (b)	Mature protein sequence	MAX ID	MAX pLDDT ( c)	MAX group	References
MGG_04735T0	OG0009670	EDVPKHGQVDSRHGQGSSNHGNNKPDKQFLWGWRCQVALIEHVDGKKVEVGKVVTEIGGEGSLHNVQLGEKGYVRFKTRQNCYPDIIEGTMDGDRFELGHKRRWTVVRTTKVPGEDKAPLVAETQ	MAX100	70.3	s	This work
MGG_05896T0	OG0011196	ASTSTKVKLDNRKEPALCHVVIVKPAQIRHPLDTWVETFAWVKAGKVVEWHSPKYGSVKVKTDEDDCHLTFLVNELINGYTCQLSR	MAX101	62.61	M	(2),(3)
MGG_07348T0	nf	ASDGASTSGVKATGDMGSPRGVQDAGGSPGAPASSVAQASSGSSKPSRLTRISRIGRPKRSNRPNRPKSTKMCQTSLLSSTGVVVRTMSLVPGEDNLFSYPDGPDQTEHVITVKPSKLTCKPSITEGGIPEGWKWKYMKV	MAX102	96.25	N	.(2)
MGG_09425T0	OG0010462	SAVPTNPPDVPTNSPDVPTKPPGRISNTAAGFVNFFKKKASSSTPPPAECEYTVYRNQETDARRRKHSQEGTYSFSHHGKAAKNSKQNIFGVKVRFDRECRPHYSSKNQIAVIPGIHNDDVIQVDWERFDLHMR	MAX103	82.79	I	(1),(2),(3)
MGG_10120T0	OG0010766	NNPDSNDSDCHIWIKDNSDIVVGYSKAVTGQTAVVEISQGPHKKEQFKFATAADQTNKKDCTAGLAGERSFPAGWRIKTFKTEPWVTLTRNYQPIAFKGYNRDPQTQSGSLKFFEIPYGEMKSGKDCNVAQTEKASSVKQPAIQERDEQQI	MAX104	89.28	s	(2),(3)
MGG_14600T0	OG0010418	SFFDGEDGCLVEITEKTKFLGFTTGGGKSLGNDCLPFGSQRPISVTGTDGKTINLNVSGSKKCKTKVELGPPLPDNAVISAFSAVC	MAX105	64.1	s	This work
MGG_15443T0	OG0011265	IPAGGHAPSRSETVDTGDANGCMVTVHQPKRKLSDKQKAKGAEEWGKLMGHKCILFGHSEEVAGRYVTVPKDHCDDIRADFPSGWYTVGTLALC	MAX106	82.65	s	(2),(3)
MGG_15911T0	OG0010543	AISNFFFPKDCVVRLGTPSSGIADSVTKCIKRGSSGELRTDDGDVVNFVTDDKCNPSVAPGSTLPPTKVLDVARMCNAK	MAX107	84.2	s	(2),(3)
MGG_16475T0	OG0009412	RICKVGIYRAAKDNNWRLRAARKIRISMDDTPMQFQWDYKDGASKEATYKVELHYEGCEAKVVGDQKLPAYLTIKGTISEDVSVTGHPEFDE	MAX108	84.43	N	(1),(2),(3)
MGG_17249T0	OG0010903	RPCFVALSKDGEFVENWGGVHEIQGPGEVTMEVAHYKFKIKLDGNCFPTVVNHIPHGHEVSVYGKAFGGAPAVNYLISKGNKVDSLGDFDATKGDAAAWDYISARPDLKKKKVVRPYNYFN	MAX109	74.75	A	(1),(2),(3)
MGG_17266T0	OG0011049	HPYVSERSVDLQTPAPINCVVVLRFRATDQMVRGQSRLVPAGDSTRFKLGNQSYLVFTGRDCTVVDPAAGGQLPAEYYFFGMPSPQIDSD	MAX110	89.62	O	(1),(2),(3)
MGG_17601T0	OG0011422	TKRKDPPLSPNNRAHIIGCNVRLIETDSLGYESTIEEKPISPSGTQTFQYGKDNIYVGVNKLCEVMEARGLRKDMTHLEFDITVQDVNGKVKRITRSY	MAX111	91.93	M	(1),(2),(3)
