# Supplementary material for: The structural landscape and diversity of Pyricularia oryzae MAX effectors revisited
Source: PLoS Pathog. 2024 May 6;20(5):e1012176. doi: 10.1371/journal.ppat.1012176 (PMC11132498; doi:10.1371/journal.ppat.1012176)
Supplement: S1 File — (ZIP) [file ppat.1012176.s018.zip]

Archive with 79 entries (78 files):
- Supplementary_Data/
- Supplementary_Data/MAX84.pdb
- Supplementary_Data/MAX90.pdb
- Supplementary_Data/MAX47.pdb
- Supplementary_Data/MAX53.pdb
- Supplementary_Data/MAX52.pdb
- Supplementary_Data/MAX46.pdb
- Supplementary_Data/MAX91.pdb
- Supplementary_Data/MAX93.pdb
- Supplementary_Data/MAX50.pdb
- Supplementary_Data/MAX44.pdb
- Supplementary_Data/MAX78.pdb
- Supplementary_Data/MAX45.pdb
- Supplementary_Data/MAX86.pdb
- Supplementary_Data/MAX92.pdb
- Supplementary_Data/MAX82.pdb
- Supplementary_Data/MAX69.pdb
- Supplementary_Data/MAX55.pdb
- Supplementary_Data/MAX41.pdb
- Supplementary_Data/.DS_Store
- Supplementary_Data/MAX40.pdb
- Supplementary_Data/MAX83.pdb
- Supplementary_Data/MAX42.pdb
- Supplementary_Data/MAX56.pdb
- Supplementary_Data/MAX57.pdb
- Supplementary_Data/MAX43.pdb
- Supplementary_Data/MAX80.pdb
- Supplementary_Data/MAX24.pdb
- Supplementary_Data/MAX30.pdb
- Supplementary_Data/MAX18.pdb
- Supplementary_Data/MAX19.pdb
- Supplementary_Data/MAX31.pdb
- Supplementary_Data/MAX25.pdb
- Supplementary_Data/MAX33.pdb
- Supplementary_Data/MAX27.pdb
- Supplementary_Data/MAX32.pdb
- Supplementary_Data/MAX36.pdb
- Supplementary_Data/MAX23.pdb
- Supplementary_Data/MAX37.pdb
- Supplementary_Data/MAX09.pdb
- Supplementary_Data/MAX21.pdb
- Supplementary_Data/MAX35.pdb
- Supplementary_Data/MAX34.pdb
- Supplementary_Data/MAX20.pdb
- Supplementary_Data/MAX08.pdb
- Supplementary_Data/MAX05.pdb
- Supplementary_Data/MAX11.pdb
- Supplementary_Data/MAX39.pdb
- Supplementary_Data/MAX38.pdb
- Supplementary_Data/MAX10.pdb
- Supplementary_Data/MAX12.pdb
- Supplementary_Data/MAX06.pdb
- Supplementary_Data/MAX07.pdb
- Supplementary_Data/MAX13.pdb
- Supplementary_Data/MAX17.pdb
- Supplementary_Data/MAX03.pdb
- Supplementary_Data/MAX02.pdb
- Supplementary_Data/MAX28.pdb
- Supplementary_Data/MAX14.pdb
- Supplementary_Data/MAX15.pdb
- Supplementary_Data/MAX01.pdb
- Supplementary_Data/MAX29.pdb
- Supplementary_Data/MAX66.pdb
- Supplementary_Data/MAX72.pdb
- Supplementary_Data/MAX67.pdb
- Supplementary_Data/MAX58.pdb
- Supplementary_Data/MAX64.pdb
- Supplementary_Data/MAX70.pdb
- Supplementary_Data/MAX48.pdb
- Supplementary_Data/MAX74.pdb
- Supplementary_Data/MAX60.pdb
- Supplementary_Data/MAX61.pdb
- Supplementary_Data/MAX75.pdb
- Supplementary_Data/MAX49.pdb
- Supplementary_Data/MAX88.pdb
- Supplementary_Data/MAX63.pdb
- Supplementary_Data/MAX76.pdb
- Supplementary_Data/MAX62.pdb
- Supplementary_Data/MAX89.pdb
