# Supplementary material for: The structural landscape and diversity of Pyricularia oryzae MAX effectors revisited
Source: PLoS Pathog. 2024 May 6;20(5):e1012176. doi: 10.1371/journal.ppat.1012176 (PMC11132498; doi:10.1371/journal.ppat.1012176)
Supplement: S1 File — (ZIP) [file ppat.1012176.s018.zip › Supplementary_Data/MAX84.pdb]

ATOM      1  N   LEU A  24      -8.297  -2.530  24.701  1.00 41.11           N  
ATOM      2  CA  LEU A  24      -8.244  -3.620  23.706  1.00 41.11           C  
ATOM      3  C   LEU A  24      -9.360  -3.479  22.647  1.00 41.11           C  
ATOM      4  O   LEU A  24      -9.605  -4.393  21.869  1.00 41.11           O  
ATOM      5  CB  LEU A  24      -8.293  -4.971  24.469  1.00 41.11           C  
ATOM      6  CG  LEU A  24      -7.133  -5.939  24.146  1.00 41.11           C  
ATOM      7  CD1 LEU A  24      -6.631  -6.609  25.428  1.00 41.11           C  
ATOM      8  CD2 LEU A  24      -7.562  -7.039  23.175  1.00 41.11           C  
ATOM      9  H   LEU A  24      -9.199  -2.400  25.136  1.00 41.11           H  
ATOM     10  HA  LEU A  24      -7.307  -3.551  23.155  1.00 41.11           H  
ATOM     11  HB2 LEU A  24      -9.246  -5.467  24.286  1.00 41.11           H  
ATOM     12  HB3 LEU A  24      -8.272  -4.767  25.540  1.00 41.11           H  
ATOM     13  HG  LEU A  24      -6.297  -5.389  23.712  1.00 41.11           H  
ATOM     14 HD11 LEU A  24      -7.439  -7.165  25.904  1.00 41.11           H  
ATOM     15 HD12 LEU A  24      -6.244  -5.857  26.115  1.00 41.11           H  
ATOM     16 HD13 LEU A  24      -5.823  -7.299  25.185  1.00 41.11           H  
ATOM     17 HD21 LEU A  24      -7.923  -6.584  22.252  1.00 41.11           H  
ATOM     18 HD22 LEU A  24      -8.357  -7.642  23.612  1.00 41.11           H  
ATOM     19 HD23 LEU A  24      -6.711  -7.678  22.939  1.00 41.11           H  
ATOM     20  N   GLU A  25     -10.061  -2.342  22.650  1.00 42.59           N  
ATOM     21  CA  GLU A  25     -11.238  -2.092  21.807  1.00 42.59           C  
ATOM     22  C   GLU A  25     -10.906  -1.313  20.526  1.00 42.59           C  
ATOM     23  O   GLU A  25     -11.622  -1.436  19.541  1.00 42.59           O  
ATOM     24  CB  GLU A  25     -12.327  -1.405  22.649  1.00 42.59           C  
ATOM     25  CG  GLU A  25     -12.930  -2.408  23.645  1.00 42.59           C  
ATOM     26  CD  GLU A  25     -14.012  -1.782  24.528  1.00 42.59           C  
ATOM     27  OE1 GLU A  25     -15.126  -2.348  24.547  1.00 42.59           O  
ATOM     28  OE2 GLU A  25     -13.659  -0.815  25.240  1.00 42.59           O1-
ATOM     29  H   GLU A  25      -9.810  -1.606  23.294  1.00 42.59           H  
ATOM     30  HA  GLU A  25     -11.649  -3.041  21.462  1.00 42.59           H  
ATOM     31  HB2 GLU A  25     -11.897  -0.553  23.176  1.00 42.59           H  
ATOM     32  HB3 GLU A  25     -13.121  -1.051  21.991  1.00 42.59           H  
ATOM     33  HG2 GLU A  25     -13.340  -3.251  23.089  1.00 42.59           H  
ATOM     34  HG3 GLU A  25     -12.139  -2.794  24.288  1.00 42.59           H  
ATOM     35  N   ASP A  26      -9.769  -0.615  20.476  1.00 49.44           N  
ATOM     36  CA  ASP A  26      -9.450   0.342  19.404  1.00 49.44           C  
ATOM     37  C   ASP A  26      -8.734  -0.276  18.180  1.00 49.44           C  
ATOM     38  O   ASP A  26      -8.263   0.414  17.272  1.00 49.44           O  
ATOM     39  CB  ASP A  26      -8.659   1.499  20.043  1.00 49.44           C  
ATOM     40  CG  ASP A  26      -9.052   2.890  19.540  1.00 49.44           C  
ATOM     41  OD1 ASP A  26     -10.107   3.018  18.888  1.00 49.44           O  
ATOM     42  OD2 ASP A  26      -8.273   3.817  19.845  1.00 49.44           O1-
ATOM     43  H   ASP A  26      -9.197  -0.575  21.307  1.00 49.44           H  
ATOM     44  HA  ASP A  26     -10.401   0.727  19.035  1.00 49.44           H  
ATOM     45  HB2 ASP A  26      -8.824   1.501  21.120  1.00 49.44           H  
ATOM     46  HB3 ASP A  26      -7.593   1.336  19.884  1.00 49.44           H  
ATOM     47  N   THR A  27      -8.606  -1.606  18.157  1.00 49.32           N  
ATOM     48  CA  THR A  27      -7.940  -2.382  17.094  1.00 49.32           C  
ATOM     49  C   THR A  27      -8.889  -3.254  16.275  1.00 49.32           C  
ATOM     50  O   THR A  27      -8.437  -3.877  15.315  1.00 49.32           O  
ATOM     51  CB  THR A  27      -6.807  -3.254  17.664  1.00 49.32           C  
ATOM     52  CG2 THR A  27      -5.571  -2.422  17.997  1.00 49.32           C  
ATOM     53  OG1 THR A  27      -7.216  -3.901  18.850  1.00 49.32           O  
ATOM     54  H   THR A  27      -8.957  -2.114  18.957  1.00 49.32           H  
ATOM     55  HA  THR A  27      -7.493  -1.695  16.376  1.00 49.32           H  
ATOM     56  HB  THR A  27      -6.515  -4.006  16.931  1.00 49.32           H  
ATOM     57  HG1 THR A  27      -6.514  -4.502  19.110  1.00 49.32           H  
ATOM     58 HG21 THR A  27      -5.211  -1.925  17.097  1.00 49.32           H  
ATOM     59 HG22 THR A  27      -4.782  -3.069  18.382  1.00 49.32           H  
ATOM     60 HG23 THR A  27      -5.820  -1.669  18.745  1.00 49.32           H  
ATOM     61  N   LYS A  28     -10.185  -3.319  16.613  1.00 56.28           N  
ATOM     62  CA  LYS A  28     -11.098  -4.296  15.993  1.00 56.28           C  
ATOM     63  C   LYS A  28     -11.524  -3.946  14.567  1.00 56.28           C  
ATOM     64  O   LYS A  28     -11.753  -4.868  13.793  1.00 56.28           O  
ATOM     65  CB  LYS A  28     -12.294  -4.584  16.909  1.00 56.28           C  
ATOM     66  CG  LYS A  28     -11.861  -5.474  18.085  1.00 56.28           C  
ATOM     67  CD  LYS A  28     -13.072  -5.896  18.921  1.00 56.28           C  
ATOM     68  CE  LYS A  28     -12.629  -6.825  20.055  1.00 56.28           C  
ATOM     69  NZ  LYS A  28     -13.792  -7.228  20.884  1.00 56.28           N1+
ATOM     70  H   LYS A  28     -10.519  -2.743  17.372  1.00 56.28           H  
ATOM     71  HA  LYS A  28     -10.554  -5.232  15.866  1.00 56.28           H  
ATOM     72  HB2 LYS A  28     -13.055  -5.113  16.334  1.00 56.28           H  
ATOM     73  HB3 LYS A  28     -12.722  -3.650  17.274  1.00 56.28           H  
ATOM     74  HG2 LYS A  28     -11.372  -6.369  17.699  1.00 56.28           H  
ATOM     75  HG3 LYS A  28     -11.158  -4.930  18.716  1.00 56.28           H  
ATOM     76  HD2 LYS A  28     -13.542  -5.004  19.334  1.00 56.28           H  
ATOM     77  HD3 LYS A  28     -13.786  -6.412  18.280  1.00 56.28           H  
ATOM     78  HE2 LYS A  28     -11.892  -6.301  20.662  1.00 56.28           H  
ATOM     79  HE3 LYS A  28     -12.149  -7.701  19.619  1.00 56.28           H  
ATOM     80  HZ1 LYS A  28     -14.484  -7.694  20.316  1.00 56.28           H  
ATOM     81  HZ2 LYS A  28     -13.506  -7.842  21.634  1.00 56.28           H  
ATOM     82  HZ3 LYS A  28     -14.224  -6.409  21.288  1.00 56.28           H  
ATOM     83  N   HIS A  29     -11.560  -2.671  14.185  1.00 66.84           N  
ATOM     84  CA  HIS A  29     -11.912  -2.252  12.823  1.00 66.84           C  
ATOM     85  C   HIS A  29     -10.846  -1.299  12.285  1.00 66.84           C  
ATOM     86  O   HIS A  29     -10.933  -0.084  12.434  1.00 66.84           O  
ATOM     87  CB  HIS A  29     -13.336  -1.670  12.803  1.00 66.84           C  
ATOM     88  CG  HIS A  29     -14.415  -2.680  13.130  1.00 66.84           C  
ATOM     89  CD2 HIS A  29     -15.718  -2.409  13.451  1.00 66.84           C  
ATOM     90  ND1 HIS A  29     -14.292  -4.052  13.134  1.00 66.84           N  
ATOM     91  CE1 HIS A  29     -15.472  -4.590  13.464  1.00 66.84           C  
ATOM     92  NE2 HIS A  29     -16.369  -3.625  13.698  1.00 66.84           N  
ATOM     93  H   HIS A  29     -11.386  -1.951  14.871  1.00 66.84           H  
ATOM     94  HA  HIS A  29     -11.918  -3.110  12.151  1.00 66.84           H  
ATOM     95  HB2 HIS A  29     -13.537  -1.280  11.805  1.00 66.84           H  
ATOM     96  HB3 HIS A  29     -13.400  -0.840  13.506  1.00 66.84           H  
ATOM     97  HD1 HIS A  29     -13.460  -4.575  12.903  1.00 66.84           H  
ATOM     98  HD2 HIS A  29     -16.163  -1.427  13.513  1.00 66.84           H  
ATOM     99  HE1 HIS A  29     -15.682  -5.649  13.514  1.00 66.84           H  
ATOM    100  N   LYS A  30      -9.783  -1.872  11.715  1.00 69.55           N  
ATOM    101  CA  LYS A  30      -8.791  -1.127  10.936  1.00 69.55           C  
ATOM    102  C   LYS A  30      -8.914  -1.535   9.475  1.00 69.55           C  
ATOM    103  O   LYS A  30      -8.897  -2.727   9.170  1.00 69.55           O  
ATOM    104  CB  LYS A  30      -7.354  -1.355  11.437  1.00 69.55           C  
ATOM    105  CG  LYS A  30      -7.074  -0.912  12.880  1.00 69.55           C  
ATOM    106  CD  LYS A  30      -7.227   0.598  13.130  1.00 69.55           C  
ATOM    107  CE  LYS A  30      -6.807   0.860  14.582  1.00 69.55           C  
ATOM    108  NZ  LYS A  30      -7.211   2.192  15.078  1.00 69.55           N1+
ATOM    109  H   LYS A  30      -9.798  -2.876  11.605  1.00 69.55           H  
ATOM    110  HA  LYS A  30      -9.014  -0.061  10.989  1.00 69.55           H  
ATOM    111  HB2 LYS A  30      -7.123  -2.417  11.357  1.00 69.55           H  
ATOM    112  HB3 LYS A  30      -6.673  -0.821  10.775  1.00 69.55           H  
ATOM    113  HG2 LYS A  30      -6.050  -1.199  13.119  1.00 69.55           H  
ATOM    114  HG3 LYS A  30      -7.737  -1.455  13.554  1.00 69.55           H  
ATOM    115  HD2 LYS A  30      -8.270   0.882  12.989  1.00 69.55           H  
ATOM    116  HD3 LYS A  30      -6.599   1.165  12.443  1.00 69.55           H  
ATOM    117  HE2 LYS A  30      -7.308   0.114  15.200  1.00 69.55           H  
ATOM    118  HE3 LYS A  30      -5.732   0.718  14.689  1.00 69.55           H  
ATOM    119  HZ1 LYS A  30      -7.243   2.206  16.088  1.00 69.55           H  
ATOM    120  HZ2 LYS A  30      -6.664   2.954  14.702  1.00 69.55           H  
ATOM    121  HZ3 LYS A  30      -8.166   2.375  14.804  1.00 69.55           H  
ATOM    122  N   CYS A  31      -8.952  -0.545   8.601  1.00 72.67           N  
ATOM    123  CA  CYS A  31      -8.762  -0.721   7.174  1.00 72.67           C  
ATOM    124  C   CYS A  31      -7.262  -0.725   6.869  1.00 72.67           C  
ATOM    125  O   CYS A  31      -6.498   0.046   7.461  1.00 72.67           O  
ATOM    126  CB  CYS A  31      -9.465   0.418   6.444  1.00 72.67           C  
ATOM    127  SG  CYS A  31     -11.213   0.663   6.842  1.00 72.67           S  
ATOM    128  H   CYS A  31      -8.940   0.401   8.953  1.00 72.67           H  
ATOM    129  HA  CYS A  31      -9.204  -1.664   6.854  1.00 72.67           H  
ATOM    130  HB2 CYS A  31      -9.380   0.254   5.370  1.00 72.67           H  
ATOM    131  HB3 CYS A  31      -8.947   1.345   6.692  1.00 72.67           H  
ATOM    132  N   PHE A  32      -6.832  -1.581   5.949  1.00 72.52           N  
ATOM    133  CA  PHE A  32      -5.449  -1.648   5.499  1.00 72.52           C  
ATOM    134  C   PHE A  32      -5.345  -1.053   4.098  1.00 72.52           C  
ATOM    135  O   PHE A  32      -6.115  -1.394   3.210  1.00 72.52           O  
ATOM    136  CB  PHE A  32      -4.918  -3.086   5.584  1.00 72.52           C  
ATOM    137  CG  PHE A  32      -4.709  -3.561   7.011  1.00 72.52           C  
ATOM    138  CD1 PHE A  32      -3.415  -3.573   7.564  1.00 72.52           C  
ATOM    139  CD2 PHE A  32      -5.807  -3.941   7.807  1.00 72.52           C  
ATOM    140  CE1 PHE A  32      -3.217  -3.976   8.897  1.00 72.52           C  
ATOM    141  CE2 PHE A  32      -5.610  -4.300   9.152  1.00 72.52           C  
ATOM    142  CZ  PHE A  32      -4.316  -4.337   9.694  1.00 72.52           C  
ATOM    143  H   PHE A  32      -7.494  -2.161   5.454  1.00 72.52           H  
ATOM    144  HA  PHE A  32      -4.825  -1.049   6.163  1.00 72.52           H  
ATOM    145  HB2 PHE A  32      -3.965  -3.132   5.057  1.00 72.52           H  
ATOM    146  HB3 PHE A  32      -5.600  -3.766   5.073  1.00 72.52           H  
ATOM    147  HD1 PHE A  32      -2.569  -3.286   6.957  1.00 72.52           H  
ATOM    148  HD2 PHE A  32      -6.806  -3.913   7.397  1.00 72.52           H  
ATOM    149  HE1 PHE A  32      -2.217  -3.999   9.307  1.00 72.52           H  
ATOM    150  HE2 PHE A  32      -6.461  -4.508   9.783  1.00 72.52           H  
ATOM    151  HZ  PHE A  32      -4.167  -4.622  10.725  1.00 72.52           H  
ATOM    152  N   ILE A  33      -4.385  -0.162   3.881  1.00 72.39           N  
ATOM    153  CA  ILE A  33      -4.001   0.272   2.538  1.00 72.39           C  
ATOM    154  C   ILE A  33      -2.702  -0.438   2.192  1.00 72.39           C  
ATOM    155  O   ILE A  33      -1.665  -0.132   2.785  1.00 72.39           O  
ATOM    156  CB  ILE A  33      -3.827   1.800   2.431  1.00 72.39           C  
ATOM    157  CG1 ILE A  33      -5.075   2.594   2.864  1.00 72.39           C  
ATOM    158  CG2 ILE A  33      -3.480   2.152   0.966  1.00 72.39           C  
ATOM    159  CD1 ILE A  33      -4.715   4.066   3.129  1.00 72.39           C  
ATOM    160  H   ILE A  33      -3.810   0.116   4.664  1.00 72.39           H  
ATOM    161  HA  ILE A  33      -4.760  -0.027   1.815  1.00 72.39           H  
ATOM    162  HB  ILE A  33      -2.996   2.096   3.072  1.00 72.39           H  
ATOM    163 HG12 ILE A  33      -5.837   2.535   2.087  1.00 72.39           H  
ATOM    164 HG13 ILE A  33      -5.491   2.173   3.779  1.00 72.39           H  
ATOM    165 HG21 ILE A  33      -2.588   1.616   0.640  1.00 72.39           H  
ATOM    166 HG22 ILE A  33      -4.307   1.874   0.314  1.00 72.39           H  
ATOM    167 HG23 ILE A  33      -3.271   3.215   0.848  1.00 72.39           H  
ATOM    168 HD11 ILE A  33      -5.614   4.679   3.181  1.00 72.39           H  
ATOM    169 HD12 ILE A  33      -4.102   4.484   2.331  1.00 72.39           H  
ATOM    170 HD13 ILE A  33      -4.164   4.144   4.067  1.00 72.39           H  
ATOM    171  N   ASP A  34      -2.745  -1.315   1.199  1.00 70.41           N  
ATOM    172  CA  ASP A  34      -1.556  -1.894   0.591  1.00 70.41           C  
ATOM    173  C   ASP A  34      -1.146  -1.037  -0.610  1.00 70.41           C  
ATOM    174  O   ASP A  34      -1.885  -0.885  -1.578  1.00 70.41           O  
ATOM    175  CB  ASP A  34      -1.810  -3.357   0.196  1.00 70.41           C  
ATOM    176  CG  ASP A  34      -1.867  -4.337   1.375  1.00 70.41           C  
ATOM    177  OD1 ASP A  34      -1.456  -3.966   2.501  1.00 70.41           O  
ATOM    178  OD2 ASP A  34      -2.252  -5.508   1.120  1.00 70.41           O1-
ATOM    179  H   ASP A  34      -3.634  -1.508   0.759  1.00 70.41           H  
ATOM    180  HA  ASP A  34      -0.735  -1.887   1.309  1.00 70.41           H  
ATOM    181  HB2 ASP A  34      -0.989  -3.674  -0.447  1.00 70.41           H  
ATOM    182  HB3 ASP A  34      -2.733  -3.425  -0.379  1.00 70.41           H  
ATOM    183  N   ILE A  35       0.043  -0.451  -0.559  1.00 69.86           N  
ATOM    184  CA  ILE A  35       0.645   0.291  -1.664  1.00 69.86           C  
ATOM    185  C   ILE A  35       1.616  -0.644  -2.361  1.00 69.86           C  
ATOM    186  O   ILE A  35       2.614  -1.072  -1.781  1.00 69.86           O  
ATOM    187  CB  ILE A  35       1.319   1.590  -1.188  1.00 69.86           C  
ATOM    188  CG1 ILE A  35       0.293   2.454  -0.419  1.00 69.86           C  
ATOM    189  CG2 ILE A  35       1.911   2.333  -2.403  1.00 69.86           C  
ATOM    190  CD1 ILE A  35       0.848   3.775   0.109  1.00 69.86           C  
ATOM    191  H   ILE A  35       0.603  -0.616   0.265  1.00 69.86           H  
ATOM    192  HA  ILE A  35      -0.132   0.571  -2.375  1.00 69.86           H  
ATOM    193  HB  ILE A  35       2.135   1.334  -0.511  1.00 69.86           H  
ATOM    194 HG12 ILE A  35      -0.563   2.664  -1.061  1.00 69.86           H  
ATOM    195 HG13 ILE A  35      -0.064   1.898   0.447  1.00 69.86           H  
ATOM    196 HG21 ILE A  35       2.670   1.721  -2.890  1.00 69.86           H  
ATOM    197 HG22 ILE A  35       1.119   2.547  -3.121  1.00 69.86           H  
ATOM    198 HG23 ILE A  35       2.387   3.263  -2.091  1.00 69.86           H  
ATOM    199 HD11 ILE A  35       0.122   4.216   0.792  1.00 69.86           H  
ATOM    200 HD12 ILE A  35       1.008   4.466  -0.718  1.00 69.86           H  
ATOM    201 HD13 ILE A  35       1.785   3.600   0.639  1.00 69.86           H  
ATOM    202  N   TRP A  36       1.343  -0.926  -3.622  1.00 67.81           N  
ATOM    203  CA  TRP A  36       2.132  -1.802  -4.466  1.00 67.81           C  
ATOM    204  C   TRP A  36       3.000  -0.983  -5.410  1.00 67.81           C  
ATOM    205  O   TRP A  36       2.607   0.070  -5.921  1.00 67.81           O  
ATOM    206  CB  TRP A  36       1.197  -2.731  -5.227  1.00 67.81           C  
ATOM    207  CG  TRP A  36       0.392  -3.646  -4.362  1.00 67.81           C  
ATOM    208  CD1 TRP A  36      -0.801  -3.350  -3.794  1.00 67.81           C  
ATOM    209  CD2 TRP A  36       0.720  -4.998  -3.922  1.00 67.81           C  
ATOM    210  CE2 TRP A  36      -0.294  -5.429  -3.019  1.00 67.81           C  
ATOM    211  CE3 TRP A  36       1.781  -5.895  -4.175  1.00 67.81           C  
ATOM    212  NE1 TRP A  36      -1.220  -4.409  -3.019  1.00 67.81           N  
ATOM    213  CZ2 TRP A  36      -0.216  -6.651  -2.341  1.00 67.81           C  
ATOM    214  CZ3 TRP A  36       1.838  -7.151  -3.540  1.00 67.81           C  
ATOM    215  CH2 TRP A  36       0.851  -7.524  -2.610  1.00 67.81           C  
ATOM    216  H   TRP A  36       0.547  -0.475  -4.051  1.00 67.81           H  
ATOM    217  HA  TRP A  36       2.777  -2.425  -3.846  1.00 67.81           H  
ATOM    218  HB2 TRP A  36       1.785  -3.338  -5.915  1.00 67.81           H  
ATOM    219  HB3 TRP A  36       0.517  -2.106  -5.806  1.00 67.81           H  
ATOM    220  HD1 TRP A  36      -1.338  -2.421  -3.914  1.00 67.81           H  
ATOM    221  HE1 TRP A  36      -2.104  -4.413  -2.529  1.00 67.81           H  
ATOM    222  HE3 TRP A  36       2.544  -5.613  -4.885  1.00 67.81           H  
ATOM    223  HZ2 TRP A  36      -0.955  -6.880  -1.588  1.00 67.81           H  
ATOM    224  HZ3 TRP A  36       2.649  -7.828  -3.766  1.00 67.81           H  
ATOM    225  HH2 TRP A  36       0.922  -8.474  -2.101  1.00 67.81           H  
ATOM    226  N   LYS A  37       4.204  -1.484  -5.650  1.00 67.73           N  
ATOM    227  CA  LYS A  37       5.159  -0.953  -6.609  1.00 67.73           C  
ATOM    228  C   LYS A  37       5.352  -1.991  -7.706  1.00 67.73           C  
ATOM    229  O   LYS A  37       5.788  -3.106  -7.448  1.00 67.73           O  
ATOM    230  CB  LYS A  37       6.451  -0.629  -5.860  1.00 67.73           C  
ATOM    231  CG  LYS A  37       7.530  -0.019  -6.762  1.00 67.73           C  
ATOM    232  CD  LYS A  37       8.825   0.078  -5.952  1.00 67.73           C  
ATOM    233  CE  LYS A  37      10.000   0.497  -6.835  1.00 67.73           C  
ATOM    234  NZ  LYS A  37      11.256  -0.106  -6.321  1.00 67.73           N1+
ATOM    235  H   LYS A  37       4.444  -2.354  -5.196  1.00 67.73           H  
ATOM    236  HA  LYS A  37       4.771  -0.037  -7.054  1.00 67.73           H  
ATOM    237  HB2 LYS A  37       6.226   0.080  -5.064  1.00 67.73           H  
ATOM    238  HB3 LYS A  37       6.826  -1.547  -5.408  1.00 67.73           H  
ATOM    239  HG2 LYS A  37       7.220   0.967  -7.107  1.00 67.73           H  
ATOM    240  HG3 LYS A  37       7.701  -0.666  -7.623  1.00 67.73           H  
ATOM    241  HD2 LYS A  37       8.701   0.781  -5.128  1.00 67.73           H  
ATOM    242  HD3 LYS A  37       9.028  -0.909  -5.537  1.00 67.73           H  
ATOM    243  HE2 LYS A  37       9.816   0.124  -7.842  1.00 67.73           H  
ATOM    244  HE3 LYS A  37      10.058   1.585  -6.861  1.00 67.73           H  
ATOM    245  HZ1 LYS A  37      11.393   0.067  -5.336  1.00 67.73           H  
ATOM    246  HZ2 LYS A  37      11.211  -1.111  -6.411  1.00 67.73           H  
ATOM    247  HZ3 LYS A  37      12.074   0.156  -6.854  1.00 67.73           H  
ATOM    248  N   GLN A  38       5.057  -1.614  -8.939  1.00 65.05           N  
ATOM    249  CA  GLN A  38       5.424  -2.371 -10.121  1.00 65.05           C  
ATOM    250  C   GLN A  38       6.898  -2.109 -10.454  1.00 65.05           C  
ATOM    251  O   GLN A  38       7.321  -0.978 -10.720  1.00 65.05           O  
ATOM    252  CB  GLN A  38       4.473  -2.019 -11.272  1.00 65.05           C  
ATOM    253  CG  GLN A  38       4.621  -3.007 -12.437  1.00 65.05           C  
ATOM    254  CD  GLN A  38       3.558  -2.799 -13.514  1.00 65.05           C  
ATOM    255  NE2 GLN A  38       3.016  -3.869 -14.055  1.00 65.05           N  
ATOM    256  OE1 GLN A  38       3.208  -1.683 -13.882  1.00 65.05           O  
ATOM    257  H   GLN A  38       4.691  -0.683  -9.072  1.00 65.05           H  
ATOM    258  HA  GLN A  38       5.298  -3.432  -9.902  1.00 65.05           H  
ATOM    259  HB2 GLN A  38       4.668  -1.004 -11.618  1.00 65.05           H  
ATOM    260  HB3 GLN A  38       3.446  -2.071 -10.910  1.00 65.05           H  
ATOM    261  HG2 GLN A  38       4.535  -4.023 -12.051  1.00 65.05           H  
ATOM    262  HG3 GLN A  38       5.604  -2.898 -12.896  1.00 65.05           H  
ATOM    263 HE21 GLN A  38       3.265  -4.791 -13.727  1.00 65.05           H  
ATOM    264 HE22 GLN A  38       2.317  -3.757 -14.776  1.00 65.05           H  
ATOM    265  N   GLU A  39       7.690  -3.171 -10.434  1.00 65.98           N  
ATOM    266  CA  GLU A  39       9.075  -3.194 -10.880  1.00 65.98           C  
ATOM    267  C   GLU A  39       9.144  -3.790 -12.285  1.00 65.98           C  
ATOM    268  O   GLU A  39       8.937  -4.985 -12.473  1.00 65.98           O  
ATOM    269  CB  GLU A  39       9.958  -3.972  -9.893  1.00 65.98           C  
ATOM    270  CG  GLU A  39       9.884  -3.370  -8.483  1.00 65.98           C  
ATOM    271  CD  GLU A  39      11.089  -3.725  -7.611  1.00 65.98           C  
ATOM    272  OE1 GLU A  39      11.442  -2.828  -6.798  1.00 65.98           O  
ATOM    273  OE2 GLU A  39      11.658  -4.825  -7.779  1.00 65.98           O1-
ATOM    274  H   GLU A  39       7.290  -4.057 -10.160  1.00 65.98           H  
ATOM    275  HA  GLU A  39       9.458  -2.175 -10.925  1.00 65.98           H  
ATOM    276  HB2 GLU A  39       9.656  -5.019  -9.855  1.00 65.98           H  
ATOM    277  HB3 GLU A  39      10.984  -3.914 -10.254  1.00 65.98           H  
ATOM    278  HG2 GLU A  39       8.969  -3.702  -7.992  1.00 65.98           H  
ATOM    279  HG3 GLU A  39       9.836  -2.285  -8.574  1.00 65.98           H  
ATOM    280  N   GLY A  40       9.433  -2.949 -13.277  1.00 63.49           N  
ATOM    281  CA  GLY A  40       9.525  -3.341 -14.684  1.00 63.49           C  
ATOM    282  C   GLY A  40       8.607  -2.513 -15.578  1.00 63.49           C  
ATOM    283  O   GLY A  40       8.150  -1.435 -15.187  1.00 63.49           O  
ATOM    284  H   GLY A  40       9.434  -1.958 -13.078  1.00 63.49           H  
ATOM    285  HA2 GLY A  40      10.550  -3.217 -15.033  1.00 63.49           H  
ATOM    286  HA3 GLY A  40       9.258  -4.391 -14.807  1.00 63.49           H  
ATOM    287  N   ASP A  41       8.379  -2.999 -16.796  1.00 58.11           N  
ATOM    288  CA  ASP A  41       7.368  -2.433 -17.687  1.00 58.11           C  
ATOM    289  C   ASP A  41       5.948  -2.847 -17.259  1.00 58.11           C  
ATOM    290  O   ASP A  41       5.751  -3.731 -16.429  1.00 58.11           O  
ATOM    291  CB  ASP A  41       7.692  -2.746 -19.158  1.00 58.11           C  
ATOM    292  CG  ASP A  41       7.601  -4.226 -19.531  1.00 58.11           C  
ATOM    293  OD1 ASP A  41       6.644  -4.901 -19.095  1.00 58.11           O  
ATOM    294  OD2 ASP A  41       8.475  -4.704 -20.270  1.00 58.11           O1-
ATOM    295  H   ASP A  41       8.742  -3.911 -17.036  1.00 58.11           H  
ATOM    296  HA  ASP A  41       7.411  -1.348 -17.590  1.00 58.11           H  
ATOM    297  HB2 ASP A  41       8.694  -2.379 -19.377  1.00 58.11           H  
ATOM    298  HB3 ASP A  41       6.997  -2.192 -19.790  1.00 58.11           H  
ATOM    299  N   TRP A  42       4.935  -2.181 -17.808  1.00 50.90           N  
ATOM    300  CA  TRP A  42       3.539  -2.394 -17.420  1.00 50.90           C  
ATOM    301  C   TRP A  42       2.978  -3.764 -17.844  1.00 50.90           C  
ATOM    302  O   TRP A  42       1.934  -4.165 -17.335  1.00 50.90           O  
ATOM    303  CB  TRP A  42       2.703  -1.247 -17.996  1.00 50.90           C  
ATOM    304  CG  TRP A  42       2.664  -1.196 -19.494  1.00 50.90           C  
ATOM    305  CD1 TRP A  42       3.570  -0.592 -20.298  1.00 50.90           C  
ATOM    306  CD2 TRP A  42       1.689  -1.817 -20.387  1.00 50.90           C  
ATOM    307  CE2 TRP A  42       2.067  -1.533 -21.733  1.00 50.90           C  
ATOM    308  CE3 TRP A  42       0.540  -2.614 -20.195  1.00 50.90           C  
ATOM    309  NE1 TRP A  42       3.228  -0.800 -21.619  1.00 50.90           N  
ATOM    310  CZ2 TRP A  42       1.335  -1.998 -22.834  1.00 50.90           C  
ATOM    311  CZ3 TRP A  42      -0.204  -3.087 -21.293  1.00 50.90           C  
ATOM    312  CH2 TRP A  42       0.189  -2.779 -22.609  1.00 50.90           C  
ATOM    313  H   TRP A  42       5.130  -1.511 -18.539  1.00 50.90           H  
ATOM    314  HA  TRP A  42       3.473  -2.353 -16.333  1.00 50.90           H  
ATOM    315  HB2 TRP A  42       3.093  -0.301 -17.621  1.00 50.90           H  
ATOM    316  HB3 TRP A  42       1.681  -1.346 -17.629  1.00 50.90           H  
ATOM    317  HD1 TRP A  42       4.438  -0.047 -19.959  1.00 50.90           H  
ATOM    318  HE1 TRP A  42       3.790  -0.496 -22.401  1.00 50.90           H  
ATOM    319  HE3 TRP A  42       0.249  -2.885 -19.190  1.00 50.90           H  
ATOM    320  HZ2 TRP A  42       1.659  -1.776 -23.840  1.00 50.90           H  
ATOM    321  HZ3 TRP A  42      -1.070  -3.710 -21.126  1.00 50.90           H  
ATOM    322  HH2 TRP A  42      -0.379  -3.158 -23.445  1.00 50.90           H  
ATOM    323  N   THR A  43       3.653  -4.465 -18.762  1.00 56.50           N  
ATOM    324  CA  THR A  43       3.245  -5.768 -19.316  1.00 56.50           C  
ATOM    325  C   THR A  43       3.853  -6.969 -18.597  1.00 56.50           C  
ATOM    326  O   THR A  43       3.253  -8.039 -18.589  1.00 56.50           O  
ATOM    327  CB  THR A  43       3.622  -5.879 -20.805  1.00 56.50           C  
ATOM    328  CG2 THR A  43       2.607  -5.166 -21.686  1.00 56.50           C  
ATOM    329  OG1 THR A  43       4.862  -5.277 -21.117  1.00 56.50           O  
ATOM    330  H   THR A  43       4.527  -4.088 -19.100  1.00 56.50           H  
ATOM    331  HA  THR A  43       2.164  -5.875 -19.227  1.00 56.50           H  
ATOM    332  HB  THR A  43       3.647  -6.930 -21.093  1.00 56.50           H  
ATOM    333  HG1 THR A  43       5.511  -5.431 -20.426  1.00 56.50           H  
ATOM    334 HG21 THR A  43       2.672  -4.093 -21.505  1.00 56.50           H  
ATOM    335 HG22 THR A  43       2.834  -5.367 -22.733  1.00 56.50           H  
ATOM    336 HG23 THR A  43       1.601  -5.521 -21.465  1.00 56.50           H  
ATOM    337  N   SER A  44       5.042  -6.814 -18.020  1.00 59.37           N  
ATOM    338  CA  SER A  44       5.864  -7.899 -17.469  1.00 59.37           C  
ATOM    339  C   SER A  44       6.414  -7.593 -16.075  1.00 59.37           C  
ATOM    340  O   SER A  44       7.070  -8.439 -15.463  1.00 59.37           O  
ATOM    341  CB  SER A  44       7.018  -8.201 -18.431  1.00 59.37           C  
ATOM    342  OG  SER A  44       7.967  -7.153 -18.455  1.00 59.37           O  
ATOM    343  H   SER A  44       5.500  -5.922 -18.143  1.00 59.37           H  
ATOM    344  HA  SER A  44       5.257  -8.799 -17.377  1.00 59.37           H  
ATOM    345  HB2 SER A  44       7.521  -9.111 -18.102  1.00 59.37           H  
ATOM    346  HB3 SER A  44       6.627  -8.365 -19.435  1.00 59.37           H  
ATOM    347  HG  SER A  44       7.589  -6.388 -18.896  1.00 59.37           H  
ATOM    348  N   GLY A  45       6.162  -6.386 -15.564  1.00 63.12           N  
ATOM    349  CA  GLY A  45       6.686  -5.939 -14.288  1.00 63.12           C  
ATOM    350  C   GLY A  45       6.151  -6.760 -13.120  1.00 63.12           C  
ATOM    351  O   GLY A  45       4.955  -7.036 -13.030  1.00 63.12           O  
ATOM    352  H   GLY A  45       5.662  -5.710 -16.123  1.00 63.12           H  
ATOM    353  HA2 GLY A  45       6.434  -4.890 -14.127  1.00 63.12           H  
ATOM    354  HA3 GLY A  45       7.770  -6.038 -14.325  1.00 63.12           H  
ATOM    355  N   ARG A  46       7.048  -7.120 -12.200  1.00 64.39           N  
ATOM    356  CA  ARG A  46       6.684  -7.763 -10.937  1.00 64.39           C  
ATOM    357  C   ARG A  46       6.087  -6.727 -10.006  1.00 64.39           C  
ATOM    358  O   ARG A  46       6.652  -5.656  -9.818  1.00 64.39           O  
ATOM    359  CB  ARG A  46       7.898  -8.426 -10.279  1.00 64.39           C  
ATOM    360  CG  ARG A  46       8.333  -9.681 -11.041  1.00 64.39           C  
ATOM    361  CD  ARG A  46       9.505 -10.342 -10.312  1.00 64.39           C  
ATOM    362  NE  ARG A  46       9.910 -11.593 -10.977  1.00 64.39           N  
ATOM    363  CZ  ARG A  46      10.923 -12.364 -10.628  1.00 64.39           C  
ATOM    364  NH1 ARG A  46      11.703 -12.064  -9.627  1.00 64.39           N1+
ATOM    365  NH2 ARG A  46      11.172 -13.461 -11.287  1.00 64.39           N  
ATOM    366  H   ARG A  46       7.974  -6.727 -12.297  1.00 64.39           H  
ATOM    367  HA  ARG A  46       5.916  -8.512 -11.130  1.00 64.39           H  
ATOM    368  HB2 ARG A  46       8.722  -7.715 -10.228  1.00 64.39           H  
ATOM    369  HB3 ARG A  46       7.629  -8.713  -9.262  1.00 64.39           H  
ATOM    370  HG2 ARG A  46       7.497 -10.379 -11.092  1.00 64.39           H  
ATOM    371  HG3 ARG A  46       8.638  -9.412 -12.052  1.00 64.39           H  
ATOM    372  HD2 ARG A  46      10.341  -9.642 -10.296  1.00 64.39           H  
ATOM    373  HD3 ARG A  46       9.204 -10.556  -9.287  1.00 64.39           H  
ATOM    374  HE  ARG A  46       9.358 -11.874 -11.775  1.00 64.39           H  
ATOM    375 HH11 ARG A  46      11.521 -11.212  -9.117  1.00 64.39           H  
ATOM    376 HH12 ARG A  46      12.477 -12.660  -9.368  1.00 64.39           H  
ATOM    377 HH21 ARG A  46      11.948 -14.051 -11.020  1.00 64.39           H  
ATOM    378 HH22 ARG A  46      10.590 -13.719 -12.070  1.00 64.39           H  
ATOM    379  N   GLU A  47       4.974  -7.063  -9.388  1.00 64.46           N  
ATOM    380  CA  GLU A  47       4.387  -6.239  -8.343  1.00 64.46           C  
ATOM    381  C   GLU A  47       5.005  -6.641  -7.002  1.00 64.46           C  
ATOM    382  O   GLU A  47       5.077  -7.823  -6.662  1.00 64.46           O  
ATOM    383  CB  GLU A  47       2.861  -6.372  -8.378  1.00 64.46           C  
ATOM    384  CG  GLU A  47       2.306  -5.910  -9.742  1.00 64.46           C  
ATOM    385  CD  GLU A  47       0.787  -6.074  -9.873  1.00 64.46           C  
ATOM    386  OE1 GLU A  47       0.215  -5.340 -10.711  1.00 64.46           O  
ATOM    387  OE2 GLU A  47       0.216  -6.897  -9.126  1.00 64.46           O1-
ATOM    388  H   GLU A  47       4.529  -7.945  -9.596  1.00 64.46           H  
ATOM    389  HA  GLU A  47       4.623  -5.189  -8.521  1.00 64.46           H  
ATOM    390  HB2 GLU A  47       2.597  -7.415  -8.203  1.00 64.46           H  
ATOM    391  HB3 GLU A  47       2.435  -5.758  -7.585  1.00 64.46           H  
ATOM    392  HG2 GLU A  47       2.580  -4.866  -9.888  1.00 64.46           H  
ATOM    393  HG3 GLU A  47       2.769  -6.486 -10.544  1.00 64.46           H  
ATOM    394  N   SER A  48       5.489  -5.661  -6.246  1.00 65.99           N  
ATOM    395  CA  SER A  48       5.976  -5.845  -4.884  1.00 65.99           C  
ATOM    396  C   SER A  48       5.201  -4.945  -3.933  1.00 65.99           C  
ATOM    397  O   SER A  48       4.875  -3.801  -4.255  1.00 65.99           O  
ATOM    398  CB  SER A  48       7.492  -5.628  -4.798  1.00 65.99           C  
ATOM    399  OG  SER A  48       7.886  -4.323  -5.182  1.00 65.99           O  
ATOM    400  H   SER A  48       5.490  -4.717  -6.605  1.00 65.99           H  
ATOM    401  HA  SER A  48       5.787  -6.874  -4.576  1.00 65.99           H  
ATOM    402  HB2 SER A  48       7.820  -5.806  -3.774  1.00 65.99           H  
ATOM    403  HB3 SER A  48       7.985  -6.351  -5.447  1.00 65.99           H  
ATOM    404  HG  SER A  48       8.511  -4.406  -5.906  1.00 65.99           H  
ATOM    405  N   LEU A  49       4.876  -5.462  -2.749  1.00 65.84           N  
ATOM    406  CA  LEU A  49       4.267  -4.652  -1.702  1.00 65.84           C  
ATOM    407  C   LEU A  49       5.303  -3.628  -1.228  1.00 65.84           C  
ATOM    408  O   LEU A  49       6.342  -3.993  -0.681  1.00 65.84           O  
ATOM    409  CB  LEU A  49       3.778  -5.567  -0.569  1.00 65.84           C  
ATOM    410  CG  LEU A  49       3.093  -4.808   0.583  1.00 65.84           C  
ATOM    411  CD1 LEU A  49       1.780  -4.159   0.148  1.00 65.84           C  
ATOM    412  CD2 LEU A  49       2.795  -5.783   1.719  1.00 65.84           C  
ATOM    413  H   LEU A  49       5.138  -6.413  -2.530  1.00 65.84           H  
ATOM    414  HA  LEU A  49       3.409  -4.128  -2.123  1.00 65.84           H  
ATOM    415  HB2 LEU A  49       4.635  -6.109  -0.168  1.00 65.84           H  
ATOM    416  HB3 LEU A  49       3.076  -6.293  -0.977  1.00 65.84           H  
ATOM    417  HG  LEU A  49       3.759  -4.034   0.965  1.00 65.84           H  
ATOM    418 HD11 LEU A  49       1.957  -3.379  -0.594  1.00 65.84           H  
ATOM    419 HD12 LEU A  49       1.113  -4.911  -0.274  1.00 65.84           H  
ATOM    420 HD13 LEU A  49       1.290  -3.703   1.008  1.00 65.84           H  
ATOM    421 HD21 LEU A  49       3.720  -6.234   2.076  1.00 65.84           H  
ATOM    422 HD22 LEU A  49       2.116  -6.562   1.372  1.00 65.84           H  
ATOM    423 HD23 LEU A  49       2.320  -5.250   2.543  1.00 65.84           H  
ATOM    424  N   SER A  50       5.025  -2.347  -1.447  1.00 71.18           N  
ATOM    425  CA  SER A  50       5.889  -1.248  -1.020  1.00 71.18           C  
ATOM    426  C   SER A  50       5.613  -0.834   0.420  1.00 71.18           C  
ATOM    427  O   SER A  50       6.544  -0.443   1.122  1.00 71.18           O  
ATOM    428  CB  SER A  50       5.687  -0.036  -1.931  1.00 71.18           C  
ATOM    429  OG  SER A  50       6.644   0.965  -1.630  1.00 71.18           O  
ATOM    430  H   SER A  50       4.137  -2.118  -1.870  1.00 71.18           H  
ATOM    431  HA  SER A  50       6.929  -1.565  -1.091  1.00 71.18           H  
ATOM    432  HB2 SER A  50       4.686   0.372  -1.789  1.00 71.18           H  
ATOM    433  HB3 SER A  50       5.799  -0.345  -2.970  1.00 71.18           H  
ATOM    434  HG  SER A  50       6.820   0.921  -0.687  1.00 71.18           H  
ATOM    435  N   LEU A  51       4.346  -0.837   0.839  1.00 74.40           N  
ATOM    436  CA  LEU A  51       3.927  -0.407   2.170  1.00 74.40           C  
ATOM    437  C   LEU A  51       2.533  -0.955   2.480  1.00 74.40           C  
ATOM    438  O   LEU A  51       1.684  -0.952   1.600  1.00 74.40           O  
ATOM    439  CB  LEU A  51       3.920   1.136   2.203  1.00 74.40           C  
ATOM    440  CG  LEU A  51       3.591   1.741   3.574  1.00 74.40           C  
ATOM    441  CD1 LEU A  51       4.654   1.423   4.626  1.00 74.40           C  
ATOM    442  CD2 LEU A  51       3.502   3.256   3.450  1.00 74.40           C  
ATOM    443  H   LEU A  51       3.624  -1.135   0.198  1.00 74.40           H  
ATOM    444  HA  LEU A  51       4.635  -0.796   2.901  1.00 74.40           H  
ATOM    445  HB2 LEU A  51       4.896   1.507   1.890  1.00 74.40           H  
ATOM    446  HB3 LEU A  51       3.181   1.492   1.486  1.00 74.40           H  
ATOM    447  HG  LEU A  51       2.628   1.367   3.922  1.00 74.40           H  
ATOM    448 HD11 LEU A  51       4.688   0.350   4.815  1.00 74.40           H  
ATOM    449 HD12 LEU A  51       4.403   1.916   5.564  1.00 74.40           H  
ATOM    450 HD13 LEU A  51       5.634   1.760   4.286  1.00 74.40           H  
ATOM    451 HD21 LEU A  51       3.303   3.668   4.439  1.00 74.40           H  
ATOM    452 HD22 LEU A  51       2.677   3.523   2.790  1.00 74.40           H  
ATOM    453 HD23 LEU A  51       4.436   3.665   3.063  1.00 74.40           H  
ATOM    454  N   SER A  52       2.282  -1.349   3.725  1.00 73.63           N  
ATOM    455  CA  SER A  52       0.929  -1.588   4.235  1.00 73.63           C  
ATOM    456  C   SER A  52       0.673  -0.648   5.410  1.00 73.63           C  
ATOM    457  O   SER A  52       1.534  -0.500   6.282  1.00 73.63           O  
ATOM    458  CB  SER A  52       0.742  -3.050   4.633  1.00 73.63           C  
ATOM    459  OG  SER A  52      -0.617  -3.302   4.903  1.00 73.63           O  
ATOM    460  H   SER A  52       3.019  -1.303   4.414  1.00 73.63           H  
ATOM    461  HA  SER A  52       0.201  -1.380   3.452  1.00 73.63           H  
ATOM    462  HB2 SER A  52       1.336  -3.270   5.520  1.00 73.63           H  
ATOM    463  HB3 SER A  52       1.065  -3.694   3.815  1.00 73.63           H  
ATOM    464  HG  SER A  52      -1.020  -3.558   4.070  1.00 73.63           H  
ATOM    465  N   VAL A  53      -0.471   0.034   5.419  1.00 75.24           N  
ATOM    466  CA  VAL A  53      -0.830   1.026   6.443  1.00 75.24           C  
ATOM    467  C   VAL A  53      -2.178   0.674   7.046  1.00 75.24           C  
ATOM    468  O   VAL A  53      -3.159   0.589   6.320  1.00 75.24           O  
ATOM    469  CB  VAL A  53      -0.886   2.454   5.868  1.00 75.24           C  
ATOM    470  CG1 VAL A  53      -1.083   3.487   6.987  1.00 75.24           C  
ATOM    471  CG2 VAL A  53       0.395   2.827   5.120  1.00 75.24           C  
ATOM    472  H   VAL A  53      -1.114  -0.129   4.658  1.00 75.24           H  
ATOM    473  HA  VAL A  53      -0.084   1.012   7.238  1.00 75.24           H  
ATOM    474  HB  VAL A  53      -1.720   2.535   5.170  1.00 75.24           H  
ATOM    475 HG11 VAL A  53      -1.209   4.474   6.543  1.00 75.24           H  
ATOM    476 HG12 VAL A  53      -1.978   3.258   7.564  1.00 75.24           H  
ATOM    477 HG13 VAL A  53      -0.219   3.486   7.652  1.00 75.24           H  
ATOM    478 HG21 VAL A  53       0.332   3.863   4.788  1.00 75.24           H  
ATOM    479 HG22 VAL A  53       0.489   2.202   4.232  1.00 75.24           H  
ATOM    480 HG23 VAL A  53       1.264   2.687   5.763  1.00 75.24           H  
ATOM    481  N   ALA A  54      -2.245   0.550   8.371  1.00 78.32           N  
ATOM    482  CA  ALA A  54      -3.503   0.412   9.097  1.00 78.32           C  
ATOM    483  C   ALA A  54      -4.077   1.789   9.471  1.00 78.32           C  
ATOM    484  O   ALA A  54      -3.359   2.650   9.994  1.00 78.32           O  
ATOM    485  CB  ALA A  54      -3.274  -0.466  10.330  1.00 78.32           C  
ATOM    486  H   ALA A  54      -1.396   0.630   8.913  1.00 78.32           H  
ATOM    487  HA  ALA A  54      -4.224  -0.102   8.461  1.00 78.32           H  
ATOM    488  HB1 ALA A  54      -2.575   0.021  11.010  1.00 78.32           H  
ATOM    489  HB2 ALA A  54      -4.221  -0.628  10.844  1.00 78.32           H  
ATOM    490  HB3 ALA A  54      -2.870  -1.431  10.023  1.00 78.32           H  
ATOM    491  N   LYS A  55      -5.370   1.986   9.228  1.00 79.00           N  
ATOM    492  CA  LYS A  55      -6.112   3.228   9.479  1.00 79.00           C  
ATOM    493  C   LYS A  55      -7.510   2.930   9.997  1.00 79.00           C  
ATOM    494  O   LYS A  55      -8.023   1.835   9.780  1.00 79.00           O  
ATOM    495  CB  LYS A  55      -6.212   4.003   8.161  1.00 79.00           C  
ATOM    496  CG  LYS A  55      -4.914   4.679   7.701  1.00 79.00           C  
ATOM    497  CD  LYS A  55      -4.551   5.802   8.668  1.00 79.00           C  
ATOM    498  CE  LYS A  55      -3.239   6.478   8.314  1.00 79.00           C  
ATOM    499  NZ  LYS A  55      -3.094   7.651   9.202  1.00 79.00           N1+
ATOM    500  H   LYS A  55      -5.878   1.249   8.761  1.00 79.00           H  
ATOM    501  HA  LYS A  55      -5.625   3.821  10.253  1.00 79.00           H  
ATOM    502  HB2 LYS A  55      -6.994   4.758   8.235  1.00 79.00           H  
ATOM    503  HB3 LYS A  55      -6.511   3.276   7.405  1.00 79.00           H  
ATOM    504  HG2 LYS A  55      -4.110   3.946   7.647  1.00 79.00           H  
ATOM    505  HG3 LYS A  55      -5.067   5.102   6.709  1.00 79.00           H  
ATOM    506  HD2 LYS A  55      -5.357   6.536   8.645  1.00 79.00           H  
ATOM    507  HD3 LYS A  55      -4.463   5.416   9.684  1.00 79.00           H  
ATOM    508  HE2 LYS A  55      -2.431   5.761   8.460  1.00 79.00           H  
ATOM    509  HE3 LYS A  55      -3.275   6.787   7.269  1.00 79.00           H  
ATOM    510  HZ1 LYS A  55      -3.300   7.374  10.151  1.00 79.00           H  
ATOM    511  HZ2 LYS A  55      -3.802   8.325   8.949  1.00 79.00           H  
ATOM    512  HZ3 LYS A  55      -2.178   8.073   9.144  1.00 79.00           H  
ATOM    513  N   ASN A  56      -8.113   3.883  10.698  1.00 79.87           N  
ATOM    514  CA  ASN A  56      -9.540   3.787  10.997  1.00 79.87           C  
ATOM    515  C   ASN A  56     -10.365   4.023   9.718  1.00 79.87           C  
ATOM    516  O   ASN A  56      -9.891   4.731   8.822  1.00 79.87           O  
ATOM    517  CB  ASN A  56      -9.924   4.777  12.103  1.00 79.87           C  
ATOM    518  CG  ASN A  56      -9.226   4.496  13.410  1.00 79.87           C  
ATOM    519  ND2 ASN A  56      -8.531   5.447  13.990  1.00 79.87           N  
ATOM    520  OD1 ASN A  56      -9.258   3.387  13.916  1.00 79.87           O  
ATOM    521  H   ASN A  56      -7.666   4.785  10.779  1.00 79.87           H  
ATOM    522  HA  ASN A  56      -9.749   2.781  11.362  1.00 79.87           H  
ATOM    523  HB2 ASN A  56      -9.722   5.799  11.781  1.00 79.87           H  
ATOM    524  HB3 ASN A  56     -10.997   4.712  12.285  1.00 79.87           H  
ATOM    525 HD21 ASN A  56      -8.335   5.367  14.977  1.00 79.87           H  
ATOM    526 HD22 ASN A  56      -8.390   6.325  13.510  1.00 79.87           H  
ATOM    527  N   PRO A  57     -11.585   3.472   9.630  1.00 78.76           N  
ATOM    528  CA  PRO A  57     -12.548   3.889   8.615  1.00 78.76           C  
ATOM    529  C   PRO A  57     -12.743   5.417   8.643  1.00 78.76           C  
ATOM    530  O   PRO A  57     -12.657   6.039   9.709  1.00 78.76           O  
ATOM    531  CB  PRO A  57     -13.831   3.111   8.923  1.00 78.76           C  
ATOM    532  CG  PRO A  57     -13.383   1.939   9.793  1.00 78.76           C  
ATOM    533  CD  PRO A  57     -12.165   2.484  10.525  1.00 78.76           C  
ATOM    534  HA  PRO A  57     -12.183   3.590   7.633  1.00 78.76           H  
ATOM    535  HB2 PRO A  57     -14.536   3.735   9.473  1.00 78.76           H  
ATOM    536  HB3 PRO A  57     -14.279   2.725   8.007  1.00 78.76           H  
ATOM    537  HG2 PRO A  57     -14.166   1.626  10.484  1.00 78.76           H  
ATOM    538  HG3 PRO A  57     -13.084   1.106   9.156  1.00 78.76           H  
ATOM    539  HD2 PRO A  57     -12.477   2.964  11.453  1.00 78.76           H  
ATOM    540  HD3 PRO A  57     -11.468   1.670  10.725  1.00 78.76           H  
ATOM    541  N   GLY A  58     -12.888   6.038   7.472  1.00 78.06           N  
ATOM    542  CA  GLY A  58     -13.001   7.498   7.323  1.00 78.06           C  
ATOM    543  C   GLY A  58     -11.685   8.287   7.444  1.00 78.06           C  
ATOM    544  O   GLY A  58     -11.660   9.503   7.214  1.00 78.06           O  
ATOM    545  H   GLY A  58     -13.006   5.472   6.644  1.00 78.06           H  
ATOM    546  HA2 GLY A  58     -13.691   7.868   8.081  1.00 78.06           H  
ATOM    547  HA3 GLY A  58     -13.436   7.710   6.346  1.00 78.06           H  
ATOM    548  N   GLU A  59     -10.563   7.646   7.793  1.00 82.39           N  
ATOM    549  CA  GLU A  59      -9.266   8.320   7.863  1.00 82.39           C  
ATOM    550  C   GLU A  59      -8.590   8.475   6.497  1.00 82.39           C  
ATOM    551  O   GLU A  59      -8.921   7.865   5.483  1.00 82.39           O  
ATOM    552  CB  GLU A  59      -8.304   7.645   8.853  1.00 82.39           C  
ATOM    553  CG  GLU A  59      -8.652   7.938  10.314  1.00 82.39           C  
ATOM    554  CD  GLU A  59      -7.629   7.328  11.290  1.00 82.39           C  
ATOM    555  OE1 GLU A  59      -7.665   7.698  12.483  1.00 82.39           O  
ATOM    556  OE2 GLU A  59      -6.791   6.486  10.876  1.00 82.39           O1-
ATOM    557  H   GLU A  59     -10.621   6.654   7.978  1.00 82.39           H  
ATOM    558  HA  GLU A  59      -9.443   9.330   8.233  1.00 82.39           H  
ATOM    559  HB2 GLU A  59      -7.297   8.030   8.689  1.00 82.39           H  
ATOM    560  HB3 GLU A  59      -8.277   6.572   8.666  1.00 82.39           H  
ATOM    561  HG2 GLU A  59      -8.661   9.019  10.450  1.00 82.39           H  
ATOM    562  HG3 GLU A  59      -9.654   7.566  10.528  1.00 82.39           H  
ATOM    563  N   SER A  60      -7.567   9.328   6.474  1.00 79.50           N  
ATOM    564  CA  SER A  60      -6.718   9.527   5.306  1.00 79.50           C  
ATOM    565  C   SER A  60      -5.255   9.201   5.600  1.00 79.50           C  
ATOM    566  O   SER A  60      -4.771   9.260   6.740  1.00 79.50           O  
ATOM    567  CB  SER A  60      -6.880  10.946   4.764  1.00 79.50           C  
ATOM    568  OG  SER A  60      -8.238  11.327   4.695  1.00 79.50           O  
ATOM    569  H   SER A  60      -7.316   9.787   7.338  1.00 79.50           H  
ATOM    570  HA  SER A  60      -7.032   8.849   4.512  1.00 79.50           H  
ATOM    571  HB2 SER A  60      -6.349  11.646   5.409  1.00 79.50           H  
ATOM    572  HB3 SER A  60      -6.456  10.977   3.760  1.00 79.50           H  
ATOM    573  HG  SER A  60      -8.770  10.619   5.066  1.00 79.50           H  
ATOM    574  N   TYR A  61      -4.521   8.880   4.542  1.00 81.04           N  
ATOM    575  CA  TYR A  61      -3.101   8.583   4.563  1.00 81.04           C  
ATOM    576  C   TYR A  61      -2.351   9.407   3.514  1.00 81.04           C  
ATOM    577  O   TYR A  61      -2.686   9.407   2.331  1.00 81.04           O  
ATOM    578  CB  TYR A  61      -2.890   7.081   4.355  1.00 81.04           C  
ATOM    579  CG  TYR A  61      -1.422   6.722   4.357  1.00 81.04           C  
ATOM    580  CD1 TYR A  61      -0.785   6.365   3.155  1.00 81.04           C  
ATOM    581  CD2 TYR A  61      -0.676   6.840   5.545  1.00 81.04           C  
ATOM    582  CE1 TYR A  61       0.602   6.138   3.140  1.00 81.04           C  
ATOM    583  CE2 TYR A  61       0.710   6.604   5.536  1.00 81.04           C  
ATOM    584  CZ  TYR A  61       1.352   6.275   4.324  1.00 81.04           C  
ATOM    585  OH  TYR A  61       2.697   6.107   4.294  1.00 81.04           O  
ATOM    586  H   TYR A  61      -4.993   8.795   3.653  1.00 81.04           H  
ATOM    587  HA  TYR A  61      -2.698   8.844   5.541  1.00 81.04           H  
ATOM    588  HB2 TYR A  61      -3.338   6.786   3.406  1.00 81.04           H  
ATOM    589  HB3 TYR A  61      -3.395   6.526   5.146  1.00 81.04           H  
ATOM    590  HD1 TYR A  61      -1.358   6.278   2.243  1.00 81.04           H  
ATOM    591  HD2 TYR A  61      -1.168   7.115   6.466  1.00 81.04           H  
ATOM    592  HE1 TYR A  61       1.102   5.857   2.225  1.00 81.04           H  
ATOM    593  HE2 TYR A  61       1.285   6.694   6.446  1.00 81.04           H  
ATOM    594  HH  TYR A  61       3.082   6.156   5.172  1.00 81.04           H  
ATOM    595  N   TRP A  62      -1.295  10.092   3.955  1.00 81.36           N  
ATOM    596  CA  TRP A  62      -0.377  10.809   3.077  1.00 81.36           C  
ATOM    597  C   TRP A  62       0.793   9.904   2.693  1.00 81.36           C  
ATOM    598  O   TRP A  62       1.711   9.689   3.488  1.00 81.36           O  
ATOM    599  CB  TRP A  62       0.099  12.093   3.762  1.00 81.36           C  
ATOM    600  CG  TRP A  62      -0.920  13.186   3.814  1.00 81.36           C  
ATOM    601  CD1 TRP A  62      -1.676  13.536   4.880  1.00 81.36           C  
ATOM    602  CD2 TRP A  62      -1.306  14.093   2.738  1.00 81.36           C  
ATOM    603  CE2 TRP A  62      -2.278  15.007   3.240  1.00 81.36           C  
ATOM    604  CE3 TRP A  62      -0.943  14.216   1.382  1.00 81.36           C  
ATOM    605  NE1 TRP A  62      -2.481  14.609   4.544  1.00 81.36           N  
ATOM    606  CZ2 TRP A  62      -2.840  16.014   2.443  1.00 81.36           C  
ATOM    607  CZ3 TRP A  62      -1.480  15.238   0.577  1.00 81.36           C  
ATOM    608  CH2 TRP A  62      -2.426  16.136   1.104  1.00 81.36           C  
ATOM    609  H   TRP A  62      -1.052  10.026   4.933  1.00 81.36           H  
ATOM    610  HA  TRP A  62      -0.892  11.096   2.160  1.00 81.36           H  
ATOM    611  HB2 TRP A  62       0.955  12.479   3.209  1.00 81.36           H  
ATOM    612  HB3 TRP A  62       0.440  11.865   4.772  1.00 81.36           H  
ATOM    613  HD1 TRP A  62      -1.644  13.058   5.848  1.00 81.36           H  
ATOM    614  HE1 TRP A  62      -3.138  15.036   5.181  1.00 81.36           H  
ATOM    615  HE3 TRP A  62      -0.257  13.495   0.962  1.00 81.36           H  
ATOM    616  HZ2 TRP A  62      -3.579  16.687   2.852  1.00 81.36           H  
ATOM    617  HZ3 TRP A  62      -1.178  15.324  -0.457  1.00 81.36           H  
ATOM    618  HH2 TRP A  62      -2.843  16.911   0.478  1.00 81.36           H  
ATOM    619  N   PHE A  63       0.784   9.411   1.458  1.00 75.74           N  
ATOM    620  CA  PHE A  63       1.903   8.671   0.891  1.00 75.74           C  
ATOM    621  C   PHE A  63       2.973   9.645   0.389  1.00 75.74           C  
ATOM    622  O   PHE A  63       2.728  10.431  -0.533  1.00 75.74           O  
ATOM    623  CB  PHE A  63       1.401   7.743  -0.220  1.00 75.74           C  
ATOM    624  CG  PHE A  63       2.503   6.912  -0.851  1.00 75.74           C  
ATOM    625  CD1 PHE A  63       2.754   7.001  -2.233  1.00 75.74           C  
ATOM    626  CD2 PHE A  63       3.274   6.038  -0.058  1.00 75.74           C  
ATOM    627  CE1 PHE A  63       3.763   6.216  -2.820  1.00 75.74           C  
ATOM    628  CE2 PHE A  63       4.278   5.251  -0.646  1.00 75.74           C  
ATOM    629  CZ  PHE A  63       4.523   5.340  -2.026  1.00 75.74           C  
ATOM    630  H   PHE A  63       0.003   9.629   0.855  1.00 75.74           H  
ATOM    631  HA  PHE A  63       2.339   8.050   1.673  1.00 75.74           H  
ATOM    632  HB2 PHE A  63       0.651   7.067   0.190  1.00 75.74           H  
ATOM    633  HB3 PHE A  63       0.913   8.342  -0.989  1.00 75.74           H  
ATOM    634  HD1 PHE A  63       2.156   7.653  -2.852  1.00 75.74           H  
ATOM    635  HD2 PHE A  63       3.087   5.947   1.002  1.00 75.74           H  
ATOM    636  HE1 PHE A  63       3.936   6.262  -3.885  1.00 75.74           H  
ATOM    637  HE2 PHE A  63       4.855   4.568  -0.039  1.00 75.74           H  
ATOM    638  HZ  PHE A  63       5.284   4.722  -2.479  1.00 75.74           H  
ATOM    639  N   LYS A  64       4.161   9.607   1.006  1.00 71.92           N  
ATOM    640  CA  LYS A  64       5.319  10.416   0.598  1.00 71.92           C  
ATOM    641  C   LYS A  64       6.062   9.726  -0.542  1.00 71.92           C  
ATOM    642  O   LYS A  64       6.486   8.582  -0.403  1.00 71.92           O  
ATOM    643  CB  LYS A  64       6.278  10.678   1.771  1.00 71.92           C  
ATOM    644  CG  LYS A  64       5.603  11.312   2.996  1.00 71.92           C  
ATOM    645  CD  LYS A  64       6.646  11.912   3.951  1.00 71.92           C  
ATOM    646  CE  LYS A  64       5.956  12.614   5.127  1.00 71.92           C  
ATOM    647  NZ  LYS A  64       6.943  13.170   6.088  1.00 71.92           N1+
ATOM    648  H   LYS A  64       4.291   8.914   1.729  1.00 71.92           H  
ATOM    649  HA  LYS A  64       4.964  11.377   0.226  1.00 71.92           H  
ATOM    650  HB2 LYS A  64       7.063  11.344   1.411  1.00 71.92           H  
ATOM    651  HB3 LYS A  64       6.747   9.742   2.076  1.00 71.92           H  
ATOM    652  HG2 LYS A  64       4.908  12.086   2.672  1.00 71.92           H  
ATOM    653  HG3 LYS A  64       5.030  10.549   3.523  1.00 71.92           H  
ATOM    654  HD2 LYS A  64       7.286  11.111   4.321  1.00 71.92           H  
ATOM    655  HD3 LYS A  64       7.258  12.631   3.408  1.00 71.92           H  
ATOM    656  HE2 LYS A  64       5.310  11.893   5.628  1.00 71.92           H  
ATOM    657  HE3 LYS A  64       5.320  13.409   4.738  1.00 71.92           H  
ATOM    658  HZ1 LYS A  64       6.472  13.628   6.855  1.00 71.92           H  
ATOM    659  HZ2 LYS A  64       7.537  13.848   5.633  1.00 71.92           H  
ATOM    660  HZ3 LYS A  64       7.526  12.436   6.464  1.00 71.92           H  
ATOM    661  N   GLN A  65       6.258  10.435  -1.645  1.00 64.58           N  
ATOM    662  CA  GLN A  65       6.961   9.940  -2.821  1.00 64.58           C  
ATOM    663  C   GLN A  65       8.402  10.477  -2.832  1.00 64.58           C  
ATOM    664  O   GLN A  65       8.644  11.687  -2.770  1.00 64.58           O  
ATOM    665  CB  GLN A  65       6.197  10.345  -4.087  1.00 64.58           C  
ATOM    666  CG  GLN A  65       4.728   9.890  -4.143  1.00 64.58           C  
ATOM    667  CD  GLN A  65       3.965  10.502  -5.314  1.00 64.58           C  
ATOM    668  NE2 GLN A  65       2.715  10.175  -5.493  1.00 64.58           N  
ATOM    669  OE1 GLN A  65       4.449  11.276  -6.112  1.00 64.58           O  
ATOM    670  H   GLN A  65       5.883  11.371  -1.698  1.00 64.58           H  
ATOM    671  HA  GLN A  65       6.994   8.851  -2.791  1.00 64.58           H  
ATOM    672  HB2 GLN A  65       6.208  11.435  -4.121  1.00 64.58           H  
ATOM    673  HB3 GLN A  65       6.722   9.965  -4.963  1.00 64.58           H  
ATOM    674  HG2 GLN A  65       4.691   8.803  -4.224  1.00 64.58           H  
ATOM    675  HG3 GLN A  65       4.209  10.181  -3.230  1.00 64.58           H  
ATOM    676 HE21 GLN A  65       2.273  10.568  -6.312  1.00 64.58           H  
ATOM    677 HE22 GLN A  65       2.224   9.533  -4.888  1.00 64.58           H  
ATOM    678  N   GLY A  66       9.367   9.560  -2.941  1.00 59.08           N  
ATOM    679  CA  GLY A  66      10.795   9.870  -3.049  1.00 59.08           C  
ATOM    680  C   GLY A  66      11.488  10.186  -1.718  1.00 59.08           C  
ATOM    681  O   GLY A  66      10.855  10.509  -0.716  1.00 59.08           O  
ATOM    682  H   GLY A  66       9.092   8.589  -2.903  1.00 59.08           H  
ATOM    683  HA2 GLY A  66      11.299   9.017  -3.503  1.00 59.08           H  
ATOM    684  HA3 GLY A  66      10.928  10.726  -3.711  1.00 59.08           H  
ATOM    685  N   LEU A  67      12.824  10.112  -1.731  1.00 53.47           N  
ATOM    686  CA  LEU A  67      13.686  10.305  -0.554  1.00 53.47           C  
ATOM    687  C   LEU A  67      13.521  11.696   0.093  1.00 53.47           C  
ATOM    688  O   LEU A  67      13.757  11.858   1.284  1.00 53.47           O  
ATOM    689  CB  LEU A  67      15.146  10.075  -1.004  1.00 53.47           C  
ATOM    690  CG  LEU A  67      16.121   9.717   0.135  1.00 53.47           C  
ATOM    691  CD1 LEU A  67      15.956   8.256   0.560  1.00 53.47           C  
ATOM    692  CD2 LEU A  67      17.563   9.913  -0.333  1.00 53.47           C  
ATOM    693  H   LEU A  67      13.276   9.830  -2.589  1.00 53.47           H  
ATOM    694  HA  LEU A  67      13.412   9.563   0.197  1.00 53.47           H  
ATOM    695  HB2 LEU A  67      15.182   9.270  -1.739  1.00 53.47           H  
ATOM    696  HB3 LEU A  67      15.494  10.982  -1.498  1.00 53.47           H  
ATOM    697  HG  LEU A  67      15.948  10.367   0.994  1.00 53.47           H  
ATOM    698 HD11 LEU A  67      16.145   7.589  -0.281  1.00 53.47           H  
ATOM    699 HD12 LEU A  67      14.949   8.086   0.942  1.00 53.47           H  
ATOM    700 HD13 LEU A  67      16.664   8.029   1.358  1.00 53.47           H  
ATOM    701 HD21 LEU A  67      18.247   9.660   0.477  1.00 53.47           H  
ATOM    702 HD22 LEU A  67      17.774   9.275  -1.192  1.00 53.47           H  
ATOM    703 HD23 LEU A  67      17.725  10.956  -0.605  1.00 53.47           H  
ATOM    704  N   LEU A  68      13.091  12.687  -0.698  1.00 57.24           N  
ATOM    705  CA  LEU A  68      12.925  14.083  -0.283  1.00 57.24           C  
ATOM    706  C   LEU A  68      11.460  14.494  -0.053  1.00 57.24           C  
ATOM    707  O   LEU A  68      11.208  15.648   0.275  1.00 57.24           O  
ATOM    708  CB  LEU A  68      13.619  14.993  -1.316  1.00 57.24           C  
ATOM    709  CG  LEU A  68      15.141  14.795  -1.443  1.00 57.24           C  
ATOM    710  CD1 LEU A  68      15.677  15.710  -2.544  1.00 57.24           C  
ATOM    711  CD2 LEU A  68      15.882  15.109  -0.144  1.00 57.24           C  
ATOM    712  H   LEU A  68      12.913  12.459  -1.666  1.00 57.24           H  
ATOM    713  HA  LEU A  68      13.412  14.229   0.681  1.00 57.24           H  
ATOM    714  HB2 LEU A  68      13.166  14.817  -2.291  1.00 57.24           H  
ATOM    715  HB3 LEU A  68      13.436  16.033  -1.045  1.00 57.24           H  
ATOM    716  HG  LEU A  68      15.352  13.765  -1.729  1.00 57.24           H  
ATOM    717 HD11 LEU A  68      16.749  15.553  -2.663  1.00 57.24           H  
ATOM    718 HD12 LEU A  68      15.500  16.753  -2.282  1.00 57.24           H  
ATOM    719 HD13 LEU A  68      15.183  15.488  -3.489  1.00 57.24           H  
ATOM    720 HD21 LEU A  68      16.958  15.042  -0.307  1.00 57.24           H  
ATOM    721 HD22 LEU A  68      15.613  14.388   0.628  1.00 57.24           H  
ATOM    722 HD23 LEU A  68      15.635  16.115   0.197  1.00 57.24           H  
ATOM    723  N   GLY A  69      10.490  13.589  -0.243  1.00 54.39           N  
ATOM    724  CA  GLY A  69       9.072  13.880  -0.005  1.00 54.39           C  
ATOM    725  C   GLY A  69       8.520  15.061  -0.812  1.00 54.39           C  
ATOM    726  O   GLY A  69       7.663  15.772  -0.319  1.00 54.39           O  
ATOM    727  H   GLY A  69      10.748  12.634  -0.447  1.00 54.39           H  
ATOM    728  HA2 GLY A  69       8.488  12.998  -0.268  1.00 54.39           H  
ATOM    729  HA3 GLY A  69       8.923  14.096   1.053  1.00 54.39           H  
ATOM    730  N   VAL A  70       9.011  15.321  -2.027  1.00 56.68           N  
ATOM    731  CA  VAL A  70       8.583  16.495  -2.825  1.00 56.68           C  
ATOM    732  C   VAL A  70       7.207  16.281  -3.460  1.00 56.68           C  
ATOM    733  O   VAL A  70       6.538  17.225  -3.870  1.00 56.68           O  
ATOM    734  CB  VAL A  70       9.645  16.854  -3.885  1.00 56.68           C  
ATOM    735  CG1 VAL A  70       9.316  18.131  -4.671  1.00 56.68           C  
ATOM    736  CG2 VAL A  70      11.011  17.078  -3.224  1.00 56.68           C  
ATOM    737  H   VAL A  70       9.754  14.731  -2.373  1.00 56.68           H  
ATOM    738  HA  VAL A  70       8.485  17.349  -2.155  1.00 56.68           H  
ATOM    739  HB  VAL A  70       9.737  16.027  -4.589  1.00 56.68           H  
ATOM    740 HG11 VAL A  70      10.153  18.405  -5.313  1.00 56.68           H  
ATOM    741 HG12 VAL A  70       9.110  18.951  -3.983  1.00 56.68           H  
ATOM    742 HG13 VAL A  70       8.448  17.973  -5.311  1.00 56.68           H  
ATOM    743 HG21 VAL A  70      10.941  17.879  -2.487  1.00 56.68           H  
ATOM    744 HG22 VAL A  70      11.752  17.351  -3.975  1.00 56.68           H  
ATOM    745 HG23 VAL A  70      11.350  16.170  -2.725  1.00 56.68           H  
ATOM    746  N   SER A  71       6.756  15.032  -3.529  1.00 64.42           N  
ATOM    747  CA  SER A  71       5.445  14.687  -4.059  1.00 64.42           C  
ATOM    748  C   SER A  71       4.688  13.838  -3.048  1.00 64.42           C  
ATOM    749  O   SER A  71       5.233  12.934  -2.416  1.00 64.42           O  
ATOM    750  CB  SER A  71       5.568  14.088  -5.464  1.00 64.42           C  
ATOM    751  OG  SER A  71       6.685  13.227  -5.589  1.00 64.42           O  
ATOM    752  H   SER A  71       7.280  14.301  -3.068  1.00 64.42           H  
ATOM    753  HA  SER A  71       4.861  15.599  -4.179  1.00 64.42           H  
ATOM    754  HB2 SER A  71       4.639  13.585  -5.730  1.00 64.42           H  
ATOM    755  HB3 SER A  71       5.709  14.910  -6.166  1.00 64.42           H  
ATOM    756  HG  SER A  71       7.447  13.681  -5.223  1.00 64.42           H  
ATOM    757  N   PHE A  72       3.425  14.190  -2.843  1.00 67.64           N  
ATOM    758  CA  PHE A  72       2.548  13.519  -1.901  1.00 67.64           C  
ATOM    759  C   PHE A  72       1.286  13.093  -2.622  1.00 67.64           C  
ATOM    760  O   PHE A  72       0.793  13.773  -3.524  1.00 67.64           O  
ATOM    761  CB  PHE A  72       2.214  14.411  -0.703  1.00 67.64           C  
ATOM    762  CG  PHE A  72       3.409  14.941   0.056  1.00 67.64           C  
ATOM    763  CD1 PHE A  72       3.958  14.204   1.120  1.00 67.64           C  
ATOM    764  CD2 PHE A  72       3.948  16.192  -0.286  1.00 67.64           C  
ATOM    765  CE1 PHE A  72       5.036  14.734   1.854  1.00 67.64           C  
ATOM    766  CE2 PHE A  72       5.016  16.720   0.452  1.00 67.64           C  
ATOM    767  CZ  PHE A  72       5.552  15.996   1.530  1.00 67.64           C  
ATOM    768  H   PHE A  72       3.026  14.937  -3.393  1.00 67.64           H  
ATOM    769  HA  PHE A  72       3.041  12.625  -1.520  1.00 67.64           H  
ATOM    770  HB2 PHE A  72       1.612  13.824  -0.010  1.00 67.64           H  
ATOM    771  HB3 PHE A  72       1.607  15.251  -1.040  1.00 67.64           H  
ATOM    772  HD1 PHE A  72       3.532  13.245   1.375  1.00 67.64           H  
ATOM    773  HD2 PHE A  72       3.537  16.759  -1.109  1.00 67.64           H  
ATOM    774  HE1 PHE A  72       5.467  14.190   2.681  1.00 67.64           H  
ATOM    775  HE2 PHE A  72       5.442  17.675   0.182  1.00 67.64           H  
ATOM    776  HZ  PHE A  72       6.388  16.405   2.078  1.00 67.64           H  
ATOM    777  N   THR A  73       0.766  11.954  -2.207  1.00 72.76           N  
ATOM    778  CA  THR A  73      -0.524  11.447  -2.645  1.00 72.76           C  
ATOM    779  C   THR A  73      -1.383  11.236  -1.412  1.00 72.76           C  
ATOM    780  O   THR A  73      -0.959  10.562  -0.474  1.00 72.76           O  
ATOM    781  CB  THR A  73      -0.298  10.188  -3.482  1.00 72.76           C  
ATOM    782  CG2 THR A  73      -1.486   9.252  -3.579  1.00 72.76           C  
ATOM    783  OG1 THR A  73       0.044  10.606  -4.781  1.00 72.76           O  
ATOM    784  H   THR A  73       1.249  11.438  -1.486  1.00 72.76           H  
ATOM    785  HA  THR A  73      -1.028  12.179  -3.276  1.00 72.76           H  
ATOM    786  HB  THR A  73       0.541   9.625  -3.072  1.00 72.76           H  
ATOM    787  HG1 THR A  73       0.676  11.323  -4.692  1.00 72.76           H  
ATOM    788 HG21 THR A  73      -1.508   8.761  -4.552  1.00 72.76           H  
ATOM    789 HG22 THR A  73      -2.409   9.802  -3.393  1.00 72.76           H  
ATOM    790 HG23 THR A  73      -1.391   8.486  -2.810  1.00 72.76           H  
ATOM    791  N   LEU A  74      -2.564  11.851  -1.401  1.00 75.21           N  
ATOM    792  CA  LEU A  74      -3.557  11.642  -0.358  1.00 75.21           C  
ATOM    793  C   LEU A  74      -4.453  10.478  -0.762  1.00 75.21           C  
ATOM    794  O   LEU A  74      -5.200  10.579  -1.738  1.00 75.21           O  
ATOM    795  CB  LEU A  74      -4.373  12.921  -0.130  1.00 75.21           C  
ATOM    796  CG  LEU A  74      -5.394  12.804   1.017  1.00 75.21           C  
ATOM    797  CD1 LEU A  74      -4.717  12.479   2.348  1.00 75.21           C  
ATOM    798  CD2 LEU A  74      -6.150  14.125   1.153  1.00 75.21           C  
ATOM    799  H   LEU A  74      -2.853  12.347  -2.232  1.00 75.21           H  
ATOM    800  HA  LEU A  74      -3.047  11.388   0.571  1.00 75.21           H  
ATOM    801  HB2 LEU A  74      -4.918  13.149  -1.046  1.00 75.21           H  
ATOM    802  HB3 LEU A  74      -3.692  13.744   0.082  1.00 75.21           H  
ATOM    803  HG  LEU A  74      -6.119  12.023   0.790  1.00 75.21           H  
ATOM    804 HD11 LEU A  74      -5.365  12.760   3.178  1.00 75.21           H  
ATOM    805 HD12 LEU A  74      -4.509  11.411   2.401  1.00 75.21           H  
ATOM    806 HD13 LEU A  74      -3.781  13.032   2.432  1.00 75.21           H  
ATOM    807 HD21 LEU A  74      -6.922  14.027   1.916  1.00 75.21           H  
ATOM    808 HD22 LEU A  74      -5.460  14.920   1.437  1.00 75.21           H  
ATOM    809 HD23 LEU A  74      -6.622  14.381   0.204  1.00 75.21           H  
ATOM    810  N   ILE A  75      -4.379   9.408   0.017  1.00 75.38           N  
ATOM    811  CA  ILE A  75      -5.258   8.251  -0.084  1.00 75.38           C  
ATOM    812  C   ILE A  75      -6.292   8.385   1.029  1.00 75.38           C  
ATOM    813  O   ILE A  75      -5.929   8.487   2.200  1.00 75.38           O  
ATOM    814  CB  ILE A  75      -4.456   6.934  -0.000  1.00 75.38           C  
ATOM    815  CG1 ILE A  75      -3.335   6.909  -1.069  1.00 75.38           C  
ATOM    816  CG2 ILE A  75      -5.421   5.749  -0.176  1.00 75.38           C  
ATOM    817  CD1 ILE A  75      -2.411   5.688  -0.996  1.00 75.38           C  
ATOM    818  H   ILE A  75      -3.743   9.427   0.801  1.00 75.38           H  
ATOM    819  HA  ILE A  75      -5.770   8.269  -1.046  1.00 75.38           H  
ATOM    820  HB  ILE A  75      -3.995   6.865   0.985  1.00 75.38           H  
ATOM    821 HG12 ILE A  75      -3.779   6.958  -2.063  1.00 75.38           H  
ATOM    822 HG13 ILE A  75      -2.695   7.782  -0.938  1.00 75.38           H  
ATOM    823 HG21 ILE A  75      -6.179   5.749   0.607  1.00 75.38           H  
ATOM    824 HG22 ILE A  75      -5.921   5.815  -1.142  1.00 75.38           H  
ATOM    825 HG23 ILE A  75      -4.889   4.799  -0.115  1.00 75.38           H  
ATOM    826 HD11 ILE A  75      -2.024   5.572   0.017  1.00 75.38           H  
ATOM    827 HD12 ILE A  75      -2.949   4.785  -1.286  1.00 75.38           H  
ATOM    828 HD13 ILE A  75      -1.576   5.825  -1.683  1.00 75.38           H  
ATOM    829  N   THR A  76      -7.565   8.438   0.676  1.00 74.69           N  
ATOM    830  CA  THR A  76      -8.676   8.430   1.630  1.00 74.69           C  
ATOM    831  C   THR A  76      -9.251   7.038   1.736  1.00 74.69           C  
ATOM    832  O   THR A  76      -9.257   6.325   0.742  1.00 74.69           O  
ATOM    833  CB  THR A  76      -9.756   9.445   1.242  1.00 74.69           C  
ATOM    834  CG2 THR A  76      -9.198  10.851   1.454  1.00 74.69           C  
ATOM    835  OG1 THR A  76     -10.098   9.414  -0.125  1.00 74.69           O  
ATOM    836  H   THR A  76      -7.806   8.323  -0.298  1.00 74.69           H  
ATOM    837  HA  THR A  76      -8.319   8.691   2.626  1.00 74.69           H  
ATOM    838  HB  THR A  76     -10.641   9.302   1.862  1.00 74.69           H  
ATOM    839  HG1 THR A  76     -10.439   8.552  -0.373  1.00 74.69           H  
ATOM    840 HG21 THR A  76      -8.554  10.870   2.334  1.00 74.69           H  
ATOM    841 HG22 THR A  76      -8.586  11.146   0.601  1.00 74.69           H  
ATOM    842 HG23 THR A  76     -10.025  11.545   1.604  1.00 74.69           H  
ATOM    843  N   ILE A  77      -9.703   6.658   2.921  1.00 76.00           N  
ATOM    844  CA  ILE A  77     -10.424   5.413   3.150  1.00 76.00           C  
ATOM    845  C   ILE A  77     -11.805   5.813   3.635  1.00 76.00           C  
ATOM    846  O   ILE A  77     -11.911   6.639   4.544  1.00 76.00           O  
ATOM    847  CB  ILE A  77      -9.711   4.544   4.194  1.00 76.00           C  
ATOM    848  CG1 ILE A  77      -8.220   4.310   3.883  1.00 76.00           C  
ATOM    849  CG2 ILE A  77     -10.419   3.192   4.269  1.00 76.00           C  
ATOM    850  CD1 ILE A  77      -7.509   3.876   5.163  1.00 76.00           C  
ATOM    851  H   ILE A  77      -9.656   7.277   3.718  1.00 76.00           H  
ATOM    852  HA  ILE A  77     -10.525   4.848   2.224  1.00 76.00           H  
ATOM    853  HB  ILE A  77      -9.798   5.040   5.161  1.00 76.00           H  
ATOM    854 HG12 ILE A  77      -7.749   5.235   3.550  1.00 76.00           H  
ATOM    855 HG13 ILE A  77      -8.103   3.554   3.106  1.00 76.00           H  
ATOM    856 HG21 ILE A  77     -11.436   3.327   4.637  1.00 76.00           H  
ATOM    857 HG22 ILE A  77     -10.461   2.729   3.283  1.00 76.00           H  
ATOM    858 HG23 ILE A  77      -9.912   2.520   4.963  1.00 76.00           H  
ATOM    859 HD11 ILE A  77      -7.855   2.896   5.490  1.00 76.00           H  
ATOM    860 HD12 ILE A  77      -6.428   3.826   5.032  1.00 76.00           H  
ATOM    861 HD13 ILE A  77      -7.714   4.616   5.937  1.00 76.00           H  
ATOM    862  N   ASP A  78     -12.844   5.290   3.005  1.00 74.84           N  
ATOM    863  CA  ASP A  78     -14.205   5.500   3.482  1.00 74.84           C  
ATOM    864  C   ASP A  78     -14.572   4.526   4.613  1.00 74.84           C  
ATOM    865  O   ASP A  78     -13.718   3.842   5.186  1.00 74.84           O  
ATOM    866  CB  ASP A  78     -15.171   5.496   2.290  1.00 74.84           C  
ATOM    867  CG  ASP A  78     -15.258   4.169   1.540  1.00 74.84           C  
ATOM    868  OD1 ASP A  78     -14.872   3.129   2.121  1.00 74.84           O  
ATOM    869  OD2 ASP A  78     -15.699   4.252   0.375  1.00 74.84           O1-
ATOM    870  H   ASP A  78     -12.710   4.589   2.290  1.00 74.84           H  
ATOM    871  HA  ASP A  78     -14.276   6.496   3.919  1.00 74.84           H  
ATOM    872  HB2 ASP A  78     -14.853   6.273   1.595  1.00 74.84           H  
ATOM    873  HB3 ASP A  78     -16.168   5.767   2.637  1.00 74.84           H  
ATOM    874  N   ASP A  79     -15.845   4.527   4.997  1.00 75.89           N  
ATOM    875  CA  ASP A  79     -16.345   3.671   6.069  1.00 75.89           C  
ATOM    876  C   ASP A  79     -16.410   2.185   5.658  1.00 75.89           C  
ATOM    877  O   ASP A  79     -16.378   1.315   6.528  1.00 75.89           O  
ATOM    878  CB  ASP A  79     -17.691   4.212   6.569  1.00 75.89           C  
ATOM    879  CG  ASP A  79     -17.571   5.593   7.235  1.00 75.89           C  
ATOM    880  OD1 ASP A  79     -16.526   5.870   7.871  1.00 75.89           O  
ATOM    881  OD2 ASP A  79     -18.536   6.382   7.114  1.00 75.89           O1-
ATOM    882  H   ASP A  79     -16.515   5.098   4.502  1.00 75.89           H  
ATOM    883  HA  ASP A  79     -15.651   3.740   6.907  1.00 75.89           H  
ATOM    884  HB2 ASP A  79     -18.096   3.517   7.304  1.00 75.89           H  
ATOM    885  HB3 ASP A  79     -18.388   4.264   5.733  1.00 75.89           H  
ATOM    886  N   ASP A  80     -16.410   1.896   4.350  1.00 72.80           N  
ATOM    887  CA  ASP A  80     -16.437   0.553   3.752  1.00 72.80           C  
ATOM    888  C   ASP A  80     -15.016   0.010   3.464  1.00 72.80           C  
ATOM    889  O   ASP A  80     -14.840  -1.008   2.791  1.00 72.80           O  
ATOM    890  CB  ASP A  80     -17.310   0.569   2.480  1.00 72.80           C  
ATOM    891  CG  ASP A  80     -18.803   0.837   2.728  1.00 72.80           C  
ATOM    892  OD1 ASP A  80     -19.347   0.326   3.735  1.00 72.80           O  
ATOM    893  OD2 ASP A  80     -19.440   1.479   1.857  1.00 72.80           O1-
ATOM    894  H   ASP A  80     -16.302   2.656   3.693  1.00 72.80           H  
ATOM    895  HA  ASP A  80     -16.897  -0.135   4.462  1.00 72.80           H  
ATOM    896  HB2 ASP A  80     -17.238  -0.402   1.990  1.00 72.80           H  
ATOM    897  HB3 ASP A  80     -16.918   1.315   1.789  1.00 72.80           H  
ATOM    898  N   CYS A  81     -13.978   0.683   3.975  1.00 69.81           N  
ATOM    899  CA  CYS A  81     -12.566   0.396   3.717  1.00 69.81           C  
ATOM    900  C   CYS A  81     -12.134   0.503   2.239  1.00 69.81           C  
ATOM    901  O   CYS A  81     -11.041   0.035   1.880  1.00 69.81           O  
ATOM    902  CB  CYS A  81     -12.131  -0.927   4.371  1.00 69.81           C  
ATOM    903  SG  CYS A  81     -12.155  -1.018   6.185  1.00 69.81           S  
ATOM    904  H   CYS A  81     -14.209   1.535   4.467  1.00 69.81           H  
ATOM    905  HA  CYS A  81     -12.018   1.190   4.226  1.00 69.81           H  
ATOM    906  HB2 CYS A  81     -11.110  -1.141   4.053  1.00 69.81           H  
ATOM    907  HB3 CYS A  81     -12.761  -1.727   3.982  1.00 69.81           H  
ATOM    908  N   ASP A  82     -12.919   1.172   1.395  1.00 70.55           N  
ATOM    909  CA  ASP A  82     -12.550   1.456   0.015  1.00 70.55           C  
ATOM    910  C   ASP A  82     -11.565   2.640   0.004  1.00 70.55           C  
ATOM    911  O   ASP A  82     -11.852   3.775   0.397  1.00 70.55           O  
ATOM    912  CB  ASP A  82     -13.798   1.662  -0.877  1.00 70.55           C  
ATOM    913  CG  ASP A  82     -14.468   0.375  -1.407  1.00 70.55           C  
ATOM    914  OD1 ASP A  82     -13.760  -0.655  -1.520  1.00 70.55           O  
ATOM    915  OD2 ASP A  82     -15.622   0.433  -1.915  1.00 70.55           O1-
ATOM    916  H   ASP A  82     -13.766   1.599   1.740  1.00 70.55           H  
ATOM    917  HA  ASP A  82     -12.022   0.588  -0.379  1.00 70.55           H  
ATOM    918  HB2 ASP A  82     -13.498   2.250  -1.744  1.00 70.55           H  
ATOM    919  HB3 ASP A  82     -14.546   2.234  -0.328  1.00 70.55           H  
ATOM    920  N   ALA A  83     -10.334   2.361  -0.428  1.00 67.42           N  
ATOM    921  CA  ALA A  83      -9.322   3.393  -0.590  1.00 67.42           C  
ATOM    922  C   ALA A  83      -9.585   4.179  -1.884  1.00 67.42           C  
ATOM    923  O   ALA A  83      -9.932   3.600  -2.904  1.00 67.42           O  
ATOM    924  CB  ALA A  83      -7.925   2.766  -0.528  1.00 67.42           C  
ATOM    925  H   ALA A  83     -10.143   1.411  -0.715  1.00 67.42           H  
ATOM    926  HA  ALA A  83      -9.411   4.071   0.258  1.00 67.42           H  
ATOM    927  HB1 ALA A  83      -7.813   2.228   0.413  1.00 67.42           H  
ATOM    928  HB2 ALA A  83      -7.171   3.552  -0.577  1.00 67.42           H  
ATOM    929  HB3 ALA A  83      -7.794   2.075  -1.361  1.00 67.42           H  
ATOM    930  N   SER A  84      -9.349   5.485  -1.901  1.00 65.52           N  
ATOM    931  CA  SER A  84      -9.462   6.323  -3.099  1.00 65.52           C  
ATOM    932  C   SER A  84      -8.399   7.418  -3.120  1.00 65.52           C  
ATOM    933  O   SER A  84      -7.890   7.852  -2.086  1.00 65.52           O  
ATOM    934  CB  SER A  84     -10.874   6.907  -3.226  1.00 65.52           C  
ATOM    935  OG  SER A  84     -11.277   7.532  -2.023  1.00 65.52           O  
ATOM    936  H   SER A  84      -9.174   5.939  -1.016  1.00 65.52           H  
ATOM    937  HA  SER A  84      -9.298   5.699  -3.978  1.00 65.52           H  
ATOM    938  HB2 SER A  84     -10.899   7.632  -4.041  1.00 65.52           H  
ATOM    939  HB3 SER A  84     -11.571   6.103  -3.461  1.00 65.52           H  
ATOM    940  HG  SER A  84     -11.838   6.900  -1.567  1.00 65.52           H  
ATOM    941  N   LEU A  85      -8.016   7.857  -4.320  1.00 67.45           N  
ATOM    942  CA  LEU A  85      -7.055   8.942  -4.501  1.00 67.45           C  
ATOM    943  C   LEU A  85      -7.796  10.279  -4.436  1.00 67.45           C  
ATOM    944  O   LEU A  85      -8.572  10.590  -5.336  1.00 67.45           O  
ATOM    945  CB  LEU A  85      -6.326   8.757  -5.847  1.00 67.45           C  
ATOM    946  CG  LEU A  85      -5.316   9.875  -6.165  1.00 67.45           C  
ATOM    947  CD1 LEU A  85      -4.159   9.843  -5.185  1.00 67.45           C  
ATOM    948  CD2 LEU A  85      -4.724   9.698  -7.561  1.00 67.45           C  
ATOM    949  H   LEU A  85      -8.502   7.507  -5.133  1.00 67.45           H  
ATOM    950  HA  LEU A  85      -6.323   8.906  -3.694  1.00 67.45           H  
ATOM    951  HB2 LEU A  85      -7.070   8.729  -6.643  1.00 67.45           H  
ATOM    952  HB3 LEU A  85      -5.807   7.799  -5.841  1.00 67.45           H  
ATOM    953  HG  LEU A  85      -5.797  10.852  -6.120  1.00 67.45           H  
ATOM    954 HD11 LEU A  85      -3.395  10.560  -5.488  1.00 67.45           H  
ATOM    955 HD12 LEU A  85      -4.515  10.124  -4.195  1.00 67.45           H  
ATOM    956 HD13 LEU A  85      -3.741   8.837  -5.154  1.00 67.45           H  
ATOM    957 HD21 LEU A  85      -4.037  10.517  -7.775  1.00 67.45           H  
ATOM    958 HD22 LEU A  85      -5.528   9.720  -8.296  1.00 67.45           H  
ATOM    959 HD23 LEU A  85      -4.201   8.744  -7.629  1.00 67.45           H  
ATOM    960  N   ARG A  86      -7.522  11.099  -3.417  1.00 65.92           N  
ATOM    961  CA  ARG A  86      -8.172  12.413  -3.263  1.00 65.92           C  
ATOM    962  C   ARG A  86      -7.326  13.576  -3.766  1.00 65.92           C  
ATOM    963  O   ARG A  86      -7.871  14.575  -4.225  1.00 65.92           O  
ATOM    964  CB  ARG A  86      -8.607  12.571  -1.804  1.00 65.92           C  
ATOM    965  CG  ARG A  86      -9.474  13.818  -1.572  1.00 65.92           C  
ATOM    966  CD  ARG A  86     -10.122  13.736  -0.189  1.00 65.92           C  
ATOM    967  NE  ARG A  86     -11.009  14.882   0.082  1.00 65.92           N  
ATOM    968  CZ  ARG A  86     -11.836  14.981   1.109  1.00 65.92           C  
ATOM    969  NH1 ARG A  86     -11.921  14.053   2.022  1.00 65.92           N1+
ATOM    970  NH2 ARG A  86     -12.606  16.025   1.239  1.00 65.92           N  
ATOM    971  H   ARG A  86      -6.908  10.756  -2.692  1.00 65.92           H  
ATOM    972  HA  ARG A  86      -9.075  12.426  -3.873  1.00 65.92           H  
ATOM    973  HB2 ARG A  86      -7.731  12.603  -1.157  1.00 65.92           H  
ATOM    974  HB3 ARG A  86      -9.198  11.692  -1.548  1.00 65.92           H  
ATOM    975  HG2 ARG A  86     -10.258  13.860  -2.328  1.00 65.92           H  
ATOM    976  HG3 ARG A  86      -8.859  14.715  -1.637  1.00 65.92           H  
ATOM    977  HD2 ARG A  86     -10.706  12.817  -0.148  1.00 65.92           H  
ATOM    978  HD3 ARG A  86      -9.339  13.693   0.568  1.00 65.92           H  
ATOM    979  HE  ARG A  86     -11.033  15.616  -0.611  1.00 65.92           H  
ATOM    980 HH11 ARG A  86     -11.381  13.206   1.914  1.00 65.92           H  
ATOM    981 HH12 ARG A  86     -12.604  14.100   2.765  1.00 65.92           H  
ATOM    982 HH21 ARG A  86     -13.259  16.065   2.008  1.00 65.92           H  
ATOM    983 HH22 ARG A  86     -12.608  16.750   0.535  1.00 65.92           H  
ATOM    984  N   PHE A  87      -6.002  13.473  -3.668  1.00 60.32           N  
ATOM    985  CA  PHE A  87      -5.087  14.532  -4.099  1.00 60.32           C  
ATOM    986  C   PHE A  87      -3.738  13.970  -4.551  1.00 60.32           C  
ATOM    987  O   PHE A  87      -3.217  13.029  -3.952  1.00 60.32           O  
ATOM    988  CB  PHE A  87      -4.903  15.550  -2.962  1.00 60.32           C  
ATOM    989  CG  PHE A  87      -4.035  16.735  -3.332  1.00 60.32           C  
ATOM    990  CD1 PHE A  87      -2.659  16.724  -3.031  1.00 60.32           C  
ATOM    991  CD2 PHE A  87      -4.597  17.840  -3.995  1.00 60.32           C  
ATOM    992  CE1 PHE A  87      -1.851  17.818  -3.385  1.00 60.32           C  
ATOM    993  CE2 PHE A  87      -3.789  18.935  -4.349  1.00 60.32           C  
ATOM    994  CZ  PHE A  87      -2.417  18.925  -4.042  1.00 60.32           C  
ATOM    995  H   PHE A  87      -5.616  12.612  -3.308  1.00 60.32           H  
ATOM    996  HA  PHE A  87      -5.532  15.049  -4.948  1.00 60.32           H  
ATOM    997  HB2 PHE A  87      -4.456  15.053  -2.101  1.00 60.32           H  
ATOM    998  HB3 PHE A  87      -5.880  15.923  -2.654  1.00 60.32           H  
ATOM    999  HD1 PHE A  87      -2.221  15.872  -2.533  1.00 60.32           H  
ATOM   1000  HD2 PHE A  87      -5.652  17.853  -4.227  1.00 60.32           H  
ATOM   1001  HE1 PHE A  87      -0.798  17.811  -3.149  1.00 60.32           H  
ATOM   1002  HE2 PHE A  87      -4.224  19.788  -4.848  1.00 60.32           H  
ATOM   1003  HZ  PHE A  87      -1.799  19.771  -4.307  1.00 60.32           H  
ATOM   1004  N   GLY A  88      -3.148  14.605  -5.565  1.00 59.42           N  
ATOM   1005  CA  GLY A  88      -1.841  14.256  -6.118  1.00 59.42           C  
ATOM   1006  C   GLY A  88      -1.921  13.365  -7.357  1.00 59.42           C  
ATOM   1007  O   GLY A  88      -2.993  13.074  -7.882  1.00 59.42           O  
ATOM   1008  H   GLY A  88      -3.654  15.364  -6.000  1.00 59.42           H  
ATOM   1009  HA2 GLY A  88      -1.247  13.743  -5.362  1.00 59.42           H  
ATOM   1010  HA3 GLY A  88      -1.314  15.172  -6.385  1.00 59.42           H  
ATOM   1011  N   LYS A  89      -0.751  12.954  -7.848  1.00 61.94           N  
ATOM   1012  CA  LYS A  89      -0.613  11.944  -8.901  1.00 61.94           C  
ATOM   1013  C   LYS A  89       0.215  10.798  -8.348  1.00 61.94           C  
ATOM   1014  O   LYS A  89       1.322  11.022  -7.857  1.00 61.94           O  
ATOM   1015  CB  LYS A  89       0.023  12.537 -10.171  1.00 61.94           C  
ATOM   1016  CG  LYS A  89      -0.916  13.518 -10.891  1.00 61.94           C  
ATOM   1017  CD  LYS A  89      -0.301  14.019 -12.206  1.00 61.94           C  
ATOM   1018  CE  LYS A  89      -1.273  14.986 -12.895  1.00 61.94           C  
ATOM   1019  NZ  LYS A  89      -0.741  15.490 -14.188  1.00 61.94           N1+
ATOM   1020  H   LYS A  89       0.086  13.211  -7.345  1.00 61.94           H  
ATOM   1021  HA  LYS A  89      -1.594  11.546  -9.160  1.00 61.94           H  
ATOM   1022  HB2 LYS A  89       0.954  13.042  -9.911  1.00 61.94           H  
ATOM   1023  HB3 LYS A  89       0.257  11.719 -10.852  1.00 61.94           H  
ATOM   1024  HG2 LYS A  89      -1.115  14.371 -10.242  1.00 61.94           H  
ATOM   1025  HG3 LYS A  89      -1.858  13.015 -11.107  1.00 61.94           H  
ATOM   1026  HD2 LYS A  89       0.639  14.528 -11.991  1.00 61.94           H  
ATOM   1027  HD3 LYS A  89      -0.108  13.166 -12.857  1.00 61.94           H  
ATOM   1028  HE2 LYS A  89      -2.218  14.467 -13.057  1.00 61.94           H  
ATOM   1029  HE3 LYS A  89      -1.470  15.819 -12.220  1.00 61.94           H  
ATOM   1030  HZ1 LYS A  89      -1.406  16.119 -14.614  1.00 61.94           H  
ATOM   1031  HZ2 LYS A  89       0.127  15.988 -14.049  1.00 61.94           H  
ATOM   1032  HZ3 LYS A  89      -0.584  14.724 -14.827  1.00 61.94           H  
ATOM   1033  N   MET A  90      -0.304   9.581  -8.445  1.00 63.01           N  
ATOM   1034  CA  MET A  90       0.479   8.387  -8.152  1.00 63.01           C  
ATOM   1035  C   MET A  90       1.488   8.184  -9.296  1.00 63.01           C  
ATOM   1036  O   MET A  90       1.087   8.283 -10.461  1.00 63.01           O  
ATOM   1037  CB  MET A  90      -0.473   7.196  -7.963  1.00 63.01           C  
ATOM   1038  CG  MET A  90       0.193   6.005  -7.276  1.00 63.01           C  
ATOM   1039  SD  MET A  90       0.835   6.349  -5.608  1.00 63.01           S  
ATOM   1040  CE  MET A  90       0.336   4.838  -4.736  1.00 63.01           C  
ATOM   1041  H   MET A  90      -1.224   9.467  -8.848  1.00 63.01           H  
ATOM   1042  HA  MET A  90       1.002   8.559  -7.212  1.00 63.01           H  
ATOM   1043  HB2 MET A  90      -1.313   7.507  -7.342  1.00 63.01           H  
ATOM   1044  HB3 MET A  90      -0.863   6.881  -8.931  1.00 63.01           H  
ATOM   1045  HG2 MET A  90      -0.546   5.207  -7.206  1.00 63.01           H  
ATOM   1046  HG3 MET A  90       1.006   5.651  -7.910  1.00 63.01           H  
ATOM   1047  HE1 MET A  90      -0.730   4.886  -4.517  1.00 63.01           H  
ATOM   1048  HE2 MET A  90       0.532   3.955  -5.344  1.00 63.01           H  
ATOM   1049  HE3 MET A  90       0.882   4.769  -3.796  1.00 63.01           H  
ATOM   1050  N   PRO A  91       2.789   7.947  -9.039  1.00 63.50           N  
ATOM   1051  CA  PRO A  91       3.737   7.728 -10.120  1.00 63.50           C  
ATOM   1052  C   PRO A  91       3.323   6.454 -10.869  1.00 63.50           C  
ATOM   1053  O   PRO A  91       2.838   5.528 -10.222  1.00 63.50           O  
ATOM   1054  CB  PRO A  91       5.127   7.629  -9.476  1.00 63.50           C  
ATOM   1055  CG  PRO A  91       4.918   8.152  -8.052  1.00 63.50           C  
ATOM   1056  CD  PRO A  91       3.464   7.790  -7.770  1.00 63.50           C  
ATOM   1057  HA  PRO A  91       3.701   8.599 -10.774  1.00 63.50           H  
ATOM   1058  HB2 PRO A  91       5.852   8.242 -10.013  1.00 63.50           H  
ATOM   1059  HB3 PRO A  91       5.466   6.593  -9.458  1.00 63.50           H  
ATOM   1060  HG2 PRO A  91       5.598   7.686  -7.339  1.00 63.50           H  
ATOM   1061  HG3 PRO A  91       5.031   9.236  -8.038  1.00 63.50           H  
ATOM   1062  HD2 PRO A  91       3.396   6.751  -7.450  1.00 63.50           H  
ATOM   1063  HD3 PRO A  91       3.045   8.436  -6.998  1.00 63.50           H  
ATOM   1064  N   PRO A  92       3.546   6.338 -12.192  1.00 61.41           N  
ATOM   1065  CA  PRO A  92       3.001   5.238 -13.004  1.00 61.41           C  
ATOM   1066  C   PRO A  92       3.340   3.822 -12.513  1.00 61.41           C  
ATOM   1067  O   PRO A  92       2.652   2.864 -12.858  1.00 61.41           O  
ATOM   1068  CB  PRO A  92       3.579   5.461 -14.405  1.00 61.41           C  
ATOM   1069  CG  PRO A  92       3.800   6.970 -14.468  1.00 61.41           C  
ATOM   1070  CD  PRO A  92       4.182   7.336 -13.038  1.00 61.41           C  
ATOM   1071  HA  PRO A  92       1.917   5.341 -13.039  1.00 61.41           H  
ATOM   1072  HB2 PRO A  92       2.893   5.121 -15.181  1.00 61.41           H  
ATOM   1073  HB3 PRO A  92       4.540   4.955 -14.501  1.00 61.41           H  
ATOM   1074  HG2 PRO A  92       2.863   7.463 -14.730  1.00 61.41           H  
ATOM   1075  HG3 PRO A  92       4.583   7.237 -15.178  1.00 61.41           H  
ATOM   1076  HD2 PRO A  92       3.827   8.344 -12.822  1.00 61.41           H  
ATOM   1077  HD3 PRO A  92       5.264   7.280 -12.916  1.00 61.41           H  
ATOM   1078  N   ARG A  93       4.410   3.705 -11.717  1.00 64.88           N  
ATOM   1079  CA  ARG A  93       4.906   2.463 -11.120  1.00 64.88           C  
ATOM   1080  C   ARG A  93       4.239   2.097  -9.799  1.00 64.88           C  
ATOM   1081  O   ARG A  93       4.538   1.035  -9.282  1.00 64.88           O  
ATOM   1082  CB  ARG A  93       6.422   2.562 -10.907  1.00 64.88           C  
ATOM   1083  CG  ARG A  93       7.180   2.739 -12.225  1.00 64.88           C  
ATOM   1084  CD  ARG A  93       8.683   2.729 -11.951  1.00 64.88           C  
ATOM   1085  NE  ARG A  93       9.446   2.962 -13.189  1.00 64.88           N  
ATOM   1086  CZ  ARG A  93      10.756   3.084 -13.289  1.00 64.88           C  
ATOM   1087  NH1 ARG A  93      11.537   3.004 -12.247  1.00 64.88           N1+
ATOM   1088  NH2 ARG A  93      11.312   3.285 -14.449  1.00 64.88           N  
ATOM   1089  H   ARG A  93       4.854   4.569 -11.441  1.00 64.88           H  
ATOM   1090  HA  ARG A  93       4.696   1.629 -11.789  1.00 64.88           H  
ATOM   1091  HB2 ARG A  93       6.773   1.647 -10.431  1.00 64.88           H  
ATOM   1092  HB3 ARG A  93       6.641   3.398 -10.242  1.00 64.88           H  
ATOM   1093  HG2 ARG A  93       6.930   1.919 -12.899  1.00 64.88           H  
ATOM   1094  HG3 ARG A  93       6.905   3.685 -12.691  1.00 64.88           H  
ATOM   1095  HD2 ARG A  93       8.950   1.758 -11.533  1.00 64.88           H  
ATOM   1096  HD3 ARG A  93       8.914   3.507 -11.224  1.00 64.88           H  
ATOM   1097  HE  ARG A  93       8.919   2.944 -14.050  1.00 64.88           H  
ATOM   1098 HH11 ARG A  93      11.121   2.788 -11.353  1.00 64.88           H  
ATOM   1099 HH12 ARG A  93      12.540   3.063 -12.352  1.00 64.88           H  
ATOM   1100 HH21 ARG A  93      10.746   3.295 -15.285  1.00 64.88           H  
ATOM   1101 HH22 ARG A  93      12.317   3.347 -14.535  1.00 64.88           H  
ATOM   1102  N   PHE A  94       3.402   2.948  -9.222  1.00 59.99           N  
ATOM   1103  CA  PHE A  94       2.713   2.645  -7.975  1.00 59.99           C  
ATOM   1104  C   PHE A  94       1.210   2.563  -8.203  1.00 59.99           C  
ATOM   1105  O   PHE A  94       0.632   3.304  -8.997  1.00 59.99           O  
ATOM   1106  CB  PHE A  94       3.069   3.650  -6.878  1.00 59.99           C  
ATOM   1107  CG  PHE A  94       4.522   3.676  -6.463  1.00 59.99           C  
ATOM   1108  CD1 PHE A  94       4.970   2.874  -5.399  1.00 59.99           C  
ATOM   1109  CD2 PHE A  94       5.420   4.538  -7.114  1.00 59.99           C  
ATOM   1110  CE1 PHE A  94       6.308   2.953  -4.975  1.00 59.99           C  
ATOM   1111  CE2 PHE A  94       6.760   4.616  -6.698  1.00 59.99           C  
ATOM   1112  CZ  PHE A  94       7.203   3.824  -5.623  1.00 59.99           C  
ATOM   1113  H   PHE A  94       3.117   3.782  -9.716  1.00 59.99           H  
ATOM   1114  HA  PHE A  94       3.030   1.666  -7.614  1.00 59.99           H  
ATOM   1115  HB2 PHE A  94       2.485   3.403  -5.991  1.00 59.99           H  
ATOM   1116  HB3 PHE A  94       2.779   4.649  -7.205  1.00 59.99           H  
ATOM   1117  HD1 PHE A  94       4.284   2.207  -4.899  1.00 59.99           H  
ATOM   1118  HD2 PHE A  94       5.060   5.143  -7.934  1.00 59.99           H  
ATOM   1119  HE1 PHE A  94       6.638   2.353  -4.140  1.00 59.99           H  
ATOM   1120  HE2 PHE A  94       7.442   5.293  -7.190  1.00 59.99           H  
ATOM   1121  HZ  PHE A  94       8.225   3.892  -5.281  1.00 59.99           H  
ATOM   1122  N   PHE A  95       0.581   1.669  -7.465  1.00 63.65           N  
ATOM   1123  CA  PHE A  95      -0.861   1.574  -7.315  1.00 63.65           C  
ATOM   1124  C   PHE A  95      -1.149   1.170  -5.869  1.00 63.65           C  
ATOM   1125  O   PHE A  95      -0.231   0.843  -5.118  1.00 63.65           O  
ATOM   1126  CB  PHE A  95      -1.441   0.609  -8.360  1.00 63.65           C  
ATOM   1127  CG  PHE A  95      -0.889  -0.798  -8.313  1.00 63.65           C  
ATOM   1128  CD1 PHE A  95       0.338  -1.103  -8.937  1.00 63.65           C  
ATOM   1129  CD2 PHE A  95      -1.614  -1.803  -7.646  1.00 63.65           C  
ATOM   1130  CE1 PHE A  95       0.854  -2.407  -8.863  1.00 63.65           C  
ATOM   1131  CE2 PHE A  95      -1.107  -3.108  -7.591  1.00 63.65           C  
ATOM   1132  CZ  PHE A  95       0.132  -3.399  -8.178  1.00 63.65           C  
ATOM   1133  H   PHE A  95       1.126   1.087  -6.844  1.00 63.65           H  
ATOM   1134  HA  PHE A  95      -1.309   2.554  -7.476  1.00 63.65           H  
ATOM   1135  HB2 PHE A  95      -2.521   0.559  -8.222  1.00 63.65           H  
ATOM   1136  HB3 PHE A  95      -1.261   1.020  -9.353  1.00 63.65           H  
ATOM   1137  HD1 PHE A  95       0.892  -0.338  -9.460  1.00 63.65           H  
ATOM   1138  HD2 PHE A  95      -2.558  -1.582  -7.170  1.00 63.65           H  
ATOM   1139  HE1 PHE A  95       1.794  -2.660  -9.331  1.00 63.65           H  
ATOM   1140  HE2 PHE A  95      -1.650  -3.887  -7.076  1.00 63.65           H  
ATOM   1141  HZ  PHE A  95       0.524  -4.400  -8.076  1.00 63.65           H  
ATOM   1142  N   PHE A  96      -2.397   1.269  -5.437  1.00 58.45           N  
ATOM   1143  CA  PHE A  96      -2.776   0.887  -4.084  1.00 58.45           C  
ATOM   1144  C   PHE A  96      -3.949  -0.086  -4.122  1.00 58.45           C  
ATOM   1145  O   PHE A  96      -4.541  -0.334  -5.168  1.00 58.45           O  
ATOM   1146  CB  PHE A  96      -2.961   2.135  -3.195  1.00 58.45           C  
ATOM   1147  CG  PHE A  96      -3.980   3.165  -3.650  1.00 58.45           C  
ATOM   1148  CD1 PHE A  96      -3.667   4.075  -4.681  1.00 58.45           C  
ATOM   1149  CD2 PHE A  96      -5.238   3.234  -3.024  1.00 58.45           C  
ATOM   1150  CE1 PHE A  96      -4.616   5.019  -5.112  1.00 58.45           C  
ATOM   1151  CE2 PHE A  96      -6.188   4.171  -3.463  1.00 58.45           C  
ATOM   1152  CZ  PHE A  96      -5.884   5.054  -4.511  1.00 58.45           C  
ATOM   1153  H   PHE A  96      -3.149   1.455  -6.085  1.00 58.45           H  
ATOM   1154  HA  PHE A  96      -1.965   0.311  -3.639  1.00 58.45           H  
ATOM   1155  HB2 PHE A  96      -3.217   1.805  -2.188  1.00 58.45           H  
ATOM   1156  HB3 PHE A  96      -1.995   2.635  -3.118  1.00 58.45           H  
ATOM   1157  HD1 PHE A  96      -2.700   4.032  -5.160  1.00 58.45           H  
ATOM   1158  HD2 PHE A  96      -5.488   2.546  -2.230  1.00 58.45           H  
ATOM   1159  HE1 PHE A  96      -4.385   5.695  -5.922  1.00 58.45           H  
ATOM   1160  HE2 PHE A  96      -7.168   4.195  -3.010  1.00 58.45           H  
ATOM   1161  HZ  PHE A  96      -6.638   5.738  -4.871  1.00 58.45           H  
ATOM   1162  N   GLU A  97      -4.240  -0.695  -2.993  1.00 55.91           N  
ATOM   1163  CA  GLU A  97      -5.391  -1.550  -2.791  1.00 55.91           C  
ATOM   1164  C   GLU A  97      -5.837  -1.326  -1.350  1.00 55.91           C  
ATOM   1165  O   GLU A  97      -5.078  -1.573  -0.413  1.00 55.91           O  
ATOM   1166  CB  GLU A  97      -5.005  -3.007  -3.093  1.00 55.91           C  
ATOM   1167  CG  GLU A  97      -6.236  -3.907  -3.260  1.00 55.91           C  
ATOM   1168  CD  GLU A  97      -5.842  -5.370  -3.505  1.00 55.91           C  
ATOM   1169  OE1 GLU A  97      -6.603  -6.282  -3.118  1.00 55.91           O  
ATOM   1170  OE2 GLU A  97      -4.707  -5.644  -3.954  1.00 55.91           O1-
ATOM   1171  H   GLU A  97      -3.608  -0.596  -2.211  1.00 55.91           H  
ATOM   1172  HA  GLU A  97      -6.193  -1.254  -3.468  1.00 55.91           H  
ATOM   1173  HB2 GLU A  97      -4.370  -3.393  -2.296  1.00 55.91           H  
ATOM   1174  HB3 GLU A  97      -4.438  -3.030  -4.024  1.00 55.91           H  
ATOM   1175  HG2 GLU A  97      -6.827  -3.547  -4.102  1.00 55.91           H  
ATOM   1176  HG3 GLU A  97      -6.846  -3.842  -2.359  1.00 55.91           H  
ATOM   1177  N   GLY A  98      -7.043  -0.786  -1.177  1.00 53.25           N  
ATOM   1178  CA  GLY A  98      -7.714  -0.840   0.115  1.00 53.25           C  
ATOM   1179  C   GLY A  98      -8.121  -2.285   0.359  1.00 53.25           C  
ATOM   1180  O   GLY A  98      -8.735  -2.909  -0.502  1.00 53.25           O  
ATOM   1181  H   GLY A  98      -7.631  -0.631  -1.983  1.00 53.25           H  
ATOM   1182  HA2 GLY A  98      -7.051  -0.496   0.909  1.00 53.25           H  
ATOM   1183  HA3 GLY A  98      -8.615  -0.226   0.110  1.00 53.25           H  
ATOM   1184  N   ARG A  99      -7.718  -2.841   1.493  1.00 54.40           N  
ATOM   1185  CA  ARG A  99      -8.100  -4.174   1.930  1.00 54.40           C  
ATOM   1186  C   ARG A  99      -8.636  -4.086   3.339  1.00 54.40           C  
ATOM   1187  O   ARG A  99      -8.023  -3.514   4.239  1.00 54.40           O  
ATOM   1188  CB  ARG A  99      -6.920  -5.145   1.850  1.00 54.40           C  
ATOM   1189  CG  ARG A  99      -6.466  -5.387   0.406  1.00 54.40           C  
ATOM   1190  CD  ARG A  99      -5.374  -6.452   0.420  1.00 54.40           C  
ATOM   1191  NE  ARG A  99      -4.915  -6.770  -0.939  1.00 54.40           N  
ATOM   1192  CZ  ARG A  99      -3.798  -7.378  -1.266  1.00 54.40           C  
ATOM   1193  NH1 ARG A  99      -2.951  -7.761  -0.356  1.00 54.40           N1+
ATOM   1194  NH2 ARG A  99      -3.511  -7.589  -2.516  1.00 54.40           N  
ATOM   1195  H   ARG A  99      -7.191  -2.271   2.139  1.00 54.40           H  
ATOM   1196  HA  ARG A  99      -8.902  -4.542   1.290  1.00 54.40           H  
ATOM   1197  HB2 ARG A  99      -7.227  -6.095   2.289  1.00 54.40           H  
ATOM   1198  HB3 ARG A  99      -6.087  -4.750   2.432  1.00 54.40           H  
ATOM   1199  HG2 ARG A  99      -6.066  -4.466  -0.019  1.00 54.40           H  
ATOM   1200  HG3 ARG A  99      -7.307  -5.729  -0.196  1.00 54.40           H  
ATOM   1201  HD2 ARG A  99      -5.763  -7.358   0.885  1.00 54.40           H  
ATOM   1202  HD3 ARG A  99      -4.549  -6.077   1.025  1.00 54.40           H  
ATOM   1203  HE  ARG A  99      -5.548  -6.563  -1.698  1.00 54.40           H  
ATOM   1204 HH11 ARG A  99      -2.083  -8.191  -0.640  1.00 54.40           H  
ATOM   1205 HH12 ARG A  99      -2.914  -7.134   0.436  1.00 54.40           H  
ATOM   1206 HH21 ARG A  99      -4.080  -7.074  -3.173  1.00 54.40           H  
ATOM   1207 HH22 ARG A  99      -2.592  -7.878  -2.821  1.00 54.40           H  
ATOM   1208  N   GLU A 100      -9.766  -4.724   3.544  1.00 48.82           N  
ATOM   1209  CA  GLU A 100     -10.241  -5.014   4.880  1.00 48.82           C  
ATOM   1210  C   GLU A 100      -9.442  -6.193   5.474  1.00 48.82           C  
ATOM   1211  O   GLU A 100      -8.893  -7.047   4.764  1.00 48.82           O  
ATOM   1212  CB  GLU A 100     -11.748  -5.221   4.795  1.00 48.82           C  
ATOM   1213  CG  GLU A 100     -12.399  -5.278   6.176  1.00 48.82           C  
ATOM   1214  CD  GLU A 100     -13.929  -5.344   6.089  1.00 48.82           C  
ATOM   1215  OE1 GLU A 100     -14.539  -5.129   7.158  1.00 48.82           O  
ATOM   1216  OE2 GLU A 100     -14.448  -5.628   4.982  1.00 48.82           O1-
ATOM   1217  H   GLU A 100     -10.269  -5.123   2.765  1.00 48.82           H  
ATOM   1218  HA  GLU A 100     -10.076  -4.140   5.511  1.00 48.82           H  
ATOM   1219  HB2 GLU A 100     -11.950  -6.138   4.242  1.00 48.82           H  
ATOM   1220  HB3 GLU A 100     -12.177  -4.381   4.249  1.00 48.82           H  
ATOM   1221  HG2 GLU A 100     -12.099  -4.395   6.741  1.00 48.82           H  
ATOM   1222  HG3 GLU A 100     -12.033  -6.157   6.705  1.00 48.82           H  
ATOM   1223  N   ASN A 101      -9.296  -6.217   6.797  1.00 47.62           N  
ATOM   1224  CA  ASN A 101      -8.504  -7.222   7.499  1.00 47.62           C  
ATOM   1225  C   ASN A 101      -9.153  -8.619   7.416  1.00 47.62           C  
ATOM   1226  O   ASN A 101     -10.139  -8.899   8.096  1.00 47.62           O  
ATOM   1227  CB  ASN A 101      -8.332  -6.751   8.951  1.00 47.62           C  
ATOM   1228  CG  ASN A 101      -7.370  -7.611   9.752  1.00 47.62           C  
ATOM   1229  ND2 ASN A 101      -6.860  -7.104  10.849  1.00 47.62           N  
ATOM   1230  OD1 ASN A 101      -7.071  -8.750   9.429  1.00 47.62           O  
ATOM   1231  H   ASN A 101      -9.824  -5.549   7.341  1.00 47.62           H  
ATOM   1232  HA  ASN A 101      -7.520  -7.267   7.032  1.00 47.62           H  
ATOM   1233  HB2 ASN A 101      -9.300  -6.760   9.452  1.00 47.62           H  
ATOM   1234  HB3 ASN A 101      -7.981  -5.719   8.939  1.00 47.62           H  
ATOM   1235 HD21 ASN A 101      -6.218  -7.693  11.360  1.00 47.62           H  
ATOM   1236 HD22 ASN A 101      -7.133  -6.179  11.148  1.00 47.62           H  
ATOM   1237  N   ARG A 102      -8.534  -9.553   6.676  1.00 43.92           N  
ATOM   1238  CA  ARG A 102      -9.010 -10.948   6.535  1.00 43.92           C  
ATOM   1239  C   ARG A 102      -9.111 -11.741   7.843  1.00 43.92           C  
ATOM   1240  O   ARG A 102      -9.791 -12.762   7.853  1.00 43.92           O  
ATOM   1241  CB  ARG A 102      -8.123 -11.733   5.557  1.00 43.92           C  
ATOM   1242  CG  ARG A 102      -8.393 -11.368   4.094  1.00 43.92           C  
ATOM   1243  CD  ARG A 102      -7.619 -12.334   3.191  1.00 43.92           C  
ATOM   1244  NE  ARG A 102      -7.834 -12.030   1.766  1.00 43.92           N  
ATOM   1245  CZ  ARG A 102      -7.288 -12.658   0.741  1.00 43.92           C  
ATOM   1246  NH1 ARG A 102      -6.483 -13.672   0.902  1.00 43.92           N1+
ATOM   1247  NH2 ARG A 102      -7.542 -12.271  -0.477  1.00 43.92           N  
ATOM   1248  H   ARG A 102      -7.779  -9.227   6.089  1.00 43.92           H  
ATOM   1249  HA  ARG A 102     -10.028 -10.915   6.147  1.00 43.92           H  
ATOM   1250  HB2 ARG A 102      -7.073 -11.567   5.796  1.00 43.92           H  
ATOM   1251  HB3 ARG A 102      -8.332 -12.796   5.674  1.00 43.92           H  
ATOM   1252  HG2 ARG A 102      -8.074 -10.343   3.905  1.00 43.92           H  
ATOM   1253  HG3 ARG A 102      -9.459 -11.455   3.886  1.00 43.92           H  
ATOM   1254  HD2 ARG A 102      -6.558 -12.254   3.424  1.00 43.92           H  
ATOM   1255  HD3 ARG A 102      -7.954 -13.351   3.399  1.00 43.92           H  
ATOM   1256  HE  ARG A 102      -8.445 -11.252   1.562  1.00 43.92           H  
ATOM   1257 HH11 ARG A 102      -6.077 -14.137   0.103  1.00 43.92           H  
ATOM   1258 HH12 ARG A 102      -6.283 -13.982   1.843  1.00 43.92           H  
ATOM   1259 HH21 ARG A 102      -8.144 -11.477  -0.640  1.00 43.92           H  
ATOM   1260 HH22 ARG A 102      -7.124 -12.735  -1.271  1.00 43.92           H  
ATOM   1261  N   MET A 103      -8.471 -11.305   8.929  1.00 40.84           N  
ATOM   1262  CA  MET A 103      -8.642 -11.936  10.244  1.00 40.84           C  
ATOM   1263  C   MET A 103     -10.062 -11.715  10.811  1.00 40.84           C  
ATOM   1264  O   MET A 103     -10.469 -12.458  11.700  1.00 40.84           O  
ATOM   1265  CB  MET A 103      -7.537 -11.434  11.193  1.00 40.84           C  
ATOM   1266  CG  MET A 103      -7.097 -12.496  12.207  1.00 40.84           C  
ATOM   1267  SD  MET A 103      -5.761 -11.937  13.305  1.00 40.84           S  
ATOM   1268  CE  MET A 103      -5.242 -13.523  14.012  1.00 40.84           C  
ATOM   1269  H   MET A 103      -7.955 -10.439   8.876  1.00 40.84           H  
ATOM   1270  HA  MET A 103      -8.520 -13.011  10.114  1.00 40.84           H  
ATOM   1271  HB2 MET A 103      -6.655 -11.169  10.611  1.00 40.84           H  
ATOM   1272  HB3 MET A 103      -7.879 -10.542  11.717  1.00 40.84           H  
ATOM   1273  HG2 MET A 103      -7.954 -12.786  12.815  1.00 40.84           H  
ATOM   1274  HG3 MET A 103      -6.752 -13.372  11.658  1.00 40.84           H  
ATOM   1275  HE1 MET A 103      -6.081 -13.978  14.539  1.00 40.84           H  
ATOM   1276  HE2 MET A 103      -4.423 -13.358  14.712  1.00 40.84           H  
ATOM   1277  HE3 MET A 103      -4.910 -14.188  13.216  1.00 40.84           H  
ATOM   1278  N   TYR A 104     -10.817 -10.743  10.269  1.00 42.24           N  
ATOM   1279  CA  TYR A 104     -12.159 -10.346  10.719  1.00 42.24           C  
ATOM   1280  C   TYR A 104     -13.254 -10.327   9.622  1.00 42.24           C  
ATOM   1281  O   TYR A 104     -14.408 -10.081   9.954  1.00 42.24           O  
ATOM   1282  CB  TYR A 104     -12.053  -9.014  11.478  1.00 42.24           C  
ATOM   1283  CG  TYR A 104     -11.223  -9.112  12.749  1.00 42.24           C  
ATOM   1284  CD1 TYR A 104     -11.762  -9.750  13.884  1.00 42.24           C  
ATOM   1285  CD2 TYR A 104      -9.910  -8.604  12.789  1.00 42.24           C  
ATOM   1286  CE1 TYR A 104     -10.995  -9.875  15.059  1.00 42.24           C  
ATOM   1287  CE2 TYR A 104      -9.137  -8.729  13.960  1.00 42.24           C  
ATOM   1288  CZ  TYR A 104      -9.682  -9.364  15.097  1.00 42.24           C  
ATOM   1289  OH  TYR A 104      -8.943  -9.481  16.233  1.00 42.24           O  
ATOM   1290  H   TYR A 104     -10.407 -10.164   9.550  1.00 42.24           H  
ATOM   1291  HA  TYR A 104     -12.507 -11.090  11.436  1.00 42.24           H  
ATOM   1292  HB2 TYR A 104     -13.054  -8.684  11.756  1.00 42.24           H  
ATOM   1293  HB3 TYR A 104     -11.634  -8.256  10.817  1.00 42.24           H  
ATOM   1294  HD1 TYR A 104     -12.763 -10.152  13.842  1.00 42.24           H  
ATOM   1295  HD2 TYR A 104      -9.504  -8.118  11.914  1.00 42.24           H  
ATOM   1296  HE1 TYR A 104     -11.400 -10.375  15.926  1.00 42.24           H  
ATOM   1297  HE2 TYR A 104      -8.131  -8.335  13.984  1.00 42.24           H  
ATOM   1298  HH  TYR A 104      -8.057  -9.136  16.099  1.00 42.24           H  
ATOM   1299  N   GLY A 105     -12.945 -10.708   8.374  1.00 27.87           N  
ATOM   1300  CA  GLY A 105     -13.930 -11.002   7.317  1.00 27.87           C  
ATOM   1301  C   GLY A 105     -14.192  -9.868   6.312  1.00 27.87           C  
ATOM   1302  O   GLY A 105     -14.358  -8.731   6.709  1.00 27.87           O  
ATOM   1303  H   GLY A 105     -11.964 -10.802   8.150  1.00 27.87           H  
ATOM   1304  HA2 GLY A 105     -13.590 -11.882   6.772  1.00 27.87           H  
ATOM   1305  HA3 GLY A 105     -14.888 -11.251   7.773  1.00 27.87           H  
ATOM   1306  N   LEU A 106     -14.303 -10.259   5.029  1.00 32.99           N  
ATOM   1307  CA  LEU A 106     -14.687  -9.497   3.817  1.00 32.99           C  
ATOM   1308  C   LEU A 106     -13.571  -8.754   3.043  1.00 32.99           C  
ATOM   1309  O   LEU A 106     -12.490  -8.470   3.542  1.00 32.99           O  
ATOM   1310  CB  LEU A 106     -15.992  -8.700   4.031  1.00 32.99           C  
ATOM   1311  CG  LEU A 106     -17.185  -9.568   4.488  1.00 32.99           C  
ATOM   1312  CD1 LEU A 106     -18.367  -8.690   4.886  1.00 32.99           C  
ATOM   1313  CD2 LEU A 106     -17.659 -10.529   3.388  1.00 32.99           C  
ATOM   1314  H   LEU A 106     -14.133 -11.242   4.873  1.00 32.99           H  
ATOM   1315  HA  LEU A 106     -14.966 -10.274   3.106  1.00 32.99           H  
ATOM   1316  HB2 LEU A 106     -16.261  -8.189   3.107  1.00 32.99           H  
ATOM   1317  HB3 LEU A 106     -15.809  -7.924   4.775  1.00 32.99           H  
ATOM   1318  HG  LEU A 106     -16.909 -10.157   5.362  1.00 32.99           H  
ATOM   1319 HD11 LEU A 106     -18.694  -8.090   4.037  1.00 32.99           H  
ATOM   1320 HD12 LEU A 106     -18.053  -8.014   5.681  1.00 32.99           H  
ATOM   1321 HD13 LEU A 106     -19.192  -9.302   5.251  1.00 32.99           H  
ATOM   1322 HD21 LEU A 106     -18.554 -11.052   3.726  1.00 32.99           H  
ATOM   1323 HD22 LEU A 106     -16.889 -11.269   3.171  1.00 32.99           H  
ATOM   1324 HD23 LEU A 106     -17.897  -9.965   2.486  1.00 32.99           H  
ATOM   1325  N   THR A 107     -13.769  -8.657   1.719  1.00 34.01           N  
ATOM   1326  CA  THR A 107     -12.748  -8.412   0.680  1.00 34.01           C  
ATOM   1327  C   THR A 107     -13.164  -7.260  -0.240  1.00 34.01           C  
ATOM   1328  O   THR A 107     -14.009  -7.453  -1.116  1.00 34.01           O  
ATOM   1329  CB  THR A 107     -12.523  -9.671  -0.192  1.00 34.01           C  
ATOM   1330  CG2 THR A 107     -11.774 -10.791   0.529  1.00 34.01           C  
ATOM   1331  OG1 THR A 107     -13.751 -10.212  -0.626  1.00 34.01           O  
ATOM   1332  H   THR A 107     -14.702  -8.860   1.390  1.00 34.01           H  
ATOM   1333  HA  THR A 107     -11.804  -8.143   1.153  1.00 34.01           H  
ATOM   1334  HB  THR A 107     -11.937  -9.387  -1.066  1.00 34.01           H  
ATOM   1335  HG1 THR A 107     -14.233  -9.480  -1.019  1.00 34.01           H  
ATOM   1336 HG21 THR A 107     -11.620 -11.623  -0.158  1.00 34.01           H  
ATOM   1337 HG22 THR A 107     -10.812 -10.416   0.879  1.00 34.01           H  
ATOM   1338 HG23 THR A 107     -12.359 -11.131   1.383  1.00 34.01           H  
ATOM   1339  N   GLY A 108     -12.541  -6.090  -0.085  1.00 37.69           N  
ATOM   1340  CA  GLY A 108     -12.755  -4.906  -0.927  1.00 37.69           C  
ATOM   1341  C   GLY A 108     -12.023  -4.981  -2.271  1.00 37.69           C  
ATOM   1342  O   GLY A 108     -10.925  -4.461  -2.441  1.00 37.69           O  
ATOM   1343  H   GLY A 108     -11.951  -5.965   0.725  1.00 37.69           H  
ATOM   1344  HA2 GLY A 108     -13.821  -4.768  -1.108  1.00 37.69           H  
ATOM   1345  HA3 GLY A 108     -12.401  -4.020  -0.400  1.00 37.69           H  
ATOM   1346  N   HIS A 109     -12.625  -5.641  -3.260  1.00 41.88           N  
ATOM   1347  CA  HIS A 109     -12.258  -5.456  -4.665  1.00 41.88           C  
ATOM   1348  C   HIS A 109     -12.859  -4.136  -5.161  1.00 41.88           C  
ATOM   1349  O   HIS A 109     -14.060  -4.111  -5.403  1.00 41.88           O  
ATOM   1350  CB  HIS A 109     -12.828  -6.610  -5.517  1.00 41.88           C  
ATOM   1351  CG  HIS A 109     -11.949  -7.822  -5.637  1.00 41.88           C  
ATOM   1352  CD2 HIS A 109     -11.829  -8.848  -4.740  1.00 41.88           C  
ATOM   1353  ND1 HIS A 109     -11.174  -8.141  -6.729  1.00 41.88           N  
ATOM   1354  CE1 HIS A 109     -10.591  -9.326  -6.491  1.00 41.88           C  
ATOM   1355  NE2 HIS A 109     -10.963  -9.800  -5.293  1.00 41.88           N  
ATOM   1356  H   HIS A 109     -13.516  -6.066  -3.047  1.00 41.88           H  
ATOM   1357  HA  HIS A 109     -11.174  -5.422  -4.775  1.00 41.88           H  
ATOM   1358  HB2 HIS A 109     -13.801  -6.908  -5.127  1.00 41.88           H  
ATOM   1359  HB3 HIS A 109     -12.993  -6.245  -6.530  1.00 41.88           H  
ATOM   1360  HD1 HIS A 109     -11.060  -7.580  -7.561  1.00 41.88           H  
ATOM   1361  HD2 HIS A 109     -12.332  -8.917  -3.787  1.00 41.88           H  
ATOM   1362  HE1 HIS A 109      -9.914  -9.832  -7.163  1.00 41.88           H  
ATOM   1363  N   LYS A 110     -12.061  -3.081  -5.393  1.00 42.73           N  
ATOM   1364  CA  LYS A 110     -12.499  -1.932  -6.226  1.00 42.73           C  
ATOM   1365  C   LYS A 110     -11.405  -1.047  -6.831  1.00 42.73           C  
ATOM   1366  O   LYS A 110     -11.668  -0.407  -7.843  1.00 42.73           O  
ATOM   1367  CB  LYS A 110     -13.523  -1.077  -5.454  1.00 42.73           C  
ATOM   1368  CG  LYS A 110     -14.956  -1.226  -6.016  1.00 42.73           C  
ATOM   1369  CD  LYS A 110     -15.923  -0.770  -4.930  1.00 42.73           C  
ATOM   1370  CE  LYS A 110     -17.398  -1.047  -5.192  1.00 42.73           C  
ATOM   1371  NZ  LYS A 110     -18.129  -0.495  -4.025  1.00 42.73           N1+
ATOM   1372  H   LYS A 110     -11.148  -3.089  -4.960  1.00 42.73           H  
ATOM   1373  HA  LYS A 110     -13.019  -2.340  -7.093  1.00 42.73           H  
ATOM   1374  HB2 LYS A 110     -13.497  -1.360  -4.402  1.00 42.73           H  
ATOM   1375  HB3 LYS A 110     -13.248  -0.023  -5.497  1.00 42.73           H  
ATOM   1376  HG2 LYS A 110     -15.069  -0.598  -6.900  1.00 42.73           H  
ATOM   1377  HG3 LYS A 110     -15.193  -2.252  -6.297  1.00 42.73           H  
ATOM   1378  HD2 LYS A 110     -15.660  -1.279  -4.002  1.00 42.73           H  
ATOM   1379  HD3 LYS A 110     -15.773   0.296  -4.764  1.00 42.73           H  
ATOM   1380  HE2 LYS A 110     -17.547  -2.124  -5.270  1.00 42.73           H  
ATOM   1381  HE3 LYS A 110     -17.707  -0.558  -6.116  1.00 42.73           H  
ATOM   1382  HZ1 LYS A 110     -19.113  -0.719  -3.997  1.00 42.73           H  
ATOM   1383  HZ2 LYS A 110     -17.989   0.502  -3.949  1.00 42.73           H  
ATOM   1384  HZ3 LYS A 110     -17.690  -0.812  -3.172  1.00 42.73           H  
ATOM   1385  N   LEU A 111     -10.154  -1.079  -6.361  1.00 43.41           N  
ATOM   1386  CA  LEU A 111      -9.142  -0.158  -6.907  1.00 43.41           C  
ATOM   1387  C   LEU A 111      -8.431  -0.624  -8.193  1.00 43.41           C  
ATOM   1388  O   LEU A 111      -8.047   0.185  -9.041  1.00 43.41           O  
ATOM   1389  CB  LEU A 111      -8.123   0.194  -5.825  1.00 43.41           C  
ATOM   1390  CG  LEU A 111      -7.731   1.664  -6.040  1.00 43.41           C  
ATOM   1391  CD1 LEU A 111      -8.521   2.537  -5.096  1.00 43.41           C  
ATOM   1392  CD2 LEU A 111      -6.265   1.871  -5.790  1.00 43.41           C  
ATOM   1393  H   LEU A 111      -9.988  -1.520  -5.468  1.00 43.41           H  
ATOM   1394  HA  LEU A 111      -9.674   0.757  -7.170  1.00 43.41           H  
ATOM   1395  HB2 LEU A 111      -8.545   0.062  -4.829  1.00 43.41           H  
ATOM   1396  HB3 LEU A 111      -7.256  -0.461  -5.915  1.00 43.41           H  
ATOM   1397  HG  LEU A 111      -7.923   1.986  -7.063  1.00 43.41           H  
ATOM   1398 HD11 LEU A 111      -8.265   2.276  -4.069  1.00 43.41           H  
ATOM   1399 HD12 LEU A 111      -8.304   3.589  -5.282  1.00 43.41           H  
ATOM   1400 HD13 LEU A 111      -9.589   2.384  -5.248  1.00 43.41           H  
ATOM   1401 HD21 LEU A 111      -5.708   1.261  -6.502  1.00 43.41           H  
ATOM   1402 HD22 LEU A 111      -6.042   1.574  -4.765  1.00 43.41           H  
ATOM   1403 HD23 LEU A 111      -6.018   2.917  -5.969  1.00 43.41           H  
ATOM   1404  N   ILE A 112      -8.295  -1.939  -8.387  1.00 45.84           N  
ATOM   1405  CA  ILE A 112      -7.695  -2.515  -9.606  1.00 45.84           C  
ATOM   1406  C   ILE A 112      -8.593  -2.265 -10.833  1.00 45.84           C  
ATOM   1407  O   ILE A 112      -8.095  -2.172 -11.956  1.00 45.84           O  
ATOM   1408  CB  ILE A 112      -7.364  -4.014  -9.377  1.00 45.84           C  
ATOM   1409  CG1 ILE A 112      -6.279  -4.144  -8.278  1.00 45.84           C  
ATOM   1410  CG2 ILE A 112      -6.901  -4.708 -10.673  1.00 45.84           C  
ATOM   1411  CD1 ILE A 112      -5.924  -5.585  -7.887  1.00 45.84           C  
ATOM   1412  H   ILE A 112      -8.573  -2.555  -7.636  1.00 45.84           H  
ATOM   1413  HA  ILE A 112      -6.756  -1.996  -9.801  1.00 45.84           H  
ATOM   1414  HB  ILE A 112      -8.268  -4.517  -9.033  1.00 45.84           H  
ATOM   1415 HG12 ILE A 112      -5.369  -3.641  -8.605  1.00 45.84           H  
ATOM   1416 HG13 ILE A 112      -6.623  -3.648  -7.371  1.00 45.84           H  
ATOM   1417 HG21 ILE A 112      -7.694  -4.694 -11.420  1.00 45.84           H  
ATOM   1418 HG22 ILE A 112      -6.010  -4.213 -11.059  1.00 45.84           H  
ATOM   1419 HG23 ILE A 112      -6.667  -5.755 -10.482  1.00 45.84           H  
ATOM   1420 HD11 ILE A 112      -5.289  -5.567  -7.002  1.00 45.84           H  
ATOM   1421 HD12 ILE A 112      -5.376  -6.080  -8.689  1.00 45.84           H  
ATOM   1422 HD13 ILE A 112      -6.831  -6.144  -7.657  1.00 45.84           H  
ATOM   1423  N   GLY A 113      -9.907  -2.102 -10.630  1.00 40.66           N  
ATOM   1424  CA  GLY A 113     -10.866  -1.769 -11.685  1.00 40.66           C  
ATOM   1425  C   GLY A 113     -10.692  -0.344 -12.211  1.00 40.66           C  
ATOM   1426  O   GLY A 113     -10.544  -0.152 -13.416  1.00 40.66           O  
ATOM   1427  H   GLY A 113     -10.241  -2.108  -9.677  1.00 40.66           H  
ATOM   1428  HA2 GLY A 113     -11.876  -1.859 -11.286  1.00 40.66           H  
ATOM   1429  HA3 GLY A 113     -10.755  -2.465 -12.517  1.00 40.66           H  
ATOM   1430  N   GLU A 114     -10.630   0.649 -11.321  1.00 45.82           N  
ATOM   1431  CA  GLU A 114     -10.541   2.064 -11.709  1.00 45.82           C  
ATOM   1432  C   GLU A 114      -9.172   2.445 -12.286  1.00 45.82           C  
ATOM   1433  O   GLU A 114      -9.105   3.190 -13.266  1.00 45.82           O  
ATOM   1434  CB  GLU A 114     -10.877   2.962 -10.515  1.00 45.82           C  
ATOM   1435  CG  GLU A 114     -12.353   2.845 -10.110  1.00 45.82           C  
ATOM   1436  CD  GLU A 114     -12.756   3.922  -9.094  1.00 45.82           C  
ATOM   1437  OE1 GLU A 114     -13.955   4.273  -9.093  1.00 45.82           O  
ATOM   1438  OE2 GLU A 114     -11.852   4.417  -8.381  1.00 45.82           O1-
ATOM   1439  H   GLU A 114     -10.780   0.447 -10.343  1.00 45.82           H  
ATOM   1440  HA  GLU A 114     -11.278   2.264 -12.487  1.00 45.82           H  
ATOM   1441  HB2 GLU A 114     -10.234   2.702  -9.674  1.00 45.82           H  
ATOM   1442  HB3 GLU A 114     -10.678   3.994 -10.804  1.00 45.82           H  
ATOM   1443  HG2 GLU A 114     -12.533   1.856  -9.687  1.00 45.82           H  
ATOM   1444  HG3 GLU A 114     -12.966   2.947 -11.005  1.00 45.82           H  
ATOM   1445  N   ILE A 115      -8.075   1.879 -11.768  1.00 49.07           N  
ATOM   1446  CA  ILE A 115      -6.730   2.120 -12.317  1.00 49.07           C  
ATOM   1447  C   ILE A 115      -6.581   1.476 -13.701  1.00 49.07           C  
ATOM   1448  O   ILE A 115      -6.006   2.090 -14.603  1.00 49.07           O  
ATOM   1449  CB  ILE A 115      -5.639   1.664 -11.320  1.00 49.07           C  
ATOM   1450  CG1 ILE A 115      -5.705   2.566 -10.064  1.00 49.07           C  
ATOM   1451  CG2 ILE A 115      -4.234   1.718 -11.959  1.00 49.07           C  
ATOM   1452  CD1 ILE A 115      -4.700   2.205  -8.968  1.00 49.07           C  
ATOM   1453  H   ILE A 115      -8.177   1.314 -10.936  1.00 49.07           H  
ATOM   1454  HA  ILE A 115      -6.615   3.194 -12.465  1.00 49.07           H  
ATOM   1455  HB  ILE A 115      -5.841   0.634 -11.026  1.00 49.07           H  
ATOM   1456 HG12 ILE A 115      -6.699   2.501  -9.623  1.00 49.07           H  
ATOM   1457 HG13 ILE A 115      -5.539   3.603 -10.355  1.00 49.07           H  
ATOM   1458 HG21 ILE A 115      -4.186   1.054 -12.822  1.00 49.07           H  
ATOM   1459 HG22 ILE A 115      -3.484   1.370 -11.248  1.00 49.07           H  
ATOM   1460 HG23 ILE A 115      -4.008   2.739 -12.264  1.00 49.07           H  
ATOM   1461 HD11 ILE A 115      -4.809   1.154  -8.698  1.00 49.07           H  
ATOM   1462 HD12 ILE A 115      -3.681   2.405  -9.300  1.00 49.07           H  
ATOM   1463 HD13 ILE A 115      -4.891   2.829  -8.095  1.00 49.07           H  
ATOM   1464  N   ASN A 116      -7.125   0.272 -13.915  1.00 48.86           N  
ATOM   1465  CA  ASN A 116      -7.145  -0.330 -15.250  1.00 48.86           C  
ATOM   1466  C   ASN A 116      -8.084   0.414 -16.208  1.00 48.86           C  
ATOM   1467  O   ASN A 116      -7.750   0.541 -17.386  1.00 48.86           O  
ATOM   1468  CB  ASN A 116      -7.501  -1.820 -15.160  1.00 48.86           C  
ATOM   1469  CG  ASN A 116      -6.298  -2.672 -14.801  1.00 48.86           C  
ATOM   1470  ND2 ASN A 116      -6.448  -3.606 -13.899  1.00 48.86           N  
ATOM   1471  OD1 ASN A 116      -5.224  -2.526 -15.361  1.00 48.86           O  
ATOM   1472  H   ASN A 116      -7.605  -0.192 -13.157  1.00 48.86           H  
ATOM   1473  HA  ASN A 116      -6.150  -0.241 -15.686  1.00 48.86           H  
ATOM   1474  HB2 ASN A 116      -8.317  -1.972 -14.455  1.00 48.86           H  
ATOM   1475  HB3 ASN A 116      -7.843  -2.165 -16.136  1.00 48.86           H  
ATOM   1476 HD21 ASN A 116      -7.242  -3.533 -13.279  1.00 48.86           H  
ATOM   1477 HD22 ASN A 116      -5.621  -4.122 -13.636  1.00 48.86           H  
ATOM   1478  N   TYR A 117      -9.210   0.946 -15.726  1.00 44.74           N  
ATOM   1479  CA  TYR A 117     -10.113   1.771 -16.529  1.00 44.74           C  
ATOM   1480  C   TYR A 117      -9.436   3.077 -16.971  1.00 44.74           C  
ATOM   1481  O   TYR A 117      -9.391   3.367 -18.164  1.00 44.74           O  
ATOM   1482  CB  TYR A 117     -11.407   2.025 -15.746  1.00 44.74           C  
ATOM   1483  CG  TYR A 117     -12.458   2.768 -16.543  1.00 44.74           C  
ATOM   1484  CD1 TYR A 117     -12.623   4.156 -16.377  1.00 44.74           C  
ATOM   1485  CD2 TYR A 117     -13.263   2.066 -17.461  1.00 44.74           C  
ATOM   1486  CE1 TYR A 117     -13.598   4.845 -17.125  1.00 44.74           C  
ATOM   1487  CE2 TYR A 117     -14.235   2.752 -18.212  1.00 44.74           C  
ATOM   1488  CZ  TYR A 117     -14.408   4.141 -18.043  1.00 44.74           C  
ATOM   1489  OH  TYR A 117     -15.356   4.795 -18.762  1.00 44.74           O  
ATOM   1490  H   TYR A 117      -9.471   0.760 -14.768  1.00 44.74           H  
ATOM   1491  HA  TYR A 117     -10.374   1.221 -17.433  1.00 44.74           H  
ATOM   1492  HB2 TYR A 117     -11.828   1.068 -15.440  1.00 44.74           H  
ATOM   1493  HB3 TYR A 117     -11.181   2.589 -14.840  1.00 44.74           H  
ATOM   1494  HD1 TYR A 117     -12.014   4.693 -15.666  1.00 44.74           H  
ATOM   1495  HD2 TYR A 117     -13.139   1.001 -17.591  1.00 44.74           H  
ATOM   1496  HE1 TYR A 117     -13.734   5.908 -16.990  1.00 44.74           H  
ATOM   1497  HE2 TYR A 117     -14.856   2.228 -18.924  1.00 44.74           H  
ATOM   1498  HH  TYR A 117     -15.396   5.729 -18.545  1.00 44.74           H  
ATOM   1499  N   GLN A 118      -8.798   3.815 -16.058  1.00 50.37           N  
ATOM   1500  CA  GLN A 118      -8.079   5.051 -16.395  1.00 50.37           C  
ATOM   1501  C   GLN A 118      -6.851   4.808 -17.290  1.00 50.37           C  
ATOM   1502  O   GLN A 118      -6.568   5.620 -18.171  1.00 50.37           O  
ATOM   1503  CB  GLN A 118      -7.670   5.786 -15.110  1.00 50.37           C  
ATOM   1504  CG  GLN A 118      -8.873   6.404 -14.377  1.00 50.37           C  
ATOM   1505  CD  GLN A 118      -8.462   7.242 -13.167  1.00 50.37           C  
ATOM   1506  NE2 GLN A 118      -9.410   7.783 -12.435  1.00 50.37           N  
ATOM   1507  OE1 GLN A 118      -7.296   7.444 -12.867  1.00 50.37           O  
ATOM   1508  H   GLN A 118      -8.863   3.545 -15.086  1.00 50.37           H  
ATOM   1509  HA  GLN A 118      -8.749   5.699 -16.960  1.00 50.37           H  
ATOM   1510  HB2 GLN A 118      -6.988   6.591 -15.381  1.00 50.37           H  
ATOM   1511  HB3 GLN A 118      -7.145   5.100 -14.445  1.00 50.37           H  
ATOM   1512  HG2 GLN A 118      -9.418   7.050 -15.065  1.00 50.37           H  
ATOM   1513  HG3 GLN A 118      -9.550   5.618 -14.043  1.00 50.37           H  
ATOM   1514 HE21 GLN A 118     -10.380   7.544 -12.588  1.00 50.37           H  
ATOM   1515 HE22 GLN A 118      -9.110   8.258 -11.596  1.00 50.37           H  
ATOM   1516  N   LYS A 119      -6.145   3.677 -17.131  1.00 49.60           N  
ATOM   1517  CA  LYS A 119      -5.028   3.286 -18.015  1.00 49.60           C  
ATOM   1518  C   LYS A 119      -5.486   2.866 -19.418  1.00 49.60           C  
ATOM   1519  O   LYS A 119      -4.748   3.086 -20.374  1.00 49.60           O  
ATOM   1520  CB  LYS A 119      -4.191   2.169 -17.364  1.00 49.60           C  
ATOM   1521  CG  LYS A 119      -3.256   2.683 -16.254  1.00 49.60           C  
ATOM   1522  CD  LYS A 119      -2.464   1.524 -15.620  1.00 49.60           C  
ATOM   1523  CE  LYS A 119      -1.484   2.038 -14.552  1.00 49.60           C  
ATOM   1524  NZ  LYS A 119      -0.667   0.943 -13.953  1.00 49.60           N1+
ATOM   1525  H   LYS A 119      -6.379   3.082 -16.349  1.00 49.60           H  
ATOM   1526  HA  LYS A 119      -4.389   4.155 -18.174  1.00 49.60           H  
ATOM   1527  HB2 LYS A 119      -4.856   1.402 -16.967  1.00 49.60           H  
ATOM   1528  HB3 LYS A 119      -3.571   1.708 -18.133  1.00 49.60           H  
ATOM   1529  HG2 LYS A 119      -2.556   3.398 -16.687  1.00 49.60           H  
ATOM   1530  HG3 LYS A 119      -3.835   3.191 -15.483  1.00 49.60           H  
ATOM   1531  HD2 LYS A 119      -3.166   0.825 -15.165  1.00 49.60           H  
ATOM   1532  HD3 LYS A 119      -1.909   1.005 -16.401  1.00 49.60           H  
ATOM   1533  HE2 LYS A 119      -2.057   2.542 -13.773  1.00 49.60           H  
ATOM   1534  HE3 LYS A 119      -0.828   2.776 -15.013  1.00 49.60           H  
ATOM   1535  HZ1 LYS A 119      -0.001   1.310 -13.288  1.00 49.60           H  
ATOM   1536  HZ2 LYS A 119      -1.250   0.275 -13.470  1.00 49.60           H  
ATOM   1537  HZ3 LYS A 119      -0.143   0.442 -14.656  1.00 49.60           H  
ATOM   1538  N   ARG A 120      -6.679   2.274 -19.559  1.00 46.39           N  
ATOM   1539  CA  ARG A 120      -7.257   1.871 -20.859  1.00 46.39           C  
ATOM   1540  C   ARG A 120      -8.034   2.993 -21.554  1.00 46.39           C  
ATOM   1541  O   ARG A 120      -8.173   2.951 -22.772  1.00 46.39           O  
ATOM   1542  CB  ARG A 120      -8.130   0.620 -20.682  1.00 46.39           C  
ATOM   1543  CG  ARG A 120      -7.289  -0.628 -20.366  1.00 46.39           C  
ATOM   1544  CD  ARG A 120      -8.204  -1.832 -20.125  1.00 46.39           C  
ATOM   1545  NE  ARG A 120      -7.444  -3.008 -19.655  1.00 46.39           N  
ATOM   1546  CZ  ARG A 120      -7.923  -4.226 -19.477  1.00 46.39           C  
ATOM   1547  NH1 ARG A 120      -9.159  -4.529 -19.764  1.00 46.39           N1+
ATOM   1548  NH2 ARG A 120      -7.163  -5.169 -18.996  1.00 46.39           N  
ATOM   1549  H   ARG A 120      -7.210   2.084 -18.721  1.00 46.39           H  
ATOM   1550  HA  ARG A 120      -6.450   1.628 -21.550  1.00 46.39           H  
ATOM   1551  HB2 ARG A 120      -8.681   0.438 -21.605  1.00 46.39           H  
ATOM   1552  HB3 ARG A 120      -8.854   0.796 -19.886  1.00 46.39           H  
ATOM   1553  HG2 ARG A 120      -6.681  -0.453 -19.479  1.00 46.39           H  
ATOM   1554  HG3 ARG A 120      -6.626  -0.840 -21.205  1.00 46.39           H  
ATOM   1555  HD2 ARG A 120      -8.724  -2.065 -21.054  1.00 46.39           H  
ATOM   1556  HD3 ARG A 120      -8.940  -1.560 -19.369  1.00 46.39           H  
ATOM   1557  HE  ARG A 120      -6.483  -2.845 -19.390  1.00 46.39           H  
ATOM   1558 HH11 ARG A 120      -9.519  -5.460 -19.610  1.00 46.39           H  
ATOM   1559 HH12 ARG A 120      -9.760  -3.805 -20.133  1.00 46.39           H  
ATOM   1560 HH21 ARG A 120      -6.210  -4.963 -18.728  1.00 46.39           H  
ATOM   1561 HH22 ARG A 120      -7.530  -6.098 -18.850  1.00 46.39           H  
ATOM   1562  N   HIS A 121      -8.473   4.008 -20.810  1.00 47.68           N  
ATOM   1563  CA  HIS A 121      -9.215   5.164 -21.321  1.00 47.68           C  
ATOM   1564  C   HIS A 121      -8.562   6.506 -20.931  1.00 47.68           C  
ATOM   1565  O   HIS A 121      -9.217   7.342 -20.305  1.00 47.68           O  
ATOM   1566  CB  HIS A 121     -10.678   5.066 -20.853  1.00 47.68           C  
ATOM   1567  CG  HIS A 121     -11.369   3.828 -21.350  1.00 47.68           C  
ATOM   1568  CD2 HIS A 121     -11.470   2.629 -20.698  1.00 47.68           C  
ATOM   1569  ND1 HIS A 121     -11.995   3.688 -22.566  1.00 47.68           N  
ATOM   1570  CE1 HIS A 121     -12.436   2.422 -22.653  1.00 47.68           C  
ATOM   1571  NE2 HIS A 121     -12.132   1.732 -21.542  1.00 47.68           N  
ATOM   1572  H   HIS A 121      -8.406   3.914 -19.806  1.00 47.68           H  
ATOM   1573  HA  HIS A 121      -9.225   5.128 -22.410  1.00 47.68           H  
ATOM   1574  HB2 HIS A 121     -11.231   5.929 -21.223  1.00 47.68           H  
ATOM   1575  HB3 HIS A 121     -10.719   5.085 -19.763  1.00 47.68           H  
ATOM   1576  HD1 HIS A 121     -12.272   4.442 -23.179  1.00 47.68           H  
ATOM   1577  HD2 HIS A 121     -11.091   2.411 -19.711  1.00 47.68           H  
ATOM   1578  HE1 HIS A 121     -13.016   2.029 -23.475  1.00 47.68           H  
ATOM   1579  N   PRO A 122      -7.292   6.772 -21.307  1.00 42.68           N  
ATOM   1580  CA  PRO A 122      -6.552   7.935 -20.810  1.00 42.68           C  
ATOM   1581  C   PRO A 122      -7.117   9.322 -21.191  1.00 42.68           C  
ATOM   1582  O   PRO A 122      -6.595  10.316 -20.703  1.00 42.68           O  
ATOM   1583  CB  PRO A 122      -5.095   7.721 -21.254  1.00 42.68           C  
ATOM   1584  CG  PRO A 122      -5.185   6.738 -22.420  1.00 42.68           C  
ATOM   1585  CD  PRO A 122      -6.412   5.902 -22.076  1.00 42.68           C  
ATOM   1586  HA  PRO A 122      -6.571   7.896 -19.721  1.00 42.68           H  
ATOM   1587  HB2 PRO A 122      -4.607   8.650 -21.548  1.00 42.68           H  
ATOM   1588  HB3 PRO A 122      -4.543   7.254 -20.438  1.00 42.68           H  
ATOM   1589  HG2 PRO A 122      -5.367   7.285 -23.345  1.00 42.68           H  
ATOM   1590  HG3 PRO A 122      -4.289   6.124 -22.505  1.00 42.68           H  
ATOM   1591  HD2 PRO A 122      -6.894   5.540 -22.984  1.00 42.68           H  
ATOM   1592  HD3 PRO A 122      -6.101   5.064 -21.452  1.00 42.68           H  
ATOM   1593  N   PHE A 123      -8.177   9.436 -22.006  1.00 44.72           N  
ATOM   1594  CA  PHE A 123      -8.712  10.727 -22.478  1.00 44.72           C  
ATOM   1595  C   PHE A 123     -10.237  10.752 -22.734  1.00 44.72           C  
ATOM   1596  O   PHE A 123     -10.701  11.494 -23.596  1.00 44.72           O  
ATOM   1597  CB  PHE A 123      -7.894  11.186 -23.706  1.00 44.72           C  
ATOM   1598  CG  PHE A 123      -6.493  11.656 -23.361  1.00 44.72           C  
ATOM   1599  CD1 PHE A 123      -6.305  12.950 -22.842  1.00 44.72           C  
ATOM   1600  CD2 PHE A 123      -5.388  10.795 -23.506  1.00 44.72           C  
ATOM   1601  CE1 PHE A 123      -5.022  13.382 -22.463  1.00 44.72           C  
ATOM   1602  CE2 PHE A 123      -4.106  11.221 -23.113  1.00 44.72           C  
ATOM   1603  CZ  PHE A 123      -3.923  12.514 -22.593  1.00 44.72           C  
ATOM   1604  H   PHE A 123      -8.614   8.584 -22.328  1.00 44.72           H  
ATOM   1605  HA  PHE A 123      -8.551  11.466 -21.693  1.00 44.72           H  
ATOM   1606  HB2 PHE A 123      -8.392  12.027 -24.189  1.00 44.72           H  
ATOM   1607  HB3 PHE A 123      -7.847  10.377 -24.434  1.00 44.72           H  
ATOM   1608  HD1 PHE A 123      -7.151  13.610 -22.719  1.00 44.72           H  
ATOM   1609  HD2 PHE A 123      -5.528   9.799 -23.899  1.00 44.72           H  
ATOM   1610  HE1 PHE A 123      -4.885  14.374 -22.061  1.00 44.72           H  
ATOM   1611  HE2 PHE A 123      -3.263  10.554 -23.212  1.00 44.72           H  
ATOM   1612  HZ  PHE A 123      -2.938  12.842 -22.294  1.00 44.72           H  
ATOM   1613  N   GLN A 124     -11.043   9.966 -22.004  1.00 41.39           N  
ATOM   1614  CA  GLN A 124     -12.515   9.965 -22.171  1.00 41.39           C  
ATOM   1615  C   GLN A 124     -13.327  10.607 -21.036  1.00 41.39           C  
ATOM   1616  O   GLN A 124     -14.545  10.697 -21.161  1.00 41.39           O  
ATOM   1617  CB  GLN A 124     -13.027   8.573 -22.574  1.00 41.39           C  
ATOM   1618  CG  GLN A 124     -12.768   8.319 -24.068  1.00 41.39           C  
ATOM   1619  CD  GLN A 124     -13.382   7.013 -24.559  1.00 41.39           C  
ATOM   1620  NE2 GLN A 124     -13.854   6.963 -25.786  1.00 41.39           N  
ATOM   1621  OE1 GLN A 124     -13.411   6.002 -23.877  1.00 41.39           O  
ATOM   1622  H   GLN A 124     -10.633   9.353 -21.314  1.00 41.39           H  
ATOM   1623  HA  GLN A 124     -12.764  10.615 -23.010  1.00 41.39           H  
ATOM   1624  HB2 GLN A 124     -12.545   7.807 -21.966  1.00 41.39           H  
ATOM   1625  HB3 GLN A 124     -14.103   8.514 -22.409  1.00 41.39           H  
ATOM   1626  HG2 GLN A 124     -11.695   8.290 -24.257  1.00 41.39           H  
ATOM   1627  HG3 GLN A 124     -13.195   9.140 -24.644  1.00 41.39           H  
ATOM   1628 HE21 GLN A 124     -14.271   6.086 -26.063  1.00 41.39           H  
ATOM   1629 HE22 GLN A 124     -13.859   7.785 -26.372  1.00 41.39           H  
ATOM   1630  N   ASN A 125     -12.688  11.183 -20.011  1.00 35.82           N  
ATOM   1631  CA  ASN A 125     -13.352  12.212 -19.200  1.00 35.82           C  
ATOM   1632  C   ASN A 125     -13.290  13.550 -19.947  1.00 35.82           C  
ATOM   1633  O   ASN A 125     -12.432  14.401 -19.733  1.00 35.82           O  
ATOM   1634  CB  ASN A 125     -12.834  12.214 -17.755  1.00 35.82           C  
ATOM   1635  CG  ASN A 125     -13.484  11.123 -16.914  1.00 35.82           C  
ATOM   1636  ND2 ASN A 125     -13.004  10.908 -15.714  1.00 35.82           N  
ATOM   1637  OD1 ASN A 125     -14.423  10.450 -17.299  1.00 35.82           O  
ATOM   1638  H   ASN A 125     -11.682  11.111 -19.959  1.00 35.82           H  
ATOM   1639  HA  ASN A 125     -14.415  11.982 -19.136  1.00 35.82           H  
ATOM   1640  HB2 ASN A 125     -11.750  12.103 -17.742  1.00 35.82           H  
ATOM   1641  HB3 ASN A 125     -13.087  13.169 -17.294  1.00 35.82           H  
ATOM   1642 HD21 ASN A 125     -13.502  10.223 -15.163  1.00 35.82           H  
ATOM   1643 HD22 ASN A 125     -12.274  11.495 -15.338  1.00 35.82           H  
ATOM   1644  N   THR A 126     -14.195  13.626 -20.915  1.00 32.01           N  
ATOM   1645  CA  THR A 126     -14.672  14.793 -21.648  1.00 32.01           C  
ATOM   1646  C   THR A 126     -15.189  15.907 -20.740  1.00 32.01           C  
ATOM   1647  O   THR A 126     -15.903  15.608 -19.787  1.00 32.01           O  
ATOM   1648  CB  THR A 126     -15.888  14.359 -22.494  1.00 32.01           C  
ATOM   1649  CG2 THR A 126     -15.498  13.706 -23.814  1.00 32.01           C  
ATOM   1650  OG1 THR A 126     -16.678  13.421 -21.795  1.00 32.01           O  
ATOM   1651  H   THR A 126     -14.765  12.801 -21.036  1.00 32.01           H  
ATOM   1652  HA  THR A 126     -13.878  15.180 -22.288  1.00 32.01           H  
ATOM   1653  HB  THR A 126     -16.500  15.230 -22.725  1.00 32.01           H  
ATOM   1654  HG1 THR A 126     -16.812  13.771 -20.911  1.00 32.01           H  
ATOM   1655 HG21 THR A 126     -14.914  14.404 -24.415  1.00 32.01           H  
ATOM   1656 HG22 THR A 126     -14.906  12.812 -23.621  1.00 32.01           H  
ATOM   1657 HG23 THR A 126     -16.399  13.426 -24.361  1.00 32.01           H  
ATOM   1658  N   ARG A 127     -15.007  17.137 -21.242  1.00 35.12           N  
ATOM   1659  CA  ARG A 127     -15.794  18.362 -21.002  1.00 35.12           C  
ATOM   1660  C   ARG A 127     -15.576  19.119 -19.698  1.00 35.12           C  
ATOM   1661  O   ARG A 127     -15.729  18.536 -18.611  1.00 35.12           O  
ATOM   1662  CB  ARG A 127     -17.286  18.143 -21.284  1.00 35.12           C  
ATOM   1663  CG  ARG A 127     -17.572  18.123 -22.786  1.00 35.12           C  
ATOM   1664  CD  ARG A 127     -19.059  17.860 -23.014  1.00 35.12           C  
ATOM   1665  NE  ARG A 127     -19.413  17.972 -24.439  1.00 35.12           N  
ATOM   1666  CZ  ARG A 127     -20.619  17.815 -24.943  1.00 35.12           C  
ATOM   1667  NH1 ARG A 127     -21.640  17.502 -24.197  1.00 35.12           N1+
ATOM   1668  NH2 ARG A 127     -20.823  17.973 -26.219  1.00 35.12           N  
ATOM   1669  OXT ARG A 127     -15.314  20.325 -19.882  1.00 35.12           O1-
ATOM   1670  H   ARG A 127     -14.258  17.231 -21.913  1.00 35.12           H  
ATOM   1671  HA  ARG A 127     -15.446  19.094 -21.730  1.00 35.12           H  
ATOM   1672  HB2 ARG A 127     -17.633  17.223 -20.813  1.00 35.12           H  
ATOM   1673  HB3 ARG A 127     -17.845  18.969 -20.844  1.00 35.12           H  
ATOM   1674  HG2 ARG A 127     -16.985  17.345 -23.273  1.00 35.12           H  
ATOM   1675  HG3 ARG A 127     -17.305  19.091 -23.212  1.00 35.12           H  
ATOM   1676  HD2 ARG A 127     -19.298  16.861 -22.650  1.00 35.12           H  
ATOM   1677  HD3 ARG A 127     -19.634  18.589 -22.443  1.00 35.12           H  
ATOM   1678  HE  ARG A 127     -18.664  18.220 -25.070  1.00 35.12           H  
ATOM   1679 HH11 ARG A 127     -22.563  17.381 -24.589  1.00 35.12           H  
ATOM   1680 HH12 ARG A 127     -21.488  17.380 -23.206  1.00 35.12           H  
ATOM   1681 HH21 ARG A 127     -21.751  17.854 -26.600  1.00 35.12           H  
ATOM   1682 HH22 ARG A 127     -20.055  18.225 -26.825  1.00 35.12           H  
END
