# Supplementary material for: The structural landscape and diversity of Pyricularia oryzae MAX effectors revisited
Source: PLoS Pathog. 2024 May 6;20(5):e1012176. doi: 10.1371/journal.ppat.1012176 (PMC11132498; doi:10.1371/journal.ppat.1012176)
Supplement: S1 File — (ZIP) [file ppat.1012176.s018.zip › Supplementary_Data/MAX90.pdb]

ATOM      1  N   VAL A  24     -31.710 -13.396  30.763  1.00 46.55           N  
ATOM      2  CA  VAL A  24     -30.617 -13.341  29.778  1.00 46.55           C  
ATOM      3  C   VAL A  24     -30.132 -11.897  29.756  1.00 46.55           C  
ATOM      4  O   VAL A  24     -30.732 -11.042  29.115  1.00 46.55           O  
ATOM      5  CB  VAL A  24     -31.044 -13.866  28.389  1.00 46.55           C  
ATOM      6  CG1 VAL A  24     -29.848 -13.899  27.428  1.00 46.55           C  
ATOM      7  CG2 VAL A  24     -31.603 -15.293  28.492  1.00 46.55           C  
ATOM      8  H   VAL A  24     -32.563 -12.918  30.509  1.00 46.55           H  
ATOM      9  HA  VAL A  24     -29.785 -13.967  30.099  1.00 46.55           H  
ATOM     10  HB  VAL A  24     -31.820 -13.222  27.975  1.00 46.55           H  
ATOM     11 HG11 VAL A  24     -29.463 -12.892  27.272  1.00 46.55           H  
ATOM     12 HG12 VAL A  24     -29.055 -14.534  27.823  1.00 46.55           H  
ATOM     13 HG13 VAL A  24     -30.164 -14.289  26.461  1.00 46.55           H  
ATOM     14 HG21 VAL A  24     -31.834 -15.666  27.494  1.00 46.55           H  
ATOM     15 HG22 VAL A  24     -32.525 -15.303  29.073  1.00 46.55           H  
ATOM     16 HG23 VAL A  24     -30.869 -15.954  28.952  1.00 46.55           H  
ATOM     17  N   LYS A  25     -29.099 -11.598  30.550  1.00 48.39           N  
ATOM     18  CA  LYS A  25     -28.367 -10.332  30.449  1.00 48.39           C  
ATOM     19  C   LYS A  25     -27.503 -10.418  29.193  1.00 48.39           C  
ATOM     20  O   LYS A  25     -26.362 -10.860  29.253  1.00 48.39           O  
ATOM     21  CB  LYS A  25     -27.515 -10.065  31.709  1.00 48.39           C  
ATOM     22  CG  LYS A  25     -28.245  -9.263  32.798  1.00 48.39           C  
ATOM     23  CD  LYS A  25     -27.296  -8.984  33.976  1.00 48.39           C  
ATOM     24  CE  LYS A  25     -27.941  -8.056  35.015  1.00 48.39           C  
ATOM     25  NZ  LYS A  25     -27.003  -7.735  36.123  1.00 48.39           N1+
ATOM     26  H   LYS A  25     -28.668 -12.352  31.066  1.00 48.39           H  
ATOM     27  HA  LYS A  25     -29.059  -9.503  30.301  1.00 48.39           H  
ATOM     28  HB2 LYS A  25     -27.151 -11.008  32.117  1.00 48.39           H  
ATOM     29  HB3 LYS A  25     -26.645  -9.477  31.415  1.00 48.39           H  
ATOM     30  HG2 LYS A  25     -29.111  -9.825  33.148  1.00 48.39           H  
ATOM     31  HG3 LYS A  25     -28.582  -8.316  32.376  1.00 48.39           H  
ATOM     32  HD2 LYS A  25     -27.023  -9.930  34.444  1.00 48.39           H  
ATOM     33  HD3 LYS A  25     -26.392  -8.511  33.593  1.00 48.39           H  
ATOM     34  HE2 LYS A  25     -28.250  -7.139  34.513  1.00 48.39           H  
ATOM     35  HE3 LYS A  25     -28.837  -8.538  35.407  1.00 48.39           H  
ATOM     36  HZ1 LYS A  25     -26.177  -7.275  35.768  1.00 48.39           H  
ATOM     37  HZ2 LYS A  25     -26.714  -8.572  36.608  1.00 48.39           H  
ATOM     38  HZ3 LYS A  25     -27.438  -7.116  36.792  1.00 48.39           H  
ATOM     39  N   SER A  26     -28.060 -10.042  28.050  1.00 47.13           N  
ATOM     40  CA  SER A  26     -27.267  -9.734  26.865  1.00 47.13           C  
ATOM     41  C   SER A  26     -26.451  -8.483  27.177  1.00 47.13           C  
ATOM     42  O   SER A  26     -26.988  -7.378  27.240  1.00 47.13           O  
ATOM     43  CB  SER A  26     -28.177  -9.555  25.644  1.00 47.13           C  
ATOM     44  OG  SER A  26     -29.337  -8.828  25.995  1.00 47.13           O  
ATOM     45  H   SER A  26     -29.038  -9.793  28.028  1.00 47.13           H  
ATOM     46  HA  SER A  26     -26.584 -10.556  26.653  1.00 47.13           H  
ATOM     47  HB2 SER A  26     -28.482 -10.539  25.288  1.00 47.13           H  
ATOM     48  HB3 SER A  26     -27.637  -9.046  24.846  1.00 47.13           H  
ATOM     49  HG  SER A  26     -29.068  -7.923  26.168  1.00 47.13           H  
ATOM     50  N   ILE A  27     -25.166  -8.684  27.461  1.00 46.54           N  
ATOM     51  CA  ILE A  27     -24.185  -7.611  27.587  1.00 46.54           C  
ATOM     52  C   ILE A  27     -24.182  -6.890  26.232  1.00 46.54           C  
ATOM     53  O   ILE A  27     -23.923  -7.542  25.216  1.00 46.54           O  
ATOM     54  CB  ILE A  27     -22.796  -8.193  27.951  1.00 46.54           C  
ATOM     55  CG1 ILE A  27     -22.865  -8.967  29.291  1.00 46.54           C  
ATOM     56  CG2 ILE A  27     -21.735  -7.081  28.034  1.00 46.54           C  
ATOM     57  CD1 ILE A  27     -21.601  -9.774  29.611  1.00 46.54           C  
ATOM     58  H   ILE A  27     -24.822  -9.634  27.462  1.00 46.54           H  
ATOM     59  HA  ILE A  27     -24.504  -6.941  28.385  1.00 46.54           H  
ATOM     60  HB  ILE A  27     -22.499  -8.889  27.168  1.00 46.54           H  
ATOM     61 HG12 ILE A  27     -23.059  -8.269  30.105  1.00 46.54           H  
ATOM     62 HG13 ILE A  27     -23.686  -9.683  29.262  1.00 46.54           H  
ATOM     63 HG21 ILE A  27     -22.016  -6.332  28.774  1.00 46.54           H  
ATOM     64 HG22 ILE A  27     -21.622  -6.601  27.062  1.00 46.54           H  
ATOM     65 HG23 ILE A  27     -20.760  -7.495  28.291  1.00 46.54           H  
ATOM     66 HD11 ILE A  27     -20.765  -9.110  29.832  1.00 46.54           H  
ATOM     67 HD12 ILE A  27     -21.785 -10.395  30.488  1.00 46.54           H  
ATOM     68 HD13 ILE A  27     -21.345 -10.417  28.770  1.00 46.54           H  
ATOM     69  N   PRO A  28     -24.526  -5.592  26.165  1.00 46.57           N  
ATOM     70  CA  PRO A  28     -24.369  -4.848  24.926  1.00 46.57           C  
ATOM     71  C   PRO A  28     -22.886  -4.898  24.544  1.00 46.57           C  
ATOM     72  O   PRO A  28     -22.047  -4.805  25.441  1.00 46.57           O  
ATOM     73  CB  PRO A  28     -24.858  -3.428  25.227  1.00 46.57           C  
ATOM     74  CG  PRO A  28     -24.670  -3.290  26.738  1.00 46.57           C  
ATOM     75  CD  PRO A  28     -24.876  -4.707  27.264  1.00 46.57           C  
ATOM     76  HA  PRO A  28     -24.985  -5.298  24.147  1.00 46.57           H  
ATOM     77  HB2 PRO A  28     -25.919  -3.356  24.989  1.00 46.57           H  
ATOM     78  HB3 PRO A  28     -24.294  -2.673  24.678  1.00 46.57           H  
ATOM     79  HG2 PRO A  28     -25.383  -2.590  27.174  1.00 46.57           H  
ATOM     80  HG3 PRO A  28     -23.649  -2.973  26.951  1.00 46.57           H  
ATOM     81  HD2 PRO A  28     -24.234  -4.866  28.131  1.00 46.57           H  
ATOM     82  HD3 PRO A  28     -25.923  -4.857  27.529  1.00 46.57           H  
ATOM     83  N   PRO A  29     -22.522  -5.041  23.260  1.00 49.94           N  
ATOM     84  CA  PRO A  29     -21.135  -4.913  22.844  1.00 49.94           C  
ATOM     85  C   PRO A  29     -20.681  -3.467  23.098  1.00 49.94           C  
ATOM     86  O   PRO A  29     -20.731  -2.605  22.223  1.00 49.94           O  
ATOM     87  CB  PRO A  29     -21.108  -5.353  21.374  1.00 49.94           C  
ATOM     88  CG  PRO A  29     -22.525  -5.059  20.883  1.00 49.94           C  
ATOM     89  CD  PRO A  29     -23.391  -5.285  22.121  1.00 49.94           C  
ATOM     90  HA  PRO A  29     -20.504  -5.584  23.427  1.00 49.94           H  
ATOM     91  HB2 PRO A  29     -20.354  -4.823  20.792  1.00 49.94           H  
ATOM     92  HB3 PRO A  29     -20.928  -6.427  21.326  1.00 49.94           H  
ATOM     93  HG2 PRO A  29     -22.814  -5.716  20.062  1.00 49.94           H  
ATOM     94  HG3 PRO A  29     -22.595  -4.015  20.577  1.00 49.94           H  
ATOM     95  HD2 PRO A  29     -23.735  -6.319  22.148  1.00 49.94           H  
ATOM     96  HD3 PRO A  29     -24.241  -4.603  22.111  1.00 49.94           H  
ATOM     97  N   THR A  30     -20.255  -3.167  24.325  1.00 45.23           N  
ATOM     98  CA  THR A  30     -19.575  -1.930  24.708  1.00 45.23           C  
ATOM     99  C   THR A  30     -18.136  -2.021  24.239  1.00 45.23           C  
ATOM    100  O   THR A  30     -17.197  -2.122  25.018  1.00 45.23           O  
ATOM    101  CB  THR A  30     -19.677  -1.623  26.212  1.00 45.23           C  
ATOM    102  CG2 THR A  30     -20.984  -0.905  26.534  1.00 45.23           C  
ATOM    103  OG1 THR A  30     -19.627  -2.804  26.977  1.00 45.23           O  
ATOM    104  H   THR A  30     -20.408  -3.849  25.055  1.00 45.23           H  
ATOM    105  HA  THR A  30     -20.031  -1.097  24.174  1.00 45.23           H  
ATOM    106  HB  THR A  30     -18.862  -0.965  26.513  1.00 45.23           H  
ATOM    107  HG1 THR A  30     -18.715  -3.103  26.964  1.00 45.23           H  
ATOM    108 HG21 THR A  30     -21.015   0.057  26.022  1.00 45.23           H  
ATOM    109 HG22 THR A  30     -21.047  -0.735  27.609  1.00 45.23           H  
ATOM    110 HG23 THR A  30     -21.828  -1.516  26.216  1.00 45.23           H  
ATOM    111  N   ALA A  31     -17.986  -2.015  22.922  1.00 48.50           N  
ATOM    112  CA  ALA A  31     -16.739  -1.736  22.242  1.00 48.50           C  
ATOM    113  C   ALA A  31     -17.025  -0.870  21.006  1.00 48.50           C  
ATOM    114  O   ALA A  31     -16.473  -1.087  19.938  1.00 48.50           O  
ATOM    115  CB  ALA A  31     -15.985  -3.038  21.953  1.00 48.50           C  
ATOM    116  H   ALA A  31     -18.823  -2.091  22.362  1.00 48.50           H  
ATOM    117  HA  ALA A  31     -16.110  -1.137  22.901  1.00 48.50           H  
ATOM    118  HB1 ALA A  31     -15.028  -2.813  21.483  1.00 48.50           H  
ATOM    119  HB2 ALA A  31     -16.570  -3.668  21.283  1.00 48.50           H  
ATOM    120  HB3 ALA A  31     -15.799  -3.574  22.884  1.00 48.50           H  
ATOM    121  N   LYS A  32     -17.851   0.177  21.151  1.00 45.82           N  
ATOM    122  CA  LYS A  32     -17.650   1.399  20.352  1.00 45.82           C  
ATOM    123  C   LYS A  32     -16.502   2.196  20.983  1.00 45.82           C  
ATOM    124  O   LYS A  32     -16.671   3.333  21.401  1.00 45.82           O  
ATOM    125  CB  LYS A  32     -18.944   2.218  20.200  1.00 45.82           C  
ATOM    126  CG  LYS A  32     -19.894   1.647  19.138  1.00 45.82           C  
ATOM    127  CD  LYS A  32     -21.013   2.659  18.846  1.00 45.82           C  
ATOM    128  CE  LYS A  32     -21.931   2.160  17.725  1.00 45.82           C  
ATOM    129  NZ  LYS A  32     -22.915   3.199  17.327  1.00 45.82           N1+
ATOM    130  H   LYS A  32     -18.332   0.272  22.033  1.00 45.82           H  
ATOM    131  HA  LYS A  32     -17.305   1.132  19.353  1.00 45.82           H  
ATOM    132  HB2 LYS A  32     -19.454   2.293  21.160  1.00 45.82           H  
ATOM    133  HB3 LYS A  32     -18.673   3.225  19.883  1.00 45.82           H  
ATOM    134  HG2 LYS A  32     -19.338   1.463  18.219  1.00 45.82           H  
ATOM    135  HG3 LYS A  32     -20.321   0.708  19.490  1.00 45.82           H  
ATOM    136  HD2 LYS A  32     -21.593   2.825  19.754  1.00 45.82           H  
ATOM    137  HD3 LYS A  32     -20.559   3.602  18.541  1.00 45.82           H  
ATOM    138  HE2 LYS A  32     -22.440   1.256  18.061  1.00 45.82           H  
ATOM    139  HE3 LYS A  32     -21.310   1.893  16.870  1.00 45.82           H  
ATOM    140  HZ1 LYS A  32     -22.437   4.044  17.047  1.00 45.82           H  
ATOM    141  HZ2 LYS A  32     -23.468   2.883  16.543  1.00 45.82           H  
ATOM    142  HZ3 LYS A  32     -23.535   3.423  18.093  1.00 45.82           H  
ATOM    143  N   ALA A  33     -15.358   1.547  21.177  1.00 48.55           N  
ATOM    144  CA  ALA A  33     -14.182   2.172  21.754  1.00 48.55           C  
ATOM    145  C   ALA A  33     -13.526   2.997  20.651  1.00 48.55           C  
ATOM    146  O   ALA A  33     -12.771   2.427  19.876  1.00 48.55           O  
ATOM    147  CB  ALA A  33     -13.264   1.079  22.322  1.00 48.55           C  
ATOM    148  H   ALA A  33     -15.247   0.637  20.753  1.00 48.55           H  
ATOM    149  HA  ALA A  33     -14.469   2.838  22.568  1.00 48.55           H  
ATOM    150  HB1 ALA A  33     -13.777   0.538  23.118  1.00 48.55           H  
ATOM    151  HB2 ALA A  33     -12.979   0.377  21.538  1.00 48.55           H  
ATOM    152  HB3 ALA A  33     -12.362   1.535  22.729  1.00 48.55           H  
ATOM    153  N   ASN A  34     -13.901   4.279  20.549  1.00 48.25           N  
ATOM    154  CA  ASN A  34     -13.123   5.426  20.046  1.00 48.25           C  
ATOM    155  C   ASN A  34     -12.161   5.218  18.863  1.00 48.25           C  
ATOM    156  O   ASN A  34     -11.222   5.993  18.699  1.00 48.25           O  
ATOM    157  CB  ASN A  34     -12.418   6.088  21.249  1.00 48.25           C  
ATOM    158  CG  ASN A  34     -13.347   6.917  22.107  1.00 48.25           C  
ATOM    159  ND2 ASN A  34     -12.822   7.528  23.141  1.00 48.25           N  
ATOM    160  OD1 ASN A  34     -14.537   7.029  21.875  1.00 48.25           O  
ATOM    161  H   ASN A  34     -14.696   4.546  21.112  1.00 48.25           H  
ATOM    162  HA  ASN A  34     -13.843   6.145  19.656  1.00 48.25           H  
ATOM    163  HB2 ASN A  34     -11.649   6.780  20.905  1.00 48.25           H  
ATOM    164  HB3 ASN A  34     -11.927   5.333  21.863  1.00 48.25           H  
ATOM    165 HD21 ASN A  34     -13.443   8.133  23.660  1.00 48.25           H  
ATOM    166 HD22 ASN A  34     -11.827   7.486  23.309  1.00 48.25           H  
ATOM    167  N   THR A  35     -12.353   4.200  18.031  1.00 52.65           N  
ATOM    168  CA  THR A  35     -11.507   4.006  16.865  1.00 52.65           C  
ATOM    169  C   THR A  35     -11.937   5.106  15.910  1.00 52.65           C  
ATOM    170  O   THR A  35     -13.141   5.193  15.633  1.00 52.65           O  
ATOM    171  CB  THR A  35     -11.639   2.610  16.251  1.00 52.65           C  
ATOM    172  CG2 THR A  35     -10.500   2.335  15.268  1.00 52.65           C  
ATOM    173  OG1 THR A  35     -11.547   1.633  17.268  1.00 52.65           O  
ATOM    174  H   THR A  35     -13.107   3.554  18.213  1.00 52.65           H  
ATOM    175  HA  THR A  35     -10.467   4.132  17.167  1.00 52.65           H  
ATOM    176  HB  THR A  35     -12.600   2.514  15.747  1.00 52.65           H  
ATOM    177  HG1 THR A  35     -11.873   2.009  18.089  1.00 52.65           H  
ATOM    178 HG21 THR A  35     -10.608   1.329  14.863  1.00 52.65           H  
ATOM    179 HG22 THR A  35     -10.540   3.045  14.442  1.00 52.65           H  
ATOM    180 HG23 THR A  35      -9.537   2.416  15.772  1.00 52.65           H  
ATOM    181  N   PRO A  36     -11.017   5.984  15.473  1.00 61.55           N  
ATOM    182  CA  PRO A  36     -11.329   6.960  14.444  1.00 61.55           C  
ATOM    183  C   PRO A  36     -12.067   6.247  13.315  1.00 61.55           C  
ATOM    184  O   PRO A  36     -11.745   5.096  13.012  1.00 61.55           O  
ATOM    185  CB  PRO A  36      -9.984   7.529  13.982  1.00 61.55           C  
ATOM    186  CG  PRO A  36      -9.072   7.307  15.187  1.00 61.55           C  
ATOM    187  CD  PRO A  36      -9.600   6.013  15.795  1.00 61.55           C  
ATOM    188  HA  PRO A  36     -11.948   7.750  14.868  1.00 61.55           H  
ATOM    189  HB2 PRO A  36     -10.060   8.585  13.722  1.00 61.55           H  
ATOM    190  HB3 PRO A  36      -9.604   6.957  13.136  1.00 61.55           H  
ATOM    191  HG2 PRO A  36      -8.026   7.218  14.893  1.00 61.55           H  
ATOM    192  HG3 PRO A  36      -9.203   8.121  15.900  1.00 61.55           H  
ATOM    193  HD2 PRO A  36      -9.106   5.160  15.330  1.00 61.55           H  
ATOM    194  HD3 PRO A  36      -9.426   6.015  16.871  1.00 61.55           H  
ATOM    195  N   ALA A  37     -13.094   6.880  12.752  1.00 67.48           N  
ATOM    196  CA  ALA A  37     -13.808   6.295  11.629  1.00 67.48           C  
ATOM    197  C   ALA A  37     -12.827   6.155  10.456  1.00 67.48           C  
ATOM    198  O   ALA A  37     -12.559   7.118   9.736  1.00 67.48           O  
ATOM    199  CB  ALA A  37     -15.040   7.151  11.309  1.00 67.48           C  
ATOM    200  H   ALA A  37     -13.309   7.828  13.025  1.00 67.48           H  
ATOM    201  HA  ALA A  37     -14.151   5.299  11.907  1.00 67.48           H  
ATOM    202  HB1 ALA A  37     -15.576   6.713  10.467  1.00 67.48           H  
ATOM    203  HB2 ALA A  37     -15.701   7.189  12.174  1.00 67.48           H  
ATOM    204  HB3 ALA A  37     -14.734   8.163  11.041  1.00 67.48           H  
ATOM    205  N   VAL A  38     -12.256   4.960  10.315  1.00 74.25           N  
ATOM    206  CA  VAL A  38     -11.379   4.615   9.202  1.00 74.25           C  
ATOM    207  C   VAL A  38     -12.261   4.550   7.964  1.00 74.25           C  
ATOM    208  O   VAL A  38     -13.263   3.826   7.940  1.00 74.25           O  
ATOM    209  CB  VAL A  38     -10.615   3.301   9.449  1.00 74.25           C  
ATOM    210  CG1 VAL A  38      -9.596   3.046   8.341  1.00 74.25           C  
ATOM    211  CG2 VAL A  38      -9.832   3.331  10.770  1.00 74.25           C  
ATOM    212  H   VAL A  38     -12.385   4.280  11.050  1.00 74.25           H  
ATOM    213  HA  VAL A  38     -10.646   5.411   9.069  1.00 74.25           H  
ATOM    214  HB  VAL A  38     -11.319   2.470   9.481  1.00 74.25           H  
ATOM    215 HG11 VAL A  38     -10.080   3.093   7.366  1.00 74.25           H  
ATOM    216 HG12 VAL A  38      -9.151   2.059   8.469  1.00 74.25           H  
ATOM    217 HG13 VAL A  38      -8.810   3.801   8.374  1.00 74.25           H  
ATOM    218 HG21 VAL A  38      -9.229   2.428  10.863  1.00 74.25           H  
ATOM    219 HG22 VAL A  38      -9.182   4.206  10.794  1.00 74.25           H  
ATOM    220 HG23 VAL A  38     -10.520   3.363  11.614  1.00 74.25           H  
ATOM    221  N   GLY A  39     -11.934   5.370   6.972  1.00 85.96           N  
ATOM    222  CA  GLY A  39     -12.623   5.390   5.696  1.00 85.96           C  
ATOM    223  C   GLY A  39     -12.300   4.161   4.851  1.00 85.96           C  
ATOM    224  O   GLY A  39     -11.668   3.205   5.309  1.00 85.96           O  
ATOM    225  H   GLY A  39     -11.052   5.860   7.020  1.00 85.96           H  
ATOM    226  HA2 GLY A  39     -13.700   5.446   5.853  1.00 85.96           H  
ATOM    227  HA3 GLY A  39     -12.293   6.266   5.137  1.00 85.96           H  
ATOM    228  N   PRO A  40     -12.726   4.162   3.581  1.00 90.90           N  
ATOM    229  CA  PRO A  40     -12.233   3.194   2.617  1.00 90.90           C  
ATOM    230  C   PRO A  40     -10.700   3.218   2.584  1.00 90.90           C  
ATOM    231  O   PRO A  40     -10.075   4.279   2.532  1.00 90.90           O  
ATOM    232  CB  PRO A  40     -12.862   3.587   1.276  1.00 90.90           C  
ATOM    233  CG  PRO A  40     -14.086   4.412   1.676  1.00 90.90           C  
ATOM    234  CD  PRO A  40     -13.628   5.110   2.954  1.00 90.90           C  
ATOM    235  HA  PRO A  40     -12.581   2.202   2.903  1.00 90.90           H  
ATOM    236  HB2 PRO A  40     -13.138   2.712   0.688  1.00 90.90           H  
ATOM    237  HB3 PRO A  40     -12.177   4.220   0.710  1.00 90.90           H  
ATOM    238  HG2 PRO A  40     -14.364   5.128   0.902  1.00 90.90           H  
ATOM    239  HG3 PRO A  40     -14.919   3.747   1.902  1.00 90.90           H  
ATOM    240  HD2 PRO A  40     -13.082   6.020   2.706  1.00 90.90           H  
ATOM    241  HD3 PRO A  40     -14.484   5.337   3.590  1.00 90.90           H  
ATOM    242  N   CYS A  41     -10.093   2.041   2.607  1.00 92.82           N  
ATOM    243  CA  CYS A  41      -8.668   1.883   2.406  1.00 92.82           C  
ATOM    244  C   CYS A  41      -8.352   1.925   0.920  1.00 92.82           C  
ATOM    245  O   CYS A  41      -9.045   1.294   0.122  1.00 92.82           O  
ATOM    246  CB  CYS A  41      -8.194   0.544   2.968  1.00 92.82           C  
ATOM    247  SG  CYS A  41      -8.574   0.225   4.700  1.00 92.82           S  
ATOM    248  H   CYS A  41     -10.664   1.208   2.592  1.00 92.82           H  
ATOM    249  HA  CYS A  41      -8.142   2.691   2.914  1.00 92.82           H  
ATOM    250  HB2 CYS A  41      -7.112   0.490   2.847  1.00 92.82           H  
ATOM    251  HB3 CYS A  41      -8.641  -0.254   2.375  1.00 92.82           H  
ATOM    252  N   ARG A  42      -7.238   2.554   0.558  1.00 94.88           N  
ATOM    253  CA  ARG A  42      -6.626   2.401  -0.759  1.00 94.88           C  
ATOM    254  C   ARG A  42      -5.273   1.728  -0.625  1.00 94.88           C  
ATOM    255  O   ARG A  42      -4.442   2.163   0.168  1.00 94.88           O  
ATOM    256  CB  ARG A  42      -6.563   3.757  -1.451  1.00 94.88           C  
ATOM    257  CG  ARG A  42      -6.187   3.605  -2.929  1.00 94.88           C  
ATOM    258  CD  ARG A  42      -6.193   4.968  -3.612  1.00 94.88           C  
ATOM    259  NE  ARG A  42      -7.499   5.398  -4.143  1.00 94.88           N  
ATOM    260  CZ  ARG A  42      -7.665   6.403  -4.982  1.00 94.88           C  
ATOM    261  NH1 ARG A  42      -6.667   7.156  -5.353  1.00 94.88           N1+
ATOM    262  NH2 ARG A  42      -8.827   6.679  -5.480  1.00 94.88           N  
ATOM    263  H   ARG A  42      -6.743   3.079   1.265  1.00 94.88           H  
ATOM    264  HA  ARG A  42      -7.255   1.752  -1.368  1.00 94.88           H  
ATOM    265  HB2 ARG A  42      -7.549   4.217  -1.390  1.00 94.88           H  
ATOM    266  HB3 ARG A  42      -5.843   4.397  -0.941  1.00 94.88           H  
ATOM    267  HG2 ARG A  42      -6.880   2.935  -3.437  1.00 94.88           H  
ATOM    268  HG3 ARG A  42      -5.181   3.190  -2.999  1.00 94.88           H  
ATOM    269  HD2 ARG A  42      -5.863   5.709  -2.884  1.00 94.88           H  
ATOM    270  HD3 ARG A  42      -5.479   4.920  -4.434  1.00 94.88           H  
ATOM    271  HE  ARG A  42      -8.346   4.910  -3.887  1.00 94.88           H  
ATOM    272 HH11 ARG A  42      -5.752   6.888  -5.021  1.00 94.88           H  
ATOM    273 HH12 ARG A  42      -6.780   7.696  -6.199  1.00 94.88           H  
ATOM    274 HH21 ARG A  42      -9.608   6.150  -5.120  1.00 94.88           H  
ATOM    275 HH22 ARG A  42      -8.996   7.421  -6.144  1.00 94.88           H  
ATOM    276  N   ILE A  43      -5.067   0.676  -1.406  1.00 95.21           N  
ATOM    277  CA  ILE A  43      -3.796  -0.036  -1.511  1.00 95.21           C  
ATOM    278  C   ILE A  43      -3.141   0.379  -2.822  1.00 95.21           C  
ATOM    279  O   ILE A  43      -3.791   0.341  -3.867  1.00 95.21           O  
ATOM    280  CB  ILE A  43      -3.988  -1.565  -1.427  1.00 95.21           C  
ATOM    281  CG1 ILE A  43      -4.798  -1.956  -0.167  1.00 95.21           C  
ATOM    282  CG2 ILE A  43      -2.616  -2.267  -1.457  1.00 95.21           C  
ATOM    283  CD1 ILE A  43      -5.016  -3.466  -0.030  1.00 95.21           C  
ATOM    284  H   ILE A  43      -5.802   0.417  -2.049  1.00 95.21           H  
ATOM    285  HA  ILE A  43      -3.145   0.265  -0.690  1.00 95.21           H  
ATOM    286  HB  ILE A  43      -4.555  -1.888  -2.300  1.00 95.21           H  
ATOM    287 HG12 ILE A  43      -5.785  -1.497  -0.223  1.00 95.21           H  
ATOM    288 HG13 ILE A  43      -4.299  -1.582   0.728  1.00 95.21           H  
ATOM    289 HG21 ILE A  43      -2.006  -1.931  -0.618  1.00 95.21           H  
ATOM    290 HG22 ILE A  43      -2.089  -2.041  -2.384  1.00 95.21           H  
ATOM    291 HG23 ILE A  43      -2.729  -3.350  -1.410  1.00 95.21           H  
ATOM    292 HD11 ILE A  43      -5.137  -3.911  -1.018  1.00 95.21           H  
ATOM    293 HD12 ILE A  43      -4.159  -3.925   0.462  1.00 95.21           H  
ATOM    294 HD13 ILE A  43      -5.916  -3.660   0.554  1.00 95.21           H  
ATOM    295  N   TYR A  44      -1.868   0.745  -2.762  1.00 95.49           N  
ATOM    296  CA  TYR A  44      -1.031   1.045  -3.915  1.00 95.49           C  
ATOM    297  C   TYR A  44       0.039  -0.031  -4.049  1.00 95.49           C  
ATOM    298  O   TYR A  44       0.635  -0.449  -3.055  1.00 95.49           O  
ATOM    299  CB  TYR A  44      -0.387   2.425  -3.763  1.00 95.49           C  
ATOM    300  CG  TYR A  44      -1.369   3.569  -3.613  1.00 95.49           C  
ATOM    301  CD1 TYR A  44      -1.787   4.283  -4.751  1.00 95.49           C  
ATOM    302  CD2 TYR A  44      -1.833   3.941  -2.337  1.00 95.49           C  
ATOM    303  CE1 TYR A  44      -2.653   5.384  -4.616  1.00 95.49           C  
ATOM    304  CE2 TYR A  44      -2.688   5.050  -2.192  1.00 95.49           C  
ATOM    305  CZ  TYR A  44      -3.076   5.787  -3.332  1.00 95.49           C  
ATOM    306  OH  TYR A  44      -3.846   6.900  -3.190  1.00 95.49           O  
ATOM    307  H   TYR A  44      -1.408   0.723  -1.863  1.00 95.49           H  
ATOM    308  HA  TYR A  44      -1.634   1.051  -4.823  1.00 95.49           H  
ATOM    309  HB2 TYR A  44       0.267   2.409  -2.891  1.00 95.49           H  
ATOM    310  HB3 TYR A  44       0.245   2.613  -4.631  1.00 95.49           H  
ATOM    311  HD1 TYR A  44      -1.410   4.005  -5.724  1.00 95.49           H  
ATOM    312  HD2 TYR A  44      -1.501   3.393  -1.467  1.00 95.49           H  
ATOM    313  HE1 TYR A  44      -2.943   5.954  -5.486  1.00 95.49           H  
ATOM    314  HE2 TYR A  44      -3.011   5.348  -1.206  1.00 95.49           H  
ATOM    315  HH  TYR A  44      -3.910   7.125  -2.259  1.00 95.49           H  
ATOM    316  N   ILE A  45       0.281  -0.460  -5.282  1.00 96.09           N  
ATOM    317  CA  ILE A  45       1.430  -1.278  -5.646  1.00 96.09           C  
ATOM    318  C   ILE A  45       2.308  -0.423  -6.550  1.00 96.09           C  
ATOM    319  O   ILE A  45       1.850   0.053  -7.591  1.00 96.09           O  
ATOM    320  CB  ILE A  45       1.008  -2.598  -6.327  1.00 96.09           C  
ATOM    321  CG1 ILE A  45       0.050  -3.409  -5.427  1.00 96.09           C  
ATOM    322  CG2 ILE A  45       2.259  -3.425  -6.676  1.00 96.09           C  
ATOM    323  CD1 ILE A  45      -0.384  -4.746  -6.039  1.00 96.09           C  
ATOM    324  H   ILE A  45      -0.242  -0.051  -6.043  1.00 96.09           H  
ATOM    325  HA  ILE A  45       1.999  -1.530  -4.751  1.00 96.09           H  
ATOM    326  HB  ILE A  45       0.485  -2.357  -7.253  1.00 96.09           H  
ATOM    327 HG12 ILE A  45       0.520  -3.598  -4.461  1.00 96.09           H  
ATOM    328 HG13 ILE A  45      -0.850  -2.819  -5.251  1.00 96.09           H  
ATOM    329 HG21 ILE A  45       1.991  -4.314  -7.247  1.00 96.09           H  
ATOM    330 HG22 ILE A  45       2.938  -2.834  -7.290  1.00 96.09           H  
ATOM    331 HG23 ILE A  45       2.781  -3.716  -5.764  1.00 96.09           H  
ATOM    332 HD11 ILE A  45       0.433  -5.466  -5.997  1.00 96.09           H  
ATOM    333 HD12 ILE A  45      -0.688  -4.599  -7.075  1.00 96.09           H  
ATOM    334 HD13 ILE A  45      -1.227  -5.147  -5.477  1.00 96.09           H  
ATOM    335  N   ASP A  46       3.572  -0.285  -6.179  1.00 94.81           N  
ATOM    336  CA  ASP A  46       4.605   0.268  -7.039  1.00 94.81           C  
ATOM    337  C   ASP A  46       5.491  -0.868  -7.559  1.00 94.81           C  
ATOM    338  O   ASP A  46       5.797  -1.840  -6.861  1.00 94.81           O  
ATOM    339  CB  ASP A  46       5.389   1.381  -6.339  1.00 94.81           C  
ATOM    340  CG  ASP A  46       4.493   2.493  -5.786  1.00 94.81           C  
ATOM    341  OD1 ASP A  46       3.650   2.999  -6.567  1.00 94.81           O  
ATOM    342  OD2 ASP A  46       4.661   2.829  -4.592  1.00 94.81           O1-
ATOM    343  H   ASP A  46       3.871  -0.717  -5.316  1.00 94.81           H  
ATOM    344  HA  ASP A  46       4.134   0.737  -7.903  1.00 94.81           H  
ATOM    345  HB2 ASP A  46       6.049   1.831  -7.081  1.00 94.81           H  
ATOM    346  HB3 ASP A  46       5.995   0.953  -5.540  1.00 94.81           H  
ATOM    347  N   GLY A  47       5.862  -0.764  -8.830  1.00 93.87           N  
ATOM    348  CA  GLY A  47       6.729  -1.698  -9.528  1.00 93.87           C  
ATOM    349  C   GLY A  47       8.188  -1.605  -9.082  1.00 93.87           C  
ATOM    350  O   GLY A  47       8.515  -0.854  -8.171  1.00 93.87           O  
ATOM    351  H   GLY A  47       5.606   0.086  -9.311  1.00 93.87           H  
ATOM    352  HA2 GLY A  47       6.675  -1.492 -10.597  1.00 93.87           H  
ATOM    353  HA3 GLY A  47       6.379  -2.714  -9.350  1.00 93.87           H  
ATOM    354  N   PRO A  48       9.097  -2.340  -9.740  1.00 93.71           N  
ATOM    355  CA  PRO A  48      10.510  -2.367  -9.383  1.00 93.71           C  
ATOM    356  C   PRO A  48      11.178  -0.997  -9.455  1.00 93.71           C  
ATOM    357  O   PRO A  48      10.909  -0.228 -10.379  1.00 93.71           O  
ATOM    358  CB  PRO A  48      11.166  -3.362 -10.343  1.00 93.71           C  
ATOM    359  CG  PRO A  48       9.998  -4.253 -10.767  1.00 93.71           C  
ATOM    360  CD  PRO A  48       8.826  -3.283 -10.807  1.00 93.71           C  
ATOM    361  HA  PRO A  48      10.597  -2.743  -8.364  1.00 93.71           H  
ATOM    362  HB2 PRO A  48      11.555  -2.840 -11.217  1.00 93.71           H  
ATOM    363  HB3 PRO A  48      11.957  -3.928  -9.852  1.00 93.71           H  
ATOM    364  HG2 PRO A  48       9.805  -5.001  -9.998  1.00 93.71           H  
ATOM    365  HG3 PRO A  48      10.171  -4.722 -11.735  1.00 93.71           H  
ATOM    366  HD2 PRO A  48       8.808  -2.755 -11.761  1.00 93.71           H  
ATOM    367  HD3 PRO A  48       7.890  -3.819 -10.651  1.00 93.71           H  
ATOM    368  N   PHE A  49      12.104  -0.730  -8.527  1.00 92.64           N  
ATOM    369  CA  PHE A  49      12.864   0.519  -8.522  1.00 92.64           C  
ATOM    370  C   PHE A  49      13.530   0.762  -9.876  1.00 92.64           C  
ATOM    371  O   PHE A  49      14.361  -0.021 -10.344  1.00 92.64           O  
ATOM    372  CB  PHE A  49      13.941   0.528  -7.434  1.00 92.64           C  
ATOM    373  CG  PHE A  49      14.575   1.896  -7.249  1.00 92.64           C  
ATOM    374  CD1 PHE A  49      15.915   2.126  -7.612  1.00 92.64           C  
ATOM    375  CD2 PHE A  49      13.814   2.946  -6.708  1.00 92.64           C  
ATOM    376  CE1 PHE A  49      16.500   3.386  -7.384  1.00 92.64           C  
ATOM    377  CE2 PHE A  49      14.402   4.195  -6.454  1.00 92.64           C  
ATOM    378  CZ  PHE A  49      15.750   4.410  -6.778  1.00 92.64           C  
ATOM    379  H   PHE A  49      12.229  -1.377  -7.761  1.00 92.64           H  
ATOM    380  HA  PHE A  49      12.164   1.330  -8.321  1.00 92.64           H  
ATOM    381  HB2 PHE A  49      14.710  -0.204  -7.679  1.00 92.64           H  
ATOM    382  HB3 PHE A  49      13.505   0.221  -6.483  1.00 92.64           H  
ATOM    383  HD1 PHE A  49      16.500   1.327  -8.042  1.00 92.64           H  
ATOM    384  HD2 PHE A  49      12.771   2.786  -6.479  1.00 92.64           H  
ATOM    385  HE1 PHE A  49      17.536   3.557  -7.637  1.00 92.64           H  
ATOM    386  HE2 PHE A  49      13.820   4.986  -6.005  1.00 92.64           H  
ATOM    387  HZ  PHE A  49      16.207   5.363  -6.557  1.00 92.64           H  
ATOM    388  N   ASN A  50      13.182   1.879 -10.498  1.00 94.41           N  
ATOM    389  CA  ASN A  50      13.780   2.304 -11.740  1.00 94.41           C  
ATOM    390  C   ASN A  50      15.039   3.121 -11.441  1.00 94.41           C  
ATOM    391  O   ASN A  50      14.959   4.299 -11.098  1.00 94.41           O  
ATOM    392  CB  ASN A  50      12.728   3.061 -12.555  1.00 94.41           C  
ATOM    393  CG  ASN A  50      13.242   3.308 -13.953  1.00 94.41           C  
ATOM    394  ND2 ASN A  50      12.459   3.002 -14.959  1.00 94.41           N  
ATOM    395  OD1 ASN A  50      14.356   3.755 -14.169  1.00 94.41           O  
ATOM    396  H   ASN A  50      12.508   2.489 -10.058  1.00 94.41           H  
ATOM    397  HA  ASN A  50      14.071   1.422 -12.311  1.00 94.41           H  
ATOM    398  HB2 ASN A  50      11.818   2.463 -12.601  1.00 94.41           H  
ATOM    399  HB3 ASN A  50      12.492   4.014 -12.083  1.00 94.41           H  
ATOM    400 HD21 ASN A  50      12.833   3.133 -15.888  1.00 94.41           H  
ATOM    401 HD22 ASN A  50      11.546   2.607 -14.783  1.00 94.41           H  
ATOM    402  N   THR A  51      16.213   2.516 -11.622  1.00 94.02           N  
ATOM    403  CA  THR A  51      17.512   3.159 -11.352  1.00 94.02           C  
ATOM    404  C   THR A  51      17.807   4.354 -12.256  1.00 94.02           C  
ATOM    405  O   THR A  51      18.539   5.249 -11.846  1.00 94.02           O  
ATOM    406  CB  THR A  51      18.662   2.155 -11.501  1.00 94.02           C  
ATOM    407  CG2 THR A  51      18.594   1.044 -10.455  1.00 94.02           C  
ATOM    408  OG1 THR A  51      18.609   1.541 -12.770  1.00 94.02           O  
ATOM    409  H   THR A  51      16.219   1.541 -11.885  1.00 94.02           H  
ATOM    410  HA  THR A  51      17.512   3.532 -10.328  1.00 94.02           H  
ATOM    411  HB  THR A  51      19.612   2.677 -11.393  1.00 94.02           H  
ATOM    412  HG1 THR A  51      19.342   0.923 -12.818  1.00 94.02           H  
ATOM    413 HG21 THR A  51      19.454   0.382 -10.565  1.00 94.02           H  
ATOM    414 HG22 THR A  51      18.619   1.483  -9.458  1.00 94.02           H  
ATOM    415 HG23 THR A  51      17.679   0.464 -10.567  1.00 94.02           H  
ATOM    416  N   LYS A  52      17.222   4.411 -13.462  1.00 95.31           N  
ATOM    417  CA  LYS A  52      17.379   5.550 -14.379  1.00 95.31           C  
ATOM    418  C   LYS A  52      16.660   6.798 -13.864  1.00 95.31           C  
ATOM    419  O   LYS A  52      17.144   7.902 -14.090  1.00 95.31           O  
ATOM    420  CB  LYS A  52      16.891   5.149 -15.780  1.00 95.31           C  
ATOM    421  CG  LYS A  52      17.087   6.260 -16.820  1.00 95.31           C  
ATOM    422  CD  LYS A  52      16.585   5.803 -18.191  1.00 95.31           C  
ATOM    423  CE  LYS A  52      16.761   6.941 -19.198  1.00 95.31           C  
ATOM    424  NZ  LYS A  52      16.205   6.574 -20.522  1.00 95.31           N1+
ATOM    425  H   LYS A  52      16.584   3.669 -13.712  1.00 95.31           H  
ATOM    426  HA  LYS A  52      18.436   5.812 -14.430  1.00 95.31           H  
ATOM    427  HB2 LYS A  52      17.435   4.261 -16.100  1.00 95.31           H  
ATOM    428  HB3 LYS A  52      15.828   4.909 -15.741  1.00 95.31           H  
ATOM    429  HG2 LYS A  52      16.521   7.145 -16.528  1.00 95.31           H  
ATOM    430  HG3 LYS A  52      18.145   6.516 -16.883  1.00 95.31           H  
ATOM    431  HD2 LYS A  52      17.153   4.929 -18.512  1.00 95.31           H  
ATOM    432  HD3 LYS A  52      15.531   5.540 -18.112  1.00 95.31           H  
ATOM    433  HE2 LYS A  52      16.252   7.823 -18.809  1.00 95.31           H  
ATOM    434  HE3 LYS A  52      17.822   7.177 -19.278  1.00 95.31           H  
ATOM    435  HZ1 LYS A  52      16.666   5.751 -20.883  1.00 95.31           H  
ATOM    436  HZ2 LYS A  52      16.327   7.330 -21.180  1.00 95.31           H  
ATOM    437  HZ3 LYS A  52      15.218   6.380 -20.436  1.00 95.31           H  
ATOM    438  N   TYR A  53      15.515   6.623 -13.204  1.00 93.64           N  
ATOM    439  CA  TYR A  53      14.681   7.731 -12.722  1.00 93.64           C  
ATOM    440  C   TYR A  53      14.718   7.917 -11.200  1.00 93.64           C  
ATOM    441  O   TYR A  53      14.226   8.925 -10.710  1.00 93.64           O  
ATOM    442  CB  TYR A  53      13.250   7.548 -13.243  1.00 93.64           C  
ATOM    443  CG  TYR A  53      13.135   7.510 -14.756  1.00 93.64           C  
ATOM    444  CD1 TYR A  53      13.502   8.628 -15.527  1.00 93.64           C  
ATOM    445  CD2 TYR A  53      12.652   6.356 -15.394  1.00 93.64           C  
ATOM    446  CE1 TYR A  53      13.407   8.580 -16.930  1.00 93.64           C  
ATOM    447  CE2 TYR A  53      12.601   6.278 -16.798  1.00 93.64           C  
ATOM    448  CZ  TYR A  53      12.976   7.396 -17.568  1.00 93.64           C  
ATOM    449  OH  TYR A  53      12.916   7.344 -18.925  1.00 93.64           O  
ATOM    450  H   TYR A  53      15.183   5.677 -13.078  1.00 93.64           H  
ATOM    451  HA  TYR A  53      15.057   8.667 -13.134  1.00 93.64           H  
ATOM    452  HB2 TYR A  53      12.633   8.368 -12.877  1.00 93.64           H  
ATOM    453  HB3 TYR A  53      12.855   6.618 -12.834  1.00 93.64           H  
ATOM    454  HD1 TYR A  53      13.849   9.525 -15.035  1.00 93.64           H  
ATOM    455  HD2 TYR A  53      12.291   5.536 -14.790  1.00 93.64           H  
ATOM    456  HE1 TYR A  53      13.676   9.451 -17.510  1.00 93.64           H  
ATOM    457  HE2 TYR A  53      12.223   5.393 -17.288  1.00 93.64           H  
ATOM    458  HH  TYR A  53      12.871   8.234 -19.283  1.00 93.64           H  
ATOM    459  N   GLY A  54      15.293   6.974 -10.452  1.00 94.68           N  
ATOM    460  CA  GLY A  54      15.371   7.034  -8.994  1.00 94.68           C  
ATOM    461  C   GLY A  54      14.020   6.875  -8.287  1.00 94.68           C  
ATOM    462  O   GLY A  54      13.853   7.398  -7.189  1.00 94.68           O  
ATOM    463  H   GLY A  54      15.619   6.130 -10.902  1.00 94.68           H  
ATOM    464  HA2 GLY A  54      15.798   7.992  -8.695  1.00 94.68           H  
ATOM    465  HA3 GLY A  54      16.035   6.238  -8.656  1.00 94.68           H  
ATOM    466  N   ILE A  55      13.051   6.190  -8.906  1.00 92.73           N  
ATOM    467  CA  ILE A  55      11.671   6.066  -8.402  1.00 92.73           C  
ATOM    468  C   ILE A  55      11.137   4.639  -8.545  1.00 92.73           C  
ATOM    469  O   ILE A  55      11.578   3.891  -9.417  1.00 92.73           O  
ATOM    470  CB  ILE A  55      10.715   7.065  -9.101  1.00 92.73           C  
ATOM    471  CG1 ILE A  55      10.626   6.819 -10.624  1.00 92.73           C  
ATOM    472  CG2 ILE A  55      11.122   8.516  -8.787  1.00 92.73           C  
ATOM    473  CD1 ILE A  55       9.527   7.619 -11.329  1.00 92.73           C  
ATOM    474  H   ILE A  55      13.286   5.712  -9.764  1.00 92.73           H  
ATOM    475  HA  ILE A  55      11.666   6.296  -7.337  1.00 92.73           H  
ATOM    476  HB  ILE A  55       9.722   6.912  -8.680  1.00 92.73           H  
ATOM    477 HG12 ILE A  55      10.423   5.766 -10.817  1.00 92.73           H  
ATOM    478 HG13 ILE A  55      11.587   7.070 -11.073  1.00 92.73           H  
ATOM    479 HG21 ILE A  55      11.272   8.634  -7.714  1.00 92.73           H  
ATOM    480 HG22 ILE A  55      12.047   8.778  -9.299  1.00 92.73           H  
ATOM    481 HG23 ILE A  55      10.336   9.205  -9.097  1.00 92.73           H  
ATOM    482 HD11 ILE A  55       9.490   7.330 -12.380  1.00 92.73           H  
ATOM    483 HD12 ILE A  55       9.735   8.687 -11.270  1.00 92.73           H  
ATOM    484 HD13 ILE A  55       8.562   7.407 -10.869  1.00 92.73           H  
ATOM    485  N   TYR A  56      10.135   4.286  -7.744  1.00 92.96           N  
ATOM    486  CA  TYR A  56       9.293   3.113  -7.980  1.00 92.96           C  
ATOM    487  C   TYR A  56       8.109   3.547  -8.867  1.00 92.96           C  
ATOM    488  O   TYR A  56       7.341   4.416  -8.456  1.00 92.96           O  
ATOM    489  CB  TYR A  56       8.839   2.516  -6.641  1.00 92.96           C  
ATOM    490  CG  TYR A  56       9.971   1.982  -5.784  1.00 92.96           C  
ATOM    491  CD1 TYR A  56      10.299   0.616  -5.836  1.00 92.96           C  
ATOM    492  CD2 TYR A  56      10.686   2.835  -4.922  1.00 92.96           C  
ATOM    493  CE1 TYR A  56      11.350   0.097  -5.066  1.00 92.96           C  
ATOM    494  CE2 TYR A  56      11.753   2.326  -4.152  1.00 92.96           C  
ATOM    495  CZ  TYR A  56      12.089   0.955  -4.232  1.00 92.96           C  
ATOM    496  OH  TYR A  56      13.118   0.453  -3.503  1.00 92.96           O  
ATOM    497  H   TYR A  56       9.793   4.952  -7.066  1.00 92.96           H  
ATOM    498  HA  TYR A  56       9.873   2.341  -8.486  1.00 92.96           H  
ATOM    499  HB2 TYR A  56       8.272   3.255  -6.076  1.00 92.96           H  
ATOM    500  HB3 TYR A  56       8.177   1.678  -6.860  1.00 92.96           H  
ATOM    501  HD1 TYR A  56       9.710  -0.063  -6.433  1.00 92.96           H  
ATOM    502  HD2 TYR A  56      10.407   3.875  -4.840  1.00 92.96           H  
ATOM    503  HE1 TYR A  56      11.575  -0.959  -5.085  1.00 92.96           H  
ATOM    504  HE2 TYR A  56      12.299   2.981  -3.489  1.00 92.96           H  
ATOM    505  HH  TYR A  56      13.492   1.124  -2.927  1.00 92.96           H  
ATOM    506  N   PRO A  57       7.980   3.049 -10.111  1.00 93.96           N  
ATOM    507  CA  PRO A  57       6.868   3.422 -10.979  1.00 93.96           C  
ATOM    508  C   PRO A  57       5.567   2.823 -10.442  1.00 93.96           C  
ATOM    509  O   PRO A  57       5.551   1.656 -10.063  1.00 93.96           O  
ATOM    510  CB  PRO A  57       7.233   2.863 -12.357  1.00 93.96           C  
ATOM    511  CG  PRO A  57       8.088   1.637 -12.030  1.00 93.96           C  
ATOM    512  CD  PRO A  57       8.806   2.032 -10.740  1.00 93.96           C  
ATOM    513  HA  PRO A  57       6.774   4.507 -11.032  1.00 93.96           H  
ATOM    514  HB2 PRO A  57       6.351   2.599 -12.941  1.00 93.96           H  
ATOM    515  HB3 PRO A  57       7.838   3.594 -12.893  1.00 93.96           H  
ATOM    516  HG2 PRO A  57       8.795   1.410 -12.828  1.00 93.96           H  
ATOM    517  HG3 PRO A  57       7.444   0.779 -11.839  1.00 93.96           H  
ATOM    518  HD2 PRO A  57       9.791   2.441 -10.965  1.00 93.96           H  
ATOM    519  HD3 PRO A  57       8.892   1.161 -10.090  1.00 93.96           H  
ATOM    520  N   SER A  58       4.468   3.576 -10.454  1.00 92.72           N  
ATOM    521  CA  SER A  58       3.180   3.039 -10.006  1.00 92.72           C  
ATOM    522  C   SER A  58       2.743   1.876 -10.898  1.00 92.72           C  
ATOM    523  O   SER A  58       2.713   2.004 -12.123  1.00 92.72           O  
ATOM    524  CB  SER A  58       2.107   4.125  -9.973  1.00 92.72           C  
ATOM    525  OG  SER A  58       0.968   3.644  -9.291  1.00 92.72           O  
ATOM    526  H   SER A  58       4.525   4.542 -10.746  1.00 92.72           H  
ATOM    527  HA  SER A  58       3.308   2.667  -8.990  1.00 92.72           H  
ATOM    528  HB2 SER A  58       2.491   4.996  -9.443  1.00 92.72           H  
ATOM    529  HB3 SER A  58       1.838   4.412 -10.990  1.00 92.72           H  
ATOM    530  HG  SER A  58       1.249   3.421  -8.401  1.00 92.72           H  
ATOM    531  N   TYR A  59       2.432   0.738 -10.280  1.00 92.75           N  
ATOM    532  CA  TYR A  59       1.920  -0.445 -10.965  1.00 92.75           C  
ATOM    533  C   TYR A  59       0.390  -0.440 -10.995  1.00 92.75           C  
ATOM    534  O   TYR A  59      -0.207  -0.727 -12.027  1.00 92.75           O  
ATOM    535  CB  TYR A  59       2.476  -1.700 -10.280  1.00 92.75           C  
ATOM    536  CG  TYR A  59       2.093  -2.986 -10.971  1.00 92.75           C  
ATOM    537  CD1 TYR A  59       1.074  -3.802 -10.444  1.00 92.75           C  
ATOM    538  CD2 TYR A  59       2.741  -3.342 -12.167  1.00 92.75           C  
ATOM    539  CE1 TYR A  59       0.708  -4.983 -11.116  1.00 92.75           C  
ATOM    540  CE2 TYR A  59       2.368  -4.514 -12.849  1.00 92.75           C  
ATOM    541  CZ  TYR A  59       1.349  -5.334 -12.321  1.00 92.75           C  
ATOM    542  OH  TYR A  59       0.989  -6.462 -12.982  1.00 92.75           O  
ATOM    543  H   TYR A  59       2.463   0.716  -9.270  1.00 92.75           H  
ATOM    544  HA  TYR A  59       2.262  -0.441 -12.000  1.00 92.75           H  
ATOM    545  HB2 TYR A  59       3.564  -1.635 -10.252  1.00 92.75           H  
ATOM    546  HB3 TYR A  59       2.119  -1.744  -9.251  1.00 92.75           H  
ATOM    547  HD1 TYR A  59       0.555  -3.512  -9.543  1.00 92.75           H  
ATOM    548  HD2 TYR A  59       3.503  -2.695 -12.577  1.00 92.75           H  
ATOM    549  HE1 TYR A  59      -0.090  -5.604 -10.739  1.00 92.75           H  
ATOM    550  HE2 TYR A  59       2.846  -4.774 -13.782  1.00 92.75           H  
ATOM    551  HH  TYR A  59       1.162  -6.387 -13.923  1.00 92.75           H  
ATOM    552  N   GLY A  60      -0.249  -0.072  -9.883  1.00 94.30           N  
ATOM    553  CA  GLY A  60      -1.703   0.023  -9.794  1.00 94.30           C  
ATOM    554  C   GLY A  60      -2.195   0.338  -8.385  1.00 94.30           C  
ATOM    555  O   GLY A  60      -1.419   0.399  -7.432  1.00 94.30           O  
ATOM    556  H   GLY A  60       0.296   0.153  -9.063  1.00 94.30           H  
ATOM    557  HA2 GLY A  60      -2.048   0.805 -10.470  1.00 94.30           H  
ATOM    558  HA3 GLY A  60      -2.146  -0.919 -10.116  1.00 94.30           H  
ATOM    559  N   HIS A  61      -3.505   0.538  -8.246  1.00 95.37           N  
ATOM    560  CA  HIS A  61      -4.150   0.733  -6.950  1.00 95.37           C  
ATOM    561  C   HIS A  61      -5.588   0.212  -6.953  1.00 95.37           C  
ATOM    562  O   HIS A  61      -6.221   0.129  -8.003  1.00 95.37           O  
ATOM    563  CB  HIS A  61      -4.092   2.213  -6.539  1.00 95.37           C  
ATOM    564  CG  HIS A  61      -4.851   3.153  -7.442  1.00 95.37           C  
ATOM    565  CD2 HIS A  61      -6.116   3.640  -7.245  1.00 95.37           C  
ATOM    566  ND1 HIS A  61      -4.386   3.696  -8.617  1.00 95.37           N  
ATOM    567  CE1 HIS A  61      -5.349   4.488  -9.119  1.00 95.37           C  
ATOM    568  NE2 HIS A  61      -6.411   4.514  -8.298  1.00 95.37           N  
ATOM    569  H   HIS A  61      -4.112   0.444  -9.048  1.00 95.37           H  
ATOM    570  HA  HIS A  61      -3.596   0.151  -6.214  1.00 95.37           H  
ATOM    571  HB2 HIS A  61      -4.482   2.315  -5.526  1.00 95.37           H  
ATOM    572  HB3 HIS A  61      -3.047   2.522  -6.517  1.00 95.37           H  
ATOM    573  HD1 HIS A  61      -3.495   3.500  -9.049  1.00 95.37           H  
ATOM    574  HD2 HIS A  61      -6.766   3.400  -6.417  1.00 95.37           H  
ATOM    575  HE1 HIS A  61      -5.279   5.034 -10.047  1.00 95.37           H  
ATOM    576  N   ALA A  62      -6.111  -0.113  -5.772  1.00 95.99           N  
ATOM    577  CA  ALA A  62      -7.513  -0.479  -5.581  1.00 95.99           C  
ATOM    578  C   ALA A  62      -8.014  -0.056  -4.197  1.00 95.99           C  
ATOM    579  O   ALA A  62      -7.230   0.128  -3.263  1.00 95.99           O  
ATOM    580  CB  ALA A  62      -7.696  -1.986  -5.798  1.00 95.99           C  
ATOM    581  H   ALA A  62      -5.531  -0.021  -4.951  1.00 95.99           H  
ATOM    582  HA  ALA A  62      -8.118   0.044  -6.321  1.00 95.99           H  
ATOM    583  HB1 ALA A  62      -7.467  -2.238  -6.833  1.00 95.99           H  
ATOM    584  HB2 ALA A  62      -7.034  -2.538  -5.130  1.00 95.99           H  
ATOM    585  HB3 ALA A  62      -8.729  -2.269  -5.596  1.00 95.99           H  
ATOM    586  N   GLU A  63      -9.332   0.082  -4.076  1.00 95.11           N  
ATOM    587  CA  GLU A  63     -10.008   0.468  -2.840  1.00 95.11           C  
ATOM    588  C   GLU A  63     -10.777  -0.695  -2.221  1.00 95.11           C  
ATOM    589  O   GLU A  63     -11.300  -1.563  -2.918  1.00 95.11           O  
ATOM    590  CB  GLU A  63     -10.946   1.654  -3.073  1.00 95.11           C  
ATOM    591  CG  GLU A  63     -10.157   2.910  -3.441  1.00 95.11           C  
ATOM    592  CD  GLU A  63     -11.049   4.132  -3.656  1.00 95.11           C  
ATOM    593  OE1 GLU A  63     -10.462   5.128  -4.133  1.00 95.11           O  
ATOM    594  OE2 GLU A  63     -12.255   4.098  -3.344  1.00 95.11           O1-
ATOM    595  H   GLU A  63      -9.922  -0.148  -4.863  1.00 95.11           H  
ATOM    596  HA  GLU A  63      -9.256   0.782  -2.117  1.00 95.11           H  
ATOM    597  HB2 GLU A  63     -11.501   1.844  -2.154  1.00 95.11           H  
ATOM    598  HB3 GLU A  63     -11.649   1.409  -3.869  1.00 95.11           H  
ATOM    599  HG2 GLU A  63      -9.587   2.728  -4.352  1.00 95.11           H  
ATOM    600  HG3 GLU A  63      -9.446   3.125  -2.643  1.00 95.11           H  
ATOM    601  N   THR A  64     -10.857  -0.700  -0.895  1.00 94.66           N  
ATOM    602  CA  THR A  64     -11.609  -1.684  -0.115  1.00 94.66           C  
ATOM    603  C   THR A  64     -12.061  -1.093   1.212  1.00 94.66           C  
ATOM    604  O   THR A  64     -11.565  -0.063   1.653  1.00 94.66           O  
ATOM    605  CB  THR A  64     -10.774  -2.954   0.103  1.00 94.66           C  
ATOM    606  CG2 THR A  64      -9.420  -2.737   0.783  1.00 94.66           C  
ATOM    607  OG1 THR A  64     -11.449  -3.908   0.882  1.00 94.66           O  
ATOM    608  H   THR A  64     -10.414   0.054  -0.389  1.00 94.66           H  
ATOM    609  HA  THR A  64     -12.501  -1.967  -0.674  1.00 94.66           H  
ATOM    610  HB  THR A  64     -10.631  -3.400  -0.881  1.00 94.66           H  
ATOM    611  HG1 THR A  64     -11.342  -3.630   1.794  1.00 94.66           H  
ATOM    612 HG21 THR A  64      -8.797  -2.087   0.169  1.00 94.66           H  
ATOM    613 HG22 THR A  64      -8.911  -3.694   0.900  1.00 94.66           H  
ATOM    614 HG23 THR A  64      -9.558  -2.279   1.763  1.00 94.66           H  
ATOM    615  N   SER A  65     -12.980  -1.764   1.898  1.00 93.99           N  
ATOM    616  CA  SER A  65     -13.250  -1.492   3.309  1.00 93.99           C  
ATOM    617  C   SER A  65     -12.035  -1.813   4.200  1.00 93.99           C  
ATOM    618  O   SER A  65     -11.228  -2.681   3.835  1.00 93.99           O  
ATOM    619  CB  SER A  65     -14.457  -2.317   3.758  1.00 93.99           C  
ATOM    620  OG  SER A  65     -14.218  -3.701   3.572  1.00 93.99           O  
ATOM    621  H   SER A  65     -13.333  -2.630   1.516  1.00 93.99           H  
ATOM    622  HA  SER A  65     -13.499  -0.435   3.406  1.00 93.99           H  
ATOM    623  HB2 SER A  65     -14.671  -2.121   4.809  1.00 93.99           H  
ATOM    624  HB3 SER A  65     -15.325  -2.025   3.167  1.00 93.99           H  
ATOM    625  HG  SER A  65     -13.645  -4.011   4.278  1.00 93.99           H  
ATOM    626  N   PRO A  66     -11.941  -1.205   5.398  1.00 92.70           N  
ATOM    627  CA  PRO A  66     -11.014  -1.629   6.447  1.00 92.70           C  
ATOM    628  C   PRO A  66     -11.096  -3.131   6.722  1.00 92.70           C  
ATOM    629  O   PRO A  66     -12.190  -3.684   6.844  1.00 92.70           O  
ATOM    630  CB  PRO A  66     -11.382  -0.795   7.677  1.00 92.70           C  
ATOM    631  CG  PRO A  66     -11.980   0.472   7.076  1.00 92.70           C  
ATOM    632  CD  PRO A  66     -12.714  -0.053   5.847  1.00 92.70           C  
ATOM    633  HA  PRO A  66      -9.994  -1.385   6.150  1.00 92.70           H  
ATOM    634  HB2 PRO A  66     -12.135  -1.304   8.279  1.00 92.70           H  
ATOM    635  HB3 PRO A  66     -10.499  -0.560   8.271  1.00 92.70           H  
ATOM    636  HG2 PRO A  66     -12.651   0.981   7.768  1.00 92.70           H  
ATOM    637  HG3 PRO A  66     -11.171   1.130   6.760  1.00 92.70           H  
ATOM    638  HD2 PRO A  66     -12.752   0.728   5.088  1.00 92.70           H  
ATOM    639  HD3 PRO A  66     -13.720  -0.366   6.126  1.00 92.70           H  
ATOM    640  N   GLY A  67      -9.945  -3.806   6.787  1.00 91.90           N  
ATOM    641  CA  GLY A  67      -9.881  -5.264   6.955  1.00 91.90           C  
ATOM    642  C   GLY A  67     -10.199  -6.080   5.692  1.00 91.90           C  
ATOM    643  O   GLY A  67     -10.278  -7.305   5.766  1.00 91.90           O  
ATOM    644  H   GLY A  67      -9.076  -3.301   6.689  1.00 91.90           H  
ATOM    645  HA2 GLY A  67     -10.598  -5.561   7.720  1.00 91.90           H  
ATOM    646  HA3 GLY A  67      -8.889  -5.547   7.310  1.00 91.90           H  
ATOM    647  N   GLY A  68     -10.447  -5.426   4.554  1.00 94.56           N  
ATOM    648  CA  GLY A  68     -10.877  -6.090   3.329  1.00 94.56           C  
ATOM    649  C   GLY A  68      -9.736  -6.593   2.442  1.00 94.56           C  
ATOM    650  O   GLY A  68      -8.552  -6.551   2.787  1.00 94.56           O  
ATOM    651  H   GLY A  68     -10.384  -4.418   4.553  1.00 94.56           H  
ATOM    652  HA2 GLY A  68     -11.499  -6.948   3.585  1.00 94.56           H  
ATOM    653  HA3 GLY A  68     -11.508  -5.406   2.761  1.00 94.56           H  
ATOM    654  N   SER A  69     -10.118  -7.082   1.263  1.00 95.20           N  
ATOM    655  CA  SER A  69      -9.208  -7.649   0.269  1.00 95.20           C  
ATOM    656  C   SER A  69      -9.533  -7.149  -1.130  1.00 95.20           C  
ATOM    657  O   SER A  69     -10.705  -7.031  -1.480  1.00 95.20           O  
ATOM    658  CB  SER A  69      -9.266  -9.180   0.292  1.00 95.20           C  
ATOM    659  OG  SER A  69     -10.522  -9.651  -0.165  1.00 95.20           O  
ATOM    660  H   SER A  69     -11.092  -7.006   1.006  1.00 95.20           H  
ATOM    661  HA  SER A  69      -8.190  -7.340   0.506  1.00 95.20           H  
ATOM    662  HB2 SER A  69      -9.106  -9.536   1.310  1.00 95.20           H  
ATOM    663  HB3 SER A  69      -8.477  -9.575  -0.349  1.00 95.20           H  
ATOM    664  HG  SER A  69     -10.937  -8.951  -0.674  1.00 95.20           H  
ATOM    665  N   VAL A  70      -8.506  -6.952  -1.948  1.00 95.44           N  
ATOM    666  CA  VAL A  70      -8.607  -6.522  -3.346  1.00 95.44           C  
ATOM    667  C   VAL A  70      -7.730  -7.383  -4.241  1.00 95.44           C  
ATOM    668  O   VAL A  70      -6.812  -8.074  -3.790  1.00 95.44           O  
ATOM    669  CB  VAL A  70      -8.239  -5.036  -3.535  1.00 95.44           C  
ATOM    670  CG1 VAL A  70      -9.164  -4.139  -2.730  1.00 95.44           C  
ATOM    671  CG2 VAL A  70      -6.800  -4.728  -3.111  1.00 95.44           C  
ATOM    672  H   VAL A  70      -7.580  -7.157  -1.598  1.00 95.44           H  
ATOM    673  HA  VAL A  70      -9.636  -6.647  -3.683  1.00 95.44           H  
ATOM    674  HB  VAL A  70      -8.355  -4.773  -4.587  1.00 95.44           H  
ATOM    675 HG11 VAL A  70      -8.983  -3.095  -2.983  1.00 95.44           H  
ATOM    676 HG12 VAL A  70     -10.205  -4.376  -2.950  1.00 95.44           H  
ATOM    677 HG13 VAL A  70      -8.959  -4.291  -1.671  1.00 95.44           H  
ATOM    678 HG21 VAL A  70      -6.102  -5.218  -3.789  1.00 95.44           H  
ATOM    679 HG22 VAL A  70      -6.633  -5.085  -2.095  1.00 95.44           H  
ATOM    680 HG23 VAL A  70      -6.619  -3.654  -3.146  1.00 95.44           H  
ATOM    681  N   VAL A  71      -8.005  -7.306  -5.536  1.00 95.15           N  
ATOM    682  CA  VAL A  71      -7.113  -7.795  -6.581  1.00 95.15           C  
ATOM    683  C   VAL A  71      -6.677  -6.585  -7.401  1.00 95.15           C  
ATOM    684  O   VAL A  71      -7.528  -5.850  -7.894  1.00 95.15           O  
ATOM    685  CB  VAL A  71      -7.800  -8.873  -7.436  1.00 95.15           C  
ATOM    686  CG1 VAL A  71      -6.812  -9.445  -8.449  1.00 95.15           C  
ATOM    687  CG2 VAL A  71      -8.319 -10.031  -6.569  1.00 95.15           C  
ATOM    688  H   VAL A  71      -8.743  -6.686  -5.837  1.00 95.15           H  
ATOM    689  HA  VAL A  71      -6.224  -8.238  -6.133  1.00 95.15           H  
ATOM    690  HB  VAL A  71      -8.643  -8.438  -7.972  1.00 95.15           H  
ATOM    691 HG11 VAL A  71      -5.946  -9.876  -7.947  1.00 95.15           H  
ATOM    692 HG12 VAL A  71      -6.477  -8.643  -9.106  1.00 95.15           H  
ATOM    693 HG13 VAL A  71      -7.295 -10.201  -9.069  1.00 95.15           H  
ATOM    694 HG21 VAL A  71      -9.167  -9.689  -5.975  1.00 95.15           H  
ATOM    695 HG22 VAL A  71      -7.528 -10.366  -5.899  1.00 95.15           H  
ATOM    696 HG23 VAL A  71      -8.651 -10.851  -7.206  1.00 95.15           H  
ATOM    697  N   ILE A  72      -5.368  -6.368  -7.508  1.00 94.08           N  
ATOM    698  CA  ILE A  72      -4.761  -5.346  -8.366  1.00 94.08           C  
ATOM    699  C   ILE A  72      -4.008  -6.109  -9.453  1.00 94.08           C  
ATOM    700  O   ILE A  72      -3.012  -6.774  -9.161  1.00 94.08           O  
ATOM    701  CB  ILE A  72      -3.841  -4.402  -7.556  1.00 94.08           C  
ATOM    702  CG1 ILE A  72      -4.631  -3.657  -6.456  1.00 94.08           C  
ATOM    703  CG2 ILE A  72      -3.168  -3.378  -8.493  1.00 94.08           C  
ATOM    704  CD1 ILE A  72      -3.763  -2.935  -5.418  1.00 94.08           C  
ATOM    705  H   ILE A  72      -4.737  -7.033  -7.085  1.00 94.08           H  
ATOM    706  HA  ILE A  72      -5.535  -4.741  -8.839  1.00 94.08           H  
ATOM    707  HB  ILE A  72      -3.070  -5.007  -7.078  1.00 94.08           H  
ATOM    708 HG12 ILE A  72      -5.282  -2.926  -6.936  1.00 94.08           H  
ATOM    709 HG13 ILE A  72      -5.259  -4.360  -5.910  1.00 94.08           H  
ATOM    710 HG21 ILE A  72      -2.483  -2.740  -7.934  1.00 94.08           H  
ATOM    711 HG22 ILE A  72      -2.581  -3.887  -9.258  1.00 94.08           H  
ATOM    712 HG23 ILE A  72      -3.921  -2.760  -8.982  1.00 94.08           H  
ATOM    713 HD11 ILE A  72      -3.120  -3.655  -4.910  1.00 94.08           H  
ATOM    714 HD12 ILE A  72      -4.410  -2.463  -4.679  1.00 94.08           H  
ATOM    715 HD13 ILE A  72      -3.154  -2.162  -5.887  1.00 94.08           H  
ATOM    716  N   GLU A  73      -4.516  -6.060 -10.685  1.00 89.86           N  
ATOM    717  CA  GLU A  73      -4.064  -6.917 -11.791  1.00 89.86           C  
ATOM    718  C   GLU A  73      -4.149  -8.414 -11.414  1.00 89.86           C  
ATOM    719  O   GLU A  73      -5.239  -8.938 -11.188  1.00 89.86           O  
ATOM    720  CB  GLU A  73      -2.676  -6.463 -12.293  1.00 89.86           C  
ATOM    721  CG  GLU A  73      -2.590  -4.986 -12.709  1.00 89.86           C  
ATOM    722  CD  GLU A  73      -3.521  -4.646 -13.880  1.00 89.86           C  
ATOM    723  OE1 GLU A  73      -3.930  -3.469 -13.966  1.00 89.86           O  
ATOM    724  OE2 GLU A  73      -3.840  -5.568 -14.666  1.00 89.86           O1-
ATOM    725  H   GLU A  73      -5.311  -5.464 -10.861  1.00 89.86           H  
ATOM    726  HA  GLU A  73      -4.754  -6.786 -12.624  1.00 89.86           H  
ATOM    727  HB2 GLU A  73      -1.932  -6.643 -11.517  1.00 89.86           H  
ATOM    728  HB3 GLU A  73      -2.405  -7.074 -13.154  1.00 89.86           H  
ATOM    729  HG2 GLU A  73      -1.563  -4.777 -13.010  1.00 89.86           H  
ATOM    730  HG3 GLU A  73      -2.814  -4.352 -11.850  1.00 89.86           H  
ATOM    731  N   GLN A  74      -3.018  -9.115 -11.297  1.00 90.38           N  
ATOM    732  CA  GLN A  74      -2.933 -10.503 -10.823  1.00 90.38           C  
ATOM    733  C   GLN A  74      -2.594 -10.641  -9.329  1.00 90.38           C  
ATOM    734  O   GLN A  74      -2.577 -11.757  -8.801  1.00 90.38           O  
ATOM    735  CB  GLN A  74      -1.962 -11.317 -11.702  1.00 90.38           C  
ATOM    736  CG  GLN A  74      -0.467 -10.953 -11.579  1.00 90.38           C  
ATOM    737  CD  GLN A  74      -0.047  -9.712 -12.360  1.00 90.38           C  
ATOM    738  NE2 GLN A  74       1.205  -9.334 -12.322  1.00 90.38           N  
ATOM    739  OE1 GLN A  74      -0.822  -9.044 -13.008  1.00 90.38           O  
ATOM    740  H   GLN A  74      -2.177  -8.675 -11.642  1.00 90.38           H  
ATOM    741  HA  GLN A  74      -3.916 -10.957 -10.949  1.00 90.38           H  
ATOM    742  HB2 GLN A  74      -2.067 -12.364 -11.419  1.00 90.38           H  
ATOM    743  HB3 GLN A  74      -2.270 -11.242 -12.745  1.00 90.38           H  
ATOM    744  HG2 GLN A  74      -0.195 -10.825 -10.531  1.00 90.38           H  
ATOM    745  HG3 GLN A  74       0.115 -11.789 -11.966  1.00 90.38           H  
ATOM    746 HE21 GLN A  74       1.835  -9.746 -11.649  1.00 90.38           H  
ATOM    747 HE22 GLN A  74       1.334  -8.398 -12.679  1.00 90.38           H  
ATOM    748  N   PHE A  75      -2.295  -9.542  -8.632  1.00 93.71           N  
ATOM    749  CA  PHE A  75      -1.837  -9.576  -7.246  1.00 93.71           C  
ATOM    750  C   PHE A  75      -3.002  -9.447  -6.272  1.00 93.71           C  
ATOM    751  O   PHE A  75      -3.780  -8.495  -6.306  1.00 93.71           O  
ATOM    752  CB  PHE A  75      -0.768  -8.509  -7.005  1.00 93.71           C  
ATOM    753  CG  PHE A  75       0.446  -8.635  -7.908  1.00 93.71           C  
ATOM    754  CD1 PHE A  75       1.162  -9.848  -7.987  1.00 93.71           C  
ATOM    755  CD2 PHE A  75       0.892  -7.519  -8.638  1.00 93.71           C  
ATOM    756  CE1 PHE A  75       2.308  -9.943  -8.795  1.00 93.71           C  
ATOM    757  CE2 PHE A  75       2.051  -7.610  -9.428  1.00 93.71           C  
ATOM    758  CZ  PHE A  75       2.759  -8.820  -9.508  1.00 93.71           C  
ATOM    759  H   PHE A  75      -2.405  -8.639  -9.071  1.00 93.71           H  
ATOM    760  HA  PHE A  75      -1.364 -10.541  -7.065  1.00 93.71           H  
ATOM    761  HB2 PHE A  75      -0.433  -8.578  -5.970  1.00 93.71           H  
ATOM    762  HB3 PHE A  75      -1.220  -7.527  -7.139  1.00 93.71           H  
ATOM    763  HD1 PHE A  75       0.847 -10.706  -7.411  1.00 93.71           H  
ATOM    764  HD2 PHE A  75       0.357  -6.583  -8.576  1.00 93.71           H  
ATOM    765  HE1 PHE A  75       2.854 -10.874  -8.843  1.00 93.71           H  
ATOM    766  HE2 PHE A  75       2.407  -6.741  -9.962  1.00 93.71           H  
ATOM    767  HZ  PHE A  75       3.658  -8.875 -10.104  1.00 93.71           H  
ATOM    768  N   ARG A  76      -3.111 -10.421  -5.366  1.00 95.46           N  
ATOM    769  CA  ARG A  76      -4.089 -10.394  -4.276  1.00 95.46           C  
ATOM    770  C   ARG A  76      -3.491  -9.668  -3.087  1.00 95.46           C  
ATOM    771  O   ARG A  76      -2.399 -10.027  -2.643  1.00 95.46           O  
ATOM    772  CB  ARG A  76      -4.533 -11.808  -3.891  1.00 95.46           C  
ATOM    773  CG  ARG A  76      -5.233 -12.506  -5.060  1.00 95.46           C  
ATOM    774  CD  ARG A  76      -5.768 -13.872  -4.631  1.00 95.46           C  
ATOM    775  NE  ARG A  76      -6.473 -14.531  -5.746  1.00 95.46           N  
ATOM    776  CZ  ARG A  76      -7.749 -14.401  -6.066  1.00 95.46           C  
ATOM    777  NH1 ARG A  76      -8.573 -13.662  -5.373  1.00 95.46           N1+
ATOM    778  NH2 ARG A  76      -8.225 -15.018  -7.110  1.00 95.46           N  
ATOM    779  H   ARG A  76      -2.411 -11.148  -5.375  1.00 95.46           H  
ATOM    780  HA  ARG A  76      -4.965  -9.829  -4.595  1.00 95.46           H  
ATOM    781  HB2 ARG A  76      -5.223 -11.739  -3.051  1.00 95.46           H  
ATOM    782  HB3 ARG A  76      -3.666 -12.393  -3.583  1.00 95.46           H  
ATOM    783  HG2 ARG A  76      -6.063 -11.887  -5.403  1.00 95.46           H  
ATOM    784  HG3 ARG A  76      -4.534 -12.641  -5.885  1.00 95.46           H  
ATOM    785  HD2 ARG A  76      -4.929 -14.495  -4.321  1.00 95.46           H  
ATOM    786  HD3 ARG A  76      -6.431 -13.754  -3.774  1.00 95.46           H  
ATOM    787  HE  ARG A  76      -5.907 -15.103  -6.357  1.00 95.46           H  
ATOM    788 HH11 ARG A  76      -9.536 -13.553  -5.655  1.00 95.46           H  
ATOM    789 HH12 ARG A  76      -8.218 -13.144  -4.582  1.00 95.46           H  
ATOM    790 HH21 ARG A  76      -7.614 -15.563  -7.701  1.00 95.46           H  
ATOM    791 HH22 ARG A  76      -9.192 -14.891  -7.374  1.00 95.46           H  
ATOM    792  N   CYS A  77      -4.236  -8.701  -2.574  1.00 96.72           N  
ATOM    793  CA  CYS A  77      -3.844  -7.878  -1.448  1.00 96.72           C  
ATOM    794  C   CYS A  77      -4.934  -7.880  -0.382  1.00 96.72           C  
ATOM    795  O   CYS A  77      -6.123  -7.824  -0.690  1.00 96.72           O  
ATOM    796  CB  CYS A  77      -3.576  -6.459  -1.938  1.00 96.72           C  
ATOM    797  SG  CYS A  77      -2.213  -6.298  -3.105  1.00 96.72           S  
ATOM    798  H   CYS A  77      -5.123  -8.491  -3.009  1.00 96.72           H  
ATOM    799  HA  CYS A  77      -2.926  -8.271  -1.012  1.00 96.72           H  
ATOM    800  HB2 CYS A  77      -4.479  -6.089  -2.424  1.00 96.72           H  
ATOM    801  HB3 CYS A  77      -3.369  -5.818  -1.081  1.00 96.72           H  
ATOM    802  N   THR A  78      -4.528  -7.896   0.875  1.00 96.39           N  
ATOM    803  CA  THR A  78      -5.387  -7.654   2.037  1.00 96.39           C  
ATOM    804  C   THR A  78      -4.871  -6.440   2.777  1.00 96.39           C  
ATOM    805  O   THR A  78      -3.677  -6.157   2.723  1.00 96.39           O  
ATOM    806  CB  THR A  78      -5.417  -8.856   2.987  1.00 96.39           C  
ATOM    807  CG2 THR A  78      -6.123 -10.056   2.360  1.00 96.39           C  
ATOM    808  OG1 THR A  78      -4.112  -9.264   3.330  1.00 96.39           O  
ATOM    809  H   THR A  78      -3.537  -7.983   1.052  1.00 96.39           H  
ATOM    810  HA  THR A  78      -6.408  -7.442   1.721  1.00 96.39           H  
ATOM    811  HB  THR A  78      -5.948  -8.581   3.898  1.00 96.39           H  
ATOM    812  HG1 THR A  78      -3.645  -8.506   3.690  1.00 96.39           H  
ATOM    813 HG21 THR A  78      -7.188  -9.840   2.284  1.00 96.39           H  
ATOM    814 HG22 THR A  78      -5.990 -10.927   3.003  1.00 96.39           H  
ATOM    815 HG23 THR A  78      -5.716 -10.274   1.373  1.00 96.39           H  
ATOM    816  N   VAL A  79      -5.735  -5.751   3.507  1.00 94.51           N  
ATOM    817  CA  VAL A  79      -5.336  -4.645   4.379  1.00 94.51           C  
ATOM    818  C   VAL A  79      -5.925  -4.838   5.764  1.00 94.51           C  
ATOM    819  O   VAL A  79      -6.956  -5.487   5.915  1.00 94.51           O  
ATOM    820  CB  VAL A  79      -5.715  -3.307   3.734  1.00 94.51           C  
ATOM    821  CG1 VAL A  79      -7.225  -3.043   3.733  1.00 94.51           C  
ATOM    822  CG2 VAL A  79      -4.959  -2.152   4.384  1.00 94.51           C  
ATOM    823  H   VAL A  79      -6.705  -6.030   3.526  1.00 94.51           H  
ATOM    824  HA  VAL A  79      -4.253  -4.659   4.503  1.00 94.51           H  
ATOM    825  HB  VAL A  79      -5.381  -3.339   2.697  1.00 94.51           H  
ATOM    826 HG11 VAL A  79      -7.757  -3.894   3.308  1.00 94.51           H  
ATOM    827 HG12 VAL A  79      -7.583  -2.865   4.746  1.00 94.51           H  
ATOM    828 HG13 VAL A  79      -7.432  -2.165   3.122  1.00 94.51           H  
ATOM    829 HG21 VAL A  79      -5.247  -2.060   5.431  1.00 94.51           H  
ATOM    830 HG22 VAL A  79      -5.186  -1.230   3.849  1.00 94.51           H  
ATOM    831 HG23 VAL A  79      -3.885  -2.327   4.319  1.00 94.51           H  
ATOM    832  N   ASP A  80      -5.268  -4.303   6.788  1.00 91.97           N  
ATOM    833  CA  ASP A  80      -5.812  -4.338   8.139  1.00 91.97           C  
ATOM    834  C   ASP A  80      -6.943  -3.315   8.354  1.00 91.97           C  
ATOM    835  O   ASP A  80      -7.287  -2.514   7.481  1.00 91.97           O  
ATOM    836  CB  ASP A  80      -4.676  -4.267   9.171  1.00 91.97           C  
ATOM    837  CG  ASP A  80      -4.089  -2.885   9.459  1.00 91.97           C  
ATOM    838  OD1 ASP A  80      -4.500  -1.874   8.851  1.00 91.97           O  
ATOM    839  OD2 ASP A  80      -3.251  -2.840  10.386  1.00 91.97           O1-
ATOM    840  H   ASP A  80      -4.429  -3.769   6.616  1.00 91.97           H  
ATOM    841  HA  ASP A  80      -6.268  -5.319   8.275  1.00 91.97           H  
ATOM    842  HB2 ASP A  80      -5.063  -4.659  10.112  1.00 91.97           H  
ATOM    843  HB3 ASP A  80      -3.870  -4.931   8.859  1.00 91.97           H  
ATOM    844  N   ALA A  81      -7.545  -3.346   9.544  1.00 90.75           N  
ATOM    845  CA  ALA A  81      -8.641  -2.451   9.915  1.00 90.75           C  
ATOM    846  C   ALA A  81      -8.237  -0.966  10.025  1.00 90.75           C  
ATOM    847  O   ALA A  81      -9.100  -0.127  10.250  1.00 90.75           O  
ATOM    848  CB  ALA A  81      -9.253  -2.965  11.223  1.00 90.75           C  
ATOM    849  H   ALA A  81      -7.243  -4.030  10.222  1.00 90.75           H  
ATOM    850  HA  ALA A  81      -9.407  -2.509   9.142  1.00 90.75           H  
ATOM    851  HB1 ALA A  81      -9.587  -3.996  11.100  1.00 90.75           H  
ATOM    852  HB2 ALA A  81     -10.113  -2.349  11.487  1.00 90.75           H  
ATOM    853  HB3 ALA A  81      -8.520  -2.909  12.029  1.00 90.75           H  
ATOM    854  N   THR A  82      -6.950  -0.634   9.886  1.00 90.55           N  
ATOM    855  CA  THR A  82      -6.431   0.742   9.958  1.00 90.55           C  
ATOM    856  C   THR A  82      -5.962   1.267   8.605  1.00 90.55           C  
ATOM    857  O   THR A  82      -5.450   2.376   8.526  1.00 90.55           O  
ATOM    858  CB  THR A  82      -5.296   0.862  10.986  1.00 90.55           C  
ATOM    859  CG2 THR A  82      -5.669   0.305  12.361  1.00 90.55           C  
ATOM    860  OG1 THR A  82      -4.125   0.202  10.554  1.00 90.55           O  
ATOM    861  H   THR A  82      -6.294  -1.352   9.613  1.00 90.55           H  
ATOM    862  HA  THR A  82      -7.226   1.416  10.276  1.00 90.55           H  
ATOM    863  HB  THR A  82      -5.057   1.919  11.110  1.00 90.55           H  
ATOM    864  HG1 THR A  82      -4.343  -0.634  10.135  1.00 90.55           H  
ATOM    865 HG21 THR A  82      -5.834  -0.771  12.306  1.00 90.55           H  
ATOM    866 HG22 THR A  82      -4.854   0.506  13.056  1.00 90.55           H  
ATOM    867 HG23 THR A  82      -6.572   0.797  12.721  1.00 90.55           H  
ATOM    868  N   CYS A  83      -6.091   0.468   7.542  1.00 91.24           N  
ATOM    869  CA  CYS A  83      -5.580   0.752   6.202  1.00 91.24           C  
ATOM    870  C   CYS A  83      -4.047   0.853   6.071  1.00 91.24           C  
ATOM    871  O   CYS A  83      -3.558   1.062   4.965  1.00 91.24           O  
ATOM    872  CB  CYS A  83      -6.279   1.974   5.598  1.00 91.24           C  
ATOM    873  SG  CYS A  83      -8.082   1.942   5.636  1.00 91.24           S  
ATOM    874  H   CYS A  83      -6.522  -0.435   7.680  1.00 91.24           H  
ATOM    875  HA  CYS A  83      -5.893  -0.087   5.581  1.00 91.24           H  
ATOM    876  HB2 CYS A  83      -5.967   2.071   4.558  1.00 91.24           H  
ATOM    877  HB3 CYS A  83      -5.945   2.870   6.121  1.00 91.24           H  
ATOM    878  N   THR A  84      -3.273   0.698   7.151  1.00 90.10           N  
ATOM    879  CA  THR A  84      -1.832   1.025   7.160  1.00 90.10           C  
ATOM    880  C   THR A  84      -0.915  -0.144   6.824  1.00 90.10           C  
ATOM    881  O   THR A  84       0.227   0.068   6.418  1.00 90.10           O  
ATOM    882  CB  THR A  84      -1.381   1.598   8.509  1.00 90.10           C  
ATOM    883  CG2 THR A  84      -2.043   2.931   8.835  1.00 90.10           C  
ATOM    884  OG1 THR A  84      -1.612   0.682   9.557  1.00 90.10           O  
ATOM    885  H   THR A  84      -3.729   0.514   8.034  1.00 90.10           H  
ATOM    886  HA  THR A  84      -1.640   1.790   6.407  1.00 90.10           H  
ATOM    887  HB  THR A  84      -0.307   1.773   8.454  1.00 90.10           H  
ATOM    888  HG1 THR A  84      -2.524   0.738   9.852  1.00 90.10           H  
ATOM    889 HG21 THR A  84      -3.103   2.795   9.051  1.00 90.10           H  
ATOM    890 HG22 THR A  84      -1.930   3.612   7.991  1.00 90.10           H  
ATOM    891 HG23 THR A  84      -1.558   3.370   9.707  1.00 90.10           H  
ATOM    892  N   ARG A  85      -1.388  -1.384   6.987  1.00 92.87           N  
ATOM    893  CA  ARG A  85      -0.571  -2.594   6.797  1.00 92.87           C  
ATOM    894  C   ARG A  85      -1.151  -3.496   5.714  1.00 92.87           C  
ATOM    895  O   ARG A  85      -1.751  -4.526   6.030  1.00 92.87           O  
ATOM    896  CB  ARG A  85      -0.382  -3.319   8.132  1.00 92.87           C  
ATOM    897  CG  ARG A  85       0.427  -2.475   9.131  1.00 92.87           C  
ATOM    898  CD  ARG A  85       0.638  -3.232  10.442  1.00 92.87           C  
ATOM    899  NE  ARG A  85      -0.652  -3.516  11.082  1.00 92.87           N  
ATOM    900  CZ  ARG A  85      -0.913  -4.342  12.065  1.00 92.87           C  
ATOM    901  NH1 ARG A  85       0.022  -5.015  12.680  1.00 92.87           N1+
ATOM    902  NH2 ARG A  85      -2.153  -4.479  12.422  1.00 92.87           N  
ATOM    903  H   ARG A  85      -2.319  -1.471   7.371  1.00 92.87           H  
ATOM    904  HA  ARG A  85       0.424  -2.314   6.448  1.00 92.87           H  
ATOM    905  HB2 ARG A  85      -1.362  -3.560   8.543  1.00 92.87           H  
ATOM    906  HB3 ARG A  85       0.155  -4.250   7.952  1.00 92.87           H  
ATOM    907  HG2 ARG A  85       1.399  -2.239   8.699  1.00 92.87           H  
ATOM    908  HG3 ARG A  85      -0.094  -1.542   9.346  1.00 92.87           H  
ATOM    909  HD2 ARG A  85       1.170  -4.160  10.231  1.00 92.87           H  
ATOM    910  HD3 ARG A  85       1.245  -2.616  11.106  1.00 92.87           H  
ATOM    911  HE  ARG A  85      -1.459  -3.042  10.703  1.00 92.87           H  
ATOM    912 HH11 ARG A  85       0.976  -4.866  12.384  1.00 92.87           H  
ATOM    913 HH12 ARG A  85      -0.210  -5.645  13.434  1.00 92.87           H  
ATOM    914 HH21 ARG A  85      -2.806  -3.917  11.895  1.00 92.87           H  
ATOM    915 HH22 ARG A  85      -2.445  -5.083  13.177  1.00 92.87           H  
ATOM    916  N   PRO A  86      -1.018  -3.121   4.433  1.00 94.91           N  
ATOM    917  CA  PRO A  86      -1.375  -4.018   3.354  1.00 94.91           C  
ATOM    918  C   PRO A  86      -0.388  -5.188   3.278  1.00 94.91           C  
ATOM    919  O   PRO A  86       0.799  -5.059   3.565  1.00 94.91           O  
ATOM    920  CB  PRO A  86      -1.373  -3.168   2.092  1.00 94.91           C  
ATOM    921  CG  PRO A  86      -0.262  -2.172   2.404  1.00 94.91           C  
ATOM    922  CD  PRO A  86      -0.426  -1.902   3.898  1.00 94.91           C  
ATOM    923  HA  PRO A  86      -2.382  -4.397   3.523  1.00 94.91           H  
ATOM    924  HB2 PRO A  86      -2.323  -2.641   2.002  1.00 94.91           H  
ATOM    925  HB3 PRO A  86      -1.172  -3.754   1.196  1.00 94.91           H  
ATOM    926  HG2 PRO A  86      -0.384  -1.268   1.808  1.00 94.91           H  
ATOM    927  HG3 PRO A  86       0.712  -2.625   2.222  1.00 94.91           H  
ATOM    928  HD2 PRO A  86      -1.108  -1.066   4.051  1.00 94.91           H  
ATOM    929  HD3 PRO A  86       0.544  -1.689   4.345  1.00 94.91           H  
ATOM    930  N   THR A  87      -0.886  -6.347   2.874  1.00 95.17           N  
ATOM    931  CA  THR A  87      -0.092  -7.540   2.575  1.00 95.17           C  
ATOM    932  C   THR A  87      -0.515  -8.043   1.208  1.00 95.17           C  
ATOM    933  O   THR A  87      -1.700  -8.284   0.992  1.00 95.17           O  
ATOM    934  CB  THR A  87      -0.308  -8.625   3.638  1.00 95.17           C  
ATOM    935  CG2 THR A  87       0.569  -9.855   3.403  1.00 95.17           C  
ATOM    936  OG1 THR A  87       0.030  -8.119   4.907  1.00 95.17           O  
ATOM    937  H   THR A  87      -1.875  -6.382   2.669  1.00 95.17           H  
ATOM    938  HA  THR A  87       0.969  -7.290   2.549  1.00 95.17           H  
ATOM    939  HB  THR A  87      -1.356  -8.924   3.646  1.00 95.17           H  
ATOM    940  HG1 THR A  87      -0.154  -7.177   4.902  1.00 95.17           H  
ATOM    941 HG21 THR A  87       0.286 -10.349   2.474  1.00 95.17           H  
ATOM    942 HG22 THR A  87       1.618  -9.562   3.359  1.00 95.17           H  
ATOM    943 HG23 THR A  87       0.429 -10.557   4.226  1.00 95.17           H  
ATOM    944  N   CYS A  88       0.434  -8.203   0.289  1.00 94.88           N  
ATOM    945  CA  CYS A  88       0.178  -8.717  -1.052  1.00 94.88           C  
ATOM    946  C   CYS A  88       1.124  -9.874  -1.372  1.00 94.88           C  
ATOM    947  O   CYS A  88       2.284  -9.863  -0.963  1.00 94.88           O  
ATOM    948  CB  CYS A  88       0.345  -7.608  -2.095  1.00 94.88           C  
ATOM    949  SG  CYS A  88      -0.616  -6.096  -1.875  1.00 94.88           S  
ATOM    950  H   CYS A  88       1.396  -8.010   0.532  1.00 94.88           H  
ATOM    951  HA  CYS A  88      -0.844  -9.092  -1.106  1.00 94.88           H  
ATOM    952  HB2 CYS A  88       0.107  -8.013  -3.078  1.00 94.88           H  
ATOM    953  HB3 CYS A  88       1.395  -7.317  -2.104  1.00 94.88           H  
ATOM    954  N   ASN A  89       0.652 -10.844  -2.154  1.00 94.14           N  
ATOM    955  CA  ASN A  89       1.515 -11.886  -2.712  1.00 94.14           C  
ATOM    956  C   ASN A  89       2.204 -11.369  -3.989  1.00 94.14           C  
ATOM    957  O   ASN A  89       1.734 -11.629  -5.097  1.00 94.14           O  
ATOM    958  CB  ASN A  89       0.691 -13.164  -2.932  1.00 94.14           C  
ATOM    959  CG  ASN A  89       1.570 -14.335  -3.339  1.00 94.14           C  
ATOM    960  ND2 ASN A  89       1.007 -15.351  -3.950  1.00 94.14           N  
ATOM    961  OD1 ASN A  89       2.761 -14.380  -3.092  1.00 94.14           O  
ATOM    962  H   ASN A  89      -0.307 -10.783  -2.464  1.00 94.14           H  
ATOM    963  HA  ASN A  89       2.301 -12.118  -1.993  1.00 94.14           H  
ATOM    964  HB2 ASN A  89      -0.055 -12.988  -3.707  1.00 94.14           H  
ATOM    965  HB3 ASN A  89       0.183 -13.435  -2.007  1.00 94.14           H  
ATOM    966 HD21 ASN A  89       1.636 -16.095  -4.214  1.00 94.14           H  
ATOM    967 HD22 ASN A  89       0.029 -15.325  -4.202  1.00 94.14           H  
ATOM    968  N   ILE A  90       3.264 -10.576  -3.818  1.00 92.89           N  
ATOM    969  CA  ILE A  90       4.010  -9.894  -4.890  1.00 92.89           C  
ATOM    970  C   ILE A  90       5.503 -10.267  -4.870  1.00 92.89           C  
ATOM    971  O   ILE A  90       6.016 -10.702  -3.836  1.00 92.89           O  
ATOM    972  CB  ILE A  90       3.875  -8.359  -4.779  1.00 92.89           C  
ATOM    973  CG1 ILE A  90       4.248  -7.858  -3.371  1.00 92.89           C  
ATOM    974  CG2 ILE A  90       2.466  -7.897  -5.169  1.00 92.89           C  
ATOM    975  CD1 ILE A  90       4.841  -6.456  -3.384  1.00 92.89           C  
ATOM    976  H   ILE A  90       3.589 -10.426  -2.874  1.00 92.89           H  
ATOM    977  HA  ILE A  90       3.596 -10.200  -5.850  1.00 92.89           H  
ATOM    978  HB  ILE A  90       4.565  -7.906  -5.490  1.00 92.89           H  
ATOM    979 HG12 ILE A  90       3.369  -7.875  -2.727  1.00 92.89           H  
ATOM    980 HG13 ILE A  90       4.994  -8.508  -2.915  1.00 92.89           H  
ATOM    981 HG21 ILE A  90       1.707  -8.464  -4.630  1.00 92.89           H  
ATOM    982 HG22 ILE A  90       2.346  -6.833  -4.963  1.00 92.89           H  
ATOM    983 HG23 ILE A  90       2.344  -8.048  -6.242  1.00 92.89           H  
ATOM    984 HD11 ILE A  90       4.227  -5.770  -3.967  1.00 92.89           H  
ATOM    985 HD12 ILE A  90       4.945  -6.122  -2.351  1.00 92.89           H  
ATOM    986 HD13 ILE A  90       5.851  -6.503  -3.789  1.00 92.89           H  
ATOM    987  N   PRO A  91       6.236 -10.059  -5.979  1.00 93.81           N  
ATOM    988  CA  PRO A  91       7.694 -10.140  -5.984  1.00 93.81           C  
ATOM    989  C   PRO A  91       8.339  -9.140  -5.010  1.00 93.81           C  
ATOM    990  O   PRO A  91       7.876  -8.011  -4.872  1.00 93.81           O  
ATOM    991  CB  PRO A  91       8.101  -9.856  -7.431  1.00 93.81           C  
ATOM    992  CG  PRO A  91       6.864 -10.214  -8.249  1.00 93.81           C  
ATOM    993  CD  PRO A  91       5.738  -9.781  -7.319  1.00 93.81           C  
ATOM    994  HA  PRO A  91       7.987 -11.155  -5.715  1.00 93.81           H  
ATOM    995  HB2 PRO A  91       8.976 -10.432  -7.733  1.00 93.81           H  
ATOM    996  HB3 PRO A  91       8.277  -8.787  -7.552  1.00 93.81           H  
ATOM    997  HG2 PRO A  91       6.834  -9.678  -9.198  1.00 93.81           H  
ATOM    998  HG3 PRO A  91       6.822 -11.292  -8.406  1.00 93.81           H  
ATOM    999  HD2 PRO A  91       5.554  -8.712  -7.432  1.00 93.81           H  
ATOM   1000  HD3 PRO A  91       4.837 -10.351  -7.547  1.00 93.81           H  
ATOM   1001  N   SER A  92       9.456  -9.518  -4.380  1.00 91.91           N  
ATOM   1002  CA  SER A  92      10.114  -8.719  -3.328  1.00 91.91           C  
ATOM   1003  C   SER A  92      10.722  -7.393  -3.798  1.00 91.91           C  
ATOM   1004  O   SER A  92      11.168  -6.603  -2.974  1.00 91.91           O  
ATOM   1005  CB  SER A  92      11.212  -9.558  -2.666  1.00 91.91           C  
ATOM   1006  OG  SER A  92      12.213  -9.901  -3.612  1.00 91.91           O  
ATOM   1007  H   SER A  92       9.829 -10.439  -4.559  1.00 91.91           H  
ATOM   1008  HA  SER A  92       9.370  -8.473  -2.570  1.00 91.91           H  
ATOM   1009  HB2 SER A  92      11.659  -9.000  -1.843  1.00 91.91           H  
ATOM   1010  HB3 SER A  92      10.770 -10.470  -2.266  1.00 91.91           H  
ATOM   1011  HG  SER A  92      12.856  -9.188  -3.631  1.00 91.91           H  
ATOM   1012  N   ASN A  93      10.804  -7.163  -5.108  1.00 93.22           N  
ATOM   1013  CA  ASN A  93      11.273  -5.908  -5.691  1.00 93.22           C  
ATOM   1014  C   ASN A  93      10.145  -4.896  -5.944  1.00 93.22           C  
ATOM   1015  O   ASN A  93      10.445  -3.780  -6.355  1.00 93.22           O  
ATOM   1016  CB  ASN A  93      12.096  -6.200  -6.961  1.00 93.22           C  
ATOM   1017  CG  ASN A  93      11.315  -6.875  -8.077  1.00 93.22           C  
ATOM   1018  ND2 ASN A  93      11.731  -6.711  -9.309  1.00 93.22           N  
ATOM   1019  OD1 ASN A  93      10.366  -7.607  -7.873  1.00 93.22           O  
ATOM   1020  H   ASN A  93      10.399  -7.841  -5.738  1.00 93.22           H  
ATOM   1021  HA  ASN A  93      11.938  -5.423  -4.977  1.00 93.22           H  
ATOM   1022  HB2 ASN A  93      12.940  -6.839  -6.703  1.00 93.22           H  
ATOM   1023  HB3 ASN A  93      12.491  -5.256  -7.334  1.00 93.22           H  
ATOM   1024 HD21 ASN A  93      12.533  -6.129  -9.504  1.00 93.22           H  
ATOM   1025 HD22 ASN A  93      11.208  -7.199 -10.022  1.00 93.22           H  
ATOM   1026  N   PHE A  94       8.884  -5.266  -5.723  1.00 94.19           N  
ATOM   1027  CA  PHE A  94       7.747  -4.346  -5.736  1.00 94.19           C  
ATOM   1028  C   PHE A  94       7.552  -3.749  -4.337  1.00 94.19           C  
ATOM   1029  O   PHE A  94       7.958  -4.336  -3.332  1.00 94.19           O  
ATOM   1030  CB  PHE A  94       6.485  -5.081  -6.217  1.00 94.19           C  
ATOM   1031  CG  PHE A  94       6.383  -5.327  -7.707  1.00 94.19           C  
ATOM   1032  CD1 PHE A  94       5.289  -4.821  -8.428  1.00 94.19           C  
ATOM   1033  CD2 PHE A  94       7.337  -6.118  -8.369  1.00 94.19           C  
ATOM   1034  CE1 PHE A  94       5.159  -5.085  -9.801  1.00 94.19           C  
ATOM   1035  CE2 PHE A  94       7.215  -6.383  -9.743  1.00 94.19           C  
ATOM   1036  CZ  PHE A  94       6.125  -5.863 -10.461  1.00 94.19           C  
ATOM   1037  H   PHE A  94       8.709  -6.184  -5.340  1.00 94.19           H  
ATOM   1038  HA  PHE A  94       7.939  -3.519  -6.419  1.00 94.19           H  
ATOM   1039  HB2 PHE A  94       5.610  -4.514  -5.898  1.00 94.19           H  
ATOM   1040  HB3 PHE A  94       6.437  -6.059  -5.738  1.00 94.19           H  
ATOM   1041  HD1 PHE A  94       4.552  -4.212  -7.926  1.00 94.19           H  
ATOM   1042  HD2 PHE A  94       8.163  -6.538  -7.815  1.00 94.19           H  
ATOM   1043  HE1 PHE A  94       4.314  -4.690 -10.344  1.00 94.19           H  
ATOM   1044  HE2 PHE A  94       7.952  -6.997 -10.239  1.00 94.19           H  
ATOM   1045  HZ  PHE A  94       6.020  -6.067 -11.517  1.00 94.19           H  
ATOM   1046  N   MET A  95       6.900  -2.593  -4.268  1.00 93.85           N  
ATOM   1047  CA  MET A  95       6.517  -1.955  -3.009  1.00 93.85           C  
ATOM   1048  C   MET A  95       5.000  -1.902  -2.878  1.00 93.85           C  
ATOM   1049  O   MET A  95       4.285  -1.765  -3.866  1.00 93.85           O  
ATOM   1050  CB  MET A  95       7.133  -0.559  -2.891  1.00 93.85           C  
ATOM   1051  CG  MET A  95       8.650  -0.630  -2.709  1.00 93.85           C  
ATOM   1052  SD  MET A  95       9.425   0.968  -2.350  1.00 93.85           S  
ATOM   1053  CE  MET A  95       8.788   1.345  -0.703  1.00 93.85           C  
ATOM   1054  H   MET A  95       6.541  -2.194  -5.123  1.00 93.85           H  
ATOM   1055  HA  MET A  95       6.886  -2.547  -2.172  1.00 93.85           H  
ATOM   1056  HB2 MET A  95       6.696  -0.061  -2.025  1.00 93.85           H  
ATOM   1057  HB3 MET A  95       6.902   0.030  -3.778  1.00 93.85           H  
ATOM   1058  HG2 MET A  95       9.090  -1.028  -3.623  1.00 93.85           H  
ATOM   1059  HG3 MET A  95       8.882  -1.316  -1.894  1.00 93.85           H  
ATOM   1060  HE1 MET A  95       9.003   0.518  -0.027  1.00 93.85           H  
ATOM   1061  HE2 MET A  95       7.711   1.510  -0.751  1.00 93.85           H  
ATOM   1062  HE3 MET A  95       9.266   2.252  -0.332  1.00 93.85           H  
ATOM   1063  N   VAL A  96       4.505  -2.014  -1.645  1.00 94.26           N  
ATOM   1064  CA  VAL A  96       3.073  -1.924  -1.343  1.00 94.26           C  
ATOM   1065  C   VAL A  96       2.877  -0.933  -0.216  1.00 94.26           C  
ATOM   1066  O   VAL A  96       3.566  -0.999   0.802  1.00 94.26           O  
ATOM   1067  CB  VAL A  96       2.450  -3.279  -0.968  1.00 94.26           C  
ATOM   1068  CG1 VAL A  96       0.931  -3.194  -0.789  1.00 94.26           C  
ATOM   1069  CG2 VAL A  96       2.697  -4.317  -2.057  1.00 94.26           C  
ATOM   1070  H   VAL A  96       5.141  -2.083  -0.864  1.00 94.26           H  
ATOM   1071  HA  VAL A  96       2.549  -1.551  -2.223  1.00 94.26           H  
ATOM   1072  HB  VAL A  96       2.897  -3.634  -0.039  1.00 94.26           H  
ATOM   1073 HG11 VAL A  96       0.664  -2.378  -0.117  1.00 94.26           H  
ATOM   1074 HG12 VAL A  96       0.446  -3.015  -1.748  1.00 94.26           H  
ATOM   1075 HG13 VAL A  96       0.572  -4.126  -0.354  1.00 94.26           H  
ATOM   1076 HG21 VAL A  96       2.216  -4.016  -2.988  1.00 94.26           H  
ATOM   1077 HG22 VAL A  96       2.330  -5.292  -1.736  1.00 94.26           H  
ATOM   1078 HG23 VAL A  96       3.772  -4.374  -2.227  1.00 94.26           H  
ATOM   1079  N   SER A  97       1.913  -0.040  -0.388  1.00 94.73           N  
ATOM   1080  CA  SER A  97       1.509   0.914   0.637  1.00 94.73           C  
ATOM   1081  C   SER A  97      -0.010   0.978   0.759  1.00 94.73           C  
ATOM   1082  O   SER A  97      -0.746   0.605  -0.155  1.00 94.73           O  
ATOM   1083  CB  SER A  97       2.128   2.287   0.370  1.00 94.73           C  
ATOM   1084  OG  SER A  97       1.672   2.822  -0.851  1.00 94.73           O  
ATOM   1085  H   SER A  97       1.386  -0.056  -1.249  1.00 94.73           H  
ATOM   1086  HA  SER A  97       1.888   0.577   1.602  1.00 94.73           H  
ATOM   1087  HB2 SER A  97       3.215   2.199   0.345  1.00 94.73           H  
ATOM   1088  HB3 SER A  97       1.854   2.965   1.178  1.00 94.73           H  
ATOM   1089  HG  SER A  97       2.284   2.585  -1.552  1.00 94.73           H  
ATOM   1090  N   GLY A  98      -0.483   1.365   1.940  1.00 92.39           N  
ATOM   1091  CA  GLY A  98      -1.899   1.463   2.267  1.00 92.39           C  
ATOM   1092  C   GLY A  98      -2.204   2.827   2.872  1.00 92.39           C  
ATOM   1093  O   GLY A  98      -1.360   3.406   3.557  1.00 92.39           O  
ATOM   1094  H   GLY A  98       0.162   1.704   2.639  1.00 92.39           H  
ATOM   1095  HA2 GLY A  98      -2.167   0.687   2.984  1.00 92.39           H  
ATOM   1096  HA3 GLY A  98      -2.506   1.325   1.372  1.00 92.39           H  
ATOM   1097  N   MET A  99      -3.390   3.354   2.584  1.00 90.92           N  
ATOM   1098  CA  MET A  99      -3.831   4.673   3.027  1.00 90.92           C  
ATOM   1099  C   MET A  99      -5.308   4.641   3.408  1.00 90.92           C  
ATOM   1100  O   MET A  99      -6.121   4.053   2.696  1.00 90.92           O  
ATOM   1101  CB  MET A  99      -3.571   5.679   1.896  1.00 90.92           C  
ATOM   1102  CG  MET A  99      -4.001   7.112   2.235  1.00 90.92           C  
ATOM   1103  SD  MET A  99      -3.696   8.302   0.897  1.00 90.92           S  
ATOM   1104  CE  MET A  99      -1.897   8.488   1.052  1.00 90.92           C  
ATOM   1105  H   MET A  99      -3.999   2.842   1.962  1.00 90.92           H  
ATOM   1106  HA  MET A  99      -3.256   4.975   3.902  1.00 90.92           H  
ATOM   1107  HB2 MET A  99      -4.115   5.358   1.008  1.00 90.92           H  
ATOM   1108  HB3 MET A  99      -2.506   5.674   1.667  1.00 90.92           H  
ATOM   1109  HG2 MET A  99      -3.484   7.445   3.135  1.00 90.92           H  
ATOM   1110  HG3 MET A  99      -5.072   7.119   2.438  1.00 90.92           H  
ATOM   1111  HE1 MET A  99      -1.544   9.232   0.338  1.00 90.92           H  
ATOM   1112  HE2 MET A  99      -1.650   8.817   2.061  1.00 90.92           H  
ATOM   1113  HE3 MET A  99      -1.403   7.537   0.851  1.00 90.92           H  
ATOM   1114  N   ASP A 100      -5.650   5.313   4.503  1.00 91.20           N  
ATOM   1115  CA  ASP A 100      -7.029   5.631   4.868  1.00 91.20           C  
ATOM   1116  C   ASP A 100      -7.501   6.865   4.082  1.00 91.20           C  
ATOM   1117  O   ASP A 100      -6.945   7.956   4.224  1.00 91.20           O  
ATOM   1118  CB  ASP A 100      -7.084   5.862   6.383  1.00 91.20           C  
ATOM   1119  CG  ASP A 100      -8.476   6.234   6.895  1.00 91.20           C  
ATOM   1120  OD1 ASP A 100      -9.429   6.262   6.081  1.00 91.20           O  
ATOM   1121  OD2 ASP A 100      -8.572   6.476   8.118  1.00 91.20           O1-
ATOM   1122  H   ASP A 100      -4.929   5.780   5.034  1.00 91.20           H  
ATOM   1123  HA  ASP A 100      -7.684   4.794   4.628  1.00 91.20           H  
ATOM   1124  HB2 ASP A 100      -6.388   6.659   6.647  1.00 91.20           H  
ATOM   1125  HB3 ASP A 100      -6.760   4.952   6.890  1.00 91.20           H  
ATOM   1126  N   LEU A 101      -8.517   6.701   3.230  1.00 87.25           N  
ATOM   1127  CA  LEU A 101      -9.018   7.789   2.393  1.00 87.25           C  
ATOM   1128  C   LEU A 101      -9.852   8.822   3.159  1.00 87.25           C  
ATOM   1129  O   LEU A 101      -9.999   9.933   2.649  1.00 87.25           O  
ATOM   1130  CB  LEU A 101      -9.810   7.224   1.202  1.00 87.25           C  
ATOM   1131  CG  LEU A 101      -8.981   6.409   0.193  1.00 87.25           C  
ATOM   1132  CD1 LEU A 101      -9.903   5.959  -0.939  1.00 87.25           C  
ATOM   1133  CD2 LEU A 101      -7.844   7.228  -0.432  1.00 87.25           C  
ATOM   1134  H   LEU A 101      -8.977   5.803   3.185  1.00 87.25           H  
ATOM   1135  HA  LEU A 101      -8.163   8.344   2.008  1.00 87.25           H  
ATOM   1136  HB2 LEU A 101     -10.624   6.606   1.583  1.00 87.25           H  
ATOM   1137  HB3 LEU A 101     -10.265   8.060   0.670  1.00 87.25           H  
ATOM   1138  HG  LEU A 101      -8.555   5.528   0.673  1.00 87.25           H  
ATOM   1139 HD11 LEU A 101      -9.340   5.431  -1.709  1.00 87.25           H  
ATOM   1140 HD12 LEU A 101     -10.663   5.281  -0.550  1.00 87.25           H  
ATOM   1141 HD13 LEU A 101     -10.397   6.814  -1.400  1.00 87.25           H  
ATOM   1142 HD21 LEU A 101      -8.243   8.161  -0.830  1.00 87.25           H  
ATOM   1143 HD22 LEU A 101      -7.377   6.656  -1.234  1.00 87.25           H  
ATOM   1144 HD23 LEU A 101      -7.089   7.439   0.325  1.00 87.25           H  
ATOM   1145  N   SER A 102     -10.360   8.526   4.364  1.00 80.06           N  
ATOM   1146  CA  SER A 102     -11.069   9.549   5.157  1.00 80.06           C  
ATOM   1147  C   SER A 102     -10.125  10.649   5.645  1.00 80.06           C  
ATOM   1148  O   SER A 102     -10.540  11.797   5.791  1.00 80.06           O  
ATOM   1149  CB  SER A 102     -11.824   8.953   6.351  1.00 80.06           C  
ATOM   1150  OG  SER A 102     -10.927   8.440   7.307  1.00 80.06           O  
ATOM   1151  H   SER A 102     -10.121   7.652   4.812  1.00 80.06           H  
ATOM   1152  HA  SER A 102     -11.806  10.029   4.514  1.00 80.06           H  
ATOM   1153  HB2 SER A 102     -12.416   9.740   6.818  1.00 80.06           H  
ATOM   1154  HB3 SER A 102     -12.501   8.170   6.010  1.00 80.06           H  
ATOM   1155  HG  SER A 102     -11.395   7.985   8.011  1.00 80.06           H  
ATOM   1156  N   GLN A 103      -8.836  10.338   5.808  1.00 68.92           N  
ATOM   1157  CA  GLN A 103      -7.819  11.317   6.198  1.00 68.92           C  
ATOM   1158  C   GLN A 103      -7.513  12.319   5.083  1.00 68.92           C  
ATOM   1159  O   GLN A 103      -7.036  13.418   5.352  1.00 68.92           O  
ATOM   1160  CB  GLN A 103      -6.535  10.597   6.628  1.00 68.92           C  
ATOM   1161  CG  GLN A 103      -6.792   9.706   7.849  1.00 68.92           C  
ATOM   1162  CD  GLN A 103      -5.536   9.040   8.391  1.00 68.92           C  
ATOM   1163  NE2 GLN A 103      -5.705   8.002   9.177  1.00 68.92           N  
ATOM   1164  OE1 GLN A 103      -4.404   9.419   8.135  1.00 68.92           O  
ATOM   1165  H   GLN A 103      -8.565   9.370   5.705  1.00 68.92           H  
ATOM   1166  HA  GLN A 103      -8.191  11.891   7.047  1.00 68.92           H  
ATOM   1167  HB2 GLN A 103      -6.152   9.996   5.804  1.00 68.92           H  
ATOM   1168  HB3 GLN A 103      -5.788  11.347   6.889  1.00 68.92           H  
ATOM   1169  HG2 GLN A 103      -7.507   8.927   7.587  1.00 68.92           H  
ATOM   1170  HG3 GLN A 103      -7.227  10.306   8.648  1.00 68.92           H  
ATOM   1171 HE21 GLN A 103      -6.625   7.589   9.239  1.00 68.92           H  
ATOM   1172 HE22 GLN A 103      -4.867   7.532   9.489  1.00 68.92           H  
ATOM   1173  N   ARG A 104      -7.829  11.975   3.828  1.00 60.84           N  
ATOM   1174  CA  ARG A 104      -7.543  12.824   2.667  1.00 60.84           C  
ATOM   1175  C   ARG A 104      -8.482  14.034   2.557  1.00 60.84           C  
ATOM   1176  O   ARG A 104      -8.199  14.928   1.773  1.00 60.84           O  
ATOM   1177  CB  ARG A 104      -7.515  11.934   1.414  1.00 60.84           C  
ATOM   1178  CG  ARG A 104      -6.566  12.496   0.350  1.00 60.84           C  
ATOM   1179  CD  ARG A 104      -6.447  11.531  -0.830  1.00 60.84           C  
ATOM   1180  NE  ARG A 104      -5.723  12.168  -1.944  1.00 60.84           N  
ATOM   1181  CZ  ARG A 104      -5.516  11.654  -3.140  1.00 60.84           C  
ATOM   1182  NH1 ARG A 104      -5.914  10.449  -3.444  1.00 60.84           N1+
ATOM   1183  NH2 ARG A 104      -4.903  12.349  -4.058  1.00 60.84           N  
ATOM   1184  H   ARG A 104      -8.280  11.084   3.681  1.00 60.84           H  
ATOM   1185  HA  ARG A 104      -6.552  13.252   2.818  1.00 60.84           H  
ATOM   1186  HB2 ARG A 104      -8.522  11.836   1.010  1.00 60.84           H  
ATOM   1187  HB3 ARG A 104      -7.157  10.942   1.688  1.00 60.84           H  
ATOM   1188  HG2 ARG A 104      -5.578  12.653   0.784  1.00 60.84           H  
ATOM   1189  HG3 ARG A 104      -6.955  13.451  -0.004  1.00 60.84           H  
ATOM   1190  HD2 ARG A 104      -7.451  11.260  -1.158  1.00 60.84           H  
ATOM   1191  HD3 ARG A 104      -5.923  10.633  -0.501  1.00 60.84           H  
ATOM   1192  HE  ARG A 104      -5.402  13.111  -1.777  1.00 60.84           H  
ATOM   1193 HH11 ARG A 104      -5.717  10.053  -4.351  1.00 60.84           H  
ATOM   1194 HH12 ARG A 104      -6.403   9.927  -2.731  1.00 60.84           H  
ATOM   1195 HH21 ARG A 104      -4.754  11.972  -4.983  1.00 60.84           H  
ATOM   1196 HH22 ARG A 104      -4.601  13.289  -3.845  1.00 60.84           H  
ATOM   1197  N   GLY A 105      -9.564  14.070   3.342  1.00 51.84           N  
ATOM   1198  CA  GLY A 105     -10.533  15.172   3.384  1.00 51.84           C  
ATOM   1199  C   GLY A 105     -10.383  16.135   4.567  1.00 51.84           C  
ATOM   1200  O   GLY A 105     -11.219  17.016   4.720  1.00 51.84           O  
ATOM   1201  H   GLY A 105      -9.715  13.291   3.967  1.00 51.84           H  
ATOM   1202  HA2 GLY A 105     -10.457  15.764   2.471  1.00 51.84           H  
ATOM   1203  HA3 GLY A 105     -11.538  14.753   3.427  1.00 51.84           H  
ATOM   1204  N   LEU A 106      -9.359  15.981   5.417  1.00 49.93           N  
ATOM   1205  CA  LEU A 106      -9.149  16.847   6.589  1.00 49.93           C  
ATOM   1206  C   LEU A 106      -8.106  17.956   6.361  1.00 49.93           C  
ATOM   1207  O   LEU A 106      -7.654  18.566   7.324  1.00 49.93           O  
ATOM   1208  CB  LEU A 106      -8.861  15.978   7.831  1.00 49.93           C  
ATOM   1209  CG  LEU A 106     -10.102  15.254   8.386  1.00 49.93           C  
ATOM   1210  CD1 LEU A 106      -9.666  14.213   9.418  1.00 49.93           C  
ATOM   1211  CD2 LEU A 106     -11.079  16.214   9.076  1.00 49.93           C  
ATOM   1212  H   LEU A 106      -8.688  15.246   5.245  1.00 49.93           H  
ATOM   1213  HA  LEU A 106     -10.068  17.399   6.785  1.00 49.93           H  
ATOM   1214  HB2 LEU A 106      -8.456  16.599   8.630  1.00 49.93           H  
ATOM   1215  HB3 LEU A 106      -8.097  15.247   7.568  1.00 49.93           H  
ATOM   1216  HG  LEU A 106     -10.619  14.736   7.578  1.00 49.93           H  
ATOM   1217 HD11 LEU A 106      -9.147  14.702  10.243  1.00 49.93           H  
ATOM   1218 HD12 LEU A 106     -10.540  13.683   9.797  1.00 49.93           H  
ATOM   1219 HD13 LEU A 106      -8.998  13.493   8.947  1.00 49.93           H  
ATOM   1220 HD21 LEU A 106     -11.906  15.653   9.510  1.00 49.93           H  
ATOM   1221 HD22 LEU A 106     -10.566  16.772   9.859  1.00 49.93           H  
ATOM   1222 HD23 LEU A 106     -11.488  16.917   8.351  1.00 49.93           H  
ATOM   1223  N   SER A 107      -7.718  18.234   5.113  1.00 49.38           N  
ATOM   1224  CA  SER A 107      -6.708  19.261   4.794  1.00 49.38           C  
ATOM   1225  C   SER A 107      -7.243  20.500   4.072  1.00 49.38           C  
ATOM   1226  O   SER A 107      -6.440  21.353   3.718  1.00 49.38           O  
ATOM   1227  CB  SER A 107      -5.519  18.653   4.044  1.00 49.38           C  
ATOM   1228  OG  SER A 107      -4.945  17.613   4.817  1.00 49.38           O  
ATOM   1229  H   SER A 107      -8.121  17.709   4.350  1.00 49.38           H  
ATOM   1230  HA  SER A 107      -6.304  19.659   5.725  1.00 49.38           H  
ATOM   1231  HB2 SER A 107      -4.767  19.422   3.870  1.00 49.38           H  
ATOM   1232  HB3 SER A 107      -5.851  18.260   3.082  1.00 49.38           H  
ATOM   1233  HG  SER A 107      -4.951  17.906   5.731  1.00 49.38           H  
ATOM   1234  N   ASP A 108      -8.561  20.646   3.902  1.00 45.82           N  
ATOM   1235  CA  ASP A 108      -9.154  21.821   3.237  1.00 45.82           C  
ATOM   1236  C   ASP A 108      -9.956  22.720   4.197  1.00 45.82           C  
ATOM   1237  O   ASP A 108     -10.990  23.283   3.838  1.00 45.82           O  
ATOM   1238  CB  ASP A 108      -9.953  21.402   1.992  1.00 45.82           C  
ATOM   1239  CG  ASP A 108      -9.080  20.825   0.873  1.00 45.82           C  
ATOM   1240  OD1 ASP A 108      -8.037  21.434   0.549  1.00 45.82           O  
ATOM   1241  OD2 ASP A 108      -9.486  19.778   0.317  1.00 45.82           O1-
ATOM   1242  H   ASP A 108      -9.184  19.915   4.217  1.00 45.82           H  
ATOM   1243  HA  ASP A 108      -8.351  22.460   2.870  1.00 45.82           H  
ATOM   1244  HB2 ASP A 108     -10.712  20.677   2.285  1.00 45.82           H  
ATOM   1245  HB3 ASP A 108     -10.461  22.273   1.580  1.00 45.82           H  
ATOM   1246  N   SER A 109      -9.525  22.873   5.449  1.00 45.63           N  
ATOM   1247  CA  SER A 109     -10.048  23.936   6.319  1.00 45.63           C  
ATOM   1248  C   SER A 109      -8.921  24.501   7.180  1.00 45.63           C  
ATOM   1249  O   SER A 109      -8.194  23.739   7.806  1.00 45.63           O  
ATOM   1250  CB  SER A 109     -11.229  23.439   7.160  1.00 45.63           C  
ATOM   1251  OG  SER A 109     -12.296  23.076   6.294  1.00 45.63           O  
ATOM   1252  H   SER A 109      -8.678  22.407   5.741  1.00 45.63           H  
ATOM   1253  HA  SER A 109     -10.415  24.755   5.701  1.00 45.63           H  
ATOM   1254  HB2 SER A 109     -10.921  22.576   7.751  1.00 45.63           H  
ATOM   1255  HB3 SER A 109     -11.557  24.231   7.832  1.00 45.63           H  
ATOM   1256  HG  SER A 109     -11.955  23.134   5.399  1.00 45.63           H  
ATOM   1257  N   ASP A 110      -8.795  25.827   7.169  1.00 43.76           N  
ATOM   1258  CA  ASP A 110      -7.827  26.663   7.894  1.00 43.76           C  
ATOM   1259  C   ASP A 110      -6.442  26.853   7.254  1.00 43.76           C  
ATOM   1260  O   ASP A 110      -5.397  26.460   7.770  1.00 43.76           O  
ATOM   1261  CB  ASP A 110      -7.812  26.372   9.402  1.00 43.76           C  
ATOM   1262  CG  ASP A 110      -9.171  26.701  10.017  1.00 43.76           C  
ATOM   1263  OD1 ASP A 110      -9.487  27.908  10.053  1.00 43.76           O  
ATOM   1264  OD2 ASP A 110      -9.893  25.762  10.426  1.00 43.76           O1-
ATOM   1265  H   ASP A 110      -9.508  26.338   6.669  1.00 43.76           H  
ATOM   1266  HA  ASP A 110      -8.250  27.666   7.843  1.00 43.76           H  
ATOM   1267  HB2 ASP A 110      -7.531  25.340   9.608  1.00 43.76           H  
ATOM   1268  HB3 ASP A 110      -7.067  27.013   9.874  1.00 43.76           H  
ATOM   1269  N   SER A 111      -6.423  27.587   6.143  1.00 54.04           N  
ATOM   1270  CA  SER A 111      -5.432  28.653   5.946  1.00 54.04           C  
ATOM   1271  C   SER A 111      -6.113  29.780   5.170  1.00 54.04           C  
ATOM   1272  O   SER A 111      -6.070  29.816   3.941  1.00 54.04           O  
ATOM   1273  CB  SER A 111      -4.155  28.154   5.261  1.00 54.04           C  
ATOM   1274  OG  SER A 111      -3.437  27.301   6.138  1.00 54.04           O  
ATOM   1275  H   SER A 111      -7.315  27.759   5.701  1.00 54.04           H  
ATOM   1276  HA  SER A 111      -5.142  29.063   6.914  1.00 54.04           H  
ATOM   1277  HB2 SER A 111      -4.418  27.613   4.352  1.00 54.04           H  
ATOM   1278  HB3 SER A 111      -3.528  29.005   4.997  1.00 54.04           H  
ATOM   1279  HG  SER A 111      -4.083  26.912   6.732  1.00 54.04           H  
ATOM   1280  N   GLU A 112      -6.843  30.614   5.919  1.00 45.37           N  
ATOM   1281  CA  GLU A 112      -7.137  32.008   5.547  1.00 45.37           C  
ATOM   1282  C   GLU A 112      -5.850  32.793   5.246  1.00 45.37           C  
ATOM   1283  O   GLU A 112      -4.805  32.496   5.878  1.00 45.37           O  
ATOM   1284  CB  GLU A 112      -7.906  32.711   6.690  1.00 45.37           C  
ATOM   1285  CG  GLU A 112      -9.370  32.270   6.859  1.00 45.37           C  
ATOM   1286  CD  GLU A 112     -10.088  33.081   7.962  1.00 45.37           C  
ATOM   1287  OE1 GLU A 112     -10.612  34.181   7.652  1.00 45.37           O  
ATOM   1288  OE2 GLU A 112     -10.143  32.604   9.118  1.00 45.37           O1-
ATOM   1289  OXT GLU A 112      -5.943  33.687   4.378  1.00 45.37           O1-
ATOM   1290  H   GLU A 112      -6.854  30.444   6.915  1.00 45.37           H  
ATOM   1291  HA  GLU A 112      -7.732  32.040   4.634  1.00 45.37           H  
ATOM   1292  HB2 GLU A 112      -7.911  33.782   6.486  1.00 45.37           H  
ATOM   1293  HB3 GLU A 112      -7.375  32.555   7.629  1.00 45.37           H  
ATOM   1294  HG2 GLU A 112      -9.890  32.401   5.911  1.00 45.37           H  
ATOM   1295  HG3 GLU A 112      -9.395  31.207   7.103  1.00 45.37           H  
END
