# Supplementary material for: The structural landscape and diversity of Pyricularia oryzae MAX effectors revisited
Source: PLoS Pathog. 2024 May 6;20(5):e1012176. doi: 10.1371/journal.ppat.1012176 (PMC11132498; doi:10.1371/journal.ppat.1012176)
Supplement: S1 File — (ZIP) [file ppat.1012176.s018.zip › Supplementary_Data/MAX47.pdb]

ATOM      1  N   SER A  23      37.558   5.933 -30.017  1.00 50.04           N  
ATOM      2  CA  SER A  23      36.144   6.296 -30.024  1.00 50.04           C  
ATOM      3  C   SER A  23      35.697   6.423 -28.570  1.00 50.04           C  
ATOM      4  O   SER A  23      36.177   5.687 -27.714  1.00 50.04           O  
ATOM      5  CB  SER A  23      35.357   5.172 -30.703  1.00 50.04           C  
ATOM      6  OG  SER A  23      35.830   5.035 -32.033  1.00 50.04           O  
ATOM      7  H   SER A  23      37.799   5.280 -29.285  1.00 50.04           H  
ATOM      8  HA  SER A  23      35.967   7.236 -30.546  1.00 50.04           H  
ATOM      9  HB2 SER A  23      35.507   4.239 -30.160  1.00 50.04           H  
ATOM     10  HB3 SER A  23      34.295   5.413 -30.707  1.00 50.04           H  
ATOM     11  HG  SER A  23      35.430   4.235 -32.382  1.00 50.04           H  
ATOM     12  N   SER A  24      34.838   7.396 -28.289  1.00 54.69           N  
ATOM     13  CA  SER A  24      34.191   7.535 -26.990  1.00 54.69           C  
ATOM     14  C   SER A  24      33.111   6.461 -26.903  1.00 54.69           C  
ATOM     15  O   SER A  24      32.056   6.625 -27.511  1.00 54.69           O  
ATOM     16  CB  SER A  24      33.576   8.935 -26.857  1.00 54.69           C  
ATOM     17  OG  SER A  24      34.532   9.944 -27.153  1.00 54.69           O  
ATOM     18  H   SER A  24      34.489   7.990 -29.028  1.00 54.69           H  
ATOM     19  HA  SER A  24      34.914   7.387 -26.189  1.00 54.69           H  
ATOM     20  HB2 SER A  24      33.209   9.063 -25.839  1.00 54.69           H  
ATOM     21  HB3 SER A  24      32.736   9.040 -27.544  1.00 54.69           H  
ATOM     22  HG  SER A  24      34.187  10.774 -26.816  1.00 54.69           H  
ATOM     23  N   ASP A  25      33.383   5.353 -26.217  1.00 53.86           N  
ATOM     24  CA  ASP A  25      32.356   4.360 -25.907  1.00 53.86           C  
ATOM     25  C   ASP A  25      31.390   4.976 -24.890  1.00 53.86           C  
ATOM     26  O   ASP A  25      31.637   5.019 -23.687  1.00 53.86           O  
ATOM     27  CB  ASP A  25      32.979   3.037 -25.436  1.00 53.86           C  
ATOM     28  CG  ASP A  25      33.573   2.249 -26.608  1.00 53.86           C  
ATOM     29  OD1 ASP A  25      32.839   2.038 -27.601  1.00 53.86           O  
ATOM     30  OD2 ASP A  25      34.766   1.883 -26.520  1.00 53.86           O1-
ATOM     31  H   ASP A  25      34.312   5.196 -25.851  1.00 53.86           H  
ATOM     32  HA  ASP A  25      31.785   4.143 -26.810  1.00 53.86           H  
ATOM     33  HB2 ASP A  25      32.200   2.426 -24.979  1.00 53.86           H  
ATOM     34  HB3 ASP A  25      33.742   3.236 -24.684  1.00 53.86           H  
ATOM     35  N   SER A  26      30.317   5.557 -25.421  1.00 52.60           N  
ATOM     36  CA  SER A  26      29.197   6.080 -24.659  1.00 52.60           C  
ATOM     37  C   SER A  26      28.479   4.941 -23.942  1.00 52.60           C  
ATOM     38  O   SER A  26      27.915   4.051 -24.577  1.00 52.60           O  
ATOM     39  CB  SER A  26      28.224   6.813 -25.589  1.00 52.60           C  
ATOM     40  OG  SER A  26      28.872   7.911 -26.207  1.00 52.60           O  
ATOM     41  H   SER A  26      30.263   5.603 -26.429  1.00 52.60           H  
ATOM     42  HA  SER A  26      29.567   6.784 -23.915  1.00 52.60           H  
ATOM     43  HB2 SER A  26      27.855   6.129 -26.353  1.00 52.60           H  
ATOM     44  HB3 SER A  26      27.379   7.176 -25.004  1.00 52.60           H  
ATOM     45  HG  SER A  26      29.352   8.380 -25.520  1.00 52.60           H  
ATOM     46  N   ASP A  27      28.519   5.013 -22.613  1.00 50.42           N  
ATOM     47  CA  ASP A  27      27.466   4.655 -21.660  1.00 50.42           C  
ATOM     48  C   ASP A  27      26.354   3.755 -22.206  1.00 50.42           C  
ATOM     49  O   ASP A  27      25.215   4.172 -22.426  1.00 50.42           O  
ATOM     50  CB  ASP A  27      26.886   5.946 -21.062  1.00 50.42           C  
ATOM     51  CG  ASP A  27      27.927   6.698 -20.238  1.00 50.42           C  
ATOM     52  OD1 ASP A  27      28.449   6.085 -19.283  1.00 50.42           O  
ATOM     53  OD2 ASP A  27      28.213   7.863 -20.594  1.00 50.42           O1-
ATOM     54  H   ASP A  27      29.205   5.651 -22.236  1.00 50.42           H  
ATOM     55  HA  ASP A  27      27.935   4.109 -20.841  1.00 50.42           H  
ATOM     56  HB2 ASP A  27      26.055   5.692 -20.403  1.00 50.42           H  
ATOM     57  HB3 ASP A  27      26.507   6.582 -21.862  1.00 50.42           H  
ATOM     58  N   SER A  28      26.657   2.468 -22.338  1.00 51.31           N  
ATOM     59  CA  SER A  28      25.614   1.450 -22.291  1.00 51.31           C  
ATOM     60  C   SER A  28      25.234   1.224 -20.825  1.00 51.31           C  
ATOM     61  O   SER A  28      25.529   0.175 -20.256  1.00 51.31           O  
ATOM     62  CB  SER A  28      26.061   0.182 -23.018  1.00 51.31           C  
ATOM     63  OG  SER A  28      26.236   0.472 -24.392  1.00 51.31           O  
ATOM     64  H   SER A  28      27.620   2.193 -22.212  1.00 51.31           H  
ATOM     65  HA  SER A  28      24.723   1.813 -22.804  1.00 51.31           H  
ATOM     66  HB2 SER A  28      26.999  -0.174 -22.593  1.00 51.31           H  
ATOM     67  HB3 SER A  28      25.301  -0.591 -22.908  1.00 51.31           H  
ATOM     68  HG  SER A  28      26.674   1.323 -24.463  1.00 51.31           H  
ATOM     69  N   ASP A  29      24.573   2.211 -20.201  1.00 51.06           N  
ATOM     70  CA  ASP A  29      23.751   2.005 -18.994  1.00 51.06           C  
ATOM     71  C   ASP A  29      22.510   1.211 -19.421  1.00 51.06           C  
ATOM     72  O   ASP A  29      21.367   1.672 -19.423  1.00 51.06           O  
ATOM     73  CB  ASP A  29      23.428   3.331 -18.276  1.00 51.06           C  
ATOM     74  CG  ASP A  29      22.904   3.174 -16.830  1.00 51.06           C  
ATOM     75  OD1 ASP A  29      21.827   2.575 -16.577  1.00 51.06           O  
ATOM     76  OD2 ASP A  29      23.474   3.801 -15.916  1.00 51.06           O1-
ATOM     77  H   ASP A  29      24.444   3.072 -20.714  1.00 51.06           H  
ATOM     78  HA  ASP A  29      24.317   1.389 -18.296  1.00 51.06           H  
ATOM     79  HB2 ASP A  29      24.341   3.925 -18.242  1.00 51.06           H  
ATOM     80  HB3 ASP A  29      22.701   3.896 -18.860  1.00 51.06           H  
ATOM     81  N   SER A  30      22.769  -0.016 -19.863  1.00 45.84           N  
ATOM     82  CA  SER A  30      21.791  -1.067 -20.051  1.00 45.84           C  
ATOM     83  C   SER A  30      21.401  -1.532 -18.656  1.00 45.84           C  
ATOM     84  O   SER A  30      21.778  -2.614 -18.222  1.00 45.84           O  
ATOM     85  CB  SER A  30      22.384  -2.206 -20.888  1.00 45.84           C  
ATOM     86  OG  SER A  30      22.731  -1.738 -22.177  1.00 45.84           O  
ATOM     87  H   SER A  30      23.742  -0.278 -19.925  1.00 45.84           H  
ATOM     88  HA  SER A  30      20.913  -0.671 -20.560  1.00 45.84           H  
ATOM     89  HB2 SER A  30      23.276  -2.589 -20.394  1.00 45.84           H  
ATOM     90  HB3 SER A  30      21.654  -3.010 -20.978  1.00 45.84           H  
ATOM     91  HG  SER A  30      23.369  -2.340 -22.568  1.00 45.84           H  
ATOM     92  N   SER A  31      20.685  -0.679 -17.928  1.00 47.59           N  
ATOM     93  CA  SER A  31      19.899  -1.076 -16.768  1.00 47.59           C  
ATOM     94  C   SER A  31      18.493  -1.406 -17.288  1.00 47.59           C  
ATOM     95  O   SER A  31      17.630  -0.519 -17.279  1.00 47.59           O  
ATOM     96  CB  SER A  31      19.878   0.044 -15.723  1.00 47.59           C  
ATOM     97  OG  SER A  31      21.164   0.329 -15.217  1.00 47.59           O  
ATOM     98  H   SER A  31      20.576   0.257 -18.290  1.00 47.59           H  
ATOM     99  HA  SER A  31      20.337  -1.953 -16.291  1.00 47.59           H  
ATOM    100  HB2 SER A  31      19.480   0.950 -16.180  1.00 47.59           H  
ATOM    101  HB3 SER A  31      19.231  -0.253 -14.898  1.00 47.59           H  
ATOM    102  HG  SER A  31      21.540   1.043 -15.736  1.00 47.59           H  
ATOM    103  N   PRO A  32      18.232  -2.631 -17.799  1.00 51.13           N  
ATOM    104  CA  PRO A  32      16.925  -3.027 -18.338  1.00 51.13           C  
ATOM    105  C   PRO A  32      15.774  -2.900 -17.323  1.00 51.13           C  
ATOM    106  O   PRO A  32      14.610  -2.911 -17.709  1.00 51.13           O  
ATOM    107  CB  PRO A  32      17.103  -4.465 -18.847  1.00 51.13           C  
ATOM    108  CG  PRO A  32      18.287  -4.997 -18.046  1.00 51.13           C  
ATOM    109  CD  PRO A  32      19.150  -3.757 -17.897  1.00 51.13           C  
ATOM    110  HA  PRO A  32      16.680  -2.385 -19.184  1.00 51.13           H  
ATOM    111  HB2 PRO A  32      16.211  -5.072 -18.690  1.00 51.13           H  
ATOM    112  HB3 PRO A  32      17.362  -4.445 -19.906  1.00 51.13           H  
ATOM    113  HG2 PRO A  32      17.950  -5.330 -17.064  1.00 51.13           H  
ATOM    114  HG3 PRO A  32      18.810  -5.796 -18.570  1.00 51.13           H  
ATOM    115  HD2 PRO A  32      19.739  -3.658 -18.809  1.00 51.13           H  
ATOM    116  HD3 PRO A  32      19.790  -3.855 -17.020  1.00 51.13           H  
ATOM    117  N   ASP A  33      16.073  -2.669 -16.044  1.00 52.63           N  
ATOM    118  CA  ASP A  33      15.087  -2.493 -14.975  1.00 52.63           C  
ATOM    119  C   ASP A  33      14.645  -1.034 -14.742  1.00 52.63           C  
ATOM    120  O   ASP A  33      13.760  -0.763 -13.918  1.00 52.63           O  
ATOM    121  CB  ASP A  33      15.656  -3.123 -13.703  1.00 52.63           C  
ATOM    122  CG  ASP A  33      16.017  -4.586 -13.957  1.00 52.63           C  
ATOM    123  OD1 ASP A  33      15.079  -5.362 -14.235  1.00 52.63           O  
ATOM    124  OD2 ASP A  33      17.232  -4.879 -13.934  1.00 52.63           O1-
ATOM    125  H   ASP A  33      17.030  -2.822 -15.759  1.00 52.63           H  
ATOM    126  HA  ASP A  33      14.193  -3.060 -15.236  1.00 52.63           H  
ATOM    127  HB2 ASP A  33      16.537  -2.565 -13.388  1.00 52.63           H  
ATOM    128  HB3 ASP A  33      14.911  -3.071 -12.908  1.00 52.63           H  
ATOM    129  N   ARG A  34      15.205  -0.055 -15.476  1.00 49.26           N  
ATOM    130  CA  ARG A  34      14.777   1.358 -15.370  1.00 49.26           C  
ATOM    131  C   ARG A  34      13.288   1.547 -15.695  1.00 49.26           C  
ATOM    132  O   ARG A  34      12.663   2.434 -15.122  1.00 49.26           O  
ATOM    133  CB  ARG A  34      15.659   2.280 -16.233  1.00 49.26           C  
ATOM    134  CG  ARG A  34      17.007   2.605 -15.562  1.00 49.26           C  
ATOM    135  CD  ARG A  34      17.826   3.570 -16.436  1.00 49.26           C  
ATOM    136  NE  ARG A  34      19.175   3.854 -15.891  1.00 49.26           N  
ATOM    137  CZ  ARG A  34      19.770   5.025 -15.743  1.00 49.26           C  
ATOM    138  NH1 ARG A  34      19.186   6.153 -16.050  1.00 49.26           N1+
ATOM    139  NH2 ARG A  34      20.994   5.086 -15.311  1.00 49.26           N  
ATOM    140  H   ARG A  34      15.933  -0.312 -16.127  1.00 49.26           H  
ATOM    141  HA  ARG A  34      14.892   1.680 -14.335  1.00 49.26           H  
ATOM    142  HB2 ARG A  34      15.130   3.219 -16.395  1.00 49.26           H  
ATOM    143  HB3 ARG A  34      15.830   1.816 -17.204  1.00 49.26           H  
ATOM    144  HG2 ARG A  34      17.562   1.679 -15.410  1.00 49.26           H  
ATOM    145  HG3 ARG A  34      16.828   3.068 -14.592  1.00 49.26           H  
ATOM    146  HD2 ARG A  34      17.256   4.491 -16.558  1.00 49.26           H  
ATOM    147  HD3 ARG A  34      17.950   3.119 -17.421  1.00 49.26           H  
ATOM    148  HE  ARG A  34      19.823   3.082 -15.832  1.00 49.26           H  
ATOM    149 HH11 ARG A  34      18.313   6.100 -16.555  1.00 49.26           H  
ATOM    150 HH12 ARG A  34      19.746   6.994 -16.040  1.00 49.26           H  
ATOM    151 HH21 ARG A  34      21.531   5.941 -15.294  1.00 49.26           H  
ATOM    152 HH22 ARG A  34      21.561   4.252 -15.351  1.00 49.26           H  
ATOM    153  N   GLY A  35      12.711   0.696 -16.549  1.00 51.31           N  
ATOM    154  CA  GLY A  35      11.282   0.740 -16.885  1.00 51.31           C  
ATOM    155  C   GLY A  35      10.372   0.297 -15.735  1.00 51.31           C  
ATOM    156  O   GLY A  35       9.373   0.950 -15.447  1.00 51.31           O  
ATOM    157  H   GLY A  35      13.288  -0.020 -16.965  1.00 51.31           H  
ATOM    158  HA2 GLY A  35      11.004   1.755 -17.172  1.00 51.31           H  
ATOM    159  HA3 GLY A  35      11.098   0.081 -17.733  1.00 51.31           H  
ATOM    160  N   LEU A  36      10.737  -0.773 -15.021  1.00 54.98           N  
ATOM    161  CA  LEU A  36       9.937  -1.297 -13.906  1.00 54.98           C  
ATOM    162  C   LEU A  36      10.068  -0.423 -12.657  1.00 54.98           C  
ATOM    163  O   LEU A  36       9.080  -0.169 -11.967  1.00 54.98           O  
ATOM    164  CB  LEU A  36      10.364  -2.743 -13.603  1.00 54.98           C  
ATOM    165  CG  LEU A  36      10.080  -3.744 -14.738  1.00 54.98           C  
ATOM    166  CD1 LEU A  36      10.729  -5.084 -14.408  1.00 54.98           C  
ATOM    167  CD2 LEU A  36       8.578  -3.969 -14.941  1.00 54.98           C  
ATOM    168  H   LEU A  36      11.599  -1.244 -15.258  1.00 54.98           H  
ATOM    169  HA  LEU A  36       8.883  -1.281 -14.184  1.00 54.98           H  
ATOM    170  HB2 LEU A  36       9.848  -3.084 -12.705  1.00 54.98           H  
ATOM    171  HB3 LEU A  36      11.433  -2.752 -13.389  1.00 54.98           H  
ATOM    172  HG  LEU A  36      10.509  -3.376 -15.670  1.00 54.98           H  
ATOM    173 HD11 LEU A  36      10.515  -5.812 -15.190  1.00 54.98           H  
ATOM    174 HD12 LEU A  36      11.811  -4.968 -14.341  1.00 54.98           H  
ATOM    175 HD13 LEU A  36      10.362  -5.469 -13.458  1.00 54.98           H  
ATOM    176 HD21 LEU A  36       8.170  -4.387 -14.021  1.00 54.98           H  
ATOM    177 HD22 LEU A  36       8.088  -3.035 -15.216  1.00 54.98           H  
ATOM    178 HD23 LEU A  36       8.440  -4.690 -15.747  1.00 54.98           H  
ATOM    179  N   SER A  37      11.272   0.098 -12.405  1.00 62.97           N  
ATOM    180  CA  SER A  37      11.561   0.964 -11.257  1.00 62.97           C  
ATOM    181  C   SER A  37      10.872   2.330 -11.308  1.00 62.97           C  
ATOM    182  O   SER A  37      11.006   3.099 -10.362  1.00 62.97           O  
ATOM    183  CB  SER A  37      13.071   1.146 -11.078  1.00 62.97           C  
ATOM    184  OG  SER A  37      13.640   1.753 -12.216  1.00 62.97           O  
ATOM    185  H   SER A  37      12.037  -0.183 -13.003  1.00 62.97           H  
ATOM    186  HA  SER A  37      11.185   0.463 -10.365  1.00 62.97           H  
ATOM    187  HB2 SER A  37      13.263   1.768 -10.203  1.00 62.97           H  
ATOM    188  HB3 SER A  37      13.536   0.174 -10.920  1.00 62.97           H  
ATOM    189  HG  SER A  37      13.741   1.060 -12.872  1.00 62.97           H  
ATOM    190  N   ARG A  38      10.122   2.663 -12.363  1.00 78.01           N  
ATOM    191  CA  ARG A  38       9.343   3.907 -12.457  1.00 78.01           C  
ATOM    192  C   ARG A  38       7.839   3.684 -12.511  1.00 78.01           C  
ATOM    193  O   ARG A  38       7.123   4.621 -12.815  1.00 78.01           O  
ATOM    194  CB  ARG A  38       9.836   4.757 -13.633  1.00 78.01           C  
ATOM    195  CG  ARG A  38      11.256   5.270 -13.392  1.00 78.01           C  
ATOM    196  CD  ARG A  38      11.606   6.249 -14.508  1.00 78.01           C  
ATOM    197  NE  ARG A  38      12.956   6.806 -14.329  1.00 78.01           N  
ATOM    198  CZ  ARG A  38      13.442   7.833 -15.001  1.00 78.01           C  
ATOM    199  NH1 ARG A  38      12.742   8.446 -15.917  1.00 78.01           N1+
ATOM    200  NH2 ARG A  38      14.649   8.264 -14.758  1.00 78.01           N  
ATOM    201  H   ARG A  38      10.081   2.016 -13.138  1.00 78.01           H  
ATOM    202  HA  ARG A  38       9.482   4.499 -11.552  1.00 78.01           H  
ATOM    203  HB2 ARG A  38       9.183   5.621 -13.757  1.00 78.01           H  
ATOM    204  HB3 ARG A  38       9.803   4.170 -14.551  1.00 78.01           H  
ATOM    205  HG2 ARG A  38      11.962   4.440 -13.393  1.00 78.01           H  
ATOM    206  HG3 ARG A  38      11.301   5.786 -12.432  1.00 78.01           H  
ATOM    207  HD2 ARG A  38      10.869   7.052 -14.508  1.00 78.01           H  
ATOM    208  HD3 ARG A  38      11.549   5.727 -15.464  1.00 78.01           H  
ATOM    209  HE  ARG A  38      13.556   6.342 -13.662  1.00 78.01           H  
ATOM    210 HH11 ARG A  38      11.796   8.137 -16.092  1.00 78.01           H  
ATOM    211 HH12 ARG A  38      13.096   9.244 -16.425  1.00 78.01           H  
ATOM    212 HH21 ARG A  38      14.981   9.086 -15.241  1.00 78.01           H  
ATOM    213 HH22 ARG A  38      15.186   7.857 -14.005  1.00 78.01           H  
ATOM    214  N   MET A  39       7.339   2.493 -12.195  1.00 91.81           N  
ATOM    215  CA  MET A  39       5.896   2.255 -12.165  1.00 91.81           C  
ATOM    216  C   MET A  39       5.331   2.300 -10.744  1.00 91.81           C  
ATOM    217  O   MET A  39       5.907   1.748  -9.803  1.00 91.81           O  
ATOM    218  CB  MET A  39       5.559   0.943 -12.864  1.00 91.81           C  
ATOM    219  CG  MET A  39       5.803   1.030 -14.375  1.00 91.81           C  
ATOM    220  SD  MET A  39       5.313  -0.468 -15.271  1.00 91.81           S  
ATOM    221  CE  MET A  39       3.525  -0.462 -14.950  1.00 91.81           C  
ATOM    222  H   MET A  39       7.964   1.734 -11.966  1.00 91.81           H  
ATOM    223  HA  MET A  39       5.384   3.036 -12.728  1.00 91.81           H  
ATOM    224  HB2 MET A  39       6.164   0.141 -12.442  1.00 91.81           H  
ATOM    225  HB3 MET A  39       4.507   0.724 -12.682  1.00 91.81           H  
ATOM    226  HG2 MET A  39       6.863   1.207 -14.556  1.00 91.81           H  
ATOM    227  HG3 MET A  39       5.243   1.873 -14.779  1.00 91.81           H  
ATOM    228  HE1 MET A  39       3.104   0.512 -15.198  1.00 91.81           H  
ATOM    229  HE2 MET A  39       3.318  -0.692 -13.905  1.00 91.81           H  
ATOM    230  HE3 MET A  39       3.038  -1.212 -15.573  1.00 91.81           H  
ATOM    231  N   CYS A  40       4.171   2.929 -10.612  1.00 93.58           N  
ATOM    232  CA  CYS A  40       3.321   2.901  -9.434  1.00 93.58           C  
ATOM    233  C   CYS A  40       2.156   1.942  -9.664  1.00 93.58           C  
ATOM    234  O   CYS A  40       1.585   1.896 -10.750  1.00 93.58           O  
ATOM    235  CB  CYS A  40       2.818   4.315  -9.146  1.00 93.58           C  
ATOM    236  SG  CYS A  40       4.140   5.463  -8.707  1.00 93.58           S  
ATOM    237  H   CYS A  40       3.769   3.349 -11.438  1.00 93.58           H  
ATOM    238  HA  CYS A  40       3.895   2.558  -8.573  1.00 93.58           H  
ATOM    239  HB2 CYS A  40       2.316   4.689 -10.038  1.00 93.58           H  
ATOM    240  HB3 CYS A  40       2.087   4.288  -8.338  1.00 93.58           H  
ATOM    241  N   CYS A  41       1.801   1.204  -8.622  1.00 94.72           N  
ATOM    242  CA  CYS A  41       0.619   0.364  -8.562  1.00 94.72           C  
ATOM    243  C   CYS A  41      -0.417   1.049  -7.673  1.00 94.72           C  
ATOM    244  O   CYS A  41      -0.125   1.333  -6.506  1.00 94.72           O  
ATOM    245  CB  CYS A  41       1.037  -0.988  -7.990  1.00 94.72           C  
ATOM    246  SG  CYS A  41       2.210  -1.923  -9.002  1.00 94.72           S  
ATOM    247  H   CYS A  41       2.341   1.294  -7.773  1.00 94.72           H  
ATOM    248  HA  CYS A  41       0.198   0.216  -9.556  1.00 94.72           H  
ATOM    249  HB2 CYS A  41       0.140  -1.590  -7.848  1.00 94.72           H  
ATOM    250  HB3 CYS A  41       1.495  -0.819  -7.015  1.00 94.72           H  
ATOM    251  N   ASP A  42      -1.604   1.303  -8.216  1.00 95.83           N  
ATOM    252  CA  ASP A  42      -2.696   1.973  -7.521  1.00 95.83           C  
ATOM    253  C   ASP A  42      -3.742   0.948  -7.058  1.00 95.83           C  
ATOM    254  O   ASP A  42      -4.221   0.109  -7.828  1.00 95.83           O  
ATOM    255  CB  ASP A  42      -3.309   3.061  -8.421  1.00 95.83           C  
ATOM    256  CG  ASP A  42      -2.336   4.202  -8.762  1.00 95.83           C  
ATOM    257  OD1 ASP A  42      -1.640   4.699  -7.847  1.00 95.83           O  
ATOM    258  OD2 ASP A  42      -2.318   4.676  -9.913  1.00 95.83           O1-
ATOM    259  H   ASP A  42      -1.776   1.042  -9.176  1.00 95.83           H  
ATOM    260  HA  ASP A  42      -2.305   2.474  -6.636  1.00 95.83           H  
ATOM    261  HB2 ASP A  42      -3.674   2.604  -9.340  1.00 95.83           H  
ATOM    262  HB3 ASP A  42      -4.166   3.492  -7.903  1.00 95.83           H  
ATOM    263  N   TYR A  43      -4.118   1.030  -5.782  1.00 96.56           N  
ATOM    264  CA  TYR A  43      -5.075   0.128  -5.149  1.00 96.56           C  
ATOM    265  C   TYR A  43      -6.191   0.897  -4.461  1.00 96.56           C  
ATOM    266  O   TYR A  43      -5.967   1.943  -3.849  1.00 96.56           O  
ATOM    267  CB  TYR A  43      -4.396  -0.783  -4.119  1.00 96.56           C  
ATOM    268  CG  TYR A  43      -3.228  -1.571  -4.658  1.00 96.56           C  
ATOM    269  CD1 TYR A  43      -3.406  -2.877  -5.157  1.00 96.56           C  
ATOM    270  CD2 TYR A  43      -1.959  -0.967  -4.682  1.00 96.56           C  
ATOM    271  CE1 TYR A  43      -2.303  -3.586  -5.672  1.00 96.56           C  
ATOM    272  CE2 TYR A  43      -0.868  -1.667  -5.205  1.00 96.56           C  
ATOM    273  CZ  TYR A  43      -1.032  -2.973  -5.684  1.00 96.56           C  
ATOM    274  OH  TYR A  43       0.065  -3.624  -6.127  1.00 96.56           O  
ATOM    275  H   TYR A  43      -3.654   1.705  -5.192  1.00 96.56           H  
ATOM    276  HA  TYR A  43      -5.517  -0.502  -5.921  1.00 96.56           H  
ATOM    277  HB2 TYR A  43      -5.137  -1.480  -3.725  1.00 96.56           H  
ATOM    278  HB3 TYR A  43      -4.047  -0.172  -3.287  1.00 96.56           H  
ATOM    279  HD1 TYR A  43      -4.387  -3.329  -5.157  1.00 96.56           H  
ATOM    280  HD2 TYR A  43      -1.826   0.048  -4.338  1.00 96.56           H  
ATOM    281  HE1 TYR A  43      -2.426  -4.587  -6.058  1.00 96.56           H  
ATOM    282  HE2 TYR A  43       0.105  -1.201  -5.265  1.00 96.56           H  
ATOM    283  HH  TYR A  43      -0.178  -4.493  -6.454  1.00 96.56           H  
ATOM    284  N   LYS A  44      -7.388   0.316  -4.462  1.00 96.72           N  
ATOM    285  CA  LYS A  44      -8.498   0.727  -3.610  1.00 96.72           C  
ATOM    286  C   LYS A  44      -8.572  -0.192  -2.395  1.00 96.72           C  
ATOM    287  O   LYS A  44      -8.681  -1.409  -2.521  1.00 96.72           O  
ATOM    288  CB  LYS A  44      -9.777   0.729  -4.443  1.00 96.72           C  
ATOM    289  CG  LYS A  44     -10.955   1.345  -3.682  1.00 96.72           C  
ATOM    290  CD  LYS A  44     -12.167   1.346  -4.612  1.00 96.72           C  
ATOM    291  CE  LYS A  44     -13.382   1.985  -3.947  1.00 96.72           C  
ATOM    292  NZ  LYS A  44     -14.535   1.931  -4.877  1.00 96.72           N1+
ATOM    293  H   LYS A  44      -7.482  -0.541  -4.988  1.00 96.72           H  
ATOM    294  HA  LYS A  44      -8.319   1.745  -3.261  1.00 96.72           H  
ATOM    295  HB2 LYS A  44      -9.602   1.314  -5.345  1.00 96.72           H  
ATOM    296  HB3 LYS A  44     -10.021  -0.291  -4.739  1.00 96.72           H  
ATOM    297  HG2 LYS A  44     -11.178   0.755  -2.792  1.00 96.72           H  
ATOM    298  HG3 LYS A  44     -10.712   2.367  -3.391  1.00 96.72           H  
ATOM    299  HD2 LYS A  44     -12.398   0.316  -4.886  1.00 96.72           H  
ATOM    300  HD3 LYS A  44     -11.918   1.897  -5.519  1.00 96.72           H  
ATOM    301  HE2 LYS A  44     -13.141   3.016  -3.688  1.00 96.72           H  
ATOM    302  HE3 LYS A  44     -13.605   1.436  -3.032  1.00 96.72           H  
ATOM    303  HZ1 LYS A  44     -15.371   2.319  -4.464  1.00 96.72           H  
ATOM    304  HZ2 LYS A  44     -14.318   2.431  -5.727  1.00 96.72           H  
ATOM    305  HZ3 LYS A  44     -14.708   0.971  -5.141  1.00 96.72           H  
ATOM    306  N   ILE A  45      -8.524   0.397  -1.205  1.00 95.15           N  
ATOM    307  CA  ILE A  45      -8.563  -0.329   0.064  1.00 95.15           C  
ATOM    308  C   ILE A  45      -9.999  -0.394   0.574  1.00 95.15           C  
ATOM    309  O   ILE A  45     -10.646   0.638   0.783  1.00 95.15           O  
ATOM    310  CB  ILE A  45      -7.615   0.297   1.104  1.00 95.15           C  
ATOM    311  CG1 ILE A  45      -6.167   0.315   0.571  1.00 95.15           C  
ATOM    312  CG2 ILE A  45      -7.697  -0.507   2.422  1.00 95.15           C  
ATOM    313  CD1 ILE A  45      -5.227   1.151   1.438  1.00 95.15           C  
ATOM    314  H   ILE A  45      -8.384   1.397  -1.178  1.00 95.15           H  
ATOM    315  HA  ILE A  45      -8.212  -1.345  -0.114  1.00 95.15           H  
ATOM    316  HB  ILE A  45      -7.933   1.321   1.297  1.00 95.15           H  
ATOM    317 HG12 ILE A  45      -5.798  -0.710   0.520  1.00 95.15           H  
ATOM    318 HG13 ILE A  45      -6.128   0.736  -0.434  1.00 95.15           H  
ATOM    319 HG21 ILE A  45      -8.712  -0.483   2.818  1.00 95.15           H  
ATOM    320 HG22 ILE A  45      -7.048  -0.080   3.186  1.00 95.15           H  
ATOM    321 HG23 ILE A  45      -7.406  -1.542   2.242  1.00 95.15           H  
ATOM    322 HD11 ILE A  45      -5.505   2.203   1.378  1.00 95.15           H  
ATOM    323 HD12 ILE A  45      -4.204   1.014   1.088  1.00 95.15           H  
ATOM    324 HD13 ILE A  45      -5.264   0.822   2.476  1.00 95.15           H  
ATOM    325  N   SER A  46     -10.469  -1.608   0.853  1.00 94.84           N  
ATOM    326  CA  SER A  46     -11.802  -1.860   1.402  1.00 94.84           C  
ATOM    327  C   SER A  46     -11.742  -2.583   2.753  1.00 94.84           C  
ATOM    328  O   SER A  46     -10.895  -3.453   2.936  1.00 94.84           O  
ATOM    329  CB  SER A  46     -12.657  -2.630   0.395  1.00 94.84           C  
ATOM    330  OG  SER A  46     -13.004  -1.764  -0.668  1.00 94.84           O  
ATOM    331  H   SER A  46      -9.873  -2.400   0.655  1.00 94.84           H  
ATOM    332  HA  SER A  46     -12.293  -0.897   1.542  1.00 94.84           H  
ATOM    333  HB2 SER A  46     -13.568  -2.986   0.877  1.00 94.84           H  
ATOM    334  HB3 SER A  46     -12.099  -3.484   0.008  1.00 94.84           H  
ATOM    335  HG  SER A  46     -12.812  -2.212  -1.495  1.00 94.84           H  
ATOM    336  N   PRO A  47     -12.641  -2.256   3.704  1.00 93.05           N  
ATOM    337  CA  PRO A  47     -13.609  -1.159   3.653  1.00 93.05           C  
ATOM    338  C   PRO A  47     -12.944   0.215   3.857  1.00 93.05           C  
ATOM    339  O   PRO A  47     -11.864   0.328   4.434  1.00 93.05           O  
ATOM    340  CB  PRO A  47     -14.617  -1.473   4.761  1.00 93.05           C  
ATOM    341  CG  PRO A  47     -13.755  -2.171   5.813  1.00 93.05           C  
ATOM    342  CD  PRO A  47     -12.752  -2.959   4.973  1.00 93.05           C  
ATOM    343  HA  PRO A  47     -14.134  -1.161   2.697  1.00 93.05           H  
ATOM    344  HB2 PRO A  47     -15.095  -0.578   5.160  1.00 93.05           H  
ATOM    345  HB3 PRO A  47     -15.368  -2.167   4.385  1.00 93.05           H  
ATOM    346  HG2 PRO A  47     -14.347  -2.824   6.455  1.00 93.05           H  
ATOM    347  HG3 PRO A  47     -13.225  -1.425   6.405  1.00 93.05           H  
ATOM    348  HD2 PRO A  47     -11.789  -2.996   5.482  1.00 93.05           H  
ATOM    349  HD3 PRO A  47     -13.119  -3.970   4.795  1.00 93.05           H  
ATOM    350  N   GLY A  48     -13.624   1.273   3.412  1.00 86.54           N  
ATOM    351  CA  GLY A  48     -13.196   2.668   3.579  1.00 86.54           C  
ATOM    352  C   GLY A  48     -12.900   3.395   2.269  1.00 86.54           C  
ATOM    353  O   GLY A  48     -12.917   4.621   2.258  1.00 86.54           O  
ATOM    354  H   GLY A  48     -14.504   1.110   2.943  1.00 86.54           H  
ATOM    355  HA2 GLY A  48     -13.982   3.219   4.097  1.00 86.54           H  
ATOM    356  HA3 GLY A  48     -12.294   2.713   4.189  1.00 86.54           H  
ATOM    357  N   GLY A  49     -12.666   2.661   1.175  1.00 85.50           N  
ATOM    358  CA  GLY A  49     -12.537   3.215  -0.175  1.00 85.50           C  
ATOM    359  C   GLY A  49     -11.328   4.129  -0.371  1.00 85.50           C  
ATOM    360  O   GLY A  49     -11.322   4.921  -1.308  1.00 85.50           O  
ATOM    361  H   GLY A  49     -12.504   1.670   1.278  1.00 85.50           H  
ATOM    362  HA2 GLY A  49     -13.434   3.785  -0.419  1.00 85.50           H  
ATOM    363  HA3 GLY A  49     -12.441   2.389  -0.879  1.00 85.50           H  
ATOM    364  N   LYS A  50     -10.326   4.052   0.511  1.00 92.81           N  
ATOM    365  CA  LYS A  50      -9.113   4.867   0.406  1.00 92.81           C  
ATOM    366  C   LYS A  50      -8.240   4.333  -0.719  1.00 92.81           C  
ATOM    367  O   LYS A  50      -8.010   3.128  -0.782  1.00 92.81           O  
ATOM    368  CB  LYS A  50      -8.328   4.880   1.723  1.00 92.81           C  
ATOM    369  CG  LYS A  50      -9.098   5.594   2.838  1.00 92.81           C  
ATOM    370  CD  LYS A  50      -8.228   5.721   4.091  1.00 92.81           C  
ATOM    371  CE  LYS A  50      -9.016   6.454   5.178  1.00 92.81           C  
ATOM    372  NZ  LYS A  50      -8.166   6.739   6.359  1.00 92.81           N1+
ATOM    373  H   LYS A  50     -10.354   3.292   1.177  1.00 92.81           H  
ATOM    374  HA  LYS A  50      -9.396   5.887   0.145  1.00 92.81           H  
ATOM    375  HB2 LYS A  50      -7.386   5.401   1.554  1.00 92.81           H  
ATOM    376  HB3 LYS A  50      -8.103   3.857   2.024  1.00 92.81           H  
ATOM    377  HG2 LYS A  50     -10.000   5.031   3.080  1.00 92.81           H  
ATOM    378  HG3 LYS A  50      -9.382   6.589   2.497  1.00 92.81           H  
ATOM    379  HD2 LYS A  50      -7.944   4.727   4.438  1.00 92.81           H  
ATOM    380  HD3 LYS A  50      -7.330   6.285   3.839  1.00 92.81           H  
ATOM    381  HE2 LYS A  50      -9.391   7.387   4.757  1.00 92.81           H  
ATOM    382  HE3 LYS A  50      -9.877   5.848   5.456  1.00 92.81           H  
ATOM    383  HZ1 LYS A  50      -8.700   7.228   7.063  1.00 92.81           H  
ATOM    384  HZ2 LYS A  50      -7.396   7.331   6.083  1.00 92.81           H  
ATOM    385  HZ3 LYS A  50      -7.794   5.882   6.743  1.00 92.81           H  
ATOM    386  N   SER A  51      -7.720   5.226  -1.546  1.00 93.68           N  
ATOM    387  CA  SER A  51      -6.686   4.868  -2.509  1.00 93.68           C  
ATOM    388  C   SER A  51      -5.333   4.758  -1.813  1.00 93.68           C  
ATOM    389  O   SER A  51      -5.035   5.514  -0.884  1.00 93.68           O  
ATOM    390  CB  SER A  51      -6.628   5.858  -3.671  1.00 93.68           C  
ATOM    391  OG  SER A  51      -7.909   5.959  -4.263  1.00 93.68           O  
ATOM    392  H   SER A  51      -8.013   6.192  -1.504  1.00 93.68           H  
ATOM    393  HA  SER A  51      -6.938   3.897  -2.936  1.00 93.68           H  
ATOM    394  HB2 SER A  51      -5.911   5.501  -4.410  1.00 93.68           H  
ATOM    395  HB3 SER A  51      -6.312   6.837  -3.310  1.00 93.68           H  
ATOM    396  HG  SER A  51      -7.802   6.333  -5.140  1.00 93.68           H  
ATOM    397  N   TRP A  52      -4.520   3.812  -2.257  1.00 94.90           N  
ATOM    398  CA  TRP A  52      -3.134   3.678  -1.842  1.00 94.90           C  
ATOM    399  C   TRP A  52      -2.286   3.314  -3.046  1.00 94.90           C  
ATOM    400  O   TRP A  52      -2.630   2.404  -3.798  1.00 94.90           O  
ATOM    401  CB  TRP A  52      -3.024   2.636  -0.733  1.00 94.90           C  
ATOM    402  CG  TRP A  52      -1.641   2.392  -0.217  1.00 94.90           C  
ATOM    403  CD1 TRP A  52      -0.880   3.294   0.444  1.00 94.90           C  
ATOM    404  CD2 TRP A  52      -0.808   1.202  -0.366  1.00 94.90           C  
ATOM    405  CE2 TRP A  52       0.450   1.452   0.259  1.00 94.90           C  
ATOM    406  CE3 TRP A  52      -0.977  -0.049  -0.996  1.00 94.90           C  
ATOM    407  NE1 TRP A  52       0.356   2.746   0.724  1.00 94.90           N  
ATOM    408  CZ2 TRP A  52       1.485   0.507   0.273  1.00 94.90           C  
ATOM    409  CZ3 TRP A  52       0.052  -1.007  -0.987  1.00 94.90           C  
ATOM    410  CH2 TRP A  52       1.281  -0.727  -0.369  1.00 94.90           C  
ATOM    411  H   TRP A  52      -4.843   3.196  -2.988  1.00 94.90           H  
ATOM    412  HA  TRP A  52      -2.777   4.633  -1.457  1.00 94.90           H  
ATOM    413  HB2 TRP A  52      -3.437   1.694  -1.092  1.00 94.90           H  
ATOM    414  HB3 TRP A  52      -3.630   2.989   0.102  1.00 94.90           H  
ATOM    415  HD1 TRP A  52      -1.181   4.308   0.663  1.00 94.90           H  
ATOM    416  HE1 TRP A  52       1.133   3.283   1.079  1.00 94.90           H  
ATOM    417  HE3 TRP A  52      -1.897  -0.256  -1.521  1.00 94.90           H  
ATOM    418  HZ2 TRP A  52       2.436   0.741   0.730  1.00 94.90           H  
ATOM    419  HZ3 TRP A  52      -0.094  -1.948  -1.496  1.00 94.90           H  
ATOM    420  HH2 TRP A  52       2.079  -1.452  -0.432  1.00 94.90           H  
ATOM    421  N   SER A  53      -1.184   4.032  -3.201  1.00 94.63           N  
ATOM    422  CA  SER A  53      -0.274   3.899  -4.327  1.00 94.63           C  
ATOM    423  C   SER A  53       1.094   3.499  -3.806  1.00 94.63           C  
ATOM    424  O   SER A  53       1.546   3.986  -2.767  1.00 94.63           O  
ATOM    425  CB  SER A  53      -0.211   5.208  -5.116  1.00 94.63           C  
ATOM    426  OG  SER A  53      -1.511   5.598  -5.504  1.00 94.63           O  
ATOM    427  H   SER A  53      -0.969   4.763  -2.538  1.00 94.63           H  
ATOM    428  HA  SER A  53      -0.636   3.126  -5.005  1.00 94.63           H  
ATOM    429  HB2 SER A  53       0.235   5.989  -4.500  1.00 94.63           H  
ATOM    430  HB3 SER A  53       0.393   5.061  -6.011  1.00 94.63           H  
ATOM    431  HG  SER A  53      -1.637   5.246  -6.388  1.00 94.63           H  
ATOM    432  N   THR A  54       1.761   2.584  -4.500  1.00 93.34           N  
ATOM    433  CA  THR A  54       3.091   2.131  -4.098  1.00 93.34           C  
ATOM    434  C   THR A  54       3.961   1.827  -5.302  1.00 93.34           C  
ATOM    435  O   THR A  54       3.480   1.413  -6.356  1.00 93.34           O  
ATOM    436  CB  THR A  54       3.000   0.942  -3.132  1.00 93.34           C  
ATOM    437  CG2 THR A  54       2.462  -0.334  -3.761  1.00 93.34           C  
ATOM    438  OG1 THR A  54       4.261   0.647  -2.593  1.00 93.34           O  
ATOM    439  H   THR A  54       1.328   2.179  -5.318  1.00 93.34           H  
ATOM    440  HA  THR A  54       3.577   2.947  -3.563  1.00 93.34           H  
ATOM    441  HB  THR A  54       2.343   1.219  -2.308  1.00 93.34           H  
ATOM    442  HG1 THR A  54       4.525   1.403  -2.063  1.00 93.34           H  
ATOM    443 HG21 THR A  54       2.504  -1.149  -3.039  1.00 93.34           H  
ATOM    444 HG22 THR A  54       3.036  -0.604  -4.648  1.00 93.34           H  
ATOM    445 HG23 THR A  54       1.421  -0.155  -4.030  1.00 93.34           H  
ATOM    446  N   LYS A  55       5.262   2.050  -5.140  1.00 92.15           N  
ATOM    447  CA  LYS A  55       6.239   1.871  -6.203  1.00 92.15           C  
ATOM    448  C   LYS A  55       6.568   0.395  -6.394  1.00 92.15           C  
ATOM    449  O   LYS A  55       6.855  -0.322  -5.433  1.00 92.15           O  
ATOM    450  CB  LYS A  55       7.455   2.735  -5.887  1.00 92.15           C  
ATOM    451  CG  LYS A  55       8.393   2.853  -7.086  1.00 92.15           C  
ATOM    452  CD  LYS A  55       9.390   3.973  -6.787  1.00 92.15           C  
ATOM    453  CE  LYS A  55      10.280   4.143  -7.999  1.00 92.15           C  
ATOM    454  NZ  LYS A  55      11.122   5.353  -7.920  1.00 92.15           N1+
ATOM    455  H   LYS A  55       5.588   2.337  -4.228  1.00 92.15           H  
ATOM    456  HA  LYS A  55       5.798   2.235  -7.130  1.00 92.15           H  
ATOM    457  HB2 LYS A  55       7.994   2.326  -5.032  1.00 92.15           H  
ATOM    458  HB3 LYS A  55       7.102   3.732  -5.622  1.00 92.15           H  
ATOM    459  HG2 LYS A  55       8.918   1.912  -7.248  1.00 92.15           H  
ATOM    460  HG3 LYS A  55       7.820   3.110  -7.977  1.00 92.15           H  
ATOM    461  HD2 LYS A  55       8.842   4.898  -6.609  1.00 92.15           H  
ATOM    462  HD3 LYS A  55       9.986   3.729  -5.908  1.00 92.15           H  
ATOM    463  HE2 LYS A  55      10.897   3.252  -8.111  1.00 92.15           H  
ATOM    464  HE3 LYS A  55       9.641   4.208  -8.879  1.00 92.15           H  
ATOM    465  HZ1 LYS A  55      11.768   5.292  -7.146  1.00 92.15           H  
ATOM    466  HZ2 LYS A  55      11.633   5.456  -8.785  1.00 92.15           H  
ATOM    467  HZ3 LYS A  55      10.529   6.159  -7.782  1.00 92.15           H  
ATOM    468  N   LYS A  56       6.551  -0.034  -7.649  1.00 91.82           N  
ATOM    469  CA  LYS A  56       6.855  -1.393  -8.083  1.00 91.82           C  
ATOM    470  C   LYS A  56       8.314  -1.756  -7.787  1.00 91.82           C  
ATOM    471  O   LYS A  56       9.214  -0.944  -7.982  1.00 91.82           O  
ATOM    472  CB  LYS A  56       6.528  -1.435  -9.572  1.00 91.82           C  
ATOM    473  CG  LYS A  56       6.502  -2.832 -10.175  1.00 91.82           C  
ATOM    474  CD  LYS A  56       6.132  -2.633 -11.648  1.00 91.82           C  
ATOM    475  CE  LYS A  56       5.959  -3.983 -12.279  1.00 91.82           C  
ATOM    476  NZ  LYS A  56       5.466  -3.944 -13.671  1.00 91.82           N1+
ATOM    477  H   LYS A  56       6.325   0.640  -8.366  1.00 91.82           H  
ATOM    478  HA  LYS A  56       6.199  -2.084  -7.553  1.00 91.82           H  
ATOM    479  HB2 LYS A  56       5.542  -0.993  -9.714  1.00 91.82           H  
ATOM    480  HB3 LYS A  56       7.252  -0.821 -10.107  1.00 91.82           H  
ATOM    481  HG2 LYS A  56       5.745  -3.432  -9.670  1.00 91.82           H  
ATOM    482  HG3 LYS A  56       7.479  -3.308 -10.092  1.00 91.82           H  
ATOM    483  HD2 LYS A  56       5.196  -2.079 -11.726  1.00 91.82           H  
ATOM    484  HD3 LYS A  56       6.927  -2.090 -12.160  1.00 91.82           H  
ATOM    485  HE2 LYS A  56       5.239  -4.522 -11.664  1.00 91.82           H  
ATOM    486  HE3 LYS A  56       6.921  -4.495 -12.240  1.00 91.82           H  
ATOM    487  HZ1 LYS A  56       4.660  -3.340 -13.753  1.00 91.82           H  
ATOM    488  HZ2 LYS A  56       5.164  -4.868 -13.944  1.00 91.82           H  
ATOM    489  HZ3 LYS A  56       6.182  -3.619 -14.305  1.00 91.82           H  
ATOM    490  N   GLY A  57       8.542  -2.962  -7.274  1.00 89.86           N  
ATOM    491  CA  GLY A  57       9.862  -3.492  -6.914  1.00 89.86           C  
ATOM    492  C   GLY A  57      10.509  -2.855  -5.679  1.00 89.86           C  
ATOM    493  O   GLY A  57      11.613  -3.243  -5.306  1.00 89.86           O  
ATOM    494  H   GLY A  57       7.741  -3.561  -7.133  1.00 89.86           H  
ATOM    495  HA2 GLY A  57       9.771  -4.563  -6.727  1.00 89.86           H  
ATOM    496  HA3 GLY A  57      10.541  -3.351  -7.755  1.00 89.86           H  
ATOM    497  N   VAL A  58       9.849  -1.898  -5.019  1.00 89.67           N  
ATOM    498  CA  VAL A  58      10.393  -1.197  -3.849  1.00 89.67           C  
ATOM    499  C   VAL A  58       9.649  -1.621  -2.590  1.00 89.67           C  
ATOM    500  O   VAL A  58       8.417  -1.635  -2.547  1.00 89.67           O  
ATOM    501  CB  VAL A  58      10.375   0.329  -4.047  1.00 89.67           C  
ATOM    502  CG1 VAL A  58      10.952   1.072  -2.834  1.00 89.67           C  
ATOM    503  CG2 VAL A  58      11.211   0.729  -5.272  1.00 89.67           C  
ATOM    504  H   VAL A  58       8.938  -1.620  -5.355  1.00 89.67           H  
ATOM    505  HA  VAL A  58      11.438  -1.480  -3.721  1.00 89.67           H  
ATOM    506  HB  VAL A  58       9.348   0.660  -4.198  1.00 89.67           H  
ATOM    507 HG11 VAL A  58      10.975   2.144  -3.032  1.00 89.67           H  
ATOM    508 HG12 VAL A  58      10.324   0.914  -1.957  1.00 89.67           H  
ATOM    509 HG13 VAL A  58      11.964   0.728  -2.625  1.00 89.67           H  
ATOM    510 HG21 VAL A  58      12.222   0.333  -5.180  1.00 89.67           H  
ATOM    511 HG22 VAL A  58      10.759   0.330  -6.180  1.00 89.67           H  
ATOM    512 HG23 VAL A  58      11.257   1.814  -5.359  1.00 89.67           H  
ATOM    513  N   GLN A  59      10.403  -1.949  -1.540  1.00 91.22           N  
ATOM    514  CA  GLN A  59       9.824  -2.224  -0.232  1.00 91.22           C  
ATOM    515  C   GLN A  59       9.271  -0.927   0.363  1.00 91.22           C  
ATOM    516  O   GLN A  59      10.009   0.012   0.651  1.00 91.22           O  
ATOM    517  CB  GLN A  59      10.857  -2.888   0.688  1.00 91.22           C  
ATOM    518  CG  GLN A  59      10.207  -3.354   2.001  1.00 91.22           C  
ATOM    519  CD  GLN A  59      11.169  -4.117   2.907  1.00 91.22           C  
ATOM    520  NE2 GLN A  59      10.720  -4.562   4.059  1.00 91.22           N  
ATOM    521  OE1 GLN A  59      12.331  -4.336   2.622  1.00 91.22           O  
ATOM    522  H   GLN A  59      11.409  -1.902  -1.625  1.00 91.22           H  
ATOM    523  HA  GLN A  59       8.997  -2.921  -0.369  1.00 91.22           H  
ATOM    524  HB2 GLN A  59      11.281  -3.754   0.180  1.00 91.22           H  
ATOM    525  HB3 GLN A  59      11.663  -2.187   0.906  1.00 91.22           H  
ATOM    526  HG2 GLN A  59       9.363  -4.004   1.773  1.00 91.22           H  
ATOM    527  HG3 GLN A  59       9.834  -2.490   2.551  1.00 91.22           H  
ATOM    528 HE21 GLN A  59      11.400  -5.054   4.622  1.00 91.22           H  
ATOM    529 HE22 GLN A  59       9.773  -4.367   4.351  1.00 91.22           H  
ATOM    530  N   ASN A  60       7.963  -0.904   0.576  1.00 92.20           N  
ATOM    531  CA  ASN A  60       7.224   0.182   1.192  1.00 92.20           C  
ATOM    532  C   ASN A  60       6.596  -0.278   2.512  1.00 92.20           C  
ATOM    533  O   ASN A  60       6.708  -1.435   2.929  1.00 92.20           O  
ATOM    534  CB  ASN A  60       6.208   0.708   0.162  1.00 92.20           C  
ATOM    535  CG  ASN A  60       6.906   1.613  -0.835  1.00 92.20           C  
ATOM    536  ND2 ASN A  60       6.979   1.263  -2.096  1.00 92.20           N  
ATOM    537  OD1 ASN A  60       7.403   2.662  -0.476  1.00 92.20           O  
ATOM    538  H   ASN A  60       7.430  -1.723   0.322  1.00 92.20           H  
ATOM    539  HA  ASN A  60       7.905   0.995   1.443  1.00 92.20           H  
ATOM    540  HB2 ASN A  60       5.726  -0.124  -0.351  1.00 92.20           H  
ATOM    541  HB3 ASN A  60       5.438   1.306   0.648  1.00 92.20           H  
ATOM    542 HD21 ASN A  60       6.651   0.359  -2.407  1.00 92.20           H  
ATOM    543 HD22 ASN A  60       7.569   1.835  -2.684  1.00 92.20           H  
ATOM    544  N   TRP A  61       5.940   0.650   3.200  1.00 93.75           N  
ATOM    545  CA  TRP A  61       5.196   0.350   4.413  1.00 93.75           C  
ATOM    546  C   TRP A  61       3.780   0.909   4.337  1.00 93.75           C  
ATOM    547  O   TRP A  61       3.536   1.989   3.807  1.00 93.75           O  
ATOM    548  CB  TRP A  61       5.968   0.837   5.642  1.00 93.75           C  
ATOM    549  CG  TRP A  61       6.262   2.305   5.688  1.00 93.75           C  
ATOM    550  CD1 TRP A  61       7.377   2.894   5.196  1.00 93.75           C  
ATOM    551  CD2 TRP A  61       5.415   3.395   6.171  1.00 93.75           C  
ATOM    552  CE2 TRP A  61       6.099   4.627   5.944  1.00 93.75           C  
ATOM    553  CE3 TRP A  61       4.126   3.471   6.748  1.00 93.75           C  
ATOM    554  NE1 TRP A  61       7.287   4.263   5.350  1.00 93.75           N  
ATOM    555  CZ2 TRP A  61       5.545   5.869   6.282  1.00 93.75           C  
ATOM    556  CZ3 TRP A  61       3.556   4.717   7.077  1.00 93.75           C  
ATOM    557  CH2 TRP A  61       4.263   5.911   6.851  1.00 93.75           C  
ATOM    558  H   TRP A  61       5.862   1.583   2.821  1.00 93.75           H  
ATOM    559  HA  TRP A  61       5.100  -0.732   4.502  1.00 93.75           H  
ATOM    560  HB2 TRP A  61       6.909   0.290   5.699  1.00 93.75           H  
ATOM    561  HB3 TRP A  61       5.383   0.575   6.524  1.00 93.75           H  
ATOM    562  HD1 TRP A  61       8.187   2.373   4.708  1.00 93.75           H  
ATOM    563  HE1 TRP A  61       7.961   4.911   4.968  1.00 93.75           H  
ATOM    564  HE3 TRP A  61       3.560   2.562   6.888  1.00 93.75           H  
ATOM    565  HZ2 TRP A  61       6.085   6.781   6.077  1.00 93.75           H  
ATOM    566  HZ3 TRP A  61       2.552   4.776   7.472  1.00 93.75           H  
ATOM    567  HH2 TRP A  61       3.812   6.864   7.086  1.00 93.75           H  
ATOM    568  N   PHE A  62       2.842   0.168   4.913  1.00 93.62           N  
ATOM    569  CA  PHE A  62       1.449   0.558   5.056  1.00 93.62           C  
ATOM    570  C   PHE A  62       1.084   0.595   6.541  1.00 93.62           C  
ATOM    571  O   PHE A  62       1.397  -0.331   7.295  1.00 93.62           O  
ATOM    572  CB  PHE A  62       0.575  -0.406   4.252  1.00 93.62           C  
ATOM    573  CG  PHE A  62      -0.895  -0.078   4.354  1.00 93.62           C  
ATOM    574  CD1 PHE A  62      -1.736  -0.858   5.167  1.00 93.62           C  
ATOM    575  CD2 PHE A  62      -1.417   1.023   3.652  1.00 93.62           C  
ATOM    576  CE1 PHE A  62      -3.100  -0.539   5.267  1.00 93.62           C  
ATOM    577  CE2 PHE A  62      -2.773   1.359   3.781  1.00 93.62           C  
ATOM    578  CZ  PHE A  62      -3.615   0.580   4.594  1.00 93.62           C  
ATOM    579  H   PHE A  62       3.111  -0.743   5.258  1.00 93.62           H  
ATOM    580  HA  PHE A  62       1.306   1.557   4.644  1.00 93.62           H  
ATOM    581  HB2 PHE A  62       0.868  -0.360   3.203  1.00 93.62           H  
ATOM    582  HB3 PHE A  62       0.748  -1.424   4.599  1.00 93.62           H  
ATOM    583  HD1 PHE A  62      -1.340  -1.719   5.685  1.00 93.62           H  
ATOM    584  HD2 PHE A  62      -0.779   1.606   3.005  1.00 93.62           H  
ATOM    585  HE1 PHE A  62      -3.759  -1.174   5.840  1.00 93.62           H  
ATOM    586  HE2 PHE A  62      -3.168   2.201   3.231  1.00 93.62           H  
ATOM    587  HZ  PHE A  62      -4.665   0.822   4.674  1.00 93.62           H  
ATOM    588  N   HIS A  63       0.442   1.673   6.990  1.00 92.90           N  
ATOM    589  CA  HIS A  63       0.054   1.840   8.389  1.00 92.90           C  
ATOM    590  C   HIS A  63      -1.451   1.650   8.573  1.00 92.90           C  
ATOM    591  O   HIS A  63      -2.261   2.350   7.970  1.00 92.90           O  
ATOM    592  CB  HIS A  63       0.548   3.187   8.923  1.00 92.90           C  
ATOM    593  CG  HIS A  63       0.305   3.351  10.400  1.00 92.90           C  
ATOM    594  CD2 HIS A  63       0.929   2.660  11.400  1.00 92.90           C  
ATOM    595  ND1 HIS A  63      -0.541   4.256  10.997  1.00 92.90           N  
ATOM    596  CE1 HIS A  63      -0.421   4.118  12.327  1.00 92.90           C  
ATOM    597  NE2 HIS A  63       0.435   3.127  12.619  1.00 92.90           N  
ATOM    598  H   HIS A  63       0.164   2.382   6.327  1.00 92.90           H  
ATOM    599  HA  HIS A  63       0.554   1.076   8.984  1.00 92.90           H  
ATOM    600  HB2 HIS A  63       1.624   3.247   8.757  1.00 92.90           H  
ATOM    601  HB3 HIS A  63       0.065   3.998   8.378  1.00 92.90           H  
ATOM    602  HD1 HIS A  63      -1.039   4.994  10.521  1.00 92.90           H  
ATOM    603  HD2 HIS A  63       1.691   1.907  11.265  1.00 92.90           H  
ATOM    604  HE1 HIS A  63      -0.908   4.742  13.062  1.00 92.90           H  
ATOM    605  N   TYR A  64      -1.834   0.729   9.456  1.00 92.48           N  
ATOM    606  CA  TYR A  64      -3.232   0.449   9.761  1.00 92.48           C  
ATOM    607  C   TYR A  64      -3.425   0.099  11.231  1.00 92.48           C  
ATOM    608  O   TYR A  64      -2.766  -0.795  11.763  1.00 92.48           O  
ATOM    609  CB  TYR A  64      -3.732  -0.668   8.849  1.00 92.48           C  
ATOM    610  CG  TYR A  64      -5.164  -1.095   9.102  1.00 92.48           C  
ATOM    611  CD1 TYR A  64      -5.439  -2.408   9.525  1.00 92.48           C  
ATOM    612  CD2 TYR A  64      -6.222  -0.198   8.857  1.00 92.48           C  
ATOM    613  CE1 TYR A  64      -6.767  -2.860   9.611  1.00 92.48           C  
ATOM    614  CE2 TYR A  64      -7.557  -0.628   9.003  1.00 92.48           C  
ATOM    615  CZ  TYR A  64      -7.827  -1.970   9.343  1.00 92.48           C  
ATOM    616  OH  TYR A  64      -9.106  -2.426   9.409  1.00 92.48           O  
ATOM    617  H   TYR A  64      -1.120   0.184   9.918  1.00 92.48           H  
ATOM    618  HA  TYR A  64      -3.823   1.340   9.546  1.00 92.48           H  
ATOM    619  HB2 TYR A  64      -3.071  -1.531   8.930  1.00 92.48           H  
ATOM    620  HB3 TYR A  64      -3.672  -0.298   7.826  1.00 92.48           H  
ATOM    621  HD1 TYR A  64      -4.623  -3.087   9.724  1.00 92.48           H  
ATOM    622  HD2 TYR A  64      -6.012   0.798   8.494  1.00 92.48           H  
ATOM    623  HE1 TYR A  64      -6.971  -3.896   9.839  1.00 92.48           H  
ATOM    624  HE2 TYR A  64      -8.374   0.036   8.764  1.00 92.48           H  
ATOM    625  HH  TYR A  64      -9.166  -3.256   8.930  1.00 92.48           H  
ATOM    626  N   LYS A  65      -4.358   0.805  11.886  1.00 90.96           N  
ATOM    627  CA  LYS A  65      -4.713   0.620  13.306  1.00 90.96           C  
ATOM    628  C   LYS A  65      -3.490   0.613  14.237  1.00 90.96           C  
ATOM    629  O   LYS A  65      -3.331  -0.290  15.054  1.00 90.96           O  
ATOM    630  CB  LYS A  65      -5.594  -0.634  13.469  1.00 90.96           C  
ATOM    631  CG  LYS A  65      -6.958  -0.466  12.795  1.00 90.96           C  
ATOM    632  CD  LYS A  65      -7.817  -1.722  12.970  1.00 90.96           C  
ATOM    633  CE  LYS A  65      -9.223  -1.402  12.456  1.00 90.96           C  
ATOM    634  NZ  LYS A  65     -10.067  -2.610  12.342  1.00 90.96           N1+
ATOM    635  H   LYS A  65      -4.859   1.504  11.357  1.00 90.96           H  
ATOM    636  HA  LYS A  65      -5.301   1.480  13.627  1.00 90.96           H  
ATOM    637  HB2 LYS A  65      -5.766  -0.810  14.531  1.00 90.96           H  
ATOM    638  HB3 LYS A  65      -5.081  -1.502  13.056  1.00 90.96           H  
ATOM    639  HG2 LYS A  65      -7.468   0.385  13.247  1.00 90.96           H  
ATOM    640  HG3 LYS A  65      -6.826  -0.271  11.731  1.00 90.96           H  
ATOM    641  HD2 LYS A  65      -7.376  -2.538  12.398  1.00 90.96           H  
ATOM    642  HD3 LYS A  65      -7.865  -1.996  14.024  1.00 90.96           H  
ATOM    643  HE2 LYS A  65      -9.682  -0.675  13.126  1.00 90.96           H  
ATOM    644  HE3 LYS A  65      -9.133  -0.933  11.476  1.00 90.96           H  
ATOM    645  HZ1 LYS A  65     -10.119  -3.098  13.224  1.00 90.96           H  
ATOM    646  HZ2 LYS A  65     -10.993  -2.336  12.047  1.00 90.96           H  
ATOM    647  HZ3 LYS A  65      -9.686  -3.199  11.615  1.00 90.96           H  
ATOM    648  N   GLY A  66      -2.603   1.598  14.074  1.00 91.90           N  
ATOM    649  CA  GLY A  66      -1.402   1.748  14.907  1.00 91.90           C  
ATOM    650  C   GLY A  66      -0.282   0.746  14.600  1.00 91.90           C  
ATOM    651  O   GLY A  66       0.684   0.654  15.353  1.00 91.90           O  
ATOM    652  H   GLY A  66      -2.774   2.295  13.363  1.00 91.90           H  
ATOM    653  HA2 GLY A  66      -0.998   2.753  14.787  1.00 91.90           H  
ATOM    654  HA3 GLY A  66      -1.674   1.626  15.955  1.00 91.90           H  
ATOM    655  N   LYS A  67      -0.408  -0.052  13.531  1.00 93.27           N  
ATOM    656  CA  LYS A  67       0.586  -1.055  13.140  1.00 93.27           C  
ATOM    657  C   LYS A  67       1.136  -0.750  11.758  1.00 93.27           C  
ATOM    658  O   LYS A  67       0.379  -0.514  10.821  1.00 93.27           O  
ATOM    659  CB  LYS A  67      -0.020  -2.463  13.189  1.00 93.27           C  
ATOM    660  CG  LYS A  67      -0.443  -2.859  14.609  1.00 93.27           C  
ATOM    661  CD  LYS A  67      -0.981  -4.292  14.632  1.00 93.27           C  
ATOM    662  CE  LYS A  67      -1.430  -4.628  16.057  1.00 93.27           C  
ATOM    663  NZ  LYS A  67      -1.900  -6.030  16.170  1.00 93.27           N1+
ATOM    664  H   LYS A  67      -1.230   0.044  12.953  1.00 93.27           H  
ATOM    665  HA  LYS A  67       1.420  -1.017  13.841  1.00 93.27           H  
ATOM    666  HB2 LYS A  67       0.718  -3.178  12.825  1.00 93.27           H  
ATOM    667  HB3 LYS A  67      -0.889  -2.505  12.533  1.00 93.27           H  
ATOM    668  HG2 LYS A  67      -1.223  -2.183  14.961  1.00 93.27           H  
ATOM    669  HG3 LYS A  67       0.416  -2.785  15.275  1.00 93.27           H  
ATOM    670  HD2 LYS A  67      -0.194  -4.977  14.315  1.00 93.27           H  
ATOM    671  HD3 LYS A  67      -1.826  -4.371  13.949  1.00 93.27           H  
ATOM    672  HE2 LYS A  67      -2.221  -3.936  16.343  1.00 93.27           H  
ATOM    673  HE3 LYS A  67      -0.591  -4.460  16.733  1.00 93.27           H  
ATOM    674  HZ1 LYS A  67      -2.187  -6.223  17.119  1.00 93.27           H  
ATOM    675  HZ2 LYS A  67      -1.157  -6.670  15.929  1.00 93.27           H  
ATOM    676  HZ3 LYS A  67      -2.684  -6.190  15.553  1.00 93.27           H  
ATOM    677  N   ARG A  68       2.462  -0.814  11.637  1.00 95.13           N  
ATOM    678  CA  ARG A  68       3.173  -0.819  10.356  1.00 95.13           C  
ATOM    679  C   ARG A  68       3.219  -2.233   9.777  1.00 95.13           C  
ATOM    680  O   ARG A  68       3.489  -3.179  10.523  1.00 95.13           O  
ATOM    681  CB  ARG A  68       4.577  -0.221  10.553  1.00 95.13           C  
ATOM    682  CG  ARG A  68       5.223   0.132   9.208  1.00 95.13           C  
ATOM    683  CD  ARG A  68       6.609   0.771   9.371  1.00 95.13           C  
ATOM    684  NE  ARG A  68       7.682  -0.103   8.860  1.00 95.13           N  
ATOM    685  CZ  ARG A  68       8.944   0.231   8.672  1.00 95.13           C  
ATOM    686  NH1 ARG A  68       9.420   1.403   9.002  1.00 95.13           N1+
ATOM    687  NH2 ARG A  68       9.734  -0.639   8.121  1.00 95.13           N  
ATOM    688  H   ARG A  68       3.007  -0.897  12.482  1.00 95.13           H  
ATOM    689  HA  ARG A  68       2.627  -0.193   9.650  1.00 95.13           H  
ATOM    690  HB2 ARG A  68       5.210  -0.927  11.090  1.00 95.13           H  
ATOM    691  HB3 ARG A  68       4.495   0.694  11.140  1.00 95.13           H  
ATOM    692  HG2 ARG A  68       4.576   0.847   8.700  1.00 95.13           H  
ATOM    693  HG3 ARG A  68       5.299  -0.759   8.585  1.00 95.13           H  
ATOM    694  HD2 ARG A  68       6.617   1.701   8.803  1.00 95.13           H  
ATOM    695  HD3 ARG A  68       6.793   1.010  10.418  1.00 95.13           H  
ATOM    696  HE  ARG A  68       7.442  -1.005   8.475  1.00 95.13           H  
ATOM    697 HH11 ARG A  68       8.792   2.113   9.350  1.00 95.13           H  
ATOM    698 HH12 ARG A  68      10.381   1.629   8.791  1.00 95.13           H  
ATOM    699 HH21 ARG A  68      10.695  -0.426   7.893  1.00 95.13           H  
ATOM    700 HH22 ARG A  68       9.323  -1.486   7.754  1.00 95.13           H  
ATOM    701  N   TYR A  69       2.973  -2.349   8.481  1.00 95.50           N  
ATOM    702  CA  TYR A  69       3.075  -3.563   7.680  1.00 95.50           C  
ATOM    703  C   TYR A  69       4.045  -3.285   6.537  1.00 95.50           C  
ATOM    704  O   TYR A  69       3.846  -2.324   5.800  1.00 95.50           O  
ATOM    705  CB  TYR A  69       1.693  -3.938   7.134  1.00 95.50           C  
ATOM    706  CG  TYR A  69       0.667  -4.255   8.201  1.00 95.50           C  
ATOM    707  CD1 TYR A  69       0.422  -5.591   8.564  1.00 95.50           C  
ATOM    708  CD2 TYR A  69      -0.053  -3.217   8.821  1.00 95.50           C  
ATOM    709  CE1 TYR A  69      -0.550  -5.901   9.533  1.00 95.50           C  
ATOM    710  CE2 TYR A  69      -1.014  -3.515   9.802  1.00 95.50           C  
ATOM    711  CZ  TYR A  69      -1.269  -4.858  10.153  1.00 95.50           C  
ATOM    712  OH  TYR A  69      -2.209  -5.121  11.100  1.00 95.50           O  
ATOM    713  H   TYR A  69       2.682  -1.524   7.975  1.00 95.50           H  
ATOM    714  HA  TYR A  69       3.456  -4.390   8.279  1.00 95.50           H  
ATOM    715  HB2 TYR A  69       1.315  -3.117   6.525  1.00 95.50           H  
ATOM    716  HB3 TYR A  69       1.802  -4.806   6.484  1.00 95.50           H  
ATOM    717  HD1 TYR A  69       0.970  -6.384   8.077  1.00 95.50           H  
ATOM    718  HD2 TYR A  69       0.125  -2.192   8.531  1.00 95.50           H  
ATOM    719  HE1 TYR A  69      -0.756  -6.932   9.776  1.00 95.50           H  
ATOM    720  HE2 TYR A  69      -1.557  -2.708  10.271  1.00 95.50           H  
ATOM    721  HH  TYR A  69      -2.641  -4.299  11.343  1.00 95.50           H  
ATOM    722  N   ASP A  70       5.100  -4.082   6.415  1.00 95.82           N  
ATOM    723  CA  ASP A  70       6.013  -3.979   5.278  1.00 95.82           C  
ATOM    724  C   ASP A  70       5.389  -4.690   4.071  1.00 95.82           C  
ATOM    725  O   ASP A  70       4.811  -5.773   4.215  1.00 95.82           O  
ATOM    726  CB  ASP A  70       7.395  -4.537   5.636  1.00 95.82           C  
ATOM    727  CG  ASP A  70       7.945  -3.952   6.946  1.00 95.82           C  
ATOM    728  OD1 ASP A  70       8.169  -2.717   7.042  1.00 95.82           O  
ATOM    729  OD2 ASP A  70       8.093  -4.749   7.898  1.00 95.82           O1-
ATOM    730  H   ASP A  70       5.236  -4.857   7.049  1.00 95.82           H  
ATOM    731  HA  ASP A  70       6.148  -2.928   5.024  1.00 95.82           H  
ATOM    732  HB2 ASP A  70       8.082  -4.306   4.822  1.00 95.82           H  
ATOM    733  HB3 ASP A  70       7.328  -5.621   5.725  1.00 95.82           H  
ATOM    734  N   VAL A  71       5.479  -4.069   2.900  1.00 95.32           N  
ATOM    735  CA  VAL A  71       4.775  -4.490   1.687  1.00 95.32           C  
ATOM    736  C   VAL A  71       5.576  -4.105   0.447  1.00 95.32           C  
ATOM    737  O   VAL A  71       6.196  -3.047   0.409  1.00 95.32           O  
ATOM    738  CB  VAL A  71       3.350  -3.898   1.670  1.00 95.32           C  
ATOM    739  CG1 VAL A  71       3.317  -2.370   1.825  1.00 95.32           C  
ATOM    740  CG2 VAL A  71       2.565  -4.313   0.424  1.00 95.32           C  
ATOM    741  H   VAL A  71       5.977  -3.192   2.847  1.00 95.32           H  
ATOM    742  HA  VAL A  71       4.681  -5.576   1.697  1.00 95.32           H  
ATOM    743  HB  VAL A  71       2.826  -4.312   2.531  1.00 95.32           H  
ATOM    744 HG11 VAL A  71       2.280  -2.036   1.856  1.00 95.32           H  
ATOM    745 HG12 VAL A  71       3.836  -1.892   0.994  1.00 95.32           H  
ATOM    746 HG13 VAL A  71       3.792  -2.075   2.760  1.00 95.32           H  
ATOM    747 HG21 VAL A  71       2.588  -5.398   0.315  1.00 95.32           H  
ATOM    748 HG22 VAL A  71       2.988  -3.846  -0.465  1.00 95.32           H  
ATOM    749 HG23 VAL A  71       1.525  -4.001   0.528  1.00 95.32           H  
ATOM    750  N   MET A  72       5.570  -4.956  -0.573  1.00 94.43           N  
ATOM    751  CA  MET A  72       6.192  -4.689  -1.871  1.00 94.43           C  
ATOM    752  C   MET A  72       5.225  -5.080  -2.988  1.00 94.43           C  
ATOM    753  O   MET A  72       4.616  -6.148  -2.921  1.00 94.43           O  
ATOM    754  CB  MET A  72       7.511  -5.468  -1.956  1.00 94.43           C  
ATOM    755  CG  MET A  72       8.296  -5.189  -3.243  1.00 94.43           C  
ATOM    756  SD  MET A  72       9.814  -6.166  -3.400  1.00 94.43           S  
ATOM    757  CE  MET A  72      10.874  -5.422  -2.135  1.00 94.43           C  
ATOM    758  H   MET A  72       5.084  -5.835  -0.464  1.00 94.43           H  
ATOM    759  HA  MET A  72       6.414  -3.626  -1.966  1.00 94.43           H  
ATOM    760  HB2 MET A  72       7.300  -6.536  -1.899  1.00 94.43           H  
ATOM    761  HB3 MET A  72       8.131  -5.194  -1.103  1.00 94.43           H  
ATOM    762  HG2 MET A  72       8.549  -4.130  -3.295  1.00 94.43           H  
ATOM    763  HG3 MET A  72       7.667  -5.431  -4.100  1.00 94.43           H  
ATOM    764  HE1 MET A  72      10.387  -5.469  -1.161  1.00 94.43           H  
ATOM    765  HE2 MET A  72      11.815  -5.971  -2.092  1.00 94.43           H  
ATOM    766  HE3 MET A  72      11.083  -4.387  -2.405  1.00 94.43           H  
ATOM    767  N   ALA A  73       5.091  -4.232  -4.009  1.00 92.77           N  
ATOM    768  CA  ALA A  73       4.342  -4.547  -5.224  1.00 92.77           C  
ATOM    769  C   ALA A  73       5.298  -5.066  -6.309  1.00 92.77           C  
ATOM    770  O   ALA A  73       6.238  -4.370  -6.678  1.00 92.77           O  
ATOM    771  CB  ALA A  73       3.575  -3.299  -5.674  1.00 92.77           C  
ATOM    772  H   ALA A  73       5.621  -3.372  -4.007  1.00 92.77           H  
ATOM    773  HA  ALA A  73       3.607  -5.323  -5.011  1.00 92.77           H  
ATOM    774  HB1 ALA A  73       2.881  -2.988  -4.893  1.00 92.77           H  
ATOM    775  HB2 ALA A  73       4.267  -2.485  -5.890  1.00 92.77           H  
ATOM    776  HB3 ALA A  73       3.005  -3.527  -6.575  1.00 92.77           H  
ATOM    777  N   PHE A  74       5.079  -6.280  -6.814  1.00 88.59           N  
ATOM    778  CA  PHE A  74       5.920  -6.908  -7.848  1.00 88.59           C  
ATOM    779  C   PHE A  74       5.413  -6.647  -9.274  1.00 88.59           C  
ATOM    780  O   PHE A  74       4.562  -5.788  -9.496  1.00 88.59           O  
ATOM    781  CB  PHE A  74       6.048  -8.404  -7.524  1.00 88.59           C  
ATOM    782  CG  PHE A  74       7.087  -8.679  -6.468  1.00 88.59           C  
ATOM    783  CD1 PHE A  74       8.450  -8.721  -6.821  1.00 88.59           C  
ATOM    784  CD2 PHE A  74       6.699  -8.891  -5.135  1.00 88.59           C  
ATOM    785  CE1 PHE A  74       9.419  -9.009  -5.847  1.00 88.59           C  
ATOM    786  CE2 PHE A  74       7.673  -9.189  -4.167  1.00 88.59           C  
ATOM    787  CZ  PHE A  74       9.028  -9.258  -4.523  1.00 88.59           C  
ATOM    788  H   PHE A  74       4.318  -6.816  -6.423  1.00 88.59           H  
ATOM    789  HA  PHE A  74       6.921  -6.479  -7.809  1.00 88.59           H  
ATOM    790  HB2 PHE A  74       5.082  -8.797  -7.208  1.00 88.59           H  
ATOM    791  HB3 PHE A  74       6.351  -8.979  -8.399  1.00 88.59           H  
ATOM    792  HD1 PHE A  74       8.758  -8.540  -7.840  1.00 88.59           H  
ATOM    793  HD2 PHE A  74       5.659  -8.811  -4.855  1.00 88.59           H  
ATOM    794  HE1 PHE A  74      10.465  -9.036  -6.117  1.00 88.59           H  
ATOM    795  HE2 PHE A  74       7.401  -9.347  -3.134  1.00 88.59           H  
ATOM    796  HZ  PHE A  74       9.776  -9.470  -3.773  1.00 88.59           H  
ATOM    797  N   ASP A  75       5.913  -7.412 -10.255  1.00 79.86           N  
ATOM    798  CA  ASP A  75       5.785  -7.093 -11.675  1.00 79.86           C  
ATOM    799  C   ASP A  75       4.368  -6.951 -12.234  1.00 79.86           C  
ATOM    800  O   ASP A  75       4.157  -6.286 -13.246  1.00 79.86           O  
ATOM    801  CB  ASP A  75       6.668  -7.975 -12.558  1.00 79.86           C  
ATOM    802  CG  ASP A  75       8.143  -7.574 -12.477  1.00 79.86           C  
ATOM    803  OD1 ASP A  75       8.414  -6.404 -12.118  1.00 79.86           O  
ATOM    804  OD2 ASP A  75       8.959  -8.468 -12.757  1.00 79.86           O1-
ATOM    805  H   ASP A  75       6.662  -8.047 -10.016  1.00 79.86           H  
ATOM    806  HA  ASP A  75       6.242  -6.105 -11.728  1.00 79.86           H  
ATOM    807  HB2 ASP A  75       6.539  -9.018 -12.269  1.00 79.86           H  
ATOM    808  HB3 ASP A  75       6.354  -7.869 -13.597  1.00 79.86           H  
ATOM    809  N   ARG A  76       3.387  -7.520 -11.542  1.00 84.07           N  
ATOM    810  CA  ARG A  76       1.965  -7.436 -11.890  1.00 84.07           C  
ATOM    811  C   ARG A  76       1.149  -6.686 -10.844  1.00 84.07           C  
ATOM    812  O   ARG A  76      -0.021  -6.989 -10.658  1.00 84.07           O  
ATOM    813  CB  ARG A  76       1.417  -8.841 -12.153  1.00 84.07           C  
ATOM    814  CG  ARG A  76       2.173  -9.547 -13.281  1.00 84.07           C  
ATOM    815  CD  ARG A  76       1.511 -10.895 -13.548  1.00 84.07           C  
ATOM    816  NE  ARG A  76       2.250 -11.649 -14.572  1.00 84.07           N  
ATOM    817  CZ  ARG A  76       1.939 -12.848 -15.024  1.00 84.07           C  
ATOM    818  NH1 ARG A  76       0.895 -13.499 -14.588  1.00 84.07           N1+
ATOM    819  NH2 ARG A  76       2.680 -13.419 -15.932  1.00 84.07           N  
ATOM    820  H   ARG A  76       3.658  -7.997 -10.694  1.00 84.07           H  
ATOM    821  HA  ARG A  76       1.845  -6.850 -12.802  1.00 84.07           H  
ATOM    822  HB2 ARG A  76       0.368  -8.764 -12.438  1.00 84.07           H  
ATOM    823  HB3 ARG A  76       1.485  -9.432 -11.239  1.00 84.07           H  
ATOM    824  HG2 ARG A  76       3.211  -9.712 -12.994  1.00 84.07           H  
ATOM    825  HG3 ARG A  76       2.139  -8.937 -14.184  1.00 84.07           H  
ATOM    826  HD2 ARG A  76       1.488 -11.466 -12.620  1.00 84.07           H  
ATOM    827  HD3 ARG A  76       0.488 -10.721 -13.885  1.00 84.07           H  
ATOM    828  HE  ARG A  76       3.058 -11.196 -14.974  1.00 84.07           H  
ATOM    829 HH11 ARG A  76       0.658 -14.405 -14.966  1.00 84.07           H  
ATOM    830 HH12 ARG A  76       0.285 -13.043 -13.925  1.00 84.07           H  
ATOM    831 HH21 ARG A  76       2.440 -14.332 -16.290  1.00 84.07           H  
ATOM    832 HH22 ARG A  76       3.489 -12.938 -16.298  1.00 84.07           H  
ATOM    833  N   CYS A  77       1.792  -5.804 -10.080  1.00 90.10           N  
ATOM    834  CA  CYS A  77       1.180  -5.155  -8.926  1.00 90.10           C  
ATOM    835  C   CYS A  77       0.619  -6.171  -7.912  1.00 90.10           C  
ATOM    836  O   CYS A  77      -0.333  -5.909  -7.178  1.00 90.10           O  
ATOM    837  CB  CYS A  77       0.191  -4.100  -9.434  1.00 90.10           C  
ATOM    838  SG  CYS A  77       0.997  -2.783 -10.383  1.00 90.10           S  
ATOM    839  H   CYS A  77       2.762  -5.600 -10.276  1.00 90.10           H  
ATOM    840  HA  CYS A  77       1.975  -4.630  -8.398  1.00 90.10           H  
ATOM    841  HB2 CYS A  77      -0.335  -3.646  -8.594  1.00 90.10           H  
ATOM    842  HB3 CYS A  77      -0.564  -4.572 -10.063  1.00 90.10           H  
ATOM    843  N   ASN A  78       1.245  -7.345  -7.829  1.00 92.88           N  
ATOM    844  CA  ASN A  78       0.948  -8.314  -6.786  1.00 92.88           C  
ATOM    845  C   ASN A  78       1.621  -7.855  -5.495  1.00 92.88           C  
ATOM    846  O   ASN A  78       2.839  -7.660  -5.473  1.00 92.88           O  
ATOM    847  CB  ASN A  78       1.428  -9.706  -7.217  1.00 92.88           C  
ATOM    848  CG  ASN A  78       0.602 -10.290  -8.347  1.00 92.88           C  
ATOM    849  ND2 ASN A  78       1.154 -11.219  -9.091  1.00 92.88           N  
ATOM    850  OD1 ASN A  78      -0.547  -9.967  -8.567  1.00 92.88           O  
ATOM    851  H   ASN A  78       2.024  -7.511  -8.450  1.00 92.88           H  
ATOM    852  HA  ASN A  78      -0.129  -8.352  -6.625  1.00 92.88           H  
ATOM    853  HB2 ASN A  78       1.350 -10.387  -6.370  1.00 92.88           H  
ATOM    854  HB3 ASN A  78       2.475  -9.654  -7.517  1.00 92.88           H  
ATOM    855 HD21 ASN A  78       0.527 -11.637  -9.764  1.00 92.88           H  
ATOM    856 HD22 ASN A  78       2.074 -11.573  -8.874  1.00 92.88           H  
ATOM    857  N   LEU A  79       0.833  -7.691  -4.434  1.00 94.62           N  
ATOM    858  CA  LEU A  79       1.344  -7.316  -3.121  1.00 94.62           C  
ATOM    859  C   LEU A  79       1.913  -8.539  -2.406  1.00 94.62           C  
ATOM    860  O   LEU A  79       1.227  -9.541  -2.212  1.00 94.62           O  
ATOM    861  CB  LEU A  79       0.244  -6.640  -2.284  1.00 94.62           C  
ATOM    862  CG  LEU A  79      -0.280  -5.315  -2.866  1.00 94.62           C  
ATOM    863  CD1 LEU A  79      -1.367  -4.755  -1.952  1.00 94.62           C  
ATOM    864  CD2 LEU A  79       0.827  -4.269  -2.994  1.00 94.62           C  
ATOM    865  H   LEU A  79      -0.157  -7.863  -4.530  1.00 94.62           H  
ATOM    866  HA  LEU A  79       2.161  -6.607  -3.252  1.00 94.62           H  
ATOM    867  HB2 LEU A  79      -0.591  -7.333  -2.181  1.00 94.62           H  
ATOM    868  HB3 LEU A  79       0.640  -6.447  -1.287  1.00 94.62           H  
ATOM    869  HG  LEU A  79      -0.716  -5.497  -3.849  1.00 94.62           H  
ATOM    870 HD11 LEU A  79      -0.955  -4.514  -0.972  1.00 94.62           H  
ATOM    871 HD12 LEU A  79      -1.787  -3.854  -2.400  1.00 94.62           H  
ATOM    872 HD13 LEU A  79      -2.164  -5.490  -1.840  1.00 94.62           H  
ATOM    873 HD21 LEU A  79       1.329  -4.129  -2.037  1.00 94.62           H  
ATOM    874 HD22 LEU A  79       1.547  -4.581  -3.751  1.00 94.62           H  
ATOM    875 HD23 LEU A  79       0.400  -3.319  -3.316  1.00 94.62           H  
ATOM    876  N   VAL A  80       3.160  -8.429  -1.963  1.00 95.10           N  
ATOM    877  CA  VAL A  80       3.785  -9.380  -1.047  1.00 95.10           C  
ATOM    878  C   VAL A  80       3.984  -8.690   0.286  1.00 95.10           C  
ATOM    879  O   VAL A  80       4.623  -7.641   0.385  1.00 95.10           O  
ATOM    880  CB  VAL A  80       5.096  -9.935  -1.609  1.00 95.10           C  
ATOM    881  CG1 VAL A  80       5.818 -10.847  -0.606  1.00 95.10           C  
ATOM    882  CG2 VAL A  80       4.812 -10.765  -2.869  1.00 95.10           C  
ATOM    883  H   VAL A  80       3.681  -7.602  -2.218  1.00 95.10           H  
ATOM    884  HA  VAL A  80       3.117 -10.229  -0.894  1.00 95.10           H  
ATOM    885  HB  VAL A  80       5.744  -9.094  -1.854  1.00 95.10           H  
ATOM    886 HG11 VAL A  80       6.130 -10.277   0.270  1.00 95.10           H  
ATOM    887 HG12 VAL A  80       6.711 -11.264  -1.071  1.00 95.10           H  
ATOM    888 HG13 VAL A  80       5.163 -11.661  -0.296  1.00 95.10           H  
ATOM    889 HG21 VAL A  80       4.317 -10.153  -3.623  1.00 95.10           H  
ATOM    890 HG22 VAL A  80       4.161 -11.604  -2.624  1.00 95.10           H  
ATOM    891 HG23 VAL A  80       5.743 -11.150  -3.284  1.00 95.10           H  
ATOM    892  N   TRP A  81       3.418  -9.300   1.318  1.00 95.02           N  
ATOM    893  CA  TRP A  81       3.474  -8.794   2.676  1.00 95.02           C  
ATOM    894  C   TRP A  81       4.642  -9.419   3.428  1.00 95.02           C  
ATOM    895  O   TRP A  81       4.921 -10.610   3.295  1.00 95.02           O  
ATOM    896  CB  TRP A  81       2.133  -9.047   3.357  1.00 95.02           C  
ATOM    897  CG  TRP A  81       0.991  -8.334   2.705  1.00 95.02           C  
ATOM    898  CD1 TRP A  81       0.190  -8.821   1.728  1.00 95.02           C  
ATOM    899  CD2 TRP A  81       0.542  -6.967   2.940  1.00 95.02           C  
ATOM    900  CE2 TRP A  81      -0.546  -6.692   2.063  1.00 95.02           C  
ATOM    901  CE3 TRP A  81       0.954  -5.934   3.810  1.00 95.02           C  
ATOM    902  NE1 TRP A  81      -0.733  -7.862   1.362  1.00 95.02           N  
ATOM    903  CZ2 TRP A  81      -1.189  -5.449   2.041  1.00 95.02           C  
ATOM    904  CZ3 TRP A  81       0.320  -4.677   3.788  1.00 95.02           C  
ATOM    905  CH2 TRP A  81      -0.745  -4.434   2.904  1.00 95.02           C  
ATOM    906  H   TRP A  81       2.929 -10.168   1.155  1.00 95.02           H  
ATOM    907  HA  TRP A  81       3.628  -7.715   2.650  1.00 95.02           H  
ATOM    908  HB2 TRP A  81       2.211  -8.696   4.386  1.00 95.02           H  
ATOM    909  HB3 TRP A  81       1.927 -10.117   3.376  1.00 95.02           H  
ATOM    910  HD1 TRP A  81       0.251  -9.811   1.299  1.00 95.02           H  
ATOM    911  HE1 TRP A  81      -1.476  -8.032   0.699  1.00 95.02           H  
ATOM    912  HE3 TRP A  81       1.793  -6.111   4.467  1.00 95.02           H  
ATOM    913  HZ2 TRP A  81      -1.995  -5.273   1.344  1.00 95.02           H  
ATOM    914  HZ3 TRP A  81       0.678  -3.878   4.419  1.00 95.02           H  
ATOM    915  HH2 TRP A  81      -1.198  -3.455   2.861  1.00 95.02           H  
ATOM    916  N   GLY A  82       5.316  -8.608   4.241  1.00 94.23           N  
ATOM    917  CA  GLY A  82       6.397  -9.071   5.102  1.00 94.23           C  
ATOM    918  C   GLY A  82       5.907  -9.970   6.243  1.00 94.23           C  
ATOM    919  O   GLY A  82       4.775 -10.446   6.273  1.00 94.23           O  
ATOM    920  H   GLY A  82       5.070  -7.629   4.245  1.00 94.23           H  
ATOM    921  HA2 GLY A  82       7.114  -9.634   4.504  1.00 94.23           H  
ATOM    922  HA3 GLY A  82       6.907  -8.205   5.522  1.00 94.23           H  
ATOM    923  N   ARG A  83       6.750 -10.150   7.266  1.00 92.58           N  
ATOM    924  CA  ARG A  83       6.514 -11.089   8.383  1.00 92.58           C  
ATOM    925  C   ARG A  83       5.177 -10.902   9.120  1.00 92.58           C  
ATOM    926  O   ARG A  83       4.664 -11.853   9.700  1.00 92.58           O  
ATOM    927  CB  ARG A  83       7.701 -10.974   9.354  1.00 92.58           C  
ATOM    928  CG  ARG A  83       7.700 -12.061  10.440  1.00 92.58           C  
ATOM    929  CD  ARG A  83       8.926 -11.916  11.345  1.00 92.58           C  
ATOM    930  NE  ARG A  83       8.922 -12.931  12.415  1.00 92.58           N  
ATOM    931  CZ  ARG A  83       9.774 -13.011  13.423  1.00 92.58           C  
ATOM    932  NH1 ARG A  83      10.721 -12.130  13.601  1.00 92.58           N1+
ATOM    933  NH2 ARG A  83       9.694 -13.991  14.278  1.00 92.58           N  
ATOM    934  H   ARG A  83       7.664  -9.731   7.176  1.00 92.58           H  
ATOM    935  HA  ARG A  83       6.485 -12.098   7.970  1.00 92.58           H  
ATOM    936  HB2 ARG A  83       8.626 -11.062   8.785  1.00 92.58           H  
ATOM    937  HB3 ARG A  83       7.683  -9.993   9.827  1.00 92.58           H  
ATOM    938  HG2 ARG A  83       6.807 -11.972  11.059  1.00 92.58           H  
ATOM    939  HG3 ARG A  83       7.712 -13.043   9.968  1.00 92.58           H  
ATOM    940  HD2 ARG A  83       8.922 -10.918  11.784  1.00 92.58           H  
ATOM    941  HD3 ARG A  83       9.825 -12.032  10.740  1.00 92.58           H  
ATOM    942  HE  ARG A  83       8.245 -13.675  12.330  1.00 92.58           H  
ATOM    943 HH11 ARG A  83      11.389 -12.235  14.350  1.00 92.58           H  
ATOM    944 HH12 ARG A  83      10.843 -11.398  12.915  1.00 92.58           H  
ATOM    945 HH21 ARG A  83      10.387 -14.086  15.006  1.00 92.58           H  
ATOM    946 HH22 ARG A  83       8.999 -14.715  14.164  1.00 92.58           H  
ATOM    947  N   ARG A  84       4.622  -9.685   9.140  1.00 91.58           N  
ATOM    948  CA  ARG A  84       3.317  -9.400   9.770  1.00 91.58           C  
ATOM    949  C   ARG A  84       2.118  -9.860   8.932  1.00 91.58           C  
ATOM    950  O   ARG A  84       1.017  -9.913   9.476  1.00 91.58           O  
ATOM    951  CB  ARG A  84       3.211  -7.908  10.126  1.00 91.58           C  
ATOM    952  CG  ARG A  84       4.104  -7.562  11.325  1.00 91.58           C  
ATOM    953  CD  ARG A  84       3.973  -6.080  11.683  1.00 91.58           C  
ATOM    954  NE  ARG A  84       4.708  -5.760  12.922  1.00 91.58           N  
ATOM    955  CZ  ARG A  84       4.574  -4.664  13.647  1.00 91.58           C  
ATOM    956  NH1 ARG A  84       3.774  -3.698  13.294  1.00 91.58           N1+
ATOM    957  NH2 ARG A  84       5.257  -4.509  14.748  1.00 91.58           N  
ATOM    958  H   ARG A  84       5.060  -8.975   8.570  1.00 91.58           H  
ATOM    959  HA  ARG A  84       3.235  -9.985  10.686  1.00 91.58           H  
ATOM    960  HB2 ARG A  84       3.485  -7.302   9.263  1.00 91.58           H  
ATOM    961  HB3 ARG A  84       2.179  -7.678  10.390  1.00 91.58           H  
ATOM    962  HG2 ARG A  84       5.145  -7.781  11.088  1.00 91.58           H  
ATOM    963  HG3 ARG A  84       3.799  -8.166  12.180  1.00 91.58           H  
ATOM    964  HD2 ARG A  84       4.376  -5.493  10.858  1.00 91.58           H  
ATOM    965  HD3 ARG A  84       2.917  -5.836  11.801  1.00 91.58           H  
ATOM    966  HE  ARG A  84       5.405  -6.427  13.220  1.00 91.58           H  
ATOM    967 HH11 ARG A  84       3.766  -2.845  13.834  1.00 91.58           H  
ATOM    968 HH12 ARG A  84       3.482  -3.694  12.328  1.00 91.58           H  
ATOM    969 HH21 ARG A  84       5.938  -5.203  15.022  1.00 91.58           H  
ATOM    970 HH22 ARG A  84       5.190  -3.656  15.283  1.00 91.58           H  
ATOM    971  N   GLY A  85       2.338 -10.206   7.664  1.00 94.26           N  
ATOM    972  CA  GLY A  85       1.303 -10.567   6.705  1.00 94.26           C  
ATOM    973  C   GLY A  85       0.423  -9.383   6.309  1.00 94.26           C  
ATOM    974  O   GLY A  85       0.698  -8.235   6.659  1.00 94.26           O  
ATOM    975  H   GLY A  85       3.282 -10.175   7.306  1.00 94.26           H  
ATOM    976  HA2 GLY A  85       0.668 -11.344   7.130  1.00 94.26           H  
ATOM    977  HA3 GLY A  85       1.771 -10.963   5.804  1.00 94.26           H  
ATOM    978  N   GLU A  86      -0.643  -9.677   5.573  1.00 93.43           N  
ATOM    979  CA  GLU A  86      -1.646  -8.688   5.189  1.00 93.43           C  
ATOM    980  C   GLU A  86      -2.472  -8.222   6.406  1.00 93.43           C  
ATOM    981  O   GLU A  86      -2.820  -9.030   7.281  1.00 93.43           O  
ATOM    982  CB  GLU A  86      -2.545  -9.275   4.094  1.00 93.43           C  
ATOM    983  CG  GLU A  86      -3.519  -8.236   3.514  1.00 93.43           C  
ATOM    984  CD  GLU A  86      -4.300  -8.736   2.294  1.00 93.43           C  
ATOM    985  OE1 GLU A  86      -5.085  -7.923   1.756  1.00 93.43           O  
ATOM    986  OE2 GLU A  86      -4.088  -9.905   1.902  1.00 93.43           O1-
ATOM    987  H   GLU A  86      -0.803 -10.631   5.282  1.00 93.43           H  
ATOM    988  HA  GLU A  86      -1.120  -7.838   4.754  1.00 93.43           H  
ATOM    989  HB2 GLU A  86      -1.907  -9.656   3.297  1.00 93.43           H  
ATOM    990  HB3 GLU A  86      -3.112 -10.109   4.507  1.00 93.43           H  
ATOM    991  HG2 GLU A  86      -2.953  -7.353   3.218  1.00 93.43           H  
ATOM    992  HG3 GLU A  86      -4.227  -7.942   4.289  1.00 93.43           H  
ATOM    993  N   PRO A  87      -2.831  -6.928   6.494  1.00 93.64           N  
ATOM    994  CA  PRO A  87      -3.744  -6.446   7.516  1.00 93.64           C  
ATOM    995  C   PRO A  87      -5.106  -7.156   7.464  1.00 93.64           C  
ATOM    996  O   PRO A  87      -5.854  -7.059   6.496  1.00 93.64           O  
ATOM    997  CB  PRO A  87      -3.891  -4.946   7.259  1.00 93.64           C  
ATOM    998  CG  PRO A  87      -2.669  -4.558   6.436  1.00 93.64           C  
ATOM    999  CD  PRO A  87      -2.340  -5.831   5.674  1.00 93.64           C  
ATOM   1000  HA  PRO A  87      -3.279  -6.600   8.489  1.00 93.64           H  
ATOM   1001  HB2 PRO A  87      -3.920  -4.391   8.197  1.00 93.64           H  
ATOM   1002  HB3 PRO A  87      -4.787  -4.756   6.669  1.00 93.64           H  
ATOM   1003  HG2 PRO A  87      -2.881  -3.731   5.758  1.00 93.64           H  
ATOM   1004  HG3 PRO A  87      -1.841  -4.309   7.100  1.00 93.64           H  
ATOM   1005  HD2 PRO A  87      -1.262  -5.897   5.530  1.00 93.64           H  
ATOM   1006  HD3 PRO A  87      -2.858  -5.816   4.715  1.00 93.64           H  
ATOM   1007  N   LYS A  88      -5.493  -7.809   8.566  1.00 92.93           N  
ATOM   1008  CA  LYS A  88      -6.804  -8.473   8.662  1.00 92.93           C  
ATOM   1009  C   LYS A  88      -7.958  -7.486   8.454  1.00 92.93           C  
ATOM   1010  O   LYS A  88      -7.967  -6.398   9.040  1.00 92.93           O  
ATOM   1011  CB  LYS A  88      -6.972  -9.202  10.003  1.00 92.93           C  
ATOM   1012  CG  LYS A  88      -6.009 -10.387  10.157  1.00 92.93           C  
ATOM   1013  CD  LYS A  88      -6.318 -11.193  11.427  1.00 92.93           C  
ATOM   1014  CE  LYS A  88      -5.360 -12.389  11.514  1.00 92.93           C  
ATOM   1015  NZ  LYS A  88      -5.664 -13.287  12.659  1.00 92.93           N1+
ATOM   1016  H   LYS A  88      -4.798  -7.947   9.286  1.00 92.93           H  
ATOM   1017  HA  LYS A  88      -6.852  -9.200   7.851  1.00 92.93           H  
ATOM   1018  HB2 LYS A  88      -6.820  -8.498  10.821  1.00 92.93           H  
ATOM   1019  HB3 LYS A  88      -7.992  -9.581  10.061  1.00 92.93           H  
ATOM   1020  HG2 LYS A  88      -4.983 -10.020  10.202  1.00 92.93           H  
ATOM   1021  HG3 LYS A  88      -6.109 -11.039   9.290  1.00 92.93           H  
ATOM   1022  HD2 LYS A  88      -7.346 -11.554  11.378  1.00 92.93           H  
ATOM   1023  HD3 LYS A  88      -6.197 -10.556  12.303  1.00 92.93           H  
ATOM   1024  HE2 LYS A  88      -5.430 -12.949  10.582  1.00 92.93           H  
ATOM   1025  HE3 LYS A  88      -4.338 -12.016  11.584  1.00 92.93           H  
ATOM   1026  HZ1 LYS A  88      -5.021 -14.065  12.662  1.00 92.93           H  
ATOM   1027  HZ2 LYS A  88      -5.583 -12.806  13.544  1.00 92.93           H  
ATOM   1028  HZ3 LYS A  88      -6.593 -13.675  12.571  1.00 92.93           H  
ATOM   1029  N   LYS A  89      -8.998  -7.950   7.750  1.00 93.24           N  
ATOM   1030  CA  LYS A  89     -10.223  -7.193   7.426  1.00 93.24           C  
ATOM   1031  C   LYS A  89      -9.985  -5.992   6.502  1.00 93.24           C  
ATOM   1032  O   LYS A  89     -10.823  -5.096   6.485  1.00 93.24           O  
ATOM   1033  CB  LYS A  89     -10.998  -6.760   8.690  1.00 93.24           C  
ATOM   1034  CG  LYS A  89     -11.219  -7.845   9.749  1.00 93.24           C  
ATOM   1035  CD  LYS A  89     -11.997  -7.254  10.935  1.00 93.24           C  
ATOM   1036  CE  LYS A  89     -12.287  -8.346  11.971  1.00 93.24           C  
ATOM   1037  NZ  LYS A  89     -13.157  -7.860  13.074  1.00 93.24           N1+
ATOM   1038  H   LYS A  89      -8.855  -8.822   7.260  1.00 93.24           H  
ATOM   1039  HA  LYS A  89     -10.870  -7.852   6.848  1.00 93.24           H  
ATOM   1040  HB2 LYS A  89     -11.976  -6.397   8.374  1.00 93.24           H  
ATOM   1041  HB3 LYS A  89     -10.476  -5.922   9.152  1.00 93.24           H  
ATOM   1042  HG2 LYS A  89     -11.786  -8.665   9.309  1.00 93.24           H  
ATOM   1043  HG3 LYS A  89     -10.262  -8.223  10.108  1.00 93.24           H  
ATOM   1044  HD2 LYS A  89     -11.412  -6.455  11.390  1.00 93.24           H  
ATOM   1045  HD3 LYS A  89     -12.938  -6.846  10.567  1.00 93.24           H  
ATOM   1046  HE2 LYS A  89     -12.781  -9.171  11.458  1.00 93.24           H  
ATOM   1047  HE3 LYS A  89     -11.344  -8.722  12.365  1.00 93.24           H  
ATOM   1048  HZ1 LYS A  89     -14.037  -7.530  12.704  1.00 93.24           H  
ATOM   1049  HZ2 LYS A  89     -12.725  -7.116  13.603  1.00 93.24           H  
ATOM   1050  HZ3 LYS A  89     -13.379  -8.616  13.706  1.00 93.24           H  
ATOM   1051  N   LEU A  90      -8.850  -5.948   5.809  1.00 93.52           N  
ATOM   1052  CA  LEU A  90      -8.653  -5.086   4.655  1.00 93.52           C  
ATOM   1053  C   LEU A  90      -8.497  -5.956   3.415  1.00 93.52           C  
ATOM   1054  O   LEU A  90      -8.016  -7.080   3.513  1.00 93.52           O  
ATOM   1055  CB  LEU A  90      -7.434  -4.171   4.834  1.00 93.52           C  
ATOM   1056  CG  LEU A  90      -7.577  -3.099   5.923  1.00 93.52           C  
ATOM   1057  CD1 LEU A  90      -6.354  -2.187   5.866  1.00 93.52           C  
ATOM   1058  CD2 LEU A  90      -8.817  -2.220   5.751  1.00 93.52           C  
ATOM   1059  H   LEU A  90      -8.201  -6.720   5.864  1.00 93.52           H  
ATOM   1060  HA  LEU A  90      -9.538  -4.468   4.506  1.00 93.52           H  
ATOM   1061  HB2 LEU A  90      -6.559  -4.787   5.043  1.00 93.52           H  
ATOM   1062  HB3 LEU A  90      -7.257  -3.670   3.883  1.00 93.52           H  
ATOM   1063  HG  LEU A  90      -7.617  -3.575   6.903  1.00 93.52           H  
ATOM   1064 HD11 LEU A  90      -6.469  -1.347   6.552  1.00 93.52           H  
ATOM   1065 HD12 LEU A  90      -5.458  -2.750   6.124  1.00 93.52           H  
ATOM   1066 HD13 LEU A  90      -6.238  -1.792   4.857  1.00 93.52           H  
ATOM   1067 HD21 LEU A  90      -8.884  -1.869   4.722  1.00 93.52           H  
ATOM   1068 HD22 LEU A  90      -9.711  -2.801   5.979  1.00 93.52           H  
ATOM   1069 HD23 LEU A  90      -8.783  -1.362   6.422  1.00 93.52           H  
ATOM   1070  N   THR A  91      -8.907  -5.419   2.277  1.00 94.08           N  
ATOM   1071  CA  THR A  91      -8.612  -5.965   0.956  1.00 94.08           C  
ATOM   1072  C   THR A  91      -8.042  -4.855   0.093  1.00 94.08           C  
ATOM   1073  O   THR A  91      -8.493  -3.708   0.178  1.00 94.08           O  
ATOM   1074  CB  THR A  91      -9.856  -6.569   0.286  1.00 94.08           C  
ATOM   1075  CG2 THR A  91     -10.446  -7.724   1.093  1.00 94.08           C  
ATOM   1076  OG1 THR A  91     -10.871  -5.602   0.134  1.00 94.08           O  
ATOM   1077  H   THR A  91      -9.404  -4.540   2.306  1.00 94.08           H  
ATOM   1078  HA  THR A  91      -7.859  -6.747   1.046  1.00 94.08           H  
ATOM   1079  HB  THR A  91      -9.576  -6.944  -0.699  1.00 94.08           H  
ATOM   1080  HG1 THR A  91     -10.585  -5.007  -0.563  1.00 94.08           H  
ATOM   1081 HG21 THR A  91     -11.258  -8.180   0.526  1.00 94.08           H  
ATOM   1082 HG22 THR A  91      -9.674  -8.472   1.276  1.00 94.08           H  
ATOM   1083 HG23 THR A  91     -10.833  -7.360   2.045  1.00 94.08           H  
ATOM   1084  N   PHE A  92      -7.076  -5.204  -0.748  1.00 95.06           N  
ATOM   1085  CA  PHE A  92      -6.464  -4.307  -1.721  1.00 95.06           C  
ATOM   1086  C   PHE A  92      -6.930  -4.721  -3.112  1.00 95.06           C  
ATOM   1087  O   PHE A  92      -6.540  -5.769  -3.619  1.00 95.06           O  
ATOM   1088  CB  PHE A  92      -4.938  -4.364  -1.575  1.00 95.06           C  
ATOM   1089  CG  PHE A  92      -4.424  -3.743  -0.290  1.00 95.06           C  
ATOM   1090  CD1 PHE A  92      -3.787  -2.489  -0.322  1.00 95.06           C  
ATOM   1091  CD2 PHE A  92      -4.586  -4.411   0.941  1.00 95.06           C  
ATOM   1092  CE1 PHE A  92      -3.335  -1.897   0.870  1.00 95.06           C  
ATOM   1093  CE2 PHE A  92      -4.163  -3.805   2.136  1.00 95.06           C  
ATOM   1094  CZ  PHE A  92      -3.545  -2.543   2.099  1.00 95.06           C  
ATOM   1095  H   PHE A  92      -6.742  -6.157  -0.740  1.00 95.06           H  
ATOM   1096  HA  PHE A  92      -6.781  -3.278  -1.548  1.00 95.06           H  
ATOM   1097  HB2 PHE A  92      -4.492  -3.842  -2.422  1.00 95.06           H  
ATOM   1098  HB3 PHE A  92      -4.611  -5.402  -1.624  1.00 95.06           H  
ATOM   1099  HD1 PHE A  92      -3.639  -1.983  -1.265  1.00 95.06           H  
ATOM   1100  HD2 PHE A  92      -5.030  -5.395   0.974  1.00 95.06           H  
ATOM   1101  HE1 PHE A  92      -2.834  -0.941   0.842  1.00 95.06           H  
ATOM   1102  HE2 PHE A  92      -4.295  -4.329   3.071  1.00 95.06           H  
ATOM   1103  HZ  PHE A  92      -3.205  -2.077   3.012  1.00 95.06           H  
ATOM   1104  N   GLU A  93      -7.796  -3.916  -3.713  1.00 95.18           N  
ATOM   1105  CA  GLU A  93      -8.267  -4.117  -5.080  1.00 95.18           C  
ATOM   1106  C   GLU A  93      -7.365  -3.330  -6.027  1.00 95.18           C  
ATOM   1107  O   GLU A  93      -7.213  -2.120  -5.867  1.00 95.18           O  
ATOM   1108  CB  GLU A  93      -9.729  -3.671  -5.161  1.00 95.18           C  
ATOM   1109  CG  GLU A  93     -10.362  -3.911  -6.538  1.00 95.18           C  
ATOM   1110  CD  GLU A  93     -11.820  -3.422  -6.603  1.00 95.18           C  
ATOM   1111  OE1 GLU A  93     -12.463  -3.662  -7.645  1.00 95.18           O  
ATOM   1112  OE2 GLU A  93     -12.302  -2.803  -5.617  1.00 95.18           O1-
ATOM   1113  H   GLU A  93      -8.088  -3.066  -3.252  1.00 95.18           H  
ATOM   1114  HA  GLU A  93      -8.221  -5.174  -5.342  1.00 95.18           H  
ATOM   1115  HB2 GLU A  93      -9.782  -2.609  -4.920  1.00 95.18           H  
ATOM   1116  HB3 GLU A  93     -10.299  -4.223  -4.414  1.00 95.18           H  
ATOM   1117  HG2 GLU A  93     -10.322  -4.978  -6.756  1.00 95.18           H  
ATOM   1118  HG3 GLU A  93      -9.780  -3.383  -7.294  1.00 95.18           H  
ATOM   1119  N   PHE A  94      -6.739  -4.008  -6.987  1.00 95.20           N  
ATOM   1120  CA  PHE A  94      -5.923  -3.344  -7.999  1.00 95.20           C  
ATOM   1121  C   PHE A  94      -6.809  -2.516  -8.934  1.00 95.20           C  
ATOM   1122  O   PHE A  94      -7.772  -3.033  -9.495  1.00 95.20           O  
ATOM   1123  CB  PHE A  94      -5.115  -4.391  -8.769  1.00 95.20           C  
ATOM   1124  CG  PHE A  94      -4.292  -3.806  -9.897  1.00 95.20           C  
ATOM   1125  CD1 PHE A  94      -4.608  -4.105 -11.237  1.00 95.20           C  
ATOM   1126  CD2 PHE A  94      -3.222  -2.940  -9.607  1.00 95.20           C  
ATOM   1127  CE1 PHE A  94      -3.827  -3.578 -12.281  1.00 95.20           C  
ATOM   1128  CE2 PHE A  94      -2.447  -2.414 -10.653  1.00 95.20           C  
ATOM   1129  CZ  PHE A  94      -2.734  -2.747 -11.987  1.00 95.20           C  
ATOM   1130  H   PHE A  94      -6.931  -4.992  -7.105  1.00 95.20           H  
ATOM   1131  HA  PHE A  94      -5.225  -2.667  -7.508  1.00 95.20           H  
ATOM   1132  HB2 PHE A  94      -4.440  -4.895  -8.076  1.00 95.20           H  
ATOM   1133  HB3 PHE A  94      -5.796  -5.139  -9.174  1.00 95.20           H  
ATOM   1134  HD1 PHE A  94      -5.452  -4.738 -11.468  1.00 95.20           H  
ATOM   1135  HD2 PHE A  94      -2.994  -2.671  -8.587  1.00 95.20           H  
ATOM   1136  HE1 PHE A  94      -4.065  -3.809 -13.309  1.00 95.20           H  
ATOM   1137  HE2 PHE A  94      -1.634  -1.737 -10.436  1.00 95.20           H  
ATOM   1138  HZ  PHE A  94      -2.127  -2.346 -12.786  1.00 95.20           H  
ATOM   1139  N   VAL A  95      -6.473  -1.235  -9.090  1.00 95.62           N  
ATOM   1140  CA  VAL A  95      -7.211  -0.290  -9.942  1.00 95.62           C  
ATOM   1141  C   VAL A  95      -6.497  -0.100 -11.280  1.00 95.62           C  
ATOM   1142  O   VAL A  95      -7.149  -0.018 -12.317  1.00 95.62           O  
ATOM   1143  CB  VAL A  95      -7.385   1.054  -9.207  1.00 95.62           C  
ATOM   1144  CG1 VAL A  95      -8.097   2.108 -10.063  1.00 95.62           C  
ATOM   1145  CG2 VAL A  95      -8.205   0.898  -7.918  1.00 95.62           C  
ATOM   1146  H   VAL A  95      -5.659  -0.890  -8.603  1.00 95.62           H  
ATOM   1147  HA  VAL A  95      -8.201  -0.688 -10.162  1.00 95.62           H  
ATOM   1148  HB  VAL A  95      -6.401   1.440  -8.939  1.00 95.62           H  
ATOM   1149 HG11 VAL A  95      -7.476   2.374 -10.919  1.00 95.62           H  
ATOM   1150 HG12 VAL A  95      -9.050   1.719 -10.422  1.00 95.62           H  
ATOM   1151 HG13 VAL A  95      -8.265   3.012  -9.477  1.00 95.62           H  
ATOM   1152 HG21 VAL A  95      -8.188   1.837  -7.364  1.00 95.62           H  
ATOM   1153 HG22 VAL A  95      -7.778   0.118  -7.288  1.00 95.62           H  
ATOM   1154 HG23 VAL A  95      -9.234   0.631  -8.160  1.00 95.62           H  
ATOM   1155  N   GLY A  96      -5.166  -0.038 -11.259  1.00 94.24           N  
ATOM   1156  CA  GLY A  96      -4.338   0.200 -12.435  1.00 94.24           C  
ATOM   1157  C   GLY A  96      -2.891   0.500 -12.057  1.00 94.24           C  
ATOM   1158  O   GLY A  96      -2.549   0.614 -10.877  1.00 94.24           O  
ATOM   1159  H   GLY A  96      -4.683  -0.104 -10.374  1.00 94.24           H  
ATOM   1160  HA2 GLY A  96      -4.730   1.048 -12.996  1.00 94.24           H  
ATOM   1161  HA3 GLY A  96      -4.362  -0.679 -13.079  1.00 94.24           H  
ATOM   1162  N   ASP A  97      -2.038   0.617 -13.067  1.00 92.35           N  
ATOM   1163  CA  ASP A  97      -0.676   1.109 -12.916  1.00 92.35           C  
ATOM   1164  C   ASP A  97      -0.470   2.408 -13.703  1.00 92.35           C  
ATOM   1165  O   ASP A  97      -1.228   2.752 -14.613  1.00 92.35           O  
ATOM   1166  CB  ASP A  97       0.351   0.006 -13.225  1.00 92.35           C  
ATOM   1167  CG  ASP A  97       0.266  -0.618 -14.623  1.00 92.35           C  
ATOM   1168  OD1 ASP A  97       0.003   0.113 -15.596  1.00 92.35           O  
ATOM   1169  OD2 ASP A  97       0.544  -1.837 -14.710  1.00 92.35           O1-
ATOM   1170  H   ASP A  97      -2.373   0.564 -14.019  1.00 92.35           H  
ATOM   1171  HA  ASP A  97      -0.525   1.380 -11.871  1.00 92.35           H  
ATOM   1172  HB2 ASP A  97       0.222  -0.782 -12.483  1.00 92.35           H  
ATOM   1173  HB3 ASP A  97       1.352   0.415 -13.089  1.00 92.35           H  
ATOM   1174  N   ARG A  98       0.529   3.182 -13.281  1.00 92.99           N  
ATOM   1175  CA  ARG A  98       0.914   4.446 -13.916  1.00 92.99           C  
ATOM   1176  C   ARG A  98       2.402   4.699 -13.755  1.00 92.99           C  
ATOM   1177  O   ARG A  98       3.052   4.119 -12.884  1.00 92.99           O  
ATOM   1178  CB  ARG A  98       0.078   5.610 -13.353  1.00 92.99           C  
ATOM   1179  CG  ARG A  98       0.327   5.866 -11.860  1.00 92.99           C  
ATOM   1180  CD  ARG A  98      -0.510   7.046 -11.373  1.00 92.99           C  
ATOM   1181  NE  ARG A  98      -0.441   7.152  -9.910  1.00 92.99           N  
ATOM   1182  CZ  ARG A  98       0.364   7.909  -9.186  1.00 92.99           C  
ATOM   1183  NH1 ARG A  98       1.310   8.647  -9.706  1.00 92.99           N1+
ATOM   1184  NH2 ARG A  98       0.218   7.900  -7.894  1.00 92.99           N  
ATOM   1185  H   ARG A  98       1.080   2.847 -12.504  1.00 92.99           H  
ATOM   1186  HA  ARG A  98       0.710   4.362 -14.983  1.00 92.99           H  
ATOM   1187  HB2 ARG A  98      -0.978   5.389 -13.504  1.00 92.99           H  
ATOM   1188  HB3 ARG A  98       0.314   6.517 -13.910  1.00 92.99           H  
ATOM   1189  HG2 ARG A  98       0.056   4.976 -11.292  1.00 92.99           H  
ATOM   1190  HG3 ARG A  98       1.380   6.090 -11.688  1.00 92.99           H  
ATOM   1191  HD2 ARG A  98      -1.549   6.870 -11.653  1.00 92.99           H  
ATOM   1192  HD3 ARG A  98      -0.171   7.964 -11.853  1.00 92.99           H  
ATOM   1193  HE  ARG A  98      -1.040   6.500  -9.423  1.00 92.99           H  
ATOM   1194 HH11 ARG A  98       1.524   8.552 -10.688  1.00 92.99           H  
ATOM   1195 HH12 ARG A  98       1.925   9.152  -9.084  1.00 92.99           H  
ATOM   1196 HH21 ARG A  98       0.796   8.422  -7.251  1.00 92.99           H  
ATOM   1197 HH22 ARG A  98      -0.478   7.291  -7.486  1.00 92.99           H  
ATOM   1198  N   GLU A  99       2.936   5.608 -14.557  1.00 92.61           N  
ATOM   1199  CA  GLU A  99       4.293   6.102 -14.353  1.00 92.61           C  
ATOM   1200  C   GLU A  99       4.377   6.915 -13.046  1.00 92.61           C  
ATOM   1201  O   GLU A  99       3.472   7.680 -12.691  1.00 92.61           O  
ATOM   1202  CB  GLU A  99       4.760   6.875 -15.597  1.00 92.61           C  
ATOM   1203  CG  GLU A  99       6.293   6.987 -15.655  1.00 92.61           C  
ATOM   1204  CD  GLU A  99       6.828   7.615 -16.955  1.00 92.61           C  
ATOM   1205  OE1 GLU A  99       8.072   7.774 -17.033  1.00 92.61           O  
ATOM   1206  OE2 GLU A  99       6.017   7.906 -17.863  1.00 92.61           O1-
ATOM   1207  H   GLU A  99       2.355   6.067 -15.243  1.00 92.61           H  
ATOM   1208  HA  GLU A  99       4.947   5.236 -14.248  1.00 92.61           H  
ATOM   1209  HB2 GLU A  99       4.310   7.867 -15.604  1.00 92.61           H  
ATOM   1210  HB3 GLU A  99       4.425   6.331 -16.480  1.00 92.61           H  
ATOM   1211  HG2 GLU A  99       6.638   7.576 -14.806  1.00 92.61           H  
ATOM   1212  HG3 GLU A  99       6.716   5.988 -15.555  1.00 92.61           H  
ATOM   1213  N   ALA A 100       5.457   6.702 -12.301  1.00 90.53           N  
ATOM   1214  CA  ALA A 100       5.819   7.476 -11.128  1.00 90.53           C  
ATOM   1215  C   ALA A 100       6.185   8.902 -11.544  1.00 90.53           C  
ATOM   1216  O   ALA A 100       6.658   9.145 -12.655  1.00 90.53           O  
ATOM   1217  CB  ALA A 100       6.980   6.782 -10.399  1.00 90.53           C  
ATOM   1218  H   ALA A 100       6.153   6.067 -12.663  1.00 90.53           H  
ATOM   1219  HA  ALA A 100       4.961   7.529 -10.458  1.00 90.53           H  
ATOM   1220  HB1 ALA A 100       7.201   7.318  -9.476  1.00 90.53           H  
ATOM   1221  HB2 ALA A 100       6.706   5.754 -10.160  1.00 90.53           H  
ATOM   1222  HB3 ALA A 100       7.864   6.783 -11.038  1.00 90.53           H  
ATOM   1223  N   ALA A 101       6.009   9.852 -10.630  1.00 89.60           N  
ATOM   1224  CA  ALA A 101       6.454  11.217 -10.869  1.00 89.60           C  
ATOM   1225  C   ALA A 101       7.986  11.283 -11.038  1.00 89.60           C  
ATOM   1226  O   ALA A 101       8.721  10.361 -10.673  1.00 89.60           O  
ATOM   1227  CB  ALA A 101       5.929  12.093  -9.732  1.00 89.60           C  
ATOM   1228  H   ALA A 101       5.691   9.599  -9.706  1.00 89.60           H  
ATOM   1229  HA  ALA A 101       6.007  11.565 -11.800  1.00 89.60           H  
ATOM   1230  HB1 ALA A 101       6.308  13.111  -9.821  1.00 89.60           H  
ATOM   1231  HB2 ALA A 101       6.250  11.672  -8.779  1.00 89.60           H  
ATOM   1232  HB3 ALA A 101       4.839  12.112  -9.750  1.00 89.60           H  
ATOM   1233  N   ALA A 102       8.486  12.395 -11.583  1.00 85.26           N  
ATOM   1234  CA  ALA A 102       9.917  12.588 -11.835  1.00 85.26           C  
ATOM   1235  C   ALA A 102      10.776  12.526 -10.554  1.00 85.26           C  
ATOM   1236  O   ALA A 102      11.938  12.130 -10.613  1.00 85.26           O  
ATOM   1237  CB  ALA A 102      10.098  13.930 -12.552  1.00 85.26           C  
ATOM   1238  H   ALA A 102       7.844  13.117 -11.877  1.00 85.26           H  
ATOM   1239  HA  ALA A 102      10.263  11.791 -12.493  1.00 85.26           H  
ATOM   1240  HB1 ALA A 102      11.154  14.087 -12.769  1.00 85.26           H  
ATOM   1241  HB2 ALA A 102       9.542  13.928 -13.490  1.00 85.26           H  
ATOM   1242  HB3 ALA A 102       9.741  14.743 -11.920  1.00 85.26           H  
ATOM   1243  N   ASP A 103      10.197  12.872  -9.401  1.00 86.95           N  
ATOM   1244  CA  ASP A 103      10.816  12.740  -8.075  1.00 86.95           C  
ATOM   1245  C   ASP A 103      10.765  11.300  -7.520  1.00 86.95           C  
ATOM   1246  O   ASP A 103      11.294  11.010  -6.447  1.00 86.95           O  
ATOM   1247  CB  ASP A 103      10.166  13.751  -7.114  1.00 86.95           C  
ATOM   1248  CG  ASP A 103       8.696  13.459  -6.791  1.00 86.95           C  
ATOM   1249  OD1 ASP A 103       8.126  12.507  -7.375  1.00 86.95           O  
ATOM   1250  OD2 ASP A 103       8.133  14.192  -5.957  1.00 86.95           O1-
ATOM   1251  H   ASP A 103       9.213  13.101  -9.404  1.00 86.95           H  
ATOM   1252  HA  ASP A 103      11.870  13.003  -8.163  1.00 86.95           H  
ATOM   1253  HB2 ASP A 103      10.732  13.756  -6.182  1.00 86.95           H  
ATOM   1254  HB3 ASP A 103      10.242  14.748  -7.548  1.00 86.95           H  
ATOM   1255  N   GLY A 104      10.155  10.375  -8.263  1.00 82.84           N  
ATOM   1256  CA  GLY A 104      10.008   8.971  -7.914  1.00 82.84           C  
ATOM   1257  C   GLY A 104       8.817   8.661  -7.014  1.00 82.84           C  
ATOM   1258  O   GLY A 104       8.735   7.512  -6.566  1.00 82.84           O  
ATOM   1259  H   GLY A 104       9.713  10.685  -9.117  1.00 82.84           H  
ATOM   1260  HA2 GLY A 104       9.880   8.410  -8.839  1.00 82.84           H  
ATOM   1261  HA3 GLY A 104      10.914   8.635  -7.409  1.00 82.84           H  
ATOM   1262  N   THR A 105       7.930   9.626  -6.753  1.00 88.02           N  
ATOM   1263  CA  THR A 105       6.740   9.431  -5.918  1.00 88.02           C  
ATOM   1264  C   THR A 105       5.600   8.723  -6.651  1.00 88.02           C  
ATOM   1265  O   THR A 105       5.421   8.835  -7.870  1.00 88.02           O  
ATOM   1266  CB  THR A 105       6.233  10.734  -5.274  1.00 88.02           C  
ATOM   1267  CG2 THR A 105       7.258  11.335  -4.313  1.00 88.02           C  
ATOM   1268  OG1 THR A 105       5.883  11.697  -6.232  1.00 88.02           O  
ATOM   1269  H   THR A 105       8.072  10.546  -7.146  1.00 88.02           H  
ATOM   1270  HA  THR A 105       7.029   8.780  -5.093  1.00 88.02           H  
ATOM   1271  HB  THR A 105       5.338  10.502  -4.696  1.00 88.02           H  
ATOM   1272  HG1 THR A 105       6.687  12.104  -6.563  1.00 88.02           H  
ATOM   1273 HG21 THR A 105       8.207  11.504  -4.821  1.00 88.02           H  
ATOM   1274 HG22 THR A 105       6.886  12.290  -3.942  1.00 88.02           H  
ATOM   1275 HG23 THR A 105       7.414  10.660  -3.471  1.00 88.02           H  
ATOM   1276  N   CYS A 106       4.836   7.983  -5.848  1.00 89.68           N  
ATOM   1277  CA  CYS A 106       3.479   7.542  -6.118  1.00 89.68           C  
ATOM   1278  C   CYS A 106       2.571   8.344  -5.174  1.00 89.68           C  
ATOM   1279  O   CYS A 106       1.498   8.748  -5.654  1.00 89.68           O  
ATOM   1280  CB  CYS A 106       3.363   6.027  -5.889  1.00 89.68           C  
ATOM   1281  SG  CYS A 106       4.555   5.000  -6.781  1.00 89.68           S  
ATOM   1282  OXT CYS A 106       2.973   8.539  -3.997  1.00 89.68           O1-
ATOM   1283  H   CYS A 106       5.032   8.043  -4.859  1.00 89.68           H  
ATOM   1284  HA  CYS A 106       3.206   7.782  -7.146  1.00 89.68           H  
ATOM   1285  HB2 CYS A 106       3.466   5.837  -4.820  1.00 89.68           H  
ATOM   1286  HB3 CYS A 106       2.360   5.726  -6.192  1.00 89.68           H  
END
