# Supplementary material for: The structural landscape and diversity of Pyricularia oryzae MAX effectors revisited
Source: PLoS Pathog. 2024 May 6;20(5):e1012176. doi: 10.1371/journal.ppat.1012176 (PMC11132498; doi:10.1371/journal.ppat.1012176)
Supplement: S1 File — (ZIP) [file ppat.1012176.s018.zip › Supplementary_Data/MAX53.pdb]

ATOM      1  N   ILE A  24      14.966   4.131 -18.817  1.00 55.18           N  
ATOM      2  CA  ILE A  24      14.521   2.768 -18.521  1.00 55.18           C  
ATOM      3  C   ILE A  24      13.126   2.972 -17.934  1.00 55.18           C  
ATOM      4  O   ILE A  24      13.009   3.605 -16.886  1.00 55.18           O  
ATOM      5  CB  ILE A  24      15.482   2.062 -17.533  1.00 55.18           C  
ATOM      6  CG1 ILE A  24      16.958   2.174 -17.990  1.00 55.18           C  
ATOM      7  CG2 ILE A  24      15.068   0.587 -17.382  1.00 55.18           C  
ATOM      8  CD1 ILE A  24      17.968   1.694 -16.941  1.00 55.18           C  
ATOM      9  H   ILE A  24      15.543   4.578 -18.119  1.00 55.18           H  
ATOM     10  HA  ILE A  24      14.456   2.186 -19.440  1.00 55.18           H  
ATOM     11  HB  ILE A  24      15.396   2.546 -16.560  1.00 55.18           H  
ATOM     12 HG12 ILE A  24      17.100   1.607 -18.910  1.00 55.18           H  
ATOM     13 HG13 ILE A  24      17.211   3.215 -18.194  1.00 55.18           H  
ATOM     14 HG21 ILE A  24      15.670   0.100 -16.616  1.00 55.18           H  
ATOM     15 HG22 ILE A  24      14.026   0.519 -17.068  1.00 55.18           H  
ATOM     16 HG23 ILE A  24      15.191   0.055 -18.326  1.00 55.18           H  
ATOM     17 HD11 ILE A  24      17.881   0.618 -16.791  1.00 55.18           H  
ATOM     18 HD12 ILE A  24      18.978   1.913 -17.287  1.00 55.18           H  
ATOM     19 HD13 ILE A  24      17.798   2.209 -15.996  1.00 55.18           H  
ATOM     20  N   ASN A  25      12.075   2.597 -18.662  1.00 62.51           N  
ATOM     21  CA  ASN A  25      10.721   2.677 -18.132  1.00 62.51           C  
ATOM     22  C   ASN A  25      10.666   1.671 -16.983  1.00 62.51           C  
ATOM     23  O   ASN A  25      10.518   0.472 -17.206  1.00 62.51           O  
ATOM     24  CB  ASN A  25       9.691   2.390 -19.240  1.00 62.51           C  
ATOM     25  CG  ASN A  25       9.552   3.508 -20.260  1.00 62.51           C  
ATOM     26  ND2 ASN A  25       8.961   3.216 -21.394  1.00 62.51           N  
ATOM     27  OD1 ASN A  25       9.961   4.644 -20.067  1.00 62.51           O  
ATOM     28  H   ASN A  25      12.217   2.162 -19.562  1.00 62.51           H  
ATOM     29  HA  ASN A  25      10.534   3.672 -17.727  1.00 62.51           H  
ATOM     30  HB2 ASN A  25       9.952   1.463 -19.749  1.00 62.51           H  
ATOM     31  HB3 ASN A  25       8.713   2.241 -18.780  1.00 62.51           H  
ATOM     32 HD21 ASN A  25       8.565   2.297 -21.527  1.00 62.51           H  
ATOM     33 HD22 ASN A  25       8.838   3.972 -22.053  1.00 62.51           H  
ATOM     34  N   GLU A  26      10.910   2.133 -15.758  1.00 76.59           N  
ATOM     35  CA  GLU A  26      10.664   1.317 -14.581  1.00 76.59           C  
ATOM     36  C   GLU A  26       9.148   1.136 -14.492  1.00 76.59           C  
ATOM     37  O   GLU A  26       8.429   2.002 -13.994  1.00 76.59           O  
ATOM     38  CB  GLU A  26      11.266   1.932 -13.303  1.00 76.59           C  
ATOM     39  CG  GLU A  26      12.799   1.816 -13.205  1.00 76.59           C  
ATOM     40  CD  GLU A  26      13.294   2.072 -11.764  1.00 76.59           C  
ATOM     41  OE1 GLU A  26      13.871   1.132 -11.148  1.00 76.59           O  
ATOM     42  OE2 GLU A  26      13.047   3.180 -11.229  1.00 76.59           O1-
ATOM     43  H   GLU A  26      11.204   3.092 -15.641  1.00 76.59           H  
ATOM     44  HA  GLU A  26      11.109   0.332 -14.720  1.00 76.59           H  
ATOM     45  HB2 GLU A  26      10.839   1.405 -12.450  1.00 76.59           H  
ATOM     46  HB3 GLU A  26      10.980   2.982 -13.236  1.00 76.59           H  
ATOM     47  HG2 GLU A  26      13.260   2.526 -13.891  1.00 76.59           H  
ATOM     48  HG3 GLU A  26      13.093   0.812 -13.511  1.00 76.59           H  
ATOM     49  N   ASP A  27       8.664   0.022 -15.038  1.00 90.10           N  
ATOM     50  CA  ASP A  27       7.271  -0.381 -14.917  1.00 90.10           C  
ATOM     51  C   ASP A  27       7.019  -0.805 -13.471  1.00 90.10           C  
ATOM     52  O   ASP A  27       7.416  -1.885 -13.017  1.00 90.10           O  
ATOM     53  CB  ASP A  27       6.927  -1.503 -15.909  1.00 90.10           C  
ATOM     54  CG  ASP A  27       6.692  -1.022 -17.347  1.00 90.10           C  
ATOM     55  OD1 ASP A  27       6.349   0.166 -17.538  1.00 90.10           O  
ATOM     56  OD2 ASP A  27       6.761  -1.889 -18.244  1.00 90.10           O1-
ATOM     57  H   ASP A  27       9.269  -0.519 -15.640  1.00 90.10           H  
ATOM     58  HA  ASP A  27       6.632   0.475 -15.135  1.00 90.10           H  
ATOM     59  HB2 ASP A  27       7.715  -2.255 -15.894  1.00 90.10           H  
ATOM     60  HB3 ASP A  27       6.006  -1.981 -15.576  1.00 90.10           H  
ATOM     61  N   CYS A  28       6.362   0.078 -12.732  1.00 93.96           N  
ATOM     62  CA  CYS A  28       5.951  -0.139 -11.361  1.00 93.96           C  
ATOM     63  C   CYS A  28       4.490  -0.585 -11.314  1.00 93.96           C  
ATOM     64  O   CYS A  28       3.657  -0.195 -12.131  1.00 93.96           O  
ATOM     65  CB  CYS A  28       6.188   1.130 -10.539  1.00 93.96           C  
ATOM     66  SG  CYS A  28       7.874   1.793 -10.596  1.00 93.96           S  
ATOM     67  H   CYS A  28       6.110   0.954 -13.167  1.00 93.96           H  
ATOM     68  HA  CYS A  28       6.563  -0.932 -10.932  1.00 93.96           H  
ATOM     69  HB2 CYS A  28       5.933   0.926  -9.499  1.00 93.96           H  
ATOM     70  HB3 CYS A  28       5.519   1.906 -10.910  1.00 93.96           H  
ATOM     71  N   ILE A  29       4.164  -1.378 -10.308  1.00 94.73           N  
ATOM     72  CA  ILE A  29       2.825  -1.851 -10.012  1.00 94.73           C  
ATOM     73  C   ILE A  29       2.441  -1.347  -8.632  1.00 94.73           C  
ATOM     74  O   ILE A  29       3.165  -1.572  -7.665  1.00 94.73           O  
ATOM     75  CB  ILE A  29       2.758  -3.385 -10.115  1.00 94.73           C  
ATOM     76  CG1 ILE A  29       3.120  -3.898 -11.522  1.00 94.73           C  
ATOM     77  CG2 ILE A  29       1.356  -3.862  -9.742  1.00 94.73           C  
ATOM     78  CD1 ILE A  29       2.217  -3.441 -12.676  1.00 94.73           C  
ATOM     79  H   ILE A  29       4.901  -1.668  -9.681  1.00 94.73           H  
ATOM     80  HA  ILE A  29       2.123  -1.429 -10.732  1.00 94.73           H  
ATOM     81  HB  ILE A  29       3.466  -3.818  -9.409  1.00 94.73           H  
ATOM     82 HG12 ILE A  29       4.137  -3.573 -11.743  1.00 94.73           H  
ATOM     83 HG13 ILE A  29       3.113  -4.988 -11.503  1.00 94.73           H  
ATOM     84 HG21 ILE A  29       0.639  -3.292 -10.332  1.00 94.73           H  
ATOM     85 HG22 ILE A  29       1.173  -3.693  -8.681  1.00 94.73           H  
ATOM     86 HG23 ILE A  29       1.250  -4.927  -9.950  1.00 94.73           H  
ATOM     87 HD11 ILE A  29       1.196  -3.793 -12.530  1.00 94.73           H  
ATOM     88 HD12 ILE A  29       2.222  -2.353 -12.754  1.00 94.73           H  
ATOM     89 HD13 ILE A  29       2.596  -3.857 -13.610  1.00 94.73           H  
ATOM     90  N   VAL A  30       1.289  -0.690  -8.549  1.00 95.09           N  
ATOM     91  CA  VAL A  30       0.645  -0.272  -7.302  1.00 95.09           C  
ATOM     92  C   VAL A  30      -0.585  -1.148  -7.115  1.00 95.09           C  
ATOM     93  O   VAL A  30      -1.481  -1.123  -7.955  1.00 95.09           O  
ATOM     94  CB  VAL A  30       0.254   1.218  -7.349  1.00 95.09           C  
ATOM     95  CG1 VAL A  30      -0.410   1.664  -6.039  1.00 95.09           C  
ATOM     96  CG2 VAL A  30       1.463   2.126  -7.596  1.00 95.09           C  
ATOM     97  H   VAL A  30       0.773  -0.551  -9.406  1.00 95.09           H  
ATOM     98  HA  VAL A  30       1.322  -0.423  -6.461  1.00 95.09           H  
ATOM     99  HB  VAL A  30      -0.454   1.376  -8.163  1.00 95.09           H  
ATOM    100 HG11 VAL A  30      -1.338   1.116  -5.877  1.00 95.09           H  
ATOM    101 HG12 VAL A  30      -0.648   2.726  -6.094  1.00 95.09           H  
ATOM    102 HG13 VAL A  30       0.265   1.494  -5.200  1.00 95.09           H  
ATOM    103 HG21 VAL A  30       1.953   1.863  -8.534  1.00 95.09           H  
ATOM    104 HG22 VAL A  30       2.174   2.038  -6.775  1.00 95.09           H  
ATOM    105 HG23 VAL A  30       1.133   3.163  -7.669  1.00 95.09           H  
ATOM    106  N   SER A  31      -0.650  -1.915  -6.031  1.00 94.17           N  
ATOM    107  CA  SER A  31      -1.794  -2.784  -5.743  1.00 94.17           C  
ATOM    108  C   SER A  31      -2.375  -2.525  -4.362  1.00 94.17           C  
ATOM    109  O   SER A  31      -1.635  -2.489  -3.386  1.00 94.17           O  
ATOM    110  CB  SER A  31      -1.450  -4.266  -5.888  1.00 94.17           C  
ATOM    111  OG  SER A  31      -1.036  -4.568  -7.206  1.00 94.17           O  
ATOM    112  H   SER A  31       0.113  -1.885  -5.370  1.00 94.17           H  
ATOM    113  HA  SER A  31      -2.577  -2.571  -6.471  1.00 94.17           H  
ATOM    114  HB2 SER A  31      -2.339  -4.851  -5.654  1.00 94.17           H  
ATOM    115  HB3 SER A  31      -0.667  -4.545  -5.183  1.00 94.17           H  
ATOM    116  HG  SER A  31      -0.081  -4.479  -7.241  1.00 94.17           H  
ATOM    117  N   LEU A  32      -3.699  -2.393  -4.274  1.00 93.32           N  
ATOM    118  CA  LEU A  32      -4.447  -2.421  -3.018  1.00 93.32           C  
ATOM    119  C   LEU A  32      -4.810  -3.872  -2.692  1.00 93.32           C  
ATOM    120  O   LEU A  32      -5.535  -4.524  -3.452  1.00 93.32           O  
ATOM    121  CB  LEU A  32      -5.696  -1.530  -3.140  1.00 93.32           C  
ATOM    122  CG  LEU A  32      -6.588  -1.528  -1.882  1.00 93.32           C  
ATOM    123  CD1 LEU A  32      -5.881  -0.922  -0.668  1.00 93.32           C  
ATOM    124  CD2 LEU A  32      -7.863  -0.732  -2.155  1.00 93.32           C  
ATOM    125  H   LEU A  32      -4.225  -2.481  -5.132  1.00 93.32           H  
ATOM    126  HA  LEU A  32      -3.817  -2.032  -2.219  1.00 93.32           H  
ATOM    127  HB2 LEU A  32      -5.382  -0.509  -3.357  1.00 93.32           H  
ATOM    128  HB3 LEU A  32      -6.290  -1.889  -3.981  1.00 93.32           H  
ATOM    129  HG  LEU A  32      -6.884  -2.549  -1.639  1.00 93.32           H  
ATOM    130 HD11 LEU A  32      -6.583  -0.831   0.161  1.00 93.32           H  
ATOM    131 HD12 LEU A  32      -5.063  -1.568  -0.349  1.00 93.32           H  
ATOM    132 HD13 LEU A  32      -5.481   0.064  -0.905  1.00 93.32           H  
ATOM    133 HD21 LEU A  32      -8.398  -1.173  -2.996  1.00 93.32           H  
ATOM    134 HD22 LEU A  32      -7.622   0.307  -2.380  1.00 93.32           H  
ATOM    135 HD23 LEU A  32      -8.511  -0.768  -1.279  1.00 93.32           H  
ATOM    136  N   VAL A  33      -4.329  -4.362  -1.555  1.00 91.44           N  
ATOM    137  CA  VAL A  33      -4.451  -5.759  -1.136  1.00 91.44           C  
ATOM    138  C   VAL A  33      -5.153  -5.816   0.226  1.00 91.44           C  
ATOM    139  O   VAL A  33      -4.758  -5.084   1.134  1.00 91.44           O  
ATOM    140  CB  VAL A  33      -3.068  -6.434  -1.073  1.00 91.44           C  
ATOM    141  CG1 VAL A  33      -3.212  -7.948  -0.877  1.00 91.44           C  
ATOM    142  CG2 VAL A  33      -2.247  -6.212  -2.354  1.00 91.44           C  
ATOM    143  H   VAL A  33      -3.761  -3.766  -0.970  1.00 91.44           H  
ATOM    144  HA  VAL A  33      -5.037  -6.300  -1.879  1.00 91.44           H  
ATOM    145  HB  VAL A  33      -2.512  -6.010  -0.237  1.00 91.44           H  
ATOM    146 HG11 VAL A  33      -3.682  -8.161   0.083  1.00 91.44           H  
ATOM    147 HG12 VAL A  33      -2.230  -8.420  -0.876  1.00 91.44           H  
ATOM    148 HG13 VAL A  33      -3.809  -8.384  -1.678  1.00 91.44           H  
ATOM    149 HG21 VAL A  33      -1.312  -6.769  -2.293  1.00 91.44           H  
ATOM    150 HG22 VAL A  33      -2.809  -6.547  -3.225  1.00 91.44           H  
ATOM    151 HG23 VAL A  33      -1.994  -5.157  -2.461  1.00 91.44           H  
ATOM    152  N   PRO A  34      -6.212  -6.628   0.391  1.00 88.30           N  
ATOM    153  CA  PRO A  34      -6.810  -6.872   1.699  1.00 88.30           C  
ATOM    154  C   PRO A  34      -5.870  -7.711   2.579  1.00 88.30           C  
ATOM    155  O   PRO A  34      -5.210  -8.633   2.100  1.00 88.30           O  
ATOM    156  CB  PRO A  34      -8.134  -7.584   1.412  1.00 88.30           C  
ATOM    157  CG  PRO A  34      -7.861  -8.323   0.102  1.00 88.30           C  
ATOM    158  CD  PRO A  34      -6.867  -7.427  -0.631  1.00 88.30           C  
ATOM    159  HA  PRO A  34      -7.013  -5.929   2.207  1.00 88.30           H  
ATOM    160  HB2 PRO A  34      -8.415  -8.268   2.214  1.00 88.30           H  
ATOM    161  HB3 PRO A  34      -8.916  -6.842   1.255  1.00 88.30           H  
ATOM    162  HG2 PRO A  34      -8.771  -8.479  -0.477  1.00 88.30           H  
ATOM    163  HG3 PRO A  34      -7.382  -9.277   0.323  1.00 88.30           H  
ATOM    164  HD2 PRO A  34      -7.390  -6.765  -1.321  1.00 88.30           H  
ATOM    165  HD3 PRO A  34      -6.148  -8.046  -1.169  1.00 88.30           H  
ATOM    166  N   ASP A  35      -5.844  -7.425   3.876  1.00 81.25           N  
ATOM    167  CA  ASP A  35      -5.129  -8.221   4.868  1.00 81.25           C  
ATOM    168  C   ASP A  35      -5.698  -9.641   4.926  1.00 81.25           C  
ATOM    169  O   ASP A  35      -6.912  -9.846   4.941  1.00 81.25           O  
ATOM    170  CB  ASP A  35      -5.170  -7.548   6.252  1.00 81.25           C  
ATOM    171  CG  ASP A  35      -4.180  -6.390   6.354  1.00 81.25           C  
ATOM    172  OD1 ASP A  35      -3.075  -6.501   5.785  1.00 81.25           O  
ATOM    173  OD2 ASP A  35      -4.443  -5.383   7.039  1.00 81.25           O1-
ATOM    174  H   ASP A  35      -6.446  -6.689   4.218  1.00 81.25           H  
ATOM    175  HA  ASP A  35      -4.089  -8.302   4.553  1.00 81.25           H  
ATOM    176  HB2 ASP A  35      -6.183  -7.209   6.471  1.00 81.25           H  
ATOM    177  HB3 ASP A  35      -4.893  -8.285   7.006  1.00 81.25           H  
ATOM    178  N   GLY A  36      -4.804 -10.632   4.911  1.00 77.21           N  
ATOM    179  CA  GLY A  36      -5.164 -12.052   4.860  1.00 77.21           C  
ATOM    180  C   GLY A  36      -5.686 -12.541   3.503  1.00 77.21           C  
ATOM    181  O   GLY A  36      -5.953 -13.730   3.355  1.00 77.21           O  
ATOM    182  H   GLY A  36      -3.824 -10.389   4.886  1.00 77.21           H  
ATOM    183  HA2 GLY A  36      -5.939 -12.247   5.601  1.00 77.21           H  
ATOM    184  HA3 GLY A  36      -4.289 -12.649   5.115  1.00 77.21           H  
ATOM    185  N   GLY A  37      -5.824 -11.667   2.501  1.00 72.33           N  
ATOM    186  CA  GLY A  37      -6.204 -12.068   1.150  1.00 72.33           C  
ATOM    187  C   GLY A  37      -5.009 -12.480   0.292  1.00 72.33           C  
ATOM    188  O   GLY A  37      -3.907 -11.956   0.437  1.00 72.33           O  
ATOM    189  H   GLY A  37      -5.567 -10.703   2.658  1.00 72.33           H  
ATOM    190  HA2 GLY A  37      -6.707 -11.238   0.652  1.00 72.33           H  
ATOM    191  HA3 GLY A  37      -6.906 -12.900   1.204  1.00 72.33           H  
ATOM    192  N   SER A  38      -5.247 -13.390  -0.654  1.00 68.61           N  
ATOM    193  CA  SER A  38      -4.237 -13.822  -1.636  1.00 68.61           C  
ATOM    194  C   SER A  38      -4.215 -12.976  -2.913  1.00 68.61           C  
ATOM    195  O   SER A  38      -3.285 -13.099  -3.704  1.00 68.61           O  
ATOM    196  CB  SER A  38      -4.453 -15.292  -2.011  1.00 68.61           C  
ATOM    197  OG  SER A  38      -4.580 -16.087  -0.849  1.00 68.61           O  
ATOM    198  H   SER A  38      -6.116 -13.904  -0.622  1.00 68.61           H  
ATOM    199  HA  SER A  38      -3.248 -13.739  -1.186  1.00 68.61           H  
ATOM    200  HB2 SER A  38      -3.613 -15.645  -2.609  1.00 68.61           H  
ATOM    201  HB3 SER A  38      -5.365 -15.385  -2.602  1.00 68.61           H  
ATOM    202  HG  SER A  38      -3.758 -16.060  -0.354  1.00 68.61           H  
ATOM    203  N   PHE A  39      -5.223 -12.124  -3.136  1.00 71.29           N  
ATOM    204  CA  PHE A  39      -5.388 -11.386  -4.390  1.00 71.29           C  
ATOM    205  C   PHE A  39      -5.561  -9.889  -4.154  1.00 71.29           C  
ATOM    206  O   PHE A  39      -6.346  -9.456  -3.305  1.00 71.29           O  
ATOM    207  CB  PHE A  39      -6.556 -11.965  -5.200  1.00 71.29           C  
ATOM    208  CG  PHE A  39      -6.399 -13.441  -5.509  1.00 71.29           C  
ATOM    209  CD1 PHE A  39      -5.487 -13.863  -6.495  1.00 71.29           C  
ATOM    210  CD2 PHE A  39      -7.129 -14.397  -4.779  1.00 71.29           C  
ATOM    211  CE1 PHE A  39      -5.306 -15.234  -6.748  1.00 71.29           C  
ATOM    212  CE2 PHE A  39      -6.946 -15.768  -5.031  1.00 71.29           C  
ATOM    213  CZ  PHE A  39      -6.034 -16.186  -6.015  1.00 71.29           C  
ATOM    214  H   PHE A  39      -5.927 -12.011  -2.420  1.00 71.29           H  
ATOM    215  HA  PHE A  39      -4.491 -11.514  -4.995  1.00 71.29           H  
ATOM    216  HB2 PHE A  39      -7.484 -11.806  -4.651  1.00 71.29           H  
ATOM    217  HB3 PHE A  39      -6.635 -11.420  -6.141  1.00 71.29           H  
ATOM    218  HD1 PHE A  39      -4.915 -13.136  -7.053  1.00 71.29           H  
ATOM    219  HD2 PHE A  39      -7.829 -14.083  -4.019  1.00 71.29           H  
ATOM    220  HE1 PHE A  39      -4.603 -15.557  -7.502  1.00 71.29           H  
ATOM    221  HE2 PHE A  39      -7.505 -16.503  -4.470  1.00 71.29           H  
ATOM    222  HZ  PHE A  39      -5.893 -17.239  -6.209  1.00 71.29           H  
ATOM    223  N   ALA A  40      -4.843  -9.098  -4.953  1.00 74.75           N  
ATOM    224  CA  ALA A  40      -5.053  -7.664  -5.032  1.00 74.75           C  
ATOM    225  C   ALA A  40      -6.469  -7.371  -5.535  1.00 74.75           C  
ATOM    226  O   ALA A  40      -6.940  -7.966  -6.502  1.00 74.75           O  
ATOM    227  CB  ALA A  40      -4.000  -7.044  -5.953  1.00 74.75           C  
ATOM    228  H   ALA A  40      -4.238  -9.524  -5.640  1.00 74.75           H  
ATOM    229  HA  ALA A  40      -4.941  -7.237  -4.035  1.00 74.75           H  
ATOM    230  HB1 ALA A  40      -4.074  -7.478  -6.950  1.00 74.75           H  
ATOM    231  HB2 ALA A  40      -4.177  -5.971  -6.030  1.00 74.75           H  
ATOM    232  HB3 ALA A  40      -3.000  -7.223  -5.558  1.00 74.75           H  
ATOM    233  N   ARG A  41      -7.140  -6.419  -4.888  1.00 79.56           N  
ATOM    234  CA  ARG A  41      -8.471  -5.958  -5.305  1.00 79.56           C  
ATOM    235  C   ARG A  41      -8.398  -4.930  -6.424  1.00 79.56           C  
ATOM    236  O   ARG A  41      -9.326  -4.809  -7.214  1.00 79.56           O  
ATOM    237  CB  ARG A  41      -9.212  -5.391  -4.094  1.00 79.56           C  
ATOM    238  CG  ARG A  41      -9.724  -6.522  -3.196  1.00 79.56           C  
ATOM    239  CD  ARG A  41     -10.346  -5.939  -1.927  1.00 79.56           C  
ATOM    240  NE  ARG A  41     -11.207  -6.921  -1.250  1.00 79.56           N  
ATOM    241  CZ  ARG A  41     -12.013  -6.680  -0.232  1.00 79.56           C  
ATOM    242  NH1 ARG A  41     -12.112  -5.508   0.326  1.00 79.56           N1+
ATOM    243  NH2 ARG A  41     -12.732  -7.643   0.272  1.00 79.56           N  
ATOM    244  H   ARG A  41      -6.666  -5.939  -4.136  1.00 79.56           H  
ATOM    245  HA  ARG A  41      -9.036  -6.793  -5.719  1.00 79.56           H  
ATOM    246  HB2 ARG A  41     -10.071  -4.819  -4.444  1.00 79.56           H  
ATOM    247  HB3 ARG A  41      -8.556  -4.726  -3.532  1.00 79.56           H  
ATOM    248  HG2 ARG A  41     -10.477  -7.086  -3.747  1.00 79.56           H  
ATOM    249  HG3 ARG A  41      -8.912  -7.196  -2.926  1.00 79.56           H  
ATOM    250  HD2 ARG A  41      -9.551  -5.612  -1.257  1.00 79.56           H  
ATOM    251  HD3 ARG A  41     -10.936  -5.064  -2.200  1.00 79.56           H  
ATOM    252  HE  ARG A  41     -11.177  -7.867  -1.600  1.00 79.56           H  
ATOM    253 HH11 ARG A  41     -12.651  -5.408   1.174  1.00 79.56           H  
ATOM    254 HH12 ARG A  41     -11.378  -4.840   0.140  1.00 79.56           H  
ATOM    255 HH21 ARG A  41     -13.332  -7.475   1.067  1.00 79.56           H  
ATOM    256 HH22 ARG A  41     -12.662  -8.578  -0.104  1.00 79.56           H  
ATOM    257  N   LYS A  42      -7.305  -4.171  -6.476  1.00 84.07           N  
ATOM    258  CA  LYS A  42      -7.047  -3.179  -7.517  1.00 84.07           C  
ATOM    259  C   LYS A  42      -5.556  -3.107  -7.773  1.00 84.07           C  
ATOM    260  O   LYS A  42      -4.795  -2.985  -6.819  1.00 84.07           O  
ATOM    261  CB  LYS A  42      -7.631  -1.827  -7.079  1.00 84.07           C  
ATOM    262  CG  LYS A  42      -7.565  -0.774  -8.194  1.00 84.07           C  
ATOM    263  CD  LYS A  42      -8.373   0.475  -7.811  1.00 84.07           C  
ATOM    264  CE  LYS A  42      -8.314   1.504  -8.947  1.00 84.07           C  
ATOM    265  NZ  LYS A  42      -9.067   2.744  -8.623  1.00 84.07           N1+
ATOM    266  H   LYS A  42      -6.587  -4.339  -5.785  1.00 84.07           H  
ATOM    267  HA  LYS A  42      -7.542  -3.500  -8.434  1.00 84.07           H  
ATOM    268  HB2 LYS A  42      -7.098  -1.459  -6.202  1.00 84.07           H  
ATOM    269  HB3 LYS A  42      -8.676  -1.977  -6.806  1.00 84.07           H  
ATOM    270  HG2 LYS A  42      -6.527  -0.494  -8.371  1.00 84.07           H  
ATOM    271  HG3 LYS A  42      -7.980  -1.194  -9.110  1.00 84.07           H  
ATOM    272  HD2 LYS A  42      -7.962   0.904  -6.897  1.00 84.07           H  
ATOM    273  HD3 LYS A  42      -9.410   0.190  -7.633  1.00 84.07           H  
ATOM    274  HE2 LYS A  42      -8.719   1.046  -9.850  1.00 84.07           H  
ATOM    275  HE3 LYS A  42      -7.269   1.746  -9.140  1.00 84.07           H  
ATOM    276  HZ1 LYS A  42     -10.039   2.540  -8.440  1.00 84.07           H  
ATOM    277  HZ2 LYS A  42      -9.024   3.396  -9.393  1.00 84.07           H  
ATOM    278  HZ3 LYS A  42      -8.672   3.204  -7.816  1.00 84.07           H  
ATOM    279  N   THR A  43      -5.172  -3.132  -9.042  1.00 91.09           N  
ATOM    280  CA  THR A  43      -3.780  -3.068  -9.485  1.00 91.09           C  
ATOM    281  C   THR A  43      -3.657  -2.033 -10.592  1.00 91.09           C  
ATOM    282  O   THR A  43      -4.448  -2.028 -11.531  1.00 91.09           O  
ATOM    283  CB  THR A  43      -3.303  -4.450  -9.948  1.00 91.09           C  
ATOM    284  CG2 THR A  43      -1.869  -4.424 -10.446  1.00 91.09           C  
ATOM    285  OG1 THR A  43      -3.323  -5.331  -8.851  1.00 91.09           O  
ATOM    286  H   THR A  43      -5.873  -3.243  -9.760  1.00 91.09           H  
ATOM    287  HA  THR A  43      -3.145  -2.760  -8.654  1.00 91.09           H  
ATOM    288  HB  THR A  43      -3.958  -4.828 -10.732  1.00 91.09           H  
ATOM    289  HG1 THR A  43      -2.551  -5.142  -8.312  1.00 91.09           H  
ATOM    290 HG21 THR A  43      -1.807  -3.893 -11.396  1.00 91.09           H  
ATOM    291 HG22 THR A  43      -1.272  -3.909  -9.694  1.00 91.09           H  
ATOM    292 HG23 THR A  43      -1.504  -5.441 -10.585  1.00 91.09           H  
ATOM    293  N   LEU A  44      -2.676  -1.146 -10.472  1.00 92.43           N  
ATOM    294  CA  LEU A  44      -2.390  -0.074 -11.416  1.00 92.43           C  
ATOM    295  C   LEU A  44      -0.946  -0.185 -11.893  1.00 92.43           C  
ATOM    296  O   LEU A  44      -0.045  -0.460 -11.099  1.00 92.43           O  
ATOM    297  CB  LEU A  44      -2.622   1.293 -10.749  1.00 92.43           C  
ATOM    298  CG  LEU A  44      -4.052   1.561 -10.251  1.00 92.43           C  
ATOM    299  CD1 LEU A  44      -4.080   2.928  -9.572  1.00 92.43           C  
ATOM    300  CD2 LEU A  44      -5.076   1.574 -11.389  1.00 92.43           C  
ATOM    301  H   LEU A  44      -2.081  -1.203  -9.658  1.00 92.43           H  
ATOM    302  HA  LEU A  44      -3.041  -0.158 -12.286  1.00 92.43           H  
ATOM    303  HB2 LEU A  44      -2.350   2.073 -11.459  1.00 92.43           H  
ATOM    304  HB3 LEU A  44      -1.944   1.377  -9.900  1.00 92.43           H  
ATOM    305  HG  LEU A  44      -4.345   0.809  -9.519  1.00 92.43           H  
ATOM    306 HD11 LEU A  44      -3.743   3.696 -10.269  1.00 92.43           H  
ATOM    307 HD12 LEU A  44      -5.091   3.179  -9.252  1.00 92.43           H  
ATOM    308 HD13 LEU A  44      -3.407   2.932  -8.715  1.00 92.43           H  
ATOM    309 HD21 LEU A  44      -4.768   2.288 -12.153  1.00 92.43           H  
ATOM    310 HD22 LEU A  44      -5.151   0.582 -11.835  1.00 92.43           H  
ATOM    311 HD23 LEU A  44      -6.057   1.861 -11.012  1.00 92.43           H  
ATOM    312  N   ARG A  45      -0.729   0.074 -13.184  1.00 93.47           N  
ATOM    313  CA  ARG A  45       0.609   0.318 -13.728  1.00 93.47           C  
ATOM    314  C   ARG A  45       1.001   1.769 -13.466  1.00 93.47           C  
ATOM    315  O   ARG A  45       0.168   2.665 -13.555  1.00 93.47           O  
ATOM    316  CB  ARG A  45       0.676  -0.018 -15.223  1.00 93.47           C  
ATOM    317  CG  ARG A  45       0.467  -1.514 -15.492  1.00 93.47           C  
ATOM    318  CD  ARG A  45       0.697  -1.814 -16.975  1.00 93.47           C  
ATOM    319  NE  ARG A  45       0.512  -3.247 -17.277  1.00 93.47           N  
ATOM    320  CZ  ARG A  45       1.033  -3.897 -18.304  1.00 93.47           C  
ATOM    321  NH1 ARG A  45       1.815  -3.317 -19.172  1.00 93.47           N1+
ATOM    322  NH2 ARG A  45       0.778  -5.164 -18.479  1.00 93.47           N  
ATOM    323  H   ARG A  45      -1.519   0.367 -13.741  1.00 93.47           H  
ATOM    324  HA  ARG A  45       1.333  -0.303 -13.201  1.00 93.47           H  
ATOM    325  HB2 ARG A  45       1.659   0.269 -15.594  1.00 93.47           H  
ATOM    326  HB3 ARG A  45      -0.075   0.561 -15.761  1.00 93.47           H  
ATOM    327  HG2 ARG A  45       1.181  -2.089 -14.903  1.00 93.47           H  
ATOM    328  HG3 ARG A  45      -0.547  -1.803 -15.213  1.00 93.47           H  
ATOM    329  HD2 ARG A  45       1.713  -1.508 -17.226  1.00 93.47           H  
ATOM    330  HD3 ARG A  45       0.000  -1.225 -17.570  1.00 93.47           H  
ATOM    331  HE  ARG A  45      -0.074  -3.776 -16.647  1.00 93.47           H  
ATOM    332 HH11 ARG A  45       2.254  -3.840 -19.916  1.00 93.47           H  
ATOM    333 HH12 ARG A  45       2.099  -2.360 -19.019  1.00 93.47           H  
ATOM    334 HH21 ARG A  45       1.190  -5.651 -19.263  1.00 93.47           H  
ATOM    335 HH22 ARG A  45       0.186  -5.665 -17.833  1.00 93.47           H  
ATOM    336  N   SER A  46       2.264   1.985 -13.140  1.00 93.34           N  
ATOM    337  CA  SER A  46       2.826   3.284 -12.792  1.00 93.34           C  
ATOM    338  C   SER A  46       4.276   3.378 -13.247  1.00 93.34           C  
ATOM    339  O   SER A  46       4.917   2.368 -13.512  1.00 93.34           O  
ATOM    340  CB  SER A  46       2.755   3.469 -11.275  1.00 93.34           C  
ATOM    341  OG  SER A  46       3.088   4.801 -10.932  1.00 93.34           O  
ATOM    342  H   SER A  46       2.890   1.194 -13.098  1.00 93.34           H  
ATOM    343  HA  SER A  46       2.254   4.076 -13.276  1.00 93.34           H  
ATOM    344  HB2 SER A  46       1.739   3.262 -10.938  1.00 93.34           H  
ATOM    345  HB3 SER A  46       3.432   2.772 -10.780  1.00 93.34           H  
ATOM    346  HG  SER A  46       4.040   4.929 -10.941  1.00 93.34           H  
ATOM    347  N   SER A  47       4.812   4.592 -13.255  1.00 92.57           N  
ATOM    348  CA  SER A  47       6.239   4.873 -13.389  1.00 92.57           C  
ATOM    349  C   SER A  47       6.719   5.773 -12.242  1.00 92.57           C  
ATOM    350  O   SER A  47       5.887   6.381 -11.555  1.00 92.57           O  
ATOM    351  CB  SER A  47       6.507   5.499 -14.760  1.00 92.57           C  
ATOM    352  OG  SER A  47       5.691   6.636 -14.981  1.00 92.57           O  
ATOM    353  H   SER A  47       4.219   5.391 -13.086  1.00 92.57           H  
ATOM    354  HA  SER A  47       6.796   3.938 -13.341  1.00 92.57           H  
ATOM    355  HB2 SER A  47       7.557   5.784 -14.835  1.00 92.57           H  
ATOM    356  HB3 SER A  47       6.297   4.757 -15.530  1.00 92.57           H  
ATOM    357  HG  SER A  47       5.895   6.973 -15.857  1.00 92.57           H  
ATOM    358  N   PRO A  48       8.035   5.861 -11.985  1.00 91.78           N  
ATOM    359  CA  PRO A  48       8.583   6.818 -11.033  1.00 91.78           C  
ATOM    360  C   PRO A  48       8.151   8.256 -11.340  1.00 91.78           C  
ATOM    361  O   PRO A  48       8.124   8.688 -12.489  1.00 91.78           O  
ATOM    362  CB  PRO A  48      10.099   6.660 -11.117  1.00 91.78           C  
ATOM    363  CG  PRO A  48      10.276   5.210 -11.559  1.00 91.78           C  
ATOM    364  CD  PRO A  48       9.094   5.006 -12.505  1.00 91.78           C  
ATOM    365  HA  PRO A  48       8.252   6.542 -10.032  1.00 91.78           H  
ATOM    366  HB2 PRO A  48      10.566   6.858 -10.152  1.00 91.78           H  
ATOM    367  HB3 PRO A  48      10.510   7.321 -11.880  1.00 91.78           H  
ATOM    368  HG2 PRO A  48      10.181   4.547 -10.699  1.00 91.78           H  
ATOM    369  HG3 PRO A  48      11.231   5.059 -12.061  1.00 91.78           H  
ATOM    370  HD2 PRO A  48       9.368   5.322 -13.512  1.00 91.78           H  
ATOM    371  HD3 PRO A  48       8.802   3.956 -12.499  1.00 91.78           H  
ATOM    372  N   GLY A  49       7.802   9.002 -10.296  1.00 91.51           N  
ATOM    373  CA  GLY A  49       7.278  10.364 -10.376  1.00 91.51           C  
ATOM    374  C   GLY A  49       5.756  10.454 -10.516  1.00 91.51           C  
ATOM    375  O   GLY A  49       5.211  11.527 -10.263  1.00 91.51           O  
ATOM    376  H   GLY A  49       7.782   8.556  -9.390  1.00 91.51           H  
ATOM    377  HA2 GLY A  49       7.721  10.869 -11.234  1.00 91.51           H  
ATOM    378  HA3 GLY A  49       7.566  10.902  -9.473  1.00 91.51           H  
ATOM    379  N   GLN A  50       5.064   9.361 -10.855  1.00 94.65           N  
ATOM    380  CA  GLN A  50       3.606   9.353 -10.990  1.00 94.65           C  
ATOM    381  C   GLN A  50       2.894   9.341  -9.637  1.00 94.65           C  
ATOM    382  O   GLN A  50       3.375   8.772  -8.653  1.00 94.65           O  
ATOM    383  CB  GLN A  50       3.141   8.164 -11.839  1.00 94.65           C  
ATOM    384  CG  GLN A  50       3.536   8.307 -13.315  1.00 94.65           C  
ATOM    385  CD  GLN A  50       2.757   9.409 -14.026  1.00 94.65           C  
ATOM    386  NE2 GLN A  50       3.345  10.092 -14.980  1.00 94.65           N  
ATOM    387  OE1 GLN A  50       1.606   9.680 -13.735  1.00 94.65           O  
ATOM    388  H   GLN A  50       5.562   8.499 -11.023  1.00 94.65           H  
ATOM    389  HA  GLN A  50       3.304  10.269 -11.498  1.00 94.65           H  
ATOM    390  HB2 GLN A  50       3.575   7.252 -11.430  1.00 94.65           H  
ATOM    391  HB3 GLN A  50       2.058   8.065 -11.772  1.00 94.65           H  
ATOM    392  HG2 GLN A  50       3.325   7.368 -13.827  1.00 94.65           H  
ATOM    393  HG3 GLN A  50       4.605   8.505 -13.390  1.00 94.65           H  
ATOM    394 HE21 GLN A  50       2.783  10.810 -15.414  1.00 94.65           H  
ATOM    395 HE22 GLN A  50       4.303   9.901 -15.236  1.00 94.65           H  
ATOM    396  N   GLN A  51       1.710   9.944  -9.620  1.00 96.20           N  
ATOM    397  CA  GLN A  51       0.811   9.987  -8.477  1.00 96.20           C  
ATOM    398  C   GLN A  51      -0.533   9.369  -8.862  1.00 96.20           C  
ATOM    399  O   GLN A  51      -1.050   9.633  -9.943  1.00 96.20           O  
ATOM    400  CB  GLN A  51       0.681  11.439  -8.001  1.00 96.20           C  
ATOM    401  CG  GLN A  51      -0.200  11.561  -6.754  1.00 96.20           C  
ATOM    402  CD  GLN A  51      -0.247  12.994  -6.237  1.00 96.20           C  
ATOM    403  NE2 GLN A  51      -1.413  13.557  -6.016  1.00 96.20           N  
ATOM    404  OE1 GLN A  51       0.771  13.624  -5.999  1.00 96.20           O  
ATOM    405  H   GLN A  51       1.346  10.309 -10.488  1.00 96.20           H  
ATOM    406  HA  GLN A  51       1.233   9.399  -7.662  1.00 96.20           H  
ATOM    407  HB2 GLN A  51       1.677  11.817  -7.770  1.00 96.20           H  
ATOM    408  HB3 GLN A  51       0.256  12.047  -8.800  1.00 96.20           H  
ATOM    409  HG2 GLN A  51      -1.213  11.238  -6.993  1.00 96.20           H  
ATOM    410  HG3 GLN A  51       0.200  10.921  -5.968  1.00 96.20           H  
ATOM    411 HE21 GLN A  51      -2.275  13.070  -6.214  1.00 96.20           H  
ATOM    412 HE22 GLN A  51      -1.416  14.527  -5.734  1.00 96.20           H  
ATOM    413  N   HIS A  52      -1.094   8.564  -7.963  1.00 95.24           N  
ATOM    414  CA  HIS A  52      -2.351   7.853  -8.163  1.00 95.24           C  
ATOM    415  C   HIS A  52      -3.309   8.128  -7.023  1.00 95.24           C  
ATOM    416  O   HIS A  52      -2.999   7.835  -5.866  1.00 95.24           O  
ATOM    417  CB  HIS A  52      -2.101   6.346  -8.265  1.00 95.24           C  
ATOM    418  CG  HIS A  52      -1.259   6.001  -9.453  1.00 95.24           C  
ATOM    419  CD2 HIS A  52       0.092   5.845  -9.442  1.00 95.24           C  
ATOM    420  ND1 HIS A  52      -1.725   5.910 -10.763  1.00 95.24           N  
ATOM    421  CE1 HIS A  52      -0.639   5.725 -11.524  1.00 95.24           C  
ATOM    422  NE2 HIS A  52       0.458   5.678 -10.754  1.00 95.24           N  
ATOM    423  H   HIS A  52      -0.594   8.387  -7.104  1.00 95.24           H  
ATOM    424  HA  HIS A  52      -2.814   8.178  -9.095  1.00 95.24           H  
ATOM    425  HB2 HIS A  52      -1.608   5.991  -7.360  1.00 95.24           H  
ATOM    426  HB3 HIS A  52      -3.057   5.832  -8.360  1.00 95.24           H  
ATOM    427  HD2 HIS A  52       0.742   5.925  -8.583  1.00 95.24           H  
ATOM    428  HE1 HIS A  52      -0.651   5.623 -12.599  1.00 95.24           H  
ATOM    429  HE2 HIS A  52       1.405   5.558 -11.084  1.00 95.24           H  
ATOM    430  N   ASP A  53      -4.494   8.608  -7.375  1.00 95.71           N  
ATOM    431  CA  ASP A  53      -5.617   8.711  -6.457  1.00 95.71           C  
ATOM    432  C   ASP A  53      -6.430   7.415  -6.498  1.00 95.71           C  
ATOM    433  O   ASP A  53      -6.891   6.941  -7.541  1.00 95.71           O  
ATOM    434  CB  ASP A  53      -6.449   9.958  -6.769  1.00 95.71           C  
ATOM    435  CG  ASP A  53      -5.644  11.247  -6.570  1.00 95.71           C  
ATOM    436  OD1 ASP A  53      -4.833  11.296  -5.614  1.00 95.71           O  
ATOM    437  OD2 ASP A  53      -5.836  12.178  -7.375  1.00 95.71           O1-
ATOM    438  H   ASP A  53      -4.658   8.865  -8.338  1.00 95.71           H  
ATOM    439  HA  ASP A  53      -5.235   8.833  -5.443  1.00 95.71           H  
ATOM    440  HB2 ASP A  53      -7.311   9.981  -6.102  1.00 95.71           H  
ATOM    441  HB3 ASP A  53      -6.811   9.901  -7.796  1.00 95.71           H  
ATOM    442  N   LEU A  54      -6.575   6.798  -5.332  1.00 92.80           N  
ATOM    443  CA  LEU A  54      -7.227   5.516  -5.141  1.00 92.80           C  
ATOM    444  C   LEU A  54      -8.427   5.700  -4.220  1.00 92.80           C  
ATOM    445  O   LEU A  54      -8.351   6.361  -3.187  1.00 92.80           O  
ATOM    446  CB  LEU A  54      -6.201   4.522  -4.578  1.00 92.80           C  
ATOM    447  CG  LEU A  54      -5.178   4.035  -5.623  1.00 92.80           C  
ATOM    448  CD1 LEU A  54      -3.926   3.479  -4.955  1.00 92.80           C  
ATOM    449  CD2 LEU A  54      -5.781   2.910  -6.469  1.00 92.80           C  
ATOM    450  H   LEU A  54      -6.180   7.239  -4.514  1.00 92.80           H  
ATOM    451  HA  LEU A  54      -7.592   5.144  -6.099  1.00 92.80           H  
ATOM    452  HB2 LEU A  54      -6.720   3.666  -4.149  1.00 92.80           H  
ATOM    453  HB3 LEU A  54      -5.673   5.024  -3.768  1.00 92.80           H  
ATOM    454  HG  LEU A  54      -4.875   4.855  -6.275  1.00 92.80           H  
ATOM    455 HD11 LEU A  54      -3.486   4.259  -4.333  1.00 92.80           H  
ATOM    456 HD12 LEU A  54      -3.197   3.203  -5.717  1.00 92.80           H  
ATOM    457 HD13 LEU A  54      -4.173   2.605  -4.353  1.00 92.80           H  
ATOM    458 HD21 LEU A  54      -6.534   3.332  -7.135  1.00 92.80           H  
ATOM    459 HD22 LEU A  54      -6.217   2.151  -5.819  1.00 92.80           H  
ATOM    460 HD23 LEU A  54      -4.996   2.439  -7.061  1.00 92.80           H  
ATOM    461  N   GLN A  55      -9.539   5.079  -4.599  1.00 92.56           N  
ATOM    462  CA  GLN A  55     -10.771   5.072  -3.822  1.00 92.56           C  
ATOM    463  C   GLN A  55     -11.228   3.636  -3.582  1.00 92.56           C  
ATOM    464  O   GLN A  55     -11.128   2.784  -4.472  1.00 92.56           O  
ATOM    465  CB  GLN A  55     -11.860   5.893  -4.520  1.00 92.56           C  
ATOM    466  CG  GLN A  55     -11.509   7.388  -4.603  1.00 92.56           C  
ATOM    467  CD  GLN A  55     -12.636   8.220  -5.209  1.00 92.56           C  
ATOM    468  NE2 GLN A  55     -12.453   9.513  -5.353  1.00 92.56           N  
ATOM    469  OE1 GLN A  55     -13.690   7.729  -5.572  1.00 92.56           O  
ATOM    470  H   GLN A  55      -9.536   4.549  -5.459  1.00 92.56           H  
ATOM    471  HA  GLN A  55     -10.587   5.526  -2.849  1.00 92.56           H  
ATOM    472  HB2 GLN A  55     -12.784   5.787  -3.951  1.00 92.56           H  
ATOM    473  HB3 GLN A  55     -12.026   5.502  -5.523  1.00 92.56           H  
ATOM    474  HG2 GLN A  55     -10.616   7.526  -5.213  1.00 92.56           H  
ATOM    475  HG3 GLN A  55     -11.302   7.765  -3.602  1.00 92.56           H  
ATOM    476 HE21 GLN A  55     -11.584   9.956  -5.092  1.00 92.56           H  
ATOM    477 HE22 GLN A  55     -13.220  10.022  -5.769  1.00 92.56           H  
ATOM    478  N   TRP A  56     -11.722   3.380  -2.373  1.00 89.59           N  
ATOM    479  CA  TRP A  56     -12.273   2.101  -1.950  1.00 89.59           C  
ATOM    480  C   TRP A  56     -13.409   2.313  -0.941  1.00 89.59           C  
ATOM    481  O   TRP A  56     -13.177   2.607   0.234  1.00 89.59           O  
ATOM    482  CB  TRP A  56     -11.160   1.233  -1.357  1.00 89.59           C  
ATOM    483  CG  TRP A  56     -11.624  -0.158  -1.085  1.00 89.59           C  
ATOM    484  CD1 TRP A  56     -12.157  -0.612   0.072  1.00 89.59           C  
ATOM    485  CD2 TRP A  56     -11.739  -1.249  -2.041  1.00 89.59           C  
ATOM    486  CE2 TRP A  56     -12.431  -2.324  -1.411  1.00 89.59           C  
ATOM    487  CE3 TRP A  56     -11.388  -1.403  -3.399  1.00 89.59           C  
ATOM    488  NE1 TRP A  56     -12.618  -1.902  -0.111  1.00 89.59           N  
ATOM    489  CZ2 TRP A  56     -12.817  -3.471  -2.118  1.00 89.59           C  
ATOM    490  CZ3 TRP A  56     -11.730  -2.571  -4.104  1.00 89.59           C  
ATOM    491  CH2 TRP A  56     -12.463  -3.591  -3.474  1.00 89.59           C  
ATOM    492  H   TRP A  56     -11.744   4.141  -1.709  1.00 89.59           H  
ATOM    493  HA  TRP A  56     -12.677   1.583  -2.819  1.00 89.59           H  
ATOM    494  HB2 TRP A  56     -10.331   1.183  -2.063  1.00 89.59           H  
ATOM    495  HB3 TRP A  56     -10.788   1.692  -0.440  1.00 89.59           H  
ATOM    496  HD1 TRP A  56     -12.263  -0.022   0.970  1.00 89.59           H  
ATOM    497  HE1 TRP A  56     -13.115  -2.414   0.604  1.00 89.59           H  
ATOM    498  HE3 TRP A  56     -10.878  -0.596  -3.904  1.00 89.59           H  
ATOM    499  HZ2 TRP A  56     -13.409  -4.238  -1.641  1.00 89.59           H  
ATOM    500  HZ3 TRP A  56     -11.473  -2.666  -5.149  1.00 89.59           H  
ATOM    501  HH2 TRP A  56     -12.768  -4.458  -4.041  1.00 89.59           H  
ATOM    502  N   GLY A  57     -14.657   2.168  -1.389  1.00 89.00           N  
ATOM    503  CA  GLY A  57     -15.821   2.533  -0.579  1.00 89.00           C  
ATOM    504  C   GLY A  57     -15.752   4.006  -0.164  1.00 89.00           C  
ATOM    505  O   GLY A  57     -15.594   4.878  -1.010  1.00 89.00           O  
ATOM    506  H   GLY A  57     -14.801   1.979  -2.371  1.00 89.00           H  
ATOM    507  HA2 GLY A  57     -15.859   1.901   0.309  1.00 89.00           H  
ATOM    508  HA3 GLY A  57     -16.733   2.383  -1.156  1.00 89.00           H  
ATOM    509  N   LYS A  58     -15.821   4.281   1.144  1.00 91.23           N  
ATOM    510  CA  LYS A  58     -15.697   5.641   1.704  1.00 91.23           C  
ATOM    511  C   LYS A  58     -14.254   6.144   1.857  1.00 91.23           C  
ATOM    512  O   LYS A  58     -14.050   7.266   2.309  1.00 91.23           O  
ATOM    513  CB  LYS A  58     -16.460   5.726   3.035  1.00 91.23           C  
ATOM    514  CG  LYS A  58     -15.801   4.910   4.163  1.00 91.23           C  
ATOM    515  CD  LYS A  58     -16.591   5.061   5.466  1.00 91.23           C  
ATOM    516  CE  LYS A  58     -15.916   4.262   6.585  1.00 91.23           C  
ATOM    517  NZ  LYS A  58     -16.677   4.361   7.856  1.00 91.23           N1+
ATOM    518  H   LYS A  58     -15.931   3.506   1.782  1.00 91.23           H  
ATOM    519  HA  LYS A  58     -16.165   6.337   1.008  1.00 91.23           H  
ATOM    520  HB2 LYS A  58     -16.509   6.772   3.338  1.00 91.23           H  
ATOM    521  HB3 LYS A  58     -17.481   5.377   2.881  1.00 91.23           H  
ATOM    522  HG2 LYS A  58     -14.783   5.262   4.329  1.00 91.23           H  
ATOM    523  HG3 LYS A  58     -15.769   3.857   3.883  1.00 91.23           H  
ATOM    524  HD2 LYS A  58     -17.607   4.698   5.312  1.00 91.23           H  
ATOM    525  HD3 LYS A  58     -16.628   6.116   5.740  1.00 91.23           H  
ATOM    526  HE2 LYS A  58     -15.835   3.220   6.275  1.00 91.23           H  
ATOM    527  HE3 LYS A  58     -14.903   4.641   6.720  1.00 91.23           H  
ATOM    528  HZ1 LYS A  58     -16.225   3.824   8.582  1.00 91.23           H  
ATOM    529  HZ2 LYS A  58     -16.736   5.323   8.157  1.00 91.23           H  
ATOM    530  HZ3 LYS A  58     -17.616   4.009   7.737  1.00 91.23           H  
ATOM    531  N   TYR A  59     -13.263   5.302   1.578  1.00 90.83           N  
ATOM    532  CA  TYR A  59     -11.854   5.626   1.774  1.00 90.83           C  
ATOM    533  C   TYR A  59     -11.254   6.153   0.474  1.00 90.83           C  
ATOM    534  O   TYR A  59     -11.445   5.556  -0.585  1.00 90.83           O  
ATOM    535  CB  TYR A  59     -11.103   4.391   2.273  1.00 90.83           C  
ATOM    536  CG  TYR A  59     -11.621   3.845   3.591  1.00 90.83           C  
ATOM    537  CD1 TYR A  59     -11.176   4.409   4.801  1.00 90.83           C  
ATOM    538  CD2 TYR A  59     -12.562   2.798   3.609  1.00 90.83           C  
ATOM    539  CE1 TYR A  59     -11.679   3.940   6.028  1.00 90.83           C  
ATOM    540  CE2 TYR A  59     -13.081   2.333   4.833  1.00 90.83           C  
ATOM    541  CZ  TYR A  59     -12.642   2.909   6.043  1.00 90.83           C  
ATOM    542  OH  TYR A  59     -13.151   2.472   7.225  1.00 90.83           O  
ATOM    543  H   TYR A  59     -13.480   4.420   1.137  1.00 90.83           H  
ATOM    544  HA  TYR A  59     -11.759   6.402   2.534  1.00 90.83           H  
ATOM    545  HB2 TYR A  59     -11.175   3.624   1.503  1.00 90.83           H  
ATOM    546  HB3 TYR A  59     -10.047   4.640   2.387  1.00 90.83           H  
ATOM    547  HD1 TYR A  59     -10.443   5.202   4.782  1.00 90.83           H  
ATOM    548  HD2 TYR A  59     -12.890   2.357   2.679  1.00 90.83           H  
ATOM    549  HE1 TYR A  59     -11.323   4.375   6.950  1.00 90.83           H  
ATOM    550  HE2 TYR A  59     -13.800   1.527   4.855  1.00 90.83           H  
ATOM    551  HH  TYR A  59     -12.645   2.819   7.963  1.00 90.83           H  
ATOM    552  N   ALA A  60     -10.500   7.242   0.571  1.00 93.33           N  
ATOM    553  CA  ALA A  60      -9.735   7.815  -0.524  1.00 93.33           C  
ATOM    554  C   ALA A  60      -8.315   8.104  -0.039  1.00 93.33           C  
ATOM    555  O   ALA A  60      -8.126   8.572   1.087  1.00 93.33           O  
ATOM    556  CB  ALA A  60     -10.441   9.072  -1.041  1.00 93.33           C  
ATOM    557  H   ALA A  60     -10.372   7.669   1.477  1.00 93.33           H  
ATOM    558  HA  ALA A  60      -9.679   7.095  -1.341  1.00 93.33           H  
ATOM    559  HB1 ALA A  60     -11.453   8.823  -1.361  1.00 93.33           H  
ATOM    560  HB2 ALA A  60     -10.490   9.823  -0.252  1.00 93.33           H  
ATOM    561  HB3 ALA A  60      -9.889   9.480  -1.887  1.00 93.33           H  
ATOM    562  N   PHE A  61      -7.324   7.799  -0.867  1.00 94.87           N  
ATOM    563  CA  PHE A  61      -5.916   7.994  -0.552  1.00 94.87           C  
ATOM    564  C   PHE A  61      -5.093   8.165  -1.820  1.00 94.87           C  
ATOM    565  O   PHE A  61      -5.464   7.693  -2.893  1.00 94.87           O  
ATOM    566  CB  PHE A  61      -5.388   6.827   0.297  1.00 94.87           C  
ATOM    567  CG  PHE A  61      -5.526   5.459  -0.340  1.00 94.87           C  
ATOM    568  CD1 PHE A  61      -6.730   4.738  -0.227  1.00 94.87           C  
ATOM    569  CD2 PHE A  61      -4.452   4.913  -1.059  1.00 94.87           C  
ATOM    570  CE1 PHE A  61      -6.863   3.480  -0.840  1.00 94.87           C  
ATOM    571  CE2 PHE A  61      -4.579   3.649  -1.655  1.00 94.87           C  
ATOM    572  CZ  PHE A  61      -5.783   2.934  -1.552  1.00 94.87           C  
ATOM    573  H   PHE A  61      -7.542   7.406  -1.771  1.00 94.87           H  
ATOM    574  HA  PHE A  61      -5.809   8.915   0.021  1.00 94.87           H  
ATOM    575  HB2 PHE A  61      -5.930   6.817   1.242  1.00 94.87           H  
ATOM    576  HB3 PHE A  61      -4.340   7.006   0.537  1.00 94.87           H  
ATOM    577  HD1 PHE A  61      -7.562   5.160   0.318  1.00 94.87           H  
ATOM    578  HD2 PHE A  61      -3.533   5.472  -1.158  1.00 94.87           H  
ATOM    579  HE1 PHE A  61      -7.798   2.943  -0.772  1.00 94.87           H  
ATOM    580  HE2 PHE A  61      -3.750   3.239  -2.214  1.00 94.87           H  
ATOM    581  HZ  PHE A  61      -5.883   1.975  -2.040  1.00 94.87           H  
ATOM    582  N   THR A  62      -3.947   8.812  -1.669  1.00 96.17           N  
ATOM    583  CA  THR A  62      -3.067   9.147  -2.782  1.00 96.17           C  
ATOM    584  C   THR A  62      -1.706   8.511  -2.573  1.00 96.17           C  
ATOM    585  O   THR A  62      -1.106   8.643  -1.502  1.00 96.17           O  
ATOM    586  CB  THR A  62      -2.935  10.657  -2.922  1.00 96.17           C  
ATOM    587  CG2 THR A  62      -2.092  11.036  -4.121  1.00 96.17           C  
ATOM    588  OG1 THR A  62      -4.198  11.260  -3.068  1.00 96.17           O  
ATOM    589  H   THR A  62      -3.715   9.172  -0.754  1.00 96.17           H  
ATOM    590  HA  THR A  62      -3.494   8.776  -3.714  1.00 96.17           H  
ATOM    591  HB  THR A  62      -2.464  11.052  -2.022  1.00 96.17           H  
ATOM    592  HG1 THR A  62      -4.419  11.282  -4.001  1.00 96.17           H  
ATOM    593 HG21 THR A  62      -1.082  10.637  -4.029  1.00 96.17           H  
ATOM    594 HG22 THR A  62      -2.051  12.125  -4.130  1.00 96.17           H  
ATOM    595 HG23 THR A  62      -2.539  10.655  -5.039  1.00 96.17           H  
ATOM    596  N   ILE A  63      -1.209   7.835  -3.606  1.00 96.30           N  
ATOM    597  CA  ILE A  63       0.096   7.176  -3.615  1.00 96.30           C  
ATOM    598  C   ILE A  63       0.968   7.816  -4.685  1.00 96.30           C  
ATOM    599  O   ILE A  63       0.593   7.855  -5.853  1.00 96.30           O  
ATOM    600  CB  ILE A  63      -0.052   5.658  -3.849  1.00 96.30           C  
ATOM    601  CG1 ILE A  63      -1.012   4.993  -2.838  1.00 96.30           C  
ATOM    602  CG2 ILE A  63       1.323   4.962  -3.835  1.00 96.30           C  
ATOM    603  CD1 ILE A  63      -0.621   5.119  -1.360  1.00 96.30           C  
ATOM    604  H   ILE A  63      -1.760   7.802  -4.451  1.00 96.30           H  
ATOM    605  HA  ILE A  63       0.584   7.321  -2.651  1.00 96.30           H  
ATOM    606  HB  ILE A  63      -0.485   5.508  -4.838  1.00 96.30           H  
ATOM    607 HG12 ILE A  63      -2.009   5.415  -2.962  1.00 96.30           H  
ATOM    608 HG13 ILE A  63      -1.091   3.935  -3.090  1.00 96.30           H  
ATOM    609 HG21 ILE A  63       1.194   3.881  -3.889  1.00 96.30           H  
ATOM    610 HG22 ILE A  63       1.909   5.273  -4.700  1.00 96.30           H  
ATOM    611 HG23 ILE A  63       1.876   5.216  -2.931  1.00 96.30           H  
ATOM    612 HD11 ILE A  63      -1.263   4.476  -0.757  1.00 96.30           H  
ATOM    613 HD12 ILE A  63       0.417   4.824  -1.211  1.00 96.30           H  
ATOM    614 HD13 ILE A  63      -0.755   6.149  -1.029  1.00 96.30           H  
ATOM    615  N   ARG A  64       2.157   8.271  -4.301  1.00 96.28           N  
ATOM    616  CA  ARG A  64       3.216   8.662  -5.227  1.00 96.28           C  
ATOM    617  C   ARG A  64       4.217   7.525  -5.360  1.00 96.28           C  
ATOM    618  O   ARG A  64       4.623   6.932  -4.361  1.00 96.28           O  
ATOM    619  CB  ARG A  64       3.847   9.973  -4.756  1.00 96.28           C  
ATOM    620  CG  ARG A  64       4.892  10.490  -5.751  1.00 96.28           C  
ATOM    621  CD  ARG A  64       5.357  11.881  -5.325  1.00 96.28           C  
ATOM    622  NE  ARG A  64       6.363  12.405  -6.261  1.00 96.28           N  
ATOM    623  CZ  ARG A  64       6.777  13.657  -6.337  1.00 96.28           C  
ATOM    624  NH1 ARG A  64       6.293  14.592  -5.567  1.00 96.28           N1+
ATOM    625  NH2 ARG A  64       7.688  14.001  -7.203  1.00 96.28           N  
ATOM    626  H   ARG A  64       2.403   8.176  -3.326  1.00 96.28           H  
ATOM    627  HA  ARG A  64       2.786   8.833  -6.213  1.00 96.28           H  
ATOM    628  HB2 ARG A  64       4.315   9.824  -3.783  1.00 96.28           H  
ATOM    629  HB3 ARG A  64       3.056  10.717  -4.659  1.00 96.28           H  
ATOM    630  HG2 ARG A  64       5.748   9.815  -5.772  1.00 96.28           H  
ATOM    631  HG3 ARG A  64       4.454  10.550  -6.747  1.00 96.28           H  
ATOM    632  HD2 ARG A  64       5.787  11.821  -4.325  1.00 96.28           H  
ATOM    633  HD3 ARG A  64       4.490  12.542  -5.307  1.00 96.28           H  
ATOM    634  HE  ARG A  64       6.764  11.740  -6.906  1.00 96.28           H  
ATOM    635 HH11 ARG A  64       5.530  14.352  -4.950  1.00 96.28           H  
ATOM    636 HH12 ARG A  64       6.572  15.555  -5.691  1.00 96.28           H  
ATOM    637 HH21 ARG A  64       8.012  14.956  -7.250  1.00 96.28           H  
ATOM    638 HH22 ARG A  64       8.036  13.318  -7.861  1.00 96.28           H  
ATOM    639  N   VAL A  65       4.609   7.236  -6.592  1.00 95.82           N  
ATOM    640  CA  VAL A  65       5.684   6.297  -6.899  1.00 95.82           C  
ATOM    641  C   VAL A  65       6.973   7.086  -7.075  1.00 95.82           C  
ATOM    642  O   VAL A  65       7.032   8.056  -7.826  1.00 95.82           O  
ATOM    643  CB  VAL A  65       5.333   5.430  -8.117  1.00 95.82           C  
ATOM    644  CG1 VAL A  65       6.430   4.401  -8.405  1.00 95.82           C  
ATOM    645  CG2 VAL A  65       4.028   4.663  -7.847  1.00 95.82           C  
ATOM    646  H   VAL A  65       4.222   7.771  -7.356  1.00 95.82           H  
ATOM    647  HA  VAL A  65       5.823   5.622  -6.054  1.00 95.82           H  
ATOM    648  HB  VAL A  65       5.198   6.062  -8.994  1.00 95.82           H  
ATOM    649 HG11 VAL A  65       6.138   3.785  -9.255  1.00 95.82           H  
ATOM    650 HG12 VAL A  65       7.363   4.904  -8.658  1.00 95.82           H  
ATOM    651 HG13 VAL A  65       6.591   3.771  -7.530  1.00 95.82           H  
ATOM    652 HG21 VAL A  65       4.069   4.186  -6.868  1.00 95.82           H  
ATOM    653 HG22 VAL A  65       3.184   5.351  -7.879  1.00 95.82           H  
ATOM    654 HG23 VAL A  65       3.876   3.893  -8.603  1.00 95.82           H  
ATOM    655  N   GLU A  66       8.005   6.688  -6.353  1.00 93.74           N  
ATOM    656  CA  GLU A  66       9.348   7.251  -6.389  1.00 93.74           C  
ATOM    657  C   GLU A  66      10.292   6.314  -7.166  1.00 93.74           C  
ATOM    658  O   GLU A  66       9.914   5.211  -7.580  1.00 93.74           O  
ATOM    659  CB  GLU A  66       9.822   7.539  -4.949  1.00 93.74           C  
ATOM    660  CG  GLU A  66       8.926   8.559  -4.214  1.00 93.74           C  
ATOM    661  CD  GLU A  66       9.407   8.925  -2.795  1.00 93.74           C  
ATOM    662  OE1 GLU A  66       8.894   9.940  -2.257  1.00 93.74           O  
ATOM    663  OE2 GLU A  66      10.253   8.195  -2.238  1.00 93.74           O1-
ATOM    664  H   GLU A  66       7.875   5.891  -5.746  1.00 93.74           H  
ATOM    665  HA  GLU A  66       9.332   8.200  -6.925  1.00 93.74           H  
ATOM    666  HB2 GLU A  66      10.837   7.935  -4.988  1.00 93.74           H  
ATOM    667  HB3 GLU A  66       9.830   6.605  -4.389  1.00 93.74           H  
ATOM    668  HG2 GLU A  66       8.877   9.466  -4.817  1.00 93.74           H  
ATOM    669  HG3 GLU A  66       7.914   8.161  -4.138  1.00 93.74           H  
ATOM    670  N   ASN A  67      11.525   6.770  -7.401  1.00 92.01           N  
ATOM    671  CA  ASN A  67      12.543   6.003  -8.125  1.00 92.01           C  
ATOM    672  C   ASN A  67      12.754   4.619  -7.491  1.00 92.01           C  
ATOM    673  O   ASN A  67      12.722   4.470  -6.269  1.00 92.01           O  
ATOM    674  CB  ASN A  67      13.851   6.809  -8.177  1.00 92.01           C  
ATOM    675  CG  ASN A  67      13.749   8.070  -9.018  1.00 92.01           C  
ATOM    676  ND2 ASN A  67      14.648   9.006  -8.830  1.00 92.01           N  
ATOM    677  OD1 ASN A  67      12.870   8.247  -9.842  1.00 92.01           O  
ATOM    678  H   ASN A  67      11.793   7.662  -7.011  1.00 92.01           H  
ATOM    679  HA  ASN A  67      12.203   5.834  -9.147  1.00 92.01           H  
ATOM    680  HB2 ASN A  67      14.153   7.070  -7.163  1.00 92.01           H  
ATOM    681  HB3 ASN A  67      14.634   6.189  -8.615  1.00 92.01           H  
ATOM    682 HD21 ASN A  67      14.572   9.819  -9.423  1.00 92.01           H  
ATOM    683 HD22 ASN A  67      15.402   8.872  -8.171  1.00 92.01           H  
ATOM    684  N   GLY A  68      12.956   3.594  -8.323  1.00 91.12           N  
ATOM    685  CA  GLY A  68      13.073   2.213  -7.859  1.00 91.12           C  
ATOM    686  C   GLY A  68      11.745   1.552  -7.472  1.00 91.12           C  
ATOM    687  O   GLY A  68      11.750   0.504  -6.819  1.00 91.12           O  
ATOM    688  H   GLY A  68      12.993   3.744  -9.321  1.00 91.12           H  
ATOM    689  HA2 GLY A  68      13.746   2.170  -7.002  1.00 91.12           H  
ATOM    690  HA3 GLY A  68      13.503   1.639  -8.680  1.00 91.12           H  
ATOM    691  N   CYS A  69      10.613   2.143  -7.870  1.00 93.27           N  
ATOM    692  CA  CYS A  69       9.261   1.734  -7.485  1.00 93.27           C  
ATOM    693  C   CYS A  69       9.018   1.768  -5.970  1.00 93.27           C  
ATOM    694  O   CYS A  69       8.252   0.956  -5.450  1.00 93.27           O  
ATOM    695  CB  CYS A  69       8.885   0.384  -8.117  1.00 93.27           C  
ATOM    696  SG  CYS A  69       9.052   0.286  -9.914  1.00 93.27           S  
ATOM    697  H   CYS A  69      10.700   3.003  -8.392  1.00 93.27           H  
ATOM    698  HA  CYS A  69       8.589   2.485  -7.900  1.00 93.27           H  
ATOM    699  HB2 CYS A  69       7.846   0.169  -7.868  1.00 93.27           H  
ATOM    700  HB3 CYS A  69       9.500  -0.397  -7.671  1.00 93.27           H  
ATOM    701  N   ALA A  70       9.667   2.689  -5.255  1.00 92.12           N  
ATOM    702  CA  ALA A  70       9.314   2.959  -3.869  1.00 92.12           C  
ATOM    703  C   ALA A  70       7.953   3.668  -3.824  1.00 92.12           C  
ATOM    704  O   ALA A  70       7.675   4.569  -4.611  1.00 92.12           O  
ATOM    705  CB  ALA A  70      10.437   3.743  -3.186  1.00 92.12           C  
ATOM    706  H   ALA A  70      10.267   3.349  -5.729  1.00 92.12           H  
ATOM    707  HA  ALA A  70       9.216   2.006  -3.349  1.00 92.12           H  
ATOM    708  HB1 ALA A  70      11.348   3.145  -3.174  1.00 92.12           H  
ATOM    709  HB2 ALA A  70      10.635   4.670  -3.723  1.00 92.12           H  
ATOM    710  HB3 ALA A  70      10.151   3.979  -2.161  1.00 92.12           H  
ATOM    711  N   GLY A  71       7.071   3.227  -2.938  1.00 93.50           N  
ATOM    712  CA  GLY A  71       5.759   3.836  -2.757  1.00 93.50           C  
ATOM    713  C   GLY A  71       5.768   4.809  -1.590  1.00 93.50           C  
ATOM    714  O   GLY A  71       6.317   4.493  -0.539  1.00 93.50           O  
ATOM    715  H   GLY A  71       7.382   2.532  -2.274  1.00 93.50           H  
ATOM    716  HA2 GLY A  71       5.033   3.055  -2.531  1.00 93.50           H  
ATOM    717  HA3 GLY A  71       5.441   4.353  -3.662  1.00 93.50           H  
ATOM    718  N   LYS A  72       5.077   5.941  -1.724  1.00 94.54           N  
ATOM    719  CA  LYS A  72       4.804   6.861  -0.617  1.00 94.54           C  
ATOM    720  C   LYS A  72       3.342   7.280  -0.620  1.00 94.54           C  
ATOM    721  O   LYS A  72       2.838   7.768  -1.627  1.00 94.54           O  
ATOM    722  CB  LYS A  72       5.754   8.058  -0.735  1.00 94.54           C  
ATOM    723  CG  LYS A  72       5.615   9.020   0.451  1.00 94.54           C  
ATOM    724  CD  LYS A  72       6.680  10.112   0.340  1.00 94.54           C  
ATOM    725  CE  LYS A  72       6.602  11.076   1.523  1.00 94.54           C  
ATOM    726  NZ  LYS A  72       7.700  12.065   1.432  1.00 94.54           N1+
ATOM    727  H   LYS A  72       4.760   6.200  -2.648  1.00 94.54           H  
ATOM    728  HA  LYS A  72       5.016   6.355   0.325  1.00 94.54           H  
ATOM    729  HB2 LYS A  72       6.778   7.687  -0.771  1.00 94.54           H  
ATOM    730  HB3 LYS A  72       5.555   8.593  -1.664  1.00 94.54           H  
ATOM    731  HG2 LYS A  72       5.754   8.472   1.383  1.00 94.54           H  
ATOM    732  HG3 LYS A  72       4.627   9.480   0.444  1.00 94.54           H  
ATOM    733  HD2 LYS A  72       6.540  10.656  -0.595  1.00 94.54           H  
ATOM    734  HD3 LYS A  72       7.663   9.642   0.315  1.00 94.54           H  
ATOM    735  HE2 LYS A  72       6.688  10.501   2.445  1.00 94.54           H  
ATOM    736  HE3 LYS A  72       5.630  11.571   1.518  1.00 94.54           H  
ATOM    737  HZ1 LYS A  72       7.697  12.700   2.219  1.00 94.54           H  
ATOM    738  HZ2 LYS A  72       7.632  12.587   0.570  1.00 94.54           H  
ATOM    739  HZ3 LYS A  72       8.586  11.581   1.401  1.00 94.54           H  
ATOM    740  N   LYS A  73       2.659   7.140   0.519  1.00 93.87           N  
ATOM    741  CA  LYS A  73       1.330   7.735   0.698  1.00 93.87           C  
ATOM    742  C   LYS A  73       1.491   9.237   0.916  1.00 93.87           C  
ATOM    743  O   LYS A  73       2.211   9.647   1.824  1.00 93.87           O  
ATOM    744  CB  LYS A  73       0.566   7.054   1.844  1.00 93.87           C  
ATOM    745  CG  LYS A  73      -0.899   7.525   1.864  1.00 93.87           C  
ATOM    746  CD  LYS A  73      -1.720   6.944   3.018  1.00 93.87           C  
ATOM    747  CE  LYS A  73      -1.283   7.515   4.371  1.00 93.87           C  
ATOM    748  NZ  LYS A  73      -2.414   7.509   5.322  1.00 93.87           N1+
ATOM    749  H   LYS A  73       3.138   6.761   1.323  1.00 93.87           H  
ATOM    750  HA  LYS A  73       0.759   7.595  -0.220  1.00 93.87           H  
ATOM    751  HB2 LYS A  73       0.582   5.974   1.698  1.00 93.87           H  
ATOM    752  HB3 LYS A  73       1.050   7.288   2.793  1.00 93.87           H  
ATOM    753  HG2 LYS A  73      -1.374   7.228   0.929  1.00 93.87           H  
ATOM    754  HG3 LYS A  73      -0.942   8.612   1.930  1.00 93.87           H  
ATOM    755  HD2 LYS A  73      -1.634   5.858   3.038  1.00 93.87           H  
ATOM    756  HD3 LYS A  73      -2.763   7.202   2.836  1.00 93.87           H  
ATOM    757  HE2 LYS A  73      -0.931   8.537   4.231  1.00 93.87           H  
ATOM    758  HE3 LYS A  73      -0.459   6.914   4.757  1.00 93.87           H  
ATOM    759  HZ1 LYS A  73      -2.815   6.583   5.383  1.00 93.87           H  
ATOM    760  HZ2 LYS A  73      -3.177   8.087   5.001  1.00 93.87           H  
ATOM    761  HZ3 LYS A  73      -2.160   7.787   6.259  1.00 93.87           H  
ATOM    762  N   THR A  74       0.841  10.048   0.092  1.00 95.18           N  
ATOM    763  CA  THR A  74       0.925  11.514   0.167  1.00 95.18           C  
ATOM    764  C   THR A  74      -0.322  12.150   0.770  1.00 95.18           C  
ATOM    765  O   THR A  74      -0.217  13.234   1.334  1.00 95.18           O  
ATOM    766  CB  THR A  74       1.208  12.126  -1.209  1.00 95.18           C  
ATOM    767  CG2 THR A  74       2.583  11.722  -1.743  1.00 95.18           C  
ATOM    768  OG1 THR A  74       0.257  11.672  -2.135  1.00 95.18           O  
ATOM    769  H   THR A  74       0.288   9.646  -0.652  1.00 95.18           H  
ATOM    770  HA  THR A  74       1.749  11.803   0.819  1.00 95.18           H  
ATOM    771  HB  THR A  74       1.159  13.213  -1.138  1.00 95.18           H  
ATOM    772  HG1 THR A  74       0.226  12.296  -2.864  1.00 95.18           H  
ATOM    773 HG21 THR A  74       3.354  12.008  -1.027  1.00 95.18           H  
ATOM    774 HG22 THR A  74       2.767  12.235  -2.687  1.00 95.18           H  
ATOM    775 HG23 THR A  74       2.623  10.645  -1.907  1.00 95.18           H  
ATOM    776  N   ALA A  75      -1.480  11.486   0.704  1.00 94.75           N  
ATOM    777  CA  ALA A  75      -2.724  11.982   1.289  1.00 94.75           C  
ATOM    778  C   ALA A  75      -3.718  10.852   1.599  1.00 94.75           C  
ATOM    779  O   ALA A  75      -3.603   9.737   1.083  1.00 94.75           O  
ATOM    780  CB  ALA A  75      -3.350  13.003   0.327  1.00 94.75           C  
ATOM    781  H   ALA A  75      -1.514  10.613   0.198  1.00 94.75           H  
ATOM    782  HA  ALA A  75      -2.494  12.490   2.225  1.00 94.75           H  
ATOM    783  HB1 ALA A  75      -4.242  13.444   0.773  1.00 94.75           H  
ATOM    784  HB2 ALA A  75      -3.631  12.519  -0.608  1.00 94.75           H  
ATOM    785  HB3 ALA A  75      -2.641  13.803   0.113  1.00 94.75           H  
ATOM    786  N   GLY A  76      -4.719  11.179   2.418  1.00 94.04           N  
ATOM    787  CA  GLY A  76      -5.879  10.333   2.692  1.00 94.04           C  
ATOM    788  C   GLY A  76      -5.586   9.082   3.521  1.00 94.04           C  
ATOM    789  O   GLY A  76      -4.551   8.981   4.191  1.00 94.04           O  
ATOM    790  H   GLY A  76      -4.728  12.114   2.801  1.00 94.04           H  
ATOM    791  HA2 GLY A  76      -6.631  10.916   3.224  1.00 94.04           H  
ATOM    792  HA3 GLY A  76      -6.316  10.033   1.740  1.00 94.04           H  
ATOM    793  N   THR A  77      -6.528   8.138   3.480  1.00 93.27           N  
ATOM    794  CA  THR A  77      -6.550   6.963   4.358  1.00 93.27           C  
ATOM    795  C   THR A  77      -6.683   5.655   3.595  1.00 93.27           C  
ATOM    796  O   THR A  77      -7.665   5.450   2.880  1.00 93.27           O  
ATOM    797  CB  THR A  77      -7.651   7.099   5.425  1.00 93.27           C  
ATOM    798  CG2 THR A  77      -7.876   5.896   6.343  1.00 93.27           C  
ATOM    799  OG1 THR A  77      -7.330   8.173   6.272  1.00 93.27           O  
ATOM    800  H   THR A  77      -7.299   8.264   2.840  1.00 93.27           H  
ATOM    801  HA  THR A  77      -5.583   6.938   4.862  1.00 93.27           H  
ATOM    802  HB  THR A  77      -8.593   7.319   4.922  1.00 93.27           H  
ATOM    803  HG1 THR A  77      -6.524   7.913   6.724  1.00 93.27           H  
ATOM    804 HG21 THR A  77      -8.185   5.029   5.758  1.00 93.27           H  
ATOM    805 HG22 THR A  77      -6.973   5.644   6.900  1.00 93.27           H  
ATOM    806 HG23 THR A  77      -8.668   6.132   7.053  1.00 93.27           H  
ATOM    807  N   ILE A  78      -5.716   4.749   3.773  1.00 92.05           N  
ATOM    808  CA  ILE A  78      -5.815   3.368   3.288  1.00 92.05           C  
ATOM    809  C   ILE A  78      -6.880   2.647   4.132  1.00 92.05           C  
ATOM    810  O   ILE A  78      -6.864   2.776   5.359  1.00 92.05           O  
ATOM    811  CB  ILE A  78      -4.445   2.649   3.329  1.00 92.05           C  
ATOM    812  CG1 ILE A  78      -3.445   3.377   2.399  1.00 92.05           C  
ATOM    813  CG2 ILE A  78      -4.562   1.170   2.904  1.00 92.05           C  
ATOM    814  CD1 ILE A  78      -1.991   2.911   2.548  1.00 92.05           C  
ATOM    815  H   ILE A  78      -4.958   4.967   4.404  1.00 92.05           H  
ATOM    816  HA  ILE A  78      -6.129   3.409   2.245  1.00 92.05           H  
ATOM    817  HB  ILE A  78      -4.070   2.677   4.352  1.00 92.05           H  
ATOM    818 HG12 ILE A  78      -3.754   3.246   1.362  1.00 92.05           H  
ATOM    819 HG13 ILE A  78      -3.459   4.446   2.613  1.00 92.05           H  
ATOM    820 HG21 ILE A  78      -3.597   0.674   3.003  1.00 92.05           H  
ATOM    821 HG22 ILE A  78      -4.901   1.093   1.871  1.00 92.05           H  
ATOM    822 HG23 ILE A  78      -5.250   0.638   3.561  1.00 92.05           H  
ATOM    823 HD11 ILE A  78      -1.349   3.538   1.929  1.00 92.05           H  
ATOM    824 HD12 ILE A  78      -1.882   1.878   2.219  1.00 92.05           H  
ATOM    825 HD13 ILE A  78      -1.679   3.001   3.588  1.00 92.05           H  
ATOM    826  N   PRO A  79      -7.821   1.907   3.512  1.00 90.45           N  
ATOM    827  CA  PRO A  79      -8.856   1.191   4.247  1.00 90.45           C  
ATOM    828  C   PRO A  79      -8.278   0.306   5.364  1.00 90.45           C  
ATOM    829  O   PRO A  79      -7.222  -0.300   5.174  1.00 90.45           O  
ATOM    830  CB  PRO A  79      -9.587   0.334   3.212  1.00 90.45           C  
ATOM    831  CG  PRO A  79      -9.341   1.048   1.891  1.00 90.45           C  
ATOM    832  CD  PRO A  79      -7.997   1.741   2.079  1.00 90.45           C  
ATOM    833  HA  PRO A  79      -9.540   1.932   4.660  1.00 90.45           H  
ATOM    834  HB2 PRO A  79      -9.124  -0.651   3.160  1.00 90.45           H  
ATOM    835  HB3 PRO A  79     -10.650   0.244   3.434  1.00 90.45           H  
ATOM    836  HG2 PRO A  79      -9.316   0.347   1.057  1.00 90.45           H  
ATOM    837  HG3 PRO A  79     -10.123   1.792   1.743  1.00 90.45           H  
ATOM    838  HD2 PRO A  79      -8.016   2.708   1.575  1.00 90.45           H  
ATOM    839  HD3 PRO A  79      -7.200   1.113   1.681  1.00 90.45           H  
ATOM    840  N   PRO A  80      -8.976   0.162   6.505  1.00 87.53           N  
ATOM    841  CA  PRO A  80      -8.565  -0.778   7.539  1.00 87.53           C  
ATOM    842  C   PRO A  80      -8.527  -2.200   6.975  1.00 87.53           C  
ATOM    843  O   PRO A  80      -9.285  -2.532   6.057  1.00 87.53           O  
ATOM    844  CB  PRO A  80      -9.596  -0.638   8.661  1.00 87.53           C  
ATOM    845  CG  PRO A  80     -10.853  -0.184   7.918  1.00 87.53           C  
ATOM    846  CD  PRO A  80     -10.291   0.700   6.806  1.00 87.53           C  
ATOM    847  HA  PRO A  80      -7.575  -0.512   7.911  1.00 87.53           H  
ATOM    848  HB2 PRO A  80      -9.278   0.146   9.349  1.00 87.53           H  
ATOM    849  HB3 PRO A  80      -9.757  -1.572   9.198  1.00 87.53           H  
ATOM    850  HG2 PRO A  80     -11.532   0.366   8.569  1.00 87.53           H  
ATOM    851  HG3 PRO A  80     -11.354  -1.048   7.482  1.00 87.53           H  
ATOM    852  HD2 PRO A  80     -10.948   0.661   5.937  1.00 87.53           H  
ATOM    853  HD3 PRO A  80     -10.182   1.725   7.161  1.00 87.53           H  
ATOM    854  N   ALA A  81      -7.653  -3.034   7.535  1.00 87.70           N  
ATOM    855  CA  ALA A  81      -7.398  -4.385   7.043  1.00 87.70           C  
ATOM    856  C   ALA A  81      -6.985  -4.422   5.554  1.00 87.70           C  
ATOM    857  O   ALA A  81      -7.361  -5.339   4.829  1.00 87.70           O  
ATOM    858  CB  ALA A  81      -8.578  -5.304   7.395  1.00 87.70           C  
ATOM    859  H   ALA A  81      -7.052  -2.693   8.271  1.00 87.70           H  
ATOM    860  HA  ALA A  81      -6.551  -4.757   7.619  1.00 87.70           H  
ATOM    861  HB1 ALA A  81      -8.798  -5.234   8.460  1.00 87.70           H  
ATOM    862  HB2 ALA A  81      -8.319  -6.336   7.160  1.00 87.70           H  
ATOM    863  HB3 ALA A  81      -9.462  -5.027   6.820  1.00 87.70           H  
ATOM    864  N   HIS A  82      -6.301  -3.387   5.059  1.00 90.69           N  
ATOM    865  CA  HIS A  82      -5.706  -3.360   3.726  1.00 90.69           C  
ATOM    866  C   HIS A  82      -4.307  -2.749   3.792  1.00 90.69           C  
ATOM    867  O   HIS A  82      -3.981  -1.949   4.671  1.00 90.69           O  
ATOM    868  CB  HIS A  82      -6.569  -2.584   2.709  1.00 90.69           C  
ATOM    869  CG  HIS A  82      -7.942  -3.151   2.439  1.00 90.69           C  
ATOM    870  CD2 HIS A  82      -8.408  -3.663   1.258  1.00 90.69           C  
ATOM    871  ND1 HIS A  82      -8.976  -3.227   3.337  1.00 90.69           N  
ATOM    872  CE1 HIS A  82     -10.024  -3.793   2.730  1.00 90.69           C  
ATOM    873  NE2 HIS A  82      -9.743  -4.064   1.441  1.00 90.69           N  
ATOM    874  H   HIS A  82      -6.029  -2.640   5.682  1.00 90.69           H  
ATOM    875  HA  HIS A  82      -5.593  -4.385   3.373  1.00 90.69           H  
ATOM    876  HB2 HIS A  82      -6.031  -2.563   1.762  1.00 90.69           H  
ATOM    877  HB3 HIS A  82      -6.676  -1.551   3.041  1.00 90.69           H  
ATOM    878  HD1 HIS A  82      -8.921  -2.996   4.318  1.00 90.69           H  
ATOM    879  HD2 HIS A  82      -7.836  -3.746   0.345  1.00 90.69           H  
ATOM    880  HE1 HIS A  82     -10.957  -4.018   3.225  1.00 90.69           H  
ATOM    881  N   PHE A  83      -3.497  -3.083   2.798  1.00 92.25           N  
ATOM    882  CA  PHE A  83      -2.224  -2.437   2.531  1.00 92.25           C  
ATOM    883  C   PHE A  83      -2.087  -2.140   1.044  1.00 92.25           C  
ATOM    884  O   PHE A  83      -2.729  -2.762   0.195  1.00 92.25           O  
ATOM    885  CB  PHE A  83      -1.072  -3.302   3.050  1.00 92.25           C  
ATOM    886  CG  PHE A  83      -0.956  -4.675   2.413  1.00 92.25           C  
ATOM    887  CD1 PHE A  83      -1.715  -5.742   2.921  1.00 92.25           C  
ATOM    888  CD2 PHE A  83      -0.092  -4.895   1.324  1.00 92.25           C  
ATOM    889  CE1 PHE A  83      -1.577  -7.034   2.389  1.00 92.25           C  
ATOM    890  CE2 PHE A  83       0.053  -6.188   0.791  1.00 92.25           C  
ATOM    891  CZ  PHE A  83      -0.675  -7.261   1.337  1.00 92.25           C  
ATOM    892  H   PHE A  83      -3.818  -3.769   2.129  1.00 92.25           H  
ATOM    893  HA  PHE A  83      -2.188  -1.485   3.060  1.00 92.25           H  
ATOM    894  HB2 PHE A  83      -1.201  -3.431   4.124  1.00 92.25           H  
ATOM    895  HB3 PHE A  83      -0.136  -2.763   2.903  1.00 92.25           H  
ATOM    896  HD1 PHE A  83      -2.424  -5.562   3.716  1.00 92.25           H  
ATOM    897  HD2 PHE A  83       0.466  -4.073   0.899  1.00 92.25           H  
ATOM    898  HE1 PHE A  83      -2.176  -7.843   2.780  1.00 92.25           H  
ATOM    899  HE2 PHE A  83       0.720  -6.362  -0.040  1.00 92.25           H  
ATOM    900  HZ  PHE A  83      -0.566  -8.256   0.929  1.00 92.25           H  
ATOM    901  N   VAL A  84      -1.225  -1.183   0.722  1.00 94.01           N  
ATOM    902  CA  VAL A  84      -0.826  -0.920  -0.658  1.00 94.01           C  
ATOM    903  C   VAL A  84       0.572  -1.468  -0.869  1.00 94.01           C  
ATOM    904  O   VAL A  84       1.509  -1.054  -0.191  1.00 94.01           O  
ATOM    905  CB  VAL A  84      -0.917   0.566  -1.018  1.00 94.01           C  
ATOM    906  CG1 VAL A  84      -0.485   0.806  -2.470  1.00 94.01           C  
ATOM    907  CG2 VAL A  84      -2.342   1.096  -0.841  1.00 94.01           C  
ATOM    908  H   VAL A  84      -0.741  -0.706   1.468  1.00 94.01           H  
ATOM    909  HA  VAL A  84      -1.506  -1.444  -1.329  1.00 94.01           H  
ATOM    910  HB  VAL A  84      -0.257   1.139  -0.367  1.00 94.01           H  
ATOM    911 HG11 VAL A  84      -1.105   0.221  -3.148  1.00 94.01           H  
ATOM    912 HG12 VAL A  84       0.560   0.531  -2.608  1.00 94.01           H  
ATOM    913 HG13 VAL A  84      -0.587   1.864  -2.712  1.00 94.01           H  
ATOM    914 HG21 VAL A  84      -2.710   0.889   0.164  1.00 94.01           H  
ATOM    915 HG22 VAL A  84      -3.011   0.638  -1.569  1.00 94.01           H  
ATOM    916 HG23 VAL A  84      -2.323   2.178  -0.971  1.00 94.01           H  
ATOM    917  N   SER A  85       0.729  -2.382  -1.817  1.00 93.83           N  
ATOM    918  CA  SER A  85       2.038  -2.842  -2.268  1.00 93.83           C  
ATOM    919  C   SER A  85       2.468  -2.051  -3.498  1.00 93.83           C  
ATOM    920  O   SER A  85       1.710  -1.973  -4.467  1.00 93.83           O  
ATOM    921  CB  SER A  85       2.008  -4.341  -2.558  1.00 93.83           C  
ATOM    922  OG  SER A  85       1.175  -4.615  -3.660  1.00 93.83           O  
ATOM    923  H   SER A  85      -0.085  -2.673  -2.340  1.00 93.83           H  
ATOM    924  HA  SER A  85       2.771  -2.684  -1.477  1.00 93.83           H  
ATOM    925  HB2 SER A  85       3.020  -4.676  -2.787  1.00 93.83           H  
ATOM    926  HB3 SER A  85       1.650  -4.881  -1.681  1.00 93.83           H  
ATOM    927  HG  SER A  85       1.250  -3.873  -4.264  1.00 93.83           H  
ATOM    928  N   VAL A  86       3.686  -1.520  -3.489  1.00 95.11           N  
ATOM    929  CA  VAL A  86       4.317  -0.906  -4.661  1.00 95.11           C  
ATOM    930  C   VAL A  86       5.583  -1.682  -4.986  1.00 95.11           C  
ATOM    931  O   VAL A  86       6.382  -1.957  -4.094  1.00 95.11           O  
ATOM    932  CB  VAL A  86       4.594   0.596  -4.474  1.00 95.11           C  
ATOM    933  CG1 VAL A  86       5.004   1.232  -5.808  1.00 95.11           C  
ATOM    934  CG2 VAL A  86       3.338   1.323  -3.971  1.00 95.11           C  
ATOM    935  H   VAL A  86       4.250  -1.624  -2.657  1.00 95.11           H  
ATOM    936  HA  VAL A  86       3.635  -0.994  -5.506  1.00 95.11           H  
ATOM    937  HB  VAL A  86       5.396   0.737  -3.749  1.00 95.11           H  
ATOM    938 HG11 VAL A  86       5.229   2.289  -5.661  1.00 95.11           H  
ATOM    939 HG12 VAL A  86       4.207   1.122  -6.544  1.00 95.11           H  
ATOM    940 HG13 VAL A  86       5.897   0.748  -6.202  1.00 95.11           H  
ATOM    941 HG21 VAL A  86       2.480   1.039  -4.581  1.00 95.11           H  
ATOM    942 HG22 VAL A  86       3.474   2.403  -4.033  1.00 95.11           H  
ATOM    943 HG23 VAL A  86       3.145   1.055  -2.933  1.00 95.11           H  
ATOM    944  N   GLY A  87       5.766  -2.084  -6.238  1.00 94.75           N  
ATOM    945  CA  GLY A  87       6.941  -2.845  -6.654  1.00 94.75           C  
ATOM    946  C   GLY A  87       7.123  -2.857  -8.160  1.00 94.75           C  
ATOM    947  O   GLY A  87       6.288  -2.346  -8.895  1.00 94.75           O  
ATOM    948  H   GLY A  87       5.060  -1.872  -6.928  1.00 94.75           H  
ATOM    949  HA2 GLY A  87       6.850  -3.876  -6.314  1.00 94.75           H  
ATOM    950  HA3 GLY A  87       7.835  -2.407  -6.209  1.00 94.75           H  
ATOM    951  N   ARG A  88       8.226  -3.435  -8.632  1.00 94.01           N  
ATOM    952  CA  ARG A  88       8.476  -3.595 -10.072  1.00 94.01           C  
ATOM    953  C   ARG A  88       7.541  -4.650 -10.657  1.00 94.01           C  
ATOM    954  O   ARG A  88       7.366  -5.696 -10.045  1.00 94.01           O  
ATOM    955  CB  ARG A  88       9.943  -3.969 -10.316  1.00 94.01           C  
ATOM    956  CG  ARG A  88      10.883  -2.826  -9.920  1.00 94.01           C  
ATOM    957  CD  ARG A  88      12.342  -3.188 -10.198  1.00 94.01           C  
ATOM    958  NE  ARG A  88      13.222  -2.055  -9.871  1.00 94.01           N  
ATOM    959  CZ  ARG A  88      13.797  -1.790  -8.717  1.00 94.01           C  
ATOM    960  NH1 ARG A  88      13.664  -2.553  -7.663  1.00 94.01           N1+
ATOM    961  NH2 ARG A  88      14.520  -0.714  -8.633  1.00 94.01           N  
ATOM    962  H   ARG A  88       8.852  -3.875  -7.973  1.00 94.01           H  
ATOM    963  HA  ARG A  88       8.263  -2.657 -10.584  1.00 94.01           H  
ATOM    964  HB2 ARG A  88      10.079  -4.180 -11.377  1.00 94.01           H  
ATOM    965  HB3 ARG A  88      10.196  -4.865  -9.749  1.00 94.01           H  
ATOM    966  HG2 ARG A  88      10.632  -1.947 -10.513  1.00 94.01           H  
ATOM    967  HG3 ARG A  88      10.767  -2.590  -8.862  1.00 94.01           H  
ATOM    968  HD2 ARG A  88      12.451  -3.419 -11.258  1.00 94.01           H  
ATOM    969  HD3 ARG A  88      12.622  -4.073  -9.627  1.00 94.01           H  
ATOM    970  HE  ARG A  88      13.363  -1.357 -10.587  1.00 94.01           H  
ATOM    971 HH11 ARG A  88      14.059  -2.258  -6.781  1.00 94.01           H  
ATOM    972 HH12 ARG A  88      13.068  -3.366  -7.720  1.00 94.01           H  
ATOM    973 HH21 ARG A  88      14.530  -0.084  -9.422  1.00 94.01           H  
ATOM    974 HH22 ARG A  88      14.963  -0.440  -7.767  1.00 94.01           H  
ATOM    975  N   ALA A  89       7.017  -4.425 -11.859  1.00 88.63           N  
ATOM    976  CA  ALA A  89       6.110  -5.356 -12.536  1.00 88.63           C  
ATOM    977  C   ALA A  89       6.718  -6.747 -12.762  1.00 88.63           C  
ATOM    978  O   ALA A  89       6.023  -7.751 -12.648  1.00 88.63           O  
ATOM    979  CB  ALA A  89       5.686  -4.724 -13.869  1.00 88.63           C  
ATOM    980  H   ALA A  89       7.198  -3.537 -12.306  1.00 88.63           H  
ATOM    981  HA  ALA A  89       5.232  -5.509 -11.909  1.00 88.63           H  
ATOM    982  HB1 ALA A  89       4.938  -5.354 -14.351  1.00 88.63           H  
ATOM    983  HB2 ALA A  89       6.547  -4.628 -14.530  1.00 88.63           H  
ATOM    984  HB3 ALA A  89       5.265  -3.731 -13.708  1.00 88.63           H  
ATOM    985  N   ALA A  90       8.023  -6.807 -13.037  1.00 87.01           N  
ATOM    986  CA  ALA A  90       8.760  -8.057 -13.213  1.00 87.01           C  
ATOM    987  C   ALA A  90       9.194  -8.716 -11.885  1.00 87.01           C  
ATOM    988  O   ALA A  90       9.795  -9.787 -11.901  1.00 87.01           O  
ATOM    989  CB  ALA A  90       9.956  -7.765 -14.127  1.00 87.01           C  
ATOM    990  H   ALA A  90       8.518  -5.937 -13.171  1.00 87.01           H  
ATOM    991  HA  ALA A  90       8.115  -8.773 -13.721  1.00 87.01           H  
ATOM    992  HB1 ALA A  90      10.490  -8.692 -14.334  1.00 87.01           H  
ATOM    993  HB2 ALA A  90       9.610  -7.345 -15.071  1.00 87.01           H  
ATOM    994  HB3 ALA A  90      10.639  -7.064 -13.646  1.00 87.01           H  
ATOM    995  N   SER A  91       8.936  -8.083 -10.735  1.00 85.65           N  
ATOM    996  CA  SER A  91       9.322  -8.593  -9.417  1.00 85.65           C  
ATOM    997  C   SER A  91       8.123  -9.196  -8.697  1.00 85.65           C  
ATOM    998  O   SER A  91       7.087  -8.557  -8.546  1.00 85.65           O  
ATOM    999  CB  SER A  91       9.930  -7.478  -8.564  1.00 85.65           C  
ATOM   1000  OG  SER A  91      10.274  -7.954  -7.274  1.00 85.65           O  
ATOM   1001  H   SER A  91       8.310  -7.290 -10.751  1.00 85.65           H  
ATOM   1002  HA  SER A  91      10.083  -9.365  -9.533  1.00 85.65           H  
ATOM   1003  HB2 SER A  91      10.824  -7.095  -9.057  1.00 85.65           H  
ATOM   1004  HB3 SER A  91       9.205  -6.670  -8.460  1.00 85.65           H  
ATOM   1005  HG  SER A  91       9.832  -7.397  -6.629  1.00 85.65           H  
ATOM   1006  N   LEU A  92       8.304 -10.396  -8.146  1.00 79.77           N  
ATOM   1007  CA  LEU A  92       7.332 -11.009  -7.233  1.00 79.77           C  
ATOM   1008  C   LEU A  92       7.334 -10.358  -5.842  1.00 79.77           C  
ATOM   1009  O   LEU A  92       6.411 -10.566  -5.058  1.00 79.77           O  
ATOM   1010  CB  LEU A  92       7.637 -12.511  -7.114  1.00 79.77           C  
ATOM   1011  CG  LEU A  92       7.467 -13.304  -8.422  1.00 79.77           C  
ATOM   1012  CD1 LEU A  92       7.922 -14.744  -8.191  1.00 79.77           C  
ATOM   1013  CD2 LEU A  92       6.014 -13.319  -8.898  1.00 79.77           C  
ATOM   1014  H   LEU A  92       9.158 -10.893  -8.356  1.00 79.77           H  
ATOM   1015  HA  LEU A  92       6.327 -10.872  -7.634  1.00 79.77           H  
ATOM   1016  HB2 LEU A  92       8.660 -12.630  -6.757  1.00 79.77           H  
ATOM   1017  HB3 LEU A  92       6.972 -12.942  -6.366  1.00 79.77           H  
ATOM   1018  HG  LEU A  92       8.093 -12.871  -9.201  1.00 79.77           H  
ATOM   1019 HD11 LEU A  92       8.970 -14.760  -7.889  1.00 79.77           H  
ATOM   1020 HD12 LEU A  92       7.822 -15.311  -9.117  1.00 79.77           H  
ATOM   1021 HD13 LEU A  92       7.312 -15.214  -7.420  1.00 79.77           H  
ATOM   1022 HD21 LEU A  92       5.923 -13.957  -9.777  1.00 79.77           H  
ATOM   1023 HD22 LEU A  92       5.698 -12.314  -9.180  1.00 79.77           H  
ATOM   1024 HD23 LEU A  92       5.361 -13.699  -8.113  1.00 79.77           H  
ATOM   1025  N   LYS A  93       8.382  -9.596  -5.511  1.00 87.92           N  
ATOM   1026  CA  LYS A  93       8.526  -8.927  -4.216  1.00 87.92           C  
ATOM   1027  C   LYS A  93       8.199  -7.438  -4.349  1.00 87.92           C  
ATOM   1028  O   LYS A  93       8.792  -6.783  -5.216  1.00 87.92           O  
ATOM   1029  CB  LYS A  93       9.929  -9.150  -3.639  1.00 87.92           C  
ATOM   1030  CG  LYS A  93      10.152 -10.623  -3.263  1.00 87.92           C  
ATOM   1031  CD  LYS A  93      11.527 -10.820  -2.613  1.00 87.92           C  
ATOM   1032  CE  LYS A  93      11.717 -12.292  -2.227  1.00 87.92           C  
ATOM   1033  NZ  LYS A  93      13.043 -12.529  -1.602  1.00 87.92           N1+
ATOM   1034  H   LYS A  93       9.066  -9.406  -6.230  1.00 87.92           H  
ATOM   1035  HA  LYS A  93       7.815  -9.378  -3.523  1.00 87.92           H  
ATOM   1036  HB2 LYS A  93      10.038  -8.537  -2.744  1.00 87.92           H  
ATOM   1037  HB3 LYS A  93      10.679  -8.835  -4.365  1.00 87.92           H  
ATOM   1038  HG2 LYS A  93      10.088 -11.243  -4.157  1.00 87.92           H  
ATOM   1039  HG3 LYS A  93       9.378 -10.934  -2.562  1.00 87.92           H  
ATOM   1040  HD2 LYS A  93      12.300 -10.520  -3.320  1.00 87.92           H  
ATOM   1041  HD3 LYS A  93      11.594 -10.195  -1.723  1.00 87.92           H  
ATOM   1042  HE2 LYS A  93      11.610 -12.903  -3.123  1.00 87.92           H  
ATOM   1043  HE3 LYS A  93      10.922 -12.575  -1.538  1.00 87.92           H  
ATOM   1044  HZ1 LYS A  93      13.146 -11.977  -0.763  1.00 87.92           H  
ATOM   1045  HZ2 LYS A  93      13.148 -13.503  -1.352  1.00 87.92           H  
ATOM   1046  HZ3 LYS A  93      13.788 -12.287  -2.239  1.00 87.92           H  
ATOM   1047  N   PRO A  94       7.309  -6.889  -3.501  1.00 89.93           N  
ATOM   1048  CA  PRO A  94       7.077  -5.454  -3.462  1.00 89.93           C  
ATOM   1049  C   PRO A  94       8.315  -4.723  -2.930  1.00 89.93           C  
ATOM   1050  O   PRO A  94       9.013  -5.225  -2.050  1.00 89.93           O  
ATOM   1051  CB  PRO A  94       5.847  -5.268  -2.575  1.00 89.93           C  
ATOM   1052  CG  PRO A  94       5.918  -6.450  -1.608  1.00 89.93           C  
ATOM   1053  CD  PRO A  94       6.529  -7.560  -2.463  1.00 89.93           C  
ATOM   1054  HA  PRO A  94       6.852  -5.087  -4.463  1.00 89.93           H  
ATOM   1055  HB2 PRO A  94       5.847  -4.311  -2.054  1.00 89.93           H  
ATOM   1056  HB3 PRO A  94       4.960  -5.369  -3.201  1.00 89.93           H  
ATOM   1057  HG2 PRO A  94       6.591  -6.208  -0.786  1.00 89.93           H  
ATOM   1058  HG3 PRO A  94       4.933  -6.725  -1.230  1.00 89.93           H  
ATOM   1059  HD2 PRO A  94       7.157  -8.195  -1.838  1.00 89.93           H  
ATOM   1060  HD3 PRO A  94       5.739  -8.149  -2.928  1.00 89.93           H  
ATOM   1061  N   THR A  95       8.569  -3.525  -3.453  1.00 92.43           N  
ATOM   1062  CA  THR A  95       9.596  -2.603  -2.947  1.00 92.43           C  
ATOM   1063  C   THR A  95       9.113  -1.892  -1.682  1.00 92.43           C  
ATOM   1064  O   THR A  95       9.896  -1.620  -0.776  1.00 92.43           O  
ATOM   1065  CB  THR A  95       9.933  -1.533  -4.000  1.00 92.43           C  
ATOM   1066  CG2 THR A  95      11.103  -0.644  -3.578  1.00 92.43           C  
ATOM   1067  OG1 THR A  95      10.298  -2.089  -5.248  1.00 92.43           O  
ATOM   1068  H   THR A  95       7.919  -3.151  -4.130  1.00 92.43           H  
ATOM   1069  HA  THR A  95      10.502  -3.159  -2.703  1.00 92.43           H  
ATOM   1070  HB  THR A  95       9.052  -0.909  -4.145  1.00 92.43           H  
ATOM   1071  HG1 THR A  95      10.644  -1.348  -5.752  1.00 92.43           H  
ATOM   1072 HG21 THR A  95      11.319   0.084  -4.359  1.00 92.43           H  
ATOM   1073 HG22 THR A  95      10.851  -0.085  -2.677  1.00 92.43           H  
ATOM   1074 HG23 THR A  95      11.988  -1.251  -3.388  1.00 92.43           H  
ATOM   1075  N   SER A  96       7.820  -1.575  -1.602  1.00 92.96           N  
ATOM   1076  CA  SER A  96       7.221  -0.888  -0.458  1.00 92.96           C  
ATOM   1077  C   SER A  96       5.856  -1.469  -0.123  1.00 92.96           C  
ATOM   1078  O   SER A  96       5.076  -1.812  -1.012  1.00 92.96           O  
ATOM   1079  CB  SER A  96       7.087   0.615  -0.721  1.00 92.96           C  
ATOM   1080  OG  SER A  96       8.326   1.168  -1.118  1.00 92.96           O  
ATOM   1081  H   SER A  96       7.225  -1.788  -2.391  1.00 92.96           H  
ATOM   1082  HA  SER A  96       7.860  -1.020   0.415  1.00 92.96           H  
ATOM   1083  HB2 SER A  96       6.353   0.782  -1.509  1.00 92.96           H  
ATOM   1084  HB3 SER A  96       6.745   1.112   0.187  1.00 92.96           H  
ATOM   1085  HG  SER A  96       9.030   0.716  -0.646  1.00 92.96           H  
ATOM   1086  N   ILE A  97       5.559  -1.538   1.172  1.00 93.10           N  
ATOM   1087  CA  ILE A  97       4.238  -1.871   1.701  1.00 93.10           C  
ATOM   1088  C   ILE A  97       3.783  -0.690   2.552  1.00 93.10           C  
ATOM   1089  O   ILE A  97       4.467  -0.300   3.494  1.00 93.10           O  
ATOM   1090  CB  ILE A  97       4.261  -3.203   2.481  1.00 93.10           C  
ATOM   1091  CG1 ILE A  97       4.647  -4.355   1.522  1.00 93.10           C  
ATOM   1092  CG2 ILE A  97       2.888  -3.452   3.136  1.00 93.10           C  
ATOM   1093  CD1 ILE A  97       4.631  -5.752   2.154  1.00 93.10           C  
ATOM   1094  H   ILE A  97       6.246  -1.227   1.844  1.00 93.10           H  
ATOM   1095  HA  ILE A  97       3.532  -1.983   0.878  1.00 93.10           H  
ATOM   1096  HB  ILE A  97       5.009  -3.140   3.271  1.00 93.10           H  
ATOM   1097 HG12 ILE A  97       3.969  -4.358   0.668  1.00 93.10           H  
ATOM   1098 HG13 ILE A  97       5.656  -4.182   1.146  1.00 93.10           H  
ATOM   1099 HG21 ILE A  97       2.648  -2.656   3.841  1.00 93.10           H  
ATOM   1100 HG22 ILE A  97       2.116  -3.498   2.368  1.00 93.10           H  
ATOM   1101 HG23 ILE A  97       2.895  -4.385   3.700  1.00 93.10           H  
ATOM   1102 HD11 ILE A  97       3.608  -6.065   2.365  1.00 93.10           H  
ATOM   1103 HD12 ILE A  97       5.215  -5.752   3.074  1.00 93.10           H  
ATOM   1104 HD13 ILE A  97       5.070  -6.467   1.457  1.00 93.10           H  
ATOM   1105  N   LEU A  98       2.639  -0.113   2.199  1.00 93.06           N  
ATOM   1106  CA  LEU A  98       2.083   1.071   2.840  1.00 93.06           C  
ATOM   1107  C   LEU A  98       0.816   0.706   3.603  1.00 93.06           C  
ATOM   1108  O   LEU A  98      -0.074   0.041   3.072  1.00 93.06           O  
ATOM   1109  CB  LEU A  98       1.811   2.165   1.798  1.00 93.06           C  
ATOM   1110  CG  LEU A  98       3.016   2.525   0.915  1.00 93.06           C  
ATOM   1111  CD1 LEU A  98       2.567   3.507  -0.161  1.00 93.06           C  
ATOM   1112  CD2 LEU A  98       4.131   3.150   1.749  1.00 93.06           C  
ATOM   1113  H   LEU A  98       2.143  -0.492   1.406  1.00 93.06           H  
ATOM   1114  HA  LEU A  98       2.802   1.463   3.561  1.00 93.06           H  
ATOM   1115  HB2 LEU A  98       1.463   3.060   2.312  1.00 93.06           H  
ATOM   1116  HB3 LEU A  98       1.000   1.820   1.156  1.00 93.06           H  
ATOM   1117  HG  LEU A  98       3.401   1.636   0.414  1.00 93.06           H  
ATOM   1118 HD11 LEU A  98       3.417   3.774  -0.789  1.00 93.06           H  
ATOM   1119 HD12 LEU A  98       1.812   3.031  -0.787  1.00 93.06           H  
ATOM   1120 HD13 LEU A  98       2.154   4.403   0.302  1.00 93.06           H  
ATOM   1121 HD21 LEU A  98       4.978   3.393   1.108  1.00 93.06           H  
ATOM   1122 HD22 LEU A  98       3.778   4.053   2.247  1.00 93.06           H  
ATOM   1123 HD23 LEU A  98       4.489   2.440   2.495  1.00 93.06           H  
ATOM   1124  N   ARG A  99       0.748   1.181   4.844  1.00 90.48           N  
ATOM   1125  CA  ARG A  99      -0.384   1.058   5.765  1.00 90.48           C  
ATOM   1126  C   ARG A  99      -0.602   2.410   6.436  1.00 90.48           C  
ATOM   1127  O   ARG A  99       0.327   3.208   6.537  1.00 90.48           O  
ATOM   1128  CB  ARG A  99      -0.095  -0.036   6.814  1.00 90.48           C  
ATOM   1129  CG  ARG A  99      -0.008  -1.446   6.208  1.00 90.48           C  
ATOM   1130  CD  ARG A  99       0.409  -2.479   7.266  1.00 90.48           C  
ATOM   1131  NE  ARG A  99       0.456  -3.843   6.700  1.00 90.48           N  
ATOM   1132  CZ  ARG A  99      -0.574  -4.661   6.571  1.00 90.48           C  
ATOM   1133  NH1 ARG A  99      -1.757  -4.362   7.016  1.00 90.48           N1+
ATOM   1134  NH2 ARG A  99      -0.457  -5.799   5.960  1.00 90.48           N  
ATOM   1135  H   ARG A  99       1.515   1.754   5.165  1.00 90.48           H  
ATOM   1136  HA  ARG A  99      -1.291   0.804   5.217  1.00 90.48           H  
ATOM   1137  HB2 ARG A  99      -0.889  -0.034   7.561  1.00 90.48           H  
ATOM   1138  HB3 ARG A  99       0.843   0.196   7.318  1.00 90.48           H  
ATOM   1139  HG2 ARG A  99      -0.983  -1.712   5.799  1.00 90.48           H  
ATOM   1140  HG3 ARG A  99       0.729  -1.464   5.405  1.00 90.48           H  
ATOM   1141  HD2 ARG A  99       1.397  -2.218   7.645  1.00 90.48           H  
ATOM   1142  HD3 ARG A  99      -0.284  -2.443   8.107  1.00 90.48           H  
ATOM   1143  HE  ARG A  99       1.356  -4.193   6.404  1.00 90.48           H  
ATOM   1144 HH11 ARG A  99      -1.914  -3.539   7.580  1.00 90.48           H  
ATOM   1145 HH12 ARG A  99      -2.536  -4.979   6.836  1.00 90.48           H  
ATOM   1146 HH21 ARG A  99       0.408  -6.126   5.552  1.00 90.48           H  
ATOM   1147 HH22 ARG A  99      -1.326  -6.297   5.832  1.00 90.48           H  
ATOM   1148  N   ASP A 100      -1.795   2.636   6.963  1.00 82.81           N  
ATOM   1149  CA  ASP A 100      -2.128   3.832   7.750  1.00 82.81           C  
ATOM   1150  C   ASP A 100      -1.633   3.768   9.210  1.00 82.81           C  
ATOM   1151  O   ASP A 100      -2.090   4.517  10.070  1.00 82.81           O  
ATOM   1152  CB  ASP A 100      -3.632   4.105   7.599  1.00 82.81           C  
ATOM   1153  CG  ASP A 100      -3.870   5.042   6.428  1.00 82.81           C  
ATOM   1154  OD1 ASP A 100      -3.200   4.943   5.377  1.00 82.81           O  
ATOM   1155  OD2 ASP A 100      -4.618   6.018   6.576  1.00 82.81           O1-
ATOM   1156  H   ASP A 100      -2.512   1.932   6.864  1.00 82.81           H  
ATOM   1157  HA  ASP A 100      -1.592   4.679   7.321  1.00 82.81           H  
ATOM   1158  HB2 ASP A 100      -4.023   4.578   8.499  1.00 82.81           H  
ATOM   1159  HB3 ASP A 100      -4.179   3.175   7.444  1.00 82.81           H  
ATOM   1160  N   GLY A 101      -0.665   2.887   9.479  1.00 65.75           N  
ATOM   1161  CA  GLY A 101      -0.414   2.327  10.802  1.00 65.75           C  
ATOM   1162  C   GLY A 101      -1.320   1.120  11.044  1.00 65.75           C  
ATOM   1163  O   GLY A 101      -2.372   0.991  10.412  1.00 65.75           O  
ATOM   1164  H   GLY A 101      -0.269   2.395   8.690  1.00 65.75           H  
ATOM   1165  HA2 GLY A 101      -0.610   3.068  11.577  1.00 65.75           H  
ATOM   1166  HA3 GLY A 101       0.627   2.012  10.873  1.00 65.75           H  
ATOM   1167  N   ASP A 102      -0.895   0.205  11.916  1.00 55.02           N  
ATOM   1168  CA  ASP A 102      -1.767  -0.877  12.372  1.00 55.02           C  
ATOM   1169  C   ASP A 102      -3.092  -0.270  12.845  1.00 55.02           C  
ATOM   1170  O   ASP A 102      -3.061   0.747  13.556  1.00 55.02           O  
ATOM   1171  CB  ASP A 102      -1.113  -1.666  13.521  1.00 55.02           C  
ATOM   1172  CG  ASP A 102      -0.146  -2.738  13.017  1.00 55.02           C  
ATOM   1173  OD1 ASP A 102      -0.508  -3.414  12.027  1.00 55.02           O  
ATOM   1174  OD2 ASP A 102       0.946  -2.853  13.613  1.00 55.02           O1-
ATOM   1175  H   ASP A 102      -0.016   0.328  12.397  1.00 55.02           H  
ATOM   1176  HA  ASP A 102      -1.953  -1.545  11.531  1.00 55.02           H  
ATOM   1177  HB2 ASP A 102      -0.604  -0.979  14.197  1.00 55.02           H  
ATOM   1178  HB3 ASP A 102      -1.894  -2.172  14.088  1.00 55.02           H  
ATOM   1179  N   PRO A 103      -4.262  -0.838  12.481  1.00 53.92           N  
ATOM   1180  CA  PRO A 103      -5.467  -0.524  13.223  1.00 53.92           C  
ATOM   1181  C   PRO A 103      -5.098  -0.824  14.666  1.00 53.92           C  
ATOM   1182  O   PRO A 103      -4.789  -1.972  14.982  1.00 53.92           O  
ATOM   1183  CB  PRO A 103      -6.567  -1.440  12.680  1.00 53.92           C  
ATOM   1184  CG  PRO A 103      -5.799  -2.629  12.102  1.00 53.92           C  
ATOM   1185  CD  PRO A 103      -4.456  -2.034  11.673  1.00 53.92           C  
ATOM   1186  HA  PRO A 103      -5.741   0.523  13.102  1.00 53.92           H  
ATOM   1187  HB2 PRO A 103      -7.093  -0.927  11.874  1.00 53.92           H  
ATOM   1188  HB3 PRO A 103      -7.268  -1.748  13.455  1.00 53.92           H  
ATOM   1189  HG2 PRO A 103      -5.632  -3.372  12.881  1.00 53.92           H  
ATOM   1190  HG3 PRO A 103      -6.325  -3.079  11.260  1.00 53.92           H  
ATOM   1191  HD2 PRO A 103      -4.491  -1.753  10.620  1.00 53.92           H  
ATOM   1192  HD3 PRO A 103      -3.668  -2.768  11.840  1.00 53.92           H  
ATOM   1193  N   ARG A 104      -4.991   0.242  15.472  1.00 52.61           N  
ATOM   1194  CA  ARG A 104      -4.599   0.196  16.881  1.00 52.61           C  
ATOM   1195  C   ARG A 104      -5.129  -1.123  17.441  1.00 52.61           C  
ATOM   1196  O   ARG A 104      -6.343  -1.323  17.294  1.00 52.61           O  
ATOM   1197  CB  ARG A 104      -5.236   1.398  17.610  1.00 52.61           C  
ATOM   1198  CG  ARG A 104      -4.197   2.266  18.321  1.00 52.61           C  
ATOM   1199  CD  ARG A 104      -4.860   3.469  19.010  1.00 52.61           C  
ATOM   1200  NE  ARG A 104      -5.048   4.615  18.094  1.00 52.61           N  
ATOM   1201  CZ  ARG A 104      -5.484   5.816  18.438  1.00 52.61           C  
ATOM   1202  NH1 ARG A 104      -5.940   6.065  19.635  1.00 52.61           N1+
ATOM   1203  NH2 ARG A 104      -5.464   6.800  17.583  1.00 52.61           N  
ATOM   1204  H   ARG A 104      -5.062   1.142  15.021  1.00 52.61           H  
ATOM   1205  HA  ARG A 104      -3.510   0.220  16.936  1.00 52.61           H  
ATOM   1206  HB2 ARG A 104      -5.789   2.018  16.904  1.00 52.61           H  
ATOM   1207  HB3 ARG A 104      -5.948   1.041  18.355  1.00 52.61           H  
ATOM   1208  HG2 ARG A 104      -3.445   2.609  17.611  1.00 52.61           H  
ATOM   1209  HG3 ARG A 104      -3.704   1.658  19.079  1.00 52.61           H  
ATOM   1210  HD2 ARG A 104      -4.206   3.781  19.824  1.00 52.61           H  
ATOM   1211  HD3 ARG A 104      -5.813   3.160  19.439  1.00 52.61           H  
ATOM   1212  HE  ARG A 104      -4.728   4.491  17.144  1.00 52.61           H  
ATOM   1213 HH11 ARG A 104      -6.254   6.989  19.893  1.00 52.61           H  
ATOM   1214 HH12 ARG A 104      -5.969   5.310  20.305  1.00 52.61           H  
ATOM   1215 HH21 ARG A 104      -5.782   7.719  17.857  1.00 52.61           H  
ATOM   1216 HH22 ARG A 104      -5.101   6.654  16.652  1.00 52.61           H  
ATOM   1217  N   PRO A 105      -4.280  -2.030  17.979  1.00 52.85           N  
ATOM   1218  CA  PRO A 105      -4.802  -3.247  18.590  1.00 52.85           C  
ATOM   1219  C   PRO A 105      -5.947  -2.797  19.490  1.00 52.85           C  
ATOM   1220  O   PRO A 105      -5.772  -1.751  20.137  1.00 52.85           O  
ATOM   1221  CB  PRO A 105      -3.644  -3.884  19.363  1.00 52.85           C  
ATOM   1222  CG  PRO A 105      -2.651  -2.736  19.548  1.00 52.85           C  
ATOM   1223  CD  PRO A 105      -2.876  -1.865  18.313  1.00 52.85           C  
ATOM   1224  HA  PRO A 105      -5.160  -3.922  17.813  1.00 52.85           H  
ATOM   1225  HB2 PRO A 105      -3.187  -4.659  18.747  1.00 52.85           H  
ATOM   1226  HB3 PRO A 105      -3.964  -4.301  20.318  1.00 52.85           H  
ATOM   1227  HG2 PRO A 105      -2.911  -2.172  20.443  1.00 52.85           H  
ATOM   1228  HG3 PRO A 105      -1.623  -3.095  19.607  1.00 52.85           H  
ATOM   1229  HD2 PRO A 105      -2.626  -0.830  18.548  1.00 52.85           H  
ATOM   1230  HD3 PRO A 105      -2.265  -2.225  17.485  1.00 52.85           H  
ATOM   1231  N   PRO A 106      -7.129  -3.452  19.412  1.00 56.37           N  
ATOM   1232  CA  PRO A 106      -8.324  -2.971  20.089  1.00 56.37           C  
ATOM   1233  C   PRO A 106      -7.873  -2.589  21.476  1.00 56.37           C  
ATOM   1234  O   PRO A 106      -7.222  -3.418  22.119  1.00 56.37           O  
ATOM   1235  CB  PRO A 106      -9.321  -4.138  20.106  1.00 56.37           C  
ATOM   1236  CG  PRO A 106      -8.446  -5.367  19.851  1.00 56.37           C  
ATOM   1237  CD  PRO A 106      -7.331  -4.816  18.962  1.00 56.37           C  
ATOM   1238  HA  PRO A 106      -8.744  -2.110  19.569  1.00 56.37           H  
ATOM   1239  HB2 PRO A 106     -10.024  -4.020  19.282  1.00 56.37           H  
ATOM   1240  HB3 PRO A 106      -9.857  -4.213  21.052  1.00 56.37           H  
ATOM   1241  HG2 PRO A 106      -8.024  -5.721  20.791  1.00 56.37           H  
ATOM   1242  HG3 PRO A 106      -9.001  -6.164  19.356  1.00 56.37           H  
ATOM   1243  HD2 PRO A 106      -7.650  -4.811  17.920  1.00 56.37           H  
ATOM   1244  HD3 PRO A 106      -6.431  -5.420  19.081  1.00 56.37           H  
ATOM   1245  N   THR A 107      -8.074  -1.315  21.846  1.00 60.17           N  
ATOM   1246  CA  THR A 107      -7.728  -0.811  23.174  1.00 60.17           C  
ATOM   1247  C   THR A 107      -8.105  -1.932  24.102  1.00 60.17           C  
ATOM   1248  O   THR A 107      -9.277  -2.314  24.069  1.00 60.17           O  
ATOM   1249  CB  THR A 107      -8.574   0.415  23.548  1.00 60.17           C  
ATOM   1250  CG2 THR A 107      -8.013   1.142  24.768  1.00 60.17           C  
ATOM   1251  OG1 THR A 107      -8.614   1.338  22.483  1.00 60.17           O  
ATOM   1252  H   THR A 107      -8.505  -0.670  21.199  1.00 60.17           H  
ATOM   1253  HA  THR A 107      -6.662  -0.588  23.232  1.00 60.17           H  
ATOM   1254  HB  THR A 107      -9.600   0.112  23.756  1.00 60.17           H  
ATOM   1255  HG1 THR A 107      -9.297   1.977  22.702  1.00 60.17           H  
ATOM   1256 HG21 THR A 107      -8.631   2.010  24.998  1.00 60.17           H  
ATOM   1257 HG22 THR A 107      -6.991   1.466  24.573  1.00 60.17           H  
ATOM   1258 HG23 THR A 107      -8.020   0.475  25.630  1.00 60.17           H  
ATOM   1259  N   ALA A 108      -7.124  -2.565  24.757  1.00 61.11           N  
ATOM   1260  CA  ALA A 108      -7.430  -3.682  25.624  1.00 61.11           C  
ATOM   1261  C   ALA A 108      -8.488  -3.118  26.559  1.00 61.11           C  
ATOM   1262  O   ALA A 108      -8.209  -2.187  27.320  1.00 61.11           O  
ATOM   1263  CB  ALA A 108      -6.164  -4.163  26.344  1.00 61.11           C  
ATOM   1264  H   ALA A 108      -6.160  -2.302  24.609  1.00 61.11           H  
ATOM   1265  HA  ALA A 108      -7.848  -4.500  25.037  1.00 61.11           H  
ATOM   1266  HB1 ALA A 108      -6.420  -4.969  27.032  1.00 61.11           H  
ATOM   1267  HB2 ALA A 108      -5.719  -3.345  26.912  1.00 61.11           H  
ATOM   1268  HB3 ALA A 108      -5.443  -4.533  25.616  1.00 61.11           H  
ATOM   1269  N   VAL A 109      -9.737  -3.552  26.378  1.00 61.53           N  
ATOM   1270  CA  VAL A 109     -10.804  -3.176  27.280  1.00 61.53           C  
ATOM   1271  C   VAL A 109     -10.446  -4.014  28.477  1.00 61.53           C  
ATOM   1272  O   VAL A 109     -10.831  -5.175  28.579  1.00 61.53           O  
ATOM   1273  CB  VAL A 109     -12.218  -3.440  26.730  1.00 61.53           C  
ATOM   1274  CG1 VAL A 109     -13.268  -2.986  27.753  1.00 61.53           C  
ATOM   1275  CG2 VAL A 109     -12.468  -2.668  25.428  1.00 61.53           C  
ATOM   1276  H   VAL A 109      -9.934  -4.185  25.616  1.00 61.53           H  
ATOM   1277  HA  VAL A 109     -10.724  -2.120  27.538  1.00 61.53           H  
ATOM   1278  HB  VAL A 109     -12.349  -4.504  26.528  1.00 61.53           H  
ATOM   1279 HG11 VAL A 109     -13.152  -1.925  27.970  1.00 61.53           H  
ATOM   1280 HG12 VAL A 109     -13.156  -3.552  28.678  1.00 61.53           H  
ATOM   1281 HG13 VAL A 109     -14.269  -3.168  27.361  1.00 61.53           H  
ATOM   1282 HG21 VAL A 109     -11.791  -3.023  24.650  1.00 61.53           H  
ATOM   1283 HG22 VAL A 109     -13.492  -2.830  25.091  1.00 61.53           H  
ATOM   1284 HG23 VAL A 109     -12.301  -1.603  25.585  1.00 61.53           H  
ATOM   1285  N   TYR A 110      -9.568  -3.464  29.313  1.00 59.90           N  
ATOM   1286  CA  TYR A 110      -9.366  -3.995  30.634  1.00 59.90           C  
ATOM   1287  C   TYR A 110     -10.775  -4.068  31.208  1.00 59.90           C  
ATOM   1288  O   TYR A 110     -11.479  -3.047  31.183  1.00 59.90           O  
ATOM   1289  CB  TYR A 110      -8.437  -3.093  31.448  1.00 59.90           C  
ATOM   1290  CG  TYR A 110      -7.000  -3.144  30.967  1.00 59.90           C  
ATOM   1291  CD1 TYR A 110      -6.178  -4.221  31.350  1.00 59.90           C  
ATOM   1292  CD2 TYR A 110      -6.494  -2.140  30.119  1.00 59.90           C  
ATOM   1293  CE1 TYR A 110      -4.848  -4.291  30.894  1.00 59.90           C  
ATOM   1294  CE2 TYR A 110      -5.163  -2.203  29.665  1.00 59.90           C  
ATOM   1295  CZ  TYR A 110      -4.338  -3.280  30.055  1.00 59.90           C  
ATOM   1296  OH  TYR A 110      -3.052  -3.350  29.624  1.00 59.90           O  
ATOM   1297  H   TYR A 110      -9.148  -2.580  29.065  1.00 59.90           H  
ATOM   1298  HA  TYR A 110      -8.919  -4.985  30.543  1.00 59.90           H  
ATOM   1299  HB2 TYR A 110      -8.801  -2.066  31.415  1.00 59.90           H  
ATOM   1300  HB3 TYR A 110      -8.463  -3.417  32.488  1.00 59.90           H  
ATOM   1301  HD1 TYR A 110      -6.566  -4.995  31.996  1.00 59.90           H  
ATOM   1302  HD2 TYR A 110      -7.132  -1.327  29.805  1.00 59.90           H  
ATOM   1303  HE1 TYR A 110      -4.207  -5.110  31.182  1.00 59.90           H  
ATOM   1304  HE2 TYR A 110      -4.780  -1.432  29.013  1.00 59.90           H  
ATOM   1305  HH  TYR A 110      -2.813  -2.601  29.074  1.00 59.90           H  
ATOM   1306  N   PRO A 111     -11.243  -5.263  31.611  1.00 62.37           N  
ATOM   1307  CA  PRO A 111     -12.539  -5.352  32.247  1.00 62.37           C  
ATOM   1308  C   PRO A 111     -12.548  -4.317  33.374  1.00 62.37           C  
ATOM   1309  O   PRO A 111     -11.505  -4.127  34.016  1.00 62.37           O  
ATOM   1310  CB  PRO A 111     -12.681  -6.795  32.735  1.00 62.37           C  
ATOM   1311  CG  PRO A 111     -11.238  -7.294  32.822  1.00 62.37           C  
ATOM   1312  CD  PRO A 111     -10.526  -6.523  31.716  1.00 62.37           C  
ATOM   1313  HA  PRO A 111     -13.310  -5.128  31.511  1.00 62.37           H  
ATOM   1314  HB2 PRO A 111     -13.188  -6.855  33.698  1.00 62.37           H  
ATOM   1315  HB3 PRO A 111     -13.219  -7.376  31.986  1.00 62.37           H  
ATOM   1316  HG2 PRO A 111     -10.816  -7.016  33.787  1.00 62.37           H  
ATOM   1317  HG3 PRO A 111     -11.171  -8.372  32.671  1.00 62.37           H  
ATOM   1318  HD2 PRO A 111      -9.482  -6.380  31.994  1.00 62.37           H  
ATOM   1319  HD3 PRO A 111     -10.602  -7.062  30.771  1.00 62.37           H  
ATOM   1320  N   PRO A 112     -13.668  -3.594  33.561  1.00 61.69           N  
ATOM   1321  CA  PRO A 112     -13.754  -2.579  34.596  1.00 61.69           C  
ATOM   1322  C   PRO A 112     -13.220  -3.188  35.885  1.00 61.69           C  
ATOM   1323  O   PRO A 112     -13.583  -4.320  36.221  1.00 61.69           O  
ATOM   1324  CB  PRO A 112     -15.232  -2.184  34.689  1.00 61.69           C  
ATOM   1325  CG  PRO A 112     -15.969  -3.357  34.040  1.00 61.69           C  
ATOM   1326  CD  PRO A 112     -14.978  -3.852  32.991  1.00 61.69           C  
ATOM   1327  HA  PRO A 112     -13.153  -1.713  34.318  1.00 61.69           H  
ATOM   1328  HB2 PRO A 112     -15.554  -2.026  35.718  1.00 61.69           H  
ATOM   1329  HB3 PRO A 112     -15.400  -1.283  34.099  1.00 61.69           H  
ATOM   1330  HG2 PRO A 112     -16.134  -4.139  34.781  1.00 61.69           H  
ATOM   1331  HG3 PRO A 112     -16.913  -3.047  33.592  1.00 61.69           H  
ATOM   1332  HD2 PRO A 112     -15.091  -3.280  32.070  1.00 61.69           H  
ATOM   1333  HD3 PRO A 112     -15.142  -4.913  32.804  1.00 61.69           H  
ATOM   1334  N   GLN A 113     -12.301  -2.467  36.536  1.00 60.48           N  
ATOM   1335  CA  GLN A 113     -11.769  -2.862  37.832  1.00 60.48           C  
ATOM   1336  C   GLN A 113     -12.967  -3.276  38.679  1.00 60.48           C  
ATOM   1337  O   GLN A 113     -13.860  -2.460  38.922  1.00 60.48           O  
ATOM   1338  CB  GLN A 113     -11.018  -1.692  38.489  1.00 60.48           C  
ATOM   1339  CG  GLN A 113      -9.658  -1.407  37.831  1.00 60.48           C  
ATOM   1340  CD  GLN A 113      -8.923  -0.225  38.466  1.00 60.48           C  
ATOM   1341  NE2 GLN A 113      -7.711   0.060  38.045  1.00 60.48           N  
ATOM   1342  OE1 GLN A 113      -9.411   0.473  39.337  1.00 60.48           O  
ATOM   1343  H   GLN A 113     -12.036  -1.567  36.162  1.00 60.48           H  
ATOM   1344  HA  GLN A 113     -11.098  -3.713  37.715  1.00 60.48           H  
ATOM   1345  HB2 GLN A 113     -11.638  -0.796  38.448  1.00 60.48           H  
ATOM   1346  HB3 GLN A 113     -10.844  -1.936  39.537  1.00 60.48           H  
ATOM   1347  HG2 GLN A 113      -9.029  -2.293  37.914  1.00 60.48           H  
ATOM   1348  HG3 GLN A 113      -9.803  -1.189  36.773  1.00 60.48           H  
ATOM   1349 HE21 GLN A 113      -7.262  -0.491  37.328  1.00 60.48           H  
ATOM   1350 HE22 GLN A 113      -7.272   0.849  38.496  1.00 60.48           H  
ATOM   1351  N   GLN A 114     -13.037  -4.563  39.037  1.00 64.18           N  
ATOM   1352  CA  GLN A 114     -14.037  -5.007  39.993  1.00 64.18           C  
ATOM   1353  C   GLN A 114     -13.901  -4.065  41.190  1.00 64.18           C  
ATOM   1354  O   GLN A 114     -12.768  -3.859  41.644  1.00 64.18           O  
ATOM   1355  CB  GLN A 114     -13.811  -6.467  40.412  1.00 64.18           C  
ATOM   1356  CG  GLN A 114     -14.334  -7.452  39.358  1.00 64.18           C  
ATOM   1357  CD  GLN A 114     -14.151  -8.915  39.759  1.00 64.18           C  
ATOM   1358  NE2 GLN A 114     -14.877  -9.823  39.147  1.00 64.18           N  
ATOM   1359  OE1 GLN A 114     -13.367  -9.286  40.617  1.00 64.18           O  
ATOM   1360  H   GLN A 114     -12.314  -5.202  38.739  1.00 64.18           H  
ATOM   1361  HA  GLN A 114     -15.020  -4.899  39.536  1.00 64.18           H  
ATOM   1362  HB2 GLN A 114     -14.351  -6.649  41.342  1.00 64.18           H  
ATOM   1363  HB3 GLN A 114     -12.750  -6.638  40.593  1.00 64.18           H  
ATOM   1364  HG2 GLN A 114     -13.814  -7.286  38.414  1.00 64.18           H  
ATOM   1365  HG3 GLN A 114     -15.396  -7.265  39.198  1.00 64.18           H  
ATOM   1366 HE21 GLN A 114     -15.505  -9.556  38.402  1.00 64.18           H  
ATOM   1367 HE22 GLN A 114     -14.666 -10.785  39.371  1.00 64.18           H  
ATOM   1368  N   PRO A 115     -15.000  -3.443  41.659  1.00 60.48           N  
ATOM   1369  CA  PRO A 115     -14.922  -2.600  42.836  1.00 60.48           C  
ATOM   1370  C   PRO A 115     -14.233  -3.414  43.932  1.00 60.48           C  
ATOM   1371  O   PRO A 115     -14.481  -4.627  44.013  1.00 60.48           O  
ATOM   1372  CB  PRO A 115     -16.359  -2.208  43.186  1.00 60.48           C  
ATOM   1373  CG  PRO A 115     -17.206  -3.276  42.495  1.00 60.48           C  
ATOM   1374  CD  PRO A 115     -16.381  -3.650  41.266  1.00 60.48           C  
ATOM   1375  HA  PRO A 115     -14.340  -1.711  42.595  1.00 60.48           H  
ATOM   1376  HB2 PRO A 115     -16.530  -2.190  44.263  1.00 60.48           H  
ATOM   1377  HB3 PRO A 115     -16.581  -1.233  42.751  1.00 60.48           H  
ATOM   1378  HG2 PRO A 115     -18.191  -2.899  42.221  1.00 60.48           H  
ATOM   1379  HG3 PRO A 115     -17.296  -4.144  43.148  1.00 60.48           H  
ATOM   1380  HD2 PRO A 115     -16.623  -2.986  40.436  1.00 60.48           H  
ATOM   1381  HD3 PRO A 115     -16.579  -4.687  40.998  1.00 60.48           H  
ATOM   1382  N   PRO A 116     -13.328  -2.793  44.712  1.00 55.52           N  
ATOM   1383  CA  PRO A 116     -12.581  -3.502  45.732  1.00 55.52           C  
ATOM   1384  C   PRO A 116     -13.587  -4.293  46.551  1.00 55.52           C  
ATOM   1385  O   PRO A 116     -14.533  -3.717  47.092  1.00 55.52           O  
ATOM   1386  CB  PRO A 116     -11.845  -2.432  46.548  1.00 55.52           C  
ATOM   1387  CG  PRO A 116     -12.611  -1.143  46.247  1.00 55.52           C  
ATOM   1388  CD  PRO A 116     -13.116  -1.361  44.824  1.00 55.52           C  
ATOM   1389  HA  PRO A 116     -11.860  -4.176  45.270  1.00 55.52           H  
ATOM   1390  HB2 PRO A 116     -10.824  -2.338  46.178  1.00 55.52           H  
ATOM   1391  HB3 PRO A 116     -11.838  -2.657  47.615  1.00 55.52           H  
ATOM   1392  HG2 PRO A 116     -11.972  -0.263  46.320  1.00 55.52           H  
ATOM   1393  HG3 PRO A 116     -13.461  -1.056  46.925  1.00 55.52           H  
ATOM   1394  HD2 PRO A 116     -14.036  -0.798  44.670  1.00 55.52           H  
ATOM   1395  HD3 PRO A 116     -12.356  -1.050  44.107  1.00 55.52           H  
ATOM   1396  N   ARG A 117     -13.437  -5.624  46.554  1.00 55.30           N  
ATOM   1397  CA  ARG A 117     -14.223  -6.479  47.435  1.00 55.30           C  
ATOM   1398  C   ARG A 117     -14.022  -5.902  48.818  1.00 55.30           C  
ATOM   1399  O   ARG A 117     -12.907  -5.940  49.334  1.00 55.30           O  
ATOM   1400  CB  ARG A 117     -13.757  -7.939  47.393  1.00 55.30           C  
ATOM   1401  CG  ARG A 117     -14.328  -8.700  46.194  1.00 55.30           C  
ATOM   1402  CD  ARG A 117     -13.939 -10.177  46.312  1.00 55.30           C  
ATOM   1403  NE  ARG A 117     -14.519 -10.982  45.223  1.00 55.30           N  
ATOM   1404  CZ  ARG A 117     -14.266 -12.255  44.980  1.00 55.30           C  
ATOM   1405  NH1 ARG A 117     -13.432 -12.945  45.710  1.00 55.30           N1+
ATOM   1406  NH2 ARG A 117     -14.850 -12.864  43.987  1.00 55.30           N  
ATOM   1407  H   ARG A 117     -12.679  -6.020  46.016  1.00 55.30           H  
ATOM   1408  HA  ARG A 117     -15.280  -6.404  47.178  1.00 55.30           H  
ATOM   1409  HB2 ARG A 117     -14.104  -8.430  48.302  1.00 55.30           H  
ATOM   1410  HB3 ARG A 117     -12.668  -7.982  47.380  1.00 55.30           H  
ATOM   1411  HG2 ARG A 117     -13.932  -8.283  45.268  1.00 55.30           H  
ATOM   1412  HG3 ARG A 117     -15.415  -8.612  46.192  1.00 55.30           H  
ATOM   1413  HD2 ARG A 117     -14.293 -10.559  47.269  1.00 55.30           H  
ATOM   1414  HD3 ARG A 117     -12.852 -10.248  46.284  1.00 55.30           H  
ATOM   1415  HE  ARG A 117     -15.144 -10.503  44.590  1.00 55.30           H  
ATOM   1416 HH11 ARG A 117     -12.963 -12.479  46.473  1.00 55.30           H  
ATOM   1417 HH12 ARG A 117     -13.234 -13.913  45.501  1.00 55.30           H  
ATOM   1418 HH21 ARG A 117     -14.650 -13.836  43.797  1.00 55.30           H  
ATOM   1419 HH22 ARG A 117     -15.477 -12.352  43.383  1.00 55.30           H  
ATOM   1420  N   THR A 118     -15.081  -5.316  49.361  1.00 48.18           N  
ATOM   1421  CA  THR A 118     -15.093  -4.814  50.718  1.00 48.18           C  
ATOM   1422  C   THR A 118     -14.619  -5.963  51.577  1.00 48.18           C  
ATOM   1423  O   THR A 118     -15.195  -7.053  51.562  1.00 48.18           O  
ATOM   1424  CB  THR A 118     -16.488  -4.347  51.158  1.00 48.18           C  
ATOM   1425  CG2 THR A 118     -16.388  -3.150  52.100  1.00 48.18           C  
ATOM   1426  OG1 THR A 118     -17.252  -3.936  50.046  1.00 48.18           O  
ATOM   1427  H   THR A 118     -15.903  -5.146  48.798  1.00 48.18           H  
ATOM   1428  HA  THR A 118     -14.395  -3.980  50.783  1.00 48.18           H  
ATOM   1429  HB  THR A 118     -17.018  -5.160  51.655  1.00 48.18           H  
ATOM   1430  HG1 THR A 118     -18.019  -3.461  50.375  1.00 48.18           H  
ATOM   1431 HG21 THR A 118     -15.952  -2.298  51.577  1.00 48.18           H  
ATOM   1432 HG22 THR A 118     -17.380  -2.882  52.464  1.00 48.18           H  
ATOM   1433 HG23 THR A 118     -15.761  -3.406  52.954  1.00 48.18           H  
ATOM   1434  N   GLU A 119     -13.493  -5.726  52.226  1.00 43.47           N  
ATOM   1435  CA  GLU A 119     -12.831  -6.625  53.139  1.00 43.47           C  
ATOM   1436  C   GLU A 119     -13.792  -6.889  54.302  1.00 43.47           C  
ATOM   1437  O   GLU A 119     -13.819  -6.196  55.318  1.00 43.47           O  
ATOM   1438  CB  GLU A 119     -11.507  -5.947  53.509  1.00 43.47           C  
ATOM   1439  CG  GLU A 119     -10.539  -6.852  54.274  1.00 43.47           C  
ATOM   1440  CD  GLU A 119      -9.168  -6.185  54.482  1.00 43.47           C  
ATOM   1441  OE1 GLU A 119      -8.431  -6.693  55.357  1.00 43.47           O  
ATOM   1442  OE2 GLU A 119      -8.870  -5.188  53.786  1.00 43.47           O1-
ATOM   1443  H   GLU A 119     -13.023  -4.849  52.050  1.00 43.47           H  
ATOM   1444  HA  GLU A 119     -12.610  -7.562  52.629  1.00 43.47           H  
ATOM   1445  HB2 GLU A 119     -11.026  -5.652  52.577  1.00 43.47           H  
ATOM   1446  HB3 GLU A 119     -11.703  -5.047  54.091  1.00 43.47           H  
ATOM   1447  HG2 GLU A 119     -10.981  -7.102  55.238  1.00 43.47           H  
ATOM   1448  HG3 GLU A 119     -10.407  -7.777  53.714  1.00 43.47           H  
ATOM   1449  N   GLY A 120     -14.671  -7.870  54.099  1.00 40.50           N  
ATOM   1450  CA  GLY A 120     -15.610  -8.402  55.072  1.00 40.50           C  
ATOM   1451  C   GLY A 120     -14.858  -9.238  56.093  1.00 40.50           C  
ATOM   1452  O   GLY A 120     -14.909 -10.462  56.083  1.00 40.50           O  
ATOM   1453  H   GLY A 120     -14.724  -8.233  53.158  1.00 40.50           H  
ATOM   1454  HA2 GLY A 120     -16.129  -7.589  55.578  1.00 40.50           H  
ATOM   1455  HA3 GLY A 120     -16.342  -9.036  54.571  1.00 40.50           H  
ATOM   1456  N   ARG A 121     -14.084  -8.533  56.916  1.00 40.43           N  
ATOM   1457  CA  ARG A 121     -13.780  -8.781  58.324  1.00 40.43           C  
ATOM   1458  C   ARG A 121     -14.465 -10.032  58.910  1.00 40.43           C  
ATOM   1459  O   ARG A 121     -15.686 -10.094  58.950  1.00 40.43           O  
ATOM   1460  CB  ARG A 121     -14.252  -7.488  59.020  1.00 40.43           C  
ATOM   1461  CG  ARG A 121     -13.814  -7.291  60.474  1.00 40.43           C  
ATOM   1462  CD  ARG A 121     -14.264  -5.890  60.918  1.00 40.43           C  
ATOM   1463  NE  ARG A 121     -13.758  -5.529  62.256  1.00 40.43           N  
ATOM   1464  CZ  ARG A 121     -14.053  -4.421  62.918  1.00 40.43           C  
ATOM   1465  NH1 ARG A 121     -14.875  -3.530  62.437  1.00 40.43           N1+
ATOM   1466  NH2 ARG A 121     -13.526  -4.184  64.087  1.00 40.43           N  
ATOM   1467  H   ARG A 121     -13.959  -7.578  56.610  1.00 40.43           H  
ATOM   1468  HA  ARG A 121     -12.699  -8.875  58.427  1.00 40.43           H  
ATOM   1469  HB2 ARG A 121     -15.340  -7.435  58.971  1.00 40.43           H  
ATOM   1470  HB3 ARG A 121     -13.860  -6.644  58.452  1.00 40.43           H  
ATOM   1471  HG2 ARG A 121     -12.728  -7.365  60.537  1.00 40.43           H  
ATOM   1472  HG3 ARG A 121     -14.277  -8.046  61.108  1.00 40.43           H  
ATOM   1473  HD2 ARG A 121     -15.354  -5.864  60.918  1.00 40.43           H  
ATOM   1474  HD3 ARG A 121     -13.901  -5.158  60.196  1.00 40.43           H  
ATOM   1475  HE  ARG A 121     -13.129  -6.181  62.703  1.00 40.43           H  
ATOM   1476 HH11 ARG A 121     -15.093  -2.686  62.946  1.00 40.43           H  
ATOM   1477 HH12 ARG A 121     -15.293  -3.692  61.532  1.00 40.43           H  
ATOM   1478 HH21 ARG A 121     -13.766  -3.335  64.577  1.00 40.43           H  
ATOM   1479 HH22 ARG A 121     -12.883  -4.839  64.509  1.00 40.43           H  
ATOM   1480  N   ARG A 122     -13.632 -10.957  59.420  1.00 39.25           N  
ATOM   1481  CA  ARG A 122     -13.778 -11.763  60.665  1.00 39.25           C  
ATOM   1482  C   ARG A 122     -15.220 -11.828  61.235  1.00 39.25           C  
ATOM   1483  O   ARG A 122     -15.794 -10.795  61.544  1.00 39.25           O  
ATOM   1484  CB  ARG A 122     -12.844 -11.117  61.715  1.00 39.25           C  
ATOM   1485  CG  ARG A 122     -11.333 -11.310  61.494  1.00 39.25           C  
ATOM   1486  CD  ARG A 122     -10.539 -10.509  62.545  1.00 39.25           C  
ATOM   1487  NE  ARG A 122      -9.109 -10.885  62.590  1.00 39.25           N  
ATOM   1488  CZ  ARG A 122      -8.168 -10.317  63.332  1.00 39.25           C  
ATOM   1489  NH1 ARG A 122      -8.411  -9.282  64.089  1.00 39.25           N1+
ATOM   1490  NH2 ARG A 122      -6.949 -10.780  63.331  1.00 39.25           N  
ATOM   1491  H   ARG A 122     -12.695 -10.890  59.049  1.00 39.25           H  
ATOM   1492  HA  ARG A 122     -13.470 -12.789  60.465  1.00 39.25           H  
ATOM   1493  HB2 ARG A 122     -13.066 -10.051  61.768  1.00 39.25           H  
ATOM   1494  HB3 ARG A 122     -13.078 -11.540  62.692  1.00 39.25           H  
ATOM   1495  HG2 ARG A 122     -11.100 -12.370  61.588  1.00 39.25           H  
ATOM   1496  HG3 ARG A 122     -11.051 -10.970  60.497  1.00 39.25           H  
ATOM   1497  HD2 ARG A 122     -10.977 -10.690  63.527  1.00 39.25           H  
ATOM   1498  HD3 ARG A 122     -10.634  -9.448  62.313  1.00 39.25           H  
ATOM   1499  HE  ARG A 122      -8.814 -11.638  61.986  1.00 39.25           H  
ATOM   1500 HH11 ARG A 122      -7.664  -8.845  64.610  1.00 39.25           H  
ATOM   1501 HH12 ARG A 122      -9.336  -8.877  64.085  1.00 39.25           H  
ATOM   1502 HH21 ARG A 122      -6.687 -11.540  62.719  1.00 39.25           H  
ATOM   1503 HH22 ARG A 122      -6.228 -10.323  63.870  1.00 39.25           H  
ATOM   1504  N   THR A 123     -15.805 -12.968  61.617  1.00 34.78           N  
ATOM   1505  CA  THR A 123     -15.313 -13.928  62.626  1.00 34.78           C  
ATOM   1506  C   THR A 123     -16.323 -15.085  62.796  1.00 34.78           C  
ATOM   1507  O   THR A 123     -17.518 -14.849  62.702  1.00 34.78           O  
ATOM   1508  CB  THR A 123     -15.208 -13.288  64.044  1.00 34.78           C  
ATOM   1509  CG2 THR A 123     -13.897 -13.683  64.724  1.00 34.78           C  
ATOM   1510  OG1 THR A 123     -15.176 -11.883  64.071  1.00 34.78           O  
ATOM   1511  H   THR A 123     -16.813 -12.902  61.610  1.00 34.78           H  
ATOM   1512  HA  THR A 123     -14.348 -14.324  62.312  1.00 34.78           H  
ATOM   1513  HB  THR A 123     -16.041 -13.612  64.668  1.00 34.78           H  
ATOM   1514  HG1 THR A 123     -15.966 -11.546  63.641  1.00 34.78           H  
ATOM   1515 HG21 THR A 123     -13.857 -13.236  65.717  1.00 34.78           H  
ATOM   1516 HG22 THR A 123     -13.859 -14.768  64.822  1.00 34.78           H  
ATOM   1517 HG23 THR A 123     -13.046 -13.343  64.134  1.00 34.78           H  
ATOM   1518  N   ARG A 124     -15.804 -16.286  63.103  1.00 35.93           N  
ATOM   1519  CA  ARG A 124     -16.289 -17.353  64.018  1.00 35.93           C  
ATOM   1520  C   ARG A 124     -17.798 -17.558  64.301  1.00 35.93           C  
ATOM   1521  O   ARG A 124     -18.469 -16.663  64.786  1.00 35.93           O  
ATOM   1522  CB  ARG A 124     -15.569 -17.183  65.374  1.00 35.93           C  
ATOM   1523  CG  ARG A 124     -14.096 -17.618  65.310  1.00 35.93           C  
ATOM   1524  CD  ARG A 124     -13.425 -17.612  66.694  1.00 35.93           C  
ATOM   1525  NE  ARG A 124     -12.655 -16.381  66.978  1.00 35.93           N  
ATOM   1526  CZ  ARG A 124     -11.759 -16.251  67.946  1.00 35.93           C  
ATOM   1527  NH1 ARG A 124     -11.524 -17.206  68.803  1.00 35.93           N1+
ATOM   1528  NH2 ARG A 124     -11.076 -15.149  68.081  1.00 35.93           N  
ATOM   1529  H   ARG A 124     -14.821 -16.365  62.882  1.00 35.93           H  
ATOM   1530  HA  ARG A 124     -15.957 -18.299  63.590  1.00 35.93           H  
ATOM   1531  HB2 ARG A 124     -15.648 -16.151  65.714  1.00 35.93           H  
ATOM   1532  HB3 ARG A 124     -16.067 -17.811  66.113  1.00 35.93           H  
ATOM   1533  HG2 ARG A 124     -14.068 -18.642  64.938  1.00 35.93           H  
ATOM   1534  HG3 ARG A 124     -13.532 -16.998  64.612  1.00 35.93           H  
ATOM   1535  HD2 ARG A 124     -14.180 -17.764  67.465  1.00 35.93           H  
ATOM   1536  HD3 ARG A 124     -12.745 -18.463  66.725  1.00 35.93           H  
ATOM   1537  HE  ARG A 124     -12.850 -15.568  66.412  1.00 35.93           H  
ATOM   1538 HH11 ARG A 124     -12.072 -18.053  68.759  1.00 35.93           H  
ATOM   1539 HH12 ARG A 124     -10.858 -17.089  69.553  1.00 35.93           H  
ATOM   1540 HH21 ARG A 124     -11.265 -14.353  67.489  1.00 35.93           H  
ATOM   1541 HH22 ARG A 124     -10.416 -15.066  68.842  1.00 35.93           H  
ATOM   1542  N   TYR A 125     -18.206 -18.832  64.167  1.00 33.76           N  
ATOM   1543  CA  TYR A 125     -19.042 -19.639  65.082  1.00 33.76           C  
ATOM   1544  C   TYR A 125     -19.908 -18.890  66.112  1.00 33.76           C  
ATOM   1545  O   TYR A 125     -19.373 -18.273  67.031  1.00 33.76           O  
ATOM   1546  CB  TYR A 125     -18.116 -20.600  65.862  1.00 33.76           C  
ATOM   1547  CG  TYR A 125     -17.657 -21.836  65.113  1.00 33.76           C  
ATOM   1548  CD1 TYR A 125     -18.373 -23.039  65.270  1.00 33.76           C  
ATOM   1549  CD2 TYR A 125     -16.506 -21.806  64.298  1.00 33.76           C  
ATOM   1550  CE1 TYR A 125     -17.948 -24.207  64.611  1.00 33.76           C  
ATOM   1551  CE2 TYR A 125     -16.083 -22.974  63.631  1.00 33.76           C  
ATOM   1552  CZ  TYR A 125     -16.805 -24.179  63.789  1.00 33.76           C  
ATOM   1553  OH  TYR A 125     -16.409 -25.314  63.158  1.00 33.76           O  
ATOM   1554  H   TYR A 125     -17.635 -19.402  63.561  1.00 33.76           H  
ATOM   1555  HA  TYR A 125     -19.716 -20.245  64.477  1.00 33.76           H  
ATOM   1556  HB2 TYR A 125     -17.245 -20.052  66.221  1.00 33.76           H  
ATOM   1557  HB3 TYR A 125     -18.646 -20.944  66.751  1.00 33.76           H  
ATOM   1558  HD1 TYR A 125     -19.247 -23.075  65.902  1.00 33.76           H  
ATOM   1559  HD2 TYR A 125     -15.938 -20.894  64.196  1.00 33.76           H  
ATOM   1560  HE1 TYR A 125     -18.491 -25.134  64.727  1.00 33.76           H  
ATOM   1561  HE2 TYR A 125     -15.202 -22.958  63.005  1.00 33.76           H  
ATOM   1562  HH  TYR A 125     -15.623 -25.196  62.620  1.00 33.76           H  
ATOM   1563  N   GLY A 126     -21.226 -19.098  66.064  1.00 34.30           N  
ATOM   1564  CA  GLY A 126     -22.114 -18.736  67.169  1.00 34.30           C  
ATOM   1565  C   GLY A 126     -23.588 -18.948  66.851  1.00 34.30           C  
ATOM   1566  O   GLY A 126     -24.173 -18.198  66.080  1.00 34.30           O  
ATOM   1567  H   GLY A 126     -21.632 -19.559  65.263  1.00 34.30           H  
ATOM   1568  HA2 GLY A 126     -21.846 -19.310  68.057  1.00 34.30           H  
ATOM   1569  HA3 GLY A 126     -21.979 -17.680  67.404  1.00 34.30           H  
ATOM   1570  N   SER A 127     -24.154 -19.994  67.442  1.00 34.22           N  
ATOM   1571  CA  SER A 127     -25.566 -20.364  67.427  1.00 34.22           C  
ATOM   1572  C   SER A 127     -26.504 -19.264  67.938  1.00 34.22           C  
ATOM   1573  O   SER A 127     -26.131 -18.479  68.801  1.00 34.22           O  
ATOM   1574  CB  SER A 127     -25.741 -21.574  68.357  1.00 34.22           C  
ATOM   1575  OG  SER A 127     -24.900 -22.643  67.964  1.00 34.22           O  
ATOM   1576  H   SER A 127     -23.569 -20.570  68.030  1.00 34.22           H  
ATOM   1577  HA  SER A 127     -25.852 -20.644  66.413  1.00 34.22           H  
ATOM   1578  HB2 SER A 127     -26.778 -21.907  68.323  1.00 34.22           H  
ATOM   1579  HB3 SER A 127     -25.503 -21.283  69.380  1.00 34.22           H  
ATOM   1580  HG  SER A 127     -25.079 -23.391  68.539  1.00 34.22           H  
ATOM   1581  N   SER A 128     -27.760 -19.356  67.480  1.00 35.26           N  
ATOM   1582  CA  SER A 128     -29.011 -19.048  68.198  1.00 35.26           C  
ATOM   1583  C   SER A 128     -29.224 -17.653  68.806  1.00 35.26           C  
ATOM   1584  O   SER A 128     -28.529 -17.239  69.720  1.00 35.26           O  
ATOM   1585  CB  SER A 128     -29.295 -20.122  69.261  1.00 35.26           C  
ATOM   1586  OG  SER A 128     -28.190 -20.296  70.123  1.00 35.26           O  
ATOM   1587  H   SER A 128     -27.871 -19.975  66.689  1.00 35.26           H  
ATOM   1588  HA  SER A 128     -29.800 -19.175  67.457  1.00 35.26           H  
ATOM   1589  HB2 SER A 128     -29.500 -21.071  68.764  1.00 35.26           H  
ATOM   1590  HB3 SER A 128     -30.172 -19.840  69.844  1.00 35.26           H  
ATOM   1591  HG  SER A 128     -27.889 -19.423  70.386  1.00 35.26           H  
ATOM   1592  N   ALA A 129     -30.326 -17.038  68.358  1.00 34.57           N  
ATOM   1593  CA  ALA A 129     -31.323 -16.307  69.148  1.00 34.57           C  
ATOM   1594  C   ALA A 129     -30.825 -15.437  70.318  1.00 34.57           C  
ATOM   1595  O   ALA A 129     -30.455 -15.931  71.378  1.00 34.57           O  
ATOM   1596  CB  ALA A 129     -32.367 -17.325  69.629  1.00 34.57           C  
ATOM   1597  H   ALA A 129     -30.694 -17.407  67.493  1.00 34.57           H  
ATOM   1598  HA  ALA A 129     -31.836 -15.637  68.458  1.00 34.57           H  
ATOM   1599  HB1 ALA A 129     -32.784 -17.870  68.782  1.00 34.57           H  
ATOM   1600  HB2 ALA A 129     -31.907 -18.029  70.322  1.00 34.57           H  
ATOM   1601  HB3 ALA A 129     -33.175 -16.807  70.146  1.00 34.57           H  
ATOM   1602  N   GLY A 130     -30.977 -14.122  70.177  1.00 34.59           N  
ATOM   1603  CA  GLY A 130     -30.806 -13.207  71.298  1.00 34.59           C  
ATOM   1604  C   GLY A 130     -30.993 -11.761  70.887  1.00 34.59           C  
ATOM   1605  O   GLY A 130     -30.029 -11.053  70.622  1.00 34.59           O  
ATOM   1606  H   GLY A 130     -31.236 -13.745  69.276  1.00 34.59           H  
ATOM   1607  HA2 GLY A 130     -29.799 -13.317  71.701  1.00 34.59           H  
ATOM   1608  HA3 GLY A 130     -31.514 -13.451  72.089  1.00 34.59           H  
ATOM   1609  N   ALA A 131     -32.247 -11.322  70.837  1.00 34.09           N  
ATOM   1610  CA  ALA A 131     -32.557  -9.914  70.999  1.00 34.09           C  
ATOM   1611  C   ALA A 131     -32.131  -9.484  72.411  1.00 34.09           C  
ATOM   1612  O   ALA A 131     -32.552 -10.127  73.363  1.00 34.09           O  
ATOM   1613  CB  ALA A 131     -34.071  -9.739  70.812  1.00 34.09           C  
ATOM   1614  H   ALA A 131     -32.978 -11.972  71.087  1.00 34.09           H  
ATOM   1615  HA  ALA A 131     -32.020  -9.324  70.256  1.00 34.09           H  
ATOM   1616  HB1 ALA A 131     -34.615 -10.318  71.558  1.00 34.09           H  
ATOM   1617  HB2 ALA A 131     -34.332  -8.687  70.925  1.00 34.09           H  
ATOM   1618  HB3 ALA A 131     -34.363 -10.070  69.815  1.00 34.09           H  
ATOM   1619  N   VAL A 132     -31.350  -8.411  72.543  1.00 40.17           N  
ATOM   1620  CA  VAL A 132     -31.481  -7.425  73.629  1.00 40.17           C  
ATOM   1621  C   VAL A 132     -30.746  -6.138  73.255  1.00 40.17           C  
ATOM   1622  O   VAL A 132     -29.547  -6.104  72.994  1.00 40.17           O  
ATOM   1623  CB  VAL A 132     -31.018  -7.873  75.038  1.00 40.17           C  
ATOM   1624  CG1 VAL A 132     -32.119  -8.566  75.856  1.00 40.17           C  
ATOM   1625  CG2 VAL A 132     -29.753  -8.733  75.042  1.00 40.17           C  
ATOM   1626  H   VAL A 132     -30.838  -8.106  71.727  1.00 40.17           H  
ATOM   1627  HA  VAL A 132     -32.539  -7.180  73.714  1.00 40.17           H  
ATOM   1628  HB  VAL A 132     -30.787  -6.963  75.592  1.00 40.17           H  
ATOM   1629 HG11 VAL A 132     -32.159  -9.636  75.647  1.00 40.17           H  
ATOM   1630 HG12 VAL A 132     -33.092  -8.114  75.663  1.00 40.17           H  
ATOM   1631 HG13 VAL A 132     -31.892  -8.455  76.916  1.00 40.17           H  
ATOM   1632 HG21 VAL A 132     -29.943  -9.687  74.550  1.00 40.17           H  
ATOM   1633 HG22 VAL A 132     -29.443  -8.919  76.071  1.00 40.17           H  
ATOM   1634 HG23 VAL A 132     -28.948  -8.213  74.522  1.00 40.17           H  
ATOM   1635  N   THR A 133     -31.524  -5.066  73.237  1.00 35.27           N  
ATOM   1636  CA  THR A 133     -31.124  -3.663  73.273  1.00 35.27           C  
ATOM   1637  C   THR A 133     -30.414  -3.325  74.583  1.00 35.27           C  
ATOM   1638  O   THR A 133     -30.945  -3.629  75.648  1.00 35.27           O  
ATOM   1639  CB  THR A 133     -32.412  -2.818  73.230  1.00 35.27           C  
ATOM   1640  CG2 THR A 133     -33.009  -2.745  71.827  1.00 35.27           C  
ATOM   1641  OG1 THR A 133     -33.397  -3.405  74.061  1.00 35.27           O  
ATOM   1642  H   THR A 133     -32.503  -5.211  73.443  1.00 35.27           H  
ATOM   1643  HA  THR A 133     -30.481  -3.424  72.426  1.00 35.27           H  
ATOM   1644  HB  THR A 133     -32.199  -1.804  73.570  1.00 35.27           H  
ATOM   1645  HG1 THR A 133     -33.037  -3.430  74.951  1.00 35.27           H  
ATOM   1646 HG21 THR A 133     -33.266  -3.743  71.473  1.00 35.27           H  
ATOM   1647 HG22 THR A 133     -33.911  -2.133  71.852  1.00 35.27           H  
ATOM   1648 HG23 THR A 133     -32.292  -2.290  71.143  1.00 35.27           H  
ATOM   1649  N   VAL A 134     -29.291  -2.605  74.517  1.00 39.85           N  
ATOM   1650  CA  VAL A 134     -28.736  -1.854  75.656  1.00 39.85           C  
ATOM   1651  C   VAL A 134     -28.333  -0.460  75.160  1.00 39.85           C  
ATOM   1652  O   VAL A 134     -27.222  -0.243  74.686  1.00 39.85           O  
ATOM   1653  CB  VAL A 134     -27.577  -2.600  76.362  1.00 39.85           C  
ATOM   1654  CG1 VAL A 134     -27.097  -1.823  77.597  1.00 39.85           C  
ATOM   1655  CG2 VAL A 134     -27.991  -3.998  76.846  1.00 39.85           C  
ATOM   1656  H   VAL A 134     -28.855  -2.464  73.617  1.00 39.85           H  
ATOM   1657  HA  VAL A 134     -29.516  -1.717  76.405  1.00 39.85           H  
ATOM   1658  HB  VAL A 134     -26.742  -2.713  75.670  1.00 39.85           H  
ATOM   1659 HG11 VAL A 134     -27.922  -1.676  78.295  1.00 39.85           H  
ATOM   1660 HG12 VAL A 134     -26.703  -0.850  77.304  1.00 39.85           H  
ATOM   1661 HG13 VAL A 134     -26.300  -2.373  78.097  1.00 39.85           H  
ATOM   1662 HG21 VAL A 134     -28.246  -4.631  75.997  1.00 39.85           H  
ATOM   1663 HG22 VAL A 134     -28.852  -3.925  77.510  1.00 39.85           H  
ATOM   1664 HG23 VAL A 134     -27.164  -4.466  77.381  1.00 39.85           H  
ATOM   1665  N   GLY A 135     -29.282   0.480  75.218  1.00 29.27           N  
ATOM   1666  CA  GLY A 135     -28.982   1.873  75.574  1.00 29.27           C  
ATOM   1667  C   GLY A 135     -28.896   1.928  77.104  1.00 29.27           C  
ATOM   1668  O   GLY A 135     -29.513   1.106  77.768  1.00 29.27           O  
ATOM   1669  H   GLY A 135     -30.177   0.160  75.560  1.00 29.27           H  
ATOM   1670  HA2 GLY A 135     -29.779   2.536  75.235  1.00 29.27           H  
ATOM   1671  HA3 GLY A 135     -28.033   2.185  75.140  1.00 29.27           H  
ATOM   1672  N   GLY A 136     -28.119   2.780  77.753  1.00 27.92           N  
ATOM   1673  CA  GLY A 136     -27.786   4.153  77.425  1.00 27.92           C  
ATOM   1674  C   GLY A 136     -28.064   4.957  78.697  1.00 27.92           C  
ATOM   1675  O   GLY A 136     -29.212   4.990  79.130  1.00 27.92           O  
ATOM   1676  H   GLY A 136     -28.092   2.581  78.743  1.00 27.92           H  
ATOM   1677  HA2 GLY A 136     -28.421   4.530  76.623  1.00 27.92           H  
ATOM   1678  HA3 GLY A 136     -26.736   4.229  77.145  1.00 27.92           H  
ATOM   1679  N   ARG A 137     -27.015   5.621  79.200  1.00 32.78           N  
ATOM   1680  CA  ARG A 137     -26.904   6.392  80.456  1.00 32.78           C  
ATOM   1681  C   ARG A 137     -26.598   5.587  81.712  1.00 32.78           C  
ATOM   1682  O   ARG A 137     -27.311   4.604  81.988  1.00 32.78           O  
ATOM   1683  CB  ARG A 137     -28.058   7.375  80.679  1.00 32.78           C  
ATOM   1684  CG  ARG A 137     -28.201   8.333  79.498  1.00 32.78           C  
ATOM   1685  CD  ARG A 137     -29.268   9.375  79.809  1.00 32.78           C  
ATOM   1686  NE  ARG A 137     -29.447  10.289  78.670  1.00 32.78           N  
ATOM   1687  CZ  ARG A 137     -30.217  11.356  78.656  1.00 32.78           C  
ATOM   1688  NH1 ARG A 137     -30.907  11.717  79.700  1.00 32.78           N1+
ATOM   1689  NH2 ARG A 137     -30.308  12.084  77.581  1.00 32.78           N  
ATOM   1690  OXT ARG A 137     -25.614   6.019  82.342  1.00 32.78           O1-
ATOM   1691  H   ARG A 137     -26.127   5.418  78.764  1.00 32.78           H  
ATOM   1692  HA  ARG A 137     -26.008   7.004  80.357  1.00 32.78           H  
ATOM   1693  HB2 ARG A 137     -28.989   6.833  80.845  1.00 32.78           H  
ATOM   1694  HB3 ARG A 137     -27.842   7.951  81.578  1.00 32.78           H  
ATOM   1695  HG2 ARG A 137     -27.249   8.836  79.321  1.00 32.78           H  
ATOM   1696  HG3 ARG A 137     -28.493   7.786  78.602  1.00 32.78           H  
ATOM   1697  HD2 ARG A 137     -30.208   8.864  80.018  1.00 32.78           H  
ATOM   1698  HD3 ARG A 137     -28.962   9.936  80.692  1.00 32.78           H  
ATOM   1699  HE  ARG A 137     -28.940  10.061  77.827  1.00 32.78           H  
ATOM   1700 HH11 ARG A 137     -30.847  11.147  80.531  1.00 32.78           H  
ATOM   1701 HH12 ARG A 137     -31.496  12.538  79.683  1.00 32.78           H  
ATOM   1702 HH21 ARG A 137     -29.790  11.827  76.753  1.00 32.78           H  
ATOM   1703 HH22 ARG A 137     -30.899  12.903  77.577  1.00 32.78           H  
END
