# Supplementary material for: The structural landscape and diversity of Pyricularia oryzae MAX effectors revisited
Source: PLoS Pathog. 2024 May 6;20(5):e1012176. doi: 10.1371/journal.ppat.1012176 (PMC11132498; doi:10.1371/journal.ppat.1012176)
Supplement: S1 File — (ZIP) [file ppat.1012176.s018.zip › Supplementary_Data/MAX52.pdb]

ATOM      1  N   THR A  23     -23.869  17.583 -21.434  1.00 29.39           N  
ATOM      2  CA  THR A  23     -22.862  16.524 -21.285  1.00 29.39           C  
ATOM      3  C   THR A  23     -22.607  16.390 -19.792  1.00 29.39           C  
ATOM      4  O   THR A  23     -22.247  17.380 -19.155  1.00 29.39           O  
ATOM      5  CB  THR A  23     -21.567  16.840 -22.053  1.00 29.39           C  
ATOM      6  CG2 THR A  23     -20.823  15.563 -22.440  1.00 29.39           C  
ATOM      7  OG1 THR A  23     -21.852  17.528 -23.256  1.00 29.39           O  
ATOM      8  H   THR A  23     -23.537  18.527 -21.295  1.00 29.39           H  
ATOM      9  HA  THR A  23     -23.254  15.579 -21.660  1.00 29.39           H  
ATOM     10  HB  THR A  23     -20.917  17.468 -21.444  1.00 29.39           H  
ATOM     11  HG1 THR A  23     -21.034  17.550 -23.759  1.00 29.39           H  
ATOM     12 HG21 THR A  23     -20.576  14.998 -21.541  1.00 29.39           H  
ATOM     13 HG22 THR A  23     -19.895  15.813 -22.955  1.00 29.39           H  
ATOM     14 HG23 THR A  23     -21.443  14.944 -23.088  1.00 29.39           H  
ATOM     15  N   GLU A  24     -22.891  15.221 -19.223  1.00 29.45           N  
ATOM     16  CA  GLU A  24     -22.747  14.985 -17.786  1.00 29.45           C  
ATOM     17  C   GLU A  24     -21.285  15.177 -17.334  1.00 29.45           C  
ATOM     18  O   GLU A  24     -20.356  14.813 -18.071  1.00 29.45           O  
ATOM     19  CB  GLU A  24     -23.248  13.585 -17.408  1.00 29.45           C  
ATOM     20  CG  GLU A  24     -24.777  13.472 -17.509  1.00 29.45           C  
ATOM     21  CD  GLU A  24     -25.277  12.084 -17.086  1.00 29.45           C  
ATOM     22  OE1 GLU A  24     -26.321  12.036 -16.401  1.00 29.45           O  
ATOM     23  OE2 GLU A  24     -24.617  11.093 -17.472  1.00 29.45           O1-
ATOM     24  H   GLU A  24     -23.209  14.446 -19.787  1.00 29.45           H  
ATOM     25  HA  GLU A  24     -23.380  15.713 -17.278  1.00 29.45           H  
ATOM     26  HB2 GLU A  24     -22.959  13.377 -16.378  1.00 29.45           H  
ATOM     27  HB3 GLU A  24     -22.771  12.851 -18.058  1.00 29.45           H  
ATOM     28  HG2 GLU A  24     -25.083  13.665 -18.537  1.00 29.45           H  
ATOM     29  HG3 GLU A  24     -25.223  14.239 -16.876  1.00 29.45           H  
ATOM     30  N   PRO A  25     -21.041  15.744 -16.137  1.00 26.36           N  
ATOM     31  CA  PRO A  25     -19.692  15.954 -15.632  1.00 26.36           C  
ATOM     32  C   PRO A  25     -19.065  14.598 -15.296  1.00 26.36           C  
ATOM     33  O   PRO A  25     -19.445  13.952 -14.324  1.00 26.36           O  
ATOM     34  CB  PRO A  25     -19.821  16.868 -14.402  1.00 26.36           C  
ATOM     35  CG  PRO A  25     -21.313  17.174 -14.265  1.00 26.36           C  
ATOM     36  CD  PRO A  25     -22.016  16.143 -15.136  1.00 26.36           C  
ATOM     37  HA  PRO A  25     -19.096  16.459 -16.392  1.00 26.36           H  
ATOM     38  HB2 PRO A  25     -19.260  17.791 -14.553  1.00 26.36           H  
ATOM     39  HB3 PRO A  25     -19.462  16.372 -13.500  1.00 26.36           H  
ATOM     40  HG2 PRO A  25     -21.641  17.104 -13.228  1.00 26.36           H  
ATOM     41  HG3 PRO A  25     -21.514  18.171 -14.656  1.00 26.36           H  
ATOM     42  HD2 PRO A  25     -22.907  16.600 -15.565  1.00 26.36           H  
ATOM     43  HD3 PRO A  25     -22.289  15.275 -14.535  1.00 26.36           H  
ATOM     44  N   GLY A  26     -18.102  14.158 -16.106  1.00 31.27           N  
ATOM     45  CA  GLY A  26     -17.328  12.943 -15.832  1.00 31.27           C  
ATOM     46  C   GLY A  26     -16.801  12.212 -17.063  1.00 31.27           C  
ATOM     47  O   GLY A  26     -15.861  11.429 -16.943  1.00 31.27           O  
ATOM     48  H   GLY A  26     -17.900  14.700 -16.934  1.00 31.27           H  
ATOM     49  HA2 GLY A  26     -17.954  12.235 -15.289  1.00 31.27           H  
ATOM     50  HA3 GLY A  26     -16.480  13.198 -15.196  1.00 31.27           H  
ATOM     51  N   GLN A  27     -17.335  12.478 -18.257  1.00 23.02           N  
ATOM     52  CA  GLN A  27     -16.801  11.878 -19.480  1.00 23.02           C  
ATOM     53  C   GLN A  27     -15.674  12.735 -20.060  1.00 23.02           C  
ATOM     54  O   GLN A  27     -15.905  13.732 -20.743  1.00 23.02           O  
ATOM     55  CB  GLN A  27     -17.926  11.591 -20.482  1.00 23.02           C  
ATOM     56  CG  GLN A  27     -18.739  10.359 -20.046  1.00 23.02           C  
ATOM     57  CD  GLN A  27     -19.822   9.974 -21.048  1.00 23.02           C  
ATOM     58  NE2 GLN A  27     -20.473   8.848 -20.861  1.00 23.02           N  
ATOM     59  OE1 GLN A  27     -20.100  10.663 -22.014  1.00 23.02           O  
ATOM     60  H   GLN A  27     -18.134  13.092 -18.321  1.00 23.02           H  
ATOM     61  HA  GLN A  27     -16.358  10.912 -19.240  1.00 23.02           H  
ATOM     62  HB2 GLN A  27     -17.481  11.382 -21.455  1.00 23.02           H  
ATOM     63  HB3 GLN A  27     -18.576  12.461 -20.574  1.00 23.02           H  
ATOM     64  HG2 GLN A  27     -19.216  10.558 -19.087  1.00 23.02           H  
ATOM     65  HG3 GLN A  27     -18.068   9.509 -19.926  1.00 23.02           H  
ATOM     66 HE21 GLN A  27     -21.240   8.678 -21.496  1.00 23.02           H  
ATOM     67 HE22 GLN A  27     -20.346   8.310 -20.016  1.00 23.02           H  
ATOM     68  N   SER A  28     -14.430  12.325 -19.803  1.00 26.96           N  
ATOM     69  CA  SER A  28     -13.287  12.786 -20.594  1.00 26.96           C  
ATOM     70  C   SER A  28     -13.545  12.481 -22.078  1.00 26.96           C  
ATOM     71  O   SER A  28     -13.950  11.360 -22.397  1.00 26.96           O  
ATOM     72  CB  SER A  28     -11.994  12.100 -20.153  1.00 26.96           C  
ATOM     73  OG  SER A  28     -11.615  12.574 -18.877  1.00 26.96           O  
ATOM     74  H   SER A  28     -14.301  11.566 -19.150  1.00 26.96           H  
ATOM     75  HA  SER A  28     -13.181  13.859 -20.434  1.00 26.96           H  
ATOM     76  HB2 SER A  28     -11.200  12.329 -20.863  1.00 26.96           H  
ATOM     77  HB3 SER A  28     -12.144  11.020 -20.124  1.00 26.96           H  
ATOM     78  HG  SER A  28     -11.328  11.836 -18.334  1.00 26.96           H  
ATOM     79  N   PRO A  29     -13.329  13.443 -22.994  1.00 24.12           N  
ATOM     80  CA  PRO A  29     -13.680  13.284 -24.399  1.00 24.12           C  
ATOM     81  C   PRO A  29     -12.947  12.092 -25.036  1.00 24.12           C  
ATOM     82  O   PRO A  29     -11.780  11.849 -24.703  1.00 24.12           O  
ATOM     83  CB  PRO A  29     -13.346  14.619 -25.077  1.00 24.12           C  
ATOM     84  CG  PRO A  29     -12.434  15.348 -24.089  1.00 24.12           C  
ATOM     85  CD  PRO A  29     -12.810  14.771 -22.731  1.00 24.12           C  
ATOM     86  HA  PRO A  29     -14.756  13.122 -24.450  1.00 24.12           H  
ATOM     87  HB2 PRO A  29     -14.265  15.191 -25.209  1.00 24.12           H  
ATOM     88  HB3 PRO A  29     -12.854  14.480 -26.039  1.00 24.12           H  
ATOM     89  HG2 PRO A  29     -12.591  16.427 -24.120  1.00 24.12           H  
ATOM     90  HG3 PRO A  29     -11.394  15.108 -24.308  1.00 24.12           H  
ATOM     91  HD2 PRO A  29     -11.933  14.740 -22.085  1.00 24.12           H  
ATOM     92  HD3 PRO A  29     -13.594  15.377 -22.275  1.00 24.12           H  
ATOM     93  N   PRO A  30     -13.585  11.361 -25.974  1.00 27.37           N  
ATOM     94  CA  PRO A  30     -12.967  10.245 -26.681  1.00 27.37           C  
ATOM     95  C   PRO A  30     -11.851  10.771 -27.592  1.00 27.37           C  
ATOM     96  O   PRO A  30     -12.046  11.094 -28.762  1.00 27.37           O  
ATOM     97  CB  PRO A  30     -14.111   9.539 -27.422  1.00 27.37           C  
ATOM     98  CG  PRO A  30     -15.138  10.647 -27.642  1.00 27.37           C  
ATOM     99  CD  PRO A  30     -14.957  11.548 -26.423  1.00 27.37           C  
ATOM    100  HA  PRO A  30     -12.534   9.548 -25.963  1.00 27.37           H  
ATOM    101  HB2 PRO A  30     -14.541   8.776 -26.774  1.00 27.37           H  
ATOM    102  HB3 PRO A  30     -13.787   9.091 -28.362  1.00 27.37           H  
ATOM    103  HG2 PRO A  30     -16.153  10.252 -27.705  1.00 27.37           H  
ATOM    104  HG3 PRO A  30     -14.889  11.203 -28.546  1.00 27.37           H  
ATOM    105  HD2 PRO A  30     -15.640  11.235 -25.633  1.00 27.37           H  
ATOM    106  HD3 PRO A  30     -15.151  12.586 -26.695  1.00 27.37           H  
ATOM    107  N   GLY A  31     -10.650  10.911 -27.032  1.00 29.29           N  
ATOM    108  CA  GLY A  31      -9.456  11.268 -27.781  1.00 29.29           C  
ATOM    109  C   GLY A  31      -9.135  10.169 -28.791  1.00 29.29           C  
ATOM    110  O   GLY A  31      -8.920   9.022 -28.402  1.00 29.29           O  
ATOM    111  H   GLY A  31     -10.593  10.792 -26.031  1.00 29.29           H  
ATOM    112  HA2 GLY A  31      -8.612  11.376 -27.098  1.00 29.29           H  
ATOM    113  HA3 GLY A  31      -9.619  12.215 -28.295  1.00 29.29           H  
ATOM    114  N   ARG A  32      -9.101  10.533 -30.081  1.00 25.05           N  
ATOM    115  CA  ARG A  32      -8.720   9.682 -31.224  1.00 25.05           C  
ATOM    116  C   ARG A  32      -7.601   8.694 -30.861  1.00 25.05           C  
ATOM    117  O   ARG A  32      -6.468   9.095 -30.585  1.00 25.05           O  
ATOM    118  CB  ARG A  32      -8.255  10.572 -32.396  1.00 25.05           C  
ATOM    119  CG  ARG A  32      -9.394  11.103 -33.280  1.00 25.05           C  
ATOM    120  CD  ARG A  32      -8.819  11.990 -34.396  1.00 25.05           C  
ATOM    121  NE  ARG A  32      -9.838  12.365 -35.397  1.00 25.05           N  
ATOM    122  CZ  ARG A  32      -9.662  13.161 -36.441  1.00 25.05           C  
ATOM    123  NH1 ARG A  32      -8.528  13.765 -36.671  1.00 25.05           N1+
ATOM    124  NH2 ARG A  32     -10.632  13.368 -37.285  1.00 25.05           N  
ATOM    125  H   ARG A  32      -9.404  11.476 -30.277  1.00 25.05           H  
ATOM    126  HA  ARG A  32      -9.587   9.099 -31.536  1.00 25.05           H  
ATOM    127  HB2 ARG A  32      -7.665  11.403 -32.010  1.00 25.05           H  
ATOM    128  HB3 ARG A  32      -7.603   9.978 -33.038  1.00 25.05           H  
ATOM    129  HG2 ARG A  32      -9.922  10.258 -33.722  1.00 25.05           H  
ATOM    130  HG3 ARG A  32     -10.091  11.683 -32.675  1.00 25.05           H  
ATOM    131  HD2 ARG A  32      -8.400  12.889 -33.943  1.00 25.05           H  
ATOM    132  HD3 ARG A  32      -8.019  11.445 -34.897  1.00 25.05           H  
ATOM    133  HE  ARG A  32     -10.750  11.944 -35.296  1.00 25.05           H  
ATOM    134 HH11 ARG A  32      -8.428  14.368 -37.475  1.00 25.05           H  
ATOM    135 HH12 ARG A  32      -7.760  13.625 -36.030  1.00 25.05           H  
ATOM    136 HH21 ARG A  32     -11.523  12.908 -37.166  1.00 25.05           H  
ATOM    137 HH22 ARG A  32     -10.500  13.971 -38.085  1.00 25.05           H  
ATOM    138  N   MET A  33      -7.925   7.402 -30.899  1.00 24.70           N  
ATOM    139  CA  MET A  33      -6.968   6.302 -30.787  1.00 24.70           C  
ATOM    140  C   MET A  33      -5.949   6.392 -31.935  1.00 24.70           C  
ATOM    141  O   MET A  33      -6.327   6.356 -33.101  1.00 24.70           O  
ATOM    142  CB  MET A  33      -7.724   4.960 -30.846  1.00 24.70           C  
ATOM    143  CG  MET A  33      -8.539   4.647 -29.584  1.00 24.70           C  
ATOM    144  SD  MET A  33      -9.465   3.094 -29.727  1.00 24.70           S  
ATOM    145  CE  MET A  33      -9.915   2.775 -28.000  1.00 24.70           C  
ATOM    146  H   MET A  33      -8.886   7.162 -31.099  1.00 24.70           H  
ATOM    147  HA  MET A  33      -6.442   6.372 -29.835  1.00 24.70           H  
ATOM    148  HB2 MET A  33      -8.388   4.954 -31.711  1.00 24.70           H  
ATOM    149  HB3 MET A  33      -6.999   4.157 -30.980  1.00 24.70           H  
ATOM    150  HG2 MET A  33      -7.856   4.571 -28.738  1.00 24.70           H  
ATOM    151  HG3 MET A  33      -9.243   5.456 -29.390  1.00 24.70           H  
ATOM    152  HE1 MET A  33     -10.517   3.600 -27.619  1.00 24.70           H  
ATOM    153  HE2 MET A  33     -10.496   1.855 -27.944  1.00 24.70           H  
ATOM    154  HE3 MET A  33      -9.014   2.667 -27.397  1.00 24.70           H  
ATOM    155  N   ARG A  34      -4.652   6.519 -31.624  1.00 23.63           N  
ATOM    156  CA  ARG A  34      -3.576   6.245 -32.592  1.00 23.63           C  
ATOM    157  C   ARG A  34      -3.246   4.754 -32.526  1.00 23.63           C  
ATOM    158  O   ARG A  34      -2.930   4.257 -31.441  1.00 23.63           O  
ATOM    159  CB  ARG A  34      -2.329   7.122 -32.342  1.00 23.63           C  
ATOM    160  CG  ARG A  34      -2.241   8.336 -33.284  1.00 23.63           C  
ATOM    161  CD  ARG A  34      -0.907   9.080 -33.089  1.00 23.63           C  
ATOM    162  NE  ARG A  34      -0.714  10.163 -34.077  1.00 23.63           N  
ATOM    163  CZ  ARG A  34       0.402  10.841 -34.304  1.00 23.63           C  
ATOM    164  NH1 ARG A  34       1.496  10.621 -33.627  1.00 23.63           N1+
ATOM    165  NH2 ARG A  34       0.448  11.758 -35.228  1.00 23.63           N  
ATOM    166  H   ARG A  34      -4.413   6.550 -30.643  1.00 23.63           H  
ATOM    167  HA  ARG A  34      -3.943   6.435 -33.601  1.00 23.63           H  
ATOM    168  HB2 ARG A  34      -1.443   6.510 -32.513  1.00 23.63           H  
ATOM    169  HB3 ARG A  34      -2.308   7.454 -31.304  1.00 23.63           H  
ATOM    170  HG2 ARG A  34      -2.301   7.987 -34.315  1.00 23.63           H  
ATOM    171  HG3 ARG A  34      -3.074   9.012 -33.089  1.00 23.63           H  
ATOM    172  HD2 ARG A  34      -0.882   9.495 -32.082  1.00 23.63           H  
ATOM    173  HD3 ARG A  34      -0.099   8.356 -33.195  1.00 23.63           H  
ATOM    174  HE  ARG A  34      -1.498  10.364 -34.682  1.00 23.63           H  
ATOM    175 HH11 ARG A  34       1.516   9.844 -32.983  1.00 23.63           H  
ATOM    176 HH12 ARG A  34       2.340  11.125 -33.859  1.00 23.63           H  
ATOM    177 HH21 ARG A  34      -0.361  11.946 -35.802  1.00 23.63           H  
ATOM    178 HH22 ARG A  34       1.312  12.240 -35.435  1.00 23.63           H  
ATOM    179  N   GLU A  35      -3.313   4.082 -33.675  1.00 22.07           N  
ATOM    180  CA  GLU A  35      -2.846   2.706 -33.885  1.00 22.07           C  
ATOM    181  C   GLU A  35      -1.425   2.528 -33.323  1.00 22.07           C  
ATOM    182  O   GLU A  35      -0.559   3.386 -33.505  1.00 22.07           O  
ATOM    183  CB  GLU A  35      -2.866   2.374 -35.388  1.00 22.07           C  
ATOM    184  CG  GLU A  35      -4.290   2.146 -35.920  1.00 22.07           C  
ATOM    185  CD  GLU A  35      -4.328   1.959 -37.444  1.00 22.07           C  
ATOM    186  OE1 GLU A  35      -5.143   1.130 -37.899  1.00 22.07           O  
ATOM    187  OE2 GLU A  35      -3.563   2.680 -38.123  1.00 22.07           O1-
ATOM    188  H   GLU A  35      -3.643   4.562 -34.500  1.00 22.07           H  
ATOM    189  HA  GLU A  35      -3.515   2.015 -33.373  1.00 22.07           H  
ATOM    190  HB2 GLU A  35      -2.293   1.461 -35.554  1.00 22.07           H  
ATOM    191  HB3 GLU A  35      -2.381   3.187 -35.928  1.00 22.07           H  
ATOM    192  HG2 GLU A  35      -4.709   1.273 -35.419  1.00 22.07           H  
ATOM    193  HG3 GLU A  35      -4.904   3.008 -35.658  1.00 22.07           H  
ATOM    194  N   GLY A  36      -1.203   1.442 -32.577  1.00 24.42           N  
ATOM    195  CA  GLY A  36       0.089   1.118 -31.953  1.00 24.42           C  
ATOM    196  C   GLY A  36       0.075   0.944 -30.428  1.00 24.42           C  
ATOM    197  O   GLY A  36       1.139   0.883 -29.817  1.00 24.42           O  
ATOM    198  H   GLY A  36      -1.930   0.742 -32.551  1.00 24.42           H  
ATOM    199  HA2 GLY A  36       0.446   0.183 -32.384  1.00 24.42           H  
ATOM    200  HA3 GLY A  36       0.825   1.887 -32.190  1.00 24.42           H  
ATOM    201  N   SER A  37      -1.098   0.863 -29.792  1.00 25.48           N  
ATOM    202  CA  SER A  37      -1.233   0.598 -28.349  1.00 25.48           C  
ATOM    203  C   SER A  37      -1.710  -0.843 -28.143  1.00 25.48           C  
ATOM    204  O   SER A  37      -2.889  -1.121 -28.340  1.00 25.48           O  
ATOM    205  CB  SER A  37      -2.205   1.598 -27.700  1.00 25.48           C  
ATOM    206  OG  SER A  37      -1.950   2.929 -28.131  1.00 25.48           O  
ATOM    207  H   SER A  37      -1.942   0.873 -30.348  1.00 25.48           H  
ATOM    208  HA  SER A  37      -0.269   0.713 -27.853  1.00 25.48           H  
ATOM    209  HB2 SER A  37      -3.229   1.343 -27.975  1.00 25.48           H  
ATOM    210  HB3 SER A  37      -2.114   1.535 -26.616  1.00 25.48           H  
ATOM    211  HG  SER A  37      -2.189   2.976 -29.060  1.00 25.48           H  
ATOM    212  N   ALA A  38      -0.808  -1.765 -27.801  1.00 25.74           N  
ATOM    213  CA  ALA A  38      -1.193  -3.132 -27.456  1.00 25.74           C  
ATOM    214  C   ALA A  38      -1.935  -3.126 -26.109  1.00 25.74           C  
ATOM    215  O   ALA A  38      -1.353  -2.796 -25.077  1.00 25.74           O  
ATOM    216  CB  ALA A  38       0.050  -4.031 -27.448  1.00 25.74           C  
ATOM    217  H   ALA A  38       0.157  -1.498 -27.665  1.00 25.74           H  
ATOM    218  HA  ALA A  38      -1.871  -3.513 -28.219  1.00 25.74           H  
ATOM    219  HB1 ALA A  38       0.760  -3.682 -26.697  1.00 25.74           H  
ATOM    220  HB2 ALA A  38      -0.245  -5.052 -27.202  1.00 25.74           H  
ATOM    221  HB3 ALA A  38       0.521  -4.026 -28.431  1.00 25.74           H  
ATOM    222  N   TRP A  39      -3.227  -3.435 -26.157  1.00 25.96           N  
ATOM    223  CA  TRP A  39      -4.048  -3.781 -25.001  1.00 25.96           C  
ATOM    224  C   TRP A  39      -3.775  -5.232 -24.596  1.00 25.96           C  
ATOM    225  O   TRP A  39      -3.725  -6.097 -25.471  1.00 25.96           O  
ATOM    226  CB  TRP A  39      -5.529  -3.637 -25.388  1.00 25.96           C  
ATOM    227  CG  TRP A  39      -6.111  -2.264 -25.277  1.00 25.96           C  
ATOM    228  CD1 TRP A  39      -6.018  -1.265 -26.184  1.00 25.96           C  
ATOM    229  CD2 TRP A  39      -6.928  -1.747 -24.187  1.00 25.96           C  
ATOM    230  CE2 TRP A  39      -7.308  -0.409 -24.502  1.00 25.96           C  
ATOM    231  CE3 TRP A  39      -7.387  -2.282 -22.965  1.00 25.96           C  
ATOM    232  NE1 TRP A  39      -6.730  -0.167 -25.732  1.00 25.96           N  
ATOM    233  CZ2 TRP A  39      -8.110   0.362 -23.647  1.00 25.96           C  
ATOM    234  CZ3 TRP A  39      -8.191  -1.518 -22.100  1.00 25.96           C  
ATOM    235  CH2 TRP A  39      -8.554  -0.202 -22.438  1.00 25.96           C  
ATOM    236  H   TRP A  39      -3.624  -3.649 -27.061  1.00 25.96           H  
ATOM    237  HA  TRP A  39      -3.824  -3.131 -24.156  1.00 25.96           H  
ATOM    238  HB2 TRP A  39      -5.683  -4.012 -26.400  1.00 25.96           H  
ATOM    239  HB3 TRP A  39      -6.114  -4.279 -24.731  1.00 25.96           H  
ATOM    240  HD1 TRP A  39      -5.489  -1.338 -27.122  1.00 25.96           H  
ATOM    241  HE1 TRP A  39      -6.862   0.672 -26.278  1.00 25.96           H  
ATOM    242  HE3 TRP A  39      -7.110  -3.288 -22.684  1.00 25.96           H  
ATOM    243  HZ2 TRP A  39      -8.394   1.369 -23.916  1.00 25.96           H  
ATOM    244  HZ3 TRP A  39      -8.527  -1.945 -21.166  1.00 25.96           H  
ATOM    245  HH2 TRP A  39      -9.176   0.368 -21.764  1.00 25.96           H  
ATOM    246  N   PHE A  40      -3.697  -5.513 -23.293  1.00 26.82           N  
ATOM    247  CA  PHE A  40      -3.989  -6.847 -22.771  1.00 26.82           C  
ATOM    248  C   PHE A  40      -5.371  -6.814 -22.094  1.00 26.82           C  
ATOM    249  O   PHE A  40      -5.604  -5.990 -21.207  1.00 26.82           O  
ATOM    250  CB  PHE A  40      -2.874  -7.340 -21.842  1.00 26.82           C  
ATOM    251  CG  PHE A  40      -1.594  -7.685 -22.584  1.00 26.82           C  
ATOM    252  CD1 PHE A  40      -1.479  -8.910 -23.270  1.00 26.82           C  
ATOM    253  CD2 PHE A  40      -0.525  -6.771 -22.608  1.00 26.82           C  
ATOM    254  CE1 PHE A  40      -0.301  -9.220 -23.974  1.00 26.82           C  
ATOM    255  CE2 PHE A  40       0.654  -7.080 -23.312  1.00 26.82           C  
ATOM    256  CZ  PHE A  40       0.766  -8.304 -23.995  1.00 26.82           C  
ATOM    257  H   PHE A  40      -3.690  -4.766 -22.613  1.00 26.82           H  
ATOM    258  HA  PHE A  40      -4.011  -7.558 -23.597  1.00 26.82           H  
ATOM    259  HB2 PHE A  40      -2.673  -6.587 -21.081  1.00 26.82           H  
ATOM    260  HB3 PHE A  40      -3.221  -8.236 -21.327  1.00 26.82           H  
ATOM    261  HD1 PHE A  40      -2.298  -9.613 -23.254  1.00 26.82           H  
ATOM    262  HD2 PHE A  40      -0.615  -5.835 -22.077  1.00 26.82           H  
ATOM    263  HE1 PHE A  40      -0.219 -10.161 -24.497  1.00 26.82           H  
ATOM    264  HE2 PHE A  40       1.471  -6.373 -23.321  1.00 26.82           H  
ATOM    265  HZ  PHE A  40       1.670  -8.544 -24.535  1.00 26.82           H  
ATOM    266  N   PRO A  41      -6.331  -7.658 -22.514  1.00 24.81           N  
ATOM    267  CA  PRO A  41      -7.592  -7.824 -21.798  1.00 24.81           C  
ATOM    268  C   PRO A  41      -7.314  -8.342 -20.379  1.00 24.81           C  
ATOM    269  O   PRO A  41      -6.671  -9.378 -20.228  1.00 24.81           O  
ATOM    270  CB  PRO A  41      -8.418  -8.822 -22.626  1.00 24.81           C  
ATOM    271  CG  PRO A  41      -7.739  -8.842 -23.996  1.00 24.81           C  
ATOM    272  CD  PRO A  41      -6.285  -8.518 -23.681  1.00 24.81           C  
ATOM    273  HA  PRO A  41      -8.110  -6.866 -21.755  1.00 24.81           H  
ATOM    274  HB2 PRO A  41      -8.361  -9.819 -22.191  1.00 24.81           H  
ATOM    275  HB3 PRO A  41      -9.459  -8.509 -22.704  1.00 24.81           H  
ATOM    276  HG2 PRO A  41      -8.157  -8.051 -24.619  1.00 24.81           H  
ATOM    277  HG3 PRO A  41      -7.841  -9.810 -24.486  1.00 24.81           H  
ATOM    278  HD2 PRO A  41      -5.745  -9.433 -23.437  1.00 24.81           H  
ATOM    279  HD3 PRO A  41      -5.831  -8.021 -24.538  1.00 24.81           H  
ATOM    280  N   GLY A  42      -7.790  -7.632 -19.352  1.00 30.11           N  
ATOM    281  CA  GLY A  42      -7.620  -8.011 -17.940  1.00 30.11           C  
ATOM    282  C   GLY A  42      -6.665  -7.133 -17.123  1.00 30.11           C  
ATOM    283  O   GLY A  42      -6.518  -7.384 -15.929  1.00 30.11           O  
ATOM    284  H   GLY A  42      -8.262  -6.761 -19.549  1.00 30.11           H  
ATOM    285  HA2 GLY A  42      -8.594  -7.973 -17.452  1.00 30.11           H  
ATOM    286  HA3 GLY A  42      -7.255  -9.036 -17.871  1.00 30.11           H  
ATOM    287  N   ASP A  43      -6.054  -6.102 -17.716  1.00 39.58           N  
ATOM    288  CA  ASP A  43      -5.226  -5.146 -16.969  1.00 39.58           C  
ATOM    289  C   ASP A  43      -6.092  -4.322 -15.990  1.00 39.58           C  
ATOM    290  O   ASP A  43      -7.009  -3.618 -16.431  1.00 39.58           O  
ATOM    291  CB  ASP A  43      -4.455  -4.213 -17.927  1.00 39.58           C  
ATOM    292  CG  ASP A  43      -3.089  -4.753 -18.379  1.00 39.58           C  
ATOM    293  OD1 ASP A  43      -2.443  -5.470 -17.582  1.00 39.58           O  
ATOM    294  OD2 ASP A  43      -2.658  -4.383 -19.498  1.00 39.58           O1-
ATOM    295  H   ASP A  43      -6.139  -5.974 -18.714  1.00 39.58           H  
ATOM    296  HA  ASP A  43      -4.495  -5.722 -16.401  1.00 39.58           H  
ATOM    297  HB2 ASP A  43      -4.265  -3.271 -17.412  1.00 39.58           H  
ATOM    298  HB3 ASP A  43      -5.074  -3.989 -18.796  1.00 39.58           H  
ATOM    299  N   PRO A  44      -5.841  -4.375 -14.666  1.00 42.78           N  
ATOM    300  CA  PRO A  44      -6.573  -3.549 -13.715  1.00 42.78           C  
ATOM    301  C   PRO A  44      -6.350  -2.064 -14.023  1.00 42.78           C  
ATOM    302  O   PRO A  44      -5.231  -1.611 -14.262  1.00 42.78           O  
ATOM    303  CB  PRO A  44      -6.094  -3.972 -12.324  1.00 42.78           C  
ATOM    304  CG  PRO A  44      -4.748  -4.639 -12.580  1.00 42.78           C  
ATOM    305  CD  PRO A  44      -4.854  -5.201 -13.989  1.00 42.78           C  
ATOM    306  HA  PRO A  44      -7.637  -3.768 -13.803  1.00 42.78           H  
ATOM    307  HB2 PRO A  44      -5.989  -3.118 -11.655  1.00 42.78           H  
ATOM    308  HB3 PRO A  44      -6.788  -4.706 -11.916  1.00 42.78           H  
ATOM    309  HG2 PRO A  44      -4.517  -5.407 -11.843  1.00 42.78           H  
ATOM    310  HG3 PRO A  44      -3.988  -3.858 -12.588  1.00 42.78           H  
ATOM    311  HD2 PRO A  44      -5.203  -6.233 -13.953  1.00 42.78           H  
ATOM    312  HD3 PRO A  44      -3.880  -5.146 -14.476  1.00 42.78           H  
ATOM    313  N   THR A  45      -7.429  -1.281 -14.028  1.00 50.74           N  
ATOM    314  CA  THR A  45      -7.352   0.173 -14.196  1.00 50.74           C  
ATOM    315  C   THR A  45      -6.662   0.781 -12.979  1.00 50.74           C  
ATOM    316  O   THR A  45      -7.254   0.835 -11.904  1.00 50.74           O  
ATOM    317  CB  THR A  45      -8.748   0.794 -14.366  1.00 50.74           C  
ATOM    318  CG2 THR A  45      -9.382   0.432 -15.707  1.00 50.74           C  
ATOM    319  OG1 THR A  45      -9.609   0.342 -13.347  1.00 50.74           O  
ATOM    320  H   THR A  45      -8.339  -1.689 -13.868  1.00 50.74           H  
ATOM    321  HA  THR A  45      -6.762   0.400 -15.084  1.00 50.74           H  
ATOM    322  HB  THR A  45      -8.662   1.879 -14.306  1.00 50.74           H  
ATOM    323  HG1 THR A  45      -9.156   0.520 -12.520  1.00 50.74           H  
ATOM    324 HG21 THR A  45     -10.358   0.911 -15.786  1.00 50.74           H  
ATOM    325 HG22 THR A  45      -8.746   0.778 -16.522  1.00 50.74           H  
ATOM    326 HG23 THR A  45      -9.509  -0.648 -15.783  1.00 50.74           H  
ATOM    327  N   TYR A  46      -5.419   1.226 -13.143  1.00 54.64           N  
ATOM    328  CA  TYR A  46      -4.693   1.968 -12.114  1.00 54.64           C  
ATOM    329  C   TYR A  46      -4.981   3.466 -12.219  1.00 54.64           C  
ATOM    330  O   TYR A  46      -4.966   4.026 -13.320  1.00 54.64           O  
ATOM    331  CB  TYR A  46      -3.195   1.707 -12.242  1.00 54.64           C  
ATOM    332  CG  TYR A  46      -2.797   0.258 -12.063  1.00 54.64           C  
ATOM    333  CD1 TYR A  46      -2.560  -0.229 -10.769  1.00 54.64           C  
ATOM    334  CD2 TYR A  46      -2.640  -0.597 -13.171  1.00 54.64           C  
ATOM    335  CE1 TYR A  46      -2.142  -1.554 -10.581  1.00 54.64           C  
ATOM    336  CE2 TYR A  46      -2.293  -1.947 -12.979  1.00 54.64           C  
ATOM    337  CZ  TYR A  46      -2.060  -2.433 -11.675  1.00 54.64           C  
ATOM    338  OH  TYR A  46      -1.742  -3.739 -11.472  1.00 54.64           O  
ATOM    339  H   TYR A  46      -4.938   0.995 -14.000  1.00 54.64           H  
ATOM    340  HA  TYR A  46      -5.011   1.622 -11.130  1.00 54.64           H  
ATOM    341  HB2 TYR A  46      -2.868   2.056 -13.222  1.00 54.64           H  
ATOM    342  HB3 TYR A  46      -2.675   2.305 -11.494  1.00 54.64           H  
ATOM    343  HD1 TYR A  46      -2.658   0.427  -9.916  1.00 54.64           H  
ATOM    344  HD2 TYR A  46      -2.847  -0.245 -14.171  1.00 54.64           H  
ATOM    345  HE1 TYR A  46      -1.840  -1.875  -9.595  1.00 54.64           H  
ATOM    346  HE2 TYR A  46      -2.238  -2.621 -13.821  1.00 54.64           H  
ATOM    347  HH  TYR A  46      -1.594  -3.916 -10.540  1.00 54.64           H  
ATOM    348  N   ASP A  47      -5.184   4.117 -11.071  1.00 56.31           N  
ATOM    349  CA  ASP A  47      -5.360   5.574 -10.991  1.00 56.31           C  
ATOM    350  C   ASP A  47      -4.072   6.326 -11.409  1.00 56.31           C  
ATOM    351  O   ASP A  47      -4.146   7.385 -12.042  1.00 56.31           O  
ATOM    352  CB  ASP A  47      -5.767   5.988  -9.554  1.00 56.31           C  
ATOM    353  CG  ASP A  47      -7.232   5.741  -9.129  1.00 56.31           C  
ATOM    354  OD1 ASP A  47      -8.124   5.689  -9.995  1.00 56.31           O  
ATOM    355  OD2 ASP A  47      -7.534   5.830  -7.903  1.00 56.31           O1-
ATOM    356  H   ASP A  47      -5.263   3.568 -10.228  1.00 56.31           H  
ATOM    357  HA  ASP A  47      -6.150   5.878 -11.678  1.00 56.31           H  
ATOM    358  HB2 ASP A  47      -5.095   5.512  -8.840  1.00 56.31           H  
ATOM    359  HB3 ASP A  47      -5.604   7.062  -9.465  1.00 56.31           H  
ATOM    360  N   CYS A  48      -2.894   5.787 -11.059  1.00 60.61           N  
ATOM    361  CA  CYS A  48      -1.615   6.497 -11.117  1.00 60.61           C  
ATOM    362  C   CYS A  48      -0.485   5.660 -11.727  1.00 60.61           C  
ATOM    363  O   CYS A  48      -0.392   4.461 -11.475  1.00 60.61           O  
ATOM    364  CB  CYS A  48      -1.222   6.897  -9.689  1.00 60.61           C  
ATOM    365  SG  CYS A  48      -2.444   7.847  -8.745  1.00 60.61           S  
ATOM    366  H   CYS A  48      -2.910   4.912 -10.555  1.00 60.61           H  
ATOM    367  HA  CYS A  48      -1.727   7.402 -11.714  1.00 60.61           H  
ATOM    368  HB2 CYS A  48      -0.298   7.474  -9.731  1.00 60.61           H  
ATOM    369  HB3 CYS A  48      -1.017   5.985  -9.129  1.00 60.61           H  
ATOM    370  N   GLY A  49       0.431   6.313 -12.451  1.00 67.82           N  
ATOM    371  CA  GLY A  49       1.737   5.759 -12.825  1.00 67.82           C  
ATOM    372  C   GLY A  49       2.877   6.548 -12.180  1.00 67.82           C  
ATOM    373  O   GLY A  49       2.880   7.777 -12.219  1.00 67.82           O  
ATOM    374  H   GLY A  49       0.272   7.292 -12.641  1.00 67.82           H  
ATOM    375  HA2 GLY A  49       1.854   5.805 -13.908  1.00 67.82           H  
ATOM    376  HA3 GLY A  49       1.809   4.714 -12.524  1.00 67.82           H  
ATOM    377  N   ILE A  50       3.862   5.866 -11.601  1.00 67.28           N  
ATOM    378  CA  ILE A  50       5.014   6.468 -10.922  1.00 67.28           C  
ATOM    379  C   ILE A  50       6.291   5.981 -11.583  1.00 67.28           C  
ATOM    380  O   ILE A  50       6.529   4.784 -11.687  1.00 67.28           O  
ATOM    381  CB  ILE A  50       5.011   6.150  -9.415  1.00 67.28           C  
ATOM    382  CG1 ILE A  50       3.721   6.692  -8.771  1.00 67.28           C  
ATOM    383  CG2 ILE A  50       6.253   6.765  -8.732  1.00 67.28           C  
ATOM    384  CD1 ILE A  50       3.506   6.092  -7.394  1.00 67.28           C  
ATOM    385  H   ILE A  50       3.775   4.860 -11.563  1.00 67.28           H  
ATOM    386  HA  ILE A  50       4.972   7.552 -11.028  1.00 67.28           H  
ATOM    387  HB  ILE A  50       5.042   5.067  -9.293  1.00 67.28           H  
ATOM    388 HG12 ILE A  50       2.846   6.421  -9.361  1.00 67.28           H  
ATOM    389 HG13 ILE A  50       3.759   7.779  -8.702  1.00 67.28           H  
ATOM    390 HG21 ILE A  50       6.277   7.843  -8.892  1.00 67.28           H  
ATOM    391 HG22 ILE A  50       6.248   6.561  -7.662  1.00 67.28           H  
ATOM    392 HG23 ILE A  50       7.164   6.321  -9.134  1.00 67.28           H  
ATOM    393 HD11 ILE A  50       4.295   6.398  -6.708  1.00 67.28           H  
ATOM    394 HD12 ILE A  50       2.548   6.447  -7.014  1.00 67.28           H  
ATOM    395 HD13 ILE A  50       3.471   5.006  -7.482  1.00 67.28           H  
ATOM    396  N   SER A  51       7.129   6.919 -12.012  1.00 69.68           N  
ATOM    397  CA  SER A  51       8.473   6.664 -12.525  1.00 69.68           C  
ATOM    398  C   SER A  51       9.506   7.050 -11.474  1.00 69.68           C  
ATOM    399  O   SER A  51       9.538   8.199 -11.030  1.00 69.68           O  
ATOM    400  CB  SER A  51       8.706   7.467 -13.802  1.00 69.68           C  
ATOM    401  OG  SER A  51       7.790   7.070 -14.802  1.00 69.68           O  
ATOM    402  H   SER A  51       6.867   7.881 -11.847  1.00 69.68           H  
ATOM    403  HA  SER A  51       8.593   5.606 -12.761  1.00 69.68           H  
ATOM    404  HB2 SER A  51       8.571   8.528 -13.592  1.00 69.68           H  
ATOM    405  HB3 SER A  51       9.723   7.303 -14.157  1.00 69.68           H  
ATOM    406  HG  SER A  51       6.921   7.035 -14.396  1.00 69.68           H  
ATOM    407  N   ILE A  52      10.368   6.109 -11.103  1.00 68.79           N  
ATOM    408  CA  ILE A  52      11.454   6.300 -10.138  1.00 68.79           C  
ATOM    409  C   ILE A  52      12.768   6.362 -10.904  1.00 68.79           C  
ATOM    410  O   ILE A  52      13.017   5.535 -11.778  1.00 68.79           O  
ATOM    411  CB  ILE A  52      11.460   5.156  -9.106  1.00 68.79           C  
ATOM    412  CG1 ILE A  52      10.145   5.120  -8.297  1.00 68.79           C  
ATOM    413  CG2 ILE A  52      12.647   5.297  -8.134  1.00 68.79           C  
ATOM    414  CD1 ILE A  52       9.795   3.701  -7.850  1.00 68.79           C  
ATOM    415  H   ILE A  52      10.271   5.190 -11.509  1.00 68.79           H  
ATOM    416  HA  ILE A  52      11.318   7.240  -9.604  1.00 68.79           H  
ATOM    417  HB  ILE A  52      11.567   4.216  -9.647  1.00 68.79           H  
ATOM    418 HG12 ILE A  52       9.306   5.481  -8.891  1.00 68.79           H  
ATOM    419 HG13 ILE A  52      10.226   5.767  -7.423  1.00 68.79           H  
ATOM    420 HG21 ILE A  52      13.591   5.165  -8.661  1.00 68.79           H  
ATOM    421 HG22 ILE A  52      12.588   4.534  -7.357  1.00 68.79           H  
ATOM    422 HG23 ILE A  52      12.631   6.280  -7.662  1.00 68.79           H  
ATOM    423 HD11 ILE A  52       9.494   3.116  -8.719  1.00 68.79           H  
ATOM    424 HD12 ILE A  52       8.952   3.738  -7.160  1.00 68.79           H  
ATOM    425 HD13 ILE A  52      10.650   3.215  -7.380  1.00 68.79           H  
ATOM    426  N   PHE A  53      13.630   7.312 -10.566  1.00 69.12           N  
ATOM    427  CA  PHE A  53      14.916   7.527 -11.212  1.00 69.12           C  
ATOM    428  C   PHE A  53      16.055   7.441 -10.195  1.00 69.12           C  
ATOM    429  O   PHE A  53      16.006   8.047  -9.121  1.00 69.12           O  
ATOM    430  CB  PHE A  53      14.933   8.869 -11.951  1.00 69.12           C  
ATOM    431  CG  PHE A  53      13.823   9.081 -12.964  1.00 69.12           C  
ATOM    432  CD1 PHE A  53      14.049   8.797 -14.323  1.00 69.12           C  
ATOM    433  CD2 PHE A  53      12.565   9.561 -12.552  1.00 69.12           C  
ATOM    434  CE1 PHE A  53      13.016   8.973 -15.262  1.00 69.12           C  
ATOM    435  CE2 PHE A  53      11.532   9.734 -13.489  1.00 69.12           C  
ATOM    436  CZ  PHE A  53      11.756   9.436 -14.845  1.00 69.12           C  
ATOM    437  H   PHE A  53      13.383   7.945  -9.819  1.00 69.12           H  
ATOM    438  HA  PHE A  53      15.073   6.746 -11.956  1.00 69.12           H  
ATOM    439  HB2 PHE A  53      15.888   8.925 -12.474  1.00 69.12           H  
ATOM    440  HB3 PHE A  53      14.902   9.677 -11.220  1.00 69.12           H  
ATOM    441  HD1 PHE A  53      15.015   8.436 -14.644  1.00 69.12           H  
ATOM    442  HD2 PHE A  53      12.383   9.767 -11.507  1.00 69.12           H  
ATOM    443  HE1 PHE A  53      13.186   8.733 -16.302  1.00 69.12           H  
ATOM    444  HE2 PHE A  53      10.558  10.063 -13.156  1.00 69.12           H  
ATOM    445  HZ  PHE A  53      10.954   9.543 -15.560  1.00 69.12           H  
ATOM    446  N   ARG A  54      17.107   6.704 -10.564  1.00 69.47           N  
ATOM    447  CA  ARG A  54      18.378   6.683  -9.832  1.00 69.47           C  
ATOM    448  C   ARG A  54      19.018   8.071  -9.876  1.00 69.47           C  
ATOM    449  O   ARG A  54      18.817   8.773 -10.865  1.00 69.47           O  
ATOM    450  CB  ARG A  54      19.343   5.651 -10.442  1.00 69.47           C  
ATOM    451  CG  ARG A  54      18.887   4.217 -10.167  1.00 69.47           C  
ATOM    452  CD  ARG A  54      19.868   3.174 -10.703  1.00 69.47           C  
ATOM    453  NE  ARG A  54      19.363   1.807 -10.453  1.00 69.47           N  
ATOM    454  CZ  ARG A  54      19.244   0.816 -11.322  1.00 69.47           C  
ATOM    455  NH1 ARG A  54      19.609   0.932 -12.569  1.00 69.47           N1+
ATOM    456  NH2 ARG A  54      18.747  -0.329 -10.950  1.00 69.47           N  
ATOM    457  H   ARG A  54      17.086   6.315 -11.496  1.00 69.47           H  
ATOM    458  HA  ARG A  54      18.172   6.438  -8.790  1.00 69.47           H  
ATOM    459  HB2 ARG A  54      19.417   5.813 -11.518  1.00 69.47           H  
ATOM    460  HB3 ARG A  54      20.335   5.785 -10.010  1.00 69.47           H  
ATOM    461  HG2 ARG A  54      17.925   4.052 -10.652  1.00 69.47           H  
ATOM    462  HG3 ARG A  54      18.785   4.080  -9.090  1.00 69.47           H  
ATOM    463  HD2 ARG A  54      20.830   3.299 -10.206  1.00 69.47           H  
ATOM    464  HD3 ARG A  54      20.007   3.351 -11.769  1.00 69.47           H  
ATOM    465  HE  ARG A  54      19.077   1.601  -9.506  1.00 69.47           H  
ATOM    466 HH11 ARG A  54      20.014   1.800 -12.889  1.00 69.47           H  
ATOM    467 HH12 ARG A  54      19.497   0.151 -13.199  1.00 69.47           H  
ATOM    468 HH21 ARG A  54      18.466  -0.491  -9.993  1.00 69.47           H  
ATOM    469 HH22 ARG A  54      18.634  -1.085 -11.610  1.00 69.47           H  
ATOM    470  N   PRO A  55      19.847   8.446  -8.889  1.00 72.62           N  
ATOM    471  CA  PRO A  55      20.680   9.636  -9.003  1.00 72.62           C  
ATOM    472  C   PRO A  55      21.533   9.599 -10.283  1.00 72.62           C  
ATOM    473  O   PRO A  55      21.943   8.518 -10.727  1.00 72.62           O  
ATOM    474  CB  PRO A  55      21.564   9.655  -7.754  1.00 72.62           C  
ATOM    475  CG  PRO A  55      21.553   8.208  -7.266  1.00 72.62           C  
ATOM    476  CD  PRO A  55      20.174   7.709  -7.680  1.00 72.62           C  
ATOM    477  HA  PRO A  55      20.036  10.515  -9.005  1.00 72.62           H  
ATOM    478  HB2 PRO A  55      22.576   9.999  -7.966  1.00 72.62           H  
ATOM    479  HB3 PRO A  55      21.106  10.293  -6.998  1.00 72.62           H  
ATOM    480  HG2 PRO A  55      22.319   7.639  -7.793  1.00 72.62           H  
ATOM    481  HG3 PRO A  55      21.698   8.142  -6.187  1.00 72.62           H  
ATOM    482  HD2 PRO A  55      19.446   7.961  -6.909  1.00 72.62           H  
ATOM    483  HD3 PRO A  55      20.199   6.631  -7.837  1.00 72.62           H  
ATOM    484  N   PRO A  56      21.828  10.758 -10.893  1.00 70.82           N  
ATOM    485  CA  PRO A  56      22.766  10.811 -12.001  1.00 70.82           C  
ATOM    486  C   PRO A  56      24.154  10.354 -11.546  1.00 70.82           C  
ATOM    487  O   PRO A  56      24.641  10.764 -10.493  1.00 70.82           O  
ATOM    488  CB  PRO A  56      22.737  12.260 -12.478  1.00 70.82           C  
ATOM    489  CG  PRO A  56      22.330  13.058 -11.241  1.00 70.82           C  
ATOM    490  CD  PRO A  56      21.404  12.095 -10.500  1.00 70.82           C  
ATOM    491  HA  PRO A  56      22.425  10.159 -12.806  1.00 70.82           H  
ATOM    492  HB2 PRO A  56      21.943  12.339 -13.221  1.00 70.82           H  
ATOM    493  HB3 PRO A  56      23.692  12.590 -12.887  1.00 70.82           H  
ATOM    494  HG2 PRO A  56      23.209  13.263 -10.630  1.00 70.82           H  
ATOM    495  HG3 PRO A  56      21.820  13.984 -11.506  1.00 70.82           H  
ATOM    496  HD2 PRO A  56      21.496  12.247  -9.424  1.00 70.82           H  
ATOM    497  HD3 PRO A  56      20.373  12.255 -10.817  1.00 70.82           H  
ATOM    498  N   LYS A  57      24.806   9.504 -12.351  1.00 70.64           N  
ATOM    499  CA  LYS A  57      26.217   9.161 -12.129  1.00 70.64           C  
ATOM    500  C   LYS A  57      27.073  10.438 -12.200  1.00 70.64           C  
ATOM    501  O   LYS A  57      26.758  11.305 -13.024  1.00 70.64           O  
ATOM    502  CB  LYS A  57      26.722   8.113 -13.140  1.00 70.64           C  
ATOM    503  CG  LYS A  57      26.123   6.717 -12.902  1.00 70.64           C  
ATOM    504  CD  LYS A  57      26.797   5.642 -13.776  1.00 70.64           C  
ATOM    505  CE  LYS A  57      26.222   4.257 -13.438  1.00 70.64           C  
ATOM    506  NZ  LYS A  57      26.965   3.137 -14.070  1.00 70.64           N1+
ATOM    507  H   LYS A  57      24.343   9.173 -13.185  1.00 70.64           H  
ATOM    508  HA  LYS A  57      26.303   8.751 -11.122  1.00 70.64           H  
ATOM    509  HB2 LYS A  57      26.500   8.442 -14.155  1.00 70.64           H  
ATOM    510  HB3 LYS A  57      27.805   8.039 -13.041  1.00 70.64           H  
ATOM    511  HG2 LYS A  57      26.262   6.450 -11.854  1.00 70.64           H  
ATOM    512  HG3 LYS A  57      25.054   6.739 -13.116  1.00 70.64           H  
ATOM    513  HD2 LYS A  57      27.869   5.645 -13.575  1.00 70.64           H  
ATOM    514  HD3 LYS A  57      26.633   5.863 -14.830  1.00 70.64           H  
ATOM    515  HE2 LYS A  57      26.256   4.123 -12.357  1.00 70.64           H  
ATOM    516  HE3 LYS A  57      25.174   4.217 -13.737  1.00 70.64           H  
ATOM    517  HZ1 LYS A  57      26.576   2.269 -13.732  1.00 70.64           H  
ATOM    518  HZ2 LYS A  57      27.936   3.109 -13.792  1.00 70.64           H  
ATOM    519  HZ3 LYS A  57      26.903   3.128 -15.078  1.00 70.64           H  
ATOM    520  N   PRO A  58      28.157  10.554 -11.411  1.00 73.60           N  
ATOM    521  CA  PRO A  58      29.130  11.631 -11.578  1.00 73.60           C  
ATOM    522  C   PRO A  58      29.571  11.731 -13.047  1.00 73.60           C  
ATOM    523  O   PRO A  58      29.931  10.725 -13.651  1.00 73.60           O  
ATOM    524  CB  PRO A  58      30.293  11.285 -10.639  1.00 73.60           C  
ATOM    525  CG  PRO A  58      29.644  10.409  -9.568  1.00 73.60           C  
ATOM    526  CD  PRO A  58      28.569   9.653 -10.343  1.00 73.60           C  
ATOM    527  HA  PRO A  58      28.674  12.569 -11.259  1.00 73.60           H  
ATOM    528  HB2 PRO A  58      31.045  10.700 -11.169  1.00 73.60           H  
ATOM    529  HB3 PRO A  58      30.744  12.179 -10.210  1.00 73.60           H  
ATOM    530  HG2 PRO A  58      30.363   9.731  -9.107  1.00 73.60           H  
ATOM    531  HG3 PRO A  58      29.175  11.041  -8.814  1.00 73.60           H  
ATOM    532  HD2 PRO A  58      27.740   9.411  -9.678  1.00 73.60           H  
ATOM    533  HD3 PRO A  58      28.992   8.746 -10.774  1.00 73.60           H  
ATOM    534  N   GLY A  59      29.468  12.922 -13.646  1.00 73.49           N  
ATOM    535  CA  GLY A  59      29.775  13.153 -15.067  1.00 73.49           C  
ATOM    536  C   GLY A  59      28.639  12.860 -16.063  1.00 73.49           C  
ATOM    537  O   GLY A  59      28.804  13.095 -17.259  1.00 73.49           O  
ATOM    538  H   GLY A  59      29.150  13.708 -13.097  1.00 73.49           H  
ATOM    539  HA2 GLY A  59      30.066  14.195 -15.196  1.00 73.49           H  
ATOM    540  HA3 GLY A  59      30.628  12.535 -15.351  1.00 73.49           H  
ATOM    541  N   SER A  60      27.471  12.389 -15.614  1.00 68.26           N  
ATOM    542  CA  SER A  60      26.312  12.177 -16.493  1.00 68.26           C  
ATOM    543  C   SER A  60      25.642  13.493 -16.903  1.00 68.26           C  
ATOM    544  O   SER A  60      25.432  14.383 -16.082  1.00 68.26           O  
ATOM    545  CB  SER A  60      25.289  11.256 -15.826  1.00 68.26           C  
ATOM    546  OG  SER A  60      24.221  10.980 -16.722  1.00 68.26           O  
ATOM    547  H   SER A  60      27.369  12.205 -14.626  1.00 68.26           H  
ATOM    548  HA  SER A  60      26.665  11.676 -17.395  1.00 68.26           H  
ATOM    549  HB2 SER A  60      24.897  11.734 -14.927  1.00 68.26           H  
ATOM    550  HB3 SER A  60      25.780  10.324 -15.548  1.00 68.26           H  
ATOM    551  HG  SER A  60      24.012  10.046 -16.646  1.00 68.26           H  
ATOM    552  N   ARG A  61      25.226  13.593 -18.176  1.00 61.90           N  
ATOM    553  CA  ARG A  61      24.432  14.725 -18.699  1.00 61.90           C  
ATOM    554  C   ARG A  61      22.946  14.667 -18.311  1.00 61.90           C  
ATOM    555  O   ARG A  61      22.233  15.652 -18.495  1.00 61.90           O  
ATOM    556  CB  ARG A  61      24.581  14.829 -20.229  1.00 61.90           C  
ATOM    557  CG  ARG A  61      25.993  15.229 -20.688  1.00 61.90           C  
ATOM    558  CD  ARG A  61      26.019  15.416 -22.214  1.00 61.90           C  
ATOM    559  NE  ARG A  61      27.353  15.820 -22.700  1.00 61.90           N  
ATOM    560  CZ  ARG A  61      27.684  16.096 -23.953  1.00 61.90           C  
ATOM    561  NH1 ARG A  61      26.821  16.034 -24.930  1.00 61.90           N1+
ATOM    562  NH2 ARG A  61      28.904  16.442 -24.252  1.00 61.90           N  
ATOM    563  H   ARG A  61      25.449  12.825 -18.792  1.00 61.90           H  
ATOM    564  HA  ARG A  61      24.807  15.645 -18.250  1.00 61.90           H  
ATOM    565  HB2 ARG A  61      23.885  15.584 -20.593  1.00 61.90           H  
ATOM    566  HB3 ARG A  61      24.309  13.876 -20.683  1.00 61.90           H  
ATOM    567  HG2 ARG A  61      26.275  16.166 -20.207  1.00 61.90           H  
ATOM    568  HG3 ARG A  61      26.706  14.455 -20.405  1.00 61.90           H  
ATOM    569  HD2 ARG A  61      25.732  14.476 -22.686  1.00 61.90           H  
ATOM    570  HD3 ARG A  61      25.291  16.181 -22.484  1.00 61.90           H  
ATOM    571  HE  ARG A  61      28.091  15.879 -22.013  1.00 61.90           H  
ATOM    572 HH11 ARG A  61      27.105  16.243 -25.876  1.00 61.90           H  
ATOM    573 HH12 ARG A  61      25.871  15.751 -24.734  1.00 61.90           H  
ATOM    574 HH21 ARG A  61      29.160  16.643 -25.208  1.00 61.90           H  
ATOM    575 HH22 ARG A  61      29.617  16.488 -23.538  1.00 61.90           H  
ATOM    576  N   SER A  62      22.447  13.530 -17.813  1.00 58.32           N  
ATOM    577  CA  SER A  62      21.036  13.396 -17.424  1.00 58.32           C  
ATOM    578  C   SER A  62      20.783  14.093 -16.089  1.00 58.32           C  
ATOM    579  O   SER A  62      21.328  13.678 -15.075  1.00 58.32           O  
ATOM    580  CB  SER A  62      20.616  11.924 -17.321  1.00 58.32           C  
ATOM    581  OG  SER A  62      19.253  11.860 -16.925  1.00 58.32           O  
ATOM    582  H   SER A  62      23.092  12.786 -17.588  1.00 58.32           H  
ATOM    583  HA  SER A  62      20.413  13.863 -18.187  1.00 58.32           H  
ATOM    584  HB2 SER A  62      20.741  11.437 -18.288  1.00 58.32           H  
ATOM    585  HB3 SER A  62      21.235  11.417 -16.580  1.00 58.32           H  
ATOM    586  HG  SER A  62      19.001  10.948 -16.767  1.00 58.32           H  
ATOM    587  N   ARG A  63      19.906  15.105 -16.052  1.00 58.74           N  
ATOM    588  CA  ARG A  63      19.507  15.766 -14.791  1.00 58.74           C  
ATOM    589  C   ARG A  63      18.670  14.868 -13.875  1.00 58.74           C  
ATOM    590  O   ARG A  63      18.727  15.019 -12.663  1.00 58.74           O  
ATOM    591  CB  ARG A  63      18.734  17.063 -15.071  1.00 58.74           C  
ATOM    592  CG  ARG A  63      19.609  18.167 -15.680  1.00 58.74           C  
ATOM    593  CD  ARG A  63      18.803  19.468 -15.788  1.00 58.74           C  
ATOM    594  NE  ARG A  63      19.594  20.557 -16.390  1.00 58.74           N  
ATOM    595  CZ  ARG A  63      19.194  21.805 -16.571  1.00 58.74           C  
ATOM    596  NH1 ARG A  63      18.005  22.209 -16.214  1.00 58.74           N1+
ATOM    597  NH2 ARG A  63      19.987  22.682 -17.117  1.00 58.74           N  
ATOM    598  H   ARG A  63      19.537  15.440 -16.931  1.00 58.74           H  
ATOM    599  HA  ARG A  63      20.401  16.004 -14.214  1.00 58.74           H  
ATOM    600  HB2 ARG A  63      17.894  16.852 -15.733  1.00 58.74           H  
ATOM    601  HB3 ARG A  63      18.334  17.432 -14.127  1.00 58.74           H  
ATOM    602  HG2 ARG A  63      20.476  18.335 -15.041  1.00 58.74           H  
ATOM    603  HG3 ARG A  63      19.948  17.863 -16.671  1.00 58.74           H  
ATOM    604  HD2 ARG A  63      17.918  19.284 -16.398  1.00 58.74           H  
ATOM    605  HD3 ARG A  63      18.484  19.762 -14.788  1.00 58.74           H  
ATOM    606  HE  ARG A  63      20.538  20.334 -16.671  1.00 58.74           H  
ATOM    607 HH11 ARG A  63      17.384  21.561 -15.752  1.00 58.74           H  
ATOM    608 HH12 ARG A  63      17.732  23.173 -16.341  1.00 58.74           H  
ATOM    609 HH21 ARG A  63      19.685  23.639 -17.235  1.00 58.74           H  
ATOM    610 HH22 ARG A  63      20.927  22.430 -17.386  1.00 58.74           H  
ATOM    611  N   ASN A  64      17.894  13.949 -14.452  1.00 57.81           N  
ATOM    612  CA  ASN A  64      17.009  13.064 -13.689  1.00 57.81           C  
ATOM    613  C   ASN A  64      17.700  11.753 -13.277  1.00 57.81           C  
ATOM    614  O   ASN A  64      17.144  11.027 -12.465  1.00 57.81           O  
ATOM    615  CB  ASN A  64      15.737  12.781 -14.508  1.00 57.81           C  
ATOM    616  CG  ASN A  64      14.884  14.003 -14.799  1.00 57.81           C  
ATOM    617  ND2 ASN A  64      14.242  14.022 -15.943  1.00 57.81           N  
ATOM    618  OD1 ASN A  64      14.737  14.939 -14.030  1.00 57.81           O  
ATOM    619  H   ASN A  64      17.951  13.837 -15.455  1.00 57.81           H  
ATOM    620  HA  ASN A  64      16.713  13.559 -12.764  1.00 57.81           H  
ATOM    621  HB2 ASN A  64      15.114  12.078 -13.955  1.00 57.81           H  
ATOM    622  HB3 ASN A  64      16.021  12.298 -15.443  1.00 57.81           H  
ATOM    623 HD21 ASN A  64      13.662  14.827 -16.136  1.00 57.81           H  
ATOM    624 HD22 ASN A  64      14.318  13.235 -16.572  1.00 57.81           H  
ATOM    625  N   GLY A  65      18.876  11.447 -13.841  1.00 63.11           N  
ATOM    626  CA  GLY A  65      19.511  10.131 -13.771  1.00 63.11           C  
ATOM    627  C   GLY A  65      18.819   9.083 -14.652  1.00 63.11           C  
ATOM    628  O   GLY A  65      18.199   9.437 -15.659  1.00 63.11           O  
ATOM    629  H   GLY A  65      19.290  12.129 -14.461  1.00 63.11           H  
ATOM    630  HA2 GLY A  65      19.533   9.796 -12.734  1.00 63.11           H  
ATOM    631  HA3 GLY A  65      20.544  10.220 -14.106  1.00 63.11           H  
ATOM    632  N   ALA A  66      18.995   7.796 -14.342  1.00 65.86           N  
ATOM    633  CA  ALA A  66      18.455   6.681 -15.130  1.00 65.86           C  
ATOM    634  C   ALA A  66      17.121   6.189 -14.550  1.00 65.86           C  
ATOM    635  O   ALA A  66      16.989   6.096 -13.330  1.00 65.86           O  
ATOM    636  CB  ALA A  66      19.495   5.555 -15.199  1.00 65.86           C  
ATOM    637  H   ALA A  66      19.428   7.582 -13.455  1.00 65.86           H  
ATOM    638  HA  ALA A  66      18.271   7.021 -16.149  1.00 65.86           H  
ATOM    639  HB1 ALA A  66      20.436   5.939 -15.593  1.00 65.86           H  
ATOM    640  HB2 ALA A  66      19.137   4.764 -15.859  1.00 65.86           H  
ATOM    641  HB3 ALA A  66      19.661   5.139 -14.206  1.00 65.86           H  
ATOM    642  N   LEU A  67      16.151   5.840 -15.405  1.00 61.10           N  
ATOM    643  CA  LEU A  67      14.890   5.233 -14.965  1.00 61.10           C  
ATOM    644  C   LEU A  67      15.187   3.907 -14.247  1.00 61.10           C  
ATOM    645  O   LEU A  67      15.811   3.014 -14.813  1.00 61.10           O  
ATOM    646  CB  LEU A  67      13.959   5.042 -16.177  1.00 61.10           C  
ATOM    647  CG  LEU A  67      12.558   4.496 -15.837  1.00 61.10           C  
ATOM    648  CD1 LEU A  67      11.711   5.496 -15.052  1.00 61.10           C  
ATOM    649  CD2 LEU A  67      11.814   4.188 -17.141  1.00 61.10           C  
ATOM    650  H   LEU A  67      16.333   5.886 -16.397  1.00 61.10           H  
ATOM    651  HA  LEU A  67      14.413   5.910 -14.257  1.00 61.10           H  
ATOM    652  HB2 LEU A  67      13.845   5.997 -16.689  1.00 61.10           H  
ATOM    653  HB3 LEU A  67      14.442   4.346 -16.864  1.00 61.10           H  
ATOM    654  HG  LEU A  67      12.651   3.577 -15.257  1.00 61.10           H  
ATOM    655 HD11 LEU A  67      11.535   6.395 -15.643  1.00 61.10           H  
ATOM    656 HD12 LEU A  67      10.754   5.042 -14.792  1.00 61.10           H  
ATOM    657 HD13 LEU A  67      12.207   5.774 -14.123  1.00 61.10           H  
ATOM    658 HD21 LEU A  67      11.695   5.104 -17.720  1.00 61.10           H  
ATOM    659 HD22 LEU A  67      12.385   3.476 -17.737  1.00 61.10           H  
ATOM    660 HD23 LEU A  67      10.826   3.783 -16.922  1.00 61.10           H  
ATOM    661  N   ALA A  68      14.768   3.815 -12.991  1.00 64.57           N  
ATOM    662  CA  ALA A  68      15.009   2.687 -12.105  1.00 64.57           C  
ATOM    663  C   ALA A  68      13.837   1.704 -12.111  1.00 64.57           C  
ATOM    664  O   ALA A  68      14.051   0.503 -12.204  1.00 64.57           O  
ATOM    665  CB  ALA A  68      15.243   3.230 -10.692  1.00 64.57           C  
ATOM    666  H   ALA A  68      14.235   4.585 -12.612  1.00 64.57           H  
ATOM    667  HA  ALA A  68      15.902   2.153 -12.432  1.00 64.57           H  
ATOM    668  HB1 ALA A  68      15.828   4.149 -10.726  1.00 64.57           H  
ATOM    669  HB2 ALA A  68      15.753   2.476 -10.092  1.00 64.57           H  
ATOM    670  HB3 ALA A  68      14.288   3.465 -10.221  1.00 64.57           H  
ATOM    671  N   GLU A  69      12.610   2.215 -12.006  1.00 62.42           N  
ATOM    672  CA  GLU A  69      11.390   1.415 -11.880  1.00 62.42           C  
ATOM    673  C   GLU A  69      10.181   2.251 -12.323  1.00 62.42           C  
ATOM    674  O   GLU A  69      10.195   3.483 -12.223  1.00 62.42           O  
ATOM    675  CB  GLU A  69      11.259   0.925 -10.424  1.00 62.42           C  
ATOM    676  CG  GLU A  69      10.217  -0.188 -10.182  1.00 62.42           C  
ATOM    677  CD  GLU A  69      10.326  -0.760  -8.750  1.00 62.42           C  
ATOM    678  OE1 GLU A  69      10.007  -1.948  -8.493  1.00 62.42           O  
ATOM    679  OE2 GLU A  69      10.803  -0.019  -7.869  1.00 62.42           O1-
ATOM    680  H   GLU A  69      12.502   3.217 -11.936  1.00 62.42           H  
ATOM    681  HA  GLU A  69      11.469   0.541 -12.526  1.00 62.42           H  
ATOM    682  HB2 GLU A  69      11.039   1.781  -9.786  1.00 62.42           H  
ATOM    683  HB3 GLU A  69      12.227   0.525 -10.120  1.00 62.42           H  
ATOM    684  HG2 GLU A  69      10.385  -0.986 -10.905  1.00 62.42           H  
ATOM    685  HG3 GLU A  69       9.218   0.215 -10.343  1.00 62.42           H  
ATOM    686  N   VAL A  70       9.150   1.584 -12.840  1.00 61.63           N  
ATOM    687  CA  VAL A  70       7.834   2.174 -13.113  1.00 61.63           C  
ATOM    688  C   VAL A  70       6.801   1.330 -12.384  1.00 61.63           C  
ATOM    689  O   VAL A  70       6.894   0.105 -12.407  1.00 61.63           O  
ATOM    690  CB  VAL A  70       7.507   2.258 -14.615  1.00 61.63           C  
ATOM    691  CG1 VAL A  70       6.115   2.854 -14.876  1.00 61.63           C  
ATOM    692  CG2 VAL A  70       8.523   3.134 -15.356  1.00 61.63           C  
ATOM    693  H   VAL A  70       9.174   0.574 -12.817  1.00 61.63           H  
ATOM    694  HA  VAL A  70       7.813   3.184 -12.704  1.00 61.63           H  
ATOM    695  HB  VAL A  70       7.546   1.258 -15.045  1.00 61.63           H  
ATOM    696 HG11 VAL A  70       5.944   2.960 -15.947  1.00 61.63           H  
ATOM    697 HG12 VAL A  70       6.025   3.829 -14.396  1.00 61.63           H  
ATOM    698 HG13 VAL A  70       5.341   2.193 -14.484  1.00 61.63           H  
ATOM    699 HG21 VAL A  70       8.283   3.154 -16.419  1.00 61.63           H  
ATOM    700 HG22 VAL A  70       8.494   4.147 -14.954  1.00 61.63           H  
ATOM    701 HG23 VAL A  70       9.524   2.723 -15.224  1.00 61.63           H  
ATOM    702  N   ILE A  71       5.847   1.975 -11.726  1.00 62.15           N  
ATOM    703  CA  ILE A  71       4.841   1.304 -10.902  1.00 62.15           C  
ATOM    704  C   ILE A  71       3.494   1.935 -11.197  1.00 62.15           C  
ATOM    705  O   ILE A  71       3.408   3.162 -11.261  1.00 62.15           O  
ATOM    706  CB  ILE A  71       5.180   1.419  -9.401  1.00 62.15           C  
ATOM    707  CG1 ILE A  71       6.667   1.081  -9.159  1.00 62.15           C  
ATOM    708  CG2 ILE A  71       4.276   0.471  -8.591  1.00 62.15           C  
ATOM    709  CD1 ILE A  71       7.091   1.221  -7.715  1.00 62.15           C  
ATOM    710  H   ILE A  71       5.848   2.985 -11.732  1.00 62.15           H  
ATOM    711  HA  ILE A  71       4.788   0.248 -11.170  1.00 62.15           H  
ATOM    712  HB  ILE A  71       4.998   2.443  -9.077  1.00 62.15           H  
ATOM    713 HG12 ILE A  71       7.306   1.765  -9.717  1.00 62.15           H  
ATOM    714 HG13 ILE A  71       6.871   0.063  -9.491  1.00 62.15           H  
ATOM    715 HG21 ILE A  71       4.578  -0.564  -8.753  1.00 62.15           H  
ATOM    716 HG22 ILE A  71       4.333   0.701  -7.527  1.00 62.15           H  
ATOM    717 HG23 ILE A  71       3.231   0.556  -8.891  1.00 62.15           H  
ATOM    718 HD11 ILE A  71       8.161   1.025  -7.644  1.00 62.15           H  
ATOM    719 HD12 ILE A  71       6.885   2.239  -7.384  1.00 62.15           H  
ATOM    720 HD13 ILE A  71       6.557   0.491  -7.108  1.00 62.15           H  
ATOM    721  N   TYR A  72       2.453   1.125 -11.350  1.00 64.29           N  
ATOM    722  CA  TYR A  72       1.091   1.628 -11.392  1.00 64.29           C  
ATOM    723  C   TYR A  72       0.320   1.190 -10.161  1.00 64.29           C  
ATOM    724  O   TYR A  72       0.423   0.050  -9.713  1.00 64.29           O  
ATOM    725  CB  TYR A  72       0.365   1.257 -12.672  1.00 64.29           C  
ATOM    726  CG  TYR A  72       1.132   1.487 -13.948  1.00 64.29           C  
ATOM    727  CD1 TYR A  72       0.880   2.668 -14.663  1.00 64.29           C  
ATOM    728  CD2 TYR A  72       2.055   0.542 -14.432  1.00 64.29           C  
ATOM    729  CE1 TYR A  72       1.499   2.887 -15.900  1.00 64.29           C  
ATOM    730  CE2 TYR A  72       2.704   0.774 -15.653  1.00 64.29           C  
ATOM    731  CZ  TYR A  72       2.407   1.933 -16.393  1.00 64.29           C  
ATOM    732  OH  TYR A  72       2.957   2.129 -17.609  1.00 64.29           O  
ATOM    733  H   TYR A  72       2.569   0.123 -11.291  1.00 64.29           H  
ATOM    734  HA  TYR A  72       1.133   2.717 -11.371  1.00 64.29           H  
ATOM    735  HB2 TYR A  72       0.017   0.225 -12.621  1.00 64.29           H  
ATOM    736  HB3 TYR A  72      -0.536   1.869 -12.711  1.00 64.29           H  
ATOM    737  HD1 TYR A  72       0.185   3.394 -14.267  1.00 64.29           H  
ATOM    738  HD2 TYR A  72       2.257  -0.364 -13.880  1.00 64.29           H  
ATOM    739  HE1 TYR A  72       1.287   3.784 -16.462  1.00 64.29           H  
ATOM    740  HE2 TYR A  72       3.385   0.031 -16.040  1.00 64.29           H  
ATOM    741  HH  TYR A  72       2.391   2.697 -18.138  1.00 64.29           H  
ATOM    742  N   VAL A  73      -0.416   2.135  -9.586  1.00 60.69           N  
ATOM    743  CA  VAL A  73      -1.012   2.002  -8.252  1.00 60.69           C  
ATOM    744  C   VAL A  73      -2.348   2.726  -8.187  1.00 60.69           C  
ATOM    745  O   VAL A  73      -2.608   3.637  -8.983  1.00 60.69           O  
ATOM    746  CB  VAL A  73      -0.059   2.516  -7.155  1.00 60.69           C  
ATOM    747  CG1 VAL A  73       1.266   1.751  -7.201  1.00 60.69           C  
ATOM    748  CG2 VAL A  73       0.255   4.014  -7.278  1.00 60.69           C  
ATOM    749  H   VAL A  73      -0.511   3.023 -10.057  1.00 60.69           H  
ATOM    750  HA  VAL A  73      -1.205   0.948  -8.048  1.00 60.69           H  
ATOM    751  HB  VAL A  73      -0.518   2.338  -6.183  1.00 60.69           H  
ATOM    752 HG11 VAL A  73       1.079   0.677  -7.205  1.00 60.69           H  
ATOM    753 HG12 VAL A  73       1.833   2.043  -8.085  1.00 60.69           H  
ATOM    754 HG13 VAL A  73       1.869   1.992  -6.325  1.00 60.69           H  
ATOM    755 HG21 VAL A  73       0.685   4.238  -8.255  1.00 60.69           H  
ATOM    756 HG22 VAL A  73       0.966   4.294  -6.501  1.00 60.69           H  
ATOM    757 HG23 VAL A  73      -0.657   4.593  -7.134  1.00 60.69           H  
ATOM    758  N   ASN A  74      -3.194   2.338  -7.235  1.00 60.44           N  
ATOM    759  CA  ASN A  74      -4.402   3.091  -6.925  1.00 60.44           C  
ATOM    760  C   ASN A  74      -4.139   4.119  -5.824  1.00 60.44           C  
ATOM    761  O   ASN A  74      -3.192   4.015  -5.045  1.00 60.44           O  
ATOM    762  CB  ASN A  74      -5.553   2.134  -6.598  1.00 60.44           C  
ATOM    763  CG  ASN A  74      -5.908   1.310  -7.812  1.00 60.44           C  
ATOM    764  ND2 ASN A  74      -5.883   0.007  -7.700  1.00 60.44           N  
ATOM    765  OD1 ASN A  74      -6.172   1.837  -8.878  1.00 60.44           O  
ATOM    766  H   ASN A  74      -2.914   1.632  -6.569  1.00 60.44           H  
ATOM    767  HA  ASN A  74      -4.703   3.652  -7.810  1.00 60.44           H  
ATOM    768  HB2 ASN A  74      -6.438   2.701  -6.308  1.00 60.44           H  
ATOM    769  HB3 ASN A  74      -5.276   1.488  -5.765  1.00 60.44           H  
ATOM    770 HD21 ASN A  74      -6.055  -0.512  -8.550  1.00 60.44           H  
ATOM    771 HD22 ASN A  74      -5.536  -0.402  -6.844  1.00 60.44           H  
ATOM    772  N   ARG A  75      -5.000   5.136  -5.757  1.00 62.04           N  
ATOM    773  CA  ARG A  75      -4.986   6.090  -4.641  1.00 62.04           C  
ATOM    774  C   ARG A  75      -5.366   5.384  -3.333  1.00 62.04           C  
ATOM    775  O   ARG A  75      -6.265   4.547  -3.332  1.00 62.04           O  
ATOM    776  CB  ARG A  75      -5.934   7.256  -4.936  1.00 62.04           C  
ATOM    777  CG  ARG A  75      -5.446   8.105  -6.119  1.00 62.04           C  
ATOM    778  CD  ARG A  75      -6.454   9.202  -6.460  1.00 62.04           C  
ATOM    779  NE  ARG A  75      -7.674   8.644  -7.074  1.00 62.04           N  
ATOM    780  CZ  ARG A  75      -8.807   9.286  -7.270  1.00 62.04           C  
ATOM    781  NH1 ARG A  75      -9.010  10.491  -6.808  1.00 62.04           N1+
ATOM    782  NH2 ARG A  75      -9.754   8.705  -7.951  1.00 62.04           N  
ATOM    783  H   ARG A  75      -5.763   5.165  -6.417  1.00 62.04           H  
ATOM    784  HA  ARG A  75      -3.973   6.471  -4.515  1.00 62.04           H  
ATOM    785  HB2 ARG A  75      -5.996   7.893  -4.054  1.00 62.04           H  
ATOM    786  HB3 ARG A  75      -6.927   6.858  -5.143  1.00 62.04           H  
ATOM    787  HG2 ARG A  75      -4.499   8.573  -5.849  1.00 62.04           H  
ATOM    788  HG3 ARG A  75      -5.283   7.483  -7.000  1.00 62.04           H  
ATOM    789  HD2 ARG A  75      -5.981   9.884  -7.167  1.00 62.04           H  
ATOM    790  HD3 ARG A  75      -6.691   9.755  -5.552  1.00 62.04           H  
ATOM    791  HE  ARG A  75      -7.589   7.711  -7.451  1.00 62.04           H  
ATOM    792 HH11 ARG A  75      -9.878  10.982  -6.967  1.00 62.04           H  
ATOM    793 HH12 ARG A  75      -8.253  10.940  -6.311  1.00 62.04           H  
ATOM    794 HH21 ARG A  75     -10.581   9.226  -8.208  1.00 62.04           H  
ATOM    795 HH22 ARG A  75      -9.495   7.892  -8.491  1.00 62.04           H  
ATOM    796  N   GLY A  76      -4.730   5.778  -2.234  1.00 62.11           N  
ATOM    797  CA  GLY A  76      -4.907   5.230  -0.886  1.00 62.11           C  
ATOM    798  C   GLY A  76      -4.026   4.020  -0.559  1.00 62.11           C  
ATOM    799  O   GLY A  76      -4.225   3.388   0.475  1.00 62.11           O  
ATOM    800  H   GLY A  76      -4.019   6.488  -2.344  1.00 62.11           H  
ATOM    801  HA2 GLY A  76      -4.678   6.010  -0.159  1.00 62.11           H  
ATOM    802  HA3 GLY A  76      -5.947   4.932  -0.748  1.00 62.11           H  
ATOM    803  N   GLU A  77      -3.072   3.665  -1.419  1.00 59.92           N  
ATOM    804  CA  GLU A  77      -2.267   2.452  -1.248  1.00 59.92           C  
ATOM    805  C   GLU A  77      -0.798   2.744  -0.953  1.00 59.92           C  
ATOM    806  O   GLU A  77      -0.223   3.702  -1.477  1.00 59.92           O  
ATOM    807  CB  GLU A  77      -2.387   1.559  -2.479  1.00 59.92           C  
ATOM    808  CG  GLU A  77      -3.839   1.142  -2.741  1.00 59.92           C  
ATOM    809  CD  GLU A  77      -3.884   0.124  -3.868  1.00 59.92           C  
ATOM    810  OE1 GLU A  77      -4.656  -0.865  -3.767  1.00 59.92           O  
ATOM    811  OE2 GLU A  77      -3.147   0.358  -4.851  1.00 59.92           O1-
ATOM    812  H   GLU A  77      -2.940   4.198  -2.267  1.00 59.92           H  
ATOM    813  HA  GLU A  77      -2.647   1.874  -0.405  1.00 59.92           H  
ATOM    814  HB2 GLU A  77      -1.987   2.092  -3.342  1.00 59.92           H  
ATOM    815  HB3 GLU A  77      -1.790   0.662  -2.315  1.00 59.92           H  
ATOM    816  HG2 GLU A  77      -4.268   0.720  -1.832  1.00 59.92           H  
ATOM    817  HG3 GLU A  77      -4.431   2.011  -3.027  1.00 59.92           H  
ATOM    818  N   THR A  78      -0.193   1.859  -0.155  1.00 64.09           N  
ATOM    819  CA  THR A  78       1.243   1.812   0.130  1.00 64.09           C  
ATOM    820  C   THR A  78       1.849   0.569  -0.524  1.00 64.09           C  
ATOM    821  O   THR A  78       1.322  -0.541  -0.411  1.00 64.09           O  
ATOM    822  CB  THR A  78       1.527   1.813   1.642  1.00 64.09           C  
ATOM    823  CG2 THR A  78       3.023   1.939   1.941  1.00 64.09           C  
ATOM    824  OG1 THR A  78       0.908   2.905   2.279  1.00 64.09           O  
ATOM    825  H   THR A  78      -0.752   1.111   0.229  1.00 64.09           H  
ATOM    826  HA  THR A  78       1.713   2.700  -0.294  1.00 64.09           H  
ATOM    827  HB  THR A  78       1.146   0.891   2.082  1.00 64.09           H  
ATOM    828  HG1 THR A  78       0.658   2.608   3.157  1.00 64.09           H  
ATOM    829 HG21 THR A  78       3.167   2.086   3.011  1.00 64.09           H  
ATOM    830 HG22 THR A  78       3.436   2.794   1.406  1.00 64.09           H  
ATOM    831 HG23 THR A  78       3.544   1.030   1.639  1.00 64.09           H  
ATOM    832  N   PHE A  79       2.975   0.730  -1.212  1.00 62.54           N  
ATOM    833  CA  PHE A  79       3.621  -0.328  -1.992  1.00 62.54           C  
ATOM    834  C   PHE A  79       5.141  -0.244  -1.869  1.00 62.54           C  
ATOM    835  O   PHE A  79       5.703   0.834  -1.653  1.00 62.54           O  
ATOM    836  CB  PHE A  79       3.162  -0.257  -3.459  1.00 62.54           C  
ATOM    837  CG  PHE A  79       3.300   1.119  -4.076  1.00 62.54           C  
ATOM    838  CD1 PHE A  79       2.318   2.092  -3.812  1.00 62.54           C  
ATOM    839  CD2 PHE A  79       4.423   1.447  -4.858  1.00 62.54           C  
ATOM    840  CE1 PHE A  79       2.491   3.405  -4.262  1.00 62.54           C  
ATOM    841  CE2 PHE A  79       4.572   2.755  -5.351  1.00 62.54           C  
ATOM    842  CZ  PHE A  79       3.624   3.737  -5.016  1.00 62.54           C  
ATOM    843  H   PHE A  79       3.346   1.665  -1.299  1.00 62.54           H  
ATOM    844  HA  PHE A  79       3.319  -1.298  -1.597  1.00 62.54           H  
ATOM    845  HB2 PHE A  79       2.113  -0.549  -3.505  1.00 62.54           H  
ATOM    846  HB3 PHE A  79       3.724  -0.981  -4.050  1.00 62.54           H  
ATOM    847  HD1 PHE A  79       1.446   1.847  -3.223  1.00 62.54           H  
ATOM    848  HD2 PHE A  79       5.168   0.694  -5.068  1.00 62.54           H  
ATOM    849  HE1 PHE A  79       1.761   4.153  -3.991  1.00 62.54           H  
ATOM    850  HE2 PHE A  79       5.441   3.027  -5.931  1.00 62.54           H  
ATOM    851  HZ  PHE A  79       3.787   4.771  -5.283  1.00 62.54           H  
ATOM    852  N   LYS A  80       5.818  -1.393  -1.998  1.00 60.61           N  
ATOM    853  CA  LYS A  80       7.282  -1.444  -1.931  1.00 60.61           C  
ATOM    854  C   LYS A  80       7.913  -1.325  -3.317  1.00 60.61           C  
ATOM    855  O   LYS A  80       7.466  -1.945  -4.277  1.00 60.61           O  
ATOM    856  CB  LYS A  80       7.832  -2.664  -1.182  1.00 60.61           C  
ATOM    857  CG  LYS A  80       7.231  -2.986   0.194  1.00 60.61           C  
ATOM    858  CD  LYS A  80       7.992  -4.175   0.813  1.00 60.61           C  
ATOM    859  CE  LYS A  80       7.543  -4.490   2.246  1.00 60.61           C  
ATOM    860  NZ  LYS A  80       8.290  -5.645   2.819  1.00 60.61           N1+
ATOM    861  H   LYS A  80       5.309  -2.228  -2.251  1.00 60.61           H  
ATOM    862  HA  LYS A  80       7.603  -0.572  -1.362  1.00 60.61           H  
ATOM    863  HB2 LYS A  80       8.884  -2.440  -1.011  1.00 60.61           H  
ATOM    864  HB3 LYS A  80       7.764  -3.545  -1.820  1.00 60.61           H  
ATOM    865  HG2 LYS A  80       7.330  -2.116   0.844  1.00 60.61           H  
ATOM    866  HG3 LYS A  80       6.177  -3.243   0.092  1.00 60.61           H  
ATOM    867  HD2 LYS A  80       9.055  -3.938   0.838  1.00 60.61           H  
ATOM    868  HD3 LYS A  80       7.851  -5.060   0.193  1.00 60.61           H  
ATOM    869  HE2 LYS A  80       7.711  -3.605   2.859  1.00 60.61           H  
ATOM    870  HE3 LYS A  80       6.475  -4.705   2.248  1.00 60.61           H  
ATOM    871  HZ1 LYS A  80       9.291  -5.609   2.696  1.00 60.61           H  
ATOM    872  HZ2 LYS A  80       7.992  -6.544   2.467  1.00 60.61           H  
ATOM    873  HZ3 LYS A  80       8.096  -5.785   3.801  1.00 60.61           H  
ATOM    874  N   ILE A  81       9.016  -0.598  -3.389  1.00 62.89           N  
ATOM    875  CA  ILE A  81       9.752  -0.263  -4.609  1.00 62.89           C  
ATOM    876  C   ILE A  81      11.223  -0.679  -4.444  1.00 62.89           C  
ATOM    877  O   ILE A  81      11.676  -0.905  -3.320  1.00 62.89           O  
ATOM    878  CB  ILE A  81       9.551   1.235  -4.951  1.00 62.89           C  
ATOM    879  CG1 ILE A  81      10.375   2.159  -4.048  1.00 62.89           C  
ATOM    880  CG2 ILE A  81       8.070   1.635  -4.809  1.00 62.89           C  
ATOM    881  CD1 ILE A  81      10.474   3.606  -4.517  1.00 62.89           C  
ATOM    882  H   ILE A  81       9.351  -0.191  -2.527  1.00 62.89           H  
ATOM    883  HA  ILE A  81       9.346  -0.831  -5.445  1.00 62.89           H  
ATOM    884  HB  ILE A  81       9.865   1.390  -5.983  1.00 62.89           H  
ATOM    885 HG12 ILE A  81       9.949   2.142  -3.045  1.00 62.89           H  
ATOM    886 HG13 ILE A  81      11.399   1.789  -4.011  1.00 62.89           H  
ATOM    887 HG21 ILE A  81       7.862   2.552  -5.360  1.00 62.89           H  
ATOM    888 HG22 ILE A  81       7.435   0.826  -5.167  1.00 62.89           H  
ATOM    889 HG23 ILE A  81       7.811   1.806  -3.764  1.00 62.89           H  
ATOM    890 HD11 ILE A  81      10.737   4.236  -3.667  1.00 62.89           H  
ATOM    891 HD12 ILE A  81       9.533   3.953  -4.945  1.00 62.89           H  
ATOM    892 HD13 ILE A  81      11.248   3.684  -5.280  1.00 62.89           H  
ATOM    893  N   ILE A  82      11.959  -0.795  -5.549  1.00 65.15           N  
ATOM    894  CA  ILE A  82      13.389  -1.135  -5.635  1.00 65.15           C  
ATOM    895  C   ILE A  82      13.723  -2.347  -4.750  1.00 65.15           C  
ATOM    896  O   ILE A  82      14.240  -2.209  -3.641  1.00 65.15           O  
ATOM    897  CB  ILE A  82      14.269   0.100  -5.325  1.00 65.15           C  
ATOM    898  CG1 ILE A  82      13.854   1.396  -6.067  1.00 65.15           C  
ATOM    899  CG2 ILE A  82      15.760  -0.187  -5.583  1.00 65.15           C  
ATOM    900  CD1 ILE A  82      13.985   1.342  -7.594  1.00 65.15           C  
ATOM    901  H   ILE A  82      11.505  -0.544  -6.415  1.00 65.15           H  
ATOM    902  HA  ILE A  82      13.590  -1.428  -6.665  1.00 65.15           H  
ATOM    903  HB  ILE A  82      14.164   0.286  -4.256  1.00 65.15           H  
ATOM    904 HG12 ILE A  82      14.466   2.221  -5.701  1.00 65.15           H  
ATOM    905 HG13 ILE A  82      12.820   1.642  -5.826  1.00 65.15           H  
ATOM    906 HG21 ILE A  82      16.113  -0.972  -4.915  1.00 65.15           H  
ATOM    907 HG22 ILE A  82      16.348   0.710  -5.391  1.00 65.15           H  
ATOM    908 HG23 ILE A  82      15.912  -0.515  -6.612  1.00 65.15           H  
ATOM    909 HD11 ILE A  82      13.436   0.488  -7.991  1.00 65.15           H  
ATOM    910 HD12 ILE A  82      15.033   1.264  -7.884  1.00 65.15           H  
ATOM    911 HD13 ILE A  82      13.569   2.253  -8.024  1.00 65.15           H  
ATOM    912  N   GLU A  83      13.370  -3.546  -5.223  1.00 64.10           N  
ATOM    913  CA  GLU A  83      13.617  -4.822  -4.518  1.00 64.10           C  
ATOM    914  C   GLU A  83      12.974  -4.912  -3.120  1.00 64.10           C  
ATOM    915  O   GLU A  83      13.400  -5.697  -2.281  1.00 64.10           O  
ATOM    916  CB  GLU A  83      15.122  -5.142  -4.458  1.00 64.10           C  
ATOM    917  CG  GLU A  83      15.821  -5.182  -5.821  1.00 64.10           C  
ATOM    918  CD  GLU A  83      17.349  -5.326  -5.693  1.00 64.10           C  
ATOM    919  OE1 GLU A  83      17.978  -5.416  -6.769  1.00 64.10           O  
ATOM    920  OE2 GLU A  83      17.897  -5.256  -4.556  1.00 64.10           O1-
ATOM    921  H   GLU A  83      12.962  -3.594  -6.146  1.00 64.10           H  
ATOM    922  HA  GLU A  83      13.153  -5.618  -5.101  1.00 64.10           H  
ATOM    923  HB2 GLU A  83      15.608  -4.396  -3.828  1.00 64.10           H  
ATOM    924  HB3 GLU A  83      15.259  -6.117  -3.991  1.00 64.10           H  
ATOM    925  HG2 GLU A  83      15.610  -4.261  -6.365  1.00 64.10           H  
ATOM    926  HG3 GLU A  83      15.414  -6.013  -6.397  1.00 64.10           H  
ATOM    927  N   GLY A  84      11.950  -4.101  -2.839  1.00 61.51           N  
ATOM    928  CA  GLY A  84      11.267  -4.112  -1.546  1.00 61.51           C  
ATOM    929  C   GLY A  84      11.926  -3.250  -0.463  1.00 61.51           C  
ATOM    930  O   GLY A  84      11.472  -3.280   0.679  1.00 61.51           O  
ATOM    931  H   GLY A  84      11.714  -3.382  -3.507  1.00 61.51           H  
ATOM    932  HA2 GLY A  84      10.244  -3.771  -1.706  1.00 61.51           H  
ATOM    933  HA3 GLY A  84      11.223  -5.134  -1.170  1.00 61.51           H  
ATOM    934  N   ARG A  85      12.977  -2.485  -0.794  1.00 64.38           N  
ATOM    935  CA  ARG A  85      13.751  -1.698   0.186  1.00 64.38           C  
ATOM    936  C   ARG A  85      13.097  -0.378   0.577  1.00 64.38           C  
ATOM    937  O   ARG A  85      13.302   0.090   1.693  1.00 64.38           O  
ATOM    938  CB  ARG A  85      15.154  -1.413  -0.358  1.00 64.38           C  
ATOM    939  CG  ARG A  85      15.964  -2.695  -0.569  1.00 64.38           C  
ATOM    940  CD  ARG A  85      17.390  -2.325  -0.977  1.00 64.38           C  
ATOM    941  NE  ARG A  85      18.114  -3.503  -1.474  1.00 64.38           N  
ATOM    942  CZ  ARG A  85      19.403  -3.607  -1.709  1.00 64.38           C  
ATOM    943  NH1 ARG A  85      20.250  -2.670  -1.371  1.00 64.38           N1+
ATOM    944  NH2 ARG A  85      19.849  -4.657  -2.326  1.00 64.38           N  
ATOM    945  H   ARG A  85      13.285  -2.495  -1.756  1.00 64.38           H  
ATOM    946  HA  ARG A  85      13.838  -2.269   1.110  1.00 64.38           H  
ATOM    947  HB2 ARG A  85      15.681  -0.782   0.357  1.00 64.38           H  
ATOM    948  HB3 ARG A  85      15.075  -0.871  -1.300  1.00 64.38           H  
ATOM    949  HG2 ARG A  85      15.504  -3.290  -1.358  1.00 64.38           H  
ATOM    950  HG3 ARG A  85      15.990  -3.279   0.351  1.00 64.38           H  
ATOM    951  HD2 ARG A  85      17.900  -1.891  -0.118  1.00 64.38           H  
ATOM    952  HD3 ARG A  85      17.343  -1.587  -1.778  1.00 64.38           H  
ATOM    953  HE  ARG A  85      17.555  -4.269  -1.822  1.00 64.38           H  
ATOM    954 HH11 ARG A  85      21.233  -2.789  -1.568  1.00 64.38           H  
ATOM    955 HH12 ARG A  85      19.890  -1.852  -0.899  1.00 64.38           H  
ATOM    956 HH21 ARG A  85      20.829  -4.785  -2.533  1.00 64.38           H  
ATOM    957 HH22 ARG A  85      19.188  -5.168  -2.893  1.00 64.38           H  
ATOM    958  N   TYR A  86      12.340   0.222  -0.334  1.00 72.38           N  
ATOM    959  CA  TYR A  86      11.668   1.501  -0.111  1.00 72.38           C  
ATOM    960  C   TYR A  86      10.157   1.320  -0.253  1.00 72.38           C  
ATOM    961  O   TYR A  86       9.689   0.367  -0.869  1.00 72.38           O  
ATOM    962  CB  TYR A  86      12.241   2.561  -1.062  1.00 72.38           C  
ATOM    963  CG  TYR A  86      13.747   2.695  -1.042  1.00 72.38           C  
ATOM    964  CD1 TYR A  86      14.399   3.256   0.067  1.00 72.38           C  
ATOM    965  CD2 TYR A  86      14.494   2.240  -2.140  1.00 72.38           C  
ATOM    966  CE1 TYR A  86      15.804   3.323   0.093  1.00 72.38           C  
ATOM    967  CE2 TYR A  86      15.898   2.303  -2.127  1.00 72.38           C  
ATOM    968  CZ  TYR A  86      16.555   2.839  -1.002  1.00 72.38           C  
ATOM    969  OH  TYR A  86      17.912   2.900  -0.975  1.00 72.38           O  
ATOM    970  H   TYR A  86      12.188  -0.250  -1.214  1.00 72.38           H  
ATOM    971  HA  TYR A  86      11.858   1.844   0.906  1.00 72.38           H  
ATOM    972  HB2 TYR A  86      11.959   2.279  -2.076  1.00 72.38           H  
ATOM    973  HB3 TYR A  86      11.795   3.536  -0.863  1.00 72.38           H  
ATOM    974  HD1 TYR A  86      13.819   3.616   0.904  1.00 72.38           H  
ATOM    975  HD2 TYR A  86      13.966   1.861  -3.003  1.00 72.38           H  
ATOM    976  HE1 TYR A  86      16.298   3.740   0.959  1.00 72.38           H  
ATOM    977  HE2 TYR A  86      16.475   1.951  -2.969  1.00 72.38           H  
ATOM    978  HH  TYR A  86      18.221   3.221  -0.124  1.00 72.38           H  
ATOM    979  N   THR A  87       9.389   2.232   0.319  1.00 67.14           N  
ATOM    980  CA  THR A  87       7.935   2.305   0.266  1.00 67.14           C  
ATOM    981  C   THR A  87       7.519   3.632  -0.336  1.00 67.14           C  
ATOM    982  O   THR A  87       8.078   4.677   0.007  1.00 67.14           O  
ATOM    983  CB  THR A  87       7.286   2.161   1.650  1.00 67.14           C  
ATOM    984  CG2 THR A  87       7.509   0.772   2.240  1.00 67.14           C  
ATOM    985  OG1 THR A  87       7.816   3.100   2.558  1.00 67.14           O  
ATOM    986  H   THR A  87       9.851   3.015   0.760  1.00 67.14           H  
ATOM    987  HA  THR A  87       7.558   1.503  -0.369  1.00 67.14           H  
ATOM    988  HB  THR A  87       6.213   2.329   1.556  1.00 67.14           H  
ATOM    989  HG1 THR A  87       7.684   3.968   2.170  1.00 67.14           H  
ATOM    990 HG21 THR A  87       7.054   0.031   1.583  1.00 67.14           H  
ATOM    991 HG22 THR A  87       8.574   0.567   2.346  1.00 67.14           H  
ATOM    992 HG23 THR A  87       7.029   0.716   3.217  1.00 67.14           H  
ATOM    993  N   CYS A  88       6.496   3.589  -1.173  1.00 66.49           N  
ATOM    994  CA  CYS A  88       5.788   4.769  -1.628  1.00 66.49           C  
ATOM    995  C   CYS A  88       4.305   4.634  -1.299  1.00 66.49           C  
ATOM    996  O   CYS A  88       3.771   3.524  -1.303  1.00 66.49           O  
ATOM    997  CB  CYS A  88       5.992   4.943  -3.127  1.00 66.49           C  
ATOM    998  SG  CYS A  88       7.650   5.352  -3.703  1.00 66.49           S  
ATOM    999  H   CYS A  88       6.072   2.697  -1.383  1.00 66.49           H  
ATOM   1000  HA  CYS A  88       6.177   5.649  -1.115  1.00 66.49           H  
ATOM   1001  HB2 CYS A  88       5.733   3.984  -3.575  1.00 66.49           H  
ATOM   1002  HB3 CYS A  88       5.305   5.706  -3.494  1.00 66.49           H  
ATOM   1003  N   SER A  89       3.644   5.758  -1.057  1.00 66.42           N  
ATOM   1004  CA  SER A  89       2.191   5.847  -0.965  1.00 66.42           C  
ATOM   1005  C   SER A  89       1.655   6.932  -1.894  1.00 66.42           C  
ATOM   1006  O   SER A  89       2.360   7.877  -2.262  1.00 66.42           O  
ATOM   1007  CB  SER A  89       1.744   6.060   0.484  1.00 66.42           C  
ATOM   1008  OG  SER A  89       2.158   7.335   0.931  1.00 66.42           O  
ATOM   1009  H   SER A  89       4.160   6.620  -0.956  1.00 66.42           H  
ATOM   1010  HA  SER A  89       1.770   4.899  -1.300  1.00 66.42           H  
ATOM   1011  HB2 SER A  89       2.182   5.287   1.115  1.00 66.42           H  
ATOM   1012  HB3 SER A  89       0.658   5.987   0.545  1.00 66.42           H  
ATOM   1013  HG  SER A  89       2.019   7.407   1.878  1.00 66.42           H  
ATOM   1014  N   VAL A  90       0.397   6.794  -2.312  1.00 65.21           N  
ATOM   1015  CA  VAL A  90      -0.300   7.817  -3.105  1.00 65.21           C  
ATOM   1016  C   VAL A  90      -1.613   8.163  -2.428  1.00 65.21           C  
ATOM   1017  O   VAL A  90      -2.575   7.421  -2.565  1.00 65.21           O  
ATOM   1018  CB  VAL A  90      -0.546   7.359  -4.554  1.00 65.21           C  
ATOM   1019  CG1 VAL A  90      -1.183   8.497  -5.361  1.00 65.21           C  
ATOM   1020  CG2 VAL A  90       0.754   7.007  -5.264  1.00 65.21           C  
ATOM   1021  H   VAL A  90      -0.112   5.971  -2.023  1.00 65.21           H  
ATOM   1022  HA  VAL A  90       0.300   8.726  -3.142  1.00 65.21           H  
ATOM   1023  HB  VAL A  90      -1.199   6.487  -4.575  1.00 65.21           H  
ATOM   1024 HG11 VAL A  90      -0.577   9.400  -5.287  1.00 65.21           H  
ATOM   1025 HG12 VAL A  90      -2.189   8.703  -4.997  1.00 65.21           H  
ATOM   1026 HG13 VAL A  90      -1.248   8.200  -6.408  1.00 65.21           H  
ATOM   1027 HG21 VAL A  90       0.523   6.727  -6.292  1.00 65.21           H  
ATOM   1028 HG22 VAL A  90       1.415   7.873  -5.250  1.00 65.21           H  
ATOM   1029 HG23 VAL A  90       1.242   6.168  -4.769  1.00 65.21           H  
ATOM   1030  N   GLU A  91      -1.688   9.285  -1.710  1.00 61.32           N  
ATOM   1031  CA  GLU A  91      -2.920   9.655  -0.993  1.00 61.32           C  
ATOM   1032  C   GLU A  91      -4.008  10.200  -1.944  1.00 61.32           C  
ATOM   1033  O   GLU A  91      -5.108   9.652  -1.999  1.00 61.32           O  
ATOM   1034  CB  GLU A  91      -2.629  10.634   0.166  1.00 61.32           C  
ATOM   1035  CG  GLU A  91      -1.859  10.030   1.369  1.00 61.32           C  
ATOM   1036  CD  GLU A  91      -1.863  10.947   2.626  1.00 61.32           C  
ATOM   1037  OE1 GLU A  91      -1.584  10.486   3.766  1.00 61.32           O  
ATOM   1038  OE2 GLU A  91      -2.201  12.143   2.492  1.00 61.32           O1-
ATOM   1039  H   GLU A  91      -0.842   9.806  -1.529  1.00 61.32           H  
ATOM   1040  HA  GLU A  91      -3.342   8.756  -0.543  1.00 61.32           H  
ATOM   1041  HB2 GLU A  91      -3.593  10.986   0.534  1.00 61.32           H  
ATOM   1042  HB3 GLU A  91      -2.082  11.493  -0.220  1.00 61.32           H  
ATOM   1043  HG2 GLU A  91      -0.832   9.831   1.065  1.00 61.32           H  
ATOM   1044  HG3 GLU A  91      -2.323   9.079   1.630  1.00 61.32           H  
ATOM   1045  N   GLN A  92      -3.730  11.265  -2.714  1.00 58.30           N  
ATOM   1046  CA  GLN A  92      -4.765  11.951  -3.517  1.00 58.30           C  
ATOM   1047  C   GLN A  92      -4.321  12.334  -4.929  1.00 58.30           C  
ATOM   1048  O   GLN A  92      -5.047  12.062  -5.885  1.00 58.30           O  
ATOM   1049  CB  GLN A  92      -5.258  13.209  -2.785  1.00 58.30           C  
ATOM   1050  CG  GLN A  92      -5.976  12.887  -1.464  1.00 58.30           C  
ATOM   1051  CD  GLN A  92      -6.558  14.122  -0.788  1.00 58.30           C  
ATOM   1052  NE2 GLN A  92      -7.190  13.963   0.353  1.00 58.30           N  
ATOM   1053  OE1 GLN A  92      -6.465  15.242  -1.261  1.00 58.30           O  
ATOM   1054  H   GLN A  92      -2.809  11.670  -2.630  1.00 58.30           H  
ATOM   1055  HA  GLN A  92      -5.622  11.290  -3.645  1.00 58.30           H  
ATOM   1056  HB2 GLN A  92      -4.415  13.870  -2.584  1.00 58.30           H  
ATOM   1057  HB3 GLN A  92      -5.957  13.733  -3.436  1.00 58.30           H  
ATOM   1058  HG2 GLN A  92      -6.786  12.183  -1.656  1.00 58.30           H  
ATOM   1059  HG3 GLN A  92      -5.276  12.424  -0.768  1.00 58.30           H  
ATOM   1060 HE21 GLN A  92      -7.246  13.054   0.790  1.00 58.30           H  
ATOM   1061 HE22 GLN A  92      -7.553  14.803   0.779  1.00 58.30           H  
ATOM   1062  N   ASN A  93      -3.136  12.939  -5.062  1.00 60.05           N  
ATOM   1063  CA  ASN A  93      -2.608  13.412  -6.337  1.00 60.05           C  
ATOM   1064  C   ASN A  93      -1.522  12.464  -6.827  1.00 60.05           C  
ATOM   1065  O   ASN A  93      -0.450  12.395  -6.227  1.00 60.05           O  
ATOM   1066  CB  ASN A  93      -2.115  14.865  -6.191  1.00 60.05           C  
ATOM   1067  CG  ASN A  93      -3.259  15.845  -5.998  1.00 60.05           C  
ATOM   1068  ND2 ASN A  93      -2.994  17.017  -5.475  1.00 60.05           N  
ATOM   1069  OD1 ASN A  93      -4.399  15.579  -6.329  1.00 60.05           O  
ATOM   1070  H   ASN A  93      -2.584  13.102  -4.233  1.00 60.05           H  
ATOM   1071  HA  ASN A  93      -3.402  13.407  -7.084  1.00 60.05           H  
ATOM   1072  HB2 ASN A  93      -1.430  14.934  -5.346  1.00 60.05           H  
ATOM   1073  HB3 ASN A  93      -1.578  15.161  -7.092  1.00 60.05           H  
ATOM   1074 HD21 ASN A  93      -2.051  17.281  -5.224  1.00 60.05           H  
ATOM   1075 HD22 ASN A  93      -3.787  17.634  -5.370  1.00 60.05           H  
ATOM   1076  N   CYS A  94      -1.773  11.796  -7.956  1.00 61.19           N  
ATOM   1077  CA  CYS A  94      -0.781  10.941  -8.603  1.00 61.19           C  
ATOM   1078  C   CYS A  94       0.538  11.674  -8.867  1.00 61.19           C  
ATOM   1079  O   CYS A  94       1.547  11.015  -9.006  1.00 61.19           O  
ATOM   1080  CB  CYS A  94      -1.328  10.427  -9.938  1.00 61.19           C  
ATOM   1081  SG  CYS A  94      -2.861   9.472  -9.883  1.00 61.19           S  
ATOM   1082  H   CYS A  94      -2.691  11.849  -8.373  1.00 61.19           H  
ATOM   1083  HA  CYS A  94      -0.568  10.090  -7.955  1.00 61.19           H  
ATOM   1084  HB2 CYS A  94      -1.489  11.280 -10.597  1.00 61.19           H  
ATOM   1085  HB3 CYS A  94      -0.565   9.802 -10.401  1.00 61.19           H  
ATOM   1086  N   GLU A  95       0.552  13.010  -8.929  1.00 60.32           N  
ATOM   1087  CA  GLU A  95       1.742  13.840  -9.176  1.00 60.32           C  
ATOM   1088  C   GLU A  95       2.775  13.844  -8.044  1.00 60.32           C  
ATOM   1089  O   GLU A  95       3.960  14.062  -8.304  1.00 60.32           O  
ATOM   1090  CB  GLU A  95       1.285  15.283  -9.412  1.00 60.32           C  
ATOM   1091  CG  GLU A  95       0.614  15.418 -10.780  1.00 60.32           C  
ATOM   1092  CD  GLU A  95      -0.060  16.777 -10.993  1.00 60.32           C  
ATOM   1093  OE1 GLU A  95      -0.830  16.855 -11.974  1.00 60.32           O  
ATOM   1094  OE2 GLU A  95       0.178  17.695 -10.176  1.00 60.32           O1-
ATOM   1095  H   GLU A  95      -0.334  13.486  -8.847  1.00 60.32           H  
ATOM   1096  HA  GLU A  95       2.257  13.488 -10.070  1.00 60.32           H  
ATOM   1097  HB2 GLU A  95       2.147  15.949  -9.381  1.00 60.32           H  
ATOM   1098  HB3 GLU A  95       0.591  15.569  -8.622  1.00 60.32           H  
ATOM   1099  HG2 GLU A  95      -0.129  14.626 -10.877  1.00 60.32           H  
ATOM   1100  HG3 GLU A  95       1.365  15.261 -11.554  1.00 60.32           H  
ATOM   1101  N   ARG A  96       2.348  13.619  -6.796  1.00 65.63           N  
ATOM   1102  CA  ARG A  96       3.215  13.672  -5.610  1.00 65.63           C  
ATOM   1103  C   ARG A  96       3.064  12.397  -4.776  1.00 65.63           C  
ATOM   1104  O   ARG A  96       2.432  12.450  -3.723  1.00 65.63           O  
ATOM   1105  CB  ARG A  96       2.924  14.933  -4.779  1.00 65.63           C  
ATOM   1106  CG  ARG A  96       3.416  16.219  -5.451  1.00 65.63           C  
ATOM   1107  CD  ARG A  96       3.221  17.393  -4.486  1.00 65.63           C  
ATOM   1108  NE  ARG A  96       3.825  18.633  -5.006  1.00 65.63           N  
ATOM   1109  CZ  ARG A  96       3.773  19.822  -4.432  1.00 65.63           C  
ATOM   1110  NH1 ARG A  96       3.129  20.022  -3.315  1.00 65.63           N1+
ATOM   1111  NH2 ARG A  96       4.372  20.844  -4.977  1.00 65.63           N  
ATOM   1112  H   ARG A  96       1.384  13.347  -6.666  1.00 65.63           H  
ATOM   1113  HA  ARG A  96       4.262  13.710  -5.909  1.00 65.63           H  
ATOM   1114  HB2 ARG A  96       3.439  14.838  -3.824  1.00 65.63           H  
ATOM   1115  HB3 ARG A  96       1.853  15.005  -4.584  1.00 65.63           H  
ATOM   1116  HG2 ARG A  96       4.475  16.116  -5.686  1.00 65.63           H  
ATOM   1117  HG3 ARG A  96       2.858  16.399  -6.370  1.00 65.63           H  
ATOM   1118  HD2 ARG A  96       2.152  17.537  -4.328  1.00 65.63           H  
ATOM   1119  HD3 ARG A  96       3.685  17.143  -3.532  1.00 65.63           H  
ATOM   1120  HE  ARG A  96       4.312  18.558  -5.888  1.00 65.63           H  
ATOM   1121 HH11 ARG A  96       3.087  20.937  -2.891  1.00 65.63           H  
ATOM   1122 HH12 ARG A  96       2.673  19.236  -2.875  1.00 65.63           H  
ATOM   1123 HH21 ARG A  96       4.314  21.753  -4.542  1.00 65.63           H  
ATOM   1124 HH22 ARG A  96       4.848  20.735  -5.860  1.00 65.63           H  
ATOM   1125  N   PRO A  97       3.606  11.256  -5.234  1.00 68.72           N  
ATOM   1126  CA  PRO A  97       3.717  10.096  -4.360  1.00 68.72           C  
ATOM   1127  C   PRO A  97       4.635  10.440  -3.176  1.00 68.72           C  
ATOM   1128  O   PRO A  97       5.633  11.135  -3.359  1.00 68.72           O  
ATOM   1129  CB  PRO A  97       4.264   8.976  -5.245  1.00 68.72           C  
ATOM   1130  CG  PRO A  97       5.076   9.717  -6.299  1.00 68.72           C  
ATOM   1131  CD  PRO A  97       4.327  11.038  -6.483  1.00 68.72           C  
ATOM   1132  HA  PRO A  97       2.736   9.813  -3.977  1.00 68.72           H  
ATOM   1133  HB2 PRO A  97       4.868   8.264  -4.684  1.00 68.72           H  
ATOM   1134  HB3 PRO A  97       3.436   8.467  -5.740  1.00 68.72           H  
ATOM   1135  HG2 PRO A  97       5.145   9.158  -7.232  1.00 68.72           H  
ATOM   1136  HG3 PRO A  97       6.065   9.896  -5.878  1.00 68.72           H  
ATOM   1137  HD2 PRO A  97       5.035  11.840  -6.691  1.00 68.72           H  
ATOM   1138  HD3 PRO A  97       3.609  10.945  -7.298  1.00 68.72           H  
ATOM   1139  N   ASP A  98       4.308   9.971  -1.975  1.00 74.91           N  
ATOM   1140  CA  ASP A  98       5.195  10.086  -0.817  1.00 74.91           C  
ATOM   1141  C   ASP A  98       6.073   8.840  -0.752  1.00 74.91           C  
ATOM   1142  O   ASP A  98       5.604   7.746  -0.448  1.00 74.91           O  
ATOM   1143  CB  ASP A  98       4.411  10.310   0.483  1.00 74.91           C  
ATOM   1144  CG  ASP A  98       5.342  10.524   1.688  1.00 74.91           C  
ATOM   1145  OD1 ASP A  98       6.549  10.789   1.466  1.00 74.91           O  
ATOM   1146  OD2 ASP A  98       4.839  10.456   2.831  1.00 74.91           O1-
ATOM   1147  H   ASP A  98       3.503   9.367  -1.886  1.00 74.91           H  
ATOM   1148  HA  ASP A  98       5.843  10.952  -0.945  1.00 74.91           H  
ATOM   1149  HB2 ASP A  98       3.762   9.454   0.671  1.00 74.91           H  
ATOM   1150  HB3 ASP A  98       3.784  11.194   0.366  1.00 74.91           H  
ATOM   1151  N   CYS A  99       7.342   8.996  -1.108  1.00 75.14           N  
ATOM   1152  CA  CYS A  99       8.303   7.907  -1.187  1.00 75.14           C  
ATOM   1153  C   CYS A  99       9.422   8.112  -0.174  1.00 75.14           C  
ATOM   1154  O   CYS A  99      10.097   9.143  -0.197  1.00 75.14           O  
ATOM   1155  CB  CYS A  99       8.869   7.847  -2.605  1.00 75.14           C  
ATOM   1156  SG  CYS A  99       7.709   7.372  -3.904  1.00 75.14           S  
ATOM   1157  H   CYS A  99       7.659   9.940  -1.278  1.00 75.14           H  
ATOM   1158  HA  CYS A  99       7.818   6.955  -0.971  1.00 75.14           H  
ATOM   1159  HB2 CYS A  99       9.267   8.831  -2.852  1.00 75.14           H  
ATOM   1160  HB3 CYS A  99       9.693   7.133  -2.620  1.00 75.14           H  
ATOM   1161  N   ASN A 100       9.736   7.084   0.616  1.00 78.77           N  
ATOM   1162  CA  ASN A 100      10.888   7.095   1.529  1.00 78.77           C  
ATOM   1163  C   ASN A 100      12.228   6.816   0.807  1.00 78.77           C  
ATOM   1164  O   ASN A 100      13.113   6.131   1.324  1.00 78.77           O  
ATOM   1165  CB  ASN A 100      10.618   6.180   2.736  1.00 78.77           C  
ATOM   1166  CG  ASN A 100      10.709   4.707   2.404  1.00 78.77           C  
ATOM   1167  ND2 ASN A 100      10.636   3.845   3.387  1.00 78.77           N  
ATOM   1168  OD1 ASN A 100      10.838   4.305   1.267  1.00 78.77           O  
ATOM   1169  H   ASN A 100       9.191   6.238   0.537  1.00 78.77           H  
ATOM   1170  HA  ASN A 100      10.974   8.109   1.919  1.00 78.77           H  
ATOM   1171  HB2 ASN A 100       9.630   6.394   3.143  1.00 78.77           H  
ATOM   1172  HB3 ASN A 100      11.361   6.396   3.505  1.00 78.77           H  
ATOM   1173 HD21 ASN A 100      10.579   2.869   3.133  1.00 78.77           H  
ATOM   1174 HD22 ASN A 100      10.449   4.166   4.326  1.00 78.77           H  
ATOM   1175  N   LEU A 101      12.375   7.341  -0.409  1.00 75.13           N  
ATOM   1176  CA  LEU A 101      13.587   7.213  -1.206  1.00 75.13           C  
ATOM   1177  C   LEU A 101      14.730   8.056  -0.614  1.00 75.13           C  
ATOM   1178  O   LEU A 101      14.485   9.086   0.022  1.00 75.13           O  
ATOM   1179  CB  LEU A 101      13.278   7.616  -2.659  1.00 75.13           C  
ATOM   1180  CG  LEU A 101      12.588   6.505  -3.466  1.00 75.13           C  
ATOM   1181  CD1 LEU A 101      12.028   7.073  -4.769  1.00 75.13           C  
ATOM   1182  CD2 LEU A 101      13.575   5.388  -3.818  1.00 75.13           C  
ATOM   1183  H   LEU A 101      11.665   7.994  -0.709  1.00 75.13           H  
ATOM   1184  HA  LEU A 101      13.886   6.166  -1.172  1.00 75.13           H  
ATOM   1185  HB2 LEU A 101      14.210   7.875  -3.160  1.00 75.13           H  
ATOM   1186  HB3 LEU A 101      12.653   8.509  -2.651  1.00 75.13           H  
ATOM   1187  HG  LEU A 101      11.765   6.092  -2.883  1.00 75.13           H  
ATOM   1188 HD11 LEU A 101      11.241   7.789  -4.533  1.00 75.13           H  
ATOM   1189 HD12 LEU A 101      12.817   7.558  -5.344  1.00 75.13           H  
ATOM   1190 HD13 LEU A 101      11.583   6.270  -5.357  1.00 75.13           H  
ATOM   1191 HD21 LEU A 101      13.095   4.640  -4.450  1.00 75.13           H  
ATOM   1192 HD22 LEU A 101      14.430   5.798  -4.355  1.00 75.13           H  
ATOM   1193 HD23 LEU A 101      13.922   4.893  -2.912  1.00 75.13           H  
ATOM   1194  N   PRO A 102      16.002   7.678  -0.846  1.00 78.08           N  
ATOM   1195  CA  PRO A 102      17.125   8.523  -0.463  1.00 78.08           C  
ATOM   1196  C   PRO A 102      17.021   9.887  -1.156  1.00 78.08           C  
ATOM   1197  O   PRO A 102      16.625   9.958  -2.316  1.00 78.08           O  
ATOM   1198  CB  PRO A 102      18.392   7.759  -0.865  1.00 78.08           C  
ATOM   1199  CG  PRO A 102      17.916   6.320  -1.078  1.00 78.08           C  
ATOM   1200  CD  PRO A 102      16.463   6.475  -1.516  1.00 78.08           C  
ATOM   1201  HA  PRO A 102      17.105   8.655   0.619  1.00 78.08           H  
ATOM   1202  HB2 PRO A 102      18.802   8.159  -1.793  1.00 78.08           H  
ATOM   1203  HB3 PRO A 102      19.148   7.809  -0.080  1.00 78.08           H  
ATOM   1204  HG2 PRO A 102      17.947   5.787  -0.128  1.00 78.08           H  
ATOM   1205  HG3 PRO A 102      18.512   5.796  -1.826  1.00 78.08           H  
ATOM   1206  HD2 PRO A 102      16.405   6.614  -2.596  1.00 78.08           H  
ATOM   1207  HD3 PRO A 102      15.889   5.597  -1.221  1.00 78.08           H  
ATOM   1208  N   ARG A 103      17.443  10.968  -0.486  1.00 74.27           N  
ATOM   1209  CA  ARG A 103      17.302  12.358  -0.982  1.00 74.27           C  
ATOM   1210  C   ARG A 103      17.884  12.616  -2.379  1.00 74.27           C  
ATOM   1211  O   ARG A 103      17.537  13.607  -3.006  1.00 74.27           O  
ATOM   1212  CB  ARG A 103      17.963  13.339  -0.000  1.00 74.27           C  
ATOM   1213  CG  ARG A 103      17.211  13.483   1.328  1.00 74.27           C  
ATOM   1214  CD  ARG A 103      17.882  14.577   2.170  1.00 74.27           C  
ATOM   1215  NE  ARG A 103      17.166  14.812   3.437  1.00 74.27           N  
ATOM   1216  CZ  ARG A 103      17.470  15.726   4.344  1.00 74.27           C  
ATOM   1217  NH1 ARG A 103      18.482  16.537   4.200  1.00 74.27           N1+
ATOM   1218  NH2 ARG A 103      16.752  15.844   5.425  1.00 74.27           N  
ATOM   1219  H   ARG A 103      17.733  10.827   0.471  1.00 74.27           H  
ATOM   1220  HA  ARG A 103      16.241  12.592  -1.073  1.00 74.27           H  
ATOM   1221  HB2 ARG A 103      17.995  14.323  -0.469  1.00 74.27           H  
ATOM   1222  HB3 ARG A 103      18.989  13.025   0.191  1.00 74.27           H  
ATOM   1223  HG2 ARG A 103      17.228  12.538   1.871  1.00 74.27           H  
ATOM   1224  HG3 ARG A 103      16.177  13.764   1.128  1.00 74.27           H  
ATOM   1225  HD2 ARG A 103      17.896  15.500   1.590  1.00 74.27           H  
ATOM   1226  HD3 ARG A 103      18.908  14.278   2.380  1.00 74.27           H  
ATOM   1227  HE  ARG A 103      16.356  14.237   3.617  1.00 74.27           H  
ATOM   1228 HH11 ARG A 103      19.046  16.476   3.365  1.00 74.27           H  
ATOM   1229 HH12 ARG A 103      18.701  17.221   4.911  1.00 74.27           H  
ATOM   1230 HH21 ARG A 103      16.978  16.548   6.113  1.00 74.27           H  
ATOM   1231 HH22 ARG A 103      15.952  15.246   5.575  1.00 74.27           H  
ATOM   1232  N   THR A 104      18.804  11.771  -2.836  1.00 78.72           N  
ATOM   1233  CA  THR A 104      19.454  11.874  -4.149  1.00 78.72           C  
ATOM   1234  C   THR A 104      18.642  11.247  -5.285  1.00 78.72           C  
ATOM   1235  O   THR A 104      18.971  11.448  -6.454  1.00 78.72           O  
ATOM   1236  CB  THR A 104      20.840  11.220  -4.091  1.00 78.72           C  
ATOM   1237  CG2 THR A 104      21.778  11.953  -3.133  1.00 78.72           C  
ATOM   1238  OG1 THR A 104      20.743   9.887  -3.631  1.00 78.72           O  
ATOM   1239  H   THR A 104      19.017  10.956  -2.278  1.00 78.72           H  
ATOM   1240  HA  THR A 104      19.582  12.926  -4.404  1.00 78.72           H  
ATOM   1241  HB  THR A 104      21.292  11.235  -5.083  1.00 78.72           H  
ATOM   1242  HG1 THR A 104      21.637   9.536  -3.603  1.00 78.72           H  
ATOM   1243 HG21 THR A 104      21.842  13.002  -3.419  1.00 78.72           H  
ATOM   1244 HG22 THR A 104      21.414  11.883  -2.108  1.00 78.72           H  
ATOM   1245 HG23 THR A 104      22.776  11.516  -3.189  1.00 78.72           H  
ATOM   1246  N   TRP A 105      17.604  10.477  -4.966  1.00 77.08           N  
ATOM   1247  CA  TRP A 105      16.712   9.860  -5.939  1.00 77.08           C  
ATOM   1248  C   TRP A 105      15.597  10.820  -6.328  1.00 77.08           C  
ATOM   1249  O   TRP A 105      15.121  11.606  -5.513  1.00 77.08           O  
ATOM   1250  CB  TRP A 105      16.127   8.573  -5.367  1.00 77.08           C  
ATOM   1251  CG  TRP A 105      17.087   7.434  -5.258  1.00 77.08           C  
ATOM   1252  CD1 TRP A 105      18.203   7.404  -4.500  1.00 77.08           C  
ATOM   1253  CD2 TRP A 105      17.041   6.156  -5.950  1.00 77.08           C  
ATOM   1254  CE2 TRP A 105      18.153   5.372  -5.524  1.00 77.08           C  
ATOM   1255  CE3 TRP A 105      16.167   5.582  -6.895  1.00 77.08           C  
ATOM   1256  NE1 TRP A 105      18.828   6.181  -4.637  1.00 77.08           N  
ATOM   1257  CZ2 TRP A 105      18.373   4.069  -5.990  1.00 77.08           C  
ATOM   1258  CZ3 TRP A 105      16.371   4.271  -7.361  1.00 77.08           C  
ATOM   1259  CH2 TRP A 105      17.460   3.511  -6.900  1.00 77.08           C  
ATOM   1260  H   TRP A 105      17.321  10.422  -3.998  1.00 77.08           H  
ATOM   1261  HA  TRP A 105      17.271   9.610  -6.841  1.00 77.08           H  
ATOM   1262  HB2 TRP A 105      15.300   8.255  -6.002  1.00 77.08           H  
ATOM   1263  HB3 TRP A 105      15.716   8.788  -4.380  1.00 77.08           H  
ATOM   1264  HD1 TRP A 105      18.541   8.227  -3.887  1.00 77.08           H  
ATOM   1265  HE1 TRP A 105      19.658   5.918  -4.124  1.00 77.08           H  
ATOM   1266  HE3 TRP A 105      15.318   6.155  -7.238  1.00 77.08           H  
ATOM   1267  HZ2 TRP A 105      19.208   3.493  -5.620  1.00 77.08           H  
ATOM   1268  HZ3 TRP A 105      15.658   3.832  -8.043  1.00 77.08           H  
ATOM   1269  HH2 TRP A 105      17.581   2.489  -7.231  1.00 77.08           H  
ATOM   1270  N   ASN A 106      15.147  10.706  -7.574  1.00 73.96           N  
ATOM   1271  CA  ASN A 106      14.030  11.486  -8.087  1.00 73.96           C  
ATOM   1272  C   ASN A 106      12.875  10.554  -8.427  1.00 73.96           C  
ATOM   1273  O   ASN A 106      13.080   9.437  -8.895  1.00 73.96           O  
ATOM   1274  CB  ASN A 106      14.478  12.299  -9.309  1.00 73.96           C  
ATOM   1275  CG  ASN A 106      15.488  13.368  -8.948  1.00 73.96           C  
ATOM   1276  ND2 ASN A 106      16.661  13.332  -9.536  1.00 73.96           N  
ATOM   1277  OD1 ASN A 106      15.221  14.264  -8.172  1.00 73.96           O  
ATOM   1278  H   ASN A 106      15.502   9.953  -8.146  1.00 73.96           H  
ATOM   1279  HA  ASN A 106      13.682  12.183  -7.325  1.00 73.96           H  
ATOM   1280  HB2 ASN A 106      13.614  12.802  -9.741  1.00 73.96           H  
ATOM   1281  HB3 ASN A 106      14.902  11.630 -10.058  1.00 73.96           H  
ATOM   1282 HD21 ASN A 106      16.916  12.544 -10.113  1.00 73.96           H  
ATOM   1283 HD22 ASN A 106      17.326  14.025  -9.224  1.00 73.96           H  
ATOM   1284  N   TYR A 107      11.650  11.028  -8.271  1.00 73.84           N  
ATOM   1285  CA  TYR A 107      10.469  10.320  -8.738  1.00 73.84           C  
ATOM   1286  C   TYR A 107       9.479  11.310  -9.339  1.00 73.84           C  
ATOM   1287  O   TYR A 107       9.462  12.494  -9.002  1.00 73.84           O  
ATOM   1288  CB  TYR A 107       9.873   9.478  -7.606  1.00 73.84           C  
ATOM   1289  CG  TYR A 107       9.533  10.276  -6.365  1.00 73.84           C  
ATOM   1290  CD1 TYR A 107      10.450  10.365  -5.300  1.00 73.84           C  
ATOM   1291  CD2 TYR A 107       8.315  10.970  -6.297  1.00 73.84           C  
ATOM   1292  CE1 TYR A 107      10.117  11.084  -4.136  1.00 73.84           C  
ATOM   1293  CE2 TYR A 107       7.987  11.705  -5.145  1.00 73.84           C  
ATOM   1294  CZ  TYR A 107       8.871  11.741  -4.049  1.00 73.84           C  
ATOM   1295  OH  TYR A 107       8.538  12.436  -2.931  1.00 73.84           O  
ATOM   1296  H   TYR A 107      11.508  11.934  -7.848  1.00 73.84           H  
ATOM   1297  HA  TYR A 107      10.762   9.637  -9.536  1.00 73.84           H  
ATOM   1298  HB2 TYR A 107       8.972   8.980  -7.967  1.00 73.84           H  
ATOM   1299  HB3 TYR A 107      10.586   8.698  -7.339  1.00 73.84           H  
ATOM   1300  HD1 TYR A 107      11.412   9.878  -5.370  1.00 73.84           H  
ATOM   1301  HD2 TYR A 107       7.626  10.946  -7.129  1.00 73.84           H  
ATOM   1302  HE1 TYR A 107      10.809  11.134  -3.309  1.00 73.84           H  
ATOM   1303  HE2 TYR A 107       7.048  12.232  -5.071  1.00 73.84           H  
ATOM   1304  HH  TYR A 107       9.136  12.280  -2.197  1.00 73.84           H  
ATOM   1305  N   ARG A 108       8.682  10.830 -10.287  1.00 67.06           N  
ATOM   1306  CA  ARG A 108       7.616  11.594 -10.929  1.00 67.06           C  
ATOM   1307  C   ARG A 108       6.391  10.720 -10.985  1.00 67.06           C  
ATOM   1308  O   ARG A 108       6.462   9.613 -11.514  1.00 67.06           O  
ATOM   1309  CB  ARG A 108       8.008  12.024 -12.345  1.00 67.06           C  
ATOM   1310  CG  ARG A 108       9.206  12.976 -12.358  1.00 67.06           C  
ATOM   1311  CD  ARG A 108       9.470  13.418 -13.797  1.00 67.06           C  
ATOM   1312  NE  ARG A 108      10.661  14.283 -13.884  1.00 67.06           N  
ATOM   1313  CZ  ARG A 108      10.931  15.132 -14.856  1.00 67.06           C  
ATOM   1314  NH1 ARG A 108      10.151  15.257 -15.896  1.00 67.06           N1+
ATOM   1315  NH2 ARG A 108      11.999  15.879 -14.809  1.00 67.06           N  
ATOM   1316  H   ARG A 108       8.771   9.851 -10.521  1.00 67.06           H  
ATOM   1317  HA  ARG A 108       7.379  12.478 -10.335  1.00 67.06           H  
ATOM   1318  HB2 ARG A 108       7.154  12.526 -12.800  1.00 67.06           H  
ATOM   1319  HB3 ARG A 108       8.241  11.141 -12.940  1.00 67.06           H  
ATOM   1320  HG2 ARG A 108       8.990  13.847 -11.739  1.00 67.06           H  
ATOM   1321  HG3 ARG A 108      10.088  12.467 -11.969  1.00 67.06           H  
ATOM   1322  HD2 ARG A 108       9.622  12.533 -14.415  1.00 67.06           H  
ATOM   1323  HD3 ARG A 108       8.588  13.951 -14.153  1.00 67.06           H  
ATOM   1324  HE  ARG A 108      11.295  14.260 -13.098  1.00 67.06           H  
ATOM   1325 HH11 ARG A 108      10.329  15.949 -16.610  1.00 67.06           H  
ATOM   1326 HH12 ARG A 108       9.302  14.710 -15.921  1.00 67.06           H  
ATOM   1327 HH21 ARG A 108      12.683  15.735 -14.080  1.00 67.06           H  
ATOM   1328 HH22 ARG A 108      12.095  16.671 -15.429  1.00 67.06           H  
ATOM   1329  N   GLY A 109       5.288  11.224 -10.470  1.00 63.41           N  
ATOM   1330  CA  GLY A 109       4.013  10.580 -10.675  1.00 63.41           C  
ATOM   1331  C   GLY A 109       3.206  11.288 -11.762  1.00 63.41           C  
ATOM   1332  O   GLY A 109       3.380  12.483 -12.009  1.00 63.41           O  
ATOM   1333  H   GLY A 109       5.286  12.150 -10.067  1.00 63.41           H  
ATOM   1334  HA2 GLY A 109       3.517  10.557  -9.705  1.00 63.41           H  
ATOM   1335  HA3 GLY A 109       4.142   9.538 -10.970  1.00 63.41           H  
ATOM   1336  N   GLN A 110       2.382  10.529 -12.473  1.00 62.43           N  
ATOM   1337  CA  GLN A 110       1.555  11.001 -13.573  1.00 62.43           C  
ATOM   1338  C   GLN A 110       0.122  10.500 -13.388  1.00 62.43           C  
ATOM   1339  O   GLN A 110      -0.110   9.317 -13.128  1.00 62.43           O  
ATOM   1340  CB  GLN A 110       2.173  10.560 -14.914  1.00 62.43           C  
ATOM   1341  CG  GLN A 110       1.333  11.041 -16.108  1.00 62.43           C  
ATOM   1342  CD  GLN A 110       1.960  10.796 -17.475  1.00 62.43           C  
ATOM   1343  NE2 GLN A 110       1.315  11.254 -18.525  1.00 62.43           N  
ATOM   1344  OE1 GLN A 110       3.017  10.211 -17.648  1.00 62.43           O  
ATOM   1345  H   GLN A 110       2.331   9.545 -12.250  1.00 62.43           H  
ATOM   1346  HA  GLN A 110       1.533  12.090 -13.557  1.00 62.43           H  
ATOM   1347  HB2 GLN A 110       2.248   9.473 -14.943  1.00 62.43           H  
ATOM   1348  HB3 GLN A 110       3.175  10.982 -14.992  1.00 62.43           H  
ATOM   1349  HG2 GLN A 110       0.379  10.514 -16.094  1.00 62.43           H  
ATOM   1350  HG3 GLN A 110       1.142  12.109 -16.005  1.00 62.43           H  
ATOM   1351 HE21 GLN A 110       1.740  11.081 -19.424  1.00 62.43           H  
ATOM   1352 HE22 GLN A 110       0.413  11.691 -18.396  1.00 62.43           H  
ATOM   1353  N   TRP A 111      -0.829  11.419 -13.555  1.00 47.82           N  
ATOM   1354  CA  TRP A 111      -2.246  11.104 -13.692  1.00 47.82           C  
ATOM   1355  C   TRP A 111      -2.551  10.523 -15.070  1.00 47.82           C  
ATOM   1356  O   TRP A 111      -2.079  11.026 -16.094  1.00 47.82           O  
ATOM   1357  CB  TRP A 111      -3.087  12.368 -13.492  1.00 47.82           C  
ATOM   1358  CG  TRP A 111      -3.339  12.743 -12.072  1.00 47.82           C  
ATOM   1359  CD1 TRP A 111      -2.702  13.712 -11.382  1.00 47.82           C  
ATOM   1360  CD2 TRP A 111      -4.409  12.271 -11.204  1.00 47.82           C  
ATOM   1361  CE2 TRP A 111      -4.342  12.994  -9.977  1.00 47.82           C  
ATOM   1362  CE3 TRP A 111      -5.472  11.355 -11.362  1.00 47.82           C  
ATOM   1363  NE1 TRP A 111      -3.262  13.839 -10.127  1.00 47.82           N  
ATOM   1364  CZ2 TRP A 111      -5.296  12.829  -8.965  1.00 47.82           C  
ATOM   1365  CZ3 TRP A 111      -6.424  11.169 -10.343  1.00 47.82           C  
ATOM   1366  CH2 TRP A 111      -6.337  11.906  -9.149  1.00 47.82           C  
ATOM   1367  H   TRP A 111      -0.554  12.375 -13.728  1.00 47.82           H  
ATOM   1368  HA  TRP A 111      -2.533  10.370 -12.939  1.00 47.82           H  
ATOM   1369  HB2 TRP A 111      -2.624  13.206 -14.014  1.00 47.82           H  
ATOM   1370  HB3 TRP A 111      -4.064  12.213 -13.951  1.00 47.82           H  
ATOM   1371  HD1 TRP A 111      -1.952  14.364 -11.805  1.00 47.82           H  
ATOM   1372  HE1 TRP A 111      -3.077  14.637  -9.536  1.00 47.82           H  
ATOM   1373  HE3 TRP A 111      -5.551  10.787 -12.277  1.00 47.82           H  
ATOM   1374  HZ2 TRP A 111      -5.272  13.440  -8.075  1.00 47.82           H  
ATOM   1375  HZ3 TRP A 111      -7.225  10.459 -10.483  1.00 47.82           H  
ATOM   1376  HH2 TRP A 111      -7.083  11.784  -8.378  1.00 47.82           H  
ATOM   1377  N   GLY A 112      -3.422   9.522 -15.090  1.00 50.13           N  
ATOM   1378  CA  GLY A 112      -3.987   8.968 -16.311  1.00 50.13           C  
ATOM   1379  C   GLY A 112      -3.753   7.473 -16.397  1.00 50.13           C  
ATOM   1380  O   GLY A 112      -2.667   6.999 -16.068  1.00 50.13           O  
ATOM   1381  H   GLY A 112      -3.684   9.094 -14.213  1.00 50.13           H  
ATOM   1382  HA2 GLY A 112      -3.546   9.430 -17.194  1.00 50.13           H  
ATOM   1383  HA3 GLY A 112      -5.058   9.171 -16.317  1.00 50.13           H  
ATOM   1384  N   LEU A 113      -4.805   6.778 -16.847  1.00 43.04           N  
ATOM   1385  CA  LEU A 113      -4.869   5.347 -17.144  1.00 43.04           C  
ATOM   1386  C   LEU A 113      -3.486   4.789 -17.444  1.00 43.04           C  
ATOM   1387  O   LEU A 113      -2.833   5.271 -18.378  1.00 43.04           O  
ATOM   1388  CB  LEU A 113      -5.757   5.151 -18.392  1.00 43.04           C  
ATOM   1389  CG  LEU A 113      -7.256   5.382 -18.141  1.00 43.04           C  
ATOM   1390  CD1 LEU A 113      -7.965   5.707 -19.456  1.00 43.04           C  
ATOM   1391  CD2 LEU A 113      -7.902   4.141 -17.526  1.00 43.04           C  
ATOM   1392  H   LEU A 113      -5.657   7.299 -16.994  1.00 43.04           H  
ATOM   1393  HA  LEU A 113      -5.290   4.814 -16.292  1.00 43.04           H  
ATOM   1394  HB2 LEU A 113      -5.619   4.141 -18.776  1.00 43.04           H  
ATOM   1395  HB3 LEU A 113      -5.411   5.839 -19.164  1.00 43.04           H  
ATOM   1396  HG  LEU A 113      -7.393   6.228 -17.468  1.00 43.04           H  
ATOM   1397 HD11 LEU A 113      -7.848   4.881 -20.157  1.00 43.04           H  
ATOM   1398 HD12 LEU A 113      -7.552   6.620 -19.886  1.00 43.04           H  
ATOM   1399 HD13 LEU A 113      -9.027   5.860 -19.265  1.00 43.04           H  
ATOM   1400 HD21 LEU A 113      -8.962   4.324 -17.350  1.00 43.04           H  
ATOM   1401 HD22 LEU A 113      -7.796   3.283 -18.190  1.00 43.04           H  
ATOM   1402 HD23 LEU A 113      -7.433   3.911 -16.569  1.00 43.04           H  
ATOM   1403  N   ALA A 114      -3.078   3.775 -16.681  1.00 41.41           N  
ATOM   1404  CA  ALA A 114      -1.949   2.931 -17.022  1.00 41.41           C  
ATOM   1405  C   ALA A 114      -2.102   2.461 -18.472  1.00 41.41           C  
ATOM   1406  O   ALA A 114      -2.720   1.447 -18.769  1.00 41.41           O  
ATOM   1407  CB  ALA A 114      -1.897   1.748 -16.051  1.00 41.41           C  
ATOM   1408  H   ALA A 114      -3.639   3.513 -15.883  1.00 41.41           H  
ATOM   1409  HA  ALA A 114      -1.029   3.509 -16.930  1.00 41.41           H  
ATOM   1410  HB1 ALA A 114      -1.074   1.085 -16.317  1.00 41.41           H  
ATOM   1411  HB2 ALA A 114      -2.830   1.185 -16.093  1.00 41.41           H  
ATOM   1412  HB3 ALA A 114      -1.739   2.116 -15.037  1.00 41.41           H  
ATOM   1413  N   ARG A 115      -1.543   3.215 -19.417  1.00 36.82           N  
ATOM   1414  CA  ARG A 115      -1.126   2.631 -20.676  1.00 36.82           C  
ATOM   1415  C   ARG A 115       0.027   1.741 -20.240  1.00 36.82           C  
ATOM   1416  O   ARG A 115       0.961   2.320 -19.663  1.00 36.82           O  
ATOM   1417  CB  ARG A 115      -0.720   3.712 -21.686  1.00 36.82           C  
ATOM   1418  CG  ARG A 115      -1.933   4.571 -22.070  1.00 36.82           C  
ATOM   1419  CD  ARG A 115      -1.584   5.545 -23.197  1.00 36.82           C  
ATOM   1420  NE  ARG A 115      -2.762   6.346 -23.577  1.00 36.82           N  
ATOM   1421  CZ  ARG A 115      -2.885   7.131 -24.630  1.00 36.82           C  
ATOM   1422  NH1 ARG A 115      -1.905   7.302 -25.475  1.00 36.82           N1+
ATOM   1423  NH2 ARG A 115      -4.000   7.767 -24.856  1.00 36.82           N  
ATOM   1424  H   ARG A 115      -1.210   4.127 -19.138  1.00 36.82           H  
ATOM   1425  HA  ARG A 115      -1.943   2.029 -21.073  1.00 36.82           H  
ATOM   1426  HB2 ARG A 115       0.059   4.346 -21.261  1.00 36.82           H  
ATOM   1427  HB3 ARG A 115      -0.327   3.221 -22.576  1.00 36.82           H  
ATOM   1428  HG2 ARG A 115      -2.271   5.136 -21.201  1.00 36.82           H  
ATOM   1429  HG3 ARG A 115      -2.741   3.919 -22.401  1.00 36.82           H  
ATOM   1430  HD2 ARG A 115      -0.785   6.203 -22.856  1.00 36.82           H  
ATOM   1431  HD3 ARG A 115      -1.236   4.968 -24.054  1.00 36.82           H  
ATOM   1432  HE  ARG A 115      -3.559   6.270 -22.962  1.00 36.82           H  
ATOM   1433 HH11 ARG A 115      -1.039   6.820 -25.280  1.00 36.82           H  
ATOM   1434 HH12 ARG A 115      -2.025   7.922 -26.263  1.00 36.82           H  
ATOM   1435 HH21 ARG A 115      -4.119   8.360 -25.664  1.00 36.82           H  
ATOM   1436 HH22 ARG A 115      -4.778   7.645 -24.223  1.00 36.82           H  
ATOM   1437  N   PRO A 116      -0.024   0.405 -20.430  1.00 37.77           N  
ATOM   1438  CA  PRO A 116       1.146  -0.428 -20.186  1.00 37.77           C  
ATOM   1439  C   PRO A 116       2.312   0.304 -20.825  1.00 37.77           C  
ATOM   1440  O   PRO A 116       2.183   0.737 -21.978  1.00 37.77           O  
ATOM   1441  CB  PRO A 116       0.866  -1.786 -20.840  1.00 37.77           C  
ATOM   1442  CG  PRO A 116      -0.280  -1.508 -21.811  1.00 37.77           C  
ATOM   1443  CD  PRO A 116      -1.036  -0.366 -21.140  1.00 37.77           C  
ATOM   1444  HA  PRO A 116       1.311  -0.554 -19.115  1.00 37.77           H  
ATOM   1445  HB2 PRO A 116       1.739  -2.191 -21.351  1.00 37.77           H  
ATOM   1446  HB3 PRO A 116       0.521  -2.485 -20.078  1.00 37.77           H  
ATOM   1447  HG2 PRO A 116      -0.913  -2.384 -21.953  1.00 37.77           H  
ATOM   1448  HG3 PRO A 116       0.122  -1.169 -22.766  1.00 37.77           H  
ATOM   1449  HD2 PRO A 116      -1.553   0.214 -21.905  1.00 37.77           H  
ATOM   1450  HD3 PRO A 116      -1.753  -0.769 -20.424  1.00 37.77           H  
ATOM   1451  N   ALA A 117       3.328   0.620 -20.012  1.00 36.29           N  
ATOM   1452  CA  ALA A 117       4.345   1.603 -20.355  1.00 36.29           C  
ATOM   1453  C   ALA A 117       4.741   1.344 -21.797  1.00 36.29           C  
ATOM   1454  O   ALA A 117       5.197   0.241 -22.105  1.00 36.29           O  
ATOM   1455  CB  ALA A 117       5.560   1.463 -19.423  1.00 36.29           C  
ATOM   1456  H   ALA A 117       3.270   0.330 -19.046  1.00 36.29           H  
ATOM   1457  HA  ALA A 117       3.925   2.604 -20.259  1.00 36.29           H  
ATOM   1458  HB1 ALA A 117       5.284   1.665 -18.388  1.00 36.29           H  
ATOM   1459  HB2 ALA A 117       6.330   2.175 -19.722  1.00 36.29           H  
ATOM   1460  HB3 ALA A 117       5.965   0.454 -19.489  1.00 36.29           H  
ATOM   1461  N   ARG A 118       4.490   2.309 -22.696  1.00 34.40           N  
ATOM   1462  CA  ARG A 118       5.035   2.258 -24.054  1.00 34.40           C  
ATOM   1463  C   ARG A 118       6.507   1.973 -23.857  1.00 34.40           C  
ATOM   1464  O   ARG A 118       7.164   2.891 -23.395  1.00 34.40           O  
ATOM   1465  CB  ARG A 118       4.930   3.626 -24.740  1.00 34.40           C  
ATOM   1466  CG  ARG A 118       3.571   3.939 -25.347  1.00 34.40           C  
ATOM   1467  CD  ARG A 118       3.712   5.304 -26.026  1.00 34.40           C  
ATOM   1468  NE  ARG A 118       2.536   5.626 -26.844  1.00 34.40           N  
ATOM   1469  CZ  ARG A 118       2.403   6.701 -27.596  1.00 34.40           C  
ATOM   1470  NH1 ARG A 118       3.319   7.631 -27.642  1.00 34.40           N1+
ATOM   1471  NH2 ARG A 118       1.335   6.852 -28.325  1.00 34.40           N  
ATOM   1472  H   ARG A 118       4.033   3.148 -22.368  1.00 34.40           H  
ATOM   1473  HA  ARG A 118       4.571   1.465 -24.640  1.00 34.40           H  
ATOM   1474  HB2 ARG A 118       5.663   3.649 -25.546  1.00 34.40           H  
ATOM   1475  HB3 ARG A 118       5.192   4.411 -24.030  1.00 34.40           H  
ATOM   1476  HG2 ARG A 118       2.806   3.977 -24.572  1.00 34.40           H  
ATOM   1477  HG3 ARG A 118       3.317   3.178 -26.084  1.00 34.40           H  
ATOM   1478  HD2 ARG A 118       4.592   5.287 -26.670  1.00 34.40           H  
ATOM   1479  HD3 ARG A 118       3.855   6.065 -25.259  1.00 34.40           H  
ATOM   1480  HE  ARG A 118       1.825   4.911 -26.910  1.00 34.40           H  
ATOM   1481 HH11 ARG A 118       3.226   8.441 -28.237  1.00 34.40           H  
ATOM   1482 HH12 ARG A 118       4.153   7.509 -27.085  1.00 34.40           H  
ATOM   1483 HH21 ARG A 118       0.689   6.080 -28.414  1.00 34.40           H  
ATOM   1484 HH22 ARG A 118       1.268   7.635 -28.958  1.00 34.40           H  
ATOM   1485  N   LYS A 119       6.949   0.727 -24.084  1.00 35.84           N  
ATOM   1486  CA  LYS A 119       8.296   0.201 -23.818  1.00 35.84           C  
ATOM   1487  C   LYS A 119       9.268   1.328 -23.447  1.00 35.84           C  
ATOM   1488  O   LYS A 119       9.892   1.890 -24.343  1.00 35.84           O  
ATOM   1489  CB  LYS A 119       8.777  -0.512 -25.090  1.00 35.84           C  
ATOM   1490  CG  LYS A 119       8.127  -1.866 -25.387  1.00 35.84           C  
ATOM   1491  CD  LYS A 119       8.704  -2.414 -26.703  1.00 35.84           C  
ATOM   1492  CE  LYS A 119       8.234  -3.851 -26.956  1.00 35.84           C  
ATOM   1493  NZ  LYS A 119       8.780  -4.390 -28.229  1.00 35.84           N1+
ATOM   1494  H   LYS A 119       6.218   0.046 -24.238  1.00 35.84           H  
ATOM   1495  HA  LYS A 119       8.264  -0.504 -22.987  1.00 35.84           H  
ATOM   1496  HB2 LYS A 119       9.841  -0.710 -24.957  1.00 35.84           H  
ATOM   1497  HB3 LYS A 119       8.651   0.150 -25.946  1.00 35.84           H  
ATOM   1498  HG2 LYS A 119       7.046  -1.754 -25.478  1.00 35.84           H  
ATOM   1499  HG3 LYS A 119       8.352  -2.554 -24.573  1.00 35.84           H  
ATOM   1500  HD2 LYS A 119       9.793  -2.403 -26.653  1.00 35.84           H  
ATOM   1501  HD3 LYS A 119       8.384  -1.774 -27.525  1.00 35.84           H  
ATOM   1502  HE2 LYS A 119       7.145  -3.869 -26.975  1.00 35.84           H  
ATOM   1503  HE3 LYS A 119       8.561  -4.470 -26.121  1.00 35.84           H  
ATOM   1504  HZ1 LYS A 119       9.790  -4.365 -28.224  1.00 35.84           H  
ATOM   1505  HZ2 LYS A 119       8.495  -5.351 -28.357  1.00 35.84           H  
ATOM   1506  HZ3 LYS A 119       8.449  -3.857 -29.021  1.00 35.84           H  
ATOM   1507  N   ASN A 120       9.304   1.753 -22.177  1.00 35.78           N  
ATOM   1508  CA  ASN A 120      10.044   2.971 -21.841  1.00 35.78           C  
ATOM   1509  C   ASN A 120      11.515   2.613 -22.012  1.00 35.78           C  
ATOM   1510  O   ASN A 120      12.037   1.787 -21.272  1.00 35.78           O  
ATOM   1511  CB  ASN A 120       9.701   3.489 -20.426  1.00 35.78           C  
ATOM   1512  CG  ASN A 120       8.581   4.522 -20.387  1.00 35.78           C  
ATOM   1513  ND2 ASN A 120       8.041   4.791 -19.220  1.00 35.78           N  
ATOM   1514  OD1 ASN A 120       8.202   5.137 -21.367  1.00 35.78           O  
ATOM   1515  H   ASN A 120       8.705   1.320 -21.489  1.00 35.78           H  
ATOM   1516  HA  ASN A 120       9.805   3.747 -22.568  1.00 35.78           H  
ATOM   1517  HB2 ASN A 120       9.447   2.650 -19.779  1.00 35.78           H  
ATOM   1518  HB3 ASN A 120      10.584   3.974 -20.008  1.00 35.78           H  
ATOM   1519 HD21 ASN A 120       8.344   4.323 -18.378  1.00 35.78           H  
ATOM   1520 HD22 ASN A 120       7.318   5.496 -19.214  1.00 35.78           H  
ATOM   1521  N   THR A 121      12.168   3.138 -23.040  1.00 37.64           N  
ATOM   1522  CA  THR A 121      13.570   2.824 -23.294  1.00 37.64           C  
ATOM   1523  C   THR A 121      14.440   3.594 -22.311  1.00 37.64           C  
ATOM   1524  O   THR A 121      14.314   4.814 -22.215  1.00 37.64           O  
ATOM   1525  CB  THR A 121      13.968   3.135 -24.737  1.00 37.64           C  
ATOM   1526  CG2 THR A 121      13.330   2.145 -25.709  1.00 37.64           C  
ATOM   1527  OG1 THR A 121      13.576   4.436 -25.104  1.00 37.64           O  
ATOM   1528  H   THR A 121      11.677   3.720 -23.702  1.00 37.64           H  
ATOM   1529  HA  THR A 121      13.721   1.757 -23.136  1.00 37.64           H  
ATOM   1530  HB  THR A 121      15.053   3.062 -24.820  1.00 37.64           H  
ATOM   1531  HG1 THR A 121      13.799   5.013 -24.370  1.00 37.64           H  
ATOM   1532 HG21 THR A 121      12.259   2.064 -25.523  1.00 37.64           H  
ATOM   1533 HG22 THR A 121      13.468   2.470 -26.740  1.00 37.64           H  
ATOM   1534 HG23 THR A 121      13.801   1.171 -25.579  1.00 37.64           H  
ATOM   1535  N   TYR A 122      15.329   2.909 -21.603  1.00 42.18           N  
ATOM   1536  CA  TYR A 122      16.417   3.524 -20.848  1.00 42.18           C  
ATOM   1537  C   TYR A 122      17.752   3.013 -21.377  1.00 42.18           C  
ATOM   1538  O   TYR A 122      17.806   1.986 -22.039  1.00 42.18           O  
ATOM   1539  CB  TYR A 122      16.256   3.283 -19.342  1.00 42.18           C  
ATOM   1540  CG  TYR A 122      16.502   1.858 -18.883  1.00 42.18           C  
ATOM   1541  CD1 TYR A 122      15.471   0.906 -18.978  1.00 42.18           C  
ATOM   1542  CD2 TYR A 122      17.753   1.485 -18.350  1.00 42.18           C  
ATOM   1543  CE1 TYR A 122      15.676  -0.408 -18.518  1.00 42.18           C  
ATOM   1544  CE2 TYR A 122      17.965   0.169 -17.895  1.00 42.18           C  
ATOM   1545  CZ  TYR A 122      16.919  -0.776 -17.969  1.00 42.18           C  
ATOM   1546  OH  TYR A 122      17.111  -2.046 -17.528  1.00 42.18           O  
ATOM   1547  H   TYR A 122      15.397   1.912 -21.754  1.00 42.18           H  
ATOM   1548  HA  TYR A 122      16.399   4.602 -21.011  1.00 42.18           H  
ATOM   1549  HB2 TYR A 122      16.946   3.939 -18.812  1.00 42.18           H  
ATOM   1550  HB3 TYR A 122      15.248   3.577 -19.048  1.00 42.18           H  
ATOM   1551  HD1 TYR A 122      14.523   1.185 -19.414  1.00 42.18           H  
ATOM   1552  HD2 TYR A 122      18.551   2.209 -18.282  1.00 42.18           H  
ATOM   1553  HE1 TYR A 122      14.889  -1.145 -18.572  1.00 42.18           H  
ATOM   1554  HE2 TYR A 122      18.926  -0.111 -17.490  1.00 42.18           H  
ATOM   1555  HH  TYR A 122      17.942  -2.154 -17.060  1.00 42.18           H  
ATOM   1556  N   PHE A 123      18.830   3.733 -21.095  1.00 41.71           N  
ATOM   1557  CA  PHE A 123      20.174   3.289 -21.437  1.00 41.71           C  
ATOM   1558  C   PHE A 123      20.812   2.667 -20.199  1.00 41.71           C  
ATOM   1559  O   PHE A 123      20.748   3.250 -19.113  1.00 41.71           O  
ATOM   1560  CB  PHE A 123      20.964   4.452 -22.035  1.00 41.71           C  
ATOM   1561  CG  PHE A 123      20.414   4.887 -23.382  1.00 41.71           C  
ATOM   1562  CD1 PHE A 123      20.869   4.258 -24.551  1.00 41.71           C  
ATOM   1563  CD2 PHE A 123      19.422   5.882 -23.476  1.00 41.71           C  
ATOM   1564  CE1 PHE A 123      20.382   4.643 -25.810  1.00 41.71           C  
ATOM   1565  CE2 PHE A 123      18.908   6.249 -24.734  1.00 41.71           C  
ATOM   1566  CZ  PHE A 123      19.396   5.637 -25.903  1.00 41.71           C  
ATOM   1567  H   PHE A 123      18.746   4.545 -20.501  1.00 41.71           H  
ATOM   1568  HA  PHE A 123      20.123   2.520 -22.207  1.00 41.71           H  
ATOM   1569  HB2 PHE A 123      22.000   4.136 -22.164  1.00 41.71           H  
ATOM   1570  HB3 PHE A 123      20.960   5.294 -21.343  1.00 41.71           H  
ATOM   1571  HD1 PHE A 123      21.597   3.464 -24.479  1.00 41.71           H  
ATOM   1572  HD2 PHE A 123      19.055   6.365 -22.583  1.00 41.71           H  
ATOM   1573  HE1 PHE A 123      20.764   4.168 -26.702  1.00 41.71           H  
ATOM   1574  HE2 PHE A 123      18.149   7.015 -24.808  1.00 41.71           H  
ATOM   1575  HZ  PHE A 123      19.016   5.928 -26.871  1.00 41.71           H  
ATOM   1576  N   ASP A 124      21.361   1.464 -20.341  1.00 45.02           N  
ATOM   1577  CA  ASP A 124      22.116   0.836 -19.266  1.00 45.02           C  
ATOM   1578  C   ASP A 124      23.476   1.515 -19.053  1.00 45.02           C  
ATOM   1579  O   ASP A 124      23.804   2.530 -19.670  1.00 45.02           O  
ATOM   1580  CB  ASP A 124      22.195  -0.682 -19.483  1.00 45.02           C  
ATOM   1581  CG  ASP A 124      23.199  -1.174 -20.527  1.00 45.02           C  
ATOM   1582  OD1 ASP A 124      23.906  -0.353 -21.147  1.00 45.02           O  
ATOM   1583  OD2 ASP A 124      23.253  -2.417 -20.649  1.00 45.02           O1-
ATOM   1584  H   ASP A 124      21.394   1.047 -21.260  1.00 45.02           H  
ATOM   1585  HA  ASP A 124      21.556   0.985 -18.343  1.00 45.02           H  
ATOM   1586  HB2 ASP A 124      21.201  -1.034 -19.762  1.00 45.02           H  
ATOM   1587  HB3 ASP A 124      22.445  -1.148 -18.529  1.00 45.02           H  
ATOM   1588  N   GLU A 125      24.275   0.964 -18.142  1.00 39.90           N  
ATOM   1589  CA  GLU A 125      25.578   1.527 -17.783  1.00 39.90           C  
ATOM   1590  C   GLU A 125      26.578   1.573 -18.947  1.00 39.90           C  
ATOM   1591  O   GLU A 125      27.520   2.358 -18.884  1.00 39.90           O  
ATOM   1592  CB  GLU A 125      26.170   0.737 -16.610  1.00 39.90           C  
ATOM   1593  CG  GLU A 125      25.163   0.561 -15.463  1.00 39.90           C  
ATOM   1594  CD  GLU A 125      25.862   0.217 -14.152  1.00 39.90           C  
ATOM   1595  OE1 GLU A 125      25.565   0.948 -13.179  1.00 39.90           O  
ATOM   1596  OE2 GLU A 125      26.808  -0.586 -14.167  1.00 39.90           O1-
ATOM   1597  H   GLU A 125      23.999   0.099 -17.699  1.00 39.90           H  
ATOM   1598  HA  GLU A 125      25.428   2.560 -17.469  1.00 39.90           H  
ATOM   1599  HB2 GLU A 125      27.041   1.281 -16.244  1.00 39.90           H  
ATOM   1600  HB3 GLU A 125      26.491  -0.246 -16.956  1.00 39.90           H  
ATOM   1601  HG2 GLU A 125      24.613   1.495 -15.339  1.00 39.90           H  
ATOM   1602  HG3 GLU A 125      24.447  -0.222 -15.715  1.00 39.90           H  
ATOM   1603  N   ASN A 126      26.336   0.795 -20.006  1.00 55.09           N  
ATOM   1604  CA  ASN A 126      27.160   0.709 -21.208  1.00 55.09           C  
ATOM   1605  C   ASN A 126      26.582   1.525 -22.378  1.00 55.09           C  
ATOM   1606  O   ASN A 126      27.097   1.450 -23.491  1.00 55.09           O  
ATOM   1607  CB  ASN A 126      27.319  -0.778 -21.571  1.00 55.09           C  
ATOM   1608  CG  ASN A 126      27.982  -1.587 -20.474  1.00 55.09           C  
ATOM   1609  ND2 ASN A 126      27.549  -2.808 -20.265  1.00 55.09           N  
ATOM   1610  OD1 ASN A 126      28.888  -1.148 -19.790  1.00 55.09           O  
ATOM   1611  H   ASN A 126      25.474   0.269 -20.030  1.00 55.09           H  
ATOM   1612  HA  ASN A 126      28.148   1.117 -20.994  1.00 55.09           H  
ATOM   1613  HB2 ASN A 126      27.935  -0.868 -22.466  1.00 55.09           H  
ATOM   1614  HB3 ASN A 126      26.338  -1.198 -21.790  1.00 55.09           H  
ATOM   1615 HD21 ASN A 126      28.032  -3.326 -19.545  1.00 55.09           H  
ATOM   1616 HD22 ASN A 126      26.789  -3.177 -20.818  1.00 55.09           H  
ATOM   1617  N   GLY A 127      25.501   2.285 -22.164  1.00 41.68           N  
ATOM   1618  CA  GLY A 127      24.834   3.029 -23.232  1.00 41.68           C  
ATOM   1619  C   GLY A 127      23.985   2.154 -24.159  1.00 41.68           C  
ATOM   1620  O   GLY A 127      23.631   2.599 -25.249  1.00 41.68           O  
ATOM   1621  H   GLY A 127      25.084   2.277 -21.244  1.00 41.68           H  
ATOM   1622  HA2 GLY A 127      24.184   3.780 -22.782  1.00 41.68           H  
ATOM   1623  HA3 GLY A 127      25.581   3.540 -23.839  1.00 41.68           H  
ATOM   1624  N   VAL A 128      23.625   0.932 -23.748  1.00 46.09           N  
ATOM   1625  CA  VAL A 128      22.722   0.064 -24.514  1.00 46.09           C  
ATOM   1626  C   VAL A 128      21.280   0.438 -24.202  1.00 46.09           C  
ATOM   1627  O   VAL A 128      20.866   0.448 -23.041  1.00 46.09           O  
ATOM   1628  CB  VAL A 128      22.973  -1.430 -24.237  1.00 46.09           C  
ATOM   1629  CG1 VAL A 128      22.043  -2.319 -25.075  1.00 46.09           C  
ATOM   1630  CG2 VAL A 128      24.420  -1.816 -24.567  1.00 46.09           C  
ATOM   1631  H   VAL A 128      23.936   0.609 -22.843  1.00 46.09           H  
ATOM   1632  HA  VAL A 128      22.903   0.231 -25.575  1.00 46.09           H  
ATOM   1633  HB  VAL A 128      22.778  -1.646 -23.186  1.00 46.09           H  
ATOM   1634 HG11 VAL A 128      21.002  -2.159 -24.795  1.00 46.09           H  
ATOM   1635 HG12 VAL A 128      22.283  -3.368 -24.898  1.00 46.09           H  
ATOM   1636 HG13 VAL A 128      22.172  -2.103 -26.136  1.00 46.09           H  
ATOM   1637 HG21 VAL A 128      24.640  -1.604 -25.613  1.00 46.09           H  
ATOM   1638 HG22 VAL A 128      25.109  -1.254 -23.937  1.00 46.09           H  
ATOM   1639 HG23 VAL A 128      24.574  -2.877 -24.372  1.00 46.09           H  
ATOM   1640  N   GLN A 129      20.498   0.720 -25.244  1.00 39.65           N  
ATOM   1641  CA  GLN A 129      19.067   0.976 -25.124  1.00 39.65           C  
ATOM   1642  C   GLN A 129      18.345  -0.308 -24.680  1.00 39.65           C  
ATOM   1643  O   GLN A 129      18.194  -1.256 -25.446  1.00 39.65           O  
ATOM   1644  CB  GLN A 129      18.538   1.511 -26.464  1.00 39.65           C  
ATOM   1645  CG  GLN A 129      17.130   2.113 -26.341  1.00 39.65           C  
ATOM   1646  CD  GLN A 129      16.619   2.681 -27.665  1.00 39.65           C  
ATOM   1647  NE2 GLN A 129      15.620   3.537 -27.662  1.00 39.65           N  
ATOM   1648  OE1 GLN A 129      17.097   2.380 -28.742  1.00 39.65           O  
ATOM   1649  H   GLN A 129      20.903   0.698 -26.169  1.00 39.65           H  
ATOM   1650  HA  GLN A 129      18.920   1.745 -24.366  1.00 39.65           H  
ATOM   1651  HB2 GLN A 129      19.209   2.291 -26.824  1.00 39.65           H  
ATOM   1652  HB3 GLN A 129      18.532   0.708 -27.201  1.00 39.65           H  
ATOM   1653  HG2 GLN A 129      17.163   2.918 -25.607  1.00 39.65           H  
ATOM   1654  HG3 GLN A 129      16.432   1.349 -25.999  1.00 39.65           H  
ATOM   1655 HE21 GLN A 129      15.357   3.879 -28.576  1.00 39.65           H  
ATOM   1656 HE22 GLN A 129      15.169   3.843 -26.812  1.00 39.65           H  
ATOM   1657  N   LYS A 130      17.894  -0.341 -23.428  1.00 38.98           N  
ATOM   1658  CA  LYS A 130      17.073  -1.398 -22.839  1.00 38.98           C  
ATOM   1659  C   LYS A 130      15.623  -0.957 -22.754  1.00 38.98           C  
ATOM   1660  O   LYS A 130      15.314   0.198 -22.472  1.00 38.98           O  
ATOM   1661  CB  LYS A 130      17.624  -1.807 -21.463  1.00 38.98           C  
ATOM   1662  CG  LYS A 130      18.974  -2.513 -21.630  1.00 38.98           C  
ATOM   1663  CD  LYS A 130      19.432  -3.239 -20.360  1.00 38.98           C  
ATOM   1664  CE  LYS A 130      20.731  -3.964 -20.731  1.00 38.98           C  
ATOM   1665  NZ  LYS A 130      21.552  -4.360 -19.565  1.00 38.98           N1+
ATOM   1666  H   LYS A 130      18.089   0.465 -22.852  1.00 38.98           H  
ATOM   1667  HA  LYS A 130      17.106  -2.269 -23.493  1.00 38.98           H  
ATOM   1668  HB2 LYS A 130      17.738  -0.928 -20.829  1.00 38.98           H  
ATOM   1669  HB3 LYS A 130      16.920  -2.492 -20.991  1.00 38.98           H  
ATOM   1670  HG2 LYS A 130      19.729  -1.782 -21.917  1.00 38.98           H  
ATOM   1671  HG3 LYS A 130      18.888  -3.249 -22.429  1.00 38.98           H  
ATOM   1672  HD2 LYS A 130      18.680  -3.962 -20.045  1.00 38.98           H  
ATOM   1673  HD3 LYS A 130      19.593  -2.513 -19.562  1.00 38.98           H  
ATOM   1674  HE2 LYS A 130      20.492  -4.833 -21.344  1.00 38.98           H  
ATOM   1675  HE3 LYS A 130      21.324  -3.292 -21.352  1.00 38.98           H  
ATOM   1676  HZ1 LYS A 130      21.098  -5.037 -18.969  1.00 38.98           H  
ATOM   1677  HZ2 LYS A 130      21.833  -3.528 -19.066  1.00 38.98           H  
ATOM   1678  HZ3 LYS A 130      22.429  -4.721 -19.912  1.00 38.98           H  
ATOM   1679  N   PHE A 131      14.716  -1.892 -22.988  1.00 40.66           N  
ATOM   1680  CA  PHE A 131      13.290  -1.667 -22.801  1.00 40.66           C  
ATOM   1681  C   PHE A 131      12.940  -1.929 -21.343  1.00 40.66           C  
ATOM   1682  O   PHE A 131      13.237  -3.001 -20.820  1.00 40.66           O  
ATOM   1683  CB  PHE A 131      12.499  -2.562 -23.756  1.00 40.66           C  
ATOM   1684  CG  PHE A 131      12.836  -2.318 -25.213  1.00 40.66           C  
ATOM   1685  CD1 PHE A 131      12.347  -1.172 -25.865  1.00 40.66           C  
ATOM   1686  CD2 PHE A 131      13.690  -3.196 -25.905  1.00 40.66           C  
ATOM   1687  CE1 PHE A 131      12.635  -0.944 -27.220  1.00 40.66           C  
ATOM   1688  CE2 PHE A 131      14.019  -2.942 -27.248  1.00 40.66           C  
ATOM   1689  CZ  PHE A 131      13.478  -1.828 -27.911  1.00 40.66           C  
ATOM   1690  H   PHE A 131      15.030  -2.832 -23.185  1.00 40.66           H  
ATOM   1691  HA  PHE A 131      13.049  -0.629 -23.033  1.00 40.66           H  
ATOM   1692  HB2 PHE A 131      12.691  -3.607 -23.510  1.00 40.66           H  
ATOM   1693  HB3 PHE A 131      11.434  -2.381 -23.606  1.00 40.66           H  
ATOM   1694  HD1 PHE A 131      11.807  -0.420 -25.309  1.00 40.66           H  
ATOM   1695  HD2 PHE A 131      14.107  -4.059 -25.408  1.00 40.66           H  
ATOM   1696  HE1 PHE A 131      12.272  -0.053 -27.711  1.00 40.66           H  
ATOM   1697  HE2 PHE A 131      14.694  -3.603 -27.772  1.00 40.66           H  
ATOM   1698  HZ  PHE A 131      13.747  -1.631 -28.939  1.00 40.66           H  
ATOM   1699  N   ASN A 132      12.304  -0.962 -20.684  1.00 40.37           N  
ATOM   1700  CA  ASN A 132      11.853  -1.154 -19.320  1.00 40.37           C  
ATOM   1701  C   ASN A 132      10.574  -1.997 -19.313  1.00 40.37           C  
ATOM   1702  O   ASN A 132       9.464  -1.469 -19.312  1.00 40.37           O  
ATOM   1703  CB  ASN A 132      11.740   0.204 -18.577  1.00 40.37           C  
ATOM   1704  CG  ASN A 132      12.230   0.110 -17.152  1.00 40.37           C  
ATOM   1705  ND2 ASN A 132      12.063   1.121 -16.337  1.00 40.37           N  
ATOM   1706  OD1 ASN A 132      12.807  -0.874 -16.756  1.00 40.37           O  
ATOM   1707  H   ASN A 132      12.159  -0.060 -21.113  1.00 40.37           H  
ATOM   1708  HA  ASN A 132      12.620  -1.757 -18.834  1.00 40.37           H  
ATOM   1709  HB2 ASN A 132      12.380   0.948 -19.051  1.00 40.37           H  
ATOM   1710  HB3 ASN A 132      10.716   0.577 -18.593  1.00 40.37           H  
ATOM   1711 HD21 ASN A 132      12.472   1.004 -15.421  1.00 40.37           H  
ATOM   1712 HD22 ASN A 132      11.610   1.972 -16.637  1.00 40.37           H  
ATOM   1713  N   THR A 133      10.728  -3.319 -19.303  1.00 36.66           N  
ATOM   1714  CA  THR A 133       9.648  -4.250 -18.941  1.00 36.66           C  
ATOM   1715  C   THR A 133       9.330  -4.173 -17.436  1.00 36.66           C  
ATOM   1716  O   THR A 133       8.350  -4.762 -16.989  1.00 36.66           O  
ATOM   1717  CB  THR A 133       9.977  -5.700 -19.355  1.00 36.66           C  
ATOM   1718  CG2 THR A 133       8.723  -6.498 -19.716  1.00 36.66           C  
ATOM   1719  OG1 THR A 133      10.795  -5.733 -20.506  1.00 36.66           O  
ATOM   1720  H   THR A 133      11.637  -3.708 -19.510  1.00 36.66           H  
ATOM   1721  HA  THR A 133       8.747  -3.946 -19.474  1.00 36.66           H  
ATOM   1722  HB  THR A 133      10.508  -6.195 -18.542  1.00 36.66           H  
ATOM   1723  HG1 THR A 133      11.178  -6.613 -20.549  1.00 36.66           H  
ATOM   1724 HG21 THR A 133       9.004  -7.509 -20.011  1.00 36.66           H  
ATOM   1725 HG22 THR A 133       8.062  -6.564 -18.852  1.00 36.66           H  
ATOM   1726 HG23 THR A 133       8.194  -6.015 -20.538  1.00 36.66           H  
ATOM   1727  N   LEU A 134      10.104  -3.404 -16.644  1.00 35.08           N  
ATOM   1728  CA  LEU A 134       9.940  -3.265 -15.186  1.00 35.08           C  
ATOM   1729  C   LEU A 134       8.586  -2.686 -14.757  1.00 35.08           C  
ATOM   1730  O   LEU A 134       8.173  -2.927 -13.629  1.00 35.08           O  
ATOM   1731  CB  LEU A 134      11.065  -2.399 -14.583  1.00 35.08           C  
ATOM   1732  CG  LEU A 134      12.482  -3.004 -14.653  1.00 35.08           C  
ATOM   1733  CD1 LEU A 134      13.515  -2.049 -14.048  1.00 35.08           C  
ATOM   1734  CD2 LEU A 134      12.583  -4.297 -13.849  1.00 35.08           C  
ATOM   1735  H   LEU A 134      10.927  -2.983 -17.052  1.00 35.08           H  
ATOM   1736  HA  LEU A 134       9.991  -4.259 -14.741  1.00 35.08           H  
ATOM   1737  HB2 LEU A 134      10.837  -2.232 -13.531  1.00 35.08           H  
ATOM   1738  HB3 LEU A 134      11.051  -1.422 -15.065  1.00 35.08           H  
ATOM   1739  HG  LEU A 134      12.745  -3.212 -15.690  1.00 35.08           H  
ATOM   1740 HD11 LEU A 134      14.518  -2.418 -14.260  1.00 35.08           H  
ATOM   1741 HD12 LEU A 134      13.377  -1.992 -12.968  1.00 35.08           H  
ATOM   1742 HD13 LEU A 134      13.418  -1.040 -14.450  1.00 35.08           H  
ATOM   1743 HD21 LEU A 134      11.983  -5.084 -14.306  1.00 35.08           H  
ATOM   1744 HD22 LEU A 134      12.244  -4.146 -12.824  1.00 35.08           H  
ATOM   1745 HD23 LEU A 134      13.614  -4.652 -13.833  1.00 35.08           H  
ATOM   1746  N   ALA A 135       7.868  -2.009 -15.659  1.00 40.65           N  
ATOM   1747  CA  ALA A 135       6.467  -1.631 -15.463  1.00 40.65           C  
ATOM   1748  C   ALA A 135       5.554  -2.828 -15.111  1.00 40.65           C  
ATOM   1749  O   ALA A 135       4.508  -2.637 -14.506  1.00 40.65           O  
ATOM   1750  CB  ALA A 135       6.014  -0.946 -16.759  1.00 40.65           C  
ATOM   1751  H   ALA A 135       8.272  -1.867 -16.574  1.00 40.65           H  
ATOM   1752  HA  ALA A 135       6.387  -0.925 -14.636  1.00 40.65           H  
ATOM   1753  HB1 ALA A 135       4.930  -1.004 -16.854  1.00 40.65           H  
ATOM   1754  HB2 ALA A 135       6.335   0.095 -16.761  1.00 40.65           H  
ATOM   1755  HB3 ALA A 135       6.432  -1.459 -17.625  1.00 40.65           H  
ATOM   1756  N   SER A 136       5.945  -4.053 -15.484  1.00 38.08           N  
ATOM   1757  CA  SER A 136       5.190  -5.286 -15.227  1.00 38.08           C  
ATOM   1758  C   SER A 136       5.724  -6.086 -14.029  1.00 38.08           C  
ATOM   1759  O   SER A 136       4.986  -6.869 -13.441  1.00 38.08           O  
ATOM   1760  CB  SER A 136       5.151  -6.112 -16.531  1.00 38.08           C  
ATOM   1761  OG  SER A 136       5.345  -7.507 -16.349  1.00 38.08           O  
ATOM   1762  H   SER A 136       6.819  -4.138 -15.982  1.00 38.08           H  
ATOM   1763  HA  SER A 136       4.160  -5.028 -14.982  1.00 38.08           H  
ATOM   1764  HB2 SER A 136       4.192  -5.947 -17.022  1.00 38.08           H  
ATOM   1765  HB3 SER A 136       5.931  -5.760 -17.206  1.00 38.08           H  
ATOM   1766  HG  SER A 136       6.114  -7.610 -15.783  1.00 38.08           H  
ATOM   1767  N   GLU A 137       7.002  -5.970 -13.657  1.00 36.99           N  
ATOM   1768  CA  GLU A 137       7.593  -6.912 -12.687  1.00 36.99           C  
ATOM   1769  C   GLU A 137       7.296  -6.573 -11.228  1.00 36.99           C  
ATOM   1770  O   GLU A 137       7.111  -7.487 -10.428  1.00 36.99           O  
ATOM   1771  CB  GLU A 137       9.096  -7.078 -12.913  1.00 36.99           C  
ATOM   1772  CG  GLU A 137       9.358  -7.926 -14.164  1.00 36.99           C  
ATOM   1773  CD  GLU A 137      10.839  -8.270 -14.359  1.00 36.99           C  
ATOM   1774  OE1 GLU A 137      11.100  -9.049 -15.302  1.00 36.99           O  
ATOM   1775  OE2 GLU A 137      11.682  -7.728 -13.610  1.00 36.99           O1-
ATOM   1776  H   GLU A 137       7.586  -5.260 -14.077  1.00 36.99           H  
ATOM   1777  HA  GLU A 137       7.148  -7.895 -12.840  1.00 36.99           H  
ATOM   1778  HB2 GLU A 137       9.521  -7.592 -12.051  1.00 36.99           H  
ATOM   1779  HB3 GLU A 137       9.566  -6.099 -13.009  1.00 36.99           H  
ATOM   1780  HG2 GLU A 137       8.787  -8.851 -14.087  1.00 36.99           H  
ATOM   1781  HG3 GLU A 137       8.996  -7.385 -15.039  1.00 36.99           H  
ATOM   1782  N   SER A 138       7.165  -5.292 -10.872  1.00 41.09           N  
ATOM   1783  CA  SER A 138       6.699  -4.905  -9.532  1.00 41.09           C  
ATOM   1784  C   SER A 138       5.258  -5.373  -9.279  1.00 41.09           C  
ATOM   1785  O   SER A 138       4.941  -5.780  -8.168  1.00 41.09           O  
ATOM   1786  CB  SER A 138       6.852  -3.393  -9.335  1.00 41.09           C  
ATOM   1787  OG  SER A 138       6.180  -2.708 -10.372  1.00 41.09           O  
ATOM   1788  H   SER A 138       7.285  -4.564 -11.562  1.00 41.09           H  
ATOM   1789  HA  SER A 138       7.330  -5.392  -8.789  1.00 41.09           H  
ATOM   1790  HB2 SER A 138       7.911  -3.139  -9.369  1.00 41.09           H  
ATOM   1791  HB3 SER A 138       6.446  -3.098  -8.368  1.00 41.09           H  
ATOM   1792  HG  SER A 138       6.615  -1.870 -10.546  1.00 41.09           H  
ATOM   1793  N   HIS A 139       4.424  -5.432 -10.324  1.00 42.49           N  
ATOM   1794  CA  HIS A 139       3.054  -5.961 -10.276  1.00 42.49           C  
ATOM   1795  C   HIS A 139       3.007  -7.489 -10.189  1.00 42.49           C  
ATOM   1796  O   HIS A 139       2.074  -8.054  -9.618  1.00 42.49           O  
ATOM   1797  CB  HIS A 139       2.316  -5.551 -11.549  1.00 42.49           C  
ATOM   1798  CG  HIS A 139       2.054  -4.085 -11.703  1.00 42.49           C  
ATOM   1799  CD2 HIS A 139       2.852  -3.012 -11.394  1.00 42.49           C  
ATOM   1800  ND1 HIS A 139       0.923  -3.587 -12.271  1.00 42.49           N  
ATOM   1801  CE1 HIS A 139       1.020  -2.261 -12.292  1.00 42.49           C  
ATOM   1802  NE2 HIS A 139       2.184  -1.848 -11.772  1.00 42.49           N  
ATOM   1803  H   HIS A 139       4.752  -5.055 -11.201  1.00 42.49           H  
ATOM   1804  HA  HIS A 139       2.530  -5.558  -9.410  1.00 42.49           H  
ATOM   1805  HB2 HIS A 139       2.867  -5.895 -12.424  1.00 42.49           H  
ATOM   1806  HB3 HIS A 139       1.351  -6.058 -11.556  1.00 42.49           H  
ATOM   1807  HD1 HIS A 139       0.098  -4.104 -12.540  1.00 42.49           H  
ATOM   1808  HD2 HIS A 139       3.832  -3.044 -10.941  1.00 42.49           H  
ATOM   1809  HE1 HIS A 139       0.252  -1.639 -12.729  1.00 42.49           H  
ATOM   1810  N   LYS A 140       4.019  -8.159 -10.756  1.00 42.09           N  
ATOM   1811  CA  LYS A 140       4.231  -9.602 -10.603  1.00 42.09           C  
ATOM   1812  C   LYS A 140       4.842  -9.977  -9.257  1.00 42.09           C  
ATOM   1813  O   LYS A 140       4.958 -11.173  -9.001  1.00 42.09           O  
ATOM   1814  CB  LYS A 140       5.121 -10.150 -11.725  1.00 42.09           C  
ATOM   1815  CG  LYS A 140       4.417 -10.225 -13.081  1.00 42.09           C  
ATOM   1816  CD  LYS A 140       5.391 -10.826 -14.098  1.00 42.09           C  
ATOM   1817  CE  LYS A 140       4.752 -10.864 -15.485  1.00 42.09           C  
ATOM   1818  NZ  LYS A 140       5.663 -11.499 -16.467  1.00 42.09           N1+
ATOM   1819  H   LYS A 140       4.708  -7.624 -11.264  1.00 42.09           H  
ATOM   1820  HA  LYS A 140       3.266 -10.109 -10.635  1.00 42.09           H  
ATOM   1821  HB2 LYS A 140       5.433 -11.162 -11.467  1.00 42.09           H  
ATOM   1822  HB3 LYS A 140       6.020  -9.538 -11.803  1.00 42.09           H  
ATOM   1823  HG2 LYS A 140       4.106  -9.231 -13.403  1.00 42.09           H  
ATOM   1824  HG3 LYS A 140       3.537 -10.862 -12.999  1.00 42.09           H  
ATOM   1825  HD2 LYS A 140       6.294 -10.216 -14.133  1.00 42.09           H  
ATOM   1826  HD3 LYS A 140       5.654 -11.837 -13.786  1.00 42.09           H  
ATOM   1827  HE2 LYS A 140       3.814 -11.417 -15.423  1.00 42.09           H  
ATOM   1828  HE3 LYS A 140       4.516  -9.843 -15.787  1.00 42.09           H  
ATOM   1829  HZ1 LYS A 140       5.866 -12.450 -16.193  1.00 42.09           H  
ATOM   1830  HZ2 LYS A 140       5.237 -11.504 -17.383  1.00 42.09           H  
ATOM   1831  HZ3 LYS A 140       6.531 -10.986 -16.516  1.00 42.09           H  
ATOM   1832  N   ARG A 141       5.254  -9.022  -8.405  1.00 50.67           N  
ATOM   1833  CA  ARG A 141       5.671  -9.357  -7.038  1.00 50.67           C  
ATOM   1834  C   ARG A 141       4.454  -9.917  -6.314  1.00 50.67           C  
ATOM   1835  O   ARG A 141       3.577  -9.180  -5.876  1.00 50.67           O  
ATOM   1836  CB  ARG A 141       6.305  -8.179  -6.281  1.00 50.67           C  
ATOM   1837  CG  ARG A 141       7.687  -7.810  -6.842  1.00 50.67           C  
ATOM   1838  CD  ARG A 141       8.374  -6.767  -5.951  1.00 50.67           C  
ATOM   1839  NE  ARG A 141       9.638  -6.278  -6.547  1.00 50.67           N  
ATOM   1840  CZ  ARG A 141      10.130  -5.061  -6.394  1.00 50.67           C  
ATOM   1841  NH1 ARG A 141       9.688  -4.251  -5.475  1.00 50.67           N1+
ATOM   1842  NH2 ARG A 141      11.019  -4.582  -7.218  1.00 50.67           N  
ATOM   1843  H   ARG A 141       5.128  -8.052  -8.656  1.00 50.67           H  
ATOM   1844  HA  ARG A 141       6.410 -10.158  -7.082  1.00 50.67           H  
ATOM   1845  HB2 ARG A 141       5.640  -7.315  -6.303  1.00 50.67           H  
ATOM   1846  HB3 ARG A 141       6.426  -8.475  -5.239  1.00 50.67           H  
ATOM   1847  HG2 ARG A 141       7.568  -7.410  -7.849  1.00 50.67           H  
ATOM   1848  HG3 ARG A 141       8.311  -8.702  -6.889  1.00 50.67           H  
ATOM   1849  HD2 ARG A 141       7.678  -5.938  -5.818  1.00 50.67           H  
ATOM   1850  HD3 ARG A 141       8.575  -7.212  -4.976  1.00 50.67           H  
ATOM   1851  HE  ARG A 141      10.055  -6.866  -7.255  1.00 50.67           H  
ATOM   1852 HH11 ARG A 141       9.881  -3.264  -5.576  1.00 50.67           H  
ATOM   1853 HH12 ARG A 141       8.883  -4.536  -4.936  1.00 50.67           H  
ATOM   1854 HH21 ARG A 141      11.336  -5.174  -7.973  1.00 50.67           H  
ATOM   1855 HH22 ARG A 141      10.914  -3.605  -7.454  1.00 50.67           H  
ATOM   1856  N   LEU A 142       4.414 -11.244  -6.250  1.00 54.52           N  
ATOM   1857  CA  LEU A 142       3.521 -12.004  -5.400  1.00 54.52           C  
ATOM   1858  C   LEU A 142       3.946 -11.680  -3.971  1.00 54.52           C  
ATOM   1859  O   LEU A 142       4.878 -12.275  -3.443  1.00 54.52           O  
ATOM   1860  CB  LEU A 142       3.658 -13.507  -5.723  1.00 54.52           C  
ATOM   1861  CG  LEU A 142       3.266 -13.914  -7.156  1.00 54.52           C  
ATOM   1862  CD1 LEU A 142       3.630 -15.380  -7.396  1.00 54.52           C  
ATOM   1863  CD2 LEU A 142       1.769 -13.730  -7.419  1.00 54.52           C  
ATOM   1864  H   LEU A 142       5.109 -11.757  -6.773  1.00 54.52           H  
ATOM   1865  HA  LEU A 142       2.489 -11.683  -5.541  1.00 54.52           H  
ATOM   1866  HB2 LEU A 142       4.694 -13.801  -5.557  1.00 54.52           H  
ATOM   1867  HB3 LEU A 142       3.045 -14.068  -5.017  1.00 54.52           H  
ATOM   1868  HG  LEU A 142       3.824 -13.314  -7.874  1.00 54.52           H  
ATOM   1869 HD11 LEU A 142       3.374 -15.664  -8.416  1.00 54.52           H  
ATOM   1870 HD12 LEU A 142       4.701 -15.521  -7.248  1.00 54.52           H  
ATOM   1871 HD13 LEU A 142       3.089 -16.016  -6.696  1.00 54.52           H  
ATOM   1872 HD21 LEU A 142       1.527 -14.072  -8.425  1.00 54.52           H  
ATOM   1873 HD22 LEU A 142       1.193 -14.301  -6.691  1.00 54.52           H  
ATOM   1874 HD23 LEU A 142       1.510 -12.674  -7.338  1.00 54.52           H  
ATOM   1875  N   TYR A 143       3.341 -10.652  -3.387  1.00 62.08           N  
ATOM   1876  CA  TYR A 143       3.367 -10.518  -1.942  1.00 62.08           C  
ATOM   1877  C   TYR A 143       2.557 -11.667  -1.373  1.00 62.08           C  
ATOM   1878  O   TYR A 143       1.495 -11.976  -1.916  1.00 62.08           O  
ATOM   1879  CB  TYR A 143       2.777  -9.176  -1.521  1.00 62.08           C  
ATOM   1880  CG  TYR A 143       3.611  -8.002  -1.980  1.00 62.08           C  
ATOM   1881  CD1 TYR A 143       4.746  -7.631  -1.238  1.00 62.08           C  
ATOM   1882  CD2 TYR A 143       3.255  -7.287  -3.140  1.00 62.08           C  
ATOM   1883  CE1 TYR A 143       5.517  -6.528  -1.643  1.00 62.08           C  
ATOM   1884  CE2 TYR A 143       4.024  -6.183  -3.549  1.00 62.08           C  
ATOM   1885  CZ  TYR A 143       5.151  -5.801  -2.796  1.00 62.08           C  
ATOM   1886  OH  TYR A 143       5.899  -4.737  -3.186  1.00 62.08           O  
ATOM   1887  H   TYR A 143       2.657 -10.130  -3.915  1.00 62.08           H  
ATOM   1888  HA  TYR A 143       4.393 -10.592  -1.580  1.00 62.08           H  
ATOM   1889  HB2 TYR A 143       1.766  -9.086  -1.918  1.00 62.08           H  
ATOM   1890  HB3 TYR A 143       2.706  -9.151  -0.434  1.00 62.08           H  
ATOM   1891  HD1 TYR A 143       5.025  -8.211  -0.371  1.00 62.08           H  
ATOM   1892  HD2 TYR A 143       2.403  -7.595  -3.727  1.00 62.08           H  
ATOM   1893  HE1 TYR A 143       6.393  -6.256  -1.071  1.00 62.08           H  
ATOM   1894  HE2 TYR A 143       3.763  -5.639  -4.445  1.00 62.08           H  
ATOM   1895  HH  TYR A 143       6.609  -4.574  -2.562  1.00 62.08           H  
ATOM   1896  N   ASP A 144       3.031 -12.277  -0.291  1.00 72.38           N  
ATOM   1897  CA  ASP A 144       2.285 -13.377   0.313  1.00 72.38           C  
ATOM   1898  C   ASP A 144       0.933 -12.897   0.822  1.00 72.38           C  
ATOM   1899  O   ASP A 144      -0.050 -13.612   0.664  1.00 72.38           O  
ATOM   1900  CB  ASP A 144       3.038 -14.000   1.484  1.00 72.38           C  
ATOM   1901  CG  ASP A 144       4.366 -14.627   1.084  1.00 72.38           C  
ATOM   1902  OD1 ASP A 144       4.392 -15.346   0.064  1.00 72.38           O  
ATOM   1903  OD2 ASP A 144       5.333 -14.393   1.844  1.00 72.38           O1-
ATOM   1904  H   ASP A 144       3.970 -12.077   0.024  1.00 72.38           H  
ATOM   1905  HA  ASP A 144       2.114 -14.149  -0.437  1.00 72.38           H  
ATOM   1906  HB2 ASP A 144       2.410 -14.785   1.904  1.00 72.38           H  
ATOM   1907  HB3 ASP A 144       3.193 -13.243   2.253  1.00 72.38           H  
ATOM   1908  N   CYS A 145       0.879 -11.694   1.406  1.00 75.08           N  
ATOM   1909  CA  CYS A 145      -0.286 -11.146   2.085  1.00 75.08           C  
ATOM   1910  C   CYS A 145      -0.600  -9.711   1.657  1.00 75.08           C  
ATOM   1911  O   CYS A 145       0.281  -8.895   1.366  1.00 75.08           O  
ATOM   1912  CB  CYS A 145      -0.062 -11.192   3.604  1.00 75.08           C  
ATOM   1913  SG  CYS A 145       0.371 -12.806   4.307  1.00 75.08           S  
ATOM   1914  H   CYS A 145       1.741 -11.172   1.479  1.00 75.08           H  
ATOM   1915  HA  CYS A 145      -1.157 -11.756   1.847  1.00 75.08           H  
ATOM   1916  HB2 CYS A 145       0.738 -10.495   3.856  1.00 75.08           H  
ATOM   1917  HB3 CYS A 145      -0.971 -10.844   4.095  1.00 75.08           H  
ATOM   1918  N   ARG A 146      -1.888  -9.372   1.721  1.00 75.75           N  
ATOM   1919  CA  ARG A 146      -2.379  -7.997   1.641  1.00 75.75           C  
ATOM   1920  C   ARG A 146      -3.277  -7.702   2.826  1.00 75.75           C  
ATOM   1921  O   ARG A 146      -4.152  -8.503   3.140  1.00 75.75           O  
ATOM   1922  CB  ARG A 146      -3.128  -7.809   0.324  1.00 75.75           C  
ATOM   1923  CG  ARG A 146      -3.555  -6.349   0.121  1.00 75.75           C  
ATOM   1924  CD  ARG A 146      -4.413  -6.292  -1.130  1.00 75.75           C  
ATOM   1925  NE  ARG A 146      -4.714  -4.914  -1.554  1.00 75.75           N  
ATOM   1926  CZ  ARG A 146      -5.392  -4.648  -2.650  1.00 75.75           C  
ATOM   1927  NH1 ARG A 146      -5.952  -5.621  -3.310  1.00 75.75           N1+
ATOM   1928  NH2 ARG A 146      -5.537  -3.455  -3.149  1.00 75.75           N  
ATOM   1929  H   ARG A 146      -2.564 -10.097   1.915  1.00 75.75           H  
ATOM   1930  HA  ARG A 146      -1.537  -7.304   1.668  1.00 75.75           H  
ATOM   1931  HB2 ARG A 146      -4.007  -8.455   0.319  1.00 75.75           H  
ATOM   1932  HB3 ARG A 146      -2.479  -8.105  -0.500  1.00 75.75           H  
ATOM   1933  HG2 ARG A 146      -2.672  -5.722   0.003  1.00 75.75           H  
ATOM   1934  HG3 ARG A 146      -4.149  -5.990   0.961  1.00 75.75           H  
ATOM   1935  HD2 ARG A 146      -3.883  -6.801  -1.936  1.00 75.75           H  
ATOM   1936  HD3 ARG A 146      -5.343  -6.825  -0.933  1.00 75.75           H  
ATOM   1937  HE  ARG A 146      -4.293  -4.141  -1.059  1.00 75.75           H  
ATOM   1938 HH11 ARG A 146      -6.368  -5.400  -4.203  1.00 75.75           H  
ATOM   1939 HH12 ARG A 146      -5.871  -6.570  -2.977  1.00 75.75           H  
ATOM   1940 HH21 ARG A 146      -5.887  -3.404  -4.095  1.00 75.75           H  
ATOM   1941 HH22 ARG A 146      -5.051  -2.626  -2.839  1.00 75.75           H  
ATOM   1942  N   VAL A 147      -3.114  -6.527   3.426  1.00 80.09           N  
ATOM   1943  CA  VAL A 147      -4.026  -6.027   4.456  1.00 80.09           C  
ATOM   1944  C   VAL A 147      -4.671  -4.716   4.020  1.00 80.09           C  
ATOM   1945  O   VAL A 147      -4.002  -3.775   3.595  1.00 80.09           O  
ATOM   1946  CB  VAL A 147      -3.350  -5.968   5.836  1.00 80.09           C  
ATOM   1947  CG1 VAL A 147      -2.275  -4.891   5.945  1.00 80.09           C  
ATOM   1948  CG2 VAL A 147      -4.376  -5.750   6.943  1.00 80.09           C  
ATOM   1949  H   VAL A 147      -2.404  -5.902   3.073  1.00 80.09           H  
ATOM   1950  HA  VAL A 147      -4.835  -6.749   4.562  1.00 80.09           H  
ATOM   1951  HB  VAL A 147      -2.883  -6.936   6.018  1.00 80.09           H  
ATOM   1952 HG11 VAL A 147      -1.588  -4.994   5.105  1.00 80.09           H  
ATOM   1953 HG12 VAL A 147      -2.728  -3.900   5.931  1.00 80.09           H  
ATOM   1954 HG13 VAL A 147      -1.722  -5.015   6.877  1.00 80.09           H  
ATOM   1955 HG21 VAL A 147      -4.826  -4.761   6.854  1.00 80.09           H  
ATOM   1956 HG22 VAL A 147      -3.888  -5.831   7.915  1.00 80.09           H  
ATOM   1957 HG23 VAL A 147      -5.152  -6.512   6.879  1.00 80.09           H  
ATOM   1958  N   ALA A 148      -5.993  -4.687   4.123  1.00 83.78           N  
ATOM   1959  CA  ALA A 148      -6.851  -3.529   3.960  1.00 83.78           C  
ATOM   1960  C   ALA A 148      -7.200  -2.980   5.339  1.00 83.78           C  
ATOM   1961  O   ALA A 148      -7.722  -3.730   6.162  1.00 83.78           O  
ATOM   1962  CB  ALA A 148      -8.125  -4.012   3.269  1.00 83.78           C  
ATOM   1963  H   ALA A 148      -6.448  -5.531   4.438  1.00 83.78           H  
ATOM   1964  HA  ALA A 148      -6.363  -2.760   3.361  1.00 83.78           H  
ATOM   1965  HB1 ALA A 148      -8.637  -4.735   3.904  1.00 83.78           H  
ATOM   1966  HB2 ALA A 148      -8.794  -3.170   3.094  1.00 83.78           H  
ATOM   1967  HB3 ALA A 148      -7.874  -4.516   2.335  1.00 83.78           H  
ATOM   1968  N   ILE A 149      -6.958  -1.702   5.593  1.00 84.27           N  
ATOM   1969  CA  ILE A 149      -7.297  -1.032   6.848  1.00 84.27           C  
ATOM   1970  C   ILE A 149      -8.444  -0.079   6.579  1.00 84.27           C  
ATOM   1971  O   ILE A 149      -8.364   0.765   5.693  1.00 84.27           O  
ATOM   1972  CB  ILE A 149      -6.077  -0.308   7.439  1.00 84.27           C  
ATOM   1973  CG1 ILE A 149      -4.986  -1.344   7.764  1.00 84.27           C  
ATOM   1974  CG2 ILE A 149      -6.481   0.464   8.709  1.00 84.27           C  
ATOM   1975  CD1 ILE A 149      -3.638  -0.698   8.035  1.00 84.27           C  
ATOM   1976  H   ILE A 149      -6.524  -1.138   4.876  1.00 84.27           H  
ATOM   1977  HA  ILE A 149      -7.629  -1.767   7.580  1.00 84.27           H  
ATOM   1978  HB  ILE A 149      -5.695   0.399   6.703  1.00 84.27           H  
ATOM   1979 HG12 ILE A 149      -4.839  -2.022   6.923  1.00 84.27           H  
ATOM   1980 HG13 ILE A 149      -5.284  -1.939   8.627  1.00 84.27           H  
ATOM   1981 HG21 ILE A 149      -6.950  -0.209   9.427  1.00 84.27           H  
ATOM   1982 HG22 ILE A 149      -7.181   1.259   8.452  1.00 84.27           H  
ATOM   1983 HG23 ILE A 149      -5.611   0.931   9.170  1.00 84.27           H  
ATOM   1984 HD11 ILE A 149      -3.341  -0.099   7.174  1.00 84.27           H  
ATOM   1985 HD12 ILE A 149      -3.669  -0.077   8.930  1.00 84.27           H  
ATOM   1986 HD13 ILE A 149      -2.916  -1.502   8.181  1.00 84.27           H  
ATOM   1987  N   TRP A 150      -9.500  -0.204   7.363  1.00 85.56           N  
ATOM   1988  CA  TRP A 150     -10.753   0.503   7.190  1.00 85.56           C  
ATOM   1989  C   TRP A 150     -10.951   1.483   8.335  1.00 85.56           C  
ATOM   1990  O   TRP A 150     -10.832   1.120   9.509  1.00 85.56           O  
ATOM   1991  CB  TRP A 150     -11.878  -0.522   7.085  1.00 85.56           C  
ATOM   1992  CG  TRP A 150     -11.742  -1.424   5.900  1.00 85.56           C  
ATOM   1993  CD1 TRP A 150     -11.088  -2.608   5.872  1.00 85.56           C  
ATOM   1994  CD2 TRP A 150     -12.206  -1.191   4.539  1.00 85.56           C  
ATOM   1995  CE2 TRP A 150     -11.841  -2.315   3.741  1.00 85.56           C  
ATOM   1996  CE3 TRP A 150     -12.899  -0.141   3.903  1.00 85.56           C  
ATOM   1997  NE1 TRP A 150     -11.168  -3.151   4.605  1.00 85.56           N  
ATOM   1998  CZ2 TRP A 150     -12.181  -2.415   2.387  1.00 85.56           C  
ATOM   1999  CZ3 TRP A 150     -13.231  -0.222   2.539  1.00 85.56           C  
ATOM   2000  CH2 TRP A 150     -12.896  -1.364   1.790  1.00 85.56           C  
ATOM   2001  H   TRP A 150      -9.459  -0.877   8.116  1.00 85.56           H  
ATOM   2002  HA  TRP A 150     -10.737   1.065   6.256  1.00 85.56           H  
ATOM   2003  HB2 TRP A 150     -11.908  -1.123   7.994  1.00 85.56           H  
ATOM   2004  HB3 TRP A 150     -12.827   0.007   7.007  1.00 85.56           H  
ATOM   2005  HD1 TRP A 150     -10.576  -3.045   6.717  1.00 85.56           H  
ATOM   2006  HE1 TRP A 150     -10.750  -4.032   4.340  1.00 85.56           H  
ATOM   2007  HE3 TRP A 150     -13.194   0.722   4.481  1.00 85.56           H  
ATOM   2008  HZ2 TRP A 150     -11.914  -3.289   1.812  1.00 85.56           H  
ATOM   2009  HZ3 TRP A 150     -13.766   0.589   2.068  1.00 85.56           H  
ATOM   2010  HH2 TRP A 150     -13.200  -1.439   0.757  1.00 85.56           H  
ATOM   2011  N   GLN A 151     -11.231   2.729   7.967  1.00 84.93           N  
ATOM   2012  CA  GLN A 151     -11.575   3.788   8.902  1.00 84.93           C  
ATOM   2013  C   GLN A 151     -12.967   3.502   9.476  1.00 84.93           C  
ATOM   2014  O   GLN A 151     -13.853   3.100   8.708  1.00 84.93           O  
ATOM   2015  CB  GLN A 151     -11.578   5.163   8.207  1.00 84.93           C  
ATOM   2016  CG  GLN A 151     -10.322   5.435   7.368  1.00 84.93           C  
ATOM   2017  CD  GLN A 151     -10.293   6.807   6.714  1.00 84.93           C  
ATOM   2018  NE2 GLN A 151      -9.654   6.960   5.575  1.00 84.93           N  
ATOM   2019  OE1 GLN A 151     -10.827   7.783   7.204  1.00 84.93           O  
ATOM   2020  H   GLN A 151     -11.382   2.914   6.985  1.00 84.93           H  
ATOM   2021  HA  GLN A 151     -10.831   3.793   9.699  1.00 84.93           H  
ATOM   2022  HB2 GLN A 151     -11.676   5.935   8.971  1.00 84.93           H  
ATOM   2023  HB3 GLN A 151     -12.444   5.228   7.548  1.00 84.93           H  
ATOM   2024  HG2 GLN A 151     -10.264   4.696   6.569  1.00 84.93           H  
ATOM   2025  HG3 GLN A 151      -9.446   5.356   8.012  1.00 84.93           H  
ATOM   2026 HE21 GLN A 151      -9.679   7.892   5.187  1.00 84.93           H  
ATOM   2027 HE22 GLN A 151      -9.327   6.166   5.042  1.00 84.93           H  
ATOM   2028  N   PRO A 152     -13.191   3.732  10.782  1.00 83.09           N  
ATOM   2029  CA  PRO A 152     -14.538   3.705  11.327  1.00 83.09           C  
ATOM   2030  C   PRO A 152     -15.417   4.758  10.626  1.00 83.09           C  
ATOM   2031  O   PRO A 152     -14.896   5.769  10.139  1.00 83.09           O  
ATOM   2032  CB  PRO A 152     -14.393   3.987  12.824  1.00 83.09           C  
ATOM   2033  CG  PRO A 152     -13.096   4.791  12.911  1.00 83.09           C  
ATOM   2034  CD  PRO A 152     -12.246   4.218  11.778  1.00 83.09           C  
ATOM   2035  HA  PRO A 152     -14.953   2.707  11.185  1.00 83.09           H  
ATOM   2036  HB2 PRO A 152     -15.239   4.547  13.223  1.00 83.09           H  
ATOM   2037  HB3 PRO A 152     -14.279   3.047  13.364  1.00 83.09           H  
ATOM   2038  HG2 PRO A 152     -12.610   4.672  13.879  1.00 83.09           H  
ATOM   2039  HG3 PRO A 152     -13.305   5.842  12.713  1.00 83.09           H  
ATOM   2040  HD2 PRO A 152     -11.597   4.997  11.378  1.00 83.09           H  
ATOM   2041  HD3 PRO A 152     -11.653   3.382  12.149  1.00 83.09           H  
ATOM   2042  N   PRO A 153     -16.743   4.552  10.574  1.00 80.03           N  
ATOM   2043  CA  PRO A 153     -17.661   5.564  10.068  1.00 80.03           C  
ATOM   2044  C   PRO A 153     -17.536   6.875  10.856  1.00 80.03           C  
ATOM   2045  O   PRO A 153     -17.276   6.860  12.060  1.00 80.03           O  
ATOM   2046  CB  PRO A 153     -19.055   4.949  10.176  1.00 80.03           C  
ATOM   2047  CG  PRO A 153     -18.812   3.447  10.302  1.00 80.03           C  
ATOM   2048  CD  PRO A 153     -17.469   3.373  11.015  1.00 80.03           C  
ATOM   2049  HA  PRO A 153     -17.433   5.746   9.017  1.00 80.03           H  
ATOM   2050  HB2 PRO A 153     -19.633   5.164   9.277  1.00 80.03           H  
ATOM   2051  HB3 PRO A 153     -19.565   5.310  11.069  1.00 80.03           H  
ATOM   2052  HG2 PRO A 153     -18.723   3.008   9.309  1.00 80.03           H  
ATOM   2053  HG3 PRO A 153     -19.602   2.955  10.870  1.00 80.03           H  
ATOM   2054  HD2 PRO A 153     -17.619   3.424  12.094  1.00 80.03           H  
ATOM   2055  HD3 PRO A 153     -16.964   2.447  10.743  1.00 80.03           H  
ATOM   2056  N   MET A 154     -17.712   8.016  10.181  1.00 76.07           N  
ATOM   2057  CA  MET A 154     -17.554   9.335  10.816  1.00 76.07           C  
ATOM   2058  C   MET A 154     -18.643   9.625  11.856  1.00 76.07           C  
ATOM   2059  O   MET A 154     -18.434  10.433  12.758  1.00 76.07           O  
ATOM   2060  CB  MET A 154     -17.573  10.459   9.770  1.00 76.07           C  
ATOM   2061  CG  MET A 154     -16.409  10.402   8.781  1.00 76.07           C  
ATOM   2062  SD  MET A 154     -16.355  11.850   7.687  1.00 76.07           S  
ATOM   2063  CE  MET A 154     -15.506  11.126   6.263  1.00 76.07           C  
ATOM   2064  H   MET A 154     -17.985   7.965   9.210  1.00 76.07           H  
ATOM   2065  HA  MET A 154     -16.600   9.361  11.342  1.00 76.07           H  
ATOM   2066  HB2 MET A 154     -17.523  11.415  10.291  1.00 76.07           H  
ATOM   2067  HB3 MET A 154     -18.512  10.424   9.218  1.00 76.07           H  
ATOM   2068  HG2 MET A 154     -15.469  10.340   9.330  1.00 76.07           H  
ATOM   2069  HG3 MET A 154     -16.514   9.503   8.174  1.00 76.07           H  
ATOM   2070  HE1 MET A 154     -15.352  11.892   5.504  1.00 76.07           H  
ATOM   2071  HE2 MET A 154     -14.541  10.729   6.578  1.00 76.07           H  
ATOM   2072  HE3 MET A 154     -16.110  10.319   5.848  1.00 76.07           H  
ATOM   2073  N   ASP A 155     -19.807   8.989  11.724  1.00 76.89           N  
ATOM   2074  CA  ASP A 155     -20.927   9.127  12.644  1.00 76.89           C  
ATOM   2075  C   ASP A 155     -21.658   7.788  12.838  1.00 76.89           C  
ATOM   2076  O   ASP A 155     -21.496   6.840  12.074  1.00 76.89           O  
ATOM   2077  CB  ASP A 155     -21.858  10.268  12.174  1.00 76.89           C  
ATOM   2078  CG  ASP A 155     -22.607  10.021  10.857  1.00 76.89           C  
ATOM   2079  OD1 ASP A 155     -22.696   8.850  10.434  1.00 76.89           O  
ATOM   2080  OD2 ASP A 155     -23.201  10.981  10.326  1.00 76.89           O1-
ATOM   2081  H   ASP A 155     -19.901   8.290  11.000  1.00 76.89           H  
ATOM   2082  HA  ASP A 155     -20.532   9.411  13.619  1.00 76.89           H  
ATOM   2083  HB2 ASP A 155     -21.271  11.180  12.077  1.00 76.89           H  
ATOM   2084  HB3 ASP A 155     -22.600  10.442  12.953  1.00 76.89           H  
ATOM   2085  N   ALA A 156     -22.514   7.710  13.859  1.00 72.48           N  
ATOM   2086  CA  ALA A 156     -23.303   6.508  14.139  1.00 72.48           C  
ATOM   2087  C   ALA A 156     -24.392   6.211  13.082  1.00 72.48           C  
ATOM   2088  O   ALA A 156     -25.063   5.184  13.167  1.00 72.48           O  
ATOM   2089  CB  ALA A 156     -23.908   6.660  15.541  1.00 72.48           C  
ATOM   2090  H   ALA A 156     -22.592   8.497  14.487  1.00 72.48           H  
ATOM   2091  HA  ALA A 156     -22.631   5.650  14.145  1.00 72.48           H  
ATOM   2092  HB1 ALA A 156     -24.452   5.753  15.802  1.00 72.48           H  
ATOM   2093  HB2 ALA A 156     -23.114   6.811  16.272  1.00 72.48           H  
ATOM   2094  HB3 ALA A 156     -24.594   7.507  15.565  1.00 72.48           H  
ATOM   2095  N   ARG A 157     -24.617   7.115  12.116  1.00 72.32           N  
ATOM   2096  CA  ARG A 157     -25.640   6.971  11.064  1.00 72.32           C  
ATOM   2097  C   ARG A 157     -25.072   6.371   9.783  1.00 72.32           C  
ATOM   2098  O   ARG A 157     -25.822   5.814   8.983  1.00 72.32           O  
ATOM   2099  CB  ARG A 157     -26.281   8.333  10.768  1.00 72.32           C  
ATOM   2100  CG  ARG A 157     -27.115   8.848  11.946  1.00 72.32           C  
ATOM   2101  CD  ARG A 157     -27.787  10.168  11.560  1.00 72.32           C  
ATOM   2102  NE  ARG A 157     -28.670  10.659  12.635  1.00 72.32           N  
ATOM   2103  CZ  ARG A 157     -29.371  11.778  12.610  1.00 72.32           C  
ATOM   2104  NH1 ARG A 157     -29.335  12.588  11.589  1.00 72.32           N1+
ATOM   2105  NH2 ARG A 157     -30.126  12.107  13.621  1.00 72.32           N  
ATOM   2106  H   ARG A 157     -23.935   7.852  12.005  1.00 72.32           H  
ATOM   2107  HA  ARG A 157     -26.411   6.274  11.395  1.00 72.32           H  
ATOM   2108  HB2 ARG A 157     -25.503   9.056  10.523  1.00 72.32           H  
ATOM   2109  HB3 ARG A 157     -26.933   8.228   9.901  1.00 72.32           H  
ATOM   2110  HG2 ARG A 157     -27.878   8.110  12.195  1.00 72.32           H  
ATOM   2111  HG3 ARG A 157     -26.474   9.009  12.813  1.00 72.32           H  
ATOM   2112  HD2 ARG A 157     -27.009  10.902  11.354  1.00 72.32           H  
ATOM   2113  HD3 ARG A 157     -28.371  10.010  10.653  1.00 72.32           H  
ATOM   2114  HE  ARG A 157     -28.732  10.085  13.463  1.00 72.32           H  
ATOM   2115 HH11 ARG A 157     -29.860  13.451  11.585  1.00 72.32           H  
ATOM   2116 HH12 ARG A 157     -28.718  12.360  10.822  1.00 72.32           H  
ATOM   2117 HH21 ARG A 157     -30.659  12.965  13.599  1.00 72.32           H  
ATOM   2118 HH22 ARG A 157     -30.172  11.507  14.432  1.00 72.32           H  
ATOM   2119  N   THR A 158     -23.768   6.486   9.575  1.00 72.19           N  
ATOM   2120  CA  THR A 158     -23.069   5.953   8.416  1.00 72.19           C  
ATOM   2121  C   THR A 158     -22.679   4.503   8.673  1.00 72.19           C  
ATOM   2122  O   THR A 158     -21.956   4.166   9.600  1.00 72.19           O  
ATOM   2123  CB  THR A 158     -21.876   6.835   7.996  1.00 72.19           C  
ATOM   2124  CG2 THR A 158     -22.352   8.114   7.307  1.00 72.19           C  
ATOM   2125  OG1 THR A 158     -21.062   7.247   9.061  1.00 72.19           O  
ATOM   2126  H   THR A 158     -23.226   7.022  10.238  1.00 72.19           H  
ATOM   2127  HA  THR A 158     -23.763   5.956   7.575  1.00 72.19           H  
ATOM   2128  HB  THR A 158     -21.262   6.278   7.289  1.00 72.19           H  
ATOM   2129  HG1 THR A 158     -21.612   7.799   9.621  1.00 72.19           H  
ATOM   2130 HG21 THR A 158     -21.494   8.749   7.085  1.00 72.19           H  
ATOM   2131 HG22 THR A 158     -22.856   7.863   6.374  1.00 72.19           H  
ATOM   2132 HG23 THR A 158     -23.043   8.665   7.945  1.00 72.19           H  
ATOM   2133  N   THR A 159     -23.155   3.606   7.813  1.00 72.91           N  
ATOM   2134  CA  THR A 159     -22.751   2.189   7.801  1.00 72.91           C  
ATOM   2135  C   THR A 159     -21.617   1.930   6.813  1.00 72.91           C  
ATOM   2136  O   THR A 159     -21.322   0.787   6.476  1.00 72.91           O  
ATOM   2137  CB  THR A 159     -23.952   1.288   7.500  1.00 72.91           C  
ATOM   2138  CG2 THR A 159     -24.999   1.355   8.611  1.00 72.91           C  
ATOM   2139  OG1 THR A 159     -24.586   1.692   6.304  1.00 72.91           O  
ATOM   2140  H   THR A 159     -23.852   3.890   7.140  1.00 72.91           H  
ATOM   2141  HA  THR A 159     -22.372   1.911   8.784  1.00 72.91           H  
ATOM   2142  HB  THR A 159     -23.623   0.254   7.398  1.00 72.91           H  
ATOM   2143  HG1 THR A 159     -25.418   1.213   6.283  1.00 72.91           H  
ATOM   2144 HG21 THR A 159     -25.803   0.648   8.404  1.00 72.91           H  
ATOM   2145 HG22 THR A 159     -24.538   1.083   9.560  1.00 72.91           H  
ATOM   2146 HG23 THR A 159     -25.412   2.361   8.693  1.00 72.91           H  
ATOM   2147  N   VAL A 160     -20.997   2.994   6.299  1.00 74.41           N  
ATOM   2148  CA  VAL A 160     -19.968   2.922   5.265  1.00 74.41           C  
ATOM   2149  C   VAL A 160     -18.609   3.153   5.902  1.00 74.41           C  
ATOM   2150  O   VAL A 160     -18.313   4.244   6.384  1.00 74.41           O  
ATOM   2151  CB  VAL A 160     -20.245   3.904   4.115  1.00 74.41           C  
ATOM   2152  CG1 VAL A 160     -19.181   3.765   3.021  1.00 74.41           C  
ATOM   2153  CG2 VAL A 160     -21.612   3.625   3.471  1.00 74.41           C  
ATOM   2154  H   VAL A 160     -21.203   3.899   6.698  1.00 74.41           H  
ATOM   2155  HA  VAL A 160     -19.967   1.921   4.832  1.00 74.41           H  
ATOM   2156  HB  VAL A 160     -20.239   4.927   4.492  1.00 74.41           H  
ATOM   2157 HG11 VAL A 160     -19.138   2.729   2.685  1.00 74.41           H  
ATOM   2158 HG12 VAL A 160     -19.423   4.417   2.181  1.00 74.41           H  
ATOM   2159 HG13 VAL A 160     -18.204   4.057   3.407  1.00 74.41           H  
ATOM   2160 HG21 VAL A 160     -21.651   2.596   3.113  1.00 74.41           H  
ATOM   2161 HG22 VAL A 160     -22.409   3.783   4.198  1.00 74.41           H  
ATOM   2162 HG23 VAL A 160     -21.771   4.308   2.636  1.00 74.41           H  
ATOM   2163  N   GLU A 161     -17.772   2.125   5.865  1.00 76.37           N  
ATOM   2164  CA  GLU A 161     -16.360   2.239   6.208  1.00 76.37           C  
ATOM   2165  C   GLU A 161     -15.586   2.658   4.954  1.00 76.37           C  
ATOM   2166  O   GLU A 161     -15.842   2.158   3.853  1.00 76.37           O  
ATOM   2167  CB  GLU A 161     -15.838   0.917   6.784  1.00 76.37           C  
ATOM   2168  CG  GLU A 161     -16.488   0.552   8.133  1.00 76.37           C  
ATOM   2169  CD  GLU A 161     -16.012  -0.798   8.701  1.00 76.37           C  
ATOM   2170  OE1 GLU A 161     -16.301  -1.101   9.885  1.00 76.37           O  
ATOM   2171  OE2 GLU A 161     -15.387  -1.596   7.960  1.00 76.37           O1-
ATOM   2172  H   GLU A 161     -18.077   1.275   5.413  1.00 76.37           H  
ATOM   2173  HA  GLU A 161     -16.227   3.007   6.969  1.00 76.37           H  
ATOM   2174  HB2 GLU A 161     -16.021   0.122   6.061  1.00 76.37           H  
ATOM   2175  HB3 GLU A 161     -14.762   1.014   6.931  1.00 76.37           H  
ATOM   2176  HG2 GLU A 161     -16.259   1.342   8.850  1.00 76.37           H  
ATOM   2177  HG3 GLU A 161     -17.570   0.510   8.011  1.00 76.37           H  
ATOM   2178  N   THR A 162     -14.635   3.578   5.113  1.00 78.25           N  
ATOM   2179  CA  THR A 162     -13.768   4.032   4.015  1.00 78.25           C  
ATOM   2180  C   THR A 162     -12.408   3.368   4.132  1.00 78.25           C  
ATOM   2181  O   THR A 162     -11.888   3.206   5.237  1.00 78.25           O  
ATOM   2182  CB  THR A 162     -13.632   5.559   3.994  1.00 78.25           C  
ATOM   2183  CG2 THR A 162     -12.884   6.079   2.766  1.00 78.25           C  
ATOM   2184  OG1 THR A 162     -14.920   6.125   3.938  1.00 78.25           O  
ATOM   2185  H   THR A 162     -14.423   3.887   6.051  1.00 78.25           H  
ATOM   2186  HA  THR A 162     -14.202   3.739   3.060  1.00 78.25           H  
ATOM   2187  HB  THR A 162     -13.126   5.897   4.899  1.00 78.25           H  
ATOM   2188  HG1 THR A 162     -15.430   5.752   4.661  1.00 78.25           H  
ATOM   2189 HG21 THR A 162     -11.837   5.778   2.804  1.00 78.25           H  
ATOM   2190 HG22 THR A 162     -12.927   7.168   2.754  1.00 78.25           H  
ATOM   2191 HG23 THR A 162     -13.345   5.692   1.857  1.00 78.25           H  
ATOM   2192  N   LEU A 163     -11.813   2.985   3.006  1.00 75.95           N  
ATOM   2193  CA  LEU A 163     -10.459   2.453   2.999  1.00 75.95           C  
ATOM   2194  C   LEU A 163      -9.478   3.528   3.501  1.00 75.95           C  
ATOM   2195  O   LEU A 163      -9.376   4.612   2.931  1.00 75.95           O  
ATOM   2196  CB  LEU A 163     -10.128   1.952   1.585  1.00 75.95           C  
ATOM   2197  CG  LEU A 163      -8.744   1.293   1.484  1.00 75.95           C  
ATOM   2198  CD1 LEU A 163      -8.668   0.011   2.311  1.00 75.95           C  
ATOM   2199  CD2 LEU A 163      -8.454   0.969   0.020  1.00 75.95           C  
ATOM   2200  H   LEU A 163     -12.286   3.118   2.123  1.00 75.95           H  
ATOM   2201  HA  LEU A 163     -10.435   1.607   3.686  1.00 75.95           H  
ATOM   2202  HB2 LEU A 163     -10.167   2.799   0.900  1.00 75.95           H  
ATOM   2203  HB3 LEU A 163     -10.886   1.232   1.275  1.00 75.95           H  
ATOM   2204  HG  LEU A 163      -7.979   1.985   1.836  1.00 75.95           H  
ATOM   2205 HD11 LEU A 163      -8.816   0.232   3.369  1.00 75.95           H  
ATOM   2206 HD12 LEU A 163      -7.676  -0.427   2.205  1.00 75.95           H  
ATOM   2207 HD13 LEU A 163      -9.446  -0.682   1.993  1.00 75.95           H  
ATOM   2208 HD21 LEU A 163      -9.222   0.304  -0.376  1.00 75.95           H  
ATOM   2209 HD22 LEU A 163      -7.470   0.507  -0.070  1.00 75.95           H  
ATOM   2210 HD23 LEU A 163      -8.449   1.890  -0.562  1.00 75.95           H  
ATOM   2211  N   ALA A 164      -8.780   3.234   4.595  1.00 79.75           N  
ATOM   2212  CA  ALA A 164      -7.732   4.075   5.167  1.00 79.75           C  
ATOM   2213  C   ALA A 164      -6.413   3.886   4.427  1.00 79.75           C  
ATOM   2214  O   ALA A 164      -5.779   4.849   4.011  1.00 79.75           O  
ATOM   2215  CB  ALA A 164      -7.556   3.736   6.656  1.00 79.75           C  
ATOM   2216  H   ALA A 164      -8.909   2.320   5.005  1.00 79.75           H  
ATOM   2217  HA  ALA A 164      -8.004   5.126   5.068  1.00 79.75           H  
ATOM   2218  HB1 ALA A 164      -8.505   3.470   7.121  1.00 79.75           H  
ATOM   2219  HB2 ALA A 164      -6.893   2.879   6.771  1.00 79.75           H  
ATOM   2220  HB3 ALA A 164      -7.112   4.588   7.170  1.00 79.75           H  
ATOM   2221  N   GLU A 165      -6.008   2.628   4.297  1.00 76.68           N  
ATOM   2222  CA  GLU A 165      -4.755   2.226   3.682  1.00 76.68           C  
ATOM   2223  C   GLU A 165      -4.873   0.770   3.241  1.00 76.68           C  
ATOM   2224  O   GLU A 165      -5.456  -0.051   3.950  1.00 76.68           O  
ATOM   2225  CB  GLU A 165      -3.606   2.412   4.690  1.00 76.68           C  
ATOM   2226  CG  GLU A 165      -2.232   2.113   4.068  1.00 76.68           C  
ATOM   2227  CD  GLU A 165      -1.052   2.488   4.976  1.00 76.68           C  
ATOM   2228  OE1 GLU A 165       0.062   1.975   4.723  1.00 76.68           O  
ATOM   2229  OE2 GLU A 165      -1.229   3.281   5.928  1.00 76.68           O1-
ATOM   2230  H   GLU A 165      -6.602   1.892   4.654  1.00 76.68           H  
ATOM   2231  HA  GLU A 165      -4.565   2.856   2.812  1.00 76.68           H  
ATOM   2232  HB2 GLU A 165      -3.762   1.764   5.552  1.00 76.68           H  
ATOM   2233  HB3 GLU A 165      -3.618   3.447   5.032  1.00 76.68           H  
ATOM   2234  HG2 GLU A 165      -2.175   1.049   3.839  1.00 76.68           H  
ATOM   2235  HG3 GLU A 165      -2.143   2.664   3.132  1.00 76.68           H  
ATOM   2236  N   ALA A 166      -4.292   0.428   2.097  1.00 76.33           N  
ATOM   2237  CA  ALA A 166      -4.007  -0.960   1.757  1.00 76.33           C  
ATOM   2238  C   ALA A 166      -2.499  -1.143   1.591  1.00 76.33           C  
ATOM   2239  O   ALA A 166      -1.845  -0.344   0.919  1.00 76.33           O  
ATOM   2240  CB  ALA A 166      -4.800  -1.379   0.518  1.00 76.33           C  
ATOM   2241  H   ALA A 166      -3.865   1.152   1.537  1.00 76.33           H  
ATOM   2242  HA  ALA A 166      -4.327  -1.602   2.578  1.00 76.33           H  
ATOM   2243  HB1 ALA A 166      -4.388  -0.898  -0.369  1.00 76.33           H  
ATOM   2244  HB2 ALA A 166      -5.844  -1.089   0.634  1.00 76.33           H  
ATOM   2245  HB3 ALA A 166      -4.742  -2.461   0.399  1.00 76.33           H  
ATOM   2246  N   THR A 167      -1.951  -2.201   2.187  1.00 73.06           N  
ATOM   2247  CA  THR A 167      -0.522  -2.516   2.105  1.00 73.06           C  
ATOM   2248  C   THR A 167      -0.288  -3.997   1.828  1.00 73.06           C  
ATOM   2249  O   THR A 167      -1.118  -4.849   2.158  1.00 73.06           O  
ATOM   2250  CB  THR A 167       0.232  -2.013   3.345  1.00 73.06           C  
ATOM   2251  CG2 THR A 167       0.007  -2.842   4.601  1.00 73.06           C  
ATOM   2252  OG1 THR A 167       1.617  -2.011   3.107  1.00 73.06           O  
ATOM   2253  H   THR A 167      -2.549  -2.826   2.708  1.00 73.06           H  
ATOM   2254  HA  THR A 167      -0.102  -1.974   1.257  1.00 73.06           H  
ATOM   2255  HB  THR A 167      -0.072  -0.985   3.542  1.00 73.06           H  
ATOM   2256  HG1 THR A 167       1.983  -1.344   3.692  1.00 73.06           H  
ATOM   2257 HG21 THR A 167       0.240  -3.891   4.417  1.00 73.06           H  
ATOM   2258 HG22 THR A 167       0.659  -2.481   5.396  1.00 73.06           H  
ATOM   2259 HG23 THR A 167      -1.030  -2.719   4.913  1.00 73.06           H  
ATOM   2260  N   HIS A 168       0.851  -4.297   1.209  1.00 74.16           N  
ATOM   2261  CA  HIS A 168       1.254  -5.639   0.794  1.00 74.16           C  
ATOM   2262  C   HIS A 168       2.585  -6.023   1.443  1.00 74.16           C  
ATOM   2263  O   HIS A 168       3.493  -5.191   1.552  1.00 74.16           O  
ATOM   2264  CB  HIS A 168       1.373  -5.715  -0.730  1.00 74.16           C  
ATOM   2265  CG  HIS A 168       0.135  -5.344  -1.497  1.00 74.16           C  
ATOM   2266  CD2 HIS A 168      -0.705  -6.210  -2.143  1.00 74.16           C  
ATOM   2267  ND1 HIS A 168      -0.331  -4.069  -1.731  1.00 74.16           N  
ATOM   2268  CE1 HIS A 168      -1.438  -4.168  -2.481  1.00 74.16           C  
ATOM   2269  NE2 HIS A 168      -1.707  -5.453  -2.760  1.00 74.16           N  
ATOM   2270  H   HIS A 168       1.527  -3.555   1.096  1.00 74.16           H  
ATOM   2271  HA  HIS A 168       0.502  -6.363   1.108  1.00 74.16           H  
ATOM   2272  HB2 HIS A 168       1.605  -6.751  -0.978  1.00 74.16           H  
ATOM   2273  HB3 HIS A 168       2.197  -5.086  -1.065  1.00 74.16           H  
ATOM   2274  HD1 HIS A 168       0.088  -3.208  -1.410  1.00 74.16           H  
ATOM   2275  HD2 HIS A 168      -0.604  -7.284  -2.178  1.00 74.16           H  
ATOM   2276  HE1 HIS A 168      -2.034  -3.331  -2.815  1.00 74.16           H  
ATOM   2277  N   PHE A 169       2.708  -7.276   1.879  1.00 69.95           N  
ATOM   2278  CA  PHE A 169       3.884  -7.764   2.600  1.00 69.95           C  
ATOM   2279  C   PHE A 169       4.022  -9.285   2.543  1.00 69.95           C  
ATOM   2280  O   PHE A 169       3.059  -9.995   2.259  1.00 69.95           O  
ATOM   2281  CB  PHE A 169       3.825  -7.269   4.046  1.00 69.95           C  
ATOM   2282  CG  PHE A 169       2.640  -7.735   4.861  1.00 69.95           C  
ATOM   2283  CD1 PHE A 169       1.393  -7.093   4.733  1.00 69.95           C  
ATOM   2284  CD2 PHE A 169       2.792  -8.800   5.761  1.00 69.95           C  
ATOM   2285  CE1 PHE A 169       0.300  -7.526   5.497  1.00 69.95           C  
ATOM   2286  CE2 PHE A 169       1.698  -9.227   6.522  1.00 69.95           C  
ATOM   2287  CZ  PHE A 169       0.458  -8.582   6.401  1.00 69.95           C  
ATOM   2288  H   PHE A 169       1.951  -7.930   1.740  1.00 69.95           H  
ATOM   2289  HA  PHE A 169       4.778  -7.346   2.137  1.00 69.95           H  
ATOM   2290  HB2 PHE A 169       3.776  -6.182   3.999  1.00 69.95           H  
ATOM   2291  HB3 PHE A 169       4.748  -7.545   4.556  1.00 69.95           H  
ATOM   2292  HD1 PHE A 169       1.272  -6.271   4.044  1.00 69.95           H  
ATOM   2293  HD2 PHE A 169       3.748  -9.291   5.872  1.00 69.95           H  
ATOM   2294  HE1 PHE A 169      -0.663  -7.049   5.384  1.00 69.95           H  
ATOM   2295  HE2 PHE A 169       1.825 -10.064   7.193  1.00 69.95           H  
ATOM   2296  HZ  PHE A 169      -0.384  -8.886   7.005  1.00 69.95           H  
ATOM   2297  N   ASN A 170       5.232  -9.773   2.807  1.00 78.15           N  
ATOM   2298  CA  ASN A 170       5.529 -11.203   2.839  1.00 78.15           C  
ATOM   2299  C   ASN A 170       5.313 -11.784   4.241  1.00 78.15           C  
ATOM   2300  O   ASN A 170       5.337 -11.062   5.243  1.00 78.15           O  
ATOM   2301  CB  ASN A 170       6.954 -11.437   2.324  1.00 78.15           C  
ATOM   2302  CG  ASN A 170       7.142 -10.933   0.908  1.00 78.15           C  
ATOM   2303  ND2 ASN A 170       8.265 -10.316   0.618  1.00 78.15           N  
ATOM   2304  OD1 ASN A 170       6.280 -11.028   0.052  1.00 78.15           O  
ATOM   2305  H   ASN A 170       5.969  -9.141   3.085  1.00 78.15           H  
ATOM   2306  HA  ASN A 170       4.852 -11.727   2.166  1.00 78.15           H  
ATOM   2307  HB2 ASN A 170       7.669 -10.954   2.990  1.00 78.15           H  
ATOM   2308  HB3 ASN A 170       7.165 -12.507   2.323  1.00 78.15           H  
ATOM   2309 HD21 ASN A 170       8.395 -10.082  -0.355  1.00 78.15           H  
ATOM   2310 HD22 ASN A 170       8.965 -10.189   1.335  1.00 78.15           H  
ATOM   2311  N   LEU A 171       5.136 -13.100   4.330  1.00 79.11           N  
ATOM   2312  CA  LEU A 171       5.065 -13.793   5.612  1.00 79.11           C  
ATOM   2313  C   LEU A 171       6.358 -13.575   6.411  1.00 79.11           C  
ATOM   2314  O   LEU A 171       7.463 -13.537   5.874  1.00 79.11           O  
ATOM   2315  CB  LEU A 171       4.780 -15.289   5.400  1.00 79.11           C  
ATOM   2316  CG  LEU A 171       3.365 -15.596   4.884  1.00 79.11           C  
ATOM   2317  CD1 LEU A 171       3.262 -17.066   4.481  1.00 79.11           C  
ATOM   2318  CD2 LEU A 171       2.293 -15.317   5.942  1.00 79.11           C  
ATOM   2319  H   LEU A 171       5.217 -13.650   3.487  1.00 79.11           H  
ATOM   2320  HA  LEU A 171       4.252 -13.352   6.188  1.00 79.11           H  
ATOM   2321  HB2 LEU A 171       5.511 -15.679   4.691  1.00 79.11           H  
ATOM   2322  HB3 LEU A 171       4.923 -15.814   6.344  1.00 79.11           H  
ATOM   2323  HG  LEU A 171       3.151 -14.979   4.011  1.00 79.11           H  
ATOM   2324 HD11 LEU A 171       3.494 -17.710   5.329  1.00 79.11           H  
ATOM   2325 HD12 LEU A 171       2.259 -17.284   4.115  1.00 79.11           H  
ATOM   2326 HD13 LEU A 171       3.970 -17.262   3.675  1.00 79.11           H  
ATOM   2327 HD21 LEU A 171       1.316 -15.588   5.542  1.00 79.11           H  
ATOM   2328 HD22 LEU A 171       2.509 -15.895   6.841  1.00 79.11           H  
ATOM   2329 HD23 LEU A 171       2.287 -14.255   6.185  1.00 79.11           H  
ATOM   2330  N   GLY A 172       6.208 -13.396   7.720  1.00 81.02           N  
ATOM   2331  CA  GLY A 172       7.289 -13.063   8.645  1.00 81.02           C  
ATOM   2332  C   GLY A 172       7.653 -11.575   8.690  1.00 81.02           C  
ATOM   2333  O   GLY A 172       8.283 -11.147   9.660  1.00 81.02           O  
ATOM   2334  H   GLY A 172       5.263 -13.406   8.075  1.00 81.02           H  
ATOM   2335  HA2 GLY A 172       8.183 -13.617   8.356  1.00 81.02           H  
ATOM   2336  HA3 GLY A 172       7.004 -13.376   9.649  1.00 81.02           H  
ATOM   2337  N   GLU A 173       7.222 -10.763   7.719  1.00 78.84           N  
ATOM   2338  CA  GLU A 173       7.481  -9.322   7.711  1.00 78.84           C  
ATOM   2339  C   GLU A 173       6.481  -8.546   8.576  1.00 78.84           C  
ATOM   2340  O   GLU A 173       5.271  -8.776   8.534  1.00 78.84           O  
ATOM   2341  CB  GLU A 173       7.475  -8.736   6.293  1.00 78.84           C  
ATOM   2342  CG  GLU A 173       8.541  -9.312   5.350  1.00 78.84           C  
ATOM   2343  CD  GLU A 173       8.569  -8.535   4.023  1.00 78.84           C  
ATOM   2344  OE1 GLU A 173       9.660  -8.246   3.489  1.00 78.84           O  
ATOM   2345  OE2 GLU A 173       7.504  -8.077   3.539  1.00 78.84           O1-
ATOM   2346  H   GLU A 173       6.688 -11.149   6.954  1.00 78.84           H  
ATOM   2347  HA  GLU A 173       8.478  -9.159   8.121  1.00 78.84           H  
ATOM   2348  HB2 GLU A 173       6.485  -8.868   5.855  1.00 78.84           H  
ATOM   2349  HB3 GLU A 173       7.653  -7.664   6.378  1.00 78.84           H  
ATOM   2350  HG2 GLU A 173       9.514  -9.237   5.837  1.00 78.84           H  
ATOM   2351  HG3 GLU A 173       8.330 -10.364   5.159  1.00 78.84           H  
ATOM   2352  N   SER A 174       6.995  -7.557   9.310  1.00 81.94           N  
ATOM   2353  CA  SER A 174       6.183  -6.520   9.948  1.00 81.94           C  
ATOM   2354  C   SER A 174       6.164  -5.277   9.064  1.00 81.94           C  
ATOM   2355  O   SER A 174       7.216  -4.701   8.780  1.00 81.94           O  
ATOM   2356  CB  SER A 174       6.735  -6.148  11.326  1.00 81.94           C  
ATOM   2357  OG  SER A 174       6.740  -7.256  12.206  1.00 81.94           O  
ATOM   2358  H   SER A 174       7.997  -7.431   9.307  1.00 81.94           H  
ATOM   2359  HA  SER A 174       5.162  -6.878  10.081  1.00 81.94           H  
ATOM   2360  HB2 SER A 174       7.754  -5.776  11.214  1.00 81.94           H  
ATOM   2361  HB3 SER A 174       6.118  -5.358  11.753  1.00 81.94           H  
ATOM   2362  HG  SER A 174       7.178  -6.993  13.019  1.00 81.94           H  
ATOM   2363  N   VAL A 175       4.980  -4.820   8.669  1.00 80.11           N  
ATOM   2364  CA  VAL A 175       4.801  -3.557   7.945  1.00 80.11           C  
ATOM   2365  C   VAL A 175       4.226  -2.488   8.842  1.00 80.11           C  
ATOM   2366  O   VAL A 175       3.385  -2.761   9.697  1.00 80.11           O  
ATOM   2367  CB  VAL A 175       3.963  -3.697   6.670  1.00 80.11           C  
ATOM   2368  CG1 VAL A 175       4.814  -4.401   5.619  1.00 80.11           C  
ATOM   2369  CG2 VAL A 175       2.624  -4.414   6.874  1.00 80.11           C  
ATOM   2370  H   VAL A 175       4.153  -5.333   8.939  1.00 80.11           H  
ATOM   2371  HA  VAL A 175       5.781  -3.194   7.635  1.00 80.11           H  
ATOM   2372  HB  VAL A 175       3.754  -2.696   6.293  1.00 80.11           H  
ATOM   2373 HG11 VAL A 175       5.799  -3.938   5.552  1.00 80.11           H  
ATOM   2374 HG12 VAL A 175       4.934  -5.453   5.879  1.00 80.11           H  
ATOM   2375 HG13 VAL A 175       4.328  -4.282   4.651  1.00 80.11           H  
ATOM   2376 HG21 VAL A 175       2.018  -3.867   7.596  1.00 80.11           H  
ATOM   2377 HG22 VAL A 175       2.780  -5.436   7.219  1.00 80.11           H  
ATOM   2378 HG23 VAL A 175       2.090  -4.455   5.925  1.00 80.11           H  
ATOM   2379  N   ARG A 176       4.685  -1.254   8.634  1.00 81.66           N  
ATOM   2380  CA  ARG A 176       4.079  -0.096   9.275  1.00 81.66           C  
ATOM   2381  C   ARG A 176       2.950   0.446   8.411  1.00 81.66           C  
ATOM   2382  O   ARG A 176       3.083   0.501   7.194  1.00 81.66           O  
ATOM   2383  CB  ARG A 176       5.088   0.993   9.611  1.00 81.66           C  
ATOM   2384  CG  ARG A 176       6.261   0.556  10.486  1.00 81.66           C  
ATOM   2385  CD  ARG A 176       7.128   1.786  10.770  1.00 81.66           C  
ATOM   2386  NE  ARG A 176       8.127   1.521  11.818  1.00 81.66           N  
ATOM   2387  CZ  ARG A 176       8.911   2.423  12.380  1.00 81.66           C  
ATOM   2388  NH1 ARG A 176       8.882   3.679  12.029  1.00 81.66           N1+
ATOM   2389  NH2 ARG A 176       9.747   2.073  13.316  1.00 81.66           N  
ATOM   2390  H   ARG A 176       5.301  -1.098   7.849  1.00 81.66           H  
ATOM   2391  HA  ARG A 176       3.636  -0.431  10.214  1.00 81.66           H  
ATOM   2392  HB2 ARG A 176       4.531   1.718  10.204  1.00 81.66           H  
ATOM   2393  HB3 ARG A 176       5.456   1.454   8.694  1.00 81.66           H  
ATOM   2394  HG2 ARG A 176       5.874   0.160  11.425  1.00 81.66           H  
ATOM   2395  HG3 ARG A 176       6.856  -0.206   9.983  1.00 81.66           H  
ATOM   2396  HD2 ARG A 176       6.482   2.600  11.098  1.00 81.66           H  
ATOM   2397  HD3 ARG A 176       7.626   2.087   9.848  1.00 81.66           H  
ATOM   2398  HE  ARG A 176       8.188   0.572  12.158  1.00 81.66           H  
ATOM   2399 HH11 ARG A 176       8.171   3.973  11.374  1.00 81.66           H  
ATOM   2400 HH12 ARG A 176       9.461   4.363  12.495  1.00 81.66           H  
ATOM   2401 HH21 ARG A 176       9.783   1.114  13.631  1.00 81.66           H  
ATOM   2402 HH22 ARG A 176      10.332   2.767  13.760  1.00 81.66           H  
ATOM   2403  N   VAL A 177       1.880   0.863   9.067  1.00 80.97           N  
ATOM   2404  CA  VAL A 177       0.635   1.337   8.460  1.00 80.97           C  
ATOM   2405  C   VAL A 177       0.157   2.599   9.169  1.00 80.97           C  
ATOM   2406  O   VAL A 177       0.679   2.964  10.231  1.00 80.97           O  
ATOM   2407  CB  VAL A 177      -0.443   0.238   8.488  1.00 80.97           C  
ATOM   2408  CG1 VAL A 177       0.018  -0.991   7.697  1.00 80.97           C  
ATOM   2409  CG2 VAL A 177      -0.828  -0.193   9.912  1.00 80.97           C  
ATOM   2410  H   VAL A 177       1.899   0.799  10.075  1.00 80.97           H  
ATOM   2411  HA  VAL A 177       0.810   1.600   7.417  1.00 80.97           H  
ATOM   2412  HB  VAL A 177      -1.327   0.640   7.994  1.00 80.97           H  
ATOM   2413 HG11 VAL A 177      -0.799  -1.704   7.584  1.00 80.97           H  
ATOM   2414 HG12 VAL A 177       0.848  -1.489   8.198  1.00 80.97           H  
ATOM   2415 HG13 VAL A 177       0.334  -0.664   6.706  1.00 80.97           H  
ATOM   2416 HG21 VAL A 177      -1.334   0.629  10.418  1.00 80.97           H  
ATOM   2417 HG22 VAL A 177       0.054  -0.500  10.474  1.00 80.97           H  
ATOM   2418 HG23 VAL A 177      -1.512  -1.041   9.878  1.00 80.97           H  
ATOM   2419  N   LEU A 178      -0.816   3.280   8.568  1.00 79.60           N  
ATOM   2420  CA  LEU A 178      -1.390   4.547   9.004  1.00 79.60           C  
ATOM   2421  C   LEU A 178      -0.283   5.560   9.316  1.00 79.60           C  
ATOM   2422  O   LEU A 178      -0.053   5.949  10.466  1.00 79.60           O  
ATOM   2423  CB  LEU A 178      -2.359   4.295  10.166  1.00 79.60           C  
ATOM   2424  CG  LEU A 178      -3.575   3.404   9.872  1.00 79.60           C  
ATOM   2425  CD1 LEU A 178      -4.380   3.246  11.164  1.00 79.60           C  
ATOM   2426  CD2 LEU A 178      -4.481   3.993   8.794  1.00 79.60           C  
ATOM   2427  H   LEU A 178      -1.088   2.975   7.644  1.00 79.60           H  
ATOM   2428  HA  LEU A 178      -1.957   4.956   8.168  1.00 79.60           H  
ATOM   2429  HB2 LEU A 178      -1.783   3.784  10.937  1.00 79.60           H  
ATOM   2430  HB3 LEU A 178      -2.706   5.253  10.553  1.00 79.60           H  
ATOM   2431  HG  LEU A 178      -3.240   2.417   9.553  1.00 79.60           H  
ATOM   2432 HD11 LEU A 178      -3.761   2.787  11.935  1.00 79.60           H  
ATOM   2433 HD12 LEU A 178      -4.736   4.216  11.511  1.00 79.60           H  
ATOM   2434 HD13 LEU A 178      -5.243   2.604  10.986  1.00 79.60           H  
ATOM   2435 HD21 LEU A 178      -5.374   3.377   8.694  1.00 79.60           H  
ATOM   2436 HD22 LEU A 178      -3.965   3.999   7.834  1.00 79.60           H  
ATOM   2437 HD23 LEU A 178      -4.776   5.008   9.059  1.00 79.60           H  
ATOM   2438  N   ARG A 179       0.452   5.952   8.267  1.00 76.78           N  
ATOM   2439  CA  ARG A 179       1.591   6.892   8.346  1.00 76.78           C  
ATOM   2440  C   ARG A 179       2.708   6.415   9.277  1.00 76.78           C  
ATOM   2441  O   ARG A 179       3.354   7.204   9.965  1.00 76.78           O  
ATOM   2442  CB  ARG A 179       1.105   8.306   8.703  1.00 76.78           C  
ATOM   2443  CG  ARG A 179       0.072   8.827   7.703  1.00 76.78           C  
ATOM   2444  CD  ARG A 179      -0.410  10.209   8.131  1.00 76.78           C  
ATOM   2445  NE  ARG A 179      -1.246  10.790   7.075  1.00 76.78           N  
ATOM   2446  CZ  ARG A 179      -1.985  11.872   7.139  1.00 76.78           C  
ATOM   2447  NH1 ARG A 179      -2.117  12.567   8.241  1.00 76.78           N1+
ATOM   2448  NH2 ARG A 179      -2.586  12.259   6.056  1.00 76.78           N  
ATOM   2449  H   ARG A 179       0.201   5.561   7.370  1.00 76.78           H  
ATOM   2450  HA  ARG A 179       2.045   6.944   7.357  1.00 76.78           H  
ATOM   2451  HB2 ARG A 179       1.958   8.985   8.695  1.00 76.78           H  
ATOM   2452  HB3 ARG A 179       0.676   8.310   9.705  1.00 76.78           H  
ATOM   2453  HG2 ARG A 179      -0.790   8.161   7.654  1.00 76.78           H  
ATOM   2454  HG3 ARG A 179       0.531   8.889   6.717  1.00 76.78           H  
ATOM   2455  HD2 ARG A 179      -0.981  10.114   9.055  1.00 76.78           H  
ATOM   2456  HD3 ARG A 179       0.452  10.854   8.297  1.00 76.78           H  
ATOM   2457  HE  ARG A 179      -1.204  10.369   6.158  1.00 76.78           H  
ATOM   2458 HH11 ARG A 179      -2.724  13.375   8.239  1.00 76.78           H  
ATOM   2459 HH12 ARG A 179      -1.644  12.244   9.073  1.00 76.78           H  
ATOM   2460 HH21 ARG A 179      -2.379  11.772   5.196  1.00 76.78           H  
ATOM   2461 HH22 ARG A 179      -3.143  13.100   5.992  1.00 76.78           H  
ATOM   2462  N   GLY A 180       2.926   5.106   9.321  1.00 76.68           N  
ATOM   2463  CA  GLY A 180       4.049   4.517  10.036  1.00 76.68           C  
ATOM   2464  C   GLY A 180       3.863   4.368  11.551  1.00 76.68           C  
ATOM   2465  O   GLY A 180       4.822   3.995  12.227  1.00 76.68           O  
ATOM   2466  H   GLY A 180       2.314   4.505   8.787  1.00 76.68           H  
ATOM   2467  HA2 GLY A 180       4.242   3.547   9.577  1.00 76.68           H  
ATOM   2468  HA3 GLY A 180       4.931   5.138   9.875  1.00 76.68           H  
ATOM   2469  N   ARG A 181       2.681   4.689  12.094  1.00 84.09           N  
ATOM   2470  CA  ARG A 181       2.415   4.695  13.547  1.00 84.09           C  
ATOM   2471  C   ARG A 181       2.006   3.337  14.099  1.00 84.09           C  
ATOM   2472  O   ARG A 181       2.203   3.074  15.279  1.00 84.09           O  
ATOM   2473  CB  ARG A 181       1.317   5.715  13.865  1.00 84.09           C  
ATOM   2474  CG  ARG A 181       1.789   7.152  13.641  1.00 84.09           C  
ATOM   2475  CD  ARG A 181       0.696   8.115  14.106  1.00 84.09           C  
ATOM   2476  NE  ARG A 181       1.127   9.516  13.964  1.00 84.09           N  
ATOM   2477  CZ  ARG A 181       0.467  10.576  14.393  1.00 84.09           C  
ATOM   2478  NH1 ARG A 181      -0.688  10.475  14.991  1.00 84.09           N1+
ATOM   2479  NH2 ARG A 181       0.961  11.770  14.225  1.00 84.09           N  
ATOM   2480  H   ARG A 181       1.932   4.949  11.469  1.00 84.09           H  
ATOM   2481  HA  ARG A 181       3.323   4.965  14.087  1.00 84.09           H  
ATOM   2482  HB2 ARG A 181       0.445   5.520  13.242  1.00 84.09           H  
ATOM   2483  HB3 ARG A 181       1.027   5.601  14.910  1.00 84.09           H  
ATOM   2484  HG2 ARG A 181       2.697   7.330  14.217  1.00 84.09           H  
ATOM   2485  HG3 ARG A 181       1.993   7.316  12.583  1.00 84.09           H  
ATOM   2486  HD2 ARG A 181      -0.199   7.941  13.508  1.00 84.09           H  
ATOM   2487  HD3 ARG A 181       0.469   7.905  15.151  1.00 84.09           H  
ATOM   2488  HE  ARG A 181       2.007   9.669  13.492  1.00 84.09           H  
ATOM   2489 HH11 ARG A 181      -1.173  11.288  15.342  1.00 84.09           H  
ATOM   2490 HH12 ARG A 181      -1.078   9.555  15.138  1.00 84.09           H  
ATOM   2491 HH21 ARG A 181       0.466  12.574  14.585  1.00 84.09           H  
ATOM   2492 HH22 ARG A 181       1.867  11.888  13.794  1.00 84.09           H  
ATOM   2493  N   PHE A 182       1.441   2.499  13.245  1.00 89.11           N  
ATOM   2494  CA  PHE A 182       0.862   1.216  13.609  1.00 89.11           C  
ATOM   2495  C   PHE A 182       1.542   0.109  12.819  1.00 89.11           C  
ATOM   2496  O   PHE A 182       2.236   0.386  11.839  1.00 89.11           O  
ATOM   2497  CB  PHE A 182      -0.639   1.315  13.358  1.00 89.11           C  
ATOM   2498  CG  PHE A 182      -1.319   2.312  14.279  1.00 89.11           C  
ATOM   2499  CD1 PHE A 182      -1.629   1.999  15.617  1.00 89.11           C  
ATOM   2500  CD2 PHE A 182      -1.579   3.610  13.811  1.00 89.11           C  
ATOM   2501  CE1 PHE A 182      -2.267   2.943  16.438  1.00 89.11           C  
ATOM   2502  CE2 PHE A 182      -2.222   4.556  14.621  1.00 89.11           C  
ATOM   2503  CZ  PHE A 182      -2.574   4.219  15.938  1.00 89.11           C  
ATOM   2504  H   PHE A 182       1.342   2.790  12.283  1.00 89.11           H  
ATOM   2505  HA  PHE A 182       1.019   1.010  14.668  1.00 89.11           H  
ATOM   2506  HB2 PHE A 182      -1.102   0.333  13.452  1.00 89.11           H  
ATOM   2507  HB3 PHE A 182      -0.798   1.632  12.328  1.00 89.11           H  
ATOM   2508  HD1 PHE A 182      -1.360   1.043  16.042  1.00 89.11           H  
ATOM   2509  HD2 PHE A 182      -1.241   3.903  12.828  1.00 89.11           H  
ATOM   2510  HE1 PHE A 182      -2.519   2.684  17.456  1.00 89.11           H  
ATOM   2511  HE2 PHE A 182      -2.440   5.542  14.237  1.00 89.11           H  
ATOM   2512  HZ  PHE A 182      -3.066   4.940  16.574  1.00 89.11           H  
ATOM   2513  N   THR A 183       1.380  -1.140  13.242  1.00 87.91           N  
ATOM   2514  CA  THR A 183       2.047  -2.277  12.603  1.00 87.91           C  
ATOM   2515  C   THR A 183       1.080  -3.408  12.316  1.00 87.91           C  
ATOM   2516  O   THR A 183       0.196  -3.694  13.119  1.00 87.91           O  
ATOM   2517  CB  THR A 183       3.241  -2.801  13.415  1.00 87.91           C  
ATOM   2518  CG2 THR A 183       4.398  -1.803  13.438  1.00 87.91           C  
ATOM   2519  OG1 THR A 183       2.882  -3.055  14.753  1.00 87.91           O  
ATOM   2520  H   THR A 183       0.771  -1.330  14.026  1.00 87.91           H  
ATOM   2521  HA  THR A 183       2.433  -1.949  11.638  1.00 87.91           H  
ATOM   2522  HB  THR A 183       3.595  -3.727  12.961  1.00 87.91           H  
ATOM   2523  HG1 THR A 183       3.400  -3.798  15.073  1.00 87.91           H  
ATOM   2524 HG21 THR A 183       4.087  -0.878  13.922  1.00 87.91           H  
ATOM   2525 HG22 THR A 183       4.707  -1.595  12.413  1.00 87.91           H  
ATOM   2526 HG23 THR A 183       5.238  -2.231  13.986  1.00 87.91           H  
ATOM   2527  N   CYS A 184       1.291  -4.068  11.181  1.00 88.18           N  
ATOM   2528  CA  CYS A 184       0.650  -5.320  10.807  1.00 88.18           C  
ATOM   2529  C   CYS A 184       1.723  -6.369  10.504  1.00 88.18           C  
ATOM   2530  O   CYS A 184       2.749  -6.049   9.902  1.00 88.18           O  
ATOM   2531  CB  CYS A 184      -0.266  -5.096   9.602  1.00 88.18           C  
ATOM   2532  SG  CYS A 184      -1.758  -4.116   9.908  1.00 88.18           S  
ATOM   2533  H   CYS A 184       2.032  -3.746  10.575  1.00 88.18           H  
ATOM   2534  HA  CYS A 184       0.039  -5.681  11.634  1.00 88.18           H  
ATOM   2535  HB2 CYS A 184      -0.580  -6.065   9.214  1.00 88.18           H  
ATOM   2536  HB3 CYS A 184       0.309  -4.602   8.818  1.00 88.18           H  
ATOM   2537  N   LYS A 185       1.494  -7.617  10.914  1.00 87.58           N  
ATOM   2538  CA  LYS A 185       2.389  -8.755  10.668  1.00 87.58           C  
ATOM   2539  C   LYS A 185       1.569 -10.025  10.459  1.00 87.58           C  
ATOM   2540  O   LYS A 185       0.618 -10.256  11.195  1.00 87.58           O  
ATOM   2541  CB  LYS A 185       3.336  -8.914  11.874  1.00 87.58           C  
ATOM   2542  CG  LYS A 185       4.457  -9.936  11.621  1.00 87.58           C  
ATOM   2543  CD  LYS A 185       5.244 -10.266  12.892  1.00 87.58           C  
ATOM   2544  CE  LYS A 185       6.476 -11.096  12.509  1.00 87.58           C  
ATOM   2545  NZ  LYS A 185       7.148 -11.671  13.700  1.00 87.58           N1+
ATOM   2546  H   LYS A 185       0.669  -7.785  11.472  1.00 87.58           H  
ATOM   2547  HA  LYS A 185       2.980  -8.570   9.771  1.00 87.58           H  
ATOM   2548  HB2 LYS A 185       2.753  -9.222  12.742  1.00 87.58           H  
ATOM   2549  HB3 LYS A 185       3.796  -7.952  12.097  1.00 87.58           H  
ATOM   2550  HG2 LYS A 185       5.146  -9.520  10.887  1.00 87.58           H  
ATOM   2551  HG3 LYS A 185       4.045 -10.866  11.231  1.00 87.58           H  
ATOM   2552  HD2 LYS A 185       4.606 -10.839  13.564  1.00 87.58           H  
ATOM   2553  HD3 LYS A 185       5.558  -9.348  13.389  1.00 87.58           H  
ATOM   2554  HE2 LYS A 185       7.165 -10.465  11.947  1.00 87.58           H  
ATOM   2555  HE3 LYS A 185       6.162 -11.900  11.843  1.00 87.58           H  
ATOM   2556  HZ1 LYS A 185       7.405 -10.968  14.378  1.00 87.58           H  
ATOM   2557  HZ2 LYS A 185       7.954 -12.218  13.433  1.00 87.58           H  
ATOM   2558  HZ3 LYS A 185       6.534 -12.324  14.166  1.00 87.58           H  
ATOM   2559  N   ALA A 186       1.963 -10.881   9.523  1.00 84.27           N  
ATOM   2560  CA  ALA A 186       1.504 -12.270   9.452  1.00 84.27           C  
ATOM   2561  C   ALA A 186       2.718 -13.182   9.498  1.00 84.27           C  
ATOM   2562  O   ALA A 186       3.623 -13.039   8.685  1.00 84.27           O  
ATOM   2563  CB  ALA A 186       0.679 -12.556   8.193  1.00 84.27           C  
ATOM   2564  H   ALA A 186       2.769 -10.637   8.965  1.00 84.27           H  
ATOM   2565  HA  ALA A 186       0.880 -12.504  10.314  1.00 84.27           H  
ATOM   2566  HB1 ALA A 186       1.114 -12.088   7.309  1.00 84.27           H  
ATOM   2567  HB2 ALA A 186       0.649 -13.632   8.023  1.00 84.27           H  
ATOM   2568  HB3 ALA A 186      -0.352 -12.239   8.353  1.00 84.27           H  
ATOM   2569  N   GLU A 187       2.744 -14.116  10.444  1.00 80.53           N  
ATOM   2570  CA  GLU A 187       3.880 -15.031  10.595  1.00 80.53           C  
ATOM   2571  C   GLU A 187       3.727 -16.288   9.745  1.00 80.53           C  
ATOM   2572  O   GLU A 187       4.677 -16.705   9.096  1.00 80.53           O  
ATOM   2573  CB  GLU A 187       4.069 -15.401  12.070  1.00 80.53           C  
ATOM   2574  CG  GLU A 187       4.440 -14.163  12.892  1.00 80.53           C  
ATOM   2575  CD  GLU A 187       4.941 -14.502  14.297  1.00 80.53           C  
ATOM   2576  OE1 GLU A 187       5.700 -13.644  14.814  1.00 80.53           O  
ATOM   2577  OE2 GLU A 187       4.592 -15.581  14.814  1.00 80.53           O1-
ATOM   2578  H   GLU A 187       2.000 -14.145  11.126  1.00 80.53           H  
ATOM   2579  HA  GLU A 187       4.795 -14.547  10.255  1.00 80.53           H  
ATOM   2580  HB2 GLU A 187       4.879 -16.127  12.138  1.00 80.53           H  
ATOM   2581  HB3 GLU A 187       3.156 -15.848  12.462  1.00 80.53           H  
ATOM   2582  HG2 GLU A 187       3.579 -13.499  12.965  1.00 80.53           H  
ATOM   2583  HG3 GLU A 187       5.230 -13.632  12.361  1.00 80.53           H  
ATOM   2584  N   GLN A 188       2.533 -16.883   9.740  1.00 78.18           N  
ATOM   2585  CA  GLN A 188       2.325 -18.218   9.168  1.00 78.18           C  
ATOM   2586  C   GLN A 188       1.332 -18.240   8.007  1.00 78.18           C  
ATOM   2587  O   GLN A 188       1.494 -19.018   7.072  1.00 78.18           O  
ATOM   2588  CB  GLN A 188       1.840 -19.161  10.276  1.00 78.18           C  
ATOM   2589  CG  GLN A 188       2.860 -19.348  11.413  1.00 78.18           C  
ATOM   2590  CD  GLN A 188       2.357 -20.311  12.483  1.00 78.18           C  
ATOM   2591  NE2 GLN A 188       3.135 -20.557  13.514  1.00 78.18           N  
ATOM   2592  OE1 GLN A 188       1.261 -20.846  12.421  1.00 78.18           O  
ATOM   2593  H   GLN A 188       1.812 -16.483  10.324  1.00 78.18           H  
ATOM   2594  HA  GLN A 188       3.264 -18.612   8.780  1.00 78.18           H  
ATOM   2595  HB2 GLN A 188       1.639 -20.136   9.832  1.00 78.18           H  
ATOM   2596  HB3 GLN A 188       0.909 -18.777  10.692  1.00 78.18           H  
ATOM   2597  HG2 GLN A 188       3.791 -19.737  11.001  1.00 78.18           H  
ATOM   2598  HG3 GLN A 188       3.069 -18.391  11.890  1.00 78.18           H  
ATOM   2599 HE21 GLN A 188       2.762 -21.172  14.223  1.00 78.18           H  
ATOM   2600 HE22 GLN A 188       4.019 -20.081  13.621  1.00 78.18           H  
ATOM   2601  N   LYS A 189       0.272 -17.426   8.072  1.00 81.21           N  
ATOM   2602  CA  LYS A 189      -0.786 -17.364   7.056  1.00 81.21           C  
ATOM   2603  C   LYS A 189      -1.351 -15.958   6.981  1.00 81.21           C  
ATOM   2604  O   LYS A 189      -1.558 -15.324   8.013  1.00 81.21           O  
ATOM   2605  CB  LYS A 189      -1.932 -18.344   7.383  1.00 81.21           C  
ATOM   2606  CG  LYS A 189      -1.502 -19.818   7.379  1.00 81.21           C  
ATOM   2607  CD  LYS A 189      -2.692 -20.755   7.611  1.00 81.21           C  
ATOM   2608  CE  LYS A 189      -2.190 -22.204   7.661  1.00 81.21           C  
ATOM   2609  NZ  LYS A 189      -3.299 -23.163   7.899  1.00 81.21           N1+
ATOM   2610  H   LYS A 189       0.218 -16.775   8.843  1.00 81.21           H  
ATOM   2611  HA  LYS A 189      -0.359 -17.616   6.085  1.00 81.21           H  
ATOM   2612  HB2 LYS A 189      -2.346 -18.096   8.360  1.00 81.21           H  
ATOM   2613  HB3 LYS A 189      -2.718 -18.214   6.640  1.00 81.21           H  
ATOM   2614  HG2 LYS A 189      -0.778 -19.986   8.176  1.00 81.21           H  
ATOM   2615  HG3 LYS A 189      -1.041 -20.055   6.420  1.00 81.21           H  
ATOM   2616  HD2 LYS A 189      -3.171 -20.499   8.556  1.00 81.21           H  
ATOM   2617  HD3 LYS A 189      -3.408 -20.638   6.798  1.00 81.21           H  
ATOM   2618  HE2 LYS A 189      -1.689 -22.432   6.720  1.00 81.21           H  
ATOM   2619  HE3 LYS A 189      -1.448 -22.285   8.455  1.00 81.21           H  
ATOM   2620  HZ1 LYS A 189      -2.941 -24.107   7.941  1.00 81.21           H  
ATOM   2621  HZ2 LYS A 189      -3.979 -23.115   7.154  1.00 81.21           H  
ATOM   2622  HZ3 LYS A 189      -3.759 -22.962   8.775  1.00 81.21           H  
ATOM   2623  N   CYS A 190      -1.725 -15.528   5.783  1.00 76.87           N  
ATOM   2624  CA  CYS A 190      -2.359 -14.227   5.591  1.00 76.87           C  
ATOM   2625  C   CYS A 190      -3.729 -14.129   6.253  1.00 76.87           C  
ATOM   2626  O   CYS A 190      -4.123 -13.043   6.635  1.00 76.87           O  
ATOM   2627  CB  CYS A 190      -2.445 -13.931   4.103  1.00 76.87           C  
ATOM   2628  SG  CYS A 190      -0.834 -14.141   3.346  1.00 76.87           S  
ATOM   2629  H   CYS A 190      -1.448 -16.047   4.962  1.00 76.87           H  
ATOM   2630  HA  CYS A 190      -1.729 -13.466   6.053  1.00 76.87           H  
ATOM   2631  HB2 CYS A 190      -3.155 -14.608   3.628  1.00 76.87           H  
ATOM   2632  HB3 CYS A 190      -2.781 -12.906   3.948  1.00 76.87           H  
ATOM   2633  N   GLY A 191      -4.439 -15.234   6.489  1.00 77.01           N  
ATOM   2634  CA  GLY A 191      -5.675 -15.187   7.282  1.00 77.01           C  
ATOM   2635  C   GLY A 191      -5.473 -14.712   8.731  1.00 77.01           C  
ATOM   2636  O   GLY A 191      -6.414 -14.213   9.334  1.00 77.01           O  
ATOM   2637  H   GLY A 191      -4.111 -16.121   6.136  1.00 77.01           H  
ATOM   2638  HA2 GLY A 191      -6.388 -14.515   6.804  1.00 77.01           H  
ATOM   2639  HA3 GLY A 191      -6.115 -16.184   7.320  1.00 77.01           H  
ATOM   2640  N   ASN A 192      -4.249 -14.807   9.264  1.00 81.71           N  
ATOM   2641  CA  ASN A 192      -3.914 -14.505  10.657  1.00 81.71           C  
ATOM   2642  C   ASN A 192      -2.949 -13.315  10.747  1.00 81.71           C  
ATOM   2643  O   ASN A 192      -1.878 -13.410  11.351  1.00 81.71           O  
ATOM   2644  CB  ASN A 192      -3.353 -15.769  11.335  1.00 81.71           C  
ATOM   2645  CG  ASN A 192      -4.350 -16.901  11.480  1.00 81.71           C  
ATOM   2646  ND2 ASN A 192      -3.894 -18.055  11.903  1.00 81.71           N  
ATOM   2647  OD1 ASN A 192      -5.533 -16.796  11.226  1.00 81.71           O  
ATOM   2648  H   ASN A 192      -3.488 -15.113   8.674  1.00 81.71           H  
ATOM   2649  HA  ASN A 192      -4.817 -14.210  11.192  1.00 81.71           H  
ATOM   2650  HB2 ASN A 192      -3.021 -15.508  12.340  1.00 81.71           H  
ATOM   2651  HB3 ASN A 192      -2.488 -16.123  10.774  1.00 81.71           H  
ATOM   2652 HD21 ASN A 192      -2.942 -18.132  12.231  1.00 81.71           H  
ATOM   2653 HD22 ASN A 192      -4.606 -18.740  12.112  1.00 81.71           H  
ATOM   2654  N   VAL A 193      -3.298 -12.200  10.104  1.00 84.16           N  
ATOM   2655  CA  VAL A 193      -2.560 -10.948  10.307  1.00 84.16           C  
ATOM   2656  C   VAL A 193      -2.878 -10.415  11.694  1.00 84.16           C  
ATOM   2657  O   VAL A 193      -4.038 -10.264  12.045  1.00 84.16           O  
ATOM   2658  CB  VAL A 193      -2.875  -9.891   9.238  1.00 84.16           C  
ATOM   2659  CG1 VAL A 193      -2.137  -8.573   9.493  1.00 84.16           C  
ATOM   2660  CG2 VAL A 193      -2.402 -10.370   7.874  1.00 84.16           C  
ATOM   2661  H   VAL A 193      -4.195 -12.172   9.642  1.00 84.16           H  
ATOM   2662  HA  VAL A 193      -1.492 -11.164  10.261  1.00 84.16           H  
ATOM   2663  HB  VAL A 193      -3.948  -9.705   9.204  1.00 84.16           H  
ATOM   2664 HG11 VAL A 193      -2.462  -8.149  10.443  1.00 84.16           H  
ATOM   2665 HG12 VAL A 193      -2.368  -7.859   8.702  1.00 84.16           H  
ATOM   2666 HG13 VAL A 193      -1.060  -8.740   9.530  1.00 84.16           H  
ATOM   2667 HG21 VAL A 193      -2.669  -9.641   7.109  1.00 84.16           H  
ATOM   2668 HG22 VAL A 193      -1.319 -10.492   7.884  1.00 84.16           H  
ATOM   2669 HG23 VAL A 193      -2.850 -11.337   7.643  1.00 84.16           H  
ATOM   2670  N   ILE A 194      -1.850 -10.086  12.463  1.00 87.96           N  
ATOM   2671  CA  ILE A 194      -1.965  -9.336  13.706  1.00 87.96           C  
ATOM   2672  C   ILE A 194      -1.666  -7.881  13.370  1.00 87.96           C  
ATOM   2673  O   ILE A 194      -0.548  -7.559  12.962  1.00 87.96           O  
ATOM   2674  CB  ILE A 194      -1.005  -9.895  14.777  1.00 87.96           C  
ATOM   2675  CG1 ILE A 194      -1.279 -11.396  15.031  1.00 87.96           C  
ATOM   2676  CG2 ILE A 194      -1.151  -9.078  16.077  1.00 87.96           C  
ATOM   2677  CD1 ILE A 194      -0.236 -12.073  15.926  1.00 87.96           C  
ATOM   2678  H   ILE A 194      -0.921 -10.260  12.107  1.00 87.96           H  
ATOM   2679  HA  ILE A 194      -2.982  -9.412  14.090  1.00 87.96           H  
ATOM   2680  HB  ILE A 194       0.017  -9.790  14.414  1.00 87.96           H  
ATOM   2681 HG12 ILE A 194      -2.267 -11.516  15.476  1.00 87.96           H  
ATOM   2682 HG13 ILE A 194      -1.271 -11.938  14.086  1.00 87.96           H  
ATOM   2683 HG21 ILE A 194      -0.451  -9.437  16.832  1.00 87.96           H  
ATOM   2684 HG22 ILE A 194      -0.923  -8.027  15.900  1.00 87.96           H  
ATOM   2685 HG23 ILE A 194      -2.165  -9.165  16.465  1.00 87.96           H  
ATOM   2686 HD11 ILE A 194       0.763 -11.913  15.521  1.00 87.96           H  
ATOM   2687 HD12 ILE A 194      -0.435 -13.144  15.960  1.00 87.96           H  
ATOM   2688 HD13 ILE A 194      -0.288 -11.682  16.942  1.00 87.96           H  
ATOM   2689  N   CYS A 195      -2.651  -7.007  13.547  1.00 90.88           N  
ATOM   2690  CA  CYS A 195      -2.452  -5.568  13.451  1.00 90.88           C  
ATOM   2691  C   CYS A 195      -2.698  -4.907  14.805  1.00 90.88           C  
ATOM   2692  O   CYS A 195      -3.738  -5.125  15.424  1.00 90.88           O  
ATOM   2693  CB  CYS A 195      -3.350  -4.955  12.378  1.00 90.88           C  
ATOM   2694  SG  CYS A 195      -3.103  -5.460  10.664  1.00 90.88           S  
ATOM   2695  H   CYS A 195      -3.552  -7.340  13.860  1.00 90.88           H  
ATOM   2696  HA  CYS A 195      -1.420  -5.368  13.163  1.00 90.88           H  
ATOM   2697  HB2 CYS A 195      -3.174  -3.879  12.395  1.00 90.88           H  
ATOM   2698  HB3 CYS A 195      -4.390  -5.144  12.647  1.00 90.88           H  
ATOM   2699  N   ASN A 196      -1.769  -4.059  15.236  1.00 92.68           N  
ATOM   2700  CA  ASN A 196      -1.997  -3.139  16.341  1.00 92.68           C  
ATOM   2701  C   ASN A 196      -2.561  -1.850  15.744  1.00 92.68           C  
ATOM   2702  O   ASN A 196      -1.785  -1.064  15.214  1.00 92.68           O  
ATOM   2703  CB  ASN A 196      -0.671  -2.928  17.094  1.00 92.68           C  
ATOM   2704  CG  ASN A 196      -0.850  -2.043  18.313  1.00 92.68           C  
ATOM   2705  ND2 ASN A 196       0.214  -1.480  18.834  1.00 92.68           N  
ATOM   2706  OD1 ASN A 196      -1.934  -1.857  18.830  1.00 92.68           O  
ATOM   2707  H   ASN A 196      -0.963  -3.902  14.648  1.00 92.68           H  
ATOM   2708  HA  ASN A 196      -2.731  -3.551  17.035  1.00 92.68           H  
ATOM   2709  HB2 ASN A 196       0.063  -2.478  16.427  1.00 92.68           H  
ATOM   2710  HB3 ASN A 196      -0.291  -3.892  17.432  1.00 92.68           H  
ATOM   2711 HD21 ASN A 196       1.127  -1.623  18.427  1.00 92.68           H  
ATOM   2712 HD22 ASN A 196       0.044  -0.915  19.653  1.00 92.68           H  
ATOM   2713  N   LEU A 197      -3.884  -1.683  15.733  1.00 90.66           N  
ATOM   2714  CA  LEU A 197      -4.576  -0.534  15.137  1.00 90.66           C  
ATOM   2715  C   LEU A 197      -5.237   0.327  16.218  1.00 90.66           C  
ATOM   2716  O   LEU A 197      -5.525  -0.179  17.303  1.00 90.66           O  
ATOM   2717  CB  LEU A 197      -5.622  -1.021  14.116  1.00 90.66           C  
ATOM   2718  CG  LEU A 197      -5.020  -1.655  12.861  1.00 90.66           C  
ATOM   2719  CD1 LEU A 197      -6.139  -2.146  11.954  1.00 90.66           C  
ATOM   2720  CD2 LEU A 197      -4.136  -0.714  12.036  1.00 90.66           C  
ATOM   2721  H   LEU A 197      -4.451  -2.341  16.248  1.00 90.66           H  
ATOM   2722  HA  LEU A 197      -3.848   0.099  14.630  1.00 90.66           H  
ATOM   2723  HB2 LEU A 197      -6.260  -0.192  13.809  1.00 90.66           H  
ATOM   2724  HB3 LEU A 197      -6.266  -1.748  14.610  1.00 90.66           H  
ATOM   2725  HG  LEU A 197      -4.429  -2.513  13.181  1.00 90.66           H  
ATOM   2726 HD11 LEU A 197      -6.702  -1.301  11.556  1.00 90.66           H  
ATOM   2727 HD12 LEU A 197      -5.699  -2.720  11.139  1.00 90.66           H  
ATOM   2728 HD13 LEU A 197      -6.818  -2.772  12.534  1.00 90.66           H  
ATOM   2729 HD21 LEU A 197      -3.810  -1.223  11.129  1.00 90.66           H  
ATOM   2730 HD22 LEU A 197      -4.696   0.182  11.768  1.00 90.66           H  
ATOM   2731 HD23 LEU A 197      -3.250  -0.437  12.607  1.00 90.66           H  
ATOM   2732  N   PRO A 198      -5.498   1.615  15.934  1.00 89.14           N  
ATOM   2733  CA  PRO A 198      -6.270   2.447  16.846  1.00 89.14           C  
ATOM   2734  C   PRO A 198      -7.709   1.932  16.984  1.00 89.14           C  
ATOM   2735  O   PRO A 198      -8.222   1.234  16.108  1.00 89.14           O  
ATOM   2736  CB  PRO A 198      -6.196   3.868  16.286  1.00 89.14           C  
ATOM   2737  CG  PRO A 198      -5.833   3.697  14.811  1.00 89.14           C  
ATOM   2738  CD  PRO A 198      -5.199   2.317  14.693  1.00 89.14           C  
ATOM   2739  HA  PRO A 198      -5.808   2.429  17.833  1.00 89.14           H  
ATOM   2740  HB2 PRO A 198      -7.138   4.404  16.402  1.00 89.14           H  
ATOM   2741  HB3 PRO A 198      -5.399   4.410  16.796  1.00 89.14           H  
ATOM   2742  HG2 PRO A 198      -6.740   3.719  14.207  1.00 89.14           H  
ATOM   2743  HG3 PRO A 198      -5.152   4.479  14.474  1.00 89.14           H  
ATOM   2744  HD2 PRO A 198      -4.121   2.408  14.563  1.00 89.14           H  
ATOM   2745  HD3 PRO A 198      -5.626   1.809  13.828  1.00 89.14           H  
ATOM   2746  N   GLU A 199      -8.366   2.299  18.085  1.00 87.50           N  
ATOM   2747  CA  GLU A 199      -9.743   1.889  18.363  1.00 87.50           C  
ATOM   2748  C   GLU A 199     -10.693   2.240  17.205  1.00 87.50           C  
ATOM   2749  O   GLU A 199     -10.572   3.284  16.559  1.00 87.50           O  
ATOM   2750  CB  GLU A 199     -10.207   2.508  19.688  1.00 87.50           C  
ATOM   2751  CG  GLU A 199     -11.554   1.932  20.154  1.00 87.50           C  
ATOM   2752  CD  GLU A 199     -12.010   2.476  21.516  1.00 87.50           C  
ATOM   2753  OE1 GLU A 199     -13.083   2.019  21.965  1.00 87.50           O  
ATOM   2754  OE2 GLU A 199     -11.294   3.331  22.086  1.00 87.50           O1-
ATOM   2755  H   GLU A 199      -7.908   2.883  18.770  1.00 87.50           H  
ATOM   2756  HA  GLU A 199      -9.745   0.805  18.483  1.00 87.50           H  
ATOM   2757  HB2 GLU A 199      -9.454   2.294  20.447  1.00 87.50           H  
ATOM   2758  HB3 GLU A 199     -10.289   3.588  19.568  1.00 87.50           H  
ATOM   2759  HG2 GLU A 199     -11.466   0.847  20.209  1.00 87.50           H  
ATOM   2760  HG3 GLU A 199     -12.318   2.171  19.414  1.00 87.50           H  
ATOM   2761  N   GLY A 200     -11.626   1.331  16.915  1.00 86.31           N  
ATOM   2762  CA  GLY A 200     -12.619   1.477  15.850  1.00 86.31           C  
ATOM   2763  C   GLY A 200     -12.114   1.137  14.445  1.00 86.31           C  
ATOM   2764  O   GLY A 200     -12.930   0.814  13.581  1.00 86.31           O  
ATOM   2765  H   GLY A 200     -11.683   0.510  17.501  1.00 86.31           H  
ATOM   2766  HA2 GLY A 200     -12.968   2.510  15.835  1.00 86.31           H  
ATOM   2767  HA3 GLY A 200     -13.472   0.836  16.069  1.00 86.31           H  
ATOM   2768  N   TYR A 201     -10.800   1.136  14.202  1.00 89.34           N  
ATOM   2769  CA  TYR A 201     -10.258   0.686  12.922  1.00 89.34           C  
ATOM   2770  C   TYR A 201     -10.361  -0.827  12.802  1.00 89.34           C  
ATOM   2771  O   TYR A 201     -10.051  -1.580  13.726  1.00 89.34           O  
ATOM   2772  CB  TYR A 201      -8.814   1.144  12.712  1.00 89.34           C  
ATOM   2773  CG  TYR A 201      -8.696   2.591  12.295  1.00 89.34           C  
ATOM   2774  CD1 TYR A 201      -8.302   2.911  10.983  1.00 89.34           C  
ATOM   2775  CD2 TYR A 201      -8.994   3.617  13.211  1.00 89.34           C  
ATOM   2776  CE1 TYR A 201      -8.153   4.256  10.600  1.00 89.34           C  
ATOM   2777  CE2 TYR A 201      -8.859   4.963  12.830  1.00 89.34           C  
ATOM   2778  CZ  TYR A 201      -8.430   5.282  11.525  1.00 89.34           C  
ATOM   2779  OH  TYR A 201      -8.295   6.579  11.149  1.00 89.34           O  
ATOM   2780  H   TYR A 201     -10.160   1.355  14.952  1.00 89.34           H  
ATOM   2781  HA  TYR A 201     -10.858   1.123  12.124  1.00 89.34           H  
ATOM   2782  HB2 TYR A 201      -8.239   0.980  13.624  1.00 89.34           H  
ATOM   2783  HB3 TYR A 201      -8.365   0.527  11.933  1.00 89.34           H  
ATOM   2784  HD1 TYR A 201      -8.121   2.120  10.271  1.00 89.34           H  
ATOM   2785  HD2 TYR A 201      -9.310   3.374  14.215  1.00 89.34           H  
ATOM   2786  HE1 TYR A 201      -7.836   4.514   9.600  1.00 89.34           H  
ATOM   2787  HE2 TYR A 201      -9.090   5.744  13.540  1.00 89.34           H  
ATOM   2788  HH  TYR A 201      -8.628   7.177  11.823  1.00 89.34           H  
ATOM   2789  N   LYS A 202     -10.752  -1.278  11.615  1.00 87.98           N  
ATOM   2790  CA  LYS A 202     -10.802  -2.700  11.278  1.00 87.98           C  
ATOM   2791  C   LYS A 202      -9.800  -2.990  10.187  1.00 87.98           C  
ATOM   2792  O   LYS A 202      -9.479  -2.124   9.378  1.00 87.98           O  
ATOM   2793  CB  LYS A 202     -12.224  -3.111  10.884  1.00 87.98           C  
ATOM   2794  CG  LYS A 202     -13.199  -2.944  12.058  1.00 87.98           C  
ATOM   2795  CD  LYS A 202     -14.597  -3.411  11.653  1.00 87.98           C  
ATOM   2796  CE  LYS A 202     -15.619  -2.973  12.707  1.00 87.98           C  
ATOM   2797  NZ  LYS A 202     -16.922  -2.671  12.071  1.00 87.98           N1+
ATOM   2798  H   LYS A 202     -10.947  -0.596  10.895  1.00 87.98           H  
ATOM   2799  HA  LYS A 202     -10.509  -3.290  12.146  1.00 87.98           H  
ATOM   2800  HB2 LYS A 202     -12.221  -4.156  10.576  1.00 87.98           H  
ATOM   2801  HB3 LYS A 202     -12.556  -2.496  10.047  1.00 87.98           H  
ATOM   2802  HG2 LYS A 202     -13.247  -1.891  12.336  1.00 87.98           H  
ATOM   2803  HG3 LYS A 202     -12.854  -3.523  12.915  1.00 87.98           H  
ATOM   2804  HD2 LYS A 202     -14.618  -4.495  11.540  1.00 87.98           H  
ATOM   2805  HD3 LYS A 202     -14.841  -2.956  10.693  1.00 87.98           H  
ATOM   2806  HE2 LYS A 202     -15.718  -3.740  13.474  1.00 87.98           H  
ATOM   2807  HE3 LYS A 202     -15.245  -2.064  13.179  1.00 87.98           H  
ATOM   2808  HZ1 LYS A 202     -17.557  -2.206  12.705  1.00 87.98           H  
ATOM   2809  HZ2 LYS A 202     -17.382  -3.483  11.685  1.00 87.98           H  
ATOM   2810  HZ3 LYS A 202     -16.768  -2.035  11.301  1.00 87.98           H  
ATOM   2811  N   TYR A 203      -9.349  -4.231  10.121  1.00 86.68           N  
ATOM   2812  CA  TYR A 203      -8.591  -4.698   8.977  1.00 86.68           C  
ATOM   2813  C   TYR A 203      -9.234  -5.928   8.358  1.00 86.68           C  
ATOM   2814  O   TYR A 203      -9.989  -6.659   8.996  1.00 86.68           O  
ATOM   2815  CB  TYR A 203      -7.115  -4.902   9.321  1.00 86.68           C  
ATOM   2816  CG  TYR A 203      -6.856  -6.023  10.304  1.00 86.68           C  
ATOM   2817  CD1 TYR A 203      -7.002  -5.790  11.683  1.00 86.68           C  
ATOM   2818  CD2 TYR A 203      -6.524  -7.310   9.836  1.00 86.68           C  
ATOM   2819  CE1 TYR A 203      -6.838  -6.839  12.602  1.00 86.68           C  
ATOM   2820  CE2 TYR A 203      -6.370  -8.367  10.753  1.00 86.68           C  
ATOM   2821  CZ  TYR A 203      -6.543  -8.134  12.134  1.00 86.68           C  
ATOM   2822  OH  TYR A 203      -6.474  -9.160  13.016  1.00 86.68           O  
ATOM   2823  H   TYR A 203      -9.653  -4.916  10.799  1.00 86.68           H  
ATOM   2824  HA  TYR A 203      -8.629  -3.920   8.214  1.00 86.68           H  
ATOM   2825  HB2 TYR A 203      -6.714  -3.968   9.714  1.00 86.68           H  
ATOM   2826  HB3 TYR A 203      -6.577  -5.113   8.397  1.00 86.68           H  
ATOM   2827  HD1 TYR A 203      -7.274  -4.807  12.041  1.00 86.68           H  
ATOM   2828  HD2 TYR A 203      -6.412  -7.496   8.778  1.00 86.68           H  
ATOM   2829  HE1 TYR A 203      -6.973  -6.660  13.659  1.00 86.68           H  
ATOM   2830  HE2 TYR A 203      -6.140  -9.369  10.423  1.00 86.68           H  
ATOM   2831  HH  TYR A 203      -6.638  -8.886  13.922  1.00 86.68           H  
ATOM   2832  N   GLN A 204      -8.940  -6.131   7.085  1.00 83.80           N  
ATOM   2833  CA  GLN A 204      -9.224  -7.357   6.367  1.00 83.80           C  
ATOM   2834  C   GLN A 204      -7.929  -7.806   5.722  1.00 83.80           C  
ATOM   2835  O   GLN A 204      -7.300  -7.041   4.992  1.00 83.80           O  
ATOM   2836  CB  GLN A 204     -10.332  -7.104   5.346  1.00 83.80           C  
ATOM   2837  CG  GLN A 204     -10.672  -8.345   4.507  1.00 83.80           C  
ATOM   2838  CD  GLN A 204     -11.821  -8.066   3.546  1.00 83.80           C  
ATOM   2839  NE2 GLN A 204     -12.335  -9.074   2.879  1.00 83.80           N  
ATOM   2840  OE1 GLN A 204     -12.287  -6.946   3.398  1.00 83.80           O  
ATOM   2841  H   GLN A 204      -8.353  -5.449   6.626  1.00 83.80           H  
ATOM   2842  HA  GLN A 204      -9.559  -8.127   7.062  1.00 83.80           H  
ATOM   2843  HB2 GLN A 204     -10.032  -6.297   4.678  1.00 83.80           H  
ATOM   2844  HB3 GLN A 204     -11.225  -6.790   5.886  1.00 83.80           H  
ATOM   2845  HG2 GLN A 204      -9.805  -8.653   3.924  1.00 83.80           H  
ATOM   2846  HG3 GLN A 204     -10.956  -9.163   5.169  1.00 83.80           H  
ATOM   2847 HE21 GLN A 204     -13.083  -8.852   2.238  1.00 83.80           H  
ATOM   2848 HE22 GLN A 204     -11.961 -10.008   2.971  1.00 83.80           H  
ATOM   2849  N   SER A 205      -7.537  -9.039   6.002  1.00 80.98           N  
ATOM   2850  CA  SER A 205      -6.410  -9.646   5.322  1.00 80.98           C  
ATOM   2851  C   SER A 205      -6.890 -10.583   4.229  1.00 80.98           C  
ATOM   2852  O   SER A 205      -7.882 -11.294   4.395  1.00 80.98           O  
ATOM   2853  CB  SER A 205      -5.513 -10.361   6.303  1.00 80.98           C  
ATOM   2854  OG  SER A 205      -4.384 -10.761   5.572  1.00 80.98           O  
ATOM   2855  H   SER A 205      -8.118  -9.632   6.576  1.00 80.98           H  
ATOM   2856  HA  SER A 205      -5.803  -8.869   4.859  1.00 80.98           H  
ATOM   2857  HB2 SER A 205      -6.030 -11.225   6.721  1.00 80.98           H  
ATOM   2858  HB3 SER A 205      -5.212  -9.683   7.101  1.00 80.98           H  
ATOM   2859  HG  SER A 205      -4.140 -11.611   5.945  1.00 80.98           H  
ATOM   2860  N   ILE A 206      -6.179 -10.568   3.110  1.00 73.22           N  
ATOM   2861  CA  ILE A 206      -6.437 -11.410   1.952  1.00 73.22           C  
ATOM   2862  C   ILE A 206      -5.136 -12.151   1.644  1.00 73.22           C  
ATOM   2863  O   ILE A 206      -4.047 -11.568   1.707  1.00 73.22           O  
ATOM   2864  CB  ILE A 206      -6.968 -10.573   0.761  1.00 73.22           C  
ATOM   2865  CG1 ILE A 206      -8.117  -9.622   1.188  1.00 73.22           C  
ATOM   2866  CG2 ILE A 206      -7.464 -11.504  -0.361  1.00 73.22           C  
ATOM   2867  CD1 ILE A 206      -8.622  -8.688   0.082  1.00 73.22           C  
ATOM   2868  H   ILE A 206      -5.353  -9.987   3.090  1.00 73.22           H  
ATOM   2869  HA  ILE A 206      -7.197 -12.149   2.207  1.00 73.22           H  
ATOM   2870  HB  ILE A 206      -6.147  -9.968   0.376  1.00 73.22           H  
ATOM   2871 HG12 ILE A 206      -7.774  -8.972   1.993  1.00 73.22           H  
ATOM   2872 HG13 ILE A 206      -8.953 -10.210   1.567  1.00 73.22           H  
ATOM   2873 HG21 ILE A 206      -7.684 -10.928  -1.260  1.00 73.22           H  
ATOM   2874 HG22 ILE A 206      -8.364 -12.031  -0.044  1.00 73.22           H  
ATOM   2875 HG23 ILE A 206      -6.702 -12.235  -0.630  1.00 73.22           H  
ATOM   2876 HD11 ILE A 206      -9.151  -9.255  -0.684  1.00 73.22           H  
ATOM   2877 HD12 ILE A 206      -7.782  -8.156  -0.365  1.00 73.22           H  
ATOM   2878 HD13 ILE A 206      -9.312  -7.963   0.513  1.00 73.22           H  
ATOM   2879  N   THR A 207      -5.246 -13.444   1.325  1.00 70.50           N  
ATOM   2880  CA  THR A 207      -4.135 -14.185   0.718  1.00 70.50           C  
ATOM   2881  C   THR A 207      -3.680 -13.438  -0.525  1.00 70.50           C  
ATOM   2882  O   THR A 207      -4.492 -13.034  -1.357  1.00 70.50           O  
ATOM   2883  CB  THR A 207      -4.527 -15.619   0.343  1.00 70.50           C  
ATOM   2884  CG2 THR A 207      -3.328 -16.454  -0.107  1.00 70.50           C  
ATOM   2885  OG1 THR A 207      -5.074 -16.272   1.469  1.00 70.50           O  
ATOM   2886  H   THR A 207      -6.157 -13.880   1.325  1.00 70.50           H  
ATOM   2887  HA  THR A 207      -3.303 -14.226   1.421  1.00 70.50           H  
ATOM   2888  HB  THR A 207      -5.274 -15.597  -0.450  1.00 70.50           H  
ATOM   2889  HG1 THR A 207      -5.402 -17.119   1.157  1.00 70.50           H  
ATOM   2890 HG21 THR A 207      -2.554 -16.448   0.660  1.00 70.50           H  
ATOM   2891 HG22 THR A 207      -3.641 -17.480  -0.301  1.00 70.50           H  
ATOM   2892 HG23 THR A 207      -2.915 -16.046  -1.030  1.00 70.50           H  
ATOM   2893  N   GLY A 208      -2.383 -13.207  -0.610  1.00 56.35           N  
ATOM   2894  CA  GLY A 208      -1.767 -12.479  -1.692  1.00 56.35           C  
ATOM   2895  C   GLY A 208      -1.871 -13.207  -3.027  1.00 56.35           C  
ATOM   2896  O   GLY A 208      -2.213 -14.385  -3.131  1.00 56.35           O  
ATOM   2897  H   GLY A 208      -1.755 -13.584   0.086  1.00 56.35           H  
ATOM   2898  HA2 GLY A 208      -0.714 -12.322  -1.456  1.00 56.35           H  
ATOM   2899  HA3 GLY A 208      -2.246 -11.504  -1.784  1.00 56.35           H  
ATOM   2900  N   GLY A 209      -1.613 -12.435  -4.067  1.00 54.97           N  
ATOM   2901  CA  GLY A 209      -1.760 -12.779  -5.471  1.00 54.97           C  
ATOM   2902  C   GLY A 209      -1.248 -11.604  -6.304  1.00 54.97           C  
ATOM   2903  O   GLY A 209      -0.638 -10.687  -5.740  1.00 54.97           O  
ATOM   2904  H   GLY A 209      -1.260 -11.507  -3.883  1.00 54.97           H  
ATOM   2905  HA2 GLY A 209      -2.813 -12.959  -5.688  1.00 54.97           H  
ATOM   2906  HA3 GLY A 209      -1.180 -13.673  -5.703  1.00 54.97           H  
ATOM   2907  N   PRO A 210      -1.476 -11.581  -7.629  1.00 47.29           N  
ATOM   2908  CA  PRO A 210      -1.226 -10.368  -8.394  1.00 47.29           C  
ATOM   2909  C   PRO A 210      -2.008  -9.208  -7.770  1.00 47.29           C  
ATOM   2910  O   PRO A 210      -3.120  -9.387  -7.268  1.00 47.29           O  
ATOM   2911  CB  PRO A 210      -1.673 -10.671  -9.825  1.00 47.29           C  
ATOM   2912  CG  PRO A 210      -2.734 -11.756  -9.635  1.00 47.29           C  
ATOM   2913  CD  PRO A 210      -2.235 -12.538  -8.418  1.00 47.29           C  
ATOM   2914  HA  PRO A 210      -0.162 -10.130  -8.384  1.00 47.29           H  
ATOM   2915  HB2 PRO A 210      -2.078  -9.792 -10.327  1.00 47.29           H  
ATOM   2916  HB3 PRO A 210      -0.833 -11.078 -10.387  1.00 47.29           H  
ATOM   2917  HG2 PRO A 210      -2.824 -12.392 -10.515  1.00 47.29           H  
ATOM   2918  HG3 PRO A 210      -3.692 -11.292  -9.401  1.00 47.29           H  
ATOM   2919  HD2 PRO A 210      -1.576 -13.344  -8.739  1.00 47.29           H  
ATOM   2920  HD3 PRO A 210      -3.084 -12.942  -7.867  1.00 47.29           H  
ATOM   2921  N   PHE A 211      -1.413  -8.019  -7.789  1.00 47.61           N  
ATOM   2922  CA  PHE A 211      -2.048  -6.822  -7.257  1.00 47.61           C  
ATOM   2923  C   PHE A 211      -3.455  -6.622  -7.872  1.00 47.61           C  
ATOM   2924  O   PHE A 211      -3.599  -6.618  -9.096  1.00 47.61           O  
ATOM   2925  CB  PHE A 211      -1.103  -5.642  -7.525  1.00 47.61           C  
ATOM   2926  CG  PHE A 211      -1.732  -4.322  -7.173  1.00 47.61           C  
ATOM   2927  CD1 PHE A 211      -2.634  -3.749  -8.085  1.00 47.61           C  
ATOM   2928  CD2 PHE A 211      -1.516  -3.731  -5.916  1.00 47.61           C  
ATOM   2929  CE1 PHE A 211      -3.377  -2.625  -7.727  1.00 47.61           C  
ATOM   2930  CE2 PHE A 211      -2.246  -2.582  -5.568  1.00 47.61           C  
ATOM   2931  CZ  PHE A 211      -3.196  -2.066  -6.467  1.00 47.61           C  
ATOM   2932  H   PHE A 211      -0.488  -7.943  -8.186  1.00 47.61           H  
ATOM   2933  HA  PHE A 211      -2.160  -6.934  -6.179  1.00 47.61           H  
ATOM   2934  HB2 PHE A 211      -0.189  -5.776  -6.947  1.00 47.61           H  
ATOM   2935  HB3 PHE A 211      -0.833  -5.627  -8.581  1.00 47.61           H  
ATOM   2936  HD1 PHE A 211      -2.814  -4.214  -9.043  1.00 47.61           H  
ATOM   2937  HD2 PHE A 211      -0.819  -4.171  -5.217  1.00 47.61           H  
ATOM   2938  HE1 PHE A 211      -4.105  -2.212  -8.409  1.00 47.61           H  
ATOM   2939  HE2 PHE A 211      -2.110  -2.099  -4.611  1.00 47.61           H  
ATOM   2940  HZ  PHE A 211      -3.845  -1.246  -6.199  1.00 47.61           H  
ATOM   2941  N   GLN A 212      -4.481  -6.413  -7.037  1.00 50.07           N  
ATOM   2942  CA  GLN A 212      -5.858  -6.119  -7.471  1.00 50.07           C  
ATOM   2943  C   GLN A 212      -6.351  -4.784  -6.886  1.00 50.07           C  
ATOM   2944  O   GLN A 212      -6.112  -4.520  -5.710  1.00 50.07           O  
ATOM   2945  CB  GLN A 212      -6.816  -7.260  -7.078  1.00 50.07           C  
ATOM   2946  CG  GLN A 212      -6.590  -8.532  -7.914  1.00 50.07           C  
ATOM   2947  CD  GLN A 212      -7.618  -9.628  -7.642  1.00 50.07           C  
ATOM   2948  NE2 GLN A 212      -7.659 -10.659  -8.458  1.00 50.07           N  
ATOM   2949  OE1 GLN A 212      -8.401  -9.589  -6.710  1.00 50.07           O  
ATOM   2950  H   GLN A 212      -4.290  -6.409  -6.045  1.00 50.07           H  
ATOM   2951  HA  GLN A 212      -5.875  -6.044  -8.559  1.00 50.07           H  
ATOM   2952  HB2 GLN A 212      -6.698  -7.490  -6.019  1.00 50.07           H  
ATOM   2953  HB3 GLN A 212      -7.839  -6.923  -7.244  1.00 50.07           H  
ATOM   2954  HG2 GLN A 212      -5.599  -8.934  -7.706  1.00 50.07           H  
ATOM   2955  HG3 GLN A 212      -6.636  -8.273  -8.971  1.00 50.07           H  
ATOM   2956 HE21 GLN A 212      -8.354 -11.359  -8.239  1.00 50.07           H  
ATOM   2957 HE22 GLN A 212      -7.020 -10.727  -9.237  1.00 50.07           H  
ATOM   2958  N   PRO A 213      -7.077  -3.930  -7.624  1.00 50.02           N  
ATOM   2959  CA  PRO A 213      -7.770  -2.784  -7.038  1.00 50.02           C  
ATOM   2960  C   PRO A 213      -8.742  -3.235  -5.943  1.00 50.02           C  
ATOM   2961  O   PRO A 213      -9.435  -4.235  -6.107  1.00 50.02           O  
ATOM   2962  CB  PRO A 213      -8.510  -2.102  -8.195  1.00 50.02           C  
ATOM   2963  CG  PRO A 213      -7.775  -2.597  -9.440  1.00 50.02           C  
ATOM   2964  CD  PRO A 213      -7.318  -4.000  -9.048  1.00 50.02           C  
ATOM   2965  HA  PRO A 213      -7.032  -2.103  -6.614  1.00 50.02           H  
ATOM   2966  HB2 PRO A 213      -9.543  -2.448  -8.236  1.00 50.02           H  
ATOM   2967  HB3 PRO A 213      -8.482  -1.016  -8.113  1.00 50.02           H  
ATOM   2968  HG2 PRO A 213      -6.904  -1.969  -9.627  1.00 50.02           H  
ATOM   2969  HG3 PRO A 213      -8.426  -2.614 -10.315  1.00 50.02           H  
ATOM   2970  HD2 PRO A 213      -6.409  -4.261  -9.590  1.00 50.02           H  
ATOM   2971  HD3 PRO A 213      -8.109  -4.722  -9.250  1.00 50.02           H  
ATOM   2972  N   MET A 214      -8.789  -2.511  -4.827  1.00 57.06           N  
ATOM   2973  CA  MET A 214      -9.773  -2.748  -3.770  1.00 57.06           C  
ATOM   2974  C   MET A 214     -10.935  -1.766  -3.859  1.00 57.06           C  
ATOM   2975  O   MET A 214     -10.779  -0.633  -4.321  1.00 57.06           O  
ATOM   2976  CB  MET A 214      -9.106  -2.662  -2.398  1.00 57.06           C  
ATOM   2977  CG  MET A 214      -8.732  -4.050  -1.877  1.00 57.06           C  
ATOM   2978  SD  MET A 214      -7.696  -4.074  -0.392  1.00 57.06           S  
ATOM   2979  CE  MET A 214      -8.301  -2.595   0.446  1.00 57.06           C  
ATOM   2980  H   MET A 214      -8.230  -1.673  -4.762  1.00 57.06           H  
ATOM   2981  HA  MET A 214     -10.200  -3.745  -3.881  1.00 57.06           H  
ATOM   2982  HB2 MET A 214      -9.807  -2.210  -1.696  1.00 57.06           H  
ATOM   2983  HB3 MET A 214      -8.219  -2.032  -2.456  1.00 57.06           H  
ATOM   2984  HG2 MET A 214      -9.658  -4.579  -1.647  1.00 57.06           H  
ATOM   2985  HG3 MET A 214      -8.229  -4.605  -2.669  1.00 57.06           H  
ATOM   2986  HE1 MET A 214      -9.348  -2.719   0.724  1.00 57.06           H  
ATOM   2987  HE2 MET A 214      -8.182  -1.722  -0.196  1.00 57.06           H  
ATOM   2988  HE3 MET A 214      -7.687  -2.422   1.330  1.00 57.06           H  
ATOM   2989  N   GLU A 215     -12.090  -2.194  -3.354  1.00 61.21           N  
ATOM   2990  CA  GLU A 215     -13.211  -1.294  -3.114  1.00 61.21           C  
ATOM   2991  C   GLU A 215     -12.786  -0.181  -2.143  1.00 61.21           C  
ATOM   2992  O   GLU A 215     -12.117  -0.425  -1.139  1.00 61.21           O  
ATOM   2993  CB  GLU A 215     -14.431  -2.067  -2.590  1.00 61.21           C  
ATOM   2994  CG  GLU A 215     -14.962  -3.068  -3.631  1.00 61.21           C  
ATOM   2995  CD  GLU A 215     -16.276  -3.749  -3.213  1.00 61.21           C  
ATOM   2996  OE1 GLU A 215     -16.949  -4.282  -4.122  1.00 61.21           O  
ATOM   2997  OE2 GLU A 215     -16.594  -3.745  -2.002  1.00 61.21           O1-
ATOM   2998  H   GLU A 215     -12.166  -3.139  -3.006  1.00 61.21           H  
ATOM   2999  HA  GLU A 215     -13.490  -0.833  -4.061  1.00 61.21           H  
ATOM   3000  HB2 GLU A 215     -14.160  -2.593  -1.674  1.00 61.21           H  
ATOM   3001  HB3 GLU A 215     -15.217  -1.346  -2.367  1.00 61.21           H  
ATOM   3002  HG2 GLU A 215     -15.120  -2.533  -4.568  1.00 61.21           H  
ATOM   3003  HG3 GLU A 215     -14.207  -3.834  -3.805  1.00 61.21           H  
ATOM   3004  N   LYS A 216     -13.141   1.070  -2.460  1.00 62.08           N  
ATOM   3005  CA  LYS A 216     -12.788   2.244  -1.636  1.00 62.08           C  
ATOM   3006  C   LYS A 216     -13.715   2.411  -0.433  1.00 62.08           C  
ATOM   3007  O   LYS A 216     -13.374   3.103   0.524  1.00 62.08           O  
ATOM   3008  CB  LYS A 216     -12.759   3.515  -2.504  1.00 62.08           C  
ATOM   3009  CG  LYS A 216     -11.613   3.454  -3.526  1.00 62.08           C  
ATOM   3010  CD  LYS A 216     -11.462   4.733  -4.367  1.00 62.08           C  
ATOM   3011  CE  LYS A 216     -10.236   4.531  -5.277  1.00 62.08           C  
ATOM   3012  NZ  LYS A 216      -9.972   5.658  -6.210  1.00 62.08           N1+
ATOM   3013  H   LYS A 216     -13.663   1.208  -3.314  1.00 62.08           H  
ATOM   3014  HA  LYS A 216     -11.795   2.087  -1.214  1.00 62.08           H  
ATOM   3015  HB2 LYS A 216     -13.713   3.635  -3.018  1.00 62.08           H  
ATOM   3016  HB3 LYS A 216     -12.602   4.378  -1.857  1.00 62.08           H  
ATOM   3017  HG2 LYS A 216     -11.778   2.614  -4.201  1.00 62.08           H  
ATOM   3018  HG3 LYS A 216     -10.682   3.280  -2.988  1.00 62.08           H  
ATOM   3019  HD2 LYS A 216     -11.303   5.586  -3.708  1.00 62.08           H  
ATOM   3020  HD3 LYS A 216     -12.361   4.885  -4.965  1.00 62.08           H  
ATOM   3021  HE2 LYS A 216      -9.364   4.371  -4.644  1.00 62.08           H  
ATOM   3022  HE3 LYS A 216     -10.380   3.614  -5.849  1.00 62.08           H  
ATOM   3023  HZ1 LYS A 216      -9.817   6.515  -5.698  1.00 62.08           H  
ATOM   3024  HZ2 LYS A 216      -9.137   5.471  -6.747  1.00 62.08           H  
ATOM   3025  HZ3 LYS A 216     -10.727   5.754  -6.874  1.00 62.08           H  
ATOM   3026  N   THR A 217     -14.881   1.784  -0.492  1.00 66.22           N  
ATOM   3027  CA  THR A 217     -15.911   1.814   0.536  1.00 66.22           C  
ATOM   3028  C   THR A 217     -16.498   0.423   0.687  1.00 66.22           C  
ATOM   3029  O   THR A 217     -16.630  -0.302  -0.294  1.00 66.22           O  
ATOM   3030  CB  THR A 217     -17.026   2.813   0.193  1.00 66.22           C  
ATOM   3031  CG2 THR A 217     -16.540   4.259   0.260  1.00 66.22           C  
ATOM   3032  OG1 THR A 217     -17.529   2.614  -1.109  1.00 66.22           O  
ATOM   3033  H   THR A 217     -15.077   1.199  -1.292  1.00 66.22           H  
ATOM   3034  HA  THR A 217     -15.468   2.106   1.489  1.00 66.22           H  
ATOM   3035  HB  THR A 217     -17.840   2.684   0.906  1.00 66.22           H  
ATOM   3036  HG1 THR A 217     -18.293   3.184  -1.221  1.00 66.22           H  
ATOM   3037 HG21 THR A 217     -15.791   4.446  -0.510  1.00 66.22           H  
ATOM   3038 HG22 THR A 217     -16.103   4.452   1.239  1.00 66.22           H  
ATOM   3039 HG23 THR A 217     -17.381   4.937   0.116  1.00 66.22           H  
ATOM   3040  N   ARG A 218     -16.878   0.057   1.910  1.00 68.55           N  
ATOM   3041  CA  ARG A 218     -17.647  -1.164   2.168  1.00 68.55           C  
ATOM   3042  C   ARG A 218     -18.789  -0.880   3.128  1.00 68.55           C  
ATOM   3043  O   ARG A 218     -18.664  -0.033   4.014  1.00 68.55           O  
ATOM   3044  CB  ARG A 218     -16.727  -2.302   2.634  1.00 68.55           C  
ATOM   3045  CG  ARG A 218     -16.126  -2.081   4.028  1.00 68.55           C  
ATOM   3046  CD  ARG A 218     -15.231  -3.265   4.392  1.00 68.55           C  
ATOM   3047  NE  ARG A 218     -14.738  -3.138   5.768  1.00 68.55           N  
ATOM   3048  CZ  ARG A 218     -13.968  -3.974   6.423  1.00 68.55           C  
ATOM   3049  NH1 ARG A 218     -13.480  -5.060   5.885  1.00 68.55           N1+
ATOM   3050  NH2 ARG A 218     -13.701  -3.717   7.666  1.00 68.55           N  
ATOM   3051  H   ARG A 218     -16.696   0.683   2.682  1.00 68.55           H  
ATOM   3052  HA  ARG A 218     -18.089  -1.491   1.227  1.00 68.55           H  
ATOM   3053  HB2 ARG A 218     -17.303  -3.228   2.644  1.00 68.55           H  
ATOM   3054  HB3 ARG A 218     -15.921  -2.421   1.910  1.00 68.55           H  
ATOM   3055  HG2 ARG A 218     -15.539  -1.163   4.040  1.00 68.55           H  
ATOM   3056  HG3 ARG A 218     -16.924  -2.006   4.767  1.00 68.55           H  
ATOM   3057  HD2 ARG A 218     -15.808  -4.185   4.302  1.00 68.55           H  
ATOM   3058  HD3 ARG A 218     -14.394  -3.304   3.695  1.00 68.55           H  
ATOM   3059  HE  ARG A 218     -15.066  -2.358   6.319  1.00 68.55           H  
ATOM   3060 HH11 ARG A 218     -12.911  -5.694   6.428  1.00 68.55           H  
ATOM   3061 HH12 ARG A 218     -13.639  -5.230   4.902  1.00 68.55           H  
ATOM   3062 HH21 ARG A 218     -13.132  -4.322   8.240  1.00 68.55           H  
ATOM   3063 HH22 ARG A 218     -14.169  -2.898   8.028  1.00 68.55           H  
ATOM   3064  N   LYS A 219     -19.904  -1.591   2.955  1.00 64.23           N  
ATOM   3065  CA  LYS A 219     -21.016  -1.555   3.909  1.00 64.23           C  
ATOM   3066  C   LYS A 219     -20.698  -2.483   5.073  1.00 64.23           C  
ATOM   3067  O   LYS A 219     -20.459  -3.671   4.874  1.00 64.23           O  
ATOM   3068  CB  LYS A 219     -22.347  -1.928   3.243  1.00 64.23           C  
ATOM   3069  CG  LYS A 219     -22.825  -0.829   2.285  1.00 64.23           C  
ATOM   3070  CD  LYS A 219     -24.186  -1.199   1.685  1.00 64.23           C  
ATOM   3071  CE  LYS A 219     -24.644  -0.106   0.715  1.00 64.23           C  
ATOM   3072  NZ  LYS A 219     -25.939  -0.457   0.081  1.00 64.23           N1+
ATOM   3073  H   LYS A 219     -19.897  -2.310   2.246  1.00 64.23           H  
ATOM   3074  HA  LYS A 219     -21.110  -0.548   4.317  1.00 64.23           H  
ATOM   3075  HB2 LYS A 219     -22.237  -2.871   2.708  1.00 64.23           H  
ATOM   3076  HB3 LYS A 219     -23.098  -2.063   4.022  1.00 64.23           H  
ATOM   3077  HG2 LYS A 219     -22.916   0.110   2.830  1.00 64.23           H  
ATOM   3078  HG3 LYS A 219     -22.100  -0.704   1.481  1.00 64.23           H  
ATOM   3079  HD2 LYS A 219     -24.914  -1.311   2.490  1.00 64.23           H  
ATOM   3080  HD3 LYS A 219     -24.094  -2.148   1.157  1.00 64.23           H  
ATOM   3081  HE2 LYS A 219     -23.876   0.023  -0.047  1.00 64.23           H  
ATOM   3082  HE3 LYS A 219     -24.732   0.832   1.264  1.00 64.23           H  
ATOM   3083  HZ1 LYS A 219     -26.655  -0.573   0.784  1.00 64.23           H  
ATOM   3084  HZ2 LYS A 219     -25.851  -1.324  -0.430  1.00 64.23           H  
ATOM   3085  HZ3 LYS A 219     -26.229   0.266  -0.562  1.00 64.23           H  
ATOM   3086  N   PHE A 220     -20.706  -1.935   6.277  1.00 59.75           N  
ATOM   3087  CA  PHE A 220     -20.706  -2.702   7.506  1.00 59.75           C  
ATOM   3088  C   PHE A 220     -22.153  -2.963   7.923  1.00 59.75           C  
ATOM   3089  O   PHE A 220     -22.961  -2.038   8.017  1.00 59.75           O  
ATOM   3090  CB  PHE A 220     -19.906  -1.956   8.580  1.00 59.75           C  
ATOM   3091  CG  PHE A 220     -19.836  -2.704   9.895  1.00 59.75           C  
ATOM   3092  CD1 PHE A 220     -20.544  -2.234  11.016  1.00 59.75           C  
ATOM   3093  CD2 PHE A 220     -19.102  -3.902   9.983  1.00 59.75           C  
ATOM   3094  CE1 PHE A 220     -20.511  -2.955  12.222  1.00 59.75           C  
ATOM   3095  CE2 PHE A 220     -19.099  -4.642  11.180  1.00 59.75           C  
ATOM   3096  CZ  PHE A 220     -19.803  -4.167  12.300  1.00 59.75           C  
ATOM   3097  H   PHE A 220     -20.901  -0.947   6.353  1.00 59.75           H  
ATOM   3098  HA  PHE A 220     -20.220  -3.662   7.333  1.00 59.75           H  
ATOM   3099  HB2 PHE A 220     -20.353  -0.975   8.742  1.00 59.75           H  
ATOM   3100  HB3 PHE A 220     -18.890  -1.800   8.217  1.00 59.75           H  
ATOM   3101  HD1 PHE A 220     -21.126  -1.327  10.950  1.00 59.75           H  
ATOM   3102  HD2 PHE A 220     -18.579  -4.278   9.116  1.00 59.75           H  
ATOM   3103  HE1 PHE A 220     -21.071  -2.600  13.074  1.00 59.75           H  
ATOM   3104  HE2 PHE A 220     -18.604  -5.601  11.224  1.00 59.75           H  
ATOM   3105  HZ  PHE A 220     -19.837  -4.752  13.207  1.00 59.75           H  
ATOM   3106  N   TYR A 221     -22.471  -4.224   8.186  1.00 51.89           N  
ATOM   3107  CA  TYR A 221     -23.692  -4.596   8.885  1.00 51.89           C  
ATOM   3108  C   TYR A 221     -23.293  -4.834  10.345  1.00 51.89           C  
ATOM   3109  O   TYR A 221     -22.428  -5.686  10.571  1.00 51.89           O  
ATOM   3110  CB  TYR A 221     -24.324  -5.822   8.213  1.00 51.89           C  
ATOM   3111  CG  TYR A 221     -24.749  -5.562   6.776  1.00 51.89           C  
ATOM   3112  CD1 TYR A 221     -26.017  -5.012   6.508  1.00 51.89           C  
ATOM   3113  CD2 TYR A 221     -23.866  -5.835   5.712  1.00 51.89           C  
ATOM   3114  CE1 TYR A 221     -26.409  -4.746   5.182  1.00 51.89           C  
ATOM   3115  CE2 TYR A 221     -24.246  -5.555   4.384  1.00 51.89           C  
ATOM   3116  CZ  TYR A 221     -25.521  -5.015   4.118  1.00 51.89           C  
ATOM   3117  OH  TYR A 221     -25.904  -4.755   2.840  1.00 51.89           O  
ATOM   3118  H   TYR A 221     -21.757  -4.936   8.120  1.00 51.89           H  
ATOM   3119  HA  TYR A 221     -24.417  -3.785   8.820  1.00 51.89           H  
ATOM   3120  HB2 TYR A 221     -23.619  -6.652   8.235  1.00 51.89           H  
ATOM   3121  HB3 TYR A 221     -25.198  -6.123   8.791  1.00 51.89           H  
ATOM   3122  HD1 TYR A 221     -26.692  -4.808   7.326  1.00 51.89           H  
ATOM   3123  HD2 TYR A 221     -22.892  -6.254   5.916  1.00 51.89           H  
ATOM   3124  HE1 TYR A 221     -27.391  -4.340   4.987  1.00 51.89           H  
ATOM   3125  HE2 TYR A 221     -23.571  -5.765   3.567  1.00 51.89           H  
ATOM   3126  HH  TYR A 221     -26.850  -4.592   2.808  1.00 51.89           H  
ATOM   3127  N   PRO A 222     -23.819  -4.071  11.324  1.00 54.21           N  
ATOM   3128  CA  PRO A 222     -23.635  -4.440  12.723  1.00 54.21           C  
ATOM   3129  C   PRO A 222     -24.143  -5.871  12.928  1.00 54.21           C  
ATOM   3130  O   PRO A 222     -25.141  -6.258  12.317  1.00 54.21           O  
ATOM   3131  CB  PRO A 222     -24.389  -3.393  13.547  1.00 54.21           C  
ATOM   3132  CG  PRO A 222     -25.436  -2.848  12.575  1.00 54.21           C  
ATOM   3133  CD  PRO A 222     -24.776  -2.981  11.203  1.00 54.21           C  
ATOM   3134  HA  PRO A 222     -22.577  -4.412  12.984  1.00 54.21           H  
ATOM   3135  HB2 PRO A 222     -24.850  -3.826  14.435  1.00 54.21           H  
ATOM   3136  HB3 PRO A 222     -23.705  -2.592  13.827  1.00 54.21           H  
ATOM   3137  HG2 PRO A 222     -25.699  -1.815  12.800  1.00 54.21           H  
ATOM   3138  HG3 PRO A 222     -26.321  -3.483  12.611  1.00 54.21           H  
ATOM   3139  HD2 PRO A 222     -25.545  -3.196  10.460  1.00 54.21           H  
ATOM   3140  HD3 PRO A 222     -24.248  -2.062  10.951  1.00 54.21           H  
ATOM   3141  N   ALA A 223     -23.393  -6.646  13.716  1.00 48.66           N  
ATOM   3142  CA  ALA A 223     -23.806  -7.978  14.147  1.00 48.66           C  
ATOM   3143  C   ALA A 223     -25.077  -7.904  15.002  1.00 48.66           C  
ATOM   3144  O   ALA A 223     -25.235  -6.887  15.720  1.00 48.66           O  
ATOM   3145  CB  ALA A 223     -22.648  -8.653  14.896  1.00 48.66           C  
ATOM   3146  OXT ALA A 223     -25.831  -8.895  14.926  1.00 48.66           O1-
ATOM   3147  H   ALA A 223     -22.636  -6.218  14.229  1.00 48.66           H  
ATOM   3148  HA  ALA A 223     -24.064  -8.575  13.273  1.00 48.66           H  
ATOM   3149  HB1 ALA A 223     -21.776  -8.729  14.247  1.00 48.66           H  
ATOM   3150  HB2 ALA A 223     -22.960  -9.652  15.199  1.00 48.66           H  
ATOM   3151  HB3 ALA A 223     -22.405  -8.078  15.790  1.00 48.66           H  
END
