# Supplementary material for: The structural landscape and diversity of Pyricularia oryzae MAX effectors revisited
Source: PLoS Pathog. 2024 May 6;20(5):e1012176. doi: 10.1371/journal.ppat.1012176 (PMC11132498; doi:10.1371/journal.ppat.1012176)
Supplement: S1 File — (ZIP) [file ppat.1012176.s018.zip › Supplementary_Data/MAX46.pdb]

ATOM      1  N   ALA A  20      -3.066  -5.976  15.338  1.00 55.74           N  
ATOM      2  CA  ALA A  20      -3.516  -5.819  13.956  1.00 55.74           C  
ATOM      3  C   ALA A  20      -4.809  -4.990  13.991  1.00 55.74           C  
ATOM      4  O   ALA A  20      -5.753  -5.393  14.677  1.00 55.74           O  
ATOM      5  CB  ALA A  20      -3.752  -7.225  13.388  1.00 55.74           C  
ATOM      6  H   ALA A  20      -3.203  -6.896  15.731  1.00 55.74           H  
ATOM      7  HA  ALA A  20      -2.772  -5.303  13.348  1.00 55.74           H  
ATOM      8  HB1 ALA A  20      -2.799  -7.724  13.216  1.00 55.74           H  
ATOM      9  HB2 ALA A  20      -4.288  -7.147  12.442  1.00 55.74           H  
ATOM     10  HB3 ALA A  20      -4.367  -7.815  14.069  1.00 55.74           H  
ATOM     11  N   ASP A  21      -4.819  -3.797  13.394  1.00 66.03           N  
ATOM     12  CA  ASP A  21      -6.069  -3.052  13.277  1.00 66.03           C  
ATOM     13  C   ASP A  21      -6.886  -3.775  12.208  1.00 66.03           C  
ATOM     14  O   ASP A  21      -6.398  -3.905  11.090  1.00 66.03           O  
ATOM     15  CB  ASP A  21      -5.850  -1.575  12.924  1.00 66.03           C  
ATOM     16  CG  ASP A  21      -7.171  -0.808  13.009  1.00 66.03           C  
ATOM     17  OD1 ASP A  21      -8.018  -0.988  12.103  1.00 66.03           O  
ATOM     18  OD2 ASP A  21      -7.381  -0.126  14.035  1.00 66.03           O1-
ATOM     19  H   ASP A  21      -4.072  -3.564  12.756  1.00 66.03           H  
ATOM     20  HA  ASP A  21      -6.582  -3.081  14.238  1.00 66.03           H  
ATOM     21  HB2 ASP A  21      -5.457  -1.490  11.911  1.00 66.03           H  
ATOM     22  HB3 ASP A  21      -5.129  -1.142  13.617  1.00 66.03           H  
ATOM     23  N   PRO A  22      -8.102  -4.263  12.500  1.00 70.08           N  
ATOM     24  CA  PRO A  22      -8.868  -5.072  11.553  1.00 70.08           C  
ATOM     25  C   PRO A  22      -9.189  -4.332  10.246  1.00 70.08           C  
ATOM     26  O   PRO A  22      -9.670  -4.948   9.290  1.00 70.08           O  
ATOM     27  CB  PRO A  22     -10.134  -5.473  12.317  1.00 70.08           C  
ATOM     28  CG  PRO A  22     -10.294  -4.369  13.363  1.00 70.08           C  
ATOM     29  CD  PRO A  22      -8.854  -4.024  13.718  1.00 70.08           C  
ATOM     30  HA  PRO A  22      -8.296  -5.964  11.296  1.00 70.08           H  
ATOM     31  HB2 PRO A  22     -11.007  -5.545  11.668  1.00 70.08           H  
ATOM     32  HB3 PRO A  22      -9.962  -6.424  12.821  1.00 70.08           H  
ATOM     33  HG2 PRO A  22     -10.776  -3.502  12.911  1.00 70.08           H  
ATOM     34  HG3 PRO A  22     -10.854  -4.711  14.234  1.00 70.08           H  
ATOM     35  HD2 PRO A  22      -8.491  -4.685  14.505  1.00 70.08           H  
ATOM     36  HD3 PRO A  22      -8.790  -2.982  14.032  1.00 70.08           H  
ATOM     37  N   LYS A  23      -8.951  -3.016  10.187  1.00 80.96           N  
ATOM     38  CA  LYS A  23      -9.099  -2.213   8.982  1.00 80.96           C  
ATOM     39  C   LYS A  23      -7.826  -2.137   8.138  1.00 80.96           C  
ATOM     40  O   LYS A  23      -7.925  -1.697   6.994  1.00 80.96           O  
ATOM     41  CB  LYS A  23      -9.560  -0.808   9.347  1.00 80.96           C  
ATOM     42  CG  LYS A  23     -10.784  -0.723  10.264  1.00 80.96           C  
ATOM     43  CD  LYS A  23     -11.061   0.762  10.506  1.00 80.96           C  
ATOM     44  CE  LYS A  23     -12.344   0.974  11.306  1.00 80.96           C  
ATOM     45  NZ  LYS A  23     -12.663   2.423  11.361  1.00 80.96           N1+
ATOM     46  H   LYS A  23      -8.555  -2.556  10.995  1.00 80.96           H  
ATOM     47  HA  LYS A  23      -9.869  -2.667   8.358  1.00 80.96           H  
ATOM     48  HB2 LYS A  23      -8.729  -0.272   9.807  1.00 80.96           H  
ATOM     49  HB3 LYS A  23      -9.825  -0.320   8.408  1.00 80.96           H  
ATOM     50  HG2 LYS A  23     -11.639  -1.189   9.775  1.00 80.96           H  
ATOM     51  HG3 LYS A  23     -10.593  -1.214  11.218  1.00 80.96           H  
ATOM     52  HD2 LYS A  23     -10.219   1.193  11.048  1.00 80.96           H  
ATOM     53  HD3 LYS A  23     -11.155   1.267   9.545  1.00 80.96           H  
ATOM     54  HE2 LYS A  23     -12.202   0.567  12.307  1.00 80.96           H  
ATOM     55  HE3 LYS A  23     -13.152   0.429  10.818  1.00 80.96           H  
ATOM     56  HZ1 LYS A  23     -12.750   2.804  10.430  1.00 80.96           H  
ATOM     57  HZ2 LYS A  23     -11.913   2.926  11.813  1.00 80.96           H  
ATOM     58  HZ3 LYS A  23     -13.528   2.595  11.854  1.00 80.96           H  
ATOM     59  N   ASN A  24      -6.669  -2.578   8.623  1.00 87.57           N  
ATOM     60  CA  ASN A  24      -5.438  -2.545   7.845  1.00 87.57           C  
ATOM     61  C   ASN A  24      -5.482  -3.573   6.714  1.00 87.57           C  
ATOM     62  O   ASN A  24      -6.033  -4.671   6.827  1.00 87.57           O  
ATOM     63  CB  ASN A  24      -4.211  -2.726   8.741  1.00 87.57           C  
ATOM     64  CG  ASN A  24      -4.007  -1.602   9.723  1.00 87.57           C  
ATOM     65  ND2 ASN A  24      -3.133  -1.804  10.681  1.00 87.57           N  
ATOM     66  OD1 ASN A  24      -4.583  -0.531   9.623  1.00 87.57           O  
ATOM     67  H   ASN A  24      -6.641  -2.998   9.541  1.00 87.57           H  
ATOM     68  HA  ASN A  24      -5.361  -1.560   7.384  1.00 87.57           H  
ATOM     69  HB2 ASN A  24      -4.302  -3.657   9.300  1.00 87.57           H  
ATOM     70  HB3 ASN A  24      -3.322  -2.774   8.113  1.00 87.57           H  
ATOM     71 HD21 ASN A  24      -3.042  -1.060  11.358  1.00 87.57           H  
ATOM     72 HD22 ASN A  24      -2.730  -2.725  10.774  1.00 87.57           H  
ATOM     73  N   CYS A  25      -4.918  -3.185   5.577  1.00 89.30           N  
ATOM     74  CA  CYS A  25      -5.005  -3.956   4.346  1.00 89.30           C  
ATOM     75  C   CYS A  25      -3.624  -4.470   3.979  1.00 89.30           C  
ATOM     76  O   CYS A  25      -2.688  -3.694   3.766  1.00 89.30           O  
ATOM     77  CB  CYS A  25      -5.631  -3.088   3.260  1.00 89.30           C  
ATOM     78  SG  CYS A  25      -7.288  -2.522   3.713  1.00 89.30           S  
ATOM     79  H   CYS A  25      -4.454  -2.288   5.557  1.00 89.30           H  
ATOM     80  HA  CYS A  25      -5.660  -4.816   4.484  1.00 89.30           H  
ATOM     81  HB2 CYS A  25      -4.997  -2.214   3.108  1.00 89.30           H  
ATOM     82  HB3 CYS A  25      -5.683  -3.648   2.326  1.00 89.30           H  
ATOM     83  N   LYS A  26      -3.497  -5.790   3.894  1.00 92.12           N  
ATOM     84  CA  LYS A  26      -2.268  -6.433   3.456  1.00 92.12           C  
ATOM     85  C   LYS A  26      -2.221  -6.424   1.936  1.00 92.12           C  
ATOM     86  O   LYS A  26      -3.212  -6.728   1.275  1.00 92.12           O  
ATOM     87  CB  LYS A  26      -2.186  -7.843   4.043  1.00 92.12           C  
ATOM     88  CG  LYS A  26      -0.773  -8.413   3.878  1.00 92.12           C  
ATOM     89  CD  LYS A  26      -0.716  -9.833   4.438  1.00 92.12           C  
ATOM     90  CE  LYS A  26       0.684 -10.409   4.215  1.00 92.12           C  
ATOM     91  NZ  LYS A  26       0.798 -11.762   4.811  1.00 92.12           N1+
ATOM     92  H   LYS A  26      -4.328  -6.358   3.979  1.00 92.12           H  
ATOM     93  HA  LYS A  26      -1.425  -5.852   3.830  1.00 92.12           H  
ATOM     94  HB2 LYS A  26      -2.426  -7.803   5.106  1.00 92.12           H  
ATOM     95  HB3 LYS A  26      -2.913  -8.487   3.548  1.00 92.12           H  
ATOM     96  HG2 LYS A  26      -0.066  -7.785   4.420  1.00 92.12           H  
ATOM     97  HG3 LYS A  26      -0.490  -8.430   2.826  1.00 92.12           H  
ATOM     98  HD2 LYS A  26      -1.455 -10.451   3.927  1.00 92.12           H  
ATOM     99  HD3 LYS A  26      -0.948  -9.807   5.502  1.00 92.12           H  
ATOM    100  HE2 LYS A  26       0.875 -10.448   3.143  1.00 92.12           H  
ATOM    101  HE3 LYS A  26       1.414  -9.734   4.662  1.00 92.12           H  
ATOM    102  HZ1 LYS A  26       0.104 -12.375   4.407  1.00 92.12           H  
ATOM    103  HZ2 LYS A  26       0.638 -11.719   5.808  1.00 92.12           H  
ATOM    104  HZ3 LYS A  26       1.715 -12.150   4.641  1.00 92.12           H  
ATOM    105  N   PHE A  27      -1.059  -6.128   1.378  1.00 92.26           N  
ATOM    106  CA  PHE A  27      -0.850  -6.143  -0.060  1.00 92.26           C  
ATOM    107  C   PHE A  27       0.450  -6.830  -0.438  1.00 92.26           C  
ATOM    108  O   PHE A  27       1.419  -6.864   0.324  1.00 92.26           O  
ATOM    109  CB  PHE A  27      -0.921  -4.723  -0.619  1.00 92.26           C  
ATOM    110  CG  PHE A  27       0.156  -3.796  -0.117  1.00 92.26           C  
ATOM    111  CD1 PHE A  27      -0.088  -3.046   1.041  1.00 92.26           C  
ATOM    112  CD2 PHE A  27       1.387  -3.683  -0.790  1.00 92.26           C  
ATOM    113  CE1 PHE A  27       0.888  -2.165   1.512  1.00 92.26           C  
ATOM    114  CE2 PHE A  27       2.363  -2.789  -0.319  1.00 92.26           C  
ATOM    115  CZ  PHE A  27       2.100  -2.010   0.820  1.00 92.26           C  
ATOM    116  H   PHE A  27      -0.279  -5.882   1.970  1.00 92.26           H  
ATOM    117  HA  PHE A  27      -1.654  -6.713  -0.526  1.00 92.26           H  
ATOM    118  HB2 PHE A  27      -0.889  -4.760  -1.708  1.00 92.26           H  
ATOM    119  HB3 PHE A  27      -1.880  -4.302  -0.318  1.00 92.26           H  
ATOM    120  HD1 PHE A  27      -1.023  -3.146   1.571  1.00 92.26           H  
ATOM    121  HD2 PHE A  27       1.581  -4.270  -1.676  1.00 92.26           H  
ATOM    122  HE1 PHE A  27       0.683  -1.606   2.413  1.00 92.26           H  
ATOM    123  HE2 PHE A  27       3.300  -2.683  -0.844  1.00 92.26           H  
ATOM    124  HZ  PHE A  27       2.833  -1.296   1.164  1.00 92.26           H  
ATOM    125  N   ASN A  28       0.441  -7.343  -1.658  1.00 93.16           N  
ATOM    126  CA  ASN A  28       1.594  -7.852  -2.369  1.00 93.16           C  
ATOM    127  C   ASN A  28       1.843  -6.935  -3.565  1.00 93.16           C  
ATOM    128  O   ASN A  28       0.902  -6.565  -4.264  1.00 93.16           O  
ATOM    129  CB  ASN A  28       1.286  -9.279  -2.831  1.00 93.16           C  
ATOM    130  CG  ASN A  28       0.983 -10.258  -1.714  1.00 93.16           C  
ATOM    131  ND2 ASN A  28       0.361 -11.364  -2.048  1.00 93.16           N  
ATOM    132  OD1 ASN A  28       1.305 -10.075  -0.547  1.00 93.16           O  
ATOM    133  H   ASN A  28      -0.414  -7.265  -2.190  1.00 93.16           H  
ATOM    134  HA  ASN A  28       2.475  -7.856  -1.727  1.00 93.16           H  
ATOM    135  HB2 ASN A  28       0.416  -9.247  -3.487  1.00 93.16           H  
ATOM    136  HB3 ASN A  28       2.120  -9.652  -3.426  1.00 93.16           H  
ATOM    137 HD21 ASN A  28       0.099 -12.002  -1.310  1.00 93.16           H  
ATOM    138 HD22 ASN A  28       0.017 -11.481  -2.990  1.00 93.16           H  
ATOM    139  N   VAL A  29       3.097  -6.594  -3.810  1.00 91.70           N  
ATOM    140  CA  VAL A  29       3.534  -5.933  -5.035  1.00 91.70           C  
ATOM    141  C   VAL A  29       4.010  -7.029  -5.971  1.00 91.70           C  
ATOM    142  O   VAL A  29       4.947  -7.757  -5.641  1.00 91.70           O  
ATOM    143  CB  VAL A  29       4.651  -4.910  -4.770  1.00 91.70           C  
ATOM    144  CG1 VAL A  29       4.957  -4.117  -6.045  1.00 91.70           C  
ATOM    145  CG2 VAL A  29       4.278  -3.912  -3.664  1.00 91.70           C  
ATOM    146  H   VAL A  29       3.820  -6.948  -3.201  1.00 91.70           H  
ATOM    147  HA  VAL A  29       2.697  -5.407  -5.493  1.00 91.70           H  
ATOM    148  HB  VAL A  29       5.554  -5.438  -4.463  1.00 91.70           H  
ATOM    149 HG11 VAL A  29       5.748  -3.392  -5.851  1.00 91.70           H  
ATOM    150 HG12 VAL A  29       5.298  -4.784  -6.837  1.00 91.70           H  
ATOM    151 HG13 VAL A  29       4.067  -3.588  -6.385  1.00 91.70           H  
ATOM    152 HG21 VAL A  29       5.091  -3.198  -3.531  1.00 91.70           H  
ATOM    153 HG22 VAL A  29       3.377  -3.367  -3.942  1.00 91.70           H  
ATOM    154 HG23 VAL A  29       4.123  -4.433  -2.719  1.00 91.70           H  
ATOM    155  N   LEU A  30       3.353  -7.172  -7.114  1.00 92.46           N  
ATOM    156  CA  LEU A  30       3.767  -8.080  -8.174  1.00 92.46           C  
ATOM    157  C   LEU A  30       4.500  -7.282  -9.249  1.00 92.46           C  
ATOM    158  O   LEU A  30       4.056  -6.190  -9.599  1.00 92.46           O  
ATOM    159  CB  LEU A  30       2.557  -8.828  -8.755  1.00 92.46           C  
ATOM    160  CG  LEU A  30       1.665  -9.559  -7.736  1.00 92.46           C  
ATOM    161  CD1 LEU A  30       0.534 -10.275  -8.470  1.00 92.46           C  
ATOM    162  CD2 LEU A  30       2.429 -10.590  -6.907  1.00 92.46           C  
ATOM    163  H   LEU A  30       2.613  -6.518  -7.325  1.00 92.46           H  
ATOM    164  HA  LEU A  30       4.452  -8.821  -7.762  1.00 92.46           H  
ATOM    165  HB2 LEU A  30       2.926  -9.550  -9.483  1.00 92.46           H  
ATOM    166  HB3 LEU A  30       1.937  -8.108  -9.289  1.00 92.46           H  
ATOM    167  HG  LEU A  30       1.216  -8.834  -7.057  1.00 92.46           H  
ATOM    168 HD11 LEU A  30      -0.133 -10.750  -7.751  1.00 92.46           H  
ATOM    169 HD12 LEU A  30      -0.033  -9.552  -9.057  1.00 92.46           H  
ATOM    170 HD13 LEU A  30       0.945 -11.033  -9.136  1.00 92.46           H  
ATOM    171 HD21 LEU A  30       3.108 -10.066  -6.234  1.00 92.46           H  
ATOM    172 HD22 LEU A  30       1.729 -11.172  -6.308  1.00 92.46           H  
ATOM    173 HD23 LEU A  30       2.986 -11.259  -7.564  1.00 92.46           H  
ATOM    174  N   ASN A  31       5.597  -7.813  -9.785  1.00 91.30           N  
ATOM    175  CA  ASN A  31       6.255  -7.214 -10.944  1.00 91.30           C  
ATOM    176  C   ASN A  31       5.523  -7.534 -12.261  1.00 91.30           C  
ATOM    177  O   ASN A  31       4.564  -8.305 -12.262  1.00 91.30           O  
ATOM    178  CB  ASN A  31       7.753  -7.567 -10.942  1.00 91.30           C  
ATOM    179  CG  ASN A  31       8.075  -9.027 -11.194  1.00 91.30           C  
ATOM    180  ND2 ASN A  31       9.318  -9.407 -11.018  1.00 91.30           N  
ATOM    181  OD1 ASN A  31       7.250  -9.836 -11.584  1.00 91.30           O  
ATOM    182  H   ASN A  31       5.907  -8.715  -9.452  1.00 91.30           H  
ATOM    183  HA  ASN A  31       6.175  -6.134 -10.814  1.00 91.30           H  
ATOM    184  HB2 ASN A  31       8.254  -6.991 -11.721  1.00 91.30           H  
ATOM    185  HB3 ASN A  31       8.177  -7.268  -9.983  1.00 91.30           H  
ATOM    186 HD21 ASN A  31       9.529 -10.376 -11.205  1.00 91.30           H  
ATOM    187 HD22 ASN A  31      10.012  -8.747 -10.698  1.00 91.30           H  
ATOM    188  N   GLY A  32       6.000  -7.002 -13.393  1.00 90.32           N  
ATOM    189  CA  GLY A  32       5.440  -7.301 -14.720  1.00 90.32           C  
ATOM    190  C   GLY A  32       5.427  -8.786 -15.109  1.00 90.32           C  
ATOM    191  O   GLY A  32       4.697  -9.172 -16.017  1.00 90.32           O  
ATOM    192  H   GLY A  32       6.710  -6.285 -13.348  1.00 90.32           H  
ATOM    193  HA2 GLY A  32       6.030  -6.777 -15.472  1.00 90.32           H  
ATOM    194  HA3 GLY A  32       4.416  -6.931 -14.761  1.00 90.32           H  
ATOM    195  N   SER A  33       6.180  -9.631 -14.398  1.00 93.93           N  
ATOM    196  CA  SER A  33       6.171 -11.092 -14.550  1.00 93.93           C  
ATOM    197  C   SER A  33       5.194 -11.798 -13.596  1.00 93.93           C  
ATOM    198  O   SER A  33       5.158 -13.026 -13.565  1.00 93.93           O  
ATOM    199  CB  SER A  33       7.584 -11.661 -14.366  1.00 93.93           C  
ATOM    200  OG  SER A  33       8.526 -10.976 -15.172  1.00 93.93           O  
ATOM    201  H   SER A  33       6.750  -9.253 -13.655  1.00 93.93           H  
ATOM    202  HA  SER A  33       5.852 -11.334 -15.564  1.00 93.93           H  
ATOM    203  HB2 SER A  33       7.881 -11.579 -13.321  1.00 93.93           H  
ATOM    204  HB3 SER A  33       7.577 -12.715 -14.642  1.00 93.93           H  
ATOM    205  HG  SER A  33       9.293 -11.538 -15.304  1.00 93.93           H  
ATOM    206  N   GLY A  34       4.434 -11.057 -12.782  1.00 93.13           N  
ATOM    207  CA  GLY A  34       3.525 -11.597 -11.767  1.00 93.13           C  
ATOM    208  C   GLY A  34       4.220 -12.131 -10.508  1.00 93.13           C  
ATOM    209  O   GLY A  34       3.579 -12.784  -9.687  1.00 93.13           O  
ATOM    210  H   GLY A  34       4.508 -10.052 -12.849  1.00 93.13           H  
ATOM    211  HA2 GLY A  34       2.945 -12.410 -12.203  1.00 93.13           H  
ATOM    212  HA3 GLY A  34       2.837 -10.807 -11.465  1.00 93.13           H  
ATOM    213  N   ILE A  35       5.521 -11.875 -10.335  1.00 93.72           N  
ATOM    214  CA  ILE A  35       6.285 -12.335  -9.169  1.00 93.72           C  
ATOM    215  C   ILE A  35       6.134 -11.334  -8.033  1.00 93.72           C  
ATOM    216  O   ILE A  35       6.310 -10.134  -8.232  1.00 93.72           O  
ATOM    217  CB  ILE A  35       7.768 -12.595  -9.513  1.00 93.72           C  
ATOM    218  CG1 ILE A  35       7.843 -13.668 -10.623  1.00 93.72           C  
ATOM    219  CG2 ILE A  35       8.559 -13.014  -8.257  1.00 93.72           C  
ATOM    220  CD1 ILE A  35       9.241 -14.227 -10.906  1.00 93.72           C  
ATOM    221  H   ILE A  35       5.983 -11.276 -11.003  1.00 93.72           H  
ATOM    222  HA  ILE A  35       5.859 -13.282  -8.836  1.00 93.72           H  
ATOM    223  HB  ILE A  35       8.214 -11.674  -9.890  1.00 93.72           H  
ATOM    224 HG12 ILE A  35       7.460 -13.241 -11.551  1.00 93.72           H  
ATOM    225 HG13 ILE A  35       7.199 -14.506 -10.356  1.00 93.72           H  
ATOM    226 HG21 ILE A  35       9.610 -13.167  -8.498  1.00 93.72           H  
ATOM    227 HG22 ILE A  35       8.148 -13.933  -7.838  1.00 93.72           H  
ATOM    228 HG23 ILE A  35       8.534 -12.228  -7.502  1.00 93.72           H  
ATOM    229 HD11 ILE A  35       9.939 -13.409 -11.085  1.00 93.72           H  
ATOM    230 HD12 ILE A  35       9.199 -14.857 -11.795  1.00 93.72           H  
ATOM    231 HD13 ILE A  35       9.586 -14.837 -10.072  1.00 93.72           H  
ATOM    232  N   ASN A  36       5.860 -11.837  -6.830  1.00 91.89           N  
ATOM    233  CA  ASN A  36       5.830 -11.017  -5.629  1.00 91.89           C  
ATOM    234  C   ASN A  36       7.233 -10.491  -5.294  1.00 91.89           C  
ATOM    235  O   ASN A  36       8.134 -11.272  -4.993  1.00 91.89           O  
ATOM    236  CB  ASN A  36       5.205 -11.832  -4.489  1.00 91.89           C  
ATOM    237  CG  ASN A  36       4.911 -10.974  -3.277  1.00 91.89           C  
ATOM    238  ND2 ASN A  36       3.890 -11.310  -2.531  1.00 91.89           N  
ATOM    239  OD1 ASN A  36       5.541  -9.977  -2.991  1.00 91.89           O  
ATOM    240  H   ASN A  36       5.761 -12.838  -6.736  1.00 91.89           H  
ATOM    241  HA  ASN A  36       5.194 -10.153  -5.820  1.00 91.89           H  
ATOM    242  HB2 ASN A  36       4.272 -12.271  -4.841  1.00 91.89           H  
ATOM    243  HB3 ASN A  36       5.882 -12.633  -4.190  1.00 91.89           H  
ATOM    244 HD21 ASN A  36       3.314 -12.105  -2.771  1.00 91.89           H  
ATOM    245 HD22 ASN A  36       3.684 -10.644  -1.800  1.00 91.89           H  
ATOM    246  N   VAL A  37       7.400  -9.171  -5.356  1.00 91.14           N  
ATOM    247  CA  VAL A  37       8.661  -8.476  -5.062  1.00 91.14           C  
ATOM    248  C   VAL A  37       8.648  -7.760  -3.716  1.00 91.14           C  
ATOM    249  O   VAL A  37       9.710  -7.441  -3.188  1.00 91.14           O  
ATOM    250  CB  VAL A  37       9.034  -7.488  -6.183  1.00 91.14           C  
ATOM    251  CG1 VAL A  37       9.332  -8.234  -7.487  1.00 91.14           C  
ATOM    252  CG2 VAL A  37       7.963  -6.421  -6.457  1.00 91.14           C  
ATOM    253  H   VAL A  37       6.600  -8.613  -5.619  1.00 91.14           H  
ATOM    254  HA  VAL A  37       9.464  -9.209  -4.996  1.00 91.14           H  
ATOM    255  HB  VAL A  37       9.950  -6.974  -5.890  1.00 91.14           H  
ATOM    256 HG11 VAL A  37      10.069  -9.015  -7.302  1.00 91.14           H  
ATOM    257 HG12 VAL A  37       9.735  -7.534  -8.218  1.00 91.14           H  
ATOM    258 HG13 VAL A  37       8.422  -8.689  -7.880  1.00 91.14           H  
ATOM    259 HG21 VAL A  37       8.337  -5.711  -7.194  1.00 91.14           H  
ATOM    260 HG22 VAL A  37       7.731  -5.874  -5.543  1.00 91.14           H  
ATOM    261 HG23 VAL A  37       7.058  -6.882  -6.851  1.00 91.14           H  
ATOM    262  N   ALA A  38       7.469  -7.494  -3.155  1.00 90.38           N  
ATOM    263  CA  ALA A  38       7.337  -6.854  -1.856  1.00 90.38           C  
ATOM    264  C   ALA A  38       5.976  -7.151  -1.230  1.00 90.38           C  
ATOM    265  O   ALA A  38       4.961  -7.287  -1.910  1.00 90.38           O  
ATOM    266  CB  ALA A  38       7.552  -5.339  -1.997  1.00 90.38           C  
ATOM    267  H   ALA A  38       6.634  -7.870  -3.581  1.00 90.38           H  
ATOM    268  HA  ALA A  38       8.106  -7.254  -1.195  1.00 90.38           H  
ATOM    269  HB1 ALA A  38       6.785  -4.903  -2.637  1.00 90.38           H  
ATOM    270  HB2 ALA A  38       8.533  -5.141  -2.427  1.00 90.38           H  
ATOM    271  HB3 ALA A  38       7.507  -4.871  -1.014  1.00 90.38           H  
ATOM    272  N   ASN A  39       5.932  -7.152   0.096  1.00 90.39           N  
ATOM    273  CA  ASN A  39       4.694  -7.240   0.853  1.00 90.39           C  
ATOM    274  C   ASN A  39       4.620  -6.060   1.812  1.00 90.39           C  
ATOM    275  O   ASN A  39       5.634  -5.626   2.360  1.00 90.39           O  
ATOM    276  CB  ASN A  39       4.620  -8.571   1.609  1.00 90.39           C  
ATOM    277  CG  ASN A  39       4.887  -9.782   0.742  1.00 90.39           C  
ATOM    278  ND2 ASN A  39       3.881 -10.464   0.259  1.00 90.39           N  
ATOM    279  OD1 ASN A  39       6.009 -10.195   0.542  1.00 90.39           O  
ATOM    280  H   ASN A  39       6.787  -7.000   0.611  1.00 90.39           H  
ATOM    281  HA  ASN A  39       3.842  -7.178   0.176  1.00 90.39           H  
ATOM    282  HB2 ASN A  39       3.635  -8.666   2.066  1.00 90.39           H  
ATOM    283  HB3 ASN A  39       5.369  -8.569   2.402  1.00 90.39           H  
ATOM    284 HD21 ASN A  39       2.933 -10.118   0.286  1.00 90.39           H  
ATOM    285 HD22 ASN A  39       4.161 -11.296  -0.240  1.00 90.39           H  
ATOM    286  N   GLY A  40       3.412  -5.577   2.061  1.00 90.07           N  
ATOM    287  CA  GLY A  40       3.195  -4.514   3.024  1.00 90.07           C  
ATOM    288  C   GLY A  40       1.847  -4.619   3.707  1.00 90.07           C  
ATOM    289  O   GLY A  40       0.943  -5.331   3.271  1.00 90.07           O  
ATOM    290  H   GLY A  40       2.615  -5.956   1.570  1.00 90.07           H  
ATOM    291  HA2 GLY A  40       3.967  -4.551   3.793  1.00 90.07           H  
ATOM    292  HA3 GLY A  40       3.268  -3.548   2.526  1.00 90.07           H  
ATOM    293  N   CYS A  41       1.739  -3.899   4.814  1.00 90.19           N  
ATOM    294  CA  CYS A  41       0.501  -3.679   5.535  1.00 90.19           C  
ATOM    295  C   CYS A  41       0.211  -2.183   5.465  1.00 90.19           C  
ATOM    296  O   CYS A  41       0.983  -1.381   5.993  1.00 90.19           O  
ATOM    297  CB  CYS A  41       0.679  -4.181   6.970  1.00 90.19           C  
ATOM    298  SG  CYS A  41      -0.793  -4.011   7.992  1.00 90.19           S  
ATOM    299  H   CYS A  41       2.528  -3.333   5.094  1.00 90.19           H  
ATOM    300  HA  CYS A  41      -0.321  -4.223   5.070  1.00 90.19           H  
ATOM    301  HB2 CYS A  41       0.961  -5.233   6.948  1.00 90.19           H  
ATOM    302  HB3 CYS A  41       1.485  -3.618   7.442  1.00 90.19           H  
ATOM    303  N   CYS A  42      -0.844  -1.803   4.751  1.00 89.49           N  
ATOM    304  CA  CYS A  42      -1.249  -0.413   4.665  1.00 89.49           C  
ATOM    305  C   CYS A  42      -2.206  -0.097   5.808  1.00 89.49           C  
ATOM    306  O   CYS A  42      -3.297  -0.666   5.904  1.00 89.49           O  
ATOM    307  CB  CYS A  42      -1.819  -0.090   3.289  1.00 89.49           C  
ATOM    308  SG  CYS A  42      -2.017   1.692   3.040  1.00 89.49           S  
ATOM    309  H   CYS A  42      -1.464  -2.504   4.371  1.00 89.49           H  
ATOM    310  HA  CYS A  42      -0.367   0.217   4.784  1.00 89.49           H  
ATOM    311  HB2 CYS A  42      -2.777  -0.595   3.160  1.00 89.49           H  
ATOM    312  HB3 CYS A  42      -1.136  -0.454   2.521  1.00 89.49           H  
ATOM    313  N   ASP A  43      -1.758   0.806   6.672  1.00 87.14           N  
ATOM    314  CA  ASP A  43      -2.546   1.317   7.777  1.00 87.14           C  
ATOM    315  C   ASP A  43      -3.546   2.349   7.249  1.00 87.14           C  
ATOM    316  O   ASP A  43      -3.161   3.428   6.789  1.00 87.14           O  
ATOM    317  CB  ASP A  43      -1.592   1.863   8.845  1.00 87.14           C  
ATOM    318  CG  ASP A  43      -2.287   2.368  10.107  1.00 87.14           C  
ATOM    319  OD1 ASP A  43      -3.498   2.680  10.045  1.00 87.14           O  
ATOM    320  OD2 ASP A  43      -1.559   2.546  11.107  1.00 87.14           O1-
ATOM    321  H   ASP A  43      -0.849   1.219   6.517  1.00 87.14           H  
ATOM    322  HA  ASP A  43      -3.101   0.488   8.216  1.00 87.14           H  
ATOM    323  HB2 ASP A  43      -1.002   2.676   8.421  1.00 87.14           H  
ATOM    324  HB3 ASP A  43      -0.903   1.067   9.129  1.00 87.14           H  
ATOM    325  N   VAL A  44      -4.838   2.026   7.308  1.00 83.14           N  
ATOM    326  CA  VAL A  44      -5.889   2.917   6.791  1.00 83.14           C  
ATOM    327  C   VAL A  44      -6.008   4.212   7.594  1.00 83.14           C  
ATOM    328  O   VAL A  44      -6.498   5.207   7.060  1.00 83.14           O  
ATOM    329  CB  VAL A  44      -7.255   2.226   6.716  1.00 83.14           C  
ATOM    330  CG1 VAL A  44      -7.239   1.093   5.686  1.00 83.14           C  
ATOM    331  CG2 VAL A  44      -7.714   1.700   8.075  1.00 83.14           C  
ATOM    332  H   VAL A  44      -5.095   1.161   7.762  1.00 83.14           H  
ATOM    333  HA  VAL A  44      -5.615   3.211   5.777  1.00 83.14           H  
ATOM    334  HB  VAL A  44      -7.987   2.959   6.378  1.00 83.14           H  
ATOM    335 HG11 VAL A  44      -6.498   0.341   5.958  1.00 83.14           H  
ATOM    336 HG12 VAL A  44      -6.990   1.493   4.703  1.00 83.14           H  
ATOM    337 HG13 VAL A  44      -8.218   0.615   5.637  1.00 83.14           H  
ATOM    338 HG21 VAL A  44      -7.615   2.462   8.849  1.00 83.14           H  
ATOM    339 HG22 VAL A  44      -8.772   1.455   7.990  1.00 83.14           H  
ATOM    340 HG23 VAL A  44      -7.136   0.822   8.363  1.00 83.14           H  
ATOM    341  N   THR A  45      -5.518   4.248   8.839  1.00 85.11           N  
ATOM    342  CA  THR A  45      -5.442   5.488   9.624  1.00 85.11           C  
ATOM    343  C   THR A  45      -4.366   6.419   9.073  1.00 85.11           C  
ATOM    344  O   THR A  45      -4.567   7.632   9.014  1.00 85.11           O  
ATOM    345  CB  THR A  45      -5.205   5.241  11.125  1.00 85.11           C  
ATOM    346  CG2 THR A  45      -6.190   4.249  11.739  1.00 85.11           C  
ATOM    347  OG1 THR A  45      -3.901   4.809  11.408  1.00 85.11           O  
ATOM    348  H   THR A  45      -5.058   3.427   9.208  1.00 85.11           H  
ATOM    349  HA  THR A  45      -6.393   6.012   9.531  1.00 85.11           H  
ATOM    350  HB  THR A  45      -5.340   6.196  11.633  1.00 85.11           H  
ATOM    351  HG1 THR A  45      -3.780   3.933  11.035  1.00 85.11           H  
ATOM    352 HG21 THR A  45      -6.026   4.200  12.815  1.00 85.11           H  
ATOM    353 HG22 THR A  45      -7.213   4.574  11.547  1.00 85.11           H  
ATOM    354 HG23 THR A  45      -6.039   3.255  11.319  1.00 85.11           H  
ATOM    355  N   LYS A  46      -3.260   5.852   8.574  1.00 85.98           N  
ATOM    356  CA  LYS A  46      -2.196   6.594   7.882  1.00 85.98           C  
ATOM    357  C   LYS A  46      -2.528   6.870   6.418  1.00 85.98           C  
ATOM    358  O   LYS A  46      -1.906   7.742   5.817  1.00 85.98           O  
ATOM    359  CB  LYS A  46      -0.862   5.848   8.008  1.00 85.98           C  
ATOM    360  CG  LYS A  46      -0.455   5.700   9.479  1.00 85.98           C  
ATOM    361  CD  LYS A  46       0.959   5.135   9.600  1.00 85.98           C  
ATOM    362  CE  LYS A  46       1.268   4.955  11.086  1.00 85.98           C  
ATOM    363  NZ  LYS A  46       2.655   4.478  11.290  1.00 85.98           N1+
ATOM    364  H   LYS A  46      -3.179   4.849   8.662  1.00 85.98           H  
ATOM    365  HA  LYS A  46      -2.091   7.573   8.351  1.00 85.98           H  
ATOM    366  HB2 LYS A  46      -0.094   6.417   7.482  1.00 85.98           H  
ATOM    367  HB3 LYS A  46      -0.940   4.866   7.542  1.00 85.98           H  
ATOM    368  HG2 LYS A  46      -1.152   5.034   9.987  1.00 85.98           H  
ATOM    369  HG3 LYS A  46      -0.489   6.677   9.961  1.00 85.98           H  
ATOM    370  HD2 LYS A  46       1.666   5.828   9.145  1.00 85.98           H  
ATOM    371  HD3 LYS A  46       1.006   4.172   9.092  1.00 85.98           H  
ATOM    372  HE2 LYS A  46       1.106   5.904  11.598  1.00 85.98           H  
ATOM    373  HE3 LYS A  46       0.553   4.237  11.489  1.00 85.98           H  
ATOM    374  HZ1 LYS A  46       2.774   3.598  10.808  1.00 85.98           H  
ATOM    375  HZ2 LYS A  46       3.316   5.151  10.932  1.00 85.98           H  
ATOM    376  HZ3 LYS A  46       2.821   4.326  12.275  1.00 85.98           H  
ATOM    377  N   LYS A  47      -3.489   6.134   5.842  1.00 85.46           N  
ATOM    378  CA  LYS A  47      -3.937   6.159   4.433  1.00 85.46           C  
ATOM    379  C   LYS A  47      -2.869   5.790   3.403  1.00 85.46           C  
ATOM    380  O   LYS A  47      -3.199   5.594   2.235  1.00 85.46           O  
ATOM    381  CB  LYS A  47      -4.566   7.519   4.085  1.00 85.46           C  
ATOM    382  CG  LYS A  47      -5.747   7.879   4.992  1.00 85.46           C  
ATOM    383  CD  LYS A  47      -6.392   9.186   4.524  1.00 85.46           C  
ATOM    384  CE  LYS A  47      -7.617   9.467   5.397  1.00 85.46           C  
ATOM    385  NZ  LYS A  47      -8.401  10.619   4.887  1.00 85.46           N1+
ATOM    386  H   LYS A  47      -3.855   5.390   6.419  1.00 85.46           H  
ATOM    387  HA  LYS A  47      -4.709   5.399   4.319  1.00 85.46           H  
ATOM    388  HB2 LYS A  47      -4.923   7.475   3.056  1.00 85.46           H  
ATOM    389  HB3 LYS A  47      -3.811   8.302   4.146  1.00 85.46           H  
ATOM    390  HG2 LYS A  47      -6.485   7.077   4.946  1.00 85.46           H  
ATOM    391  HG3 LYS A  47      -5.410   7.995   6.022  1.00 85.46           H  
ATOM    392  HD2 LYS A  47      -6.698   9.077   3.483  1.00 85.46           H  
ATOM    393  HD3 LYS A  47      -5.673  10.000   4.611  1.00 85.46           H  
ATOM    394  HE2 LYS A  47      -7.282   9.647   6.418  1.00 85.46           H  
ATOM    395  HE3 LYS A  47      -8.238   8.571   5.412  1.00 85.46           H  
ATOM    396  HZ1 LYS A  47      -9.217  10.761   5.465  1.00 85.46           H  
ATOM    397  HZ2 LYS A  47      -7.841  11.460   4.906  1.00 85.46           H  
ATOM    398  HZ3 LYS A  47      -8.706  10.444   3.940  1.00 85.46           H  
ATOM    399  N   GLN A  48      -1.605   5.729   3.803  1.00 89.39           N  
ATOM    400  CA  GLN A  48      -0.468   5.416   2.958  1.00 89.39           C  
ATOM    401  C   GLN A  48       0.593   4.667   3.757  1.00 89.39           C  
ATOM    402  O   GLN A  48       0.761   4.870   4.962  1.00 89.39           O  
ATOM    403  CB  GLN A  48       0.144   6.691   2.345  1.00 89.39           C  
ATOM    404  CG  GLN A  48      -0.851   7.495   1.494  1.00 89.39           C  
ATOM    405  CD  GLN A  48      -0.226   8.692   0.796  1.00 89.39           C  
ATOM    406  NE2 GLN A  48      -0.981   9.743   0.563  1.00 89.39           N  
ATOM    407  OE1 GLN A  48       0.932   8.714   0.425  1.00 89.39           O  
ATOM    408  H   GLN A  48      -1.403   5.947   4.768  1.00 89.39           H  
ATOM    409  HA  GLN A  48      -0.812   4.762   2.156  1.00 89.39           H  
ATOM    410  HB2 GLN A  48       0.985   6.397   1.716  1.00 89.39           H  
ATOM    411  HB3 GLN A  48       0.522   7.329   3.144  1.00 89.39           H  
ATOM    412  HG2 GLN A  48      -1.652   7.864   2.134  1.00 89.39           H  
ATOM    413  HG3 GLN A  48      -1.283   6.846   0.732  1.00 89.39           H  
ATOM    414 HE21 GLN A  48      -0.521  10.507   0.088  1.00 89.39           H  
ATOM    415 HE22 GLN A  48      -1.948   9.765   0.856  1.00 89.39           H  
ATOM    416  N   VAL A  49       1.350   3.834   3.058  1.00 88.56           N  
ATOM    417  CA  VAL A  49       2.558   3.202   3.568  1.00 88.56           C  
ATOM    418  C   VAL A  49       3.648   3.270   2.512  1.00 88.56           C  
ATOM    419  O   VAL A  49       3.417   3.024   1.328  1.00 88.56           O  
ATOM    420  CB  VAL A  49       2.274   1.773   4.048  1.00 88.56           C  
ATOM    421  CG1 VAL A  49       1.803   0.843   2.938  1.00 88.56           C  
ATOM    422  CG2 VAL A  49       3.498   1.135   4.715  1.00 88.56           C  
ATOM    423  H   VAL A  49       1.127   3.693   2.083  1.00 88.56           H  
ATOM    424  HA  VAL A  49       2.902   3.771   4.432  1.00 88.56           H  
ATOM    425  HB  VAL A  49       1.485   1.824   4.799  1.00 88.56           H  
ATOM    426 HG11 VAL A  49       1.618  -0.124   3.407  1.00 88.56           H  
ATOM    427 HG12 VAL A  49       2.571   0.736   2.172  1.00 88.56           H  
ATOM    428 HG13 VAL A  49       0.887   1.220   2.483  1.00 88.56           H  
ATOM    429 HG21 VAL A  49       3.864   1.783   5.511  1.00 88.56           H  
ATOM    430 HG22 VAL A  49       4.293   0.968   3.989  1.00 88.56           H  
ATOM    431 HG23 VAL A  49       3.216   0.178   5.154  1.00 88.56           H  
ATOM    432  N   THR A  50       4.853   3.601   2.952  1.00 88.83           N  
ATOM    433  CA  THR A  50       6.035   3.572   2.097  1.00 88.83           C  
ATOM    434  C   THR A  50       6.721   2.227   2.274  1.00 88.83           C  
ATOM    435  O   THR A  50       7.222   1.915   3.352  1.00 88.83           O  
ATOM    436  CB  THR A  50       6.966   4.749   2.400  1.00 88.83           C  
ATOM    437  CG2 THR A  50       8.135   4.826   1.421  1.00 88.83           C  
ATOM    438  OG1 THR A  50       6.242   5.952   2.261  1.00 88.83           O  
ATOM    439  H   THR A  50       4.981   3.823   3.929  1.00 88.83           H  
ATOM    440  HA  THR A  50       5.736   3.672   1.054  1.00 88.83           H  
ATOM    441  HB  THR A  50       7.346   4.672   3.419  1.00 88.83           H  
ATOM    442  HG1 THR A  50       6.867   6.678   2.312  1.00 88.83           H  
ATOM    443 HG21 THR A  50       8.748   5.699   1.643  1.00 88.83           H  
ATOM    444 HG22 THR A  50       8.757   3.935   1.511  1.00 88.83           H  
ATOM    445 HG23 THR A  50       7.764   4.898   0.399  1.00 88.83           H  
ATOM    446  N   VAL A  51       6.736   1.428   1.212  1.00 82.92           N  
ATOM    447  CA  VAL A  51       7.493   0.180   1.111  1.00 82.92           C  
ATOM    448  C   VAL A  51       8.530   0.417   0.035  1.00 82.92           C  
ATOM    449  O   VAL A  51       8.212   0.271  -1.135  1.00 82.92           O  
ATOM    450  CB  VAL A  51       6.581  -1.013   0.756  1.00 82.92           C  
ATOM    451  CG1 VAL A  51       7.388  -2.314   0.648  1.00 82.92           C  
ATOM    452  CG2 VAL A  51       5.512  -1.214   1.833  1.00 82.92           C  
ATOM    453  H   VAL A  51       6.364   1.798   0.349  1.00 82.92           H  
ATOM    454  HA  VAL A  51       8.000  -0.040   2.050  1.00 82.92           H  
ATOM    455  HB  VAL A  51       6.073  -0.831  -0.191  1.00 82.92           H  
ATOM    456 HG11 VAL A  51       8.090  -2.258  -0.184  1.00 82.92           H  
ATOM    457 HG12 VAL A  51       7.937  -2.498   1.571  1.00 82.92           H  
ATOM    458 HG13 VAL A  51       6.713  -3.150   0.466  1.00 82.92           H  
ATOM    459 HG21 VAL A  51       4.936  -2.112   1.608  1.00 82.92           H  
ATOM    460 HG22 VAL A  51       4.844  -0.354   1.855  1.00 82.92           H  
ATOM    461 HG23 VAL A  51       5.984  -1.329   2.809  1.00 82.92           H  
ATOM    462  N   SER A  52       9.734   0.852   0.414  1.00 82.68           N  
ATOM    463  CA  SER A  52      10.766   1.246  -0.555  1.00 82.68           C  
ATOM    464  C   SER A  52      10.931   0.192  -1.667  1.00 82.68           C  
ATOM    465  O   SER A  52      11.091  -0.986  -1.336  1.00 82.68           O  
ATOM    466  CB  SER A  52      12.112   1.436   0.144  1.00 82.68           C  
ATOM    467  OG  SER A  52      13.038   2.002  -0.761  1.00 82.68           O  
ATOM    468  H   SER A  52       9.924   0.951   1.401  1.00 82.68           H  
ATOM    469  HA  SER A  52      10.463   2.202  -0.982  1.00 82.68           H  
ATOM    470  HB2 SER A  52      11.990   2.106   0.995  1.00 82.68           H  
ATOM    471  HB3 SER A  52      12.481   0.473   0.497  1.00 82.68           H  
ATOM    472  HG  SER A  52      13.921   1.937  -0.390  1.00 82.68           H  
ATOM    473  N   PRO A  53      10.901   0.577  -2.959  1.00 82.10           N  
ATOM    474  CA  PRO A  53      10.872   1.945  -3.502  1.00 82.10           C  
ATOM    475  C   PRO A  53       9.469   2.549  -3.762  1.00 82.10           C  
ATOM    476  O   PRO A  53       9.365   3.537  -4.481  1.00 82.10           O  
ATOM    477  CB  PRO A  53      11.701   1.839  -4.787  1.00 82.10           C  
ATOM    478  CG  PRO A  53      11.327   0.454  -5.306  1.00 82.10           C  
ATOM    479  CD  PRO A  53      11.221  -0.365  -4.022  1.00 82.10           C  
ATOM    480  HA  PRO A  53      11.397   2.626  -2.832  1.00 82.10           H  
ATOM    481  HB2 PRO A  53      11.476   2.619  -5.514  1.00 82.10           H  
ATOM    482  HB3 PRO A  53      12.762   1.858  -4.537  1.00 82.10           H  
ATOM    483  HG2 PRO A  53      12.083   0.054  -5.981  1.00 82.10           H  
ATOM    484  HG3 PRO A  53      10.357   0.507  -5.800  1.00 82.10           H  
ATOM    485  HD2 PRO A  53      10.456  -1.136  -4.109  1.00 82.10           H  
ATOM    486  HD3 PRO A  53      12.184  -0.830  -3.811  1.00 82.10           H  
ATOM    487  N   PHE A  54       8.394   1.977  -3.222  1.00 84.43           N  
ATOM    488  CA  PHE A  54       6.994   2.337  -3.488  1.00 84.43           C  
ATOM    489  C   PHE A  54       6.352   3.141  -2.355  1.00 84.43           C  
ATOM    490  O   PHE A  54       6.601   2.900  -1.172  1.00 84.43           O  
ATOM    491  CB  PHE A  54       6.156   1.061  -3.707  1.00 84.43           C  
ATOM    492  CG  PHE A  54       6.891  -0.029  -4.450  1.00 84.43           C  
ATOM    493  CD1 PHE A  54       7.257   0.189  -5.780  1.00 84.43           C  
ATOM    494  CD2 PHE A  54       7.326  -1.188  -3.779  1.00 84.43           C  
ATOM    495  CE1 PHE A  54       8.096  -0.735  -6.410  1.00 84.43           C  
ATOM    496  CE2 PHE A  54       8.113  -2.142  -4.445  1.00 84.43           C  
ATOM    497  CZ  PHE A  54       8.502  -1.914  -5.769  1.00 84.43           C  
ATOM    498  H   PHE A  54       8.532   1.167  -2.636  1.00 84.43           H  
ATOM    499  HA  PHE A  54       6.950   2.931  -4.400  1.00 84.43           H  
ATOM    500  HB2 PHE A  54       5.849   0.667  -2.738  1.00 84.43           H  
ATOM    501  HB3 PHE A  54       5.252   1.321  -4.257  1.00 84.43           H  
ATOM    502  HD1 PHE A  54       6.952   1.094  -6.284  1.00 84.43           H  
ATOM    503  HD2 PHE A  54       7.067  -1.343  -2.742  1.00 84.43           H  
ATOM    504  HE1 PHE A  54       8.467  -0.515  -7.400  1.00 84.43           H  
ATOM    505  HE2 PHE A  54       8.445  -3.029  -3.926  1.00 84.43           H  
ATOM    506  HZ  PHE A  54       9.137  -2.629  -6.271  1.00 84.43           H  
ATOM    507  N   THR A  55       5.403   3.999  -2.707  1.00 90.73           N  
ATOM    508  CA  THR A  55       4.371   4.484  -1.788  1.00 90.73           C  
ATOM    509  C   THR A  55       3.030   3.919  -2.222  1.00 90.73           C  
ATOM    510  O   THR A  55       2.597   4.118  -3.355  1.00 90.73           O  
ATOM    511  CB  THR A  55       4.344   6.012  -1.716  1.00 90.73           C  
ATOM    512  CG2 THR A  55       3.292   6.522  -0.732  1.00 90.73           C  
ATOM    513  OG1 THR A  55       5.585   6.485  -1.241  1.00 90.73           O  
ATOM    514  H   THR A  55       5.305   4.228  -3.686  1.00 90.73           H  
ATOM    515  HA  THR A  55       4.574   4.119  -0.781  1.00 90.73           H  
ATOM    516  HB  THR A  55       4.143   6.421  -2.707  1.00 90.73           H  
ATOM    517  HG1 THR A  55       5.658   6.230  -0.318  1.00 90.73           H  
ATOM    518 HG21 THR A  55       3.371   7.606  -0.647  1.00 90.73           H  
ATOM    519 HG22 THR A  55       2.291   6.285  -1.091  1.00 90.73           H  
ATOM    520 HG23 THR A  55       3.439   6.073   0.251  1.00 90.73           H  
ATOM    521  N   VAL A  56       2.363   3.215  -1.314  1.00 91.43           N  
ATOM    522  CA  VAL A  56       1.053   2.603  -1.540  1.00 91.43           C  
ATOM    523  C   VAL A  56       0.021   3.337  -0.702  1.00 91.43           C  
ATOM    524  O   VAL A  56       0.199   3.469   0.506  1.00 91.43           O  
ATOM    525  CB  VAL A  56       1.087   1.099  -1.213  1.00 91.43           C  
ATOM    526  CG1 VAL A  56      -0.299   0.458  -1.349  1.00 91.43           C  
ATOM    527  CG2 VAL A  56       2.066   0.386  -2.156  1.00 91.43           C  
ATOM    528  H   VAL A  56       2.765   3.114  -0.393  1.00 91.43           H  
ATOM    529  HA  VAL A  56       0.778   2.706  -2.589  1.00 91.43           H  
ATOM    530  HB  VAL A  56       1.431   0.956  -0.189  1.00 91.43           H  
ATOM    531 HG11 VAL A  56      -0.744   0.728  -2.307  1.00 91.43           H  
ATOM    532 HG12 VAL A  56      -0.951   0.809  -0.549  1.00 91.43           H  
ATOM    533 HG13 VAL A  56      -0.220  -0.626  -1.271  1.00 91.43           H  
ATOM    534 HG21 VAL A  56       2.038  -0.688  -1.975  1.00 91.43           H  
ATOM    535 HG22 VAL A  56       3.083   0.736  -1.979  1.00 91.43           H  
ATOM    536 HG23 VAL A  56       1.798   0.584  -3.194  1.00 91.43           H  
ATOM    537  N   SER A  57      -1.060   3.802  -1.322  1.00 91.40           N  
ATOM    538  CA  SER A  57      -2.243   4.295  -0.620  1.00 91.40           C  
ATOM    539  C   SER A  57      -3.255   3.178  -0.405  1.00 91.40           C  
ATOM    540  O   SER A  57      -3.380   2.261  -1.220  1.00 91.40           O  
ATOM    541  CB  SER A  57      -2.883   5.492  -1.325  1.00 91.40           C  
ATOM    542  OG  SER A  57      -3.291   5.173  -2.638  1.00 91.40           O  
ATOM    543  H   SER A  57      -1.165   3.614  -2.309  1.00 91.40           H  
ATOM    544  HA  SER A  57      -1.935   4.643   0.366  1.00 91.40           H  
ATOM    545  HB2 SER A  57      -3.751   5.819  -0.753  1.00 91.40           H  
ATOM    546  HB3 SER A  57      -2.168   6.315  -1.349  1.00 91.40           H  
ATOM    547  HG  SER A  57      -3.017   5.873  -3.235  1.00 91.40           H  
ATOM    548  N   CYS A  58      -3.985   3.266   0.705  1.00 89.86           N  
ATOM    549  CA  CYS A  58      -5.107   2.394   1.015  1.00 89.86           C  
ATOM    550  C   CYS A  58      -6.342   3.180   1.456  1.00 89.86           C  
ATOM    551  O   CYS A  58      -6.247   4.229   2.097  1.00 89.86           O  
ATOM    552  CB  CYS A  58      -4.746   1.338   2.060  1.00 89.86           C  
ATOM    553  SG  CYS A  58      -3.952   1.962   3.555  1.00 89.86           S  
ATOM    554  H   CYS A  58      -3.825   4.046   1.326  1.00 89.86           H  
ATOM    555  HA  CYS A  58      -5.359   1.854   0.102  1.00 89.86           H  
ATOM    556  HB2 CYS A  58      -4.075   0.613   1.598  1.00 89.86           H  
ATOM    557  HB3 CYS A  58      -5.653   0.809   2.349  1.00 89.86           H  
ATOM    558  N   THR A  59      -7.515   2.632   1.150  1.00 87.87           N  
ATOM    559  CA  THR A  59      -8.812   3.094   1.663  1.00 87.87           C  
ATOM    560  C   THR A  59      -9.370   2.117   2.698  1.00 87.87           C  
ATOM    561  O   THR A  59      -8.958   0.960   2.757  1.00 87.87           O  
ATOM    562  CB  THR A  59      -9.822   3.319   0.526  1.00 87.87           C  
ATOM    563  CG2 THR A  59      -9.266   4.197  -0.596  1.00 87.87           C  
ATOM    564  OG1 THR A  59     -10.235   2.098  -0.048  1.00 87.87           O  
ATOM    565  H   THR A  59      -7.509   1.817   0.553  1.00 87.87           H  
ATOM    566  HA  THR A  59      -8.673   4.050   2.167  1.00 87.87           H  
ATOM    567  HB  THR A  59     -10.700   3.814   0.941  1.00 87.87           H  
ATOM    568  HG1 THR A  59     -10.647   2.318  -0.886  1.00 87.87           H  
ATOM    569 HG21 THR A  59     -10.061   4.443  -1.301  1.00 87.87           H  
ATOM    570 HG22 THR A  59      -8.467   3.680  -1.126  1.00 87.87           H  
ATOM    571 HG23 THR A  59      -8.872   5.122  -0.176  1.00 87.87           H  
ATOM    572  N   GLU A  60     -10.361   2.545   3.488  1.00 83.29           N  
ATOM    573  CA  GLU A  60     -11.022   1.693   4.497  1.00 83.29           C  
ATOM    574  C   GLU A  60     -11.630   0.404   3.902  1.00 83.29           C  
ATOM    575  O   GLU A  60     -11.739  -0.620   4.579  1.00 83.29           O  
ATOM    576  CB  GLU A  60     -12.120   2.503   5.207  1.00 83.29           C  
ATOM    577  CG  GLU A  60     -11.566   3.700   5.996  1.00 83.29           C  
ATOM    578  CD  GLU A  60     -12.680   4.393   6.792  1.00 83.29           C  
ATOM    579  OE1 GLU A  60     -12.642   4.307   8.047  1.00 83.29           O  
ATOM    580  OE2 GLU A  60     -13.565   4.976   6.130  1.00 83.29           O1-
ATOM    581  H   GLU A  60     -10.642   3.515   3.448  1.00 83.29           H  
ATOM    582  HA  GLU A  60     -10.290   1.384   5.242  1.00 83.29           H  
ATOM    583  HB2 GLU A  60     -12.840   2.854   4.468  1.00 83.29           H  
ATOM    584  HB3 GLU A  60     -12.638   1.844   5.904  1.00 83.29           H  
ATOM    585  HG2 GLU A  60     -10.789   3.346   6.672  1.00 83.29           H  
ATOM    586  HG3 GLU A  60     -11.114   4.413   5.306  1.00 83.29           H  
ATOM    587  N   SER A  61     -11.971   0.428   2.607  1.00 85.33           N  
ATOM    588  CA  SER A  61     -12.482  -0.724   1.847  1.00 85.33           C  
ATOM    589  C   SER A  61     -11.383  -1.644   1.286  1.00 85.33           C  
ATOM    590  O   SER A  61     -11.682  -2.515   0.477  1.00 85.33           O  
ATOM    591  CB  SER A  61     -13.384  -0.230   0.710  1.00 85.33           C  
ATOM    592  OG  SER A  61     -14.447   0.541   1.231  1.00 85.33           O  
ATOM    593  H   SER A  61     -11.777   1.278   2.097  1.00 85.33           H  
ATOM    594  HA  SER A  61     -13.093  -1.337   2.509  1.00 85.33           H  
ATOM    595  HB2 SER A  61     -13.796  -1.079   0.164  1.00 85.33           H  
ATOM    596  HB3 SER A  61     -12.798   0.380   0.023  1.00 85.33           H  
ATOM    597  HG  SER A  61     -14.173   0.933   2.064  1.00 85.33           H  
ATOM    598  N   CYS A  62     -10.116  -1.457   1.667  1.00 84.47           N  
ATOM    599  CA  CYS A  62      -8.956  -2.094   1.031  1.00 84.47           C  
ATOM    600  C   CYS A  62      -8.816  -1.826  -0.471  1.00 84.47           C  
ATOM    601  O   CYS A  62      -8.299  -2.665  -1.209  1.00 84.47           O  
ATOM    602  CB  CYS A  62      -8.852  -3.592   1.367  1.00 84.47           C  
ATOM    603  SG  CYS A  62      -8.551  -3.995   3.093  1.00 84.47           S  
ATOM    604  H   CYS A  62      -9.919  -0.731   2.342  1.00 84.47           H  
ATOM    605  HA  CYS A  62      -8.077  -1.598   1.443  1.00 84.47           H  
ATOM    606  HB2 CYS A  62      -9.753  -4.105   1.028  1.00 84.47           H  
ATOM    607  HB3 CYS A  62      -8.013  -4.005   0.806  1.00 84.47           H  
ATOM    608  N   GLY A  63      -9.216  -0.637  -0.929  1.00 88.52           N  
ATOM    609  CA  GLY A  63      -8.742  -0.138  -2.218  1.00 88.52           C  
ATOM    610  C   GLY A  63      -7.263   0.205  -2.086  1.00 88.52           C  
ATOM    611  O   GLY A  63      -6.929   1.029  -1.243  1.00 88.52           O  
ATOM    612  H   GLY A  63      -9.597   0.033  -0.277  1.00 88.52           H  
ATOM    613  HA2 GLY A  63      -8.884  -0.894  -2.991  1.00 88.52           H  
ATOM    614  HA3 GLY A  63      -9.288   0.763  -2.497  1.00 88.52           H  
ATOM    615  N   LEU A  64      -6.397  -0.439  -2.868  1.00 89.37           N  
ATOM    616  CA  LEU A  64      -4.942  -0.270  -2.832  1.00 89.37           C  
ATOM    617  C   LEU A  64      -4.468   0.364  -4.144  1.00 89.37           C  
ATOM    618  O   LEU A  64      -4.861  -0.102  -5.212  1.00 89.37           O  
ATOM    619  CB  LEU A  64      -4.280  -1.645  -2.632  1.00 89.37           C  
ATOM    620  CG  LEU A  64      -4.558  -2.322  -1.281  1.00 89.37           C  
ATOM    621  CD1 LEU A  64      -4.261  -3.814  -1.423  1.00 89.37           C  
ATOM    622  CD2 LEU A  64      -3.697  -1.723  -0.169  1.00 89.37           C  
ATOM    623  H   LEU A  64      -6.760  -1.086  -3.553  1.00 89.37           H  
ATOM    624  HA  LEU A  64      -4.660   0.386  -2.008  1.00 89.37           H  
ATOM    625  HB2 LEU A  64      -3.201  -1.537  -2.738  1.00 89.37           H  
ATOM    626  HB3 LEU A  64      -4.623  -2.296  -3.436  1.00 89.37           H  
ATOM    627  HG  LEU A  64      -5.608  -2.210  -1.008  1.00 89.37           H  
ATOM    628 HD11 LEU A  64      -3.300  -3.959  -1.916  1.00 89.37           H  
ATOM    629 HD12 LEU A  64      -4.276  -4.301  -0.448  1.00 89.37           H  
ATOM    630 HD13 LEU A  64      -5.030  -4.264  -2.050  1.00 89.37           H  
ATOM    631 HD21 LEU A  64      -3.988  -2.151   0.791  1.00 89.37           H  
ATOM    632 HD22 LEU A  64      -2.644  -1.930  -0.357  1.00 89.37           H  
ATOM    633 HD23 LEU A  64      -3.842  -0.643  -0.145  1.00 89.37           H  
ATOM    634  N   ALA A  65      -3.612   1.383  -4.079  1.00 91.00           N  
ATOM    635  CA  ALA A  65      -3.030   2.012  -5.267  1.00 91.00           C  
ATOM    636  C   ALA A  65      -1.568   2.412  -5.038  1.00 91.00           C  
ATOM    637  O   ALA A  65      -1.211   2.892  -3.964  1.00 91.00           O  
ATOM    638  CB  ALA A  65      -3.888   3.215  -5.674  1.00 91.00           C  
ATOM    639  H   ALA A  65      -3.355   1.751  -3.174  1.00 91.00           H  
ATOM    640  HA  ALA A  65      -3.048   1.300  -6.092  1.00 91.00           H  
ATOM    641  HB1 ALA A  65      -3.918   3.945  -4.865  1.00 91.00           H  
ATOM    642  HB2 ALA A  65      -4.903   2.884  -5.897  1.00 91.00           H  
ATOM    643  HB3 ALA A  65      -3.467   3.684  -6.564  1.00 91.00           H  
ATOM    644  N   ILE A  66      -0.714   2.238  -6.050  1.00 89.71           N  
ATOM    645  CA  ILE A  66       0.655   2.766  -6.021  1.00 89.71           C  
ATOM    646  C   ILE A  66       0.553   4.263  -6.321  1.00 89.71           C  
ATOM    647  O   ILE A  66       0.078   4.652  -7.384  1.00 89.71           O  
ATOM    648  CB  ILE A  66       1.598   2.029  -7.004  1.00 89.71           C  
ATOM    649  CG1 ILE A  66       1.575   0.502  -6.761  1.00 89.71           C  
ATOM    650  CG2 ILE A  66       3.026   2.584  -6.852  1.00 89.71           C  
ATOM    651  CD1 ILE A  66       2.439  -0.336  -7.712  1.00 89.71           C  
ATOM    652  H   ILE A  66      -1.064   1.896  -6.934  1.00 89.71           H  
ATOM    653  HA  ILE A  66       1.064   2.640  -5.018  1.00 89.71           H  
ATOM    654  HB  ILE A  66       1.260   2.218  -8.023  1.00 89.71           H  
ATOM    655 HG12 ILE A  66       0.551   0.156  -6.900  1.00 89.71           H  
ATOM    656 HG13 ILE A  66       1.887   0.295  -5.737  1.00 89.71           H  
ATOM    657 HG21 ILE A  66       3.047   3.654  -7.057  1.00 89.71           H  
ATOM    658 HG22 ILE A  66       3.403   2.407  -5.845  1.00 89.71           H  
ATOM    659 HG23 ILE A  66       3.698   2.117  -7.571  1.00 89.71           H  
ATOM    660 HD11 ILE A  66       2.244  -1.395  -7.542  1.00 89.71           H  
ATOM    661 HD12 ILE A  66       2.197  -0.095  -8.747  1.00 89.71           H  
ATOM    662 HD13 ILE A  66       3.498  -0.150  -7.532  1.00 89.71           H  
ATOM    663  N   VAL A  67       0.948   5.103  -5.367  1.00 89.99           N  
ATOM    664  CA  VAL A  67       0.918   6.569  -5.487  1.00 89.99           C  
ATOM    665  C   VAL A  67       2.175   7.077  -6.178  1.00 89.99           C  
ATOM    666  O   VAL A  67       2.118   8.020  -6.963  1.00 89.99           O  
ATOM    667  CB  VAL A  67       0.791   7.228  -4.100  1.00 89.99           C  
ATOM    668  CG1 VAL A  67       0.728   8.759  -4.173  1.00 89.99           C  
ATOM    669  CG2 VAL A  67      -0.478   6.764  -3.385  1.00 89.99           C  
ATOM    670  H   VAL A  67       1.345   4.701  -4.530  1.00 89.99           H  
ATOM    671  HA  VAL A  67       0.065   6.867  -6.098  1.00 89.99           H  
ATOM    672  HB  VAL A  67       1.650   6.947  -3.491  1.00 89.99           H  
ATOM    673 HG11 VAL A  67       1.663   9.155  -4.570  1.00 89.99           H  
ATOM    674 HG12 VAL A  67      -0.093   9.072  -4.818  1.00 89.99           H  
ATOM    675 HG13 VAL A  67       0.589   9.174  -3.174  1.00 89.99           H  
ATOM    676 HG21 VAL A  67      -1.353   7.020  -3.981  1.00 89.99           H  
ATOM    677 HG22 VAL A  67      -0.443   5.685  -3.230  1.00 89.99           H  
ATOM    678 HG23 VAL A  67      -0.530   7.253  -2.412  1.00 89.99           H  
ATOM    679  N   SER A  68       3.319   6.471  -5.871  1.00 89.74           N  
ATOM    680  CA  SER A  68       4.605   6.875  -6.424  1.00 89.74           C  
ATOM    681  C   SER A  68       5.655   5.779  -6.271  1.00 89.74           C  
ATOM    682  O   SER A  68       5.555   4.906  -5.404  1.00 89.74           O  
ATOM    683  CB  SER A  68       5.093   8.167  -5.751  1.00 89.74           C  
ATOM    684  OG  SER A  68       5.245   7.987  -4.359  1.00 89.74           O  
ATOM    685  H   SER A  68       3.315   5.701  -5.218  1.00 89.74           H  
ATOM    686  HA  SER A  68       4.477   7.071  -7.488  1.00 89.74           H  
ATOM    687  HB2 SER A  68       6.048   8.462  -6.184  1.00 89.74           H  
ATOM    688  HB3 SER A  68       4.372   8.964  -5.933  1.00 89.74           H  
ATOM    689  HG  SER A  68       5.597   8.786  -3.961  1.00 89.74           H  
ATOM    690  N   GLY A  69       6.682   5.871  -7.116  1.00 85.75           N  
ATOM    691  CA  GLY A  69       7.817   4.960  -7.112  1.00 85.75           C  
ATOM    692  C   GLY A  69       7.527   3.613  -7.770  1.00 85.75           C  
ATOM    693  O   GLY A  69       6.381   3.227  -7.992  1.00 85.75           O  
ATOM    694  H   GLY A  69       6.646   6.574  -7.840  1.00 85.75           H  
ATOM    695  HA2 GLY A  69       8.124   4.782  -6.081  1.00 85.75           H  
ATOM    696  HA3 GLY A  69       8.650   5.430  -7.636  1.00 85.75           H  
ATOM    697  N   GLY A  70       8.604   2.898  -8.081  1.00 81.41           N  
ATOM    698  CA  GLY A  70       8.536   1.610  -8.757  1.00 81.41           C  
ATOM    699  C   GLY A  70       8.462   1.658 -10.273  1.00 81.41           C  
ATOM    700  O   GLY A  70       8.509   2.716 -10.895  1.00 81.41           O  
ATOM    701  H   GLY A  70       9.514   3.294  -7.895  1.00 81.41           H  
ATOM    702  HA2 GLY A  70       9.419   1.029  -8.487  1.00 81.41           H  
ATOM    703  HA3 GLY A  70       7.636   1.089  -8.431  1.00 81.41           H  
ATOM    704  N   ASP A  71       8.389   0.462 -10.847  1.00 85.59           N  
ATOM    705  CA  ASP A  71       8.239   0.247 -12.279  1.00 85.59           C  
ATOM    706  C   ASP A  71       6.744   0.285 -12.659  1.00 85.59           C  
ATOM    707  O   ASP A  71       5.917  -0.247 -11.912  1.00 85.59           O  
ATOM    708  CB  ASP A  71       8.896  -1.095 -12.619  1.00 85.59           C  
ATOM    709  CG  ASP A  71       8.968  -1.340 -14.118  1.00 85.59           C  
ATOM    710  OD1 ASP A  71       7.908  -1.679 -14.684  1.00 85.59           O  
ATOM    711  OD2 ASP A  71      10.058  -1.163 -14.693  1.00 85.59           O1-
ATOM    712  H   ASP A  71       8.286  -0.359 -10.268  1.00 85.59           H  
ATOM    713  HA  ASP A  71       8.778   1.033 -12.807  1.00 85.59           H  
ATOM    714  HB2 ASP A  71       9.902  -1.123 -12.202  1.00 85.59           H  
ATOM    715  HB3 ASP A  71       8.309  -1.893 -12.164  1.00 85.59           H  
ATOM    716  N   PRO A  72       6.361   0.880 -13.802  1.00 85.72           N  
ATOM    717  CA  PRO A  72       4.964   0.940 -14.243  1.00 85.72           C  
ATOM    718  C   PRO A  72       4.330  -0.434 -14.515  1.00 85.72           C  
ATOM    719  O   PRO A  72       3.108  -0.531 -14.601  1.00 85.72           O  
ATOM    720  CB  PRO A  72       4.989   1.796 -15.513  1.00 85.72           C  
ATOM    721  CG  PRO A  72       6.402   1.590 -16.056  1.00 85.72           C  
ATOM    722  CD  PRO A  72       7.230   1.515 -14.781  1.00 85.72           C  
ATOM    723  HA  PRO A  72       4.362   1.438 -13.482  1.00 85.72           H  
ATOM    724  HB2 PRO A  72       4.231   1.492 -16.236  1.00 85.72           H  
ATOM    725  HB3 PRO A  72       4.853   2.844 -15.245  1.00 85.72           H  
ATOM    726  HG2 PRO A  72       6.461   0.640 -16.588  1.00 85.72           H  
ATOM    727  HG3 PRO A  72       6.718   2.413 -16.697  1.00 85.72           H  
ATOM    728  HD2 PRO A  72       8.142   0.948 -14.969  1.00 85.72           H  
ATOM    729  HD3 PRO A  72       7.481   2.520 -14.441  1.00 85.72           H  
ATOM    730  N   THR A  73       5.126  -1.497 -14.653  1.00 90.41           N  
ATOM    731  CA  THR A  73       4.633  -2.879 -14.760  1.00 90.41           C  
ATOM    732  C   THR A  73       4.211  -3.470 -13.419  1.00 90.41           C  
ATOM    733  O   THR A  73       3.655  -4.570 -13.377  1.00 90.41           O  
ATOM    734  CB  THR A  73       5.668  -3.816 -15.397  1.00 90.41           C  
ATOM    735  CG2 THR A  73       6.131  -3.355 -16.779  1.00 90.41           C  
ATOM    736  OG1 THR A  73       6.797  -3.999 -14.571  1.00 90.41           O  
ATOM    737  H   THR A  73       6.127  -1.362 -14.619  1.00 90.41           H  
ATOM    738  HA  THR A  73       3.747  -2.881 -15.395  1.00 90.41           H  
ATOM    739  HB  THR A  73       5.187  -4.785 -15.529  1.00 90.41           H  
ATOM    740  HG1 THR A  73       7.284  -3.175 -14.634  1.00 90.41           H  
ATOM    741 HG21 THR A  73       6.612  -2.378 -16.728  1.00 90.41           H  
ATOM    742 HG22 THR A  73       5.272  -3.293 -17.446  1.00 90.41           H  
ATOM    743 HG23 THR A  73       6.841  -4.078 -17.180  1.00 90.41           H  
ATOM    744  N   PHE A  74       4.485  -2.781 -12.311  1.00 90.25           N  
ATOM    745  CA  PHE A  74       4.142  -3.280 -10.993  1.00 90.25           C  
ATOM    746  C   PHE A  74       2.650  -3.134 -10.722  1.00 90.25           C  
ATOM    747  O   PHE A  74       2.013  -2.142 -11.071  1.00 90.25           O  
ATOM    748  CB  PHE A  74       5.006  -2.628  -9.910  1.00 90.25           C  
ATOM    749  CG  PHE A  74       6.498  -2.926  -9.966  1.00 90.25           C  
ATOM    750  CD1 PHE A  74       7.064  -3.854 -10.862  1.00 90.25           C  
ATOM    751  CD2 PHE A  74       7.347  -2.239  -9.092  1.00 90.25           C  
ATOM    752  CE1 PHE A  74       8.435  -4.152 -10.824  1.00 90.25           C  
ATOM    753  CE2 PHE A  74       8.735  -2.505  -9.083  1.00 90.25           C  
ATOM    754  CZ  PHE A  74       9.273  -3.483  -9.925  1.00 90.25           C  
ATOM    755  H   PHE A  74       4.921  -1.873 -12.381  1.00 90.25           H  
ATOM    756  HA  PHE A  74       4.359  -4.349 -10.987  1.00 90.25           H  
ATOM    757  HB2 PHE A  74       4.853  -1.549  -9.941  1.00 90.25           H  
ATOM    758  HB3 PHE A  74       4.644  -2.976  -8.942  1.00 90.25           H  
ATOM    759  HD1 PHE A  74       6.465  -4.306 -11.639  1.00 90.25           H  
ATOM    760  HD2 PHE A  74       6.896  -1.501  -8.445  1.00 90.25           H  
ATOM    761  HE1 PHE A  74       8.863  -4.829 -11.549  1.00 90.25           H  
ATOM    762  HE2 PHE A  74       9.421  -1.974  -8.440  1.00 90.25           H  
ATOM    763  HZ  PHE A  74      10.335  -3.676  -9.927  1.00 90.25           H  
ATOM    764  N   SER A  75       2.089  -4.135 -10.055  1.00 91.37           N  
ATOM    765  CA  SER A  75       0.683  -4.170  -9.671  1.00 91.37           C  
ATOM    766  C   SER A  75       0.537  -4.517  -8.197  1.00 91.37           C  
ATOM    767  O   SER A  75       1.373  -5.206  -7.612  1.00 91.37           O  
ATOM    768  CB  SER A  75      -0.101  -5.127 -10.574  1.00 91.37           C  
ATOM    769  OG  SER A  75       0.439  -6.431 -10.538  1.00 91.37           O  
ATOM    770  H   SER A  75       2.681  -4.901  -9.766  1.00 91.37           H  
ATOM    771  HA  SER A  75       0.253  -3.178  -9.809  1.00 91.37           H  
ATOM    772  HB2 SER A  75      -0.069  -4.757 -11.599  1.00 91.37           H  
ATOM    773  HB3 SER A  75      -1.141  -5.160 -10.249  1.00 91.37           H  
ATOM    774  HG  SER A  75       1.295  -6.404 -10.971  1.00 91.37           H  
ATOM    775  N   LEU A  76      -0.531  -4.016  -7.579  1.00 90.89           N  
ATOM    776  CA  LEU A  76      -0.882  -4.361  -6.208  1.00 90.89           C  
ATOM    777  C   LEU A  76      -1.933  -5.456  -6.211  1.00 90.89           C  
ATOM    778  O   LEU A  76      -2.983  -5.334  -6.838  1.00 90.89           O  
ATOM    779  CB  LEU A  76      -1.371  -3.128  -5.440  1.00 90.89           C  
ATOM    780  CG  LEU A  76      -0.247  -2.126  -5.157  1.00 90.89           C  
ATOM    781  CD1 LEU A  76      -0.866  -0.817  -4.691  1.00 90.89           C  
ATOM    782  CD2 LEU A  76       0.702  -2.609  -4.064  1.00 90.89           C  
ATOM    783  H   LEU A  76      -1.199  -3.483  -8.118  1.00 90.89           H  
ATOM    784  HA  LEU A  76      -0.002  -4.755  -5.699  1.00 90.89           H  
ATOM    785  HB2 LEU A  76      -1.807  -3.444  -4.492  1.00 90.89           H  
ATOM    786  HB3 LEU A  76      -2.156  -2.647  -6.024  1.00 90.89           H  
ATOM    787  HG  LEU A  76       0.321  -1.948  -6.070  1.00 90.89           H  
ATOM    788 HD11 LEU A  76      -1.413  -0.974  -3.761  1.00 90.89           H  
ATOM    789 HD12 LEU A  76      -1.548  -0.452  -5.458  1.00 90.89           H  
ATOM    790 HD13 LEU A  76      -0.084  -0.079  -4.515  1.00 90.89           H  
ATOM    791 HD21 LEU A  76       0.165  -2.717  -3.122  1.00 90.89           H  
ATOM    792 HD22 LEU A  76       1.143  -3.566  -4.344  1.00 90.89           H  
ATOM    793 HD23 LEU A  76       1.506  -1.882  -3.945  1.00 90.89           H  
ATOM    794  N   GLN A  77      -1.668  -6.499  -5.443  1.00 91.71           N  
ATOM    795  CA  GLN A  77      -2.629  -7.539  -5.143  1.00 91.71           C  
ATOM    796  C   GLN A  77      -3.028  -7.426  -3.675  1.00 91.71           C  
ATOM    797  O   GLN A  77      -2.180  -7.446  -2.782  1.00 91.71           O  
ATOM    798  CB  GLN A  77      -2.022  -8.892  -5.514  1.00 91.71           C  
ATOM    799  CG  GLN A  77      -2.981 -10.053  -5.239  1.00 91.71           C  
ATOM    800  CD  GLN A  77      -2.304 -11.388  -5.500  1.00 91.71           C  
ATOM    801  NE2 GLN A  77      -2.844 -12.208  -6.376  1.00 91.71           N  
ATOM    802  OE1 GLN A  77      -1.281 -11.713  -4.913  1.00 91.71           O  
ATOM    803  H   GLN A  77      -0.764  -6.540  -4.994  1.00 91.71           H  
ATOM    804  HA  GLN A  77      -3.521  -7.402  -5.754  1.00 91.71           H  
ATOM    805  HB2 GLN A  77      -1.101  -9.037  -4.949  1.00 91.71           H  
ATOM    806  HB3 GLN A  77      -1.770  -8.889  -6.575  1.00 91.71           H  
ATOM    807  HG2 GLN A  77      -3.864  -9.950  -5.870  1.00 91.71           H  
ATOM    808  HG3 GLN A  77      -3.296 -10.045  -4.195  1.00 91.71           H  
ATOM    809 HE21 GLN A  77      -2.346 -13.071  -6.546  1.00 91.71           H  
ATOM    810 HE22 GLN A  77      -3.671 -11.946  -6.893  1.00 91.71           H  
ATOM    811  N   ASN A  78      -4.333  -7.339  -3.424  1.00 90.09           N  
ATOM    812  CA  ASN A  78      -4.868  -7.447  -2.074  1.00 90.09           C  
ATOM    813  C   ASN A  78      -4.589  -8.856  -1.525  1.00 90.09           C  
ATOM    814  O   ASN A  78      -4.999  -9.851  -2.120  1.00 90.09           O  
ATOM    815  CB  ASN A  78      -6.368  -7.108  -2.104  1.00 90.09           C  
ATOM    816  CG  ASN A  78      -6.994  -7.107  -0.722  1.00 90.09           C  
ATOM    817  ND2 ASN A  78      -8.287  -6.921  -0.632  1.00 90.09           N  
ATOM    818  OD1 ASN A  78      -6.347  -7.280   0.295  1.00 90.09           O  
ATOM    819  H   ASN A  78      -4.979  -7.322  -4.200  1.00 90.09           H  
ATOM    820  HA  ASN A  78      -4.363  -6.724  -1.433  1.00 90.09           H  
ATOM    821  HB2 ASN A  78      -6.892  -7.839  -2.718  1.00 90.09           H  
ATOM    822  HB3 ASN A  78      -6.512  -6.119  -2.540  1.00 90.09           H  
ATOM    823 HD21 ASN A  78      -8.670  -6.890   0.303  1.00 90.09           H  
ATOM    824 HD22 ASN A  78      -8.837  -6.724  -1.456  1.00 90.09           H  
ATOM    825  N   ALA A  79      -3.894  -8.928  -0.392  1.00 89.22           N  
ATOM    826  CA  ALA A  79      -3.525 -10.164   0.292  1.00 89.22           C  
ATOM    827  C   ALA A  79      -4.337 -10.387   1.582  1.00 89.22           C  
ATOM    828  O   ALA A  79      -3.962 -11.211   2.417  1.00 89.22           O  
ATOM    829  CB  ALA A  79      -2.011 -10.149   0.518  1.00 89.22           C  
ATOM    830  H   ALA A  79      -3.660  -8.059   0.066  1.00 89.22           H  
ATOM    831  HA  ALA A  79      -3.752 -11.008  -0.360  1.00 89.22           H  
ATOM    832  HB1 ALA A  79      -1.689 -11.095   0.953  1.00 89.22           H  
ATOM    833  HB2 ALA A  79      -1.508 -10.002  -0.438  1.00 89.22           H  
ATOM    834  HB3 ALA A  79      -1.748  -9.328   1.185  1.00 89.22           H  
ATOM    835  N   GLY A  80      -5.434  -9.644   1.760  1.00 87.77           N  
ATOM    836  CA  GLY A  80      -6.332  -9.740   2.904  1.00 87.77           C  
ATOM    837  C   GLY A  80      -6.068  -8.661   3.952  1.00 87.77           C  
ATOM    838  O   GLY A  80      -5.760  -7.514   3.631  1.00 87.77           O  
ATOM    839  H   GLY A  80      -5.618  -8.903   1.099  1.00 87.77           H  
ATOM    840  HA2 GLY A  80      -6.234 -10.722   3.366  1.00 87.77           H  
ATOM    841  HA3 GLY A  80      -7.360  -9.631   2.558  1.00 87.77           H  
ATOM    842  N   ARG A  81      -6.225  -9.024   5.225  1.00 86.79           N  
ATOM    843  CA  ARG A  81      -6.036  -8.117   6.364  1.00 86.79           C  
ATOM    844  C   ARG A  81      -4.718  -8.398   7.088  1.00 86.79           C  
ATOM    845  O   ARG A  81      -4.183  -9.507   7.045  1.00 86.79           O  
ATOM    846  CB  ARG A  81      -7.246  -8.172   7.316  1.00 86.79           C  
ATOM    847  CG  ARG A  81      -8.591  -7.760   6.686  1.00 86.79           C  
ATOM    848  CD  ARG A  81      -8.665  -6.272   6.315  1.00 86.79           C  
ATOM    849  NE  ARG A  81     -10.012  -5.893   5.832  1.00 86.79           N  
ATOM    850  CZ  ARG A  81     -10.447  -4.655   5.658  1.00 86.79           C  
ATOM    851  NH1 ARG A  81      -9.715  -3.619   5.926  1.00 86.79           N1+
ATOM    852  NH2 ARG A  81     -11.636  -4.412   5.180  1.00 86.79           N  
ATOM    853  H   ARG A  81      -6.389 -10.000   5.429  1.00 86.79           H  
ATOM    854  HA  ARG A  81      -5.957  -7.091   6.005  1.00 86.79           H  
ATOM    855  HB2 ARG A  81      -7.055  -7.519   8.168  1.00 86.79           H  
ATOM    856  HB3 ARG A  81      -7.341  -9.188   7.698  1.00 86.79           H  
ATOM    857  HG2 ARG A  81      -9.374  -7.964   7.416  1.00 86.79           H  
ATOM    858  HG3 ARG A  81      -8.789  -8.365   5.802  1.00 86.79           H  
ATOM    859  HD2 ARG A  81      -8.412  -5.686   7.200  1.00 86.79           H  
ATOM    860  HD3 ARG A  81      -7.928  -6.058   5.541  1.00 86.79           H  
ATOM    861  HE  ARG A  81     -10.660  -6.644   5.644  1.00 86.79           H  
ATOM    862 HH11 ARG A  81     -10.008  -2.675   5.719  1.00 86.79           H  
ATOM    863 HH12 ARG A  81      -8.774  -3.755   6.268  1.00 86.79           H  
ATOM    864 HH21 ARG A  81     -11.908  -3.448   5.051  1.00 86.79           H  
ATOM    865 HH22 ARG A  81     -12.263  -5.168   4.945  1.00 86.79           H  
ATOM    866  N   CYS A  82      -4.224  -7.357   7.733  1.00 84.66           N  
ATOM    867  CA  CYS A  82      -3.175  -7.317   8.745  1.00 84.66           C  
ATOM    868  C   CYS A  82      -3.675  -6.341   9.831  1.00 84.66           C  
ATOM    869  O   CYS A  82      -2.872  -5.969  10.707  1.00 84.66           O  
ATOM    870  CB  CYS A  82      -1.865  -6.853   8.089  1.00 84.66           C  
ATOM    871  SG  CYS A  82      -2.077  -5.317   7.153  1.00 84.66           S  
ATOM    872  OXT CYS A  82      -4.854  -5.931   9.730  1.00 84.66           O1-
ATOM    873  H   CYS A  82      -4.816  -6.540   7.776  1.00 84.66           H  
ATOM    874  HA  CYS A  82      -3.045  -8.294   9.210  1.00 84.66           H  
ATOM    875  HB2 CYS A  82      -1.132  -6.686   8.878  1.00 84.66           H  
ATOM    876  HB3 CYS A  82      -1.505  -7.634   7.420  1.00 84.66           H  
END
