# Supplementary material for: The structural landscape and diversity of Pyricularia oryzae MAX effectors revisited
Source: PLoS Pathog. 2024 May 6;20(5):e1012176. doi: 10.1371/journal.ppat.1012176 (PMC11132498; doi:10.1371/journal.ppat.1012176)
Supplement: S1 File — (ZIP) [file ppat.1012176.s018.zip › Supplementary_Data/MAX91.pdb]

ATOM      1  N   GLY A  23      23.511  -7.098 -22.029  1.00 49.37           N  
ATOM      2  CA  GLY A  23      22.941  -7.730 -20.841  1.00 49.37           C  
ATOM      3  C   GLY A  23      21.558  -7.158 -20.563  1.00 49.37           C  
ATOM      4  O   GLY A  23      21.357  -5.954 -20.679  1.00 49.37           O  
ATOM      5  H   GLY A  23      24.302  -6.488 -21.875  1.00 49.37           H  
ATOM      6  HA2 GLY A  23      23.573  -7.535 -19.974  1.00 49.37           H  
ATOM      7  HA3 GLY A  23      22.872  -8.807 -20.994  1.00 49.37           H  
ATOM      8  N   LYS A  24      20.592  -8.026 -20.260  1.00 49.77           N  
ATOM      9  CA  LYS A  24      19.298  -7.593 -19.741  1.00 49.77           C  
ATOM     10  C   LYS A  24      19.580  -6.944 -18.388  1.00 49.77           C  
ATOM     11  O   LYS A  24      19.683  -7.654 -17.392  1.00 49.77           O  
ATOM     12  CB  LYS A  24      18.345  -8.797 -19.599  1.00 49.77           C  
ATOM     13  CG  LYS A  24      17.901  -9.401 -20.940  1.00 49.77           C  
ATOM     14  CD  LYS A  24      17.013 -10.633 -20.702  1.00 49.77           C  
ATOM     15  CE  LYS A  24      16.548 -11.230 -22.037  1.00 49.77           C  
ATOM     16  NZ  LYS A  24      15.708 -12.440 -21.836  1.00 49.77           N1+
ATOM     17  H   LYS A  24      20.833  -9.004 -20.183  1.00 49.77           H  
ATOM     18  HA  LYS A  24      18.855  -6.839 -20.390  1.00 49.77           H  
ATOM     19  HB2 LYS A  24      18.833  -9.570 -19.004  1.00 49.77           H  
ATOM     20  HB3 LYS A  24      17.458  -8.467 -19.058  1.00 49.77           H  
ATOM     21  HG2 LYS A  24      17.342  -8.652 -21.503  1.00 49.77           H  
ATOM     22  HG3 LYS A  24      18.776  -9.699 -21.518  1.00 49.77           H  
ATOM     23  HD2 LYS A  24      17.581 -11.377 -20.145  1.00 49.77           H  
ATOM     24  HD3 LYS A  24      16.145 -10.336 -20.113  1.00 49.77           H  
ATOM     25  HE2 LYS A  24      17.426 -11.476 -22.633  1.00 49.77           H  
ATOM     26  HE3 LYS A  24      15.983 -10.468 -22.575  1.00 49.77           H  
ATOM     27  HZ1 LYS A  24      14.896 -12.216 -21.279  1.00 49.77           H  
ATOM     28  HZ2 LYS A  24      15.391 -12.802 -22.723  1.00 49.77           H  
ATOM     29  HZ3 LYS A  24      16.231 -13.164 -21.363  1.00 49.77           H  
ATOM     30  N   GLU A  25      19.758  -5.629 -18.354  1.00 53.86           N  
ATOM     31  CA  GLU A  25      19.569  -4.869 -17.125  1.00 53.86           C  
ATOM     32  C   GLU A  25      18.110  -5.089 -16.740  1.00 53.86           C  
ATOM     33  O   GLU A  25      17.187  -4.463 -17.253  1.00 53.86           O  
ATOM     34  CB  GLU A  25      19.906  -3.382 -17.312  1.00 53.86           C  
ATOM     35  CG  GLU A  25      21.421  -3.157 -17.402  1.00 53.86           C  
ATOM     36  CD  GLU A  25      21.775  -1.663 -17.423  1.00 53.86           C  
ATOM     37  OE1 GLU A  25      22.657  -1.276 -16.626  1.00 53.86           O  
ATOM     38  OE2 GLU A  25      21.182  -0.944 -18.255  1.00 53.86           O1-
ATOM     39  H   GLU A  25      19.839  -5.114 -19.219  1.00 53.86           H  
ATOM     40  HA  GLU A  25      20.203  -5.267 -16.333  1.00 53.86           H  
ATOM     41  HB2 GLU A  25      19.528  -2.834 -16.448  1.00 53.86           H  
ATOM     42  HB3 GLU A  25      19.416  -3.004 -18.210  1.00 53.86           H  
ATOM     43  HG2 GLU A  25      21.800  -3.634 -18.305  1.00 53.86           H  
ATOM     44  HG3 GLU A  25      21.896  -3.638 -16.547  1.00 53.86           H  
ATOM     45  N   SER A  26      17.869  -6.107 -15.918  1.00 59.02           N  
ATOM     46  CA  SER A  26      16.596  -6.284 -15.252  1.00 59.02           C  
ATOM     47  C   SER A  26      16.470  -5.104 -14.299  1.00 59.02           C  
ATOM     48  O   SER A  26      16.973  -5.173 -13.177  1.00 59.02           O  
ATOM     49  CB  SER A  26      16.562  -7.637 -14.530  1.00 59.02           C  
ATOM     50  OG  SER A  26      17.727  -7.812 -13.747  1.00 59.02           O  
ATOM     51  H   SER A  26      18.636  -6.706 -15.646  1.00 59.02           H  
ATOM     52  HA  SER A  26      15.782  -6.247 -15.976  1.00 59.02           H  
ATOM     53  HB2 SER A  26      16.510  -8.437 -15.269  1.00 59.02           H  
ATOM     54  HB3 SER A  26      15.678  -7.686 -13.893  1.00 59.02           H  
ATOM     55  HG  SER A  26      17.809  -7.008 -13.228  1.00 59.02           H  
ATOM     56  N   TYR A  27      15.885  -4.003 -14.777  1.00 62.67           N  
ATOM     57  CA  TYR A  27      15.490  -2.879 -13.941  1.00 62.67           C  
ATOM     58  C   TYR A  27      14.771  -3.460 -12.725  1.00 62.67           C  
ATOM     59  O   TYR A  27      13.759  -4.155 -12.862  1.00 62.67           O  
ATOM     60  CB  TYR A  27      14.581  -1.922 -14.726  1.00 62.67           C  
ATOM     61  CG  TYR A  27      15.301  -1.149 -15.816  1.00 62.67           C  
ATOM     62  CD1 TYR A  27      15.948   0.063 -15.502  1.00 62.67           C  
ATOM     63  CD2 TYR A  27      15.341  -1.643 -17.135  1.00 62.67           C  
ATOM     64  CE1 TYR A  27      16.642   0.775 -16.499  1.00 62.67           C  
ATOM     65  CE2 TYR A  27      16.025  -0.928 -18.135  1.00 62.67           C  
ATOM     66  CZ  TYR A  27      16.682   0.278 -17.819  1.00 62.67           C  
ATOM     67  OH  TYR A  27      17.351   0.951 -18.792  1.00 62.67           O  
ATOM     68  H   TYR A  27      15.725  -3.939 -15.773  1.00 62.67           H  
ATOM     69  HA  TYR A  27      16.376  -2.336 -13.614  1.00 62.67           H  
ATOM     70  HB2 TYR A  27      13.755  -2.481 -15.165  1.00 62.67           H  
ATOM     71  HB3 TYR A  27      14.150  -1.204 -14.028  1.00 62.67           H  
ATOM     72  HD1 TYR A  27      15.925   0.446 -14.492  1.00 62.67           H  
ATOM     73  HD2 TYR A  27      14.857  -2.577 -17.383  1.00 62.67           H  
ATOM     74  HE1 TYR A  27      17.151   1.695 -16.253  1.00 62.67           H  
ATOM     75  HE2 TYR A  27      16.077  -1.302 -19.147  1.00 62.67           H  
ATOM     76  HH  TYR A  27      17.915   1.637 -18.427  1.00 62.67           H  
ATOM     77  N   LYS A  28      15.351  -3.269 -11.537  1.00 76.43           N  
ATOM     78  CA  LYS A  28      14.701  -3.696 -10.305  1.00 76.43           C  
ATOM     79  C   LYS A  28      13.485  -2.800 -10.161  1.00 76.43           C  
ATOM     80  O   LYS A  28      13.619  -1.595 -10.020  1.00 76.43           O  
ATOM     81  CB  LYS A  28      15.653  -3.595  -9.105  1.00 76.43           C  
ATOM     82  CG  LYS A  28      16.733  -4.686  -9.144  1.00 76.43           C  
ATOM     83  CD  LYS A  28      17.613  -4.608  -7.892  1.00 76.43           C  
ATOM     84  CE  LYS A  28      18.713  -5.675  -7.949  1.00 76.43           C  
ATOM     85  NZ  LYS A  28      19.626  -5.565  -6.783  1.00 76.43           N1+
ATOM     86  H   LYS A  28      16.158  -2.664 -11.484  1.00 76.43           H  
ATOM     87  HA  LYS A  28      14.359  -4.725 -10.409  1.00 76.43           H  
ATOM     88  HB2 LYS A  28      15.070  -3.708  -8.191  1.00 76.43           H  
ATOM     89  HB3 LYS A  28      16.121  -2.611  -9.093  1.00 76.43           H  
ATOM     90  HG2 LYS A  28      16.257  -5.666  -9.191  1.00 76.43           H  
ATOM     91  HG3 LYS A  28      17.354  -4.551 -10.030  1.00 76.43           H  
ATOM     92  HD2 LYS A  28      18.066  -3.617  -7.845  1.00 76.43           H  
ATOM     93  HD3 LYS A  28      16.995  -4.760  -7.007  1.00 76.43           H  
ATOM     94  HE2 LYS A  28      19.271  -5.538  -8.875  1.00 76.43           H  
ATOM     95  HE3 LYS A  28      18.245  -6.659  -7.981  1.00 76.43           H  
ATOM     96  HZ1 LYS A  28      19.121  -5.702  -5.920  1.00 76.43           H  
ATOM     97  HZ2 LYS A  28      20.368  -6.247  -6.848  1.00 76.43           H  
ATOM     98  HZ3 LYS A  28      20.043  -4.645  -6.764  1.00 76.43           H  
ATOM     99  N   VAL A  29      12.302  -3.383 -10.267  1.00 85.36           N  
ATOM    100  CA  VAL A  29      11.054  -2.678  -9.993  1.00 85.36           C  
ATOM    101  C   VAL A  29      10.589  -3.019  -8.589  1.00 85.36           C  
ATOM    102  O   VAL A  29      10.792  -4.132  -8.097  1.00 85.36           O  
ATOM    103  CB  VAL A  29       9.974  -2.944 -11.050  1.00 85.36           C  
ATOM    104  CG1 VAL A  29      10.382  -2.369 -12.410  1.00 85.36           C  
ATOM    105  CG2 VAL A  29       9.633  -4.431 -11.215  1.00 85.36           C  
ATOM    106  H   VAL A  29      12.262  -4.370 -10.475  1.00 85.36           H  
ATOM    107  HA  VAL A  29      11.238  -1.603 -10.010  1.00 85.36           H  
ATOM    108  HB  VAL A  29       9.075  -2.421 -10.726  1.00 85.36           H  
ATOM    109 HG11 VAL A  29      11.270  -2.874 -12.790  1.00 85.36           H  
ATOM    110 HG12 VAL A  29      10.595  -1.304 -12.308  1.00 85.36           H  
ATOM    111 HG13 VAL A  29       9.567  -2.492 -13.123  1.00 85.36           H  
ATOM    112 HG21 VAL A  29      10.492  -4.976 -11.605  1.00 85.36           H  
ATOM    113 HG22 VAL A  29       9.333  -4.859 -10.258  1.00 85.36           H  
ATOM    114 HG23 VAL A  29       8.803  -4.534 -11.914  1.00 85.36           H  
ATOM    115  N   LYS A  30       9.949  -2.055  -7.944  1.00 89.87           N  
ATOM    116  CA  LYS A  30       9.320  -2.191  -6.640  1.00 89.87           C  
ATOM    117  C   LYS A  30       7.828  -1.972  -6.811  1.00 89.87           C  
ATOM    118  O   LYS A  30       7.413  -1.005  -7.440  1.00 89.87           O  
ATOM    119  CB  LYS A  30       9.973  -1.175  -5.706  1.00 89.87           C  
ATOM    120  CG  LYS A  30       9.308  -1.088  -4.337  1.00 89.87           C  
ATOM    121  CD  LYS A  30       9.971   0.049  -3.561  1.00 89.87           C  
ATOM    122  CE  LYS A  30       9.274   0.078  -2.220  1.00 89.87           C  
ATOM    123  NZ  LYS A  30       9.664   1.222  -1.368  1.00 89.87           N1+
ATOM    124  H   LYS A  30       9.848  -1.166  -8.414  1.00 89.87           H  
ATOM    125  HA  LYS A  30       9.485  -3.194  -6.246  1.00 89.87           H  
ATOM    126  HB2 LYS A  30      11.009  -1.474  -5.555  1.00 89.87           H  
ATOM    127  HB3 LYS A  30       9.951  -0.195  -6.180  1.00 89.87           H  
ATOM    128  HG2 LYS A  30       8.246  -0.866  -4.446  1.00 89.87           H  
ATOM    129  HG3 LYS A  30       9.432  -2.032  -3.808  1.00 89.87           H  
ATOM    130  HD2 LYS A  30      11.037  -0.140  -3.436  1.00 89.87           H  
ATOM    131  HD3 LYS A  30       9.816   0.992  -4.085  1.00 89.87           H  
ATOM    132  HE2 LYS A  30       8.196   0.116  -2.382  1.00 89.87           H  
ATOM    133  HE3 LYS A  30       9.489  -0.857  -1.702  1.00 89.87           H  
ATOM    134  HZ1 LYS A  30      10.640   1.198  -1.112  1.00 89.87           H  
ATOM    135  HZ2 LYS A  30       9.111   1.119  -0.528  1.00 89.87           H  
ATOM    136  HZ3 LYS A  30       9.402   2.100  -1.793  1.00 89.87           H  
ATOM    137  N   LYS A  31       7.025  -2.863  -6.235  1.00 94.66           N  
ATOM    138  CA  LYS A  31       5.576  -2.683  -6.178  1.00 94.66           C  
ATOM    139  C   LYS A  31       5.190  -2.025  -4.850  1.00 94.66           C  
ATOM    140  O   LYS A  31       5.637  -2.469  -3.792  1.00 94.66           O  
ATOM    141  CB  LYS A  31       4.866  -4.007  -6.486  1.00 94.66           C  
ATOM    142  CG  LYS A  31       3.351  -3.790  -6.574  1.00 94.66           C  
ATOM    143  CD  LYS A  31       2.561  -5.078  -6.795  1.00 94.66           C  
ATOM    144  CE  LYS A  31       2.701  -5.661  -8.205  1.00 94.66           C  
ATOM    145  NZ  LYS A  31       1.597  -6.621  -8.432  1.00 94.66           N1+
ATOM    146  H   LYS A  31       7.437  -3.615  -5.702  1.00 94.66           H  
ATOM    147  HA  LYS A  31       5.286  -1.990  -6.968  1.00 94.66           H  
ATOM    148  HB2 LYS A  31       5.094  -4.741  -5.714  1.00 94.66           H  
ATOM    149  HB3 LYS A  31       5.224  -4.386  -7.443  1.00 94.66           H  
ATOM    150  HG2 LYS A  31       3.125  -3.086  -7.375  1.00 94.66           H  
ATOM    151  HG3 LYS A  31       3.002  -3.356  -5.637  1.00 94.66           H  
ATOM    152  HD2 LYS A  31       2.849  -5.815  -6.046  1.00 94.66           H  
ATOM    153  HD3 LYS A  31       1.511  -4.832  -6.633  1.00 94.66           H  
ATOM    154  HE2 LYS A  31       3.673  -6.145  -8.303  1.00 94.66           H  
ATOM    155  HE3 LYS A  31       2.626  -4.846  -8.925  1.00 94.66           H  
ATOM    156  HZ1 LYS A  31       1.620  -7.035  -9.354  1.00 94.66           H  
ATOM    157  HZ2 LYS A  31       1.574  -7.317  -7.701  1.00 94.66           H  
ATOM    158  HZ3 LYS A  31       0.721  -6.123  -8.371  1.00 94.66           H  
ATOM    159  N   ILE A  32       4.392  -0.967  -4.922  1.00 96.60           N  
ATOM    160  CA  ILE A  32       3.815  -0.231  -3.797  1.00 96.60           C  
ATOM    161  C   ILE A  32       2.311  -0.526  -3.767  1.00 96.60           C  
ATOM    162  O   ILE A  32       1.634  -0.469  -4.793  1.00 96.60           O  
ATOM    163  CB  ILE A  32       4.121   1.283  -3.909  1.00 96.60           C  
ATOM    164  CG1 ILE A  32       5.648   1.540  -3.941  1.00 96.60           C  
ATOM    165  CG2 ILE A  32       3.466   2.046  -2.742  1.00 96.60           C  
ATOM    166  CD1 ILE A  32       6.031   3.006  -4.188  1.00 96.60           C  
ATOM    167  H   ILE A  32       4.091  -0.675  -5.841  1.00 96.60           H  
ATOM    168  HA  ILE A  32       4.251  -0.592  -2.865  1.00 96.60           H  
ATOM    169  HB  ILE A  32       3.693   1.652  -4.841  1.00 96.60           H  
ATOM    170 HG12 ILE A  32       6.087   1.214  -2.998  1.00 96.60           H  
ATOM    171 HG13 ILE A  32       6.099   0.958  -4.745  1.00 96.60           H  
ATOM    172 HG21 ILE A  32       3.611   3.119  -2.862  1.00 96.60           H  
ATOM    173 HG22 ILE A  32       2.388   1.891  -2.740  1.00 96.60           H  
ATOM    174 HG23 ILE A  32       3.885   1.722  -1.790  1.00 96.60           H  
ATOM    175 HD11 ILE A  32       7.114   3.082  -4.281  1.00 96.60           H  
ATOM    176 HD12 ILE A  32       5.568   3.360  -5.108  1.00 96.60           H  
ATOM    177 HD13 ILE A  32       5.716   3.635  -3.355  1.00 96.60           H  
ATOM    178  N   CYS A  33       1.803  -0.869  -2.591  1.00 97.31           N  
ATOM    179  CA  CYS A  33       0.415  -1.218  -2.329  1.00 97.31           C  
ATOM    180  C   CYS A  33      -0.262  -0.046  -1.622  1.00 97.31           C  
ATOM    181  O   CYS A  33       0.092   0.247  -0.480  1.00 97.31           O  
ATOM    182  CB  CYS A  33       0.395  -2.466  -1.437  1.00 97.31           C  
ATOM    183  SG  CYS A  33       1.457  -3.821  -1.999  1.00 97.31           S  
ATOM    184  H   CYS A  33       2.433  -0.904  -1.803  1.00 97.31           H  
ATOM    185  HA  CYS A  33      -0.108  -1.432  -3.260  1.00 97.31           H  
ATOM    186  HB2 CYS A  33       0.731  -2.190  -0.438  1.00 97.31           H  
ATOM    187  HB3 CYS A  33      -0.632  -2.822  -1.357  1.00 97.31           H  
ATOM    188  N   HIS A  34      -1.225   0.598  -2.274  1.00 97.61           N  
ATOM    189  CA  HIS A  34      -2.004   1.698  -1.703  1.00 97.61           C  
ATOM    190  C   HIS A  34      -3.299   1.151  -1.111  1.00 97.61           C  
ATOM    191  O   HIS A  34      -4.002   0.368  -1.753  1.00 97.61           O  
ATOM    192  CB  HIS A  34      -2.284   2.741  -2.785  1.00 97.61           C  
ATOM    193  CG  HIS A  34      -1.046   3.440  -3.285  1.00 97.61           C  
ATOM    194  CD2 HIS A  34      -0.311   3.117  -4.392  1.00 97.61           C  
ATOM    195  ND1 HIS A  34      -0.486   4.567  -2.685  1.00 97.61           N  
ATOM    196  CE1 HIS A  34       0.566   4.907  -3.450  1.00 97.61           C  
ATOM    197  NE2 HIS A  34       0.698   4.060  -4.485  1.00 97.61           N  
ATOM    198  H   HIS A  34      -1.498   0.277  -3.191  1.00 97.61           H  
ATOM    199  HA  HIS A  34      -1.438   2.188  -0.912  1.00 97.61           H  
ATOM    200  HB2 HIS A  34      -2.790   2.254  -3.618  1.00 97.61           H  
ATOM    201  HB3 HIS A  34      -2.957   3.497  -2.380  1.00 97.61           H  
ATOM    202  HD2 HIS A  34      -0.515   2.311  -5.082  1.00 97.61           H  
ATOM    203  HE1 HIS A  34       1.215   5.751  -3.266  1.00 97.61           H  
ATOM    204  HE2 HIS A  34       1.371   4.182  -5.228  1.00 97.61           H  
ATOM    205  N   TYR A  35      -3.617   1.530   0.124  1.00 97.21           N  
ATOM    206  CA  TYR A  35      -4.735   0.946   0.857  1.00 97.21           C  
ATOM    207  C   TYR A  35      -5.477   1.954   1.730  1.00 97.21           C  
ATOM    208  O   TYR A  35      -4.914   2.931   2.227  1.00 97.21           O  
ATOM    209  CB  TYR A  35      -4.235  -0.247   1.695  1.00 97.21           C  
ATOM    210  CG  TYR A  35      -3.135   0.096   2.682  1.00 97.21           C  
ATOM    211  CD1 TYR A  35      -1.790  -0.120   2.332  1.00 97.21           C  
ATOM    212  CD2 TYR A  35      -3.449   0.672   3.927  1.00 97.21           C  
ATOM    213  CE1 TYR A  35      -0.763   0.239   3.221  1.00 97.21           C  
ATOM    214  CE2 TYR A  35      -2.421   1.063   4.803  1.00 97.21           C  
ATOM    215  CZ  TYR A  35      -1.072   0.852   4.448  1.00 97.21           C  
ATOM    216  OH  TYR A  35      -0.072   1.238   5.285  1.00 97.21           O  
ATOM    217  H   TYR A  35      -3.023   2.190   0.603  1.00 97.21           H  
ATOM    218  HA  TYR A  35      -5.466   0.574   0.138  1.00 97.21           H  
ATOM    219  HB2 TYR A  35      -5.073  -0.675   2.246  1.00 97.21           H  
ATOM    220  HB3 TYR A  35      -3.874  -1.018   1.014  1.00 97.21           H  
ATOM    221  HD1 TYR A  35      -1.542  -0.546   1.372  1.00 97.21           H  
ATOM    222  HD2 TYR A  35      -4.483   0.853   4.184  1.00 97.21           H  
ATOM    223  HE1 TYR A  35       0.269   0.076   2.950  1.00 97.21           H  
ATOM    224  HE2 TYR A  35      -2.661   1.538   5.743  1.00 97.21           H  
ATOM    225  HH  TYR A  35      -0.408   1.675   6.071  1.00 97.21           H  
ATOM    226  N   SER A  36      -6.733   1.621   2.008  1.00 97.69           N  
ATOM    227  CA  SER A  36      -7.592   2.285   2.979  1.00 97.69           C  
ATOM    228  C   SER A  36      -7.758   1.419   4.222  1.00 97.69           C  
ATOM    229  O   SER A  36      -7.855   0.190   4.149  1.00 97.69           O  
ATOM    230  CB  SER A  36      -8.955   2.595   2.365  1.00 97.69           C  
ATOM    231  OG  SER A  36      -8.853   3.647   1.437  1.00 97.69           O  
ATOM    232  H   SER A  36      -7.116   0.838   1.498  1.00 97.69           H  
ATOM    233  HA  SER A  36      -7.144   3.233   3.278  1.00 97.69           H  
ATOM    234  HB2 SER A  36      -9.642   2.905   3.153  1.00 97.69           H  
ATOM    235  HB3 SER A  36      -9.353   1.707   1.873  1.00 97.69           H  
ATOM    236  HG  SER A  36      -8.370   3.321   0.675  1.00 97.69           H  
ATOM    237  N   ILE A  37      -7.818   2.070   5.379  1.00 97.73           N  
ATOM    238  CA  ILE A  37      -7.934   1.429   6.685  1.00 97.73           C  
ATOM    239  C   ILE A  37      -9.303   1.748   7.271  1.00 97.73           C  
ATOM    240  O   ILE A  37      -9.689   2.915   7.391  1.00 97.73           O  
ATOM    241  CB  ILE A  37      -6.818   1.891   7.643  1.00 97.73           C  
ATOM    242  CG1 ILE A  37      -5.397   1.780   7.046  1.00 97.73           C  
ATOM    243  CG2 ILE A  37      -6.893   1.043   8.928  1.00 97.73           C  
ATOM    244  CD1 ILE A  37      -4.416   2.704   7.782  1.00 97.73           C  
ATOM    245  H   ILE A  37      -7.745   3.078   5.359  1.00 97.73           H  
ATOM    246  HA  ILE A  37      -7.847   0.348   6.565  1.00 97.73           H  
ATOM    247  HB  ILE A  37      -7.000   2.937   7.889  1.00 97.73           H  
ATOM    248 HG12 ILE A  37      -5.053   0.747   7.092  1.00 97.73           H  
ATOM    249 HG13 ILE A  37      -5.386   2.089   6.000  1.00 97.73           H  
ATOM    250 HG21 ILE A  37      -6.751  -0.007   8.674  1.00 97.73           H  
ATOM    251 HG22 ILE A  37      -6.123   1.349   9.636  1.00 97.73           H  
ATOM    252 HG23 ILE A  37      -7.858   1.158   9.421  1.00 97.73           H  
ATOM    253 HD11 ILE A  37      -4.484   2.577   8.862  1.00 97.73           H  
ATOM    254 HD12 ILE A  37      -4.650   3.741   7.541  1.00 97.73           H  
ATOM    255 HD13 ILE A  37      -3.390   2.502   7.475  1.00 97.73           H  
ATOM    256  N   GLN A  38     -10.009   0.708   7.704  1.00 97.58           N  
ATOM    257  CA  GLN A  38     -11.210   0.836   8.513  1.00 97.58           C  
ATOM    258  C   GLN A  38     -11.035   0.139   9.863  1.00 97.58           C  
ATOM    259  O   GLN A  38     -10.429  -0.931   9.958  1.00 97.58           O  
ATOM    260  CB  GLN A  38     -12.445   0.325   7.763  1.00 97.58           C  
ATOM    261  CG  GLN A  38     -12.704   1.063   6.441  1.00 97.58           C  
ATOM    262  CD  GLN A  38     -13.943   0.553   5.717  1.00 97.58           C  
ATOM    263  NE2 GLN A  38     -14.312   1.159   4.611  1.00 97.58           N  
ATOM    264  OE1 GLN A  38     -14.603  -0.391   6.113  1.00 97.58           O  
ATOM    265  H   GLN A  38      -9.641  -0.219   7.552  1.00 97.58           H  
ATOM    266  HA  GLN A  38     -11.362   1.896   8.714  1.00 97.58           H  
ATOM    267  HB2 GLN A  38     -13.316   0.450   8.407  1.00 97.58           H  
ATOM    268  HB3 GLN A  38     -12.320  -0.738   7.555  1.00 97.58           H  
ATOM    269  HG2 GLN A  38     -12.836   2.126   6.642  1.00 97.58           H  
ATOM    270  HG3 GLN A  38     -11.850   0.942   5.775  1.00 97.58           H  
ATOM    271 HE21 GLN A  38     -15.175   0.833   4.201  1.00 97.58           H  
ATOM    272 HE22 GLN A  38     -13.821   1.980   4.284  1.00 97.58           H  
ATOM    273  N   LYS A  39     -11.595   0.739  10.913  1.00 96.43           N  
ATOM    274  CA  LYS A  39     -11.641   0.179  12.264  1.00 96.43           C  
ATOM    275  C   LYS A  39     -13.067  -0.079  12.712  1.00 96.43           C  
ATOM    276  O   LYS A  39     -13.958   0.735  12.478  1.00 96.43           O  
ATOM    277  CB  LYS A  39     -10.928   1.098  13.261  1.00 96.43           C  
ATOM    278  CG  LYS A  39      -9.420   0.834  13.286  1.00 96.43           C  
ATOM    279  CD  LYS A  39      -8.753   1.707  14.356  1.00 96.43           C  
ATOM    280  CE  LYS A  39      -7.475   1.031  14.839  1.00 96.43           C  
ATOM    281  NZ  LYS A  39      -6.743   1.891  15.798  1.00 96.43           N1+
ATOM    282  H   LYS A  39     -12.073   1.614  10.748  1.00 96.43           H  
ATOM    283  HA  LYS A  39     -11.132  -0.785  12.262  1.00 96.43           H  
ATOM    284  HB2 LYS A  39     -11.134   2.142  13.024  1.00 96.43           H  
ATOM    285  HB3 LYS A  39     -11.320   0.897  14.258  1.00 96.43           H  
ATOM    286  HG2 LYS A  39      -9.263  -0.217  13.528  1.00 96.43           H  
ATOM    287  HG3 LYS A  39      -8.979   1.039  12.311  1.00 96.43           H  
ATOM    288  HD2 LYS A  39      -9.423   1.841  15.205  1.00 96.43           H  
ATOM    289  HD3 LYS A  39      -8.519   2.684  13.932  1.00 96.43           H  
ATOM    290  HE2 LYS A  39      -7.730   0.076  15.300  1.00 96.43           H  
ATOM    291  HE3 LYS A  39      -6.852   0.836  13.966  1.00 96.43           H  
ATOM    292  HZ1 LYS A  39      -6.407   2.693  15.286  1.00 96.43           H  
ATOM    293  HZ2 LYS A  39      -5.903   1.444  16.134  1.00 96.43           H  
ATOM    294  HZ3 LYS A  39      -7.325   2.229  16.552  1.00 96.43           H  
ATOM    295  N   LEU A  40     -13.257  -1.194  13.406  1.00 96.78           N  
ATOM    296  CA  LEU A  40     -14.524  -1.541  14.034  1.00 96.78           C  
ATOM    297  C   LEU A  40     -14.614  -0.892  15.420  1.00 96.78           C  
ATOM    298  O   LEU A  40     -13.859  -1.249  16.328  1.00 96.78           O  
ATOM    299  CB  LEU A  40     -14.639  -3.073  14.094  1.00 96.78           C  
ATOM    300  CG  LEU A  40     -15.981  -3.583  14.644  1.00 96.78           C  
ATOM    301  CD1 LEU A  40     -17.157  -3.228  13.737  1.00 96.78           C  
ATOM    302  CD2 LEU A  40     -15.925  -5.104  14.777  1.00 96.78           C  
ATOM    303  H   LEU A  40     -12.466  -1.809  13.531  1.00 96.78           H  
ATOM    304  HA  LEU A  40     -15.334  -1.161  13.411  1.00 96.78           H  
ATOM    305  HB2 LEU A  40     -13.839  -3.449  14.732  1.00 96.78           H  
ATOM    306  HB3 LEU A  40     -14.499  -3.478  13.092  1.00 96.78           H  
ATOM    307  HG  LEU A  40     -16.153  -3.160  15.635  1.00 96.78           H  
ATOM    308 HD11 LEU A  40     -16.974  -3.578  12.722  1.00 96.78           H  
ATOM    309 HD12 LEU A  40     -17.307  -2.148  13.726  1.00 96.78           H  
ATOM    310 HD13 LEU A  40     -18.069  -3.689  14.118  1.00 96.78           H  
ATOM    311 HD21 LEU A  40     -15.116  -5.389  15.449  1.00 96.78           H  
ATOM    312 HD22 LEU A  40     -16.868  -5.467  15.187  1.00 96.78           H  
ATOM    313 HD23 LEU A  40     -15.761  -5.556  13.798  1.00 96.78           H  
ATOM    314  N   HIS A  41     -15.573   0.016  15.595  1.00 93.89           N  
ATOM    315  CA  HIS A  41     -15.959   0.572  16.891  1.00 93.89           C  
ATOM    316  C   HIS A  41     -17.406   0.165  17.196  1.00 93.89           C  
ATOM    317  O   HIS A  41     -18.336   0.537  16.483  1.00 93.89           O  
ATOM    318  CB  HIS A  41     -15.768   2.095  16.906  1.00 93.89           C  
ATOM    319  CG  HIS A  41     -14.330   2.540  16.834  1.00 93.89           C  
ATOM    320  CD2 HIS A  41     -13.561   2.678  15.708  1.00 93.89           C  
ATOM    321  ND1 HIS A  41     -13.555   2.928  17.903  1.00 93.89           N  
ATOM    322  CE1 HIS A  41     -12.351   3.289  17.433  1.00 93.89           C  
ATOM    323  NE2 HIS A  41     -12.296   3.131  16.103  1.00 93.89           N  
ATOM    324  H   HIS A  41     -16.160   0.246  14.804  1.00 93.89           H  
ATOM    325  HA  HIS A  41     -15.320   0.158  17.671  1.00 93.89           H  
ATOM    326  HB2 HIS A  41     -16.305   2.538  16.068  1.00 93.89           H  
ATOM    327  HB3 HIS A  41     -16.204   2.494  17.822  1.00 93.89           H  
ATOM    328  HD1 HIS A  41     -13.872   3.037  18.856  1.00 93.89           H  
ATOM    329  HD2 HIS A  41     -13.872   2.470  14.695  1.00 93.89           H  
ATOM    330  HE1 HIS A  41     -11.545   3.686  18.032  1.00 93.89           H  
ATOM    331  N   GLY A  42     -17.599  -0.643  18.245  1.00 93.82           N  
ATOM    332  CA  GLY A  42     -18.888  -1.287  18.506  1.00 93.82           C  
ATOM    333  C   GLY A  42     -19.259  -2.232  17.361  1.00 93.82           C  
ATOM    334  O   GLY A  42     -18.557  -3.213  17.119  1.00 93.82           O  
ATOM    335  H   GLY A  42     -16.795  -0.951  18.774  1.00 93.82           H  
ATOM    336  HA2 GLY A  42     -18.838  -1.866  19.428  1.00 93.82           H  
ATOM    337  HA3 GLY A  42     -19.661  -0.526  18.615  1.00 93.82           H  
ATOM    338  N   THR A  43     -20.338  -1.917  16.648  1.00 94.68           N  
ATOM    339  CA  THR A  43     -20.823  -2.660  15.471  1.00 94.68           C  
ATOM    340  C   THR A  43     -20.606  -1.913  14.152  1.00 94.68           C  
ATOM    341  O   THR A  43     -21.056  -2.387  13.113  1.00 94.68           O  
ATOM    342  CB  THR A  43     -22.310  -3.007  15.631  1.00 94.68           C  
ATOM    343  CG2 THR A  43     -22.547  -3.943  16.818  1.00 94.68           C  
ATOM    344  OG1 THR A  43     -23.048  -1.829  15.867  1.00 94.68           O  
ATOM    345  H   THR A  43     -20.881  -1.110  16.920  1.00 94.68           H  
ATOM    346  HA  THR A  43     -20.275  -3.597  15.382  1.00 94.68           H  
ATOM    347  HB  THR A  43     -22.678  -3.495  14.730  1.00 94.68           H  
ATOM    348  HG1 THR A  43     -23.194  -1.396  15.022  1.00 94.68           H  
ATOM    349 HG21 THR A  43     -21.947  -4.846  16.702  1.00 94.68           H  
ATOM    350 HG22 THR A  43     -23.601  -4.219  16.848  1.00 94.68           H  
ATOM    351 HG23 THR A  43     -22.287  -3.448  17.754  1.00 94.68           H  
ATOM    352  N   THR A  44     -19.939  -0.754  14.177  1.00 96.49           N  
ATOM    353  CA  THR A  44     -19.806   0.131  13.013  1.00 96.49           C  
ATOM    354  C   THR A  44     -18.354   0.231  12.562  1.00 96.49           C  
ATOM    355  O   THR A  44     -17.439   0.378  13.377  1.00 96.49           O  
ATOM    356  CB  THR A  44     -20.397   1.517  13.309  1.00 96.49           C  
ATOM    357  CG2 THR A  44     -20.419   2.430  12.082  1.00 96.49           C  
ATOM    358  OG1 THR A  44     -21.733   1.383  13.736  1.00 96.49           O  
ATOM    359  H   THR A  44     -19.559  -0.423  15.051  1.00 96.49           H  
ATOM    360  HA  THR A  44     -20.385  -0.280  12.185  1.00 96.49           H  
ATOM    361  HB  THR A  44     -19.831   1.988  14.113  1.00 96.49           H  
ATOM    362  HG1 THR A  44     -22.041   2.261  13.972  1.00 96.49           H  
ATOM    363 HG21 THR A  44     -20.929   3.362  12.325  1.00 96.49           H  
ATOM    364 HG22 THR A  44     -20.939   1.942  11.258  1.00 96.49           H  
ATOM    365 HG23 THR A  44     -19.402   2.674  11.776  1.00 96.49           H  
ATOM    366  N   TRP A  45     -18.144   0.153  11.248  1.00 96.29           N  
ATOM    367  CA  TRP A  45     -16.845   0.365  10.616  1.00 96.29           C  
ATOM    368  C   TRP A  45     -16.644   1.842  10.288  1.00 96.29           C  
ATOM    369  O   TRP A  45     -17.510   2.473   9.688  1.00 96.29           O  
ATOM    370  CB  TRP A  45     -16.727  -0.502   9.361  1.00 96.29           C  
ATOM    371  CG  TRP A  45     -16.582  -1.963   9.645  1.00 96.29           C  
ATOM    372  CD1 TRP A  45     -17.571  -2.885   9.619  1.00 96.29           C  
ATOM    373  CD2 TRP A  45     -15.370  -2.685  10.016  1.00 96.29           C  
ATOM    374  CE2 TRP A  45     -15.700  -4.061  10.192  1.00 96.29           C  
ATOM    375  CE3 TRP A  45     -14.026  -2.311  10.220  1.00 96.29           C  
ATOM    376  NE1 TRP A  45     -17.054  -4.127   9.935  1.00 96.29           N  
ATOM    377  CZ2 TRP A  45     -14.742  -5.020  10.551  1.00 96.29           C  
ATOM    378  CZ3 TRP A  45     -13.058  -3.263  10.589  1.00 96.29           C  
ATOM    379  CH2 TRP A  45     -13.410  -4.615  10.746  1.00 96.29           C  
ATOM    380  H   TRP A  45     -18.942   0.063  10.637  1.00 96.29           H  
ATOM    381  HA  TRP A  45     -16.057   0.059  11.304  1.00 96.29           H  
ATOM    382  HB2 TRP A  45     -17.592  -0.338   8.719  1.00 96.29           H  
ATOM    383  HB3 TRP A  45     -15.844  -0.188   8.803  1.00 96.29           H  
ATOM    384  HD1 TRP A  45     -18.602  -2.675   9.375  1.00 96.29           H  
ATOM    385  HE1 TRP A  45     -17.609  -4.970   9.949  1.00 96.29           H  
ATOM    386  HE3 TRP A  45     -13.744  -1.278  10.079  1.00 96.29           H  
ATOM    387  HZ2 TRP A  45     -15.022  -6.057  10.667  1.00 96.29           H  
ATOM    388  HZ3 TRP A  45     -12.034  -2.951  10.736  1.00 96.29           H  
ATOM    389  HH2 TRP A  45     -12.658  -5.345  11.007  1.00 96.29           H  
ATOM    390  N   TYR A  46     -15.480   2.372  10.652  1.00 96.65           N  
ATOM    391  CA  TYR A  46     -15.091   3.754  10.391  1.00 96.65           C  
ATOM    392  C   TYR A  46     -13.802   3.776   9.593  1.00 96.65           C  
ATOM    393  O   TYR A  46     -12.848   3.087   9.950  1.00 96.65           O  
ATOM    394  CB  TYR A  46     -14.902   4.509  11.709  1.00 96.65           C  
ATOM    395  CG  TYR A  46     -16.174   4.605  12.519  1.00 96.65           C  
ATOM    396  CD1 TYR A  46     -17.035   5.705  12.350  1.00 96.65           C  
ATOM    397  CD2 TYR A  46     -16.515   3.569  13.407  1.00 96.65           C  
ATOM    398  CE1 TYR A  46     -18.234   5.780  13.085  1.00 96.65           C  
ATOM    399  CE2 TYR A  46     -17.714   3.641  14.137  1.00 96.65           C  
ATOM    400  CZ  TYR A  46     -18.570   4.747  13.984  1.00 96.65           C  
ATOM    401  OH  TYR A  46     -19.727   4.802  14.692  1.00 96.65           O  
ATOM    402  H   TYR A  46     -14.839   1.802  11.184  1.00 96.65           H  
ATOM    403  HA  TYR A  46     -15.866   4.260   9.817  1.00 96.65           H  
ATOM    404  HB2 TYR A  46     -14.137   4.013  12.304  1.00 96.65           H  
ATOM    405  HB3 TYR A  46     -14.546   5.516  11.491  1.00 96.65           H  
ATOM    406  HD1 TYR A  46     -16.778   6.492  11.658  1.00 96.65           H  
ATOM    407  HD2 TYR A  46     -15.875   2.705  13.505  1.00 96.65           H  
ATOM    408  HE1 TYR A  46     -18.893   6.626  12.955  1.00 96.65           H  
ATOM    409  HE2 TYR A  46     -18.001   2.843  14.806  1.00 96.65           H  
ATOM    410  HH  TYR A  46     -20.204   5.618  14.522  1.00 96.65           H  
ATOM    411  N   GLN A  47     -13.756   4.586   8.541  1.00 96.40           N  
ATOM    412  CA  GLN A  47     -12.502   4.873   7.860  1.00 96.40           C  
ATOM    413  C   GLN A  47     -11.615   5.714   8.775  1.00 96.40           C  
ATOM    414  O   GLN A  47     -12.039   6.756   9.267  1.00 96.40           O  
ATOM    415  CB  GLN A  47     -12.797   5.554   6.522  1.00 96.40           C  
ATOM    416  CG  GLN A  47     -11.520   5.797   5.701  1.00 96.40           C  
ATOM    417  CD  GLN A  47     -11.832   6.274   4.287  1.00 96.40           C  
ATOM    418  NE2 GLN A  47     -10.898   6.908   3.618  1.00 96.40           N  
ATOM    419  OE1 GLN A  47     -12.908   6.062   3.750  1.00 96.40           O  
ATOM    420  H   GLN A  47     -14.559   5.157   8.319  1.00 96.40           H  
ATOM    421  HA  GLN A  47     -11.990   3.934   7.653  1.00 96.40           H  
ATOM    422  HB2 GLN A  47     -13.463   4.902   5.957  1.00 96.40           H  
ATOM    423  HB3 GLN A  47     -13.303   6.505   6.693  1.00 96.40           H  
ATOM    424  HG2 GLN A  47     -10.908   6.548   6.201  1.00 96.40           H  
ATOM    425  HG3 GLN A  47     -10.944   4.875   5.629  1.00 96.40           H  
ATOM    426 HE21 GLN A  47      -9.968   7.025   3.995  1.00 96.40           H  
ATOM    427 HE22 GLN A  47     -11.119   7.147   2.662  1.00 96.40           H  
ATOM    428  N   VAL A  48     -10.393   5.242   9.011  1.00 96.29           N  
ATOM    429  CA  VAL A  48      -9.430   5.909   9.904  1.00 96.29           C  
ATOM    430  C   VAL A  48      -8.217   6.453   9.163  1.00 96.29           C  
ATOM    431  O   VAL A  48      -7.481   7.261   9.716  1.00 96.29           O  
ATOM    432  CB  VAL A  48      -9.014   5.007  11.077  1.00 96.29           C  
ATOM    433  CG1 VAL A  48     -10.221   4.704  11.971  1.00 96.29           C  
ATOM    434  CG2 VAL A  48      -8.382   3.686  10.627  1.00 96.29           C  
ATOM    435  H   VAL A  48     -10.128   4.367   8.581  1.00 96.29           H  
ATOM    436  HA  VAL A  48      -9.901   6.787  10.343  1.00 96.29           H  
ATOM    437  HB  VAL A  48      -8.284   5.545  11.683  1.00 96.29           H  
ATOM    438 HG11 VAL A  48     -10.716   5.635  12.247  1.00 96.29           H  
ATOM    439 HG12 VAL A  48     -10.934   4.065  11.449  1.00 96.29           H  
ATOM    440 HG13 VAL A  48      -9.888   4.212  12.885  1.00 96.29           H  
ATOM    441 HG21 VAL A  48      -8.023   3.143  11.501  1.00 96.29           H  
ATOM    442 HG22 VAL A  48      -9.112   3.078  10.093  1.00 96.29           H  
ATOM    443 HG23 VAL A  48      -7.525   3.892   9.984  1.00 96.29           H  
ATOM    444  N   GLY A  49      -8.017   6.059   7.906  1.00 96.51           N  
ATOM    445  CA  GLY A  49      -6.959   6.626   7.085  1.00 96.51           C  
ATOM    446  C   GLY A  49      -6.680   5.828   5.826  1.00 96.51           C  
ATOM    447  O   GLY A  49      -7.373   4.860   5.507  1.00 96.51           O  
ATOM    448  H   GLY A  49      -8.622   5.363   7.494  1.00 96.51           H  
ATOM    449  HA2 GLY A  49      -6.038   6.674   7.667  1.00 96.51           H  
ATOM    450  HA3 GLY A  49      -7.230   7.642   6.799  1.00 96.51           H  
ATOM    451  N   THR A  50      -5.634   6.253   5.135  1.00 97.63           N  
ATOM    452  CA  THR A  50      -5.050   5.587   3.973  1.00 97.63           C  
ATOM    453  C   THR A  50      -3.548   5.456   4.188  1.00 97.63           C  
ATOM    454  O   THR A  50      -2.962   6.155   5.015  1.00 97.63           O  
ATOM    455  CB  THR A  50      -5.346   6.349   2.670  1.00 97.63           C  
ATOM    456  CG2 THR A  50      -6.845   6.442   2.393  1.00 97.63           C  
ATOM    457  OG1 THR A  50      -4.866   7.673   2.754  1.00 97.63           O  
ATOM    458  H   THR A  50      -5.122   7.055   5.472  1.00 97.63           H  
ATOM    459  HA  THR A  50      -5.465   4.583   3.885  1.00 97.63           H  
ATOM    460  HB  THR A  50      -4.867   5.839   1.835  1.00 97.63           H  
ATOM    461  HG1 THR A  50      -3.986   7.694   2.371  1.00 97.63           H  
ATOM    462 HG21 THR A  50      -7.001   6.866   1.401  1.00 97.63           H  
ATOM    463 HG22 THR A  50      -7.281   5.444   2.418  1.00 97.63           H  
ATOM    464 HG23 THR A  50      -7.333   7.074   3.134  1.00 97.63           H  
ATOM    465  N   GLY A  51      -2.906   4.556   3.455  1.00 96.50           N  
ATOM    466  CA  GLY A  51      -1.465   4.375   3.523  1.00 96.50           C  
ATOM    467  C   GLY A  51      -0.915   3.659   2.304  1.00 96.50           C  
ATOM    468  O   GLY A  51      -1.656   3.244   1.414  1.00 96.50           O  
ATOM    469  H   GLY A  51      -3.424   3.987   2.801  1.00 96.50           H  
ATOM    470  HA2 GLY A  51      -0.978   5.349   3.592  1.00 96.50           H  
ATOM    471  HA3 GLY A  51      -1.214   3.800   4.414  1.00 96.50           H  
ATOM    472  N   GLN A  52       0.403   3.518   2.297  1.00 97.11           N  
ATOM    473  CA  GLN A  52       1.129   2.780   1.279  1.00 97.11           C  
ATOM    474  C   GLN A  52       2.158   1.861   1.935  1.00 97.11           C  
ATOM    475  O   GLN A  52       2.758   2.215   2.953  1.00 97.11           O  
ATOM    476  CB  GLN A  52       1.743   3.742   0.250  1.00 97.11           C  
ATOM    477  CG  GLN A  52       2.854   4.635   0.826  1.00 97.11           C  
ATOM    478  CD  GLN A  52       3.414   5.622  -0.192  1.00 97.11           C  
ATOM    479  NE2 GLN A  52       4.525   6.258   0.102  1.00 97.11           N  
ATOM    480  OE1 GLN A  52       2.883   5.858  -1.258  1.00 97.11           O  
ATOM    481  H   GLN A  52       0.937   3.845   3.090  1.00 97.11           H  
ATOM    482  HA  GLN A  52       0.412   2.157   0.744  1.00 97.11           H  
ATOM    483  HB2 GLN A  52       2.151   3.155  -0.572  1.00 97.11           H  
ATOM    484  HB3 GLN A  52       0.947   4.371  -0.150  1.00 97.11           H  
ATOM    485  HG2 GLN A  52       3.676   4.011   1.176  1.00 97.11           H  
ATOM    486  HG3 GLN A  52       2.468   5.205   1.671  1.00 97.11           H  
ATOM    487 HE21 GLN A  52       4.836   6.906  -0.608  1.00 97.11           H  
ATOM    488 HE22 GLN A  52       4.993   6.117   0.985  1.00 97.11           H  
ATOM    489  N   ALA A  53       2.366   0.683   1.357  1.00 95.98           N  
ATOM    490  CA  ALA A  53       3.350  -0.283   1.826  1.00 95.98           C  
ATOM    491  C   ALA A  53       4.086  -0.927   0.654  1.00 95.98           C  
ATOM    492  O   ALA A  53       3.552  -1.069  -0.441  1.00 95.98           O  
ATOM    493  CB  ALA A  53       2.663  -1.335   2.703  1.00 95.98           C  
ATOM    494  H   ALA A  53       1.808   0.442   0.551  1.00 95.98           H  
ATOM    495  HA  ALA A  53       4.096   0.230   2.433  1.00 95.98           H  
ATOM    496  HB1 ALA A  53       1.868  -1.825   2.140  1.00 95.98           H  
ATOM    497  HB2 ALA A  53       2.242  -0.855   3.586  1.00 95.98           H  
ATOM    498  HB3 ALA A  53       3.385  -2.088   3.021  1.00 95.98           H  
ATOM    499  N   ASP A  54       5.317  -1.353   0.903  1.00 95.72           N  
ATOM    500  CA  ASP A  54       6.080  -2.131  -0.064  1.00 95.72           C  
ATOM    501  C   ASP A  54       5.490  -3.540  -0.171  1.00 95.72           C  
ATOM    502  O   ASP A  54       5.332  -4.232   0.839  1.00 95.72           O  
ATOM    503  CB  ASP A  54       7.539  -2.233   0.390  1.00 95.72           C  
ATOM    504  CG  ASP A  54       8.312  -0.919   0.428  1.00 95.72           C  
ATOM    505  OD1 ASP A  54       7.751   0.158   0.139  1.00 95.72           O  
ATOM    506  OD2 ASP A  54       9.553  -0.984   0.639  1.00 95.72           O1-
ATOM    507  H   ASP A  54       5.709  -1.207   1.822  1.00 95.72           H  
ATOM    508  HA  ASP A  54       6.039  -1.648  -1.040  1.00 95.72           H  
ATOM    509  HB2 ASP A  54       7.550  -2.662   1.392  1.00 95.72           H  
ATOM    510  HB3 ASP A  54       8.063  -2.917  -0.277  1.00 95.72           H  
ATOM    511  N   ALA A  55       5.235  -4.002  -1.393  1.00 95.05           N  
ATOM    512  CA  ALA A  55       4.875  -5.391  -1.632  1.00 95.05           C  
ATOM    513  C   ALA A  55       6.017  -6.326  -1.190  1.00 95.05           C  
ATOM    514  O   ALA A  55       7.202  -6.026  -1.365  1.00 95.05           O  
ATOM    515  CB  ALA A  55       4.532  -5.566  -3.111  1.00 95.05           C  
ATOM    516  H   ALA A  55       5.365  -3.396  -2.191  1.00 95.05           H  
ATOM    517  HA  ALA A  55       3.988  -5.619  -1.041  1.00 95.05           H  
ATOM    518  HB1 ALA A  55       3.872  -4.763  -3.440  1.00 95.05           H  
ATOM    519  HB2 ALA A  55       5.455  -5.545  -3.693  1.00 95.05           H  
ATOM    520  HB3 ALA A  55       4.022  -6.517  -3.261  1.00 95.05           H  
ATOM    521  N   GLY A  56       5.657  -7.472  -0.616  1.00 95.31           N  
ATOM    522  CA  GLY A  56       6.591  -8.464  -0.085  1.00 95.31           C  
ATOM    523  C   GLY A  56       7.200  -8.104   1.274  1.00 95.31           C  
ATOM    524  O   GLY A  56       8.129  -8.786   1.708  1.00 95.31           O  
ATOM    525  H   GLY A  56       4.676  -7.616  -0.420  1.00 95.31           H  
ATOM    526  HA2 GLY A  56       7.404  -8.610  -0.796  1.00 95.31           H  
ATOM    527  HA3 GLY A  56       6.060  -9.409   0.031  1.00 95.31           H  
ATOM    528  N   LYS A  57       6.715  -7.053   1.947  1.00 94.80           N  
ATOM    529  CA  LYS A  57       7.207  -6.628   3.264  1.00 94.80           C  
ATOM    530  C   LYS A  57       6.097  -6.536   4.304  1.00 94.80           C  
ATOM    531  O   LYS A  57       4.909  -6.429   4.003  1.00 94.80           O  
ATOM    532  CB  LYS A  57       7.962  -5.294   3.163  1.00 94.80           C  
ATOM    533  CG  LYS A  57       9.203  -5.369   2.263  1.00 94.80           C  
ATOM    534  CD  LYS A  57      10.050  -4.110   2.468  1.00 94.80           C  
ATOM    535  CE  LYS A  57      11.161  -4.007   1.423  1.00 94.80           C  
ATOM    536  NZ  LYS A  57      11.682  -2.620   1.384  1.00 94.80           N1+
ATOM    537  H   LYS A  57       5.940  -6.542   1.548  1.00 94.80           H  
ATOM    538  HA  LYS A  57       7.902  -7.380   3.636  1.00 94.80           H  
ATOM    539  HB2 LYS A  57       7.283  -4.528   2.789  1.00 94.80           H  
ATOM    540  HB3 LYS A  57       8.280  -5.001   4.164  1.00 94.80           H  
ATOM    541  HG2 LYS A  57       8.887  -5.435   1.222  1.00 94.80           H  
ATOM    542  HG3 LYS A  57       9.796  -6.247   2.516  1.00 94.80           H  
ATOM    543  HD2 LYS A  57      10.487  -4.125   3.467  1.00 94.80           H  
ATOM    544  HD3 LYS A  57       9.405  -3.235   2.394  1.00 94.80           H  
ATOM    545  HE2 LYS A  57      11.949  -4.723   1.660  1.00 94.80           H  
ATOM    546  HE3 LYS A  57      10.737  -4.265   0.452  1.00 94.80           H  
ATOM    547  HZ1 LYS A  57      12.394  -2.508   0.677  1.00 94.80           H  
ATOM    548  HZ2 LYS A  57      10.924  -1.995   1.149  1.00 94.80           H  
ATOM    549  HZ3 LYS A  57      12.028  -2.331   2.288  1.00 94.80           H  
ATOM    550  N   ASP A  58       6.540  -6.553   5.553  1.00 96.31           N  
ATOM    551  CA  ASP A  58       5.715  -6.251   6.709  1.00 96.31           C  
ATOM    552  C   ASP A  58       5.644  -4.738   6.959  1.00 96.31           C  
ATOM    553  O   ASP A  58       6.641  -4.026   6.832  1.00 96.31           O  
ATOM    554  CB  ASP A  58       6.295  -6.953   7.938  1.00 96.31           C  
ATOM    555  CG  ASP A  58       6.195  -8.476   7.865  1.00 96.31           C  
ATOM    556  OD1 ASP A  58       5.064  -8.971   7.704  1.00 96.31           O  
ATOM    557  OD2 ASP A  58       7.184  -9.152   8.235  1.00 96.31           O1-
ATOM    558  H   ASP A  58       7.537  -6.624   5.701  1.00 96.31           H  
ATOM    559  HA  ASP A  58       4.706  -6.628   6.544  1.00 96.31           H  
ATOM    560  HB2 ASP A  58       5.746  -6.619   8.818  1.00 96.31           H  
ATOM    561  HB3 ASP A  58       7.336  -6.657   8.064  1.00 96.31           H  
ATOM    562  N   THR A  59       4.481  -4.263   7.396  1.00 96.38           N  
ATOM    563  CA  THR A  59       4.262  -2.906   7.907  1.00 96.38           C  
ATOM    564  C   THR A  59       3.428  -2.945   9.189  1.00 96.38           C  
ATOM    565  O   THR A  59       2.758  -3.940   9.477  1.00 96.38           O  
ATOM    566  CB  THR A  59       3.636  -2.006   6.831  1.00 96.38           C  
ATOM    567  CG2 THR A  59       2.211  -2.401   6.458  1.00 96.38           C  
ATOM    568  OG1 THR A  59       3.607  -0.678   7.295  1.00 96.38           O  
ATOM    569  H   THR A  59       3.696  -4.898   7.426  1.00 96.38           H  
ATOM    570  HA  THR A  59       5.228  -2.468   8.161  1.00 96.38           H  
ATOM    571  HB  THR A  59       4.256  -2.043   5.936  1.00 96.38           H  
ATOM    572  HG1 THR A  59       3.234  -0.134   6.596  1.00 96.38           H  
ATOM    573 HG21 THR A  59       1.810  -1.688   5.738  1.00 96.38           H  
ATOM    574 HG22 THR A  59       1.571  -2.417   7.340  1.00 96.38           H  
ATOM    575 HG23 THR A  59       2.219  -3.394   6.007  1.00 96.38           H  
ATOM    576  N   HIS A  60       3.473  -1.875   9.983  1.00 96.00           N  
ATOM    577  CA  HIS A  60       2.630  -1.722  11.169  1.00 96.00           C  
ATOM    578  C   HIS A  60       1.535  -0.699  10.885  1.00 96.00           C  
ATOM    579  O   HIS A  60       1.812   0.478  10.676  1.00 96.00           O  
ATOM    580  CB  HIS A  60       3.465  -1.359  12.401  1.00 96.00           C  
ATOM    581  CG  HIS A  60       4.283  -2.518  12.906  1.00 96.00           C  
ATOM    582  CD2 HIS A  60       3.987  -3.332  13.968  1.00 96.00           C  
ATOM    583  ND1 HIS A  60       5.453  -2.983  12.354  1.00 96.00           N  
ATOM    584  CE1 HIS A  60       5.857  -4.046  13.068  1.00 96.00           C  
ATOM    585  NE2 HIS A  60       4.988  -4.305  14.058  1.00 96.00           N  
ATOM    586  H   HIS A  60       3.916  -1.044   9.615  1.00 96.00           H  
ATOM    587  HA  HIS A  60       2.143  -2.672  11.394  1.00 96.00           H  
ATOM    588  HB2 HIS A  60       4.122  -0.521  12.167  1.00 96.00           H  
ATOM    589  HB3 HIS A  60       2.792  -1.043  13.198  1.00 96.00           H  
ATOM    590  HD1 HIS A  60       5.932  -2.584  11.560  1.00 96.00           H  
ATOM    591  HD2 HIS A  60       3.124  -3.248  14.612  1.00 96.00           H  
ATOM    592  HE1 HIS A  60       6.755  -4.614  12.880  1.00 96.00           H  
ATOM    593  N   ILE A  61       0.285  -1.159  10.903  1.00 95.05           N  
ATOM    594  CA  ILE A  61      -0.905  -0.334  10.691  1.00 95.05           C  
ATOM    595  C   ILE A  61      -1.748  -0.424  11.953  1.00 95.05           C  
ATOM    596  O   ILE A  61      -2.157  -1.515  12.351  1.00 95.05           O  
ATOM    597  CB  ILE A  61      -1.676  -0.804   9.442  1.00 95.05           C  
ATOM    598  CG1 ILE A  61      -0.837  -0.577   8.166  1.00 95.05           C  
ATOM    599  CG2 ILE A  61      -3.012  -0.052   9.334  1.00 95.05           C  
ATOM    600  CD1 ILE A  61      -1.351  -1.357   6.952  1.00 95.05           C  
ATOM    601  H   ILE A  61       0.142  -2.138  11.101  1.00 95.05           H  
ATOM    602  HA  ILE A  61      -0.618   0.707  10.540  1.00 95.05           H  
ATOM    603  HB  ILE A  61      -1.886  -1.869   9.545  1.00 95.05           H  
ATOM    604 HG12 ILE A  61      -0.818   0.487   7.930  1.00 95.05           H  
ATOM    605 HG13 ILE A  61       0.193  -0.891   8.337  1.00 95.05           H  
ATOM    606 HG21 ILE A  61      -2.828   1.023   9.342  1.00 95.05           H  
ATOM    607 HG22 ILE A  61      -3.532  -0.331   8.417  1.00 95.05           H  
ATOM    608 HG23 ILE A  61      -3.666  -0.311  10.166  1.00 95.05           H  
ATOM    609 HD11 ILE A  61      -2.356  -1.042   6.673  1.00 95.05           H  
ATOM    610 HD12 ILE A  61      -0.677  -1.199   6.109  1.00 95.05           H  
ATOM    611 HD13 ILE A  61      -1.348  -2.425   7.167  1.00 95.05           H  
ATOM    612  N   GLU A  62      -2.001   0.714  12.601  1.00 92.03           N  
ATOM    613  CA  GLU A  62      -2.830   0.777  13.809  1.00 92.03           C  
ATOM    614  C   GLU A  62      -2.388  -0.210  14.914  1.00 92.03           C  
ATOM    615  O   GLU A  62      -3.213  -0.859  15.560  1.00 92.03           O  
ATOM    616  CB  GLU A  62      -4.310   0.614  13.418  1.00 92.03           C  
ATOM    617  CG  GLU A  62      -4.836   1.704  12.472  1.00 92.03           C  
ATOM    618  CD  GLU A  62      -4.701   3.082  13.120  1.00 92.03           C  
ATOM    619  OE1 GLU A  62      -3.731   3.783  12.786  1.00 92.03           O  
ATOM    620  OE2 GLU A  62      -5.498   3.349  14.047  1.00 92.03           O1-
ATOM    621  H   GLU A  62      -1.705   1.588  12.192  1.00 92.03           H  
ATOM    622  HA  GLU A  62      -2.705   1.772  14.235  1.00 92.03           H  
ATOM    623  HB2 GLU A  62      -4.467  -0.359  12.954  1.00 92.03           H  
ATOM    624  HB3 GLU A  62      -4.897   0.636  14.337  1.00 92.03           H  
ATOM    625  HG2 GLU A  62      -4.293   1.671  11.527  1.00 92.03           H  
ATOM    626  HG3 GLU A  62      -5.885   1.503  12.253  1.00 92.03           H  
ATOM    627  N   GLY A  63      -1.072  -0.377  15.090  1.00 92.60           N  
ATOM    628  CA  GLY A  63      -0.480  -1.319  16.052  1.00 92.60           C  
ATOM    629  C   GLY A  63      -0.562  -2.798  15.649  1.00 92.60           C  
ATOM    630  O   GLY A  63      -0.164  -3.663  16.420  1.00 92.60           O  
ATOM    631  H   GLY A  63      -0.452   0.174  14.514  1.00 92.60           H  
ATOM    632  HA2 GLY A  63      -0.980  -1.208  17.013  1.00 92.60           H  
ATOM    633  HA3 GLY A  63       0.573  -1.069  16.186  1.00 92.60           H  
ATOM    634  N   THR A  64      -1.064  -3.109  14.451  1.00 95.14           N  
ATOM    635  CA  THR A  64      -1.157  -4.473  13.913  1.00 95.14           C  
ATOM    636  C   THR A  64      -0.080  -4.693  12.859  1.00 95.14           C  
ATOM    637  O   THR A  64       0.081  -3.873  11.956  1.00 95.14           O  
ATOM    638  CB  THR A  64      -2.547  -4.722  13.312  1.00 95.14           C  
ATOM    639  CG2 THR A  64      -2.761  -6.170  12.874  1.00 95.14           C  
ATOM    640  OG1 THR A  64      -3.523  -4.424  14.290  1.00 95.14           O  
ATOM    641  H   THR A  64      -1.360  -2.357  13.844  1.00 95.14           H  
ATOM    642  HA  THR A  64      -1.011  -5.193  14.718  1.00 95.14           H  
ATOM    643  HB  THR A  64      -2.692  -4.068  12.454  1.00 95.14           H  
ATOM    644  HG1 THR A  64      -3.303  -3.538  14.588  1.00 95.14           H  
ATOM    645 HG21 THR A  64      -2.046  -6.430  12.093  1.00 95.14           H  
ATOM    646 HG22 THR A  64      -3.764  -6.270  12.456  1.00 95.14           H  
ATOM    647 HG23 THR A  64      -2.644  -6.844  13.722  1.00 95.14           H  
ATOM    648  N   LYS A  65       0.636  -5.817  12.947  1.00 96.97           N  
ATOM    649  CA  LYS A  65       1.547  -6.261  11.889  1.00 96.97           C  
ATOM    650  C   LYS A  65       0.740  -6.748  10.682  1.00 96.97           C  
ATOM    651  O   LYS A  65      -0.127  -7.613  10.827  1.00 96.97           O  
ATOM    652  CB  LYS A  65       2.494  -7.340  12.440  1.00 96.97           C  
ATOM    653  CG  LYS A  65       3.512  -7.764  11.377  1.00 96.97           C  
ATOM    654  CD  LYS A  65       4.518  -8.812  11.879  1.00 96.97           C  
ATOM    655  CE  LYS A  65       5.383  -9.075  10.651  1.00 96.97           C  
ATOM    656  NZ  LYS A  65       6.477 -10.059  10.784  1.00 96.97           N1+
ATOM    657  H   LYS A  65       0.466  -6.440  13.723  1.00 96.97           H  
ATOM    658  HA  LYS A  65       2.148  -5.411  11.569  1.00 96.97           H  
ATOM    659  HB2 LYS A  65       3.030  -6.937  13.299  1.00 96.97           H  
ATOM    660  HB3 LYS A  65       1.917  -8.209  12.758  1.00 96.97           H  
ATOM    661  HG2 LYS A  65       4.053  -6.880  11.042  1.00 96.97           H  
ATOM    662  HG3 LYS A  65       2.978  -8.184  10.525  1.00 96.97           H  
ATOM    663  HD2 LYS A  65       4.000  -9.720  12.188  1.00 96.97           H  
ATOM    664  HD3 LYS A  65       5.115  -8.405  12.696  1.00 96.97           H  
ATOM    665  HE2 LYS A  65       5.811  -8.124  10.335  1.00 96.97           H  
ATOM    666  HE3 LYS A  65       4.726  -9.400   9.844  1.00 96.97           H  
ATOM    667  HZ1 LYS A  65       6.930 -10.057   9.882  1.00 96.97           H  
ATOM    668  HZ2 LYS A  65       7.163  -9.776  11.471  1.00 96.97           H  
ATOM    669  HZ3 LYS A  65       6.125 -10.991  10.947  1.00 96.97           H  
ATOM    670  N   VAL A  66       1.044  -6.202   9.510  1.00 97.32           N  
ATOM    671  CA  VAL A  66       0.379  -6.508   8.243  1.00 97.32           C  
ATOM    672  C   VAL A  66       1.435  -6.875   7.218  1.00 97.32           C  
ATOM    673  O   VAL A  66       2.324  -6.074   6.933  1.00 97.32           O  
ATOM    674  CB  VAL A  66      -0.457  -5.320   7.737  1.00 97.32           C  
ATOM    675  CG1 VAL A  66      -1.277  -5.713   6.499  1.00 97.32           C  
ATOM    676  CG2 VAL A  66      -1.385  -4.803   8.844  1.00 97.32           C  
ATOM    677  H   VAL A  66       1.746  -5.476   9.493  1.00 97.32           H  
ATOM    678  HA  VAL A  66      -0.290  -7.358   8.380  1.00 97.32           H  
ATOM    679  HB  VAL A  66       0.210  -4.504   7.459  1.00 97.32           H  
ATOM    680 HG11 VAL A  66      -0.619  -6.048   5.697  1.00 97.32           H  
ATOM    681 HG12 VAL A  66      -1.825  -4.846   6.130  1.00 97.32           H  
ATOM    682 HG13 VAL A  66      -1.978  -6.512   6.742  1.00 97.32           H  
ATOM    683 HG21 VAL A  66      -0.793  -4.373   9.652  1.00 97.32           H  
ATOM    684 HG22 VAL A  66      -2.015  -4.000   8.460  1.00 97.32           H  
ATOM    685 HG23 VAL A  66      -2.010  -5.603   9.240  1.00 97.32           H  
ATOM    686  N   PHE A  67       1.325  -8.072   6.656  1.00 97.32           N  
ATOM    687  CA  PHE A  67       2.153  -8.498   5.537  1.00 97.32           C  
ATOM    688  C   PHE A  67       1.427  -8.193   4.230  1.00 97.32           C  
ATOM    689  O   PHE A  67       0.304  -8.657   4.028  1.00 97.32           O  
ATOM    690  CB  PHE A  67       2.474  -9.988   5.667  1.00 97.32           C  
ATOM    691  CG  PHE A  67       3.288 -10.510   4.502  1.00 97.32           C  
ATOM    692  CD1 PHE A  67       2.695 -11.353   3.543  1.00 97.32           C  
ATOM    693  CD2 PHE A  67       4.632 -10.121   4.358  1.00 97.32           C  
ATOM    694  CE1 PHE A  67       3.450 -11.817   2.452  1.00 97.32           C  
ATOM    695  CE2 PHE A  67       5.383 -10.578   3.262  1.00 97.32           C  
ATOM    696  CZ  PHE A  67       4.794 -11.427   2.310  1.00 97.32           C  
ATOM    697  H   PHE A  67       0.543  -8.659   6.912  1.00 97.32           H  
ATOM    698  HA  PHE A  67       3.098  -7.954   5.546  1.00 97.32           H  
ATOM    699  HB2 PHE A  67       3.031 -10.157   6.588  1.00 97.32           H  
ATOM    700  HB3 PHE A  67       1.543 -10.551   5.739  1.00 97.32           H  
ATOM    701  HD1 PHE A  67       1.661 -11.648   3.650  1.00 97.32           H  
ATOM    702  HD2 PHE A  67       5.087  -9.476   5.094  1.00 97.32           H  
ATOM    703  HE1 PHE A  67       2.997 -12.480   1.730  1.00 97.32           H  
ATOM    704  HE2 PHE A  67       6.417 -10.283   3.160  1.00 97.32           H  
ATOM    705  HZ  PHE A  67       5.379 -11.783   1.475  1.00 97.32           H  
ATOM    706  N   PHE A  68       2.063  -7.444   3.332  1.00 97.00           N  
ATOM    707  CA  PHE A  68       1.578  -7.291   1.964  1.00 97.00           C  
ATOM    708  C   PHE A  68       2.309  -8.285   1.073  1.00 97.00           C  
ATOM    709  O   PHE A  68       3.528  -8.226   0.937  1.00 97.00           O  
ATOM    710  CB  PHE A  68       1.749  -5.846   1.485  1.00 97.00           C  
ATOM    711  CG  PHE A  68       0.718  -4.907   2.076  1.00 97.00           C  
ATOM    712  CD1 PHE A  68      -0.445  -4.588   1.349  1.00 97.00           C  
ATOM    713  CD2 PHE A  68       0.901  -4.376   3.366  1.00 97.00           C  
ATOM    714  CE1 PHE A  68      -1.409  -3.728   1.900  1.00 97.00           C  
ATOM    715  CE2 PHE A  68      -0.073  -3.531   3.922  1.00 97.00           C  
ATOM    716  CZ  PHE A  68      -1.226  -3.205   3.191  1.00 97.00           C  
ATOM    717  H   PHE A  68       2.988  -7.099   3.546  1.00 97.00           H  
ATOM    718  HA  PHE A  68       0.513  -7.520   1.915  1.00 97.00           H  
ATOM    719  HB2 PHE A  68       1.652  -5.825   0.400  1.00 97.00           H  
ATOM    720  HB3 PHE A  68       2.752  -5.491   1.728  1.00 97.00           H  
ATOM    721  HD1 PHE A  68      -0.597  -4.993   0.360  1.00 97.00           H  
ATOM    722  HD2 PHE A  68       1.788  -4.626   3.929  1.00 97.00           H  
ATOM    723  HE1 PHE A  68      -2.292  -3.473   1.331  1.00 97.00           H  
ATOM    724  HE2 PHE A  68       0.057  -3.129   4.917  1.00 97.00           H  
ATOM    725  HZ  PHE A  68      -1.967  -2.545   3.617  1.00 97.00           H  
ATOM    726  N   SER A  69       1.575  -9.200   0.440  1.00 95.44           N  
ATOM    727  CA  SER A  69       2.172 -10.103  -0.553  1.00 95.44           C  
ATOM    728  C   SER A  69       2.717  -9.341  -1.773  1.00 95.44           C  
ATOM    729  O   SER A  69       2.434  -8.162  -1.972  1.00 95.44           O  
ATOM    730  CB  SER A  69       1.152 -11.158  -0.985  1.00 95.44           C  
ATOM    731  OG  SER A  69       0.123 -10.547  -1.732  1.00 95.44           O  
ATOM    732  H   SER A  69       0.583  -9.232   0.625  1.00 95.44           H  
ATOM    733  HA  SER A  69       3.010 -10.617  -0.083  1.00 95.44           H  
ATOM    734  HB2 SER A  69       0.732 -11.651  -0.108  1.00 95.44           H  
ATOM    735  HB3 SER A  69       1.643 -11.906  -1.605  1.00 95.44           H  
ATOM    736  HG  SER A  69      -0.480 -10.146  -1.102  1.00 95.44           H  
ATOM    737  N   ASN A  70       3.446 -10.030  -2.659  1.00 93.89           N  
ATOM    738  CA  ASN A  70       3.898  -9.459  -3.941  1.00 93.89           C  
ATOM    739  C   ASN A  70       2.738  -9.049  -4.884  1.00 93.89           C  
ATOM    740  O   ASN A  70       2.951  -8.345  -5.871  1.00 93.89           O  
ATOM    741  CB  ASN A  70       4.835 -10.468  -4.629  1.00 93.89           C  
ATOM    742  CG  ASN A  70       6.159 -10.637  -3.905  1.00 93.89           C  
ATOM    743  ND2 ASN A  70       6.815 -11.761  -4.073  1.00 93.89           N  
ATOM    744  OD1 ASN A  70       6.623  -9.782  -3.177  1.00 93.89           O  
ATOM    745  H   ASN A  70       3.710 -10.978  -2.436  1.00 93.89           H  
ATOM    746  HA  ASN A  70       4.468  -8.553  -3.738  1.00 93.89           H  
ATOM    747  HB2 ASN A  70       4.335 -11.433  -4.713  1.00 93.89           H  
ATOM    748  HB3 ASN A  70       5.063 -10.114  -5.634  1.00 93.89           H  
ATOM    749 HD21 ASN A  70       7.693 -11.829  -3.578  1.00 93.89           H  
ATOM    750 HD22 ASN A  70       6.476 -12.481  -4.696  1.00 93.89           H  
ATOM    751  N   GLN A  71       1.513  -9.493  -4.589  1.00 93.26           N  
ATOM    752  CA  GLN A  71       0.269  -9.118  -5.275  1.00 93.26           C  
ATOM    753  C   GLN A  71      -0.555  -8.121  -4.444  1.00 93.26           C  
ATOM    754  O   GLN A  71      -1.772  -8.082  -4.555  1.00 93.26           O  
ATOM    755  CB  GLN A  71      -0.538 -10.390  -5.580  1.00 93.26           C  
ATOM    756  CG  GLN A  71       0.181 -11.354  -6.533  1.00 93.26           C  
ATOM    757  CD  GLN A  71      -0.591 -12.657  -6.695  1.00 93.26           C  
ATOM    758  NE2 GLN A  71      -0.656 -13.214  -7.883  1.00 93.26           N  
ATOM    759  OE1 GLN A  71      -1.122 -13.223  -5.755  1.00 93.26           O  
ATOM    760  H   GLN A  71       1.401 -10.041  -3.748  1.00 93.26           H  
ATOM    761  HA  GLN A  71       0.494  -8.619  -6.218  1.00 93.26           H  
ATOM    762  HB2 GLN A  71      -0.751 -10.897  -4.638  1.00 93.26           H  
ATOM    763  HB3 GLN A  71      -1.488 -10.116  -6.040  1.00 93.26           H  
ATOM    764  HG2 GLN A  71       0.294 -10.871  -7.503  1.00 93.26           H  
ATOM    765  HG3 GLN A  71       1.172 -11.601  -6.151  1.00 93.26           H  
ATOM    766 HE21 GLN A  71      -0.272 -12.757  -8.698  1.00 93.26           H  
ATOM    767 HE22 GLN A  71      -1.205 -14.061  -7.933  1.00 93.26           H  
ATOM    768  N   CYS A  72       0.094  -7.421  -3.507  1.00 95.30           N  
ATOM    769  CA  CYS A  72      -0.518  -6.447  -2.609  1.00 95.30           C  
ATOM    770  C   CYS A  72      -1.726  -6.933  -1.799  1.00 95.30           C  
ATOM    771  O   CYS A  72      -2.430  -6.118  -1.216  1.00 95.30           O  
ATOM    772  CB  CYS A  72      -0.789  -5.152  -3.374  1.00 95.30           C  
ATOM    773  SG  CYS A  72       0.709  -4.260  -3.831  1.00 95.30           S  
ATOM    774  H   CYS A  72       1.090  -7.549  -3.411  1.00 95.30           H  
ATOM    775  HA  CYS A  72       0.234  -6.226  -1.850  1.00 95.30           H  
ATOM    776  HB2 CYS A  72      -1.387  -5.369  -4.258  1.00 95.30           H  
ATOM    777  HB3 CYS A  72      -1.376  -4.486  -2.740  1.00 95.30           H  
ATOM    778  N   LEU A  73      -1.936  -8.247  -1.691  1.00 94.51           N  
ATOM    779  CA  LEU A  73      -2.950  -8.822  -0.812  1.00 94.51           C  
ATOM    780  C   LEU A  73      -2.480  -8.682   0.648  1.00 94.51           C  
ATOM    781  O   LEU A  73      -1.467  -9.311   0.989  1.00 94.51           O  
ATOM    782  CB  LEU A  73      -3.225 -10.290  -1.192  1.00 94.51           C  
ATOM    783  CG  LEU A  73      -3.709 -10.492  -2.640  1.00 94.51           C  
ATOM    784  CD1 LEU A  73      -3.793 -11.986  -2.947  1.00 94.51           C  
ATOM    785  CD2 LEU A  73      -5.081  -9.857  -2.871  1.00 94.51           C  
ATOM    786  H   LEU A  73      -1.433  -8.848  -2.328  1.00 94.51           H  
ATOM    787  HA  LEU A  73      -3.875  -8.263  -0.951  1.00 94.51           H  
ATOM    788  HB2 LEU A  73      -3.983 -10.682  -0.514  1.00 94.51           H  
ATOM    789  HB3 LEU A  73      -2.322 -10.879  -1.037  1.00 94.51           H  
ATOM    790  HG  LEU A  73      -2.991 -10.056  -3.335  1.00 94.51           H  
ATOM    791 HD11 LEU A  73      -4.118 -12.126  -3.978  1.00 94.51           H  
ATOM    792 HD12 LEU A  73      -2.807 -12.438  -2.842  1.00 94.51           H  
ATOM    793 HD13 LEU A  73      -4.499 -12.475  -2.275  1.00 94.51           H  
ATOM    794 HD21 LEU A  73      -5.003  -8.772  -2.809  1.00 94.51           H  
ATOM    795 HD22 LEU A  73      -5.798 -10.220  -2.136  1.00 94.51           H  
ATOM    796 HD23 LEU A  73      -5.433 -10.105  -3.872  1.00 94.51           H  
ATOM    797  N   PRO A  74      -3.161  -7.873   1.486  1.00 96.05           N  
ATOM    798  CA  PRO A  74      -2.796  -7.705   2.885  1.00 96.05           C  
ATOM    799  C   PRO A  74      -3.214  -8.923   3.711  1.00 96.05           C  
ATOM    800  O   PRO A  74      -4.311  -9.458   3.556  1.00 96.05           O  
ATOM    801  CB  PRO A  74      -3.495  -6.424   3.349  1.00 96.05           C  
ATOM    802  CG  PRO A  74      -4.711  -6.294   2.432  1.00 96.05           C  
ATOM    803  CD  PRO A  74      -4.312  -7.031   1.158  1.00 96.05           C  
ATOM    804  HA  PRO A  74      -1.718  -7.565   2.969  1.00 96.05           H  
ATOM    805  HB2 PRO A  74      -2.829  -5.577   3.186  1.00 96.05           H  
ATOM    806  HB3 PRO A  74      -3.785  -6.465   4.399  1.00 96.05           H  
ATOM    807  HG2 PRO A  74      -5.582  -6.785   2.864  1.00 96.05           H  
ATOM    808  HG3 PRO A  74      -4.942  -5.249   2.225  1.00 96.05           H  
ATOM    809  HD2 PRO A  74      -5.148  -7.634   0.804  1.00 96.05           H  
ATOM    810  HD3 PRO A  74      -4.051  -6.285   0.407  1.00 96.05           H  
ATOM    811  N   GLN A  75      -2.352  -9.335   4.635  1.00 96.58           N  
ATOM    812  CA  GLN A  75      -2.602 -10.393   5.611  1.00 96.58           C  
ATOM    813  C   GLN A  75      -2.299  -9.865   7.012  1.00 96.58           C  
ATOM    814  O   GLN A  75      -1.212  -9.345   7.266  1.00 96.58           O  
ATOM    815  CB  GLN A  75      -1.734 -11.622   5.308  1.00 96.58           C  
ATOM    816  CG  GLN A  75      -2.008 -12.230   3.924  1.00 96.58           C  
ATOM    817  CD  GLN A  75      -1.154 -13.462   3.648  1.00 96.58           C  
ATOM    818  NE2 GLN A  75      -1.114 -13.928   2.420  1.00 96.58           N  
ATOM    819  OE1 GLN A  75      -0.510 -14.036   4.509  1.00 96.58           O  
ATOM    820  H   GLN A  75      -1.433  -8.914   4.637  1.00 96.58           H  
ATOM    821  HA  GLN A  75      -3.649 -10.692   5.572  1.00 96.58           H  
ATOM    822  HB2 GLN A  75      -1.931 -12.377   6.070  1.00 96.58           H  
ATOM    823  HB3 GLN A  75      -0.684 -11.341   5.365  1.00 96.58           H  
ATOM    824  HG2 GLN A  75      -3.060 -12.509   3.851  1.00 96.58           H  
ATOM    825  HG3 GLN A  75      -1.795 -11.491   3.154  1.00 96.58           H  
ATOM    826 HE21 GLN A  75      -0.560 -14.761   2.286  1.00 96.58           H  
ATOM    827 HE22 GLN A  75      -1.653 -13.487   1.688  1.00 96.58           H  
ATOM    828  N   TRP A  76      -3.254  -9.987   7.931  1.00 95.40           N  
ATOM    829  CA  TRP A  76      -3.118  -9.504   9.305  1.00 95.40           C  
ATOM    830  C   TRP A  76      -3.974 -10.330  10.266  1.00 95.40           C  
ATOM    831  O   TRP A  76      -4.898 -11.030   9.856  1.00 95.40           O  
ATOM    832  CB  TRP A  76      -3.498  -8.019   9.372  1.00 95.40           C  
ATOM    833  CG  TRP A  76      -4.951  -7.702   9.192  1.00 95.40           C  
ATOM    834  CD1 TRP A  76      -5.829  -7.434  10.183  1.00 95.40           C  
ATOM    835  CD2 TRP A  76      -5.715  -7.612   7.953  1.00 95.40           C  
ATOM    836  CE2 TRP A  76      -7.074  -7.325   8.279  1.00 95.40           C  
ATOM    837  CE3 TRP A  76      -5.406  -7.759   6.586  1.00 95.40           C  
ATOM    838  NE1 TRP A  76      -7.086  -7.228   9.651  1.00 95.40           N  
ATOM    839  CZ2 TRP A  76      -8.077  -7.199   7.309  1.00 95.40           C  
ATOM    840  CZ3 TRP A  76      -6.408  -7.650   5.606  1.00 95.40           C  
ATOM    841  CH2 TRP A  76      -7.736  -7.355   5.955  1.00 95.40           C  
ATOM    842  H   TRP A  76      -4.132 -10.419   7.680  1.00 95.40           H  
ATOM    843  HA  TRP A  76      -2.077  -9.602   9.611  1.00 95.40           H  
ATOM    844  HB2 TRP A  76      -2.940  -7.491   8.599  1.00 95.40           H  
ATOM    845  HB3 TRP A  76      -3.172  -7.622  10.334  1.00 95.40           H  
ATOM    846  HD1 TRP A  76      -5.574  -7.385  11.232  1.00 95.40           H  
ATOM    847  HE1 TRP A  76      -7.903  -6.978  10.190  1.00 95.40           H  
ATOM    848  HE3 TRP A  76      -4.391  -7.978   6.292  1.00 95.40           H  
ATOM    849  HZ2 TRP A  76      -9.099  -7.023   7.608  1.00 95.40           H  
ATOM    850  HZ3 TRP A  76      -6.164  -7.834   4.569  1.00 95.40           H  
ATOM    851  HH2 TRP A  76      -8.490  -7.283   5.186  1.00 95.40           H  
ATOM    852  N   ASN A  77      -3.682 -10.224  11.563  1.00 94.89           N  
ATOM    853  CA  ASN A  77      -4.433 -10.907  12.617  1.00 94.89           C  
ATOM    854  C   ASN A  77      -5.044  -9.900  13.604  1.00 94.89           C  
ATOM    855  O   ASN A  77      -4.623  -9.789  14.753  1.00 94.89           O  
ATOM    856  CB  ASN A  77      -3.539 -11.968  13.279  1.00 94.89           C  
ATOM    857  CG  ASN A  77      -4.326 -12.860  14.224  1.00 94.89           C  
ATOM    858  ND2 ASN A  77      -3.649 -13.566  15.099  1.00 94.89           N  
ATOM    859  OD1 ASN A  77      -5.543 -12.956  14.183  1.00 94.89           O  
ATOM    860  H   ASN A  77      -2.903  -9.639  11.830  1.00 94.89           H  
ATOM    861  HA  ASN A  77      -5.272 -11.436  12.168  1.00 94.89           H  
ATOM    862  HB2 ASN A  77      -3.099 -12.604  12.510  1.00 94.89           H  
ATOM    863  HB3 ASN A  77      -2.737 -11.478  13.830  1.00 94.89           H  
ATOM    864 HD21 ASN A  77      -2.642 -13.497  15.144  1.00 94.89           H  
ATOM    865 HD22 ASN A  77      -4.186 -14.162  15.714  1.00 94.89           H  
ATOM    866  N   ASN A  78      -6.027  -9.128  13.136  1.00 93.80           N  
ATOM    867  CA  ASN A  78      -6.827  -8.231  13.972  1.00 93.80           C  
ATOM    868  C   ASN A  78      -8.239  -8.088  13.389  1.00 93.80           C  
ATOM    869  O   ASN A  78      -8.442  -7.408  12.387  1.00 93.80           O  
ATOM    870  CB  ASN A  78      -6.119  -6.869  14.106  1.00 93.80           C  
ATOM    871  CG  ASN A  78      -6.853  -5.888  15.002  1.00 93.80           C  
ATOM    872  ND2 ASN A  78      -6.218  -4.789  15.316  1.00 93.80           N  
ATOM    873  OD1 ASN A  78      -7.987  -6.089  15.423  1.00 93.80           O  
ATOM    874  H   ASN A  78      -6.292  -9.238  12.168  1.00 93.80           H  
ATOM    875  HA  ASN A  78      -6.910  -8.661  14.970  1.00 93.80           H  
ATOM    876  HB2 ASN A  78      -6.014  -6.400  13.128  1.00 93.80           H  
ATOM    877  HB3 ASN A  78      -5.126  -7.027  14.524  1.00 93.80           H  
ATOM    878 HD21 ASN A  78      -6.668  -4.125  15.931  1.00 93.80           H  
ATOM    879 HD22 ASN A  78      -5.277  -4.654  14.972  1.00 93.80           H  
ATOM    880  N   ARG A  79      -9.231  -8.700  14.047  1.00 92.98           N  
ATOM    881  CA  ARG A  79     -10.636  -8.707  13.593  1.00 92.98           C  
ATOM    882  C   ARG A  79     -11.322  -7.336  13.637  1.00 92.98           C  
ATOM    883  O   ARG A  79     -12.393  -7.188  13.064  1.00 92.98           O  
ATOM    884  CB  ARG A  79     -11.453  -9.715  14.417  1.00 92.98           C  
ATOM    885  CG  ARG A  79     -11.021 -11.169  14.194  1.00 92.98           C  
ATOM    886  CD  ARG A  79     -11.937 -12.104  14.993  1.00 92.98           C  
ATOM    887  NE  ARG A  79     -11.572 -13.519  14.802  1.00 92.98           N  
ATOM    888  CZ  ARG A  79     -12.109 -14.556  15.422  1.00 92.98           C  
ATOM    889  NH1 ARG A  79     -13.053 -14.419  16.312  1.00 92.98           N1+
ATOM    890  NH2 ARG A  79     -11.701 -15.764  15.156  1.00 92.98           N  
ATOM    891  H   ARG A  79      -8.985  -9.219  14.877  1.00 92.98           H  
ATOM    892  HA  ARG A  79     -10.666  -8.999  12.543  1.00 92.98           H  
ATOM    893  HB2 ARG A  79     -11.369  -9.466  15.475  1.00 92.98           H  
ATOM    894  HB3 ARG A  79     -12.501  -9.627  14.132  1.00 92.98           H  
ATOM    895  HG2 ARG A  79     -11.096 -11.409  13.133  1.00 92.98           H  
ATOM    896  HG3 ARG A  79      -9.990 -11.308  14.520  1.00 92.98           H  
ATOM    897  HD2 ARG A  79     -11.861 -11.847  16.049  1.00 92.98           H  
ATOM    898  HD3 ARG A  79     -12.966 -11.950  14.666  1.00 92.98           H  
ATOM    899  HE  ARG A  79     -10.848 -13.715  14.125  1.00 92.98           H  
ATOM    900 HH11 ARG A  79     -13.450 -15.228  16.768  1.00 92.98           H  
ATOM    901 HH12 ARG A  79     -13.415 -13.497  16.505  1.00 92.98           H  
ATOM    902 HH21 ARG A  79     -10.982 -15.919  14.464  1.00 92.98           H  
ATOM    903 HH22 ARG A  79     -12.115 -16.559  15.622  1.00 92.98           H  
ATOM    904  N   ARG A  80     -10.744  -6.352  14.334  1.00 95.79           N  
ATOM    905  CA  ARG A  80     -11.260  -4.972  14.399  1.00 95.79           C  
ATOM    906  C   ARG A  80     -10.600  -4.043  13.383  1.00 95.79           C  
ATOM    907  O   ARG A  80     -10.865  -2.846  13.410  1.00 95.79           O  
ATOM    908  CB  ARG A  80     -11.112  -4.404  15.817  1.00 95.79           C  
ATOM    909  CG  ARG A  80     -11.914  -5.189  16.857  1.00 95.79           C  
ATOM    910  CD  ARG A  80     -11.801  -4.476  18.206  1.00 95.79           C  
ATOM    911  NE  ARG A  80     -12.558  -5.180  19.257  1.00 95.79           N  
ATOM    912  CZ  ARG A  80     -12.617  -4.831  20.529  1.00 95.79           C  
ATOM    913  NH1 ARG A  80     -11.979  -3.791  20.989  1.00 95.79           N1+
ATOM    914  NH2 ARG A  80     -13.329  -5.524  21.371  1.00 95.79           N  
ATOM    915  H   ARG A  80      -9.839  -6.532  14.743  1.00 95.79           H  
ATOM    916  HA  ARG A  80     -12.316  -4.975  14.130  1.00 95.79           H  
ATOM    917  HB2 ARG A  80     -10.059  -4.397  16.096  1.00 95.79           H  
ATOM    918  HB3 ARG A  80     -11.471  -3.375  15.822  1.00 95.79           H  
ATOM    919  HG2 ARG A  80     -12.961  -5.229  16.556  1.00 95.79           H  
ATOM    920  HG3 ARG A  80     -11.521  -6.202  16.946  1.00 95.79           H  
ATOM    921  HD2 ARG A  80     -10.749  -4.421  18.484  1.00 95.79           H  
ATOM    922  HD3 ARG A  80     -12.191  -3.464  18.097  1.00 95.79           H  
ATOM    923  HE  ARG A  80     -13.118  -5.968  18.964  1.00 95.79           H  
ATOM    924 HH11 ARG A  80     -12.045  -3.526  21.961  1.00 95.79           H  
ATOM    925 HH12 ARG A  80     -11.436  -3.233  20.345  1.00 95.79           H  
ATOM    926 HH21 ARG A  80     -13.851  -6.330  21.061  1.00 95.79           H  
ATOM    927 HH22 ARG A  80     -13.379  -5.246  22.342  1.00 95.79           H  
ATOM    928  N   LEU A  81      -9.732  -4.579  12.531  1.00 96.55           N  
ATOM    929  CA  LEU A  81      -9.051  -3.855  11.473  1.00 96.55           C  
ATOM    930  C   LEU A  81      -9.472  -4.456  10.135  1.00 96.55           C  
ATOM    931  O   LEU A  81      -9.456  -5.675   9.970  1.00 96.55           O  
ATOM    932  CB  LEU A  81      -7.536  -3.964  11.713  1.00 96.55           C  
ATOM    933  CG  LEU A  81      -6.684  -3.058  10.811  1.00 96.55           C  
ATOM    934  CD1 LEU A  81      -6.888  -1.584  11.165  1.00 96.55           C  
ATOM    935  CD2 LEU A  81      -5.208  -3.396  11.017  1.00 96.55           C  
ATOM    936  H   LEU A  81      -9.587  -5.578  12.551  1.00 96.55           H  
ATOM    937  HA  LEU A  81      -9.346  -2.807  11.494  1.00 96.55           H  
ATOM    938  HB2 LEU A  81      -7.322  -3.716  12.753  1.00 96.55           H  
ATOM    939  HB3 LEU A  81      -7.238  -4.999  11.549  1.00 96.55           H  
ATOM    940  HG  LEU A  81      -6.939  -3.220   9.764  1.00 96.55           H  
ATOM    941 HD11 LEU A  81      -7.872  -1.250  10.835  1.00 96.55           H  
ATOM    942 HD12 LEU A  81      -6.131  -0.983  10.661  1.00 96.55           H  
ATOM    943 HD13 LEU A  81      -6.788  -1.433  12.240  1.00 96.55           H  
ATOM    944 HD21 LEU A  81      -5.025  -4.435  10.742  1.00 96.55           H  
ATOM    945 HD22 LEU A  81      -4.926  -3.233  12.057  1.00 96.55           H  
ATOM    946 HD23 LEU A  81      -4.591  -2.758  10.384  1.00 96.55           H  
ATOM    947  N   TYR A  82      -9.834  -3.601   9.191  1.00 96.67           N  
ATOM    948  CA  TYR A  82     -10.091  -3.970   7.811  1.00 96.67           C  
ATOM    949  C   TYR A  82      -9.196  -3.128   6.909  1.00 96.67           C  
ATOM    950  O   TYR A  82      -9.158  -1.903   7.029  1.00 96.67           O  
ATOM    951  CB  TYR A  82     -11.579  -3.823   7.492  1.00 96.67           C  
ATOM    952  CG  TYR A  82     -11.914  -4.130   6.049  1.00 96.67           C  
ATOM    953  CD1 TYR A  82     -12.256  -3.094   5.160  1.00 96.67           C  
ATOM    954  CD2 TYR A  82     -11.868  -5.462   5.597  1.00 96.67           C  
ATOM    955  CE1 TYR A  82     -12.567  -3.391   3.820  1.00 96.67           C  
ATOM    956  CE2 TYR A  82     -12.161  -5.759   4.253  1.00 96.67           C  
ATOM    957  CZ  TYR A  82     -12.509  -4.725   3.363  1.00 96.67           C  
ATOM    958  OH  TYR A  82     -12.804  -5.020   2.071  1.00 96.67           O  
ATOM    959  H   TYR A  82      -9.865  -2.615   9.410  1.00 96.67           H  
ATOM    960  HA  TYR A  82      -9.826  -5.015   7.655  1.00 96.67           H  
ATOM    961  HB2 TYR A  82     -12.140  -4.513   8.124  1.00 96.67           H  
ATOM    962  HB3 TYR A  82     -11.905  -2.814   7.741  1.00 96.67           H  
ATOM    963  HD1 TYR A  82     -12.305  -2.074   5.512  1.00 96.67           H  
ATOM    964  HD2 TYR A  82     -11.611  -6.258   6.280  1.00 96.67           H  
ATOM    965  HE1 TYR A  82     -12.863  -2.596   3.151  1.00 96.67           H  
ATOM    966  HE2 TYR A  82     -12.125  -6.777   3.891  1.00 96.67           H  
ATOM    967  HH  TYR A  82     -13.037  -4.235   1.568  1.00 96.67           H  
ATOM    968  N   ILE A  83      -8.446  -3.800   6.041  1.00 97.03           N  
ATOM    969  CA  ILE A  83      -7.497  -3.176   5.123  1.00 97.03           C  
ATOM    970  C   ILE A  83      -7.974  -3.495   3.719  1.00 97.03           C  
ATOM    971  O   ILE A  83      -7.985  -4.656   3.304  1.00 97.03           O  
ATOM    972  CB  ILE A  83      -6.059  -3.666   5.377  1.00 97.03           C  
ATOM    973  CG1 ILE A  83      -5.679  -3.399   6.848  1.00 97.03           C  
ATOM    974  CG2 ILE A  83      -5.083  -2.967   4.410  1.00 97.03           C  
ATOM    975  CD1 ILE A  83      -4.321  -3.968   7.228  1.00 97.03           C  
ATOM    976  H   ILE A  83      -8.536  -4.804   5.990  1.00 97.03           H  
ATOM    977  HA  ILE A  83      -7.507  -2.094   5.254  1.00 97.03           H  
ATOM    978  HB  ILE A  83      -6.018  -4.739   5.196  1.00 97.03           H  
ATOM    979 HG12 ILE A  83      -6.402  -3.877   7.508  1.00 97.03           H  
ATOM    980 HG13 ILE A  83      -5.690  -2.327   7.046  1.00 97.03           H  
ATOM    981 HG21 ILE A  83      -5.065  -1.894   4.601  1.00 97.03           H  
ATOM    982 HG22 ILE A  83      -4.077  -3.369   4.534  1.00 97.03           H  
ATOM    983 HG23 ILE A  83      -5.374  -3.136   3.374  1.00 97.03           H  
ATOM    984 HD11 ILE A  83      -4.211  -3.898   8.310  1.00 97.03           H  
ATOM    985 HD12 ILE A  83      -4.257  -5.016   6.933  1.00 97.03           H  
ATOM    986 HD13 ILE A  83      -3.531  -3.392   6.747  1.00 97.03           H  
ATOM    987  N   LYS A  84      -8.390  -2.457   3.002  1.00 95.35           N  
ATOM    988  CA  LYS A  84      -8.845  -2.561   1.623  1.00 95.35           C  
ATOM    989  C   LYS A  84      -7.719  -2.109   0.707  1.00 95.35           C  
ATOM    990  O   LYS A  84      -7.262  -0.979   0.829  1.00 95.35           O  
ATOM    991  CB  LYS A  84     -10.106  -1.710   1.456  1.00 95.35           C  
ATOM    992  CG  LYS A  84     -10.692  -1.877   0.052  1.00 95.35           C  
ATOM    993  CD  LYS A  84     -11.885  -0.945  -0.145  1.00 95.35           C  
ATOM    994  CE  LYS A  84     -12.296  -1.007  -1.615  1.00 95.35           C  
ATOM    995  NZ  LYS A  84     -13.256   0.070  -1.944  1.00 95.35           N1+
ATOM    996  H   LYS A  84      -8.288  -1.534   3.398  1.00 95.35           H  
ATOM    997  HA  LYS A  84      -9.090  -3.598   1.393  1.00 95.35           H  
ATOM    998  HB2 LYS A  84     -10.847  -2.013   2.195  1.00 95.35           H  
ATOM    999  HB3 LYS A  84      -9.855  -0.663   1.624  1.00 95.35           H  
ATOM   1000  HG2 LYS A  84     -11.000  -2.912  -0.102  1.00 95.35           H  
ATOM   1001  HG3 LYS A  84      -9.933  -1.617  -0.686  1.00 95.35           H  
ATOM   1002  HD2 LYS A  84     -12.711  -1.241   0.502  1.00 95.35           H  
ATOM   1003  HD3 LYS A  84     -11.572   0.072   0.096  1.00 95.35           H  
ATOM   1004  HE2 LYS A  84     -12.707  -1.992  -1.841  1.00 95.35           H  
ATOM   1005  HE3 LYS A  84     -11.393  -0.876  -2.213  1.00 95.35           H  
ATOM   1006  HZ1 LYS A  84     -13.469   0.053  -2.930  1.00 95.35           H  
ATOM   1007  HZ2 LYS A  84     -12.809   0.956  -1.752  1.00 95.35           H  
ATOM   1008  HZ3 LYS A  84     -14.103  -0.006  -1.399  1.00 95.35           H  
ATOM   1009  N   LEU A  85      -7.295  -2.983  -0.200  1.00 95.83           N  
ATOM   1010  CA  LEU A  85      -6.419  -2.591  -1.299  1.00 95.83           C  
ATOM   1011  C   LEU A  85      -7.190  -1.657  -2.242  1.00 95.83           C  
ATOM   1012  O   LEU A  85      -8.276  -2.019  -2.701  1.00 95.83           O  
ATOM   1013  CB  LEU A  85      -5.925  -3.859  -2.017  1.00 95.83           C  
ATOM   1014  CG  LEU A  85      -4.959  -3.584  -3.185  1.00 95.83           C  
ATOM   1015  CD1 LEU A  85      -3.640  -2.999  -2.686  1.00 95.83           C  
ATOM   1016  CD2 LEU A  85      -4.662  -4.890  -3.919  1.00 95.83           C  
ATOM   1017  H   LEU A  85      -7.724  -3.896  -0.237  1.00 95.83           H  
ATOM   1018  HA  LEU A  85      -5.564  -2.049  -0.894  1.00 95.83           H  
ATOM   1019  HB2 LEU A  85      -5.427  -4.506  -1.294  1.00 95.83           H  
ATOM   1020  HB3 LEU A  85      -6.792  -4.394  -2.406  1.00 95.83           H  
ATOM   1021  HG  LEU A  85      -5.413  -2.891  -3.892  1.00 95.83           H  
ATOM   1022 HD11 LEU A  85      -3.804  -1.999  -2.286  1.00 95.83           H  
ATOM   1023 HD12 LEU A  85      -3.217  -3.635  -1.908  1.00 95.83           H  
ATOM   1024 HD13 LEU A  85      -2.942  -2.908  -3.519  1.00 95.83           H  
ATOM   1025 HD21 LEU A  85      -5.585  -5.306  -4.325  1.00 95.83           H  
ATOM   1026 HD22 LEU A  85      -4.204  -5.611  -3.243  1.00 95.83           H  
ATOM   1027 HD23 LEU A  85      -3.978  -4.702  -4.746  1.00 95.83           H  
ATOM   1028  N   ASP A  86      -6.625  -0.486  -2.526  1.00 95.67           N  
ATOM   1029  CA  ASP A  86      -7.216   0.503  -3.430  1.00 95.67           C  
ATOM   1030  C   ASP A  86      -6.520   0.502  -4.794  1.00 95.67           C  
ATOM   1031  O   ASP A  86      -7.191   0.493  -5.826  1.00 95.67           O  
ATOM   1032  CB  ASP A  86      -7.166   1.898  -2.790  1.00 95.67           C  
ATOM   1033  CG  ASP A  86      -8.032   2.021  -1.533  1.00 95.67           C  
ATOM   1034  OD1 ASP A  86      -9.157   1.460  -1.489  1.00 95.67           O  
ATOM   1035  OD2 ASP A  86      -7.578   2.717  -0.598  1.00 95.67           O1-
ATOM   1036  H   ASP A  86      -5.733  -0.257  -2.110  1.00 95.67           H  
ATOM   1037  HA  ASP A  86      -8.264   0.263  -3.608  1.00 95.67           H  
ATOM   1038  HB2 ASP A  86      -6.132   2.144  -2.548  1.00 95.67           H  
ATOM   1039  HB3 ASP A  86      -7.521   2.629  -3.517  1.00 95.67           H  
ATOM   1040  N   SER A  87      -5.184   0.468  -4.815  1.00 95.85           N  
ATOM   1041  CA  SER A  87      -4.402   0.382  -6.052  1.00 95.85           C  
ATOM   1042  C   SER A  87      -3.006  -0.209  -5.832  1.00 95.85           C  
ATOM   1043  O   SER A  87      -2.507  -0.321  -4.710  1.00 95.85           O  
ATOM   1044  CB  SER A  87      -4.312   1.757  -6.733  1.00 95.85           C  
ATOM   1045  OG  SER A  87      -3.586   2.681  -5.951  1.00 95.85           O  
ATOM   1046  H   SER A  87      -4.676   0.488  -3.942  1.00 95.85           H  
ATOM   1047  HA  SER A  87      -4.927  -0.286  -6.734  1.00 95.85           H  
ATOM   1048  HB2 SER A  87      -5.317   2.142  -6.901  1.00 95.85           H  
ATOM   1049  HB3 SER A  87      -3.821   1.647  -7.700  1.00 95.85           H  
ATOM   1050  HG  SER A  87      -3.498   3.511  -6.427  1.00 95.85           H  
ATOM   1051  N   GLU A  88      -2.370  -0.598  -6.936  1.00 95.31           N  
ATOM   1052  CA  GLU A  88      -0.972  -1.015  -6.980  1.00 95.31           C  
ATOM   1053  C   GLU A  88      -0.193  -0.066  -7.892  1.00 95.31           C  
ATOM   1054  O   GLU A  88      -0.686   0.341  -8.944  1.00 95.31           O  
ATOM   1055  CB  GLU A  88      -0.822  -2.446  -7.516  1.00 95.31           C  
ATOM   1056  CG  GLU A  88      -1.656  -3.518  -6.800  1.00 95.31           C  
ATOM   1057  CD  GLU A  88      -1.308  -4.930  -7.311  1.00 95.31           C  
ATOM   1058  OE1 GLU A  88      -1.514  -5.907  -6.569  1.00 95.31           O  
ATOM   1059  OE2 GLU A  88      -0.700  -5.088  -8.399  1.00 95.31           O1-
ATOM   1060  H   GLU A  88      -2.807  -0.433  -7.831  1.00 95.31           H  
ATOM   1061  HA  GLU A  88      -0.536  -0.973  -5.981  1.00 95.31           H  
ATOM   1062  HB2 GLU A  88       0.230  -2.717  -7.441  1.00 95.31           H  
ATOM   1063  HB3 GLU A  88      -1.097  -2.449  -8.571  1.00 95.31           H  
ATOM   1064  HG2 GLU A  88      -1.461  -3.453  -5.730  1.00 95.31           H  
ATOM   1065  HG3 GLU A  88      -2.716  -3.327  -6.968  1.00 95.31           H  
ATOM   1066  N   GLU A  89       1.044   0.236  -7.521  1.00 94.90           N  
ATOM   1067  CA  GLU A  89       1.956   1.055  -8.312  1.00 94.90           C  
ATOM   1068  C   GLU A  89       3.283   0.318  -8.484  1.00 94.90           C  
ATOM   1069  O   GLU A  89       3.799  -0.276  -7.538  1.00 94.90           O  
ATOM   1070  CB  GLU A  89       2.122   2.405  -7.613  1.00 94.90           C  
ATOM   1071  CG  GLU A  89       2.972   3.400  -8.413  1.00 94.90           C  
ATOM   1072  CD  GLU A  89       3.227   4.696  -7.631  1.00 94.90           C  
ATOM   1073  OE1 GLU A  89       4.027   5.511  -8.139  1.00 94.90           O  
ATOM   1074  OE2 GLU A  89       2.642   4.849  -6.529  1.00 94.90           O1-
ATOM   1075  H   GLU A  89       1.372  -0.084  -6.622  1.00 94.90           H  
ATOM   1076  HA  GLU A  89       1.530   1.239  -9.299  1.00 94.90           H  
ATOM   1077  HB2 GLU A  89       1.135   2.839  -7.456  1.00 94.90           H  
ATOM   1078  HB3 GLU A  89       2.584   2.235  -6.640  1.00 94.90           H  
ATOM   1079  HG2 GLU A  89       3.929   2.939  -8.657  1.00 94.90           H  
ATOM   1080  HG3 GLU A  89       2.459   3.627  -9.347  1.00 94.90           H  
ATOM   1081  N   VAL A  90       3.848   0.330  -9.691  1.00 93.15           N  
ATOM   1082  CA  VAL A  90       5.164  -0.253  -9.969  1.00 93.15           C  
ATOM   1083  C   VAL A  90       6.132   0.883 -10.252  1.00 93.15           C  
ATOM   1084  O   VAL A  90       5.998   1.571 -11.261  1.00 93.15           O  
ATOM   1085  CB  VAL A  90       5.114  -1.270 -11.123  1.00 93.15           C  
ATOM   1086  CG1 VAL A  90       6.492  -1.893 -11.364  1.00 93.15           C  
ATOM   1087  CG2 VAL A  90       4.149  -2.421 -10.804  1.00 93.15           C  
ATOM   1088  H   VAL A  90       3.423   0.893 -10.415  1.00 93.15           H  
ATOM   1089  HA  VAL A  90       5.525  -0.785  -9.088  1.00 93.15           H  
ATOM   1090  HB  VAL A  90       4.780  -0.778 -12.037  1.00 93.15           H  
ATOM   1091 HG11 VAL A  90       7.206  -1.122 -11.654  1.00 93.15           H  
ATOM   1092 HG12 VAL A  90       6.833  -2.385 -10.454  1.00 93.15           H  
ATOM   1093 HG13 VAL A  90       6.434  -2.622 -12.173  1.00 93.15           H  
ATOM   1094 HG21 VAL A  90       4.157  -3.147 -11.617  1.00 93.15           H  
ATOM   1095 HG22 VAL A  90       4.441  -2.906  -9.872  1.00 93.15           H  
ATOM   1096 HG23 VAL A  90       3.134  -2.036 -10.700  1.00 93.15           H  
ATOM   1097  N   VAL A  91       7.114   1.058  -9.373  1.00 91.15           N  
ATOM   1098  CA  VAL A  91       8.134   2.102  -9.486  1.00 91.15           C  
ATOM   1099  C   VAL A  91       9.497   1.484  -9.812  1.00 91.15           C  
ATOM   1100  O   VAL A  91       9.821   0.412  -9.286  1.00 91.15           O  
ATOM   1101  CB  VAL A  91       8.185   3.008  -8.239  1.00 91.15           C  
ATOM   1102  CG1 VAL A  91       6.828   3.674  -7.995  1.00 91.15           C  
ATOM   1103  CG2 VAL A  91       8.601   2.285  -6.953  1.00 91.15           C  
ATOM   1104  H   VAL A  91       7.166   0.437  -8.578  1.00 91.15           H  
ATOM   1105  HA  VAL A  91       7.852   2.752 -10.314  1.00 91.15           H  
ATOM   1106  HB  VAL A  91       8.913   3.797  -8.429  1.00 91.15           H  
ATOM   1107 HG11 VAL A  91       6.912   4.425  -7.208  1.00 91.15           H  
ATOM   1108 HG12 VAL A  91       6.484   4.176  -8.899  1.00 91.15           H  
ATOM   1109 HG13 VAL A  91       6.083   2.937  -7.695  1.00 91.15           H  
ATOM   1110 HG21 VAL A  91       9.608   1.884  -7.073  1.00 91.15           H  
ATOM   1111 HG22 VAL A  91       8.618   3.002  -6.131  1.00 91.15           H  
ATOM   1112 HG23 VAL A  91       7.899   1.484  -6.722  1.00 91.15           H  
ATOM   1113  N   PRO A  92      10.312   2.108 -10.678  1.00 87.97           N  
ATOM   1114  CA  PRO A  92      11.712   1.724 -10.822  1.00 87.97           C  
ATOM   1115  C   PRO A  92      12.459   1.988  -9.504  1.00 87.97           C  
ATOM   1116  O   PRO A  92      12.161   2.956  -8.802  1.00 87.97           O  
ATOM   1117  CB  PRO A  92      12.244   2.559 -11.988  1.00 87.97           C  
ATOM   1118  CG  PRO A  92      11.374   3.815 -11.958  1.00 87.97           C  
ATOM   1119  CD  PRO A  92      10.025   3.313 -11.447  1.00 87.97           C  
ATOM   1120  HA  PRO A  92      11.792   0.665 -11.067  1.00 87.97           H  
ATOM   1121  HB2 PRO A  92      12.074   2.022 -12.923  1.00 87.97           H  
ATOM   1122  HB3 PRO A  92      13.302   2.795 -11.875  1.00 87.97           H  
ATOM   1123  HG2 PRO A  92      11.789   4.527 -11.244  1.00 87.97           H  
ATOM   1124  HG3 PRO A  92      11.287   4.272 -12.944  1.00 87.97           H  
ATOM   1125  HD2 PRO A  92       9.381   3.060 -12.288  1.00 87.97           H  
ATOM   1126  HD3 PRO A  92       9.559   4.082 -10.830  1.00 87.97           H  
ATOM   1127  N   VAL A  93      13.400   1.106  -9.163  1.00 78.74           N  
ATOM   1128  CA  VAL A  93      14.330   1.251  -8.027  1.00 78.74           C  
ATOM   1129  C   VAL A  93      15.669   1.765  -8.519  1.00 78.74           C  
ATOM   1130  O   VAL A  93      16.155   1.222  -9.539  1.00 78.74           O  
ATOM   1131  CB  VAL A  93      14.516  -0.063  -7.260  1.00 78.74           C  
ATOM   1132  CG1 VAL A  93      15.406   0.122  -6.022  1.00 78.74           C  
ATOM   1133  CG2 VAL A  93      13.173  -0.607  -6.772  1.00 78.74           C  
ATOM   1134  OXT VAL A  93      16.200   2.635  -7.804  1.00 78.74           O1-
ATOM   1135  H   VAL A  93      13.604   0.346  -9.797  1.00 78.74           H  
ATOM   1136  HA  VAL A  93      13.957   2.015  -7.345  1.00 78.74           H  
ATOM   1137  HB  VAL A  93      14.982  -0.799  -7.915  1.00 78.74           H  
ATOM   1138 HG11 VAL A  93      15.470  -0.807  -5.458  1.00 78.74           H  
ATOM   1139 HG12 VAL A  93      15.000   0.916  -5.394  1.00 78.74           H  
ATOM   1140 HG13 VAL A  93      16.408   0.412  -6.334  1.00 78.74           H  
ATOM   1141 HG21 VAL A  93      13.326  -1.525  -6.205  1.00 78.74           H  
ATOM   1142 HG22 VAL A  93      12.534  -0.826  -7.628  1.00 78.74           H  
ATOM   1143 HG23 VAL A  93      12.687   0.147  -6.153  1.00 78.74           H  
END
