# Supplementary material for: The structural landscape and diversity of Pyricularia oryzae MAX effectors revisited
Source: PLoS Pathog. 2024 May 6;20(5):e1012176. doi: 10.1371/journal.ppat.1012176 (PMC11132498; doi:10.1371/journal.ppat.1012176)
Supplement: S1 File — (ZIP) [file ppat.1012176.s018.zip › Supplementary_Data/MAX93.pdb]

ATOM      1  N   ALA A  20       1.248 -16.776  12.806  1.00 78.56           N  
ATOM      2  CA  ALA A  20       0.421 -15.731  13.407  1.00 78.56           C  
ATOM      3  C   ALA A  20      -0.272 -14.927  12.288  1.00 78.56           C  
ATOM      4  O   ALA A  20       0.300 -14.824  11.202  1.00 78.56           O  
ATOM      5  CB  ALA A  20       1.299 -14.846  14.301  1.00 78.56           C  
ATOM      6  H   ALA A  20       2.226 -16.557  12.678  1.00 78.56           H  
ATOM      7  HA  ALA A  20      -0.342 -16.204  14.026  1.00 78.56           H  
ATOM      8  HB1 ALA A  20       2.070 -14.363  13.700  1.00 78.56           H  
ATOM      9  HB2 ALA A  20       0.692 -14.071  14.768  1.00 78.56           H  
ATOM     10  HB3 ALA A  20       1.769 -15.447  15.079  1.00 78.56           H  
ATOM     11  N   PRO A  21      -1.480 -14.385  12.515  1.00 83.91           N  
ATOM     12  CA  PRO A  21      -2.120 -13.513  11.539  1.00 83.91           C  
ATOM     13  C   PRO A  21      -1.226 -12.302  11.256  1.00 83.91           C  
ATOM     14  O   PRO A  21      -0.763 -11.660  12.207  1.00 83.91           O  
ATOM     15  CB  PRO A  21      -3.450 -13.102  12.180  1.00 83.91           C  
ATOM     16  CG  PRO A  21      -3.232 -13.282  13.677  1.00 83.91           C  
ATOM     17  CD  PRO A  21      -2.261 -14.453  13.741  1.00 83.91           C  
ATOM     18  HA  PRO A  21      -2.307 -14.051  10.610  1.00 83.91           H  
ATOM     19  HB2 PRO A  21      -3.702 -12.064  11.966  1.00 83.91           H  
ATOM     20  HB3 PRO A  21      -4.237 -13.779  11.848  1.00 83.91           H  
ATOM     21  HG2 PRO A  21      -4.164 -13.498  14.200  1.00 83.91           H  
ATOM     22  HG3 PRO A  21      -2.758 -12.390  14.087  1.00 83.91           H  
ATOM     23  HD2 PRO A  21      -2.815 -15.391  13.761  1.00 83.91           H  
ATOM     24  HD3 PRO A  21      -1.636 -14.365  14.630  1.00 83.91           H  
ATOM     25  N   ALA A  22      -1.022 -11.985   9.974  1.00 87.75           N  
ATOM     26  CA  ALA A  22      -0.387 -10.734   9.578  1.00 87.75           C  
ATOM     27  C   ALA A  22      -1.160  -9.563  10.193  1.00 87.75           C  
ATOM     28  O   ALA A  22      -2.391  -9.601  10.313  1.00 87.75           O  
ATOM     29  CB  ALA A  22      -0.316 -10.644   8.054  1.00 87.75           C  
ATOM     30  H   ALA A  22      -1.403 -12.573   9.247  1.00 87.75           H  
ATOM     31  HA  ALA A  22       0.632 -10.716   9.964  1.00 87.75           H  
ATOM     32  HB1 ALA A  22       0.122  -9.689   7.764  1.00 87.75           H  
ATOM     33  HB2 ALA A  22      -1.309 -10.727   7.613  1.00 87.75           H  
ATOM     34  HB3 ALA A  22       0.320 -11.449   7.687  1.00 87.75           H  
ATOM     35  N   ARG A  23      -0.428  -8.548  10.644  1.00 93.80           N  
ATOM     36  CA  ARG A  23      -0.990  -7.357  11.303  1.00 93.80           C  
ATOM     37  C   ARG A  23      -0.856  -6.121  10.432  1.00 93.80           C  
ATOM     38  O   ARG A  23      -1.539  -5.126  10.690  1.00 93.80           O  
ATOM     39  CB  ARG A  23      -0.309  -7.145  12.658  1.00 93.80           C  
ATOM     40  CG  ARG A  23      -0.625  -8.274  13.643  1.00 93.80           C  
ATOM     41  CD  ARG A  23       0.062  -7.984  14.979  1.00 93.80           C  
ATOM     42  NE  ARG A  23      -0.232  -9.034  15.969  1.00 93.80           N  
ATOM     43  CZ  ARG A  23       0.190  -9.065  17.219  1.00 93.80           C  
ATOM     44  NH1 ARG A  23       0.952  -8.127  17.713  1.00 93.80           N1+
ATOM     45  NH2 ARG A  23      -0.147 -10.048  18.005  1.00 93.80           N  
ATOM     46  H   ARG A  23       0.554  -8.570  10.408  1.00 93.80           H  
ATOM     47  HA  ARG A  23      -2.061  -7.490  11.456  1.00 93.80           H  
ATOM     48  HB2 ARG A  23       0.769  -7.090  12.509  1.00 93.80           H  
ATOM     49  HB3 ARG A  23      -0.652  -6.201  13.080  1.00 93.80           H  
ATOM     50  HG2 ARG A  23      -0.256  -9.222  13.252  1.00 93.80           H  
ATOM     51  HG3 ARG A  23      -1.703  -8.340  13.789  1.00 93.80           H  
ATOM     52  HD2 ARG A  23       1.138  -7.936  14.807  1.00 93.80           H  
ATOM     53  HD3 ARG A  23      -0.285  -7.020  15.351  1.00 93.80           H  
ATOM     54  HE  ARG A  23      -0.758  -9.826  15.627  1.00 93.80           H  
ATOM     55 HH11 ARG A  23       1.311  -8.194  18.655  1.00 93.80           H  
ATOM     56 HH12 ARG A  23       1.291  -7.412  17.086  1.00 93.80           H  
ATOM     57 HH21 ARG A  23       0.183 -10.076  18.960  1.00 93.80           H  
ATOM     58 HH22 ARG A  23      -0.722 -10.798  17.650  1.00 93.80           H  
ATOM     59  N   PHE A  24       0.009  -6.188   9.428  1.00 95.58           N  
ATOM     60  CA  PHE A  24       0.310  -5.090   8.537  1.00 95.58           C  
ATOM     61  C   PHE A  24       0.258  -5.551   7.085  1.00 95.58           C  
ATOM     62  O   PHE A  24       0.509  -6.712   6.768  1.00 95.58           O  
ATOM     63  CB  PHE A  24       1.680  -4.500   8.899  1.00 95.58           C  
ATOM     64  CG  PHE A  24       1.773  -4.010  10.333  1.00 95.58           C  
ATOM     65  CD1 PHE A  24       1.458  -2.676  10.648  1.00 95.58           C  
ATOM     66  CD2 PHE A  24       2.165  -4.893  11.357  1.00 95.58           C  
ATOM     67  CE1 PHE A  24       1.514  -2.230  11.980  1.00 95.58           C  
ATOM     68  CE2 PHE A  24       2.220  -4.449  12.691  1.00 95.58           C  
ATOM     69  CZ  PHE A  24       1.892  -3.118  13.003  1.00 95.58           C  
ATOM     70  H   PHE A  24       0.541  -7.035   9.287  1.00 95.58           H  
ATOM     71  HA  PHE A  24      -0.444  -4.312   8.663  1.00 95.58           H  
ATOM     72  HB2 PHE A  24       1.895  -3.670   8.226  1.00 95.58           H  
ATOM     73  HB3 PHE A  24       2.444  -5.260   8.734  1.00 95.58           H  
ATOM     74  HD1 PHE A  24       1.194  -1.988   9.859  1.00 95.58           H  
ATOM     75  HD2 PHE A  24       2.430  -5.910  11.108  1.00 95.58           H  
ATOM     76  HE1 PHE A  24       1.301  -1.195  12.205  1.00 95.58           H  
ATOM     77  HE2 PHE A  24       2.548  -5.127  13.465  1.00 95.58           H  
ATOM     78  HZ  PHE A  24       1.971  -2.764  14.020  1.00 95.58           H  
ATOM     79  N   CYS A  25      -0.038  -4.598   6.214  1.00 95.34           N  
ATOM     80  CA  CYS A  25       0.251  -4.679   4.799  1.00 95.34           C  
ATOM     81  C   CYS A  25       1.468  -3.811   4.511  1.00 95.34           C  
ATOM     82  O   CYS A  25       1.510  -2.635   4.881  1.00 95.34           O  
ATOM     83  CB  CYS A  25      -0.980  -4.256   4.001  1.00 95.34           C  
ATOM     84  SG  CYS A  25      -2.377  -5.379   4.231  1.00 95.34           S  
ATOM     85  H   CYS A  25      -0.263  -3.682   6.575  1.00 95.34           H  
ATOM     86  HA  CYS A  25       0.496  -5.707   4.533  1.00 95.34           H  
ATOM     87  HB2 CYS A  25      -0.723  -4.234   2.942  1.00 95.34           H  
ATOM     88  HB3 CYS A  25      -1.278  -3.253   4.307  1.00 95.34           H  
ATOM     89  N   VAL A  26       2.466  -4.407   3.879  1.00 96.04           N  
ATOM     90  CA  VAL A  26       3.708  -3.750   3.491  1.00 96.04           C  
ATOM     91  C   VAL A  26       3.598  -3.359   2.039  1.00 96.04           C  
ATOM     92  O   VAL A  26       3.356  -4.219   1.202  1.00 96.04           O  
ATOM     93  CB  VAL A  26       4.923  -4.664   3.691  1.00 96.04           C  
ATOM     94  CG1 VAL A  26       6.193  -3.833   3.580  1.00 96.04           C  
ATOM     95  CG2 VAL A  26       4.890  -5.304   5.072  1.00 96.04           C  
ATOM     96  H   VAL A  26       2.360  -5.380   3.628  1.00 96.04           H  
ATOM     97  HA  VAL A  26       3.849  -2.854   4.096  1.00 96.04           H  
ATOM     98  HB  VAL A  26       4.938  -5.458   2.944  1.00 96.04           H  
ATOM     99 HG11 VAL A  26       7.060  -4.462   3.784  1.00 96.04           H  
ATOM    100 HG12 VAL A  26       6.164  -3.021   4.307  1.00 96.04           H  
ATOM    101 HG13 VAL A  26       6.281  -3.427   2.572  1.00 96.04           H  
ATOM    102 HG21 VAL A  26       4.696  -4.542   5.826  1.00 96.04           H  
ATOM    103 HG22 VAL A  26       5.831  -5.815   5.275  1.00 96.04           H  
ATOM    104 HG23 VAL A  26       4.082  -6.035   5.091  1.00 96.04           H  
ATOM    105  N   TYR A  27       3.768  -2.077   1.751  1.00 95.66           N  
ATOM    106  CA  TYR A  27       3.633  -1.529   0.410  1.00 95.66           C  
ATOM    107  C   TYR A  27       5.001  -1.298  -0.215  1.00 95.66           C  
ATOM    108  O   TYR A  27       5.941  -0.879   0.468  1.00 95.66           O  
ATOM    109  CB  TYR A  27       2.806  -0.245   0.440  1.00 95.66           C  
ATOM    110  CG  TYR A  27       1.348  -0.474   0.783  1.00 95.66           C  
ATOM    111  CD1 TYR A  27       0.371  -0.457  -0.232  1.00 95.66           C  
ATOM    112  CD2 TYR A  27       0.968  -0.717   2.116  1.00 95.66           C  
ATOM    113  CE1 TYR A  27      -0.982  -0.680   0.090  1.00 95.66           C  
ATOM    114  CE2 TYR A  27      -0.380  -0.961   2.429  1.00 95.66           C  
ATOM    115  CZ  TYR A  27      -1.362  -0.925   1.421  1.00 95.66           C  
ATOM    116  OH  TYR A  27      -2.671  -1.120   1.725  1.00 95.66           O  
ATOM    117  H   TYR A  27       4.008  -1.443   2.500  1.00 95.66           H  
ATOM    118  HA  TYR A  27       3.094  -2.245  -0.211  1.00 95.66           H  
ATOM    119  HB2 TYR A  27       2.863   0.222  -0.543  1.00 95.66           H  
ATOM    120  HB3 TYR A  27       3.242   0.446   1.162  1.00 95.66           H  
ATOM    121  HD1 TYR A  27       0.658  -0.283  -1.258  1.00 95.66           H  
ATOM    122  HD2 TYR A  27       1.714  -0.741   2.897  1.00 95.66           H  
ATOM    123  HE1 TYR A  27      -1.746  -0.664  -0.673  1.00 95.66           H  
ATOM    124  HE2 TYR A  27      -0.660  -1.201   3.444  1.00 95.66           H  
ATOM    125  HH  TYR A  27      -2.827  -1.202   2.668  1.00 95.66           H  
ATOM    126  N   TYR A  28       5.096  -1.526  -1.522  1.00 96.25           N  
ATOM    127  CA  TYR A  28       6.337  -1.429  -2.276  1.00 96.25           C  
ATOM    128  C   TYR A  28       6.160  -0.670  -3.595  1.00 96.25           C  
ATOM    129  O   TYR A  28       5.125  -0.791  -4.251  1.00 96.25           O  
ATOM    130  CB  TYR A  28       6.885  -2.829  -2.563  1.00 96.25           C  
ATOM    131  CG  TYR A  28       7.142  -3.714  -1.357  1.00 96.25           C  
ATOM    132  CD1 TYR A  28       8.408  -3.709  -0.744  1.00 96.25           C  
ATOM    133  CD2 TYR A  28       6.135  -4.575  -0.879  1.00 96.25           C  
ATOM    134  CE1 TYR A  28       8.668  -4.541   0.361  1.00 96.25           C  
ATOM    135  CE2 TYR A  28       6.394  -5.422   0.214  1.00 96.25           C  
ATOM    136  CZ  TYR A  28       7.656  -5.401   0.841  1.00 96.25           C  
ATOM    137  OH  TYR A  28       7.903  -6.214   1.899  1.00 96.25           O  
ATOM    138  H   TYR A  28       4.276  -1.857  -2.012  1.00 96.25           H  
ATOM    139  HA  TYR A  28       7.067  -0.889  -1.673  1.00 96.25           H  
ATOM    140  HB2 TYR A  28       6.203  -3.343  -3.240  1.00 96.25           H  
ATOM    141  HB3 TYR A  28       7.833  -2.696  -3.084  1.00 96.25           H  
ATOM    142  HD1 TYR A  28       9.183  -3.060  -1.126  1.00 96.25           H  
ATOM    143  HD2 TYR A  28       5.157  -4.579  -1.339  1.00 96.25           H  
ATOM    144  HE1 TYR A  28       9.637  -4.524   0.836  1.00 96.25           H  
ATOM    145  HE2 TYR A  28       5.627  -6.082   0.591  1.00 96.25           H  
ATOM    146  HH  TYR A  28       8.770  -6.074   2.287  1.00 96.25           H  
ATOM    147  N   ASP A  29       7.202   0.053  -4.010  1.00 95.14           N  
ATOM    148  CA  ASP A  29       7.352   0.564  -5.374  1.00 95.14           C  
ATOM    149  C   ASP A  29       8.115  -0.463  -6.213  1.00 95.14           C  
ATOM    150  O   ASP A  29       9.314  -0.675  -6.028  1.00 95.14           O  
ATOM    151  CB  ASP A  29       8.040   1.941  -5.392  1.00 95.14           C  
ATOM    152  CG  ASP A  29       8.112   2.590  -6.789  1.00 95.14           C  
ATOM    153  OD1 ASP A  29       7.813   1.936  -7.818  1.00 95.14           O  
ATOM    154  OD2 ASP A  29       8.433   3.794  -6.874  1.00 95.14           O1-
ATOM    155  H   ASP A  29       8.010   0.100  -3.406  1.00 95.14           H  
ATOM    156  HA  ASP A  29       6.361   0.694  -5.809  1.00 95.14           H  
ATOM    157  HB2 ASP A  29       9.046   1.854  -4.982  1.00 95.14           H  
ATOM    158  HB3 ASP A  29       7.467   2.614  -4.755  1.00 95.14           H  
ATOM    159  N   GLY A  30       7.403  -1.116  -7.126  1.00 92.77           N  
ATOM    160  CA  GLY A  30       7.906  -2.155  -8.013  1.00 92.77           C  
ATOM    161  C   GLY A  30       7.158  -3.475  -7.820  1.00 92.77           C  
ATOM    162  O   GLY A  30       6.951  -3.941  -6.703  1.00 92.77           O  
ATOM    163  H   GLY A  30       6.408  -0.945  -7.141  1.00 92.77           H  
ATOM    164  HA2 GLY A  30       7.785  -1.816  -9.041  1.00 92.77           H  
ATOM    165  HA3 GLY A  30       8.966  -2.333  -7.832  1.00 92.77           H  
ATOM    166  N   HIS A  31       6.792  -4.114  -8.932  1.00 85.23           N  
ATOM    167  CA  HIS A  31       6.055  -5.383  -8.922  1.00 85.23           C  
ATOM    168  C   HIS A  31       6.960  -6.608  -8.705  1.00 85.23           C  
ATOM    169  O   HIS A  31       6.488  -7.646  -8.251  1.00 85.23           O  
ATOM    170  CB  HIS A  31       5.259  -5.507 -10.229  1.00 85.23           C  
ATOM    171  CG  HIS A  31       6.121  -5.590 -11.466  1.00 85.23           C  
ATOM    172  CD2 HIS A  31       6.543  -6.733 -12.091  1.00 85.23           C  
ATOM    173  ND1 HIS A  31       6.611  -4.527 -12.191  1.00 85.23           N  
ATOM    174  CE1 HIS A  31       7.323  -5.019 -13.218  1.00 85.23           C  
ATOM    175  NE2 HIS A  31       7.313  -6.358 -13.196  1.00 85.23           N  
ATOM    176  H   HIS A  31       6.972  -3.684  -9.828  1.00 85.23           H  
ATOM    177  HA  HIS A  31       5.339  -5.365  -8.101  1.00 85.23           H  
ATOM    178  HB2 HIS A  31       4.637  -6.401 -10.176  1.00 85.23           H  
ATOM    179  HB3 HIS A  31       4.589  -4.652 -10.321  1.00 85.23           H  
ATOM    180  HD1 HIS A  31       6.310  -3.567 -12.101  1.00 85.23           H  
ATOM    181  HD2 HIS A  31       6.316  -7.743 -11.785  1.00 85.23           H  
ATOM    182  HE1 HIS A  31       7.785  -4.430 -13.997  1.00 85.23           H  
ATOM    183  N   LEU A  32       8.258  -6.513  -9.023  1.00 89.65           N  
ATOM    184  CA  LEU A  32       9.197  -7.623  -8.855  1.00 89.65           C  
ATOM    185  C   LEU A  32       9.742  -7.657  -7.421  1.00 89.65           C  
ATOM    186  O   LEU A  32      10.398  -6.696  -7.010  1.00 89.65           O  
ATOM    187  CB  LEU A  32      10.356  -7.531  -9.861  1.00 89.65           C  
ATOM    188  CG  LEU A  32       9.954  -7.637 -11.338  1.00 89.65           C  
ATOM    189  CD1 LEU A  32      11.192  -7.478 -12.218  1.00 89.65           C  
ATOM    190  CD2 LEU A  32       9.290  -8.976 -11.674  1.00 89.65           C  
ATOM    191  H   LEU A  32       8.607  -5.631  -9.370  1.00 89.65           H  
ATOM    192  HA  LEU A  32       8.665  -8.552  -9.059  1.00 89.65           H  
ATOM    193  HB2 LEU A  32      10.860  -6.576  -9.712  1.00 89.65           H  
ATOM    194  HB3 LEU A  32      11.072  -8.324  -9.641  1.00 89.65           H  
ATOM    195  HG  LEU A  32       9.274  -6.816 -11.566  1.00 89.65           H  
ATOM    196 HD11 LEU A  32      10.895  -7.488 -13.266  1.00 89.65           H  
ATOM    197 HD12 LEU A  32      11.676  -6.525 -12.001  1.00 89.65           H  
ATOM    198 HD13 LEU A  32      11.896  -8.289 -12.032  1.00 89.65           H  
ATOM    199 HD21 LEU A  32       9.074  -9.008 -12.742  1.00 89.65           H  
ATOM    200 HD22 LEU A  32       9.949  -9.803 -11.413  1.00 89.65           H  
ATOM    201 HD23 LEU A  32       8.343  -9.075 -11.143  1.00 89.65           H  
ATOM    202  N   PRO A  33       9.593  -8.774  -6.683  1.00 88.82           N  
ATOM    203  CA  PRO A  33      10.136  -8.904  -5.331  1.00 88.82           C  
ATOM    204  C   PRO A  33      11.639  -8.619  -5.230  1.00 88.82           C  
ATOM    205  O   PRO A  33      12.095  -8.097  -4.219  1.00 88.82           O  
ATOM    206  CB  PRO A  33       9.809 -10.337  -4.899  1.00 88.82           C  
ATOM    207  CG  PRO A  33       8.543 -10.659  -5.688  1.00 88.82           C  
ATOM    208  CD  PRO A  33       8.778  -9.938  -7.010  1.00 88.82           C  
ATOM    209  HA  PRO A  33       9.607  -8.212  -4.677  1.00 88.82           H  
ATOM    210  HB2 PRO A  33       9.642 -10.406  -3.825  1.00 88.82           H  
ATOM    211  HB3 PRO A  33      10.606 -11.015  -5.204  1.00 88.82           H  
ATOM    212  HG2 PRO A  33       8.415 -11.732  -5.829  1.00 88.82           H  
ATOM    213  HG3 PRO A  33       7.677 -10.231  -5.184  1.00 88.82           H  
ATOM    214  HD2 PRO A  33       9.325 -10.587  -7.695  1.00 88.82           H  
ATOM    215  HD3 PRO A  33       7.817  -9.657  -7.441  1.00 88.82           H  
ATOM    216  N   ALA A  34      12.398  -8.916  -6.290  1.00 91.38           N  
ATOM    217  CA  ALA A  34      13.847  -8.731  -6.334  1.00 91.38           C  
ATOM    218  C   ALA A  34      14.301  -7.264  -6.446  1.00 91.38           C  
ATOM    219  O   ALA A  34      15.446  -6.967  -6.119  1.00 91.38           O  
ATOM    220  CB  ALA A  34      14.382  -9.553  -7.514  1.00 91.38           C  
ATOM    221  H   ALA A  34      11.950  -9.337  -7.091  1.00 91.38           H  
ATOM    222  HA  ALA A  34      14.277  -9.126  -5.414  1.00 91.38           H  
ATOM    223  HB1 ALA A  34      14.123 -10.604  -7.385  1.00 91.38           H  
ATOM    224  HB2 ALA A  34      13.961  -9.186  -8.450  1.00 91.38           H  
ATOM    225  HB3 ALA A  34      15.467  -9.462  -7.555  1.00 91.38           H  
ATOM    226  N   THR A  35      13.449  -6.357  -6.934  1.00 92.45           N  
ATOM    227  CA  THR A  35      13.848  -4.968  -7.248  1.00 92.45           C  
ATOM    228  C   THR A  35      12.946  -3.913  -6.627  1.00 92.45           C  
ATOM    229  O   THR A  35      13.164  -2.722  -6.838  1.00 92.45           O  
ATOM    230  CB  THR A  35      13.908  -4.726  -8.764  1.00 92.45           C  
ATOM    231  CG2 THR A  35      14.819  -5.714  -9.489  1.00 92.45           C  
ATOM    232  OG1 THR A  35      12.621  -4.828  -9.329  1.00 92.45           O  
ATOM    233  H   THR A  35      12.515  -6.649  -7.185  1.00 92.45           H  
ATOM    234  HA  THR A  35      14.843  -4.776  -6.848  1.00 92.45           H  
ATOM    235  HB  THR A  35      14.289  -3.721  -8.946  1.00 92.45           H  
ATOM    236  HG1 THR A  35      12.150  -4.029  -9.081  1.00 92.45           H  
ATOM    237 HG21 THR A  35      15.801  -5.724  -9.015  1.00 92.45           H  
ATOM    238 HG22 THR A  35      14.928  -5.405 -10.529  1.00 92.45           H  
ATOM    239 HG23 THR A  35      14.392  -6.716  -9.461  1.00 92.45           H  
ATOM    240  N   ARG A  36      11.893  -4.325  -5.923  1.00 94.77           N  
ATOM    241  CA  ARG A  36      10.933  -3.398  -5.336  1.00 94.77           C  
ATOM    242  C   ARG A  36      11.511  -2.682  -4.120  1.00 94.77           C  
ATOM    243  O   ARG A  36      12.264  -3.261  -3.337  1.00 94.77           O  
ATOM    244  CB  ARG A  36       9.625  -4.124  -5.040  1.00 94.77           C  
ATOM    245  CG  ARG A  36       9.770  -5.115  -3.883  1.00 94.77           C  
ATOM    246  CD  ARG A  36       8.487  -5.910  -3.721  1.00 94.77           C  
ATOM    247  NE  ARG A  36       8.633  -6.868  -2.620  1.00 94.77           N  
ATOM    248  CZ  ARG A  36       7.784  -7.830  -2.347  1.00 94.77           C  
ATOM    249  NH1 ARG A  36       6.702  -7.972  -3.047  1.00 94.77           N1+
ATOM    250  NH2 ARG A  36       8.035  -8.666  -1.390  1.00 94.77           N  
ATOM    251  H   ARG A  36      11.745  -5.317  -5.806  1.00 94.77           H  
ATOM    252  HA  ARG A  36      10.721  -2.630  -6.080  1.00 94.77           H  
ATOM    253  HB2 ARG A  36       9.312  -4.657  -5.938  1.00 94.77           H  
ATOM    254  HB3 ARG A  36       8.857  -3.385  -4.812  1.00 94.77           H  
ATOM    255  HG2 ARG A  36       9.974  -4.581  -2.956  1.00 94.77           H  
ATOM    256  HG3 ARG A  36      10.590  -5.804  -4.086  1.00 94.77           H  
ATOM    257  HD2 ARG A  36       8.279  -6.434  -4.654  1.00 94.77           H  
ATOM    258  HD3 ARG A  36       7.658  -5.232  -3.519  1.00 94.77           H  
ATOM    259  HE  ARG A  36       9.452  -6.790  -2.034  1.00 94.77           H  
ATOM    260 HH11 ARG A  36       6.111  -8.763  -2.832  1.00 94.77           H  
ATOM    261 HH12 ARG A  36       6.444  -7.300  -3.755  1.00 94.77           H  
ATOM    262 HH21 ARG A  36       7.270  -9.248  -1.081  1.00 94.77           H  
ATOM    263 HH22 ARG A  36       8.776  -8.502  -0.723  1.00 94.77           H  
ATOM    264  N   VAL A  37      11.109  -1.433  -3.939  1.00 94.99           N  
ATOM    265  CA  VAL A  37      11.532  -0.588  -2.823  1.00 94.99           C  
ATOM    266  C   VAL A  37      10.423  -0.548  -1.786  1.00 94.99           C  
ATOM    267  O   VAL A  37       9.277  -0.268  -2.117  1.00 94.99           O  
ATOM    268  CB  VAL A  37      11.907   0.819  -3.315  1.00 94.99           C  
ATOM    269  CG1 VAL A  37      12.371   1.711  -2.157  1.00 94.99           C  
ATOM    270  CG2 VAL A  37      13.048   0.745  -4.339  1.00 94.99           C  
ATOM    271  H   VAL A  37      10.479  -1.040  -4.624  1.00 94.99           H  
ATOM    272  HA  VAL A  37      12.420  -1.018  -2.359  1.00 94.99           H  
ATOM    273  HB  VAL A  37      11.042   1.283  -3.788  1.00 94.99           H  
ATOM    274 HG11 VAL A  37      11.552   1.880  -1.457  1.00 94.99           H  
ATOM    275 HG12 VAL A  37      12.678   2.683  -2.543  1.00 94.99           H  
ATOM    276 HG13 VAL A  37      13.209   1.252  -1.634  1.00 94.99           H  
ATOM    277 HG21 VAL A  37      12.726   0.199  -5.226  1.00 94.99           H  
ATOM    278 HG22 VAL A  37      13.330   1.751  -4.650  1.00 94.99           H  
ATOM    279 HG23 VAL A  37      13.914   0.245  -3.906  1.00 94.99           H  
ATOM    280  N   LEU A  38      10.755  -0.831  -0.529  1.00 94.94           N  
ATOM    281  CA  LEU A  38       9.825  -0.695   0.589  1.00 94.94           C  
ATOM    282  C   LEU A  38       9.368   0.764   0.727  1.00 94.94           C  
ATOM    283  O   LEU A  38      10.200   1.654   0.881  1.00 94.94           O  
ATOM    284  CB  LEU A  38      10.542  -1.187   1.855  1.00 94.94           C  
ATOM    285  CG  LEU A  38       9.766  -0.939   3.157  1.00 94.94           C  
ATOM    286  CD1 LEU A  38       8.465  -1.726   3.201  1.00 94.94           C  
ATOM    287  CD2 LEU A  38      10.631  -1.370   4.337  1.00 94.94           C  
ATOM    288  H   LEU A  38      11.723  -1.029  -0.321  1.00 94.94           H  
ATOM    289  HA  LEU A  38       8.946  -1.313   0.409  1.00 94.94           H  
ATOM    290  HB2 LEU A  38      11.495  -0.663   1.930  1.00 94.94           H  
ATOM    291  HB3 LEU A  38      10.748  -2.252   1.755  1.00 94.94           H  
ATOM    292  HG  LEU A  38       9.546   0.123   3.272  1.00 94.94           H  
ATOM    293 HD11 LEU A  38       8.671  -2.784   3.041  1.00 94.94           H  
ATOM    294 HD12 LEU A  38       7.777  -1.371   2.433  1.00 94.94           H  
ATOM    295 HD13 LEU A  38       7.991  -1.586   4.172  1.00 94.94           H  
ATOM    296 HD21 LEU A  38      10.144  -1.056   5.260  1.00 94.94           H  
ATOM    297 HD22 LEU A  38      10.773  -2.450   4.329  1.00 94.94           H  
ATOM    298 HD23 LEU A  38      11.599  -0.872   4.281  1.00 94.94           H  
ATOM    299  N   LEU A  39       8.053   0.984   0.720  1.00 95.32           N  
ATOM    300  CA  LEU A  39       7.447   2.299   0.924  1.00 95.32           C  
ATOM    301  C   LEU A  39       7.004   2.487   2.375  1.00 95.32           C  
ATOM    302  O   LEU A  39       7.436   3.430   3.032  1.00 95.32           O  
ATOM    303  CB  LEU A  39       6.270   2.495  -0.051  1.00 95.32           C  
ATOM    304  CG  LEU A  39       6.668   2.499  -1.537  1.00 95.32           C  
ATOM    305  CD1 LEU A  39       5.408   2.542  -2.403  1.00 95.32           C  
ATOM    306  CD2 LEU A  39       7.548   3.706  -1.870  1.00 95.32           C  
ATOM    307  H   LEU A  39       7.435   0.201   0.566  1.00 95.32           H  
ATOM    308  HA  LEU A  39       8.187   3.076   0.733  1.00 95.32           H  
ATOM    309  HB2 LEU A  39       5.537   1.705   0.114  1.00 95.32           H  
ATOM    310  HB3 LEU A  39       5.787   3.445   0.180  1.00 95.32           H  
ATOM    311  HG  LEU A  39       7.212   1.584  -1.770  1.00 95.32           H  
ATOM    312 HD11 LEU A  39       4.918   3.510  -2.295  1.00 95.32           H  
ATOM    313 HD12 LEU A  39       4.726   1.743  -2.116  1.00 95.32           H  
ATOM    314 HD13 LEU A  39       5.673   2.405  -3.451  1.00 95.32           H  
ATOM    315 HD21 LEU A  39       7.718   3.770  -2.945  1.00 95.32           H  
ATOM    316 HD22 LEU A  39       8.518   3.602  -1.383  1.00 95.32           H  
ATOM    317 HD23 LEU A  39       7.071   4.627  -1.535  1.00 95.32           H  
ATOM    318  N   MET A  40       6.131   1.608   2.883  1.00 95.36           N  
ATOM    319  CA  MET A  40       5.540   1.768   4.217  1.00 95.36           C  
ATOM    320  C   MET A  40       4.881   0.481   4.731  1.00 95.36           C  
ATOM    321  O   MET A  40       4.461  -0.370   3.949  1.00 95.36           O  
ATOM    322  CB  MET A  40       4.503   2.911   4.168  1.00 95.36           C  
ATOM    323  CG  MET A  40       4.155   3.456   5.559  1.00 95.36           C  
ATOM    324  SD  MET A  40       3.072   4.905   5.556  1.00 95.36           S  
ATOM    325  CE  MET A  40       4.238   6.206   5.072  1.00 95.36           C  
ATOM    326  H   MET A  40       5.830   0.832   2.311  1.00 95.36           H  
ATOM    327  HA  MET A  40       6.337   2.048   4.907  1.00 95.36           H  
ATOM    328  HB2 MET A  40       3.594   2.560   3.679  1.00 95.36           H  
ATOM    329  HB3 MET A  40       4.896   3.740   3.581  1.00 95.36           H  
ATOM    330  HG2 MET A  40       3.637   2.680   6.122  1.00 95.36           H  
ATOM    331  HG3 MET A  40       5.074   3.711   6.088  1.00 95.36           H  
ATOM    332  HE1 MET A  40       5.048   6.268   5.799  1.00 95.36           H  
ATOM    333  HE2 MET A  40       4.647   5.991   4.085  1.00 95.36           H  
ATOM    334  HE3 MET A  40       3.713   7.160   5.033  1.00 95.36           H  
ATOM    335  N   TYR A  41       4.730   0.381   6.053  1.00 96.15           N  
ATOM    336  CA  TYR A  41       3.878  -0.598   6.730  1.00 96.15           C  
ATOM    337  C   TYR A  41       2.563   0.068   7.142  1.00 96.15           C  
ATOM    338  O   TYR A  41       2.581   1.066   7.861  1.00 96.15           O  
ATOM    339  CB  TYR A  41       4.582  -1.142   7.982  1.00 96.15           C  
ATOM    340  CG  TYR A  41       5.885  -1.866   7.718  1.00 96.15           C  
ATOM    341  CD1 TYR A  41       5.926  -3.273   7.720  1.00 96.15           C  
ATOM    342  CD2 TYR A  41       7.064  -1.130   7.500  1.00 96.15           C  
ATOM    343  CE1 TYR A  41       7.129  -3.945   7.431  1.00 96.15           C  
ATOM    344  CE2 TYR A  41       8.273  -1.798   7.243  1.00 96.15           C  
ATOM    345  CZ  TYR A  41       8.302  -3.207   7.172  1.00 96.15           C  
ATOM    346  OH  TYR A  41       9.463  -3.849   6.883  1.00 96.15           O  
ATOM    347  H   TYR A  41       5.066   1.146   6.620  1.00 96.15           H  
ATOM    348  HA  TYR A  41       3.662  -1.433   6.064  1.00 96.15           H  
ATOM    349  HB2 TYR A  41       4.780  -0.316   8.666  1.00 96.15           H  
ATOM    350  HB3 TYR A  41       3.899  -1.823   8.491  1.00 96.15           H  
ATOM    351  HD1 TYR A  41       5.033  -3.844   7.926  1.00 96.15           H  
ATOM    352  HD2 TYR A  41       7.047  -0.051   7.544  1.00 96.15           H  
ATOM    353  HE1 TYR A  41       7.164  -5.024   7.403  1.00 96.15           H  
ATOM    354  HE2 TYR A  41       9.181  -1.227   7.122  1.00 96.15           H  
ATOM    355  HH  TYR A  41      10.179  -3.233   6.712  1.00 96.15           H  
ATOM    356  N   VAL A  42       1.427  -0.504   6.752  1.00 95.69           N  
ATOM    357  CA  VAL A  42       0.092  -0.007   7.119  1.00 95.69           C  
ATOM    358  C   VAL A  42      -0.625  -1.070   7.927  1.00 95.69           C  
ATOM    359  O   VAL A  42      -0.693  -2.228   7.525  1.00 95.69           O  
ATOM    360  CB  VAL A  42      -0.740   0.376   5.888  1.00 95.69           C  
ATOM    361  CG1 VAL A  42      -2.076   1.015   6.283  1.00 95.69           C  
ATOM    362  CG2 VAL A  42       0.027   1.344   4.979  1.00 95.69           C  
ATOM    363  H   VAL A  42       1.477  -1.303   6.137  1.00 95.69           H  
ATOM    364  HA  VAL A  42       0.191   0.889   7.732  1.00 95.69           H  
ATOM    365  HB  VAL A  42      -0.966  -0.537   5.338  1.00 95.69           H  
ATOM    366 HG11 VAL A  42      -1.912   1.884   6.921  1.00 95.69           H  
ATOM    367 HG12 VAL A  42      -2.704   0.299   6.813  1.00 95.69           H  
ATOM    368 HG13 VAL A  42      -2.615   1.333   5.390  1.00 95.69           H  
ATOM    369 HG21 VAL A  42      -0.598   1.634   4.134  1.00 95.69           H  
ATOM    370 HG22 VAL A  42       0.925   0.870   4.582  1.00 95.69           H  
ATOM    371 HG23 VAL A  42       0.318   2.233   5.538  1.00 95.69           H  
ATOM    372  N   ARG A  43      -1.159  -0.697   9.087  1.00 96.30           N  
ATOM    373  CA  ARG A  43      -1.879  -1.631   9.956  1.00 96.30           C  
ATOM    374  C   ARG A  43      -3.174  -2.089   9.283  1.00 96.30           C  
ATOM    375  O   ARG A  43      -3.925  -1.271   8.759  1.00 96.30           O  
ATOM    376  CB  ARG A  43      -2.111  -0.947  11.306  1.00 96.30           C  
ATOM    377  CG  ARG A  43      -2.935  -1.807  12.268  1.00 96.30           C  
ATOM    378  CD  ARG A  43      -3.092  -1.103  13.620  1.00 96.30           C  
ATOM    379  NE  ARG A  43      -2.277  -1.733  14.676  1.00 96.30           N  
ATOM    380  CZ  ARG A  43      -2.656  -2.744  15.436  1.00 96.30           C  
ATOM    381  NH1 ARG A  43      -3.793  -3.358  15.249  1.00 96.30           N1+
ATOM    382  NH2 ARG A  43      -1.896  -3.152  16.415  1.00 96.30           N  
ATOM    383  H   ARG A  43      -1.164   0.287   9.313  1.00 96.30           H  
ATOM    384  HA  ARG A  43      -1.265  -2.518  10.109  1.00 96.30           H  
ATOM    385  HB2 ARG A  43      -1.144  -0.727  11.758  1.00 96.30           H  
ATOM    386  HB3 ARG A  43      -2.636  -0.006  11.143  1.00 96.30           H  
ATOM    387  HG2 ARG A  43      -3.933  -1.937  11.851  1.00 96.30           H  
ATOM    388  HG3 ARG A  43      -2.472  -2.787  12.386  1.00 96.30           H  
ATOM    389  HD2 ARG A  43      -2.812  -0.054  13.522  1.00 96.30           H  
ATOM    390  HD3 ARG A  43      -4.145  -1.117  13.900  1.00 96.30           H  
ATOM    391  HE  ARG A  43      -1.374  -1.316  14.852  1.00 96.30           H  
ATOM    392 HH11 ARG A  43      -4.360  -3.074  14.463  1.00 96.30           H  
ATOM    393 HH12 ARG A  43      -4.103  -4.115  15.842  1.00 96.30           H  
ATOM    394 HH21 ARG A  43      -2.238  -3.863  17.046  1.00 96.30           H  
ATOM    395 HH22 ARG A  43      -1.034  -2.661  16.606  1.00 96.30           H  
ATOM    396  N   ILE A  44      -3.473  -3.381   9.360  1.00 95.21           N  
ATOM    397  CA  ILE A  44      -4.745  -3.914   8.863  1.00 95.21           C  
ATOM    398  C   ILE A  44      -5.913  -3.282   9.639  1.00 95.21           C  
ATOM    399  O   ILE A  44      -5.873  -3.187  10.869  1.00 95.21           O  
ATOM    400  CB  ILE A  44      -4.745  -5.455   8.907  1.00 95.21           C  
ATOM    401  CG1 ILE A  44      -3.709  -5.992   7.892  1.00 95.21           C  
ATOM    402  CG2 ILE A  44      -6.143  -6.018   8.595  1.00 95.21           C  
ATOM    403  CD1 ILE A  44      -3.497  -7.503   7.984  1.00 95.21           C  
ATOM    404  H   ILE A  44      -2.823  -4.008   9.813  1.00 95.21           H  
ATOM    405  HA  ILE A  44      -4.843  -3.617   7.819  1.00 95.21           H  
ATOM    406  HB  ILE A  44      -4.462  -5.774   9.910  1.00 95.21           H  
ATOM    407 HG12 ILE A  44      -2.742  -5.521   8.068  1.00 95.21           H  
ATOM    408 HG13 ILE A  44      -4.022  -5.741   6.878  1.00 95.21           H  
ATOM    409 HG21 ILE A  44      -6.134  -7.108   8.608  1.00 95.21           H  
ATOM    410 HG22 ILE A  44      -6.869  -5.694   9.341  1.00 95.21           H  
ATOM    411 HG23 ILE A  44      -6.464  -5.672   7.613  1.00 95.21           H  
ATOM    412 HD11 ILE A  44      -3.342  -7.770   9.030  1.00 95.21           H  
ATOM    413 HD12 ILE A  44      -4.366  -8.034   7.594  1.00 95.21           H  
ATOM    414 HD13 ILE A  44      -2.621  -7.785   7.401  1.00 95.21           H  
ATOM    415  N   GLY A  45      -6.939  -2.844   8.911  1.00 93.79           N  
ATOM    416  CA  GLY A  45      -8.079  -2.071   9.401  1.00 93.79           C  
ATOM    417  C   GLY A  45      -7.861  -0.555   9.400  1.00 93.79           C  
ATOM    418  O   GLY A  45      -8.676   0.162   9.973  1.00 93.79           O  
ATOM    419  H   GLY A  45      -6.889  -2.989   7.912  1.00 93.79           H  
ATOM    420  HA2 GLY A  45      -8.938  -2.282   8.764  1.00 93.79           H  
ATOM    421  HA3 GLY A  45      -8.321  -2.379  10.418  1.00 93.79           H  
ATOM    422  N   THR A  46      -6.769  -0.057   8.806  1.00 95.42           N  
ATOM    423  CA  THR A  46      -6.473   1.384   8.720  1.00 95.42           C  
ATOM    424  C   THR A  46      -6.230   1.842   7.285  1.00 95.42           C  
ATOM    425  O   THR A  46      -5.928   1.036   6.398  1.00 95.42           O  
ATOM    426  CB  THR A  46      -5.300   1.812   9.625  1.00 95.42           C  
ATOM    427  CG2 THR A  46      -5.479   1.376  11.079  1.00 95.42           C  
ATOM    428  OG1 THR A  46      -4.054   1.309   9.205  1.00 95.42           O  
ATOM    429  H   THR A  46      -6.147  -0.690   8.325  1.00 95.42           H  
ATOM    430  HA  THR A  46      -7.346   1.940   9.062  1.00 95.42           H  
ATOM    431  HB  THR A  46      -5.243   2.901   9.611  1.00 95.42           H  
ATOM    432  HG1 THR A  46      -4.165   0.391   8.950  1.00 95.42           H  
ATOM    433 HG21 THR A  46      -5.430   0.290  11.158  1.00 95.42           H  
ATOM    434 HG22 THR A  46      -4.688   1.823  11.682  1.00 95.42           H  
ATOM    435 HG23 THR A  46      -6.444   1.724  11.447  1.00 95.42           H  
ATOM    436  N   THR A  47      -6.353   3.151   7.074  1.00 95.52           N  
ATOM    437  CA  THR A  47      -5.901   3.839   5.866  1.00 95.52           C  
ATOM    438  C   THR A  47      -4.571   4.549   6.118  1.00 95.52           C  
ATOM    439  O   THR A  47      -4.238   4.889   7.256  1.00 95.52           O  
ATOM    440  CB  THR A  47      -6.950   4.828   5.334  1.00 95.52           C  
ATOM    441  CG2 THR A  47      -8.260   4.138   4.958  1.00 95.52           C  
ATOM    442  OG1 THR A  47      -7.262   5.802   6.301  1.00 95.52           O  
ATOM    443  H   THR A  47      -6.635   3.759   7.830  1.00 95.52           H  
ATOM    444  HA  THR A  47      -5.732   3.091   5.091  1.00 95.52           H  
ATOM    445  HB  THR A  47      -6.551   5.325   4.449  1.00 95.52           H  
ATOM    446  HG1 THR A  47      -7.552   6.576   5.812  1.00 95.52           H  
ATOM    447 HG21 THR A  47      -8.696   3.634   5.821  1.00 95.52           H  
ATOM    448 HG22 THR A  47      -8.965   4.881   4.585  1.00 95.52           H  
ATOM    449 HG23 THR A  47      -8.070   3.415   4.165  1.00 95.52           H  
ATOM    450  N   ALA A  48      -3.790   4.760   5.063  1.00 96.03           N  
ATOM    451  CA  ALA A  48      -2.559   5.544   5.111  1.00 96.03           C  
ATOM    452  C   ALA A  48      -2.291   6.221   3.767  1.00 96.03           C  
ATOM    453  O   ALA A  48      -2.726   5.735   2.726  1.00 96.03           O  
ATOM    454  CB  ALA A  48      -1.388   4.631   5.490  1.00 96.03           C  
ATOM    455  H   ALA A  48      -4.102   4.440   4.157  1.00 96.03           H  
ATOM    456  HA  ALA A  48      -2.659   6.323   5.867  1.00 96.03           H  
ATOM    457  HB1 ALA A  48      -1.276   3.861   4.727  1.00 96.03           H  
ATOM    458  HB2 ALA A  48      -1.578   4.171   6.459  1.00 96.03           H  
ATOM    459  HB3 ALA A  48      -0.467   5.210   5.549  1.00 96.03           H  
ATOM    460  N   THR A  49      -1.518   7.304   3.785  1.00 95.91           N  
ATOM    461  CA  THR A  49      -1.066   7.987   2.568  1.00 95.91           C  
ATOM    462  C   THR A  49       0.364   7.580   2.241  1.00 95.91           C  
ATOM    463  O   THR A  49       1.264   7.707   3.070  1.00 95.91           O  
ATOM    464  CB  THR A  49      -1.195   9.509   2.691  1.00 95.91           C  
ATOM    465  CG2 THR A  49      -0.915  10.215   1.365  1.00 95.91           C  
ATOM    466  OG1 THR A  49      -2.516   9.831   3.054  1.00 95.91           O  
ATOM    467  H   THR A  49      -1.193   7.662   4.672  1.00 95.91           H  
ATOM    468  HA  THR A  49      -1.704   7.691   1.736  1.00 95.91           H  
ATOM    469  HB  THR A  49      -0.511   9.881   3.454  1.00 95.91           H  
ATOM    470  HG1 THR A  49      -2.641  10.771   2.901  1.00 95.91           H  
ATOM    471 HG21 THR A  49       0.124  10.067   1.071  1.00 95.91           H  
ATOM    472 HG22 THR A  49      -1.571   9.825   0.587  1.00 95.91           H  
ATOM    473 HG23 THR A  49      -1.084  11.287   1.471  1.00 95.91           H  
ATOM    474  N   ILE A  50       0.576   7.102   1.019  1.00 94.09           N  
ATOM    475  CA  ILE A  50       1.872   6.703   0.479  1.00 94.09           C  
ATOM    476  C   ILE A  50       2.293   7.717  -0.576  1.00 94.09           C  
ATOM    477  O   ILE A  50       1.581   7.917  -1.557  1.00 94.09           O  
ATOM    478  CB  ILE A  50       1.783   5.280  -0.111  1.00 94.09           C  
ATOM    479  CG1 ILE A  50       1.471   4.269   1.013  1.00 94.09           C  
ATOM    480  CG2 ILE A  50       3.084   4.905  -0.844  1.00 94.09           C  
ATOM    481  CD1 ILE A  50       1.277   2.839   0.513  1.00 94.09           C  
ATOM    482  H   ILE A  50      -0.226   6.997   0.414  1.00 94.09           H  
ATOM    483  HA  ILE A  50       2.619   6.699   1.273  1.00 94.09           H  
ATOM    484  HB  ILE A  50       0.967   5.253  -0.834  1.00 94.09           H  
ATOM    485 HG12 ILE A  50       2.277   4.280   1.747  1.00 94.09           H  
ATOM    486 HG13 ILE A  50       0.551   4.559   1.521  1.00 94.09           H  
ATOM    487 HG21 ILE A  50       3.922   4.905  -0.148  1.00 94.09           H  
ATOM    488 HG22 ILE A  50       2.976   3.919  -1.297  1.00 94.09           H  
ATOM    489 HG23 ILE A  50       3.288   5.600  -1.659  1.00 94.09           H  
ATOM    490 HD11 ILE A  50       2.216   2.447   0.122  1.00 94.09           H  
ATOM    491 HD12 ILE A  50       0.515   2.814  -0.266  1.00 94.09           H  
ATOM    492 HD13 ILE A  50       0.970   2.216   1.353  1.00 94.09           H  
ATOM    493  N   THR A  51       3.476   8.306  -0.421  1.00 92.45           N  
ATOM    494  CA  THR A  51       4.079   9.159  -1.449  1.00 92.45           C  
ATOM    495  C   THR A  51       5.074   8.342  -2.268  1.00 92.45           C  
ATOM    496  O   THR A  51       6.087   7.884  -1.743  1.00 92.45           O  
ATOM    497  CB  THR A  51       4.753  10.395  -0.840  1.00 92.45           C  
ATOM    498  CG2 THR A  51       5.112  11.427  -1.908  1.00 92.45           C  
ATOM    499  OG1 THR A  51       3.902  11.014   0.098  1.00 92.45           O  
ATOM    500  H   THR A  51       3.991   8.160   0.435  1.00 92.45           H  
ATOM    501  HA  THR A  51       3.292   9.526  -2.107  1.00 92.45           H  
ATOM    502  HB  THR A  51       5.660  10.088  -0.320  1.00 92.45           H  
ATOM    503  HG1 THR A  51       3.370  11.691  -0.327  1.00 92.45           H  
ATOM    504 HG21 THR A  51       5.543  12.306  -1.428  1.00 92.45           H  
ATOM    505 HG22 THR A  51       5.845  11.010  -2.598  1.00 92.45           H  
ATOM    506 HG23 THR A  51       4.219  11.721  -2.460  1.00 92.45           H  
ATOM    507  N   ALA A  52       4.806   8.154  -3.558  1.00 92.45           N  
ATOM    508  CA  ALA A  52       5.681   7.419  -4.467  1.00 92.45           C  
ATOM    509  C   ALA A  52       5.640   8.024  -5.872  1.00 92.45           C  
ATOM    510  O   ALA A  52       4.593   8.451  -6.355  1.00 92.45           O  
ATOM    511  CB  ALA A  52       5.289   5.939  -4.457  1.00 92.45           C  
ATOM    512  H   ALA A  52       3.963   8.561  -3.936  1.00 92.45           H  
ATOM    513  HA  ALA A  52       6.708   7.490  -4.106  1.00 92.45           H  
ATOM    514  HB1 ALA A  52       5.535   5.509  -3.486  1.00 92.45           H  
ATOM    515  HB2 ALA A  52       5.834   5.397  -5.230  1.00 92.45           H  
ATOM    516  HB3 ALA A  52       4.215   5.843  -4.617  1.00 92.45           H  
ATOM    517  N   ARG A  53       6.805   8.086  -6.529  1.00 91.72           N  
ATOM    518  CA  ARG A  53       6.970   8.653  -7.883  1.00 91.72           C  
ATOM    519  C   ARG A  53       6.374  10.062  -8.053  1.00 91.72           C  
ATOM    520  O   ARG A  53       5.864  10.393  -9.116  1.00 91.72           O  
ATOM    521  CB  ARG A  53       6.436   7.662  -8.934  1.00 91.72           C  
ATOM    522  CG  ARG A  53       7.053   6.266  -8.791  1.00 91.72           C  
ATOM    523  CD  ARG A  53       6.597   5.382  -9.945  1.00 91.72           C  
ATOM    524  NE  ARG A  53       7.225   4.061  -9.848  1.00 91.72           N  
ATOM    525  CZ  ARG A  53       7.444   3.218 -10.831  1.00 91.72           C  
ATOM    526  NH1 ARG A  53       7.106   3.478 -12.067  1.00 91.72           N1+
ATOM    527  NH2 ARG A  53       8.015   2.086 -10.560  1.00 91.72           N  
ATOM    528  H   ARG A  53       7.603   7.646  -6.094  1.00 91.72           H  
ATOM    529  HA  ARG A  53       8.038   8.774  -8.066  1.00 91.72           H  
ATOM    530  HB2 ARG A  53       5.352   7.583  -8.845  1.00 91.72           H  
ATOM    531  HB3 ARG A  53       6.670   8.047  -9.926  1.00 91.72           H  
ATOM    532  HG2 ARG A  53       8.140   6.343  -8.802  1.00 91.72           H  
ATOM    533  HG3 ARG A  53       6.734   5.807  -7.856  1.00 91.72           H  
ATOM    534  HD2 ARG A  53       5.513   5.273  -9.902  1.00 91.72           H  
ATOM    535  HD3 ARG A  53       6.873   5.866 -10.883  1.00 91.72           H  
ATOM    536  HE  ARG A  53       7.499   3.746  -8.929  1.00 91.72           H  
ATOM    537 HH11 ARG A  53       6.629   4.350 -12.245  1.00 91.72           H  
ATOM    538 HH12 ARG A  53       7.279   2.800 -12.795  1.00 91.72           H  
ATOM    539 HH21 ARG A  53       8.224   1.389 -11.260  1.00 91.72           H  
ATOM    540 HH22 ARG A  53       8.131   1.893  -9.575  1.00 91.72           H  
ATOM    541  N   GLY A  54       6.427  10.882  -6.999  1.00 91.38           N  
ATOM    542  CA  GLY A  54       5.875  12.245  -6.991  1.00 91.38           C  
ATOM    543  C   GLY A  54       4.352  12.332  -6.828  1.00 91.38           C  
ATOM    544  O   GLY A  54       3.799  13.420  -6.952  1.00 91.38           O  
ATOM    545  H   GLY A  54       6.839  10.529  -6.147  1.00 91.38           H  
ATOM    546  HA2 GLY A  54       6.136  12.743  -7.925  1.00 91.38           H  
ATOM    547  HA3 GLY A  54       6.325  12.803  -6.170  1.00 91.38           H  
ATOM    548  N   HIS A  55       3.676  11.218  -6.537  1.00 91.40           N  
ATOM    549  CA  HIS A  55       2.232  11.154  -6.322  1.00 91.40           C  
ATOM    550  C   HIS A  55       1.900  10.646  -4.919  1.00 91.40           C  
ATOM    551  O   HIS A  55       2.642   9.844  -4.353  1.00 91.40           O  
ATOM    552  CB  HIS A  55       1.604  10.246  -7.383  1.00 91.40           C  
ATOM    553  CG  HIS A  55       1.772  10.758  -8.787  1.00 91.40           C  
ATOM    554  CD2 HIS A  55       2.671  10.314  -9.718  1.00 91.40           C  
ATOM    555  ND1 HIS A  55       1.060  11.783  -9.364  1.00 91.40           N  
ATOM    556  CE1 HIS A  55       1.515  11.947 -10.616  1.00 91.40           C  
ATOM    557  NE2 HIS A  55       2.483  11.061 -10.886  1.00 91.40           N  
ATOM    558  H   HIS A  55       4.177  10.346  -6.451  1.00 91.40           H  
ATOM    559  HA  HIS A  55       1.800  12.150  -6.423  1.00 91.40           H  
ATOM    560  HB2 HIS A  55       2.067   9.261  -7.318  1.00 91.40           H  
ATOM    561  HB3 HIS A  55       0.540  10.135  -7.177  1.00 91.40           H  
ATOM    562  HD1 HIS A  55       0.388  12.373  -8.895  1.00 91.40           H  
ATOM    563  HD2 HIS A  55       3.399   9.529  -9.573  1.00 91.40           H  
ATOM    564  HE1 HIS A  55       1.170  12.701 -11.308  1.00 91.40           H  
ATOM    565  N   GLU A  56       0.764  11.085  -4.382  1.00 92.80           N  
ATOM    566  CA  GLU A  56       0.202  10.575  -3.132  1.00 92.80           C  
ATOM    567  C   GLU A  56      -0.939   9.595  -3.417  1.00 92.80           C  
ATOM    568  O   GLU A  56      -1.839   9.869  -4.215  1.00 92.80           O  
ATOM    569  CB  GLU A  56      -0.264  11.724  -2.231  1.00 92.80           C  
ATOM    570  CG  GLU A  56       0.917  12.586  -1.761  1.00 92.80           C  
ATOM    571  CD  GLU A  56       0.509  13.640  -0.724  1.00 92.80           C  
ATOM    572  OE1 GLU A  56       1.406  14.024   0.058  1.00 92.80           O  
ATOM    573  OE2 GLU A  56      -0.672  14.056  -0.730  1.00 92.80           O1-
ATOM    574  H   GLU A  56       0.192  11.739  -4.897  1.00 92.80           H  
ATOM    575  HA  GLU A  56       0.974  10.036  -2.583  1.00 92.80           H  
ATOM    576  HB2 GLU A  56      -0.981  12.340  -2.772  1.00 92.80           H  
ATOM    577  HB3 GLU A  56      -0.756  11.297  -1.357  1.00 92.80           H  
ATOM    578  HG2 GLU A  56       1.673  11.930  -1.329  1.00 92.80           H  
ATOM    579  HG3 GLU A  56       1.363  13.087  -2.621  1.00 92.80           H  
ATOM    580  N   PHE A  57      -0.897   8.448  -2.748  1.00 93.46           N  
ATOM    581  CA  PHE A  57      -1.888   7.385  -2.832  1.00 93.46           C  
ATOM    582  C   PHE A  57      -2.420   7.111  -1.435  1.00 93.46           C  
ATOM    583  O   PHE A  57      -1.684   6.640  -0.572  1.00 93.46           O  
ATOM    584  CB  PHE A  57      -1.256   6.117  -3.424  1.00 93.46           C  
ATOM    585  CG  PHE A  57      -0.653   6.319  -4.795  1.00 93.46           C  
ATOM    586  CD1 PHE A  57      -1.458   6.234  -5.945  1.00 93.46           C  
ATOM    587  CD2 PHE A  57       0.711   6.643  -4.912  1.00 93.46           C  
ATOM    588  CE1 PHE A  57      -0.901   6.481  -7.212  1.00 93.46           C  
ATOM    589  CE2 PHE A  57       1.264   6.895  -6.176  1.00 93.46           C  
ATOM    590  CZ  PHE A  57       0.459   6.817  -7.326  1.00 93.46           C  
ATOM    591  H   PHE A  57      -0.100   8.281  -2.151  1.00 93.46           H  
ATOM    592  HA  PHE A  57      -2.714   7.693  -3.472  1.00 93.46           H  
ATOM    593  HB2 PHE A  57      -2.014   5.336  -3.482  1.00 93.46           H  
ATOM    594  HB3 PHE A  57      -0.475   5.757  -2.754  1.00 93.46           H  
ATOM    595  HD1 PHE A  57      -2.507   5.996  -5.851  1.00 93.46           H  
ATOM    596  HD2 PHE A  57       1.324   6.737  -4.028  1.00 93.46           H  
ATOM    597  HE1 PHE A  57      -1.522   6.433  -8.094  1.00 93.46           H  
ATOM    598  HE2 PHE A  57       2.303   7.179  -6.256  1.00 93.46           H  
ATOM    599  HZ  PHE A  57       0.881   7.041  -8.294  1.00 93.46           H  
ATOM    600  N   GLU A  58      -3.697   7.382  -1.205  1.00 95.76           N  
ATOM    601  CA  GLU A  58      -4.350   6.932   0.017  1.00 95.76           C  
ATOM    602  C   GLU A  58      -4.787   5.476  -0.171  1.00 95.76           C  
ATOM    603  O   GLU A  58      -5.595   5.165  -1.050  1.00 95.76           O  
ATOM    604  CB  GLU A  58      -5.491   7.878   0.376  1.00 95.76           C  
ATOM    605  CG  GLU A  58      -6.008   7.583   1.793  1.00 95.76           C  
ATOM    606  CD  GLU A  58      -7.295   8.340   2.152  1.00 95.76           C  
ATOM    607  OE1 GLU A  58      -7.720   8.214   3.322  1.00 95.76           O  
ATOM    608  OE2 GLU A  58      -7.910   8.948   1.244  1.00 95.76           O1-
ATOM    609  H   GLU A  58      -4.270   7.799  -1.925  1.00 95.76           H  
ATOM    610  HA  GLU A  58      -3.638   6.978   0.841  1.00 95.76           H  
ATOM    611  HB2 GLU A  58      -6.272   7.775  -0.377  1.00 95.76           H  
ATOM    612  HB3 GLU A  58      -5.126   8.905   0.351  1.00 95.76           H  
ATOM    613  HG2 GLU A  58      -5.226   7.846   2.505  1.00 95.76           H  
ATOM    614  HG3 GLU A  58      -6.189   6.513   1.897  1.00 95.76           H  
ATOM    615  N   VAL A  59      -4.203   4.584   0.625  1.00 95.09           N  
ATOM    616  CA  VAL A  59      -4.429   3.140   0.578  1.00 95.09           C  
ATOM    617  C   VAL A  59      -5.208   2.668   1.797  1.00 95.09           C  
ATOM    618  O   VAL A  59      -5.023   3.181   2.898  1.00 95.09           O  
ATOM    619  CB  VAL A  59      -3.121   2.341   0.428  1.00 95.09           C  
ATOM    620  CG1 VAL A  59      -2.427   2.650  -0.903  1.00 95.09           C  
ATOM    621  CG2 VAL A  59      -2.124   2.575   1.570  1.00 95.09           C  
ATOM    622  H   VAL A  59      -3.578   4.931   1.338  1.00 95.09           H  
ATOM    623  HA  VAL A  59      -5.034   2.927  -0.303  1.00 95.09           H  
ATOM    624  HB  VAL A  59      -3.380   1.282   0.420  1.00 95.09           H  
ATOM    625 HG11 VAL A  59      -3.116   2.447  -1.723  1.00 95.09           H  
ATOM    626 HG12 VAL A  59      -1.552   2.011  -1.019  1.00 95.09           H  
ATOM    627 HG13 VAL A  59      -2.119   3.695  -0.936  1.00 95.09           H  
ATOM    628 HG21 VAL A  59      -2.588   2.369   2.534  1.00 95.09           H  
ATOM    629 HG22 VAL A  59      -1.766   3.605   1.553  1.00 95.09           H  
ATOM    630 HG23 VAL A  59      -1.275   1.901   1.451  1.00 95.09           H  
ATOM    631  N   GLU A  60      -6.041   1.647   1.618  1.00 94.07           N  
ATOM    632  CA  GLU A  60      -6.757   0.967   2.698  1.00 94.07           C  
ATOM    633  C   GLU A  60      -6.248  -0.471   2.864  1.00 94.07           C  
ATOM    634  O   GLU A  60      -6.429  -1.319   1.988  1.00 94.07           O  
ATOM    635  CB  GLU A  60      -8.265   1.007   2.413  1.00 94.07           C  
ATOM    636  CG  GLU A  60      -9.089   0.499   3.607  1.00 94.07           C  
ATOM    637  CD  GLU A  60     -10.589   0.372   3.293  1.00 94.07           C  
ATOM    638  OE1 GLU A  60     -11.309  -0.208   4.135  1.00 94.07           O  
ATOM    639  OE2 GLU A  60     -11.025   0.698   2.163  1.00 94.07           O1-
ATOM    640  H   GLU A  60      -6.195   1.325   0.673  1.00 94.07           H  
ATOM    641  HA  GLU A  60      -6.591   1.494   3.638  1.00 94.07           H  
ATOM    642  HB2 GLU A  60      -8.474   0.394   1.536  1.00 94.07           H  
ATOM    643  HB3 GLU A  60      -8.561   2.033   2.194  1.00 94.07           H  
ATOM    644  HG2 GLU A  60      -8.717  -0.482   3.904  1.00 94.07           H  
ATOM    645  HG3 GLU A  60      -8.949   1.175   4.450  1.00 94.07           H  
ATOM    646  N   ALA A  61      -5.653  -0.782   4.017  1.00 94.56           N  
ATOM    647  CA  ALA A  61      -5.247  -2.142   4.357  1.00 94.56           C  
ATOM    648  C   ALA A  61      -6.428  -2.908   4.978  1.00 94.56           C  
ATOM    649  O   ALA A  61      -6.534  -3.000   6.197  1.00 94.56           O  
ATOM    650  CB  ALA A  61      -4.019  -2.067   5.275  1.00 94.56           C  
ATOM    651  H   ALA A  61      -5.587  -0.074   4.735  1.00 94.56           H  
ATOM    652  HA  ALA A  61      -4.950  -2.670   3.450  1.00 94.56           H  
ATOM    653  HB1 ALA A  61      -4.262  -1.485   6.164  1.00 94.56           H  
ATOM    654  HB2 ALA A  61      -3.193  -1.587   4.750  1.00 94.56           H  
ATOM    655  HB3 ALA A  61      -3.718  -3.069   5.578  1.00 94.56           H  
ATOM    656  N   LYS A  62      -7.340  -3.448   4.159  1.00 92.75           N  
ATOM    657  CA  LYS A  62      -8.576  -4.095   4.657  1.00 92.75           C  
ATOM    658  C   LYS A  62      -8.345  -5.374   5.453  1.00 92.75           C  
ATOM    659  O   LYS A  62      -8.938  -5.565   6.511  1.00 92.75           O  
ATOM    660  CB  LYS A  62      -9.533  -4.409   3.497  1.00 92.75           C  
ATOM    661  CG  LYS A  62     -10.164  -3.125   2.975  1.00 92.75           C  
ATOM    662  CD  LYS A  62     -11.347  -3.397   2.043  1.00 92.75           C  
ATOM    663  CE  LYS A  62     -11.833  -2.019   1.597  1.00 92.75           C  
ATOM    664  NZ  LYS A  62     -13.004  -2.043   0.703  1.00 92.75           N1+
ATOM    665  H   LYS A  62      -7.244  -3.253   3.173  1.00 92.75           H  
ATOM    666  HA  LYS A  62      -9.073  -3.413   5.347  1.00 92.75           H  
ATOM    667  HB2 LYS A  62      -9.007  -4.925   2.694  1.00 92.75           H  
ATOM    668  HB3 LYS A  62     -10.327  -5.058   3.867  1.00 92.75           H  
ATOM    669  HG2 LYS A  62      -9.409  -2.531   2.460  1.00 92.75           H  
ATOM    670  HG3 LYS A  62     -10.532  -2.561   3.833  1.00 92.75           H  
ATOM    671  HD2 LYS A  62     -12.134  -3.911   2.595  1.00 92.75           H  
ATOM    672  HD3 LYS A  62     -11.031  -4.004   1.195  1.00 92.75           H  
ATOM    673  HE2 LYS A  62     -12.085  -1.447   2.490  1.00 92.75           H  
ATOM    674  HE3 LYS A  62     -11.008  -1.483   1.127  1.00 92.75           H  
ATOM    675  HZ1 LYS A  62     -13.790  -2.456   1.184  1.00 92.75           H  
ATOM    676  HZ2 LYS A  62     -12.790  -2.529  -0.156  1.00 92.75           H  
ATOM    677  HZ3 LYS A  62     -13.224  -1.078   0.500  1.00 92.75           H  
ATOM    678  N   ASP A  63      -7.523  -6.265   4.912  1.00 92.49           N  
ATOM    679  CA  ASP A  63      -7.346  -7.622   5.416  1.00 92.49           C  
ATOM    680  C   ASP A  63      -5.958  -8.182   5.060  1.00 92.49           C  
ATOM    681  O   ASP A  63      -5.123  -7.508   4.457  1.00 92.49           O  
ATOM    682  CB  ASP A  63      -8.504  -8.511   4.910  1.00 92.49           C  
ATOM    683  CG  ASP A  63      -8.550  -8.712   3.391  1.00 92.49           C  
ATOM    684  OD1 ASP A  63      -7.481  -8.937   2.786  1.00 92.49           O  
ATOM    685  OD2 ASP A  63      -9.656  -8.750   2.818  1.00 92.49           O1-
ATOM    686  H   ASP A  63      -7.021  -6.014   4.072  1.00 92.49           H  
ATOM    687  HA  ASP A  63      -7.408  -7.601   6.504  1.00 92.49           H  
ATOM    688  HB2 ASP A  63      -8.431  -9.490   5.384  1.00 92.49           H  
ATOM    689  HB3 ASP A  63      -9.447  -8.073   5.237  1.00 92.49           H  
ATOM    690  N   GLN A  64      -5.708  -9.434   5.443  1.00 91.49           N  
ATOM    691  CA  GLN A  64      -4.420 -10.114   5.264  1.00 91.49           C  
ATOM    692  C   GLN A  64      -4.100 -10.488   3.811  1.00 91.49           C  
ATOM    693  O   GLN A  64      -2.987 -10.925   3.539  1.00 91.49           O  
ATOM    694  CB  GLN A  64      -4.395 -11.377   6.133  1.00 91.49           C  
ATOM    695  CG  GLN A  64      -4.479 -11.046   7.625  1.00 91.49           C  
ATOM    696  CD  GLN A  64      -4.602 -12.283   8.495  1.00 91.49           C  
ATOM    697  NE2 GLN A  64      -4.946 -12.093   9.742  1.00 91.49           N  
ATOM    698  OE1 GLN A  64      -4.425 -13.425   8.106  1.00 91.49           O  
ATOM    699  H   GLN A  64      -6.461  -9.955   5.870  1.00 91.49           H  
ATOM    700  HA  GLN A  64      -3.623  -9.447   5.591  1.00 91.49           H  
ATOM    701  HB2 GLN A  64      -5.231 -12.019   5.853  1.00 91.49           H  
ATOM    702  HB3 GLN A  64      -3.467 -11.920   5.954  1.00 91.49           H  
ATOM    703  HG2 GLN A  64      -3.590 -10.492   7.926  1.00 91.49           H  
ATOM    704  HG3 GLN A  64      -5.349 -10.419   7.818  1.00 91.49           H  
ATOM    705 HE21 GLN A  64      -5.114 -12.928  10.285  1.00 91.49           H  
ATOM    706 HE22 GLN A  64      -5.021 -11.151  10.099  1.00 91.49           H  
ATOM    707  N   ASN A  65      -5.032 -10.324   2.868  1.00 91.20           N  
ATOM    708  CA  ASN A  65      -4.710 -10.470   1.449  1.00 91.20           C  
ATOM    709  C   ASN A  65      -3.919  -9.263   0.933  1.00 91.20           C  
ATOM    710  O   ASN A  65      -3.337  -9.354  -0.143  1.00 91.20           O  
ATOM    711  CB  ASN A  65      -5.986 -10.655   0.616  1.00 91.20           C  
ATOM    712  CG  ASN A  65      -6.847 -11.804   1.091  1.00 91.20           C  
ATOM    713  ND2 ASN A  65      -8.047 -11.519   1.536  1.00 91.20           N  
ATOM    714  OD1 ASN A  65      -6.469 -12.960   1.038  1.00 91.20           O  
ATOM    715  H   ASN A  65      -5.919  -9.902   3.105  1.00 91.20           H  
ATOM    716  HA  ASN A  65      -4.083 -11.351   1.314  1.00 91.20           H  
ATOM    717  HB2 ASN A  65      -6.564  -9.731   0.622  1.00 91.20           H  
ATOM    718  HB3 ASN A  65      -5.699 -10.863  -0.414  1.00 91.20           H  
ATOM    719 HD21 ASN A  65      -8.246 -10.558   1.775  1.00 91.20           H  
ATOM    720 HD22 ASN A  65      -8.587 -12.283   1.918  1.00 91.20           H  
ATOM    721  N   CYS A  66      -3.935  -8.139   1.666  1.00 91.35           N  
ATOM    722  CA  CYS A  66      -3.195  -6.921   1.349  1.00 91.35           C  
ATOM    723  C   CYS A  66      -3.353  -6.467  -0.105  1.00 91.35           C  
ATOM    724  O   CYS A  66      -2.400  -6.040  -0.749  1.00 91.35           O  
ATOM    725  CB  CYS A  66      -1.745  -7.068   1.820  1.00 91.35           C  
ATOM    726  SG  CYS A  66      -1.623  -7.175   3.620  1.00 91.35           S  
ATOM    727  H   CYS A  66      -4.428  -8.153   2.547  1.00 91.35           H  
ATOM    728  HA  CYS A  66      -3.646  -6.121   1.936  1.00 91.35           H  
ATOM    729  HB2 CYS A  66      -1.308  -7.958   1.368  1.00 91.35           H  
ATOM    730  HB3 CYS A  66      -1.167  -6.206   1.486  1.00 91.35           H  
ATOM    731  N   LYS A  67      -4.580  -6.540  -0.635  1.00 90.17           N  
ATOM    732  CA  LYS A  67      -4.891  -5.934  -1.931  1.00 90.17           C  
ATOM    733  C   LYS A  67      -4.701  -4.427  -1.822  1.00 90.17           C  
ATOM    734  O   LYS A  67      -5.237  -3.808  -0.906  1.00 90.17           O  
ATOM    735  CB  LYS A  67      -6.318  -6.264  -2.381  1.00 90.17           C  
ATOM    736  CG  LYS A  67      -6.478  -7.753  -2.704  1.00 90.17           C  
ATOM    737  CD  LYS A  67      -7.874  -8.028  -3.269  1.00 90.17           C  
ATOM    738  CE  LYS A  67      -8.006  -9.519  -3.586  1.00 90.17           C  
ATOM    739  NZ  LYS A  67      -9.341  -9.838  -4.146  1.00 90.17           N1+
ATOM    740  H   LYS A  67      -5.327  -6.884  -0.048  1.00 90.17           H  
ATOM    741  HA  LYS A  67      -4.180  -6.309  -2.668  1.00 90.17           H  
ATOM    742  HB2 LYS A  67      -6.540  -5.683  -3.276  1.00 90.17           H  
ATOM    743  HB3 LYS A  67      -7.023  -5.976  -1.601  1.00 90.17           H  
ATOM    744  HG2 LYS A  67      -6.331  -8.343  -1.800  1.00 90.17           H  
ATOM    745  HG3 LYS A  67      -5.730  -8.043  -3.442  1.00 90.17           H  
ATOM    746  HD2 LYS A  67      -8.621  -7.739  -2.529  1.00 90.17           H  
ATOM    747  HD3 LYS A  67      -8.016  -7.441  -4.176  1.00 90.17           H  
ATOM    748  HE2 LYS A  67      -7.222  -9.794  -4.292  1.00 90.17           H  
ATOM    749  HE3 LYS A  67      -7.836 -10.083  -2.668  1.00 90.17           H  
ATOM    750  HZ1 LYS A  67     -10.062  -9.592  -3.483  1.00 90.17           H  
ATOM    751  HZ2 LYS A  67      -9.493  -9.327  -5.004  1.00 90.17           H  
ATOM    752  HZ3 LYS A  67      -9.408 -10.827  -4.340  1.00 90.17           H  
ATOM    753  N   VAL A  68      -3.993  -3.838  -2.778  1.00 89.51           N  
ATOM    754  CA  VAL A  68      -3.865  -2.383  -2.852  1.00 89.51           C  
ATOM    755  C   VAL A  68      -5.211  -1.801  -3.270  1.00 89.51           C  
ATOM    756  O   VAL A  68      -5.655  -1.970  -4.405  1.00 89.51           O  
ATOM    757  CB  VAL A  68      -2.745  -1.948  -3.807  1.00 89.51           C  
ATOM    758  CG1 VAL A  68      -2.565  -0.427  -3.754  1.00 89.51           C  
ATOM    759  CG2 VAL A  68      -1.411  -2.586  -3.409  1.00 89.51           C  
ATOM    760  H   VAL A  68      -3.533  -4.404  -3.477  1.00 89.51           H  
ATOM    761  HA  VAL A  68      -3.617  -2.007  -1.860  1.00 89.51           H  
ATOM    762  HB  VAL A  68      -2.989  -2.247  -4.826  1.00 89.51           H  
ATOM    763 HG11 VAL A  68      -2.227  -0.109  -2.767  1.00 89.51           H  
ATOM    764 HG12 VAL A  68      -3.496   0.089  -3.988  1.00 89.51           H  
ATOM    765 HG13 VAL A  68      -1.815  -0.145  -4.493  1.00 89.51           H  
ATOM    766 HG21 VAL A  68      -0.615  -2.199  -4.045  1.00 89.51           H  
ATOM    767 HG22 VAL A  68      -1.447  -3.669  -3.531  1.00 89.51           H  
ATOM    768 HG23 VAL A  68      -1.176  -2.342  -2.373  1.00 89.51           H  
ATOM    769  N   ILE A  69      -5.868  -1.134  -2.329  1.00 89.02           N  
ATOM    770  CA  ILE A  69      -7.149  -0.465  -2.537  1.00 89.02           C  
ATOM    771  C   ILE A  69      -6.907   1.017  -2.335  1.00 89.02           C  
ATOM    772  O   ILE A  69      -6.516   1.422  -1.244  1.00 89.02           O  
ATOM    773  CB  ILE A  69      -8.214  -1.015  -1.566  1.00 89.02           C  
ATOM    774  CG1 ILE A  69      -8.461  -2.514  -1.851  1.00 89.02           C  
ATOM    775  CG2 ILE A  69      -9.529  -0.218  -1.692  1.00 89.02           C  
ATOM    776  CD1 ILE A  69      -9.260  -3.216  -0.754  1.00 89.02           C  
ATOM    777  H   ILE A  69      -5.475  -1.101  -1.400  1.00 89.02           H  
ATOM    778  HA  ILE A  69      -7.499  -0.623  -3.557  1.00 89.02           H  
ATOM    779  HB  ILE A  69      -7.840  -0.909  -0.547  1.00 89.02           H  
ATOM    780 HG12 ILE A  69      -7.512  -3.043  -1.931  1.00 89.02           H  
ATOM    781 HG13 ILE A  69      -8.981  -2.624  -2.803  1.00 89.02           H  
ATOM    782 HG21 ILE A  69      -9.362   0.830  -1.445  1.00 89.02           H  
ATOM    783 HG22 ILE A  69     -10.266  -0.586  -0.978  1.00 89.02           H  
ATOM    784 HG23 ILE A  69      -9.924  -0.286  -2.705  1.00 89.02           H  
ATOM    785 HD11 ILE A  69      -9.305  -4.284  -0.969  1.00 89.02           H  
ATOM    786 HD12 ILE A  69      -8.768  -3.071   0.208  1.00 89.02           H  
ATOM    787 HD13 ILE A  69     -10.276  -2.823  -0.722  1.00 89.02           H  
ATOM    788  N   LEU A  70      -7.146   1.814  -3.373  1.00 91.18           N  
ATOM    789  CA  LEU A  70      -7.153   3.263  -3.234  1.00 91.18           C  
ATOM    790  C   LEU A  70      -8.504   3.706  -2.671  1.00 91.18           C  
ATOM    791  O   LEU A  70      -9.551   3.286  -3.169  1.00 91.18           O  
ATOM    792  CB  LEU A  70      -6.824   3.948  -4.570  1.00 91.18           C  
ATOM    793  CG  LEU A  70      -5.494   3.525  -5.224  1.00 91.18           C  
ATOM    794  CD1 LEU A  70      -5.246   4.376  -6.469  1.00 91.18           C  
ATOM    795  CD2 LEU A  70      -4.301   3.698  -4.285  1.00 91.18           C  
ATOM    796  H   LEU A  70      -7.489   1.418  -4.237  1.00 91.18           H  
ATOM    797  HA  LEU A  70      -6.384   3.540  -2.513  1.00 91.18           H  
ATOM    798  HB2 LEU A  70      -7.634   3.753  -5.273  1.00 91.18           H  
ATOM    799  HB3 LEU A  70      -6.793   5.022  -4.386  1.00 91.18           H  
ATOM    800  HG  LEU A  70      -5.550   2.479  -5.527  1.00 91.18           H  
ATOM    801 HD11 LEU A  70      -6.033   4.179  -7.197  1.00 91.18           H  
ATOM    802 HD12 LEU A  70      -5.243   5.433  -6.204  1.00 91.18           H  
ATOM    803 HD13 LEU A  70      -4.286   4.115  -6.916  1.00 91.18           H  
ATOM    804 HD21 LEU A  70      -4.396   3.000  -3.454  1.00 91.18           H  
ATOM    805 HD22 LEU A  70      -4.279   4.714  -3.891  1.00 91.18           H  
ATOM    806 HD23 LEU A  70      -3.370   3.481  -4.809  1.00 91.18           H  
ATOM    807  N   THR A  71      -8.501   4.578  -1.665  1.00 90.41           N  
ATOM    808  CA  THR A  71      -9.736   5.078  -1.022  1.00 90.41           C  
ATOM    809  C   THR A  71     -10.640   5.841  -1.991  1.00 90.41           C  
ATOM    810  O   THR A  71     -11.858   5.866  -1.834  1.00 90.41           O  
ATOM    811  CB  THR A  71      -9.401   6.018   0.139  1.00 90.41           C  
ATOM    812  CG2 THR A  71      -8.655   5.268   1.243  1.00 90.41           C  
ATOM    813  OG1 THR A  71      -8.616   7.053  -0.402  1.00 90.41           O  
ATOM    814  H   THR A  71      -7.617   4.905  -1.302  1.00 90.41           H  
ATOM    815  HA  THR A  71     -10.308   4.235  -0.633  1.00 90.41           H  
ATOM    816  HB  THR A  71     -10.323   6.430   0.550  1.00 90.41           H  
ATOM    817  HG1 THR A  71      -8.468   7.731   0.261  1.00 90.41           H  
ATOM    818 HG21 THR A  71      -9.218   4.381   1.532  1.00 90.41           H  
ATOM    819 HG22 THR A  71      -7.662   4.969   0.905  1.00 90.41           H  
ATOM    820 HG23 THR A  71      -8.564   5.911   2.119  1.00 90.41           H  
ATOM    821  N   ASN A  72     -10.058   6.407  -3.050  1.00 89.41           N  
ATOM    822  CA  ASN A  72     -10.778   7.085  -4.125  1.00 89.41           C  
ATOM    823  C   ASN A  72     -11.450   6.130  -5.136  1.00 89.41           C  
ATOM    824  O   ASN A  72     -11.998   6.596  -6.135  1.00 89.41           O  
ATOM    825  CB  ASN A  72      -9.827   8.100  -4.785  1.00 89.41           C  
ATOM    826  CG  ASN A  72      -8.678   7.468  -5.552  1.00 89.41           C  
ATOM    827  ND2 ASN A  72      -7.657   8.230  -5.864  1.00 89.41           N  
ATOM    828  OD1 ASN A  72      -8.663   6.300  -5.893  1.00 89.41           O  
ATOM    829  H   ASN A  72      -9.049   6.375  -3.071  1.00 89.41           H  
ATOM    830  HA  ASN A  72     -11.592   7.647  -3.665  1.00 89.41           H  
ATOM    831  HB2 ASN A  72      -9.420   8.748  -4.009  1.00 89.41           H  
ATOM    832  HB3 ASN A  72     -10.397   8.719  -5.477  1.00 89.41           H  
ATOM    833 HD21 ASN A  72      -6.840   7.723  -6.174  1.00 89.41           H  
ATOM    834 HD22 ASN A  72      -7.578   9.132  -5.418  1.00 89.41           H  
ATOM    835  N   GLY A  73     -11.376   4.811  -4.923  1.00 87.66           N  
ATOM    836  CA  GLY A  73     -11.991   3.790  -5.775  1.00 87.66           C  
ATOM    837  C   GLY A  73     -11.303   3.572  -7.126  1.00 87.66           C  
ATOM    838  O   GLY A  73     -11.773   2.757  -7.920  1.00 87.66           O  
ATOM    839  H   GLY A  73     -10.874   4.488  -4.108  1.00 87.66           H  
ATOM    840  HA2 GLY A  73     -11.977   2.841  -5.240  1.00 87.66           H  
ATOM    841  HA3 GLY A  73     -13.028   4.065  -5.965  1.00 87.66           H  
ATOM    842  N   LYS A  74     -10.200   4.273  -7.413  1.00 90.16           N  
ATOM    843  CA  LYS A  74      -9.422   4.056  -8.636  1.00 90.16           C  
ATOM    844  C   LYS A  74      -8.604   2.775  -8.532  1.00 90.16           C  
ATOM    845  O   LYS A  74      -8.211   2.340  -7.450  1.00 90.16           O  
ATOM    846  CB  LYS A  74      -8.520   5.256  -8.953  1.00 90.16           C  
ATOM    847  CG  LYS A  74      -9.335   6.514  -9.282  1.00 90.16           C  
ATOM    848  CD  LYS A  74      -8.400   7.684  -9.602  1.00 90.16           C  
ATOM    849  CE  LYS A  74      -9.229   8.919  -9.961  1.00 90.16           C  
ATOM    850  NZ  LYS A  74      -8.359  10.090 -10.232  1.00 90.16           N1+
ATOM    851  H   LYS A  74      -9.829   4.893  -6.706  1.00 90.16           H  
ATOM    852  HA  LYS A  74     -10.121   3.918  -9.460  1.00 90.16           H  
ATOM    853  HB2 LYS A  74      -7.899   5.010  -9.815  1.00 90.16           H  
ATOM    854  HB3 LYS A  74      -7.856   5.448  -8.110  1.00 90.16           H  
ATOM    855  HG2 LYS A  74      -9.969   6.312 -10.145  1.00 90.16           H  
ATOM    856  HG3 LYS A  74      -9.965   6.781  -8.434  1.00 90.16           H  
ATOM    857  HD2 LYS A  74      -7.754   7.412 -10.437  1.00 90.16           H  
ATOM    858  HD3 LYS A  74      -7.785   7.892  -8.726  1.00 90.16           H  
ATOM    859  HE2 LYS A  74      -9.901   9.132  -9.130  1.00 90.16           H  
ATOM    860  HE3 LYS A  74      -9.840   8.688 -10.833  1.00 90.16           H  
ATOM    861  HZ1 LYS A  74      -7.778   9.921 -11.040  1.00 90.16           H  
ATOM    862  HZ2 LYS A  74      -7.760  10.266  -9.438  1.00 90.16           H  
ATOM    863  HZ3 LYS A  74      -8.918  10.915 -10.398  1.00 90.16           H  
ATOM    864  N   GLN A  75      -8.301   2.204  -9.692  1.00 89.40           N  
ATOM    865  CA  GLN A  75      -7.349   1.110  -9.784  1.00 89.40           C  
ATOM    866  C   GLN A  75      -5.965   1.592  -9.335  1.00 89.40           C  
ATOM    867  O   GLN A  75      -5.496   2.652  -9.759  1.00 89.40           O  
ATOM    868  CB  GLN A  75      -7.348   0.566 -11.217  1.00 89.40           C  
ATOM    869  CG  GLN A  75      -6.530  -0.727 -11.342  1.00 89.40           C  
ATOM    870  CD  GLN A  75      -6.568  -1.322 -12.744  1.00 89.40           C  
ATOM    871  NE2 GLN A  75      -5.865  -2.406 -12.976  1.00 89.40           N  
ATOM    872  OE1 GLN A  75      -7.228  -0.834 -13.647  1.00 89.40           O  
ATOM    873  H   GLN A  75      -8.640   2.619 -10.549  1.00 89.40           H  
ATOM    874  HA  GLN A  75      -7.678   0.315  -9.114  1.00 89.40           H  
ATOM    875  HB2 GLN A  75      -6.942   1.319 -11.892  1.00 89.40           H  
ATOM    876  HB3 GLN A  75      -8.376   0.353 -11.511  1.00 89.40           H  
ATOM    877  HG2 GLN A  75      -5.487  -0.523 -11.098  1.00 89.40           H  
ATOM    878  HG3 GLN A  75      -6.911  -1.469 -10.641  1.00 89.40           H  
ATOM    879 HE21 GLN A  75      -5.154  -2.696 -12.320  1.00 89.40           H  
ATOM    880 HE22 GLN A  75      -5.813  -2.699 -13.941  1.00 89.40           H  
ATOM    881  N   ALA A  76      -5.325   0.811  -8.468  1.00 90.35           N  
ATOM    882  CA  ALA A  76      -3.943   1.047  -8.094  1.00 90.35           C  
ATOM    883  C   ALA A  76      -3.019   0.847  -9.309  1.00 90.35           C  
ATOM    884  O   ALA A  76      -3.277  -0.041 -10.122  1.00 90.35           O  
ATOM    885  CB  ALA A  76      -3.571   0.112  -6.947  1.00 90.35           C  
ATOM    886  H   ALA A  76      -5.760  -0.042  -8.147  1.00 90.35           H  
ATOM    887  HA  ALA A  76      -3.869   2.072  -7.732  1.00 90.35           H  
ATOM    888  HB1 ALA A  76      -2.548   0.320  -6.632  1.00 90.35           H  
ATOM    889  HB2 ALA A  76      -3.630  -0.926  -7.275  1.00 90.35           H  
ATOM    890  HB3 ALA A  76      -4.256   0.267  -6.113  1.00 90.35           H  
ATOM    891  N   PRO A  77      -1.946   1.640  -9.450  1.00 92.80           N  
ATOM    892  CA  PRO A  77      -0.954   1.399 -10.488  1.00 92.80           C  
ATOM    893  C   PRO A  77      -0.323   0.008 -10.349  1.00 92.80           C  
ATOM    894  O   PRO A  77      -0.017  -0.408  -9.235  1.00 92.80           O  
ATOM    895  CB  PRO A  77       0.102   2.487 -10.293  1.00 92.80           C  
ATOM    896  CG  PRO A  77      -0.592   3.574  -9.475  1.00 92.80           C  
ATOM    897  CD  PRO A  77      -1.591   2.791  -8.636  1.00 92.80           C  
ATOM    898  HA  PRO A  77      -1.425   1.501 -11.466  1.00 92.80           H  
ATOM    899  HB2 PRO A  77       0.929   2.090  -9.705  1.00 92.80           H  
ATOM    900  HB3 PRO A  77       0.454   2.869 -11.251  1.00 92.80           H  
ATOM    901  HG2 PRO A  77      -1.127   4.249 -10.143  1.00 92.80           H  
ATOM    902  HG3 PRO A  77       0.112   4.124  -8.851  1.00 92.80           H  
ATOM    903  HD2 PRO A  77      -2.453   3.423  -8.421  1.00 92.80           H  
ATOM    904  HD3 PRO A  77      -1.120   2.454  -7.713  1.00 92.80           H  
ATOM    905  N   ASP A  78      -0.021  -0.659 -11.466  1.00 91.83           N  
ATOM    906  CA  ASP A  78       0.539  -2.027 -11.464  1.00 91.83           C  
ATOM    907  C   ASP A  78       1.890  -2.151 -10.739  1.00 91.83           C  
ATOM    908  O   ASP A  78       2.303  -3.237 -10.338  1.00 91.83           O  
ATOM    909  CB  ASP A  78       0.733  -2.504 -12.912  1.00 91.83           C  
ATOM    910  CG  ASP A  78      -0.562  -2.593 -13.721  1.00 91.83           C  
ATOM    911  OD1 ASP A  78      -1.627  -2.848 -13.118  1.00 91.83           O  
ATOM    912  OD2 ASP A  78      -0.467  -2.369 -14.947  1.00 91.83           O1-
ATOM    913  H   ASP A  78      -0.426  -0.343 -12.335  1.00 91.83           H  
ATOM    914  HA  ASP A  78      -0.165  -2.696 -10.968  1.00 91.83           H  
ATOM    915  HB2 ASP A  78       1.186  -3.495 -12.897  1.00 91.83           H  
ATOM    916  HB3 ASP A  78       1.427  -1.829 -13.413  1.00 91.83           H  
ATOM    917  N   TRP A  79       2.613  -1.040 -10.583  1.00 93.72           N  
ATOM    918  CA  TRP A  79       3.880  -1.012  -9.858  1.00 93.72           C  
ATOM    919  C   TRP A  79       3.704  -0.944  -8.337  1.00 93.72           C  
ATOM    920  O   TRP A  79       4.660  -1.252  -7.631  1.00 93.72           O  
ATOM    921  CB  TRP A  79       4.741   0.144 -10.383  1.00 93.72           C  
ATOM    922  CG  TRP A  79       4.144   1.511 -10.236  1.00 93.72           C  
ATOM    923  CD1 TRP A  79       3.531   2.218 -11.213  1.00 93.72           C  
ATOM    924  CD2 TRP A  79       4.057   2.333  -9.032  1.00 93.72           C  
ATOM    925  CE2 TRP A  79       3.344   3.524  -9.353  1.00 93.72           C  
ATOM    926  CE3 TRP A  79       4.494   2.187  -7.700  1.00 93.72           C  
ATOM    927  NE1 TRP A  79       3.094   3.426 -10.704  1.00 93.72           N  
ATOM    928  CZ2 TRP A  79       3.036   4.495  -8.394  1.00 93.72           C  
ATOM    929  CZ3 TRP A  79       4.186   3.150  -6.723  1.00 93.72           C  
ATOM    930  CH2 TRP A  79       3.441   4.290  -7.067  1.00 93.72           C  
ATOM    931  H   TRP A  79       2.198  -0.168 -10.879  1.00 93.72           H  
ATOM    932  HA  TRP A  79       4.409  -1.944 -10.054  1.00 93.72           H  
ATOM    933  HB2 TRP A  79       4.951  -0.034 -11.438  1.00 93.72           H  
ATOM    934  HB3 TRP A  79       5.694   0.132  -9.855  1.00 93.72           H  
ATOM    935  HD1 TRP A  79       3.399   1.878 -12.230  1.00 93.72           H  
ATOM    936  HE1 TRP A  79       2.574   4.105 -11.242  1.00 93.72           H  
ATOM    937  HE3 TRP A  79       5.068   1.314  -7.426  1.00 93.72           H  
ATOM    938  HZ2 TRP A  79       2.483   5.382  -8.667  1.00 93.72           H  
ATOM    939  HZ3 TRP A  79       4.516   3.006  -5.705  1.00 93.72           H  
ATOM    940  HH2 TRP A  79       3.179   5.010  -6.307  1.00 93.72           H  
ATOM    941  N   LEU A  80       2.536  -0.541  -7.826  1.00 94.27           N  
ATOM    942  CA  LEU A  80       2.275  -0.455  -6.393  1.00 94.27           C  
ATOM    943  C   LEU A  80       1.806  -1.824  -5.901  1.00 94.27           C  
ATOM    944  O   LEU A  80       0.676  -2.237  -6.156  1.00 94.27           O  
ATOM    945  CB  LEU A  80       1.266   0.675  -6.112  1.00 94.27           C  
ATOM    946  CG  LEU A  80       0.964   0.902  -4.617  1.00 94.27           C  
ATOM    947  CD1 LEU A  80       2.206   1.242  -3.792  1.00 94.27           C  
ATOM    948  CD2 LEU A  80      -0.019   2.067  -4.466  1.00 94.27           C  
ATOM    949  H   LEU A  80       1.745  -0.427  -8.445  1.00 94.27           H  
ATOM    950  HA  LEU A  80       3.208  -0.207  -5.887  1.00 94.27           H  
ATOM    951  HB2 LEU A  80       0.332   0.442  -6.623  1.00 94.27           H  
ATOM    952  HB3 LEU A  80       1.658   1.600  -6.534  1.00 94.27           H  
ATOM    953  HG  LEU A  80       0.507   0.005  -4.198  1.00 94.27           H  
ATOM    954 HD11 LEU A  80       2.860   0.372  -3.732  1.00 94.27           H  
ATOM    955 HD12 LEU A  80       2.744   2.072  -4.249  1.00 94.27           H  
ATOM    956 HD13 LEU A  80       1.916   1.516  -2.777  1.00 94.27           H  
ATOM    957 HD21 LEU A  80      -0.313   2.172  -3.422  1.00 94.27           H  
ATOM    958 HD22 LEU A  80      -0.910   1.885  -5.068  1.00 94.27           H  
ATOM    959 HD23 LEU A  80       0.448   2.993  -4.801  1.00 94.27           H  
ATOM    960  N   ALA A  81       2.686  -2.527  -5.198  1.00 93.97           N  
ATOM    961  CA  ALA A  81       2.411  -3.852  -4.654  1.00 93.97           C  
ATOM    962  C   ALA A  81       2.214  -3.785  -3.138  1.00 93.97           C  
ATOM    963  O   ALA A  81       2.766  -2.902  -2.480  1.00 93.97           O  
ATOM    964  CB  ALA A  81       3.550  -4.793  -5.062  1.00 93.97           C  
ATOM    965  H   ALA A  81       3.588  -2.111  -5.012  1.00 93.97           H  
ATOM    966  HA  ALA A  81       1.491  -4.240  -5.090  1.00 93.97           H  
ATOM    967  HB1 ALA A  81       3.341  -5.803  -4.710  1.00 93.97           H  
ATOM    968  HB2 ALA A  81       3.641  -4.807  -6.148  1.00 93.97           H  
ATOM    969  HB3 ALA A  81       4.490  -4.447  -4.632  1.00 93.97           H  
ATOM    970  N   ALA A  82       1.470  -4.741  -2.579  1.00 94.93           N  
ATOM    971  CA  ALA A  82       1.373  -4.915  -1.138  1.00 94.93           C  
ATOM    972  C   ALA A  82       1.359  -6.391  -0.725  1.00 94.93           C  
ATOM    973  O   ALA A  82       0.850  -7.243  -1.452  1.00 94.93           O  
ATOM    974  CB  ALA A  82       0.181  -4.129  -0.590  1.00 94.93           C  
ATOM    975  H   ALA A  82       1.056  -5.461  -3.153  1.00 94.93           H  
ATOM    976  HA  ALA A  82       2.280  -4.483  -0.717  1.00 94.93           H  
ATOM    977  HB1 ALA A  82       0.378  -3.064  -0.712  1.00 94.93           H  
ATOM    978  HB2 ALA A  82       0.043  -4.342   0.470  1.00 94.93           H  
ATOM    979  HB3 ALA A  82      -0.721  -4.384  -1.146  1.00 94.93           H  
ATOM    980  N   GLU A  83       1.939  -6.683   0.440  1.00 93.85           N  
ATOM    981  CA  GLU A  83       2.058  -8.036   0.994  1.00 93.85           C  
ATOM    982  C   GLU A  83       1.776  -8.078   2.503  1.00 93.85           C  
ATOM    983  O   GLU A  83       2.019  -7.087   3.196  1.00 93.85           O  
ATOM    984  CB  GLU A  83       3.465  -8.596   0.756  1.00 93.85           C  
ATOM    985  CG  GLU A  83       3.734  -8.883  -0.722  1.00 93.85           C  
ATOM    986  CD  GLU A  83       5.070  -9.591  -0.933  1.00 93.85           C  
ATOM    987  OE1 GLU A  83       5.332 -10.020  -2.077  1.00 93.85           O  
ATOM    988  OE2 GLU A  83       5.935  -9.601  -0.032  1.00 93.85           O1-
ATOM    989  H   GLU A  83       2.375  -5.930   0.952  1.00 93.85           H  
ATOM    990  HA  GLU A  83       1.339  -8.682   0.489  1.00 93.85           H  
ATOM    991  HB2 GLU A  83       4.202  -7.890   1.137  1.00 93.85           H  
ATOM    992  HB3 GLU A  83       3.570  -9.530   1.308  1.00 93.85           H  
ATOM    993  HG2 GLU A  83       2.933  -9.511  -1.112  1.00 93.85           H  
ATOM    994  HG3 GLU A  83       3.741  -7.945  -1.278  1.00 93.85           H  
ATOM    995  N   PRO A  84       1.292  -9.213   3.036  1.00 94.29           N  
ATOM    996  CA  PRO A  84       1.093  -9.395   4.473  1.00 94.29           C  
ATOM    997  C   PRO A  84       2.409  -9.505   5.261  1.00 94.29           C  
ATOM    998  O   PRO A  84       3.324 -10.218   4.849  1.00 94.29           O  
ATOM    999  CB  PRO A  84       0.257 -10.671   4.595  1.00 94.29           C  
ATOM   1000  CG  PRO A  84       0.582 -11.467   3.333  1.00 94.29           C  
ATOM   1001  CD  PRO A  84       0.845 -10.386   2.294  1.00 94.29           C  
ATOM   1002  HA  PRO A  84       0.523  -8.557   4.874  1.00 94.29           H  
ATOM   1003  HB2 PRO A  84      -0.799 -10.401   4.611  1.00 94.29           H  
ATOM   1004  HB3 PRO A  84       0.514 -11.249   5.483  1.00 94.29           H  
ATOM   1005  HG2 PRO A  84      -0.242 -12.117   3.041  1.00 94.29           H  
ATOM   1006  HG3 PRO A  84       1.492 -12.046   3.492  1.00 94.29           H  
ATOM   1007  HD2 PRO A  84      -0.083 -10.150   1.773  1.00 94.29           H  
ATOM   1008  HD3 PRO A  84       1.599 -10.730   1.586  1.00 94.29           H  
ATOM   1009  N   TYR A  85       2.454  -8.863   6.437  1.00 91.62           N  
ATOM   1010  CA  TYR A  85       3.532  -8.949   7.437  1.00 91.62           C  
ATOM   1011  C   TYR A  85       2.997  -9.082   8.871  1.00 91.62           C  
ATOM   1012  O   TYR A  85       2.022  -8.376   9.248  1.00 91.62           O  
ATOM   1013  CB  TYR A  85       4.468  -7.749   7.258  1.00 91.62           C  
ATOM   1014  CG  TYR A  85       5.734  -7.751   8.093  1.00 91.62           C  
ATOM   1015  CD1 TYR A  85       5.756  -7.130   9.357  1.00 91.62           C  
ATOM   1016  CD2 TYR A  85       6.900  -8.354   7.586  1.00 91.62           C  
ATOM   1017  CE1 TYR A  85       6.942  -7.120  10.119  1.00 91.62           C  
ATOM   1018  CE2 TYR A  85       8.087  -8.351   8.345  1.00 91.62           C  
ATOM   1019  CZ  TYR A  85       8.107  -7.739   9.613  1.00 91.62           C  
ATOM   1020  OH  TYR A  85       9.249  -7.749  10.350  1.00 91.62           O  
ATOM   1021  OXT TYR A  85       3.552  -9.929   9.597  1.00 91.62           O1-
ATOM   1022  H   TYR A  85       1.675  -8.266   6.676  1.00 91.62           H  
ATOM   1023  HA  TYR A  85       4.112  -9.853   7.249  1.00 91.62           H  
ATOM   1024  HB2 TYR A  85       3.912  -6.830   7.446  1.00 91.62           H  
ATOM   1025  HB3 TYR A  85       4.778  -7.759   6.213  1.00 91.62           H  
ATOM   1026  HD1 TYR A  85       4.849  -6.688   9.740  1.00 91.62           H  
ATOM   1027  HD2 TYR A  85       6.873  -8.831   6.617  1.00 91.62           H  
ATOM   1028  HE1 TYR A  85       6.953  -6.651  11.092  1.00 91.62           H  
ATOM   1029  HE2 TYR A  85       8.983  -8.820   7.966  1.00 91.62           H  
ATOM   1030  HH  TYR A  85       9.133  -7.278  11.178  1.00 91.62           H  
END
