# Supplementary material for: The structural landscape and diversity of Pyricularia oryzae MAX effectors revisited
Source: PLoS Pathog. 2024 May 6;20(5):e1012176. doi: 10.1371/journal.ppat.1012176 (PMC11132498; doi:10.1371/journal.ppat.1012176)
Supplement: S1 File — (ZIP) [file ppat.1012176.s018.zip › Supplementary_Data/MAX50.pdb]

ATOM      1  N   ASP A  23     -19.730   3.464  18.305  1.00 37.63           N  
ATOM      2  CA  ASP A  23     -18.704   2.520  17.865  1.00 37.63           C  
ATOM      3  C   ASP A  23     -18.033   3.149  16.647  1.00 37.63           C  
ATOM      4  O   ASP A  23     -18.653   3.292  15.590  1.00 37.63           O  
ATOM      5  CB  ASP A  23     -19.327   1.154  17.524  1.00 37.63           C  
ATOM      6  CG  ASP A  23     -19.117   0.149  18.655  1.00 37.63           C  
ATOM      7  OD1 ASP A  23     -18.342  -0.805  18.441  1.00 37.63           O  
ATOM      8  OD2 ASP A  23     -19.725   0.374  19.728  1.00 37.63           O1-
ATOM      9  H   ASP A  23     -20.679   3.186  18.099  1.00 37.63           H  
ATOM     10  HA  ASP A  23     -17.955   2.379  18.644  1.00 37.63           H  
ATOM     11  HB2 ASP A  23     -18.854   0.759  16.625  1.00 37.63           H  
ATOM     12  HB3 ASP A  23     -20.391   1.262  17.314  1.00 37.63           H  
ATOM     13  N   ASP A  24     -16.807   3.627  16.838  1.00 44.33           N  
ATOM     14  CA  ASP A  24     -15.943   4.049  15.750  1.00 44.33           C  
ATOM     15  C   ASP A  24     -15.638   2.768  14.974  1.00 44.33           C  
ATOM     16  O   ASP A  24     -14.776   1.979  15.358  1.00 44.33           O  
ATOM     17  CB  ASP A  24     -14.693   4.771  16.303  1.00 44.33           C  
ATOM     18  CG  ASP A  24     -14.378   6.043  15.507  1.00 44.33           C  
ATOM     19  OD1 ASP A  24     -13.658   5.958  14.486  1.00 44.33           O  
ATOM     20  OD2 ASP A  24     -14.913   7.105  15.897  1.00 44.33           O1-
ATOM     21  H   ASP A  24     -16.385   3.542  17.752  1.00 44.33           H  
ATOM     22  HA  ASP A  24     -16.487   4.740  15.106  1.00 44.33           H  
ATOM     23  HB2 ASP A  24     -14.868   5.058  17.340  1.00 44.33           H  
ATOM     24  HB3 ASP A  24     -13.824   4.113  16.296  1.00 44.33           H  
ATOM     25  N   VAL A  25     -16.454   2.482  13.954  1.00 43.88           N  
ATOM     26  CA  VAL A  25     -16.207   1.394  13.009  1.00 43.88           C  
ATOM     27  C   VAL A  25     -14.866   1.718  12.361  1.00 43.88           C  
ATOM     28  O   VAL A  25     -14.810   2.480  11.392  1.00 43.88           O  
ATOM     29  CB  VAL A  25     -17.346   1.258  11.972  1.00 43.88           C  
ATOM     30  CG1 VAL A  25     -17.070   0.137  10.959  1.00 43.88           C  
ATOM     31  CG2 VAL A  25     -18.690   0.950  12.648  1.00 43.88           C  
ATOM     32  H   VAL A  25     -17.271   3.063  13.838  1.00 43.88           H  
ATOM     33  HA  VAL A  25     -16.117   0.456  13.557  1.00 43.88           H  
ATOM     34  HB  VAL A  25     -17.454   2.196  11.426  1.00 43.88           H  
ATOM     35 HG11 VAL A  25     -16.945  -0.812  11.482  1.00 43.88           H  
ATOM     36 HG12 VAL A  25     -17.901   0.050  10.260  1.00 43.88           H  
ATOM     37 HG13 VAL A  25     -16.161   0.348  10.396  1.00 43.88           H  
ATOM     38 HG21 VAL A  25     -19.471   0.834  11.896  1.00 43.88           H  
ATOM     39 HG22 VAL A  25     -18.970   1.762  13.318  1.00 43.88           H  
ATOM     40 HG23 VAL A  25     -18.610   0.030  13.227  1.00 43.88           H  
ATOM     41  N   MET A  26     -13.784   1.194  12.944  1.00 47.63           N  
ATOM     42  CA  MET A  26     -12.443   1.249  12.381  1.00 47.63           C  
ATOM     43  C   MET A  26     -12.521   0.551  11.030  1.00 47.63           C  
ATOM     44  O   MET A  26     -12.538  -0.673  10.929  1.00 47.63           O  
ATOM     45  CB  MET A  26     -11.401   0.586  13.306  1.00 47.63           C  
ATOM     46  CG  MET A  26     -10.773   1.576  14.294  1.00 47.63           C  
ATOM     47  SD  MET A  26      -9.349   0.896  15.196  1.00 47.63           S  
ATOM     48  CE  MET A  26     -10.104   0.579  16.809  1.00 47.63           C  
ATOM     49  H   MET A  26     -13.907   0.769  13.851  1.00 47.63           H  
ATOM     50  HA  MET A  26     -12.157   2.288  12.219  1.00 47.63           H  
ATOM     51  HB2 MET A  26     -11.846  -0.251  13.845  1.00 47.63           H  
ATOM     52  HB3 MET A  26     -10.592   0.197  12.689  1.00 47.63           H  
ATOM     53  HG2 MET A  26     -11.531   1.920  14.998  1.00 47.63           H  
ATOM     54  HG3 MET A  26     -10.418   2.440  13.731  1.00 47.63           H  
ATOM     55  HE1 MET A  26      -9.360   0.149  17.480  1.00 47.63           H  
ATOM     56  HE2 MET A  26     -10.936  -0.115  16.692  1.00 47.63           H  
ATOM     57  HE3 MET A  26     -10.470   1.516  17.227  1.00 47.63           H  
ATOM     58  N   LYS A  27     -12.655   1.345   9.968  1.00 52.34           N  
ATOM     59  CA  LYS A  27     -12.523   0.855   8.604  1.00 52.34           C  
ATOM     60  C   LYS A  27     -11.041   0.619   8.383  1.00 52.34           C  
ATOM     61  O   LYS A  27     -10.329   1.555   8.026  1.00 52.34           O  
ATOM     62  CB  LYS A  27     -13.119   1.846   7.593  1.00 52.34           C  
ATOM     63  CG  LYS A  27     -14.652   1.837   7.627  1.00 52.34           C  
ATOM     64  CD  LYS A  27     -15.222   2.796   6.577  1.00 52.34           C  
ATOM     65  CE  LYS A  27     -16.751   2.742   6.633  1.00 52.34           C  
ATOM     66  NZ  LYS A  27     -17.370   3.688   5.674  1.00 52.34           N1+
ATOM     67  H   LYS A  27     -12.769   2.334  10.139  1.00 52.34           H  
ATOM     68  HA  LYS A  27     -13.025  -0.107   8.506  1.00 52.34           H  
ATOM     69  HB2 LYS A  27     -12.792   1.556   6.594  1.00 52.34           H  
ATOM     70  HB3 LYS A  27     -12.747   2.850   7.799  1.00 52.34           H  
ATOM     71  HG2 LYS A  27     -14.995   2.142   8.616  1.00 52.34           H  
ATOM     72  HG3 LYS A  27     -15.008   0.827   7.426  1.00 52.34           H  
ATOM     73  HD2 LYS A  27     -14.874   2.494   5.588  1.00 52.34           H  
ATOM     74  HD3 LYS A  27     -14.875   3.806   6.793  1.00 52.34           H  
ATOM     75  HE2 LYS A  27     -17.070   1.721   6.423  1.00 52.34           H  
ATOM     76  HE3 LYS A  27     -17.063   2.977   7.651  1.00 52.34           H  
ATOM     77  HZ1 LYS A  27     -17.082   4.633   5.883  1.00 52.34           H  
ATOM     78  HZ2 LYS A  27     -17.098   3.454   4.730  1.00 52.34           H  
ATOM     79  HZ3 LYS A  27     -18.376   3.632   5.742  1.00 52.34           H  
ATOM     80  N   ASP A  28     -10.602  -0.616   8.600  1.00 59.06           N  
ATOM     81  CA  ASP A  28      -9.320  -1.112   8.115  1.00 59.06           C  
ATOM     82  C   ASP A  28      -9.235  -0.827   6.600  1.00 59.06           C  
ATOM     83  O   ASP A  28      -9.830  -1.510   5.754  1.00 59.06           O  
ATOM     84  CB  ASP A  28      -9.200  -2.615   8.404  1.00 59.06           C  
ATOM     85  CG  ASP A  28      -8.490  -2.986   9.702  1.00 59.06           C  
ATOM     86  OD1 ASP A  28      -7.255  -3.177   9.625  1.00 59.06           O  
ATOM     87  OD2 ASP A  28      -9.125  -3.130  10.766  1.00 59.06           O1-
ATOM     88  H   ASP A  28     -11.211  -1.269   9.073  1.00 59.06           H  
ATOM     89  HA  ASP A  28      -8.503  -0.593   8.616  1.00 59.06           H  
ATOM     90  HB2 ASP A  28      -8.555  -3.012   7.621  1.00 59.06           H  
ATOM     91  HB3 ASP A  28     -10.170  -3.108   8.335  1.00 59.06           H  
ATOM     92  N   CYS A  29      -8.544   0.258   6.251  1.00 58.59           N  
ATOM     93  CA  CYS A  29      -8.299   0.638   4.872  1.00 58.59           C  
ATOM     94  C   CYS A  29      -6.976   0.002   4.466  1.00 58.59           C  
ATOM     95  O   CYS A  29      -5.912   0.355   4.969  1.00 58.59           O  
ATOM     96  CB  CYS A  29      -8.300   2.164   4.720  1.00 58.59           C  
ATOM     97  SG  CYS A  29      -9.983   2.815   4.943  1.00 58.59           S  
ATOM     98  H   CYS A  29      -8.088   0.785   6.982  1.00 58.59           H  
ATOM     99  HA  CYS A  29      -9.085   0.238   4.230  1.00 58.59           H  
ATOM    100  HB2 CYS A  29      -7.941   2.423   3.724  1.00 58.59           H  
ATOM    101  HB3 CYS A  29      -7.632   2.600   5.463  1.00 58.59           H  
ATOM    102  HG  CYS A  29     -10.105   2.386   6.202  1.00 58.59           H  
ATOM    103  N   TYR A  30      -7.032  -0.944   3.542  1.00 66.09           N  
ATOM    104  CA  TYR A  30      -5.850  -1.564   2.971  1.00 66.09           C  
ATOM    105  C   TYR A  30      -5.490  -0.836   1.689  1.00 66.09           C  
ATOM    106  O   TYR A  30      -6.344  -0.552   0.846  1.00 66.09           O  
ATOM    107  CB  TYR A  30      -6.054  -3.062   2.728  1.00 66.09           C  
ATOM    108  CG  TYR A  30      -6.392  -3.851   3.973  1.00 66.09           C  
ATOM    109  CD1 TYR A  30      -5.425  -4.650   4.617  1.00 66.09           C  
ATOM    110  CD2 TYR A  30      -7.696  -3.785   4.488  1.00 66.09           C  
ATOM    111  CE1 TYR A  30      -5.768  -5.374   5.780  1.00 66.09           C  
ATOM    112  CE2 TYR A  30      -8.015  -4.469   5.666  1.00 66.09           C  
ATOM    113  CZ  TYR A  30      -7.061  -5.252   6.330  1.00 66.09           C  
ATOM    114  OH  TYR A  30      -7.407  -5.889   7.478  1.00 66.09           O  
ATOM    115  H   TYR A  30      -7.926  -1.143   3.115  1.00 66.09           H  
ATOM    116  HA  TYR A  30      -5.021  -1.460   3.672  1.00 66.09           H  
ATOM    117  HB2 TYR A  30      -5.139  -3.465   2.294  1.00 66.09           H  
ATOM    118  HB3 TYR A  30      -6.854  -3.198   2.000  1.00 66.09           H  
ATOM    119  HD1 TYR A  30      -4.427  -4.719   4.212  1.00 66.09           H  
ATOM    120  HD2 TYR A  30      -8.447  -3.168   4.018  1.00 66.09           H  
ATOM    121  HE1 TYR A  30      -5.047  -6.017   6.263  1.00 66.09           H  
ATOM    122  HE2 TYR A  30      -8.988  -4.340   6.116  1.00 66.09           H  
ATOM    123  HH  TYR A  30      -6.654  -6.187   7.994  1.00 66.09           H  
ATOM    124  N   TYR A  31      -4.202  -0.588   1.505  1.00 67.37           N  
ATOM    125  CA  TYR A  31      -3.690  -0.039   0.261  1.00 67.37           C  
ATOM    126  C   TYR A  31      -2.780  -1.054  -0.382  1.00 67.37           C  
ATOM    127  O   TYR A  31      -1.832  -1.540   0.236  1.00 67.37           O  
ATOM    128  CB  TYR A  31      -3.015   1.306   0.482  1.00 67.37           C  
ATOM    129  CG  TYR A  31      -3.988   2.293   1.068  1.00 67.37           C  
ATOM    130  CD1 TYR A  31      -4.823   3.064   0.233  1.00 67.37           C  
ATOM    131  CD2 TYR A  31      -4.104   2.367   2.464  1.00 67.37           C  
ATOM    132  CE1 TYR A  31      -5.720   3.977   0.814  1.00 67.37           C  
ATOM    133  CE2 TYR A  31      -5.042   3.225   3.043  1.00 67.37           C  
ATOM    134  CZ  TYR A  31      -5.827   4.033   2.216  1.00 67.37           C  
ATOM    135  OH  TYR A  31      -6.756   4.798   2.797  1.00 67.37           O  
ATOM    136  H   TYR A  31      -3.548  -0.843   2.231  1.00 67.37           H  
ATOM    137  HA  TYR A  31      -4.517   0.147  -0.424  1.00 67.37           H  
ATOM    138  HB2 TYR A  31      -2.645   1.684  -0.471  1.00 67.37           H  
ATOM    139  HB3 TYR A  31      -2.165   1.185   1.154  1.00 67.37           H  
ATOM    140  HD1 TYR A  31      -4.746   2.981  -0.841  1.00 67.37           H  
ATOM    141  HD2 TYR A  31      -3.497   1.732   3.092  1.00 67.37           H  
ATOM    142  HE1 TYR A  31      -6.340   4.625   0.212  1.00 67.37           H  
ATOM    143  HE2 TYR A  31      -5.173   3.252   4.115  1.00 67.37           H  
ATOM    144  HH  TYR A  31      -6.639   4.845   3.748  1.00 67.37           H  
ATOM    145  N   THR A  32      -3.085  -1.365  -1.636  1.00 66.83           N  
ATOM    146  CA  THR A  32      -2.126  -2.031  -2.509  1.00 66.83           C  
ATOM    147  C   THR A  32      -1.441  -0.962  -3.334  1.00 66.83           C  
ATOM    148  O   THR A  32      -2.102  -0.239  -4.079  1.00 66.83           O  
ATOM    149  CB  THR A  32      -2.770  -3.073  -3.421  1.00 66.83           C  
ATOM    150  CG2 THR A  32      -1.706  -4.008  -3.993  1.00 66.83           C  
ATOM    151  OG1 THR A  32      -3.670  -3.867  -2.693  1.00 66.83           O  
ATOM    152  H   THR A  32      -3.882  -0.911  -2.059  1.00 66.83           H  
ATOM    153  HA  THR A  32      -1.381  -2.547  -1.905  1.00 66.83           H  
ATOM    154  HB  THR A  32      -3.311  -2.582  -4.231  1.00 66.83           H  
ATOM    155  HG1 THR A  32      -4.076  -3.301  -2.032  1.00 66.83           H  
ATOM    156 HG21 THR A  32      -1.015  -3.447  -4.622  1.00 66.83           H  
ATOM    157 HG22 THR A  32      -1.154  -4.485  -3.184  1.00 66.83           H  
ATOM    158 HG23 THR A  32      -2.189  -4.779  -4.594  1.00 66.83           H  
ATOM    159  N   VAL A  33      -0.130  -0.848  -3.183  1.00 65.86           N  
ATOM    160  CA  VAL A  33       0.700   0.048  -3.982  1.00 65.86           C  
ATOM    161  C   VAL A  33       1.455  -0.793  -4.999  1.00 65.86           C  
ATOM    162  O   VAL A  33       2.165  -1.725  -4.624  1.00 65.86           O  
ATOM    163  CB  VAL A  33       1.652   0.869  -3.098  1.00 65.86           C  
ATOM    164  CG1 VAL A  33       2.401   1.879  -3.966  1.00 65.86           C  
ATOM    165  CG2 VAL A  33       0.899   1.648  -2.008  1.00 65.86           C  
ATOM    166  H   VAL A  33       0.335  -1.460  -2.528  1.00 65.86           H  
ATOM    167  HA  VAL A  33       0.065   0.749  -4.524  1.00 65.86           H  
ATOM    168  HB  VAL A  33       2.371   0.207  -2.614  1.00 65.86           H  
ATOM    169 HG11 VAL A  33       3.069   1.366  -4.657  1.00 65.86           H  
ATOM    170 HG12 VAL A  33       2.995   2.547  -3.341  1.00 65.86           H  
ATOM    171 HG13 VAL A  33       1.678   2.469  -4.529  1.00 65.86           H  
ATOM    172 HG21 VAL A  33       0.153   2.302  -2.459  1.00 65.86           H  
ATOM    173 HG22 VAL A  33       0.406   0.958  -1.323  1.00 65.86           H  
ATOM    174 HG23 VAL A  33       1.602   2.251  -1.434  1.00 65.86           H  
ATOM    175  N   TRP A  34       1.296  -0.469  -6.275  1.00 64.78           N  
ATOM    176  CA  TRP A  34       2.023  -1.072  -7.386  1.00 64.78           C  
ATOM    177  C   TRP A  34       2.994  -0.063  -7.972  1.00 64.78           C  
ATOM    178  O   TRP A  34       2.603   1.076  -8.214  1.00 64.78           O  
ATOM    179  CB  TRP A  34       1.035  -1.533  -8.458  1.00 64.78           C  
ATOM    180  CG  TRP A  34       0.099  -2.605  -8.012  1.00 64.78           C  
ATOM    181  CD1 TRP A  34       0.469  -3.867  -7.737  1.00 64.78           C  
ATOM    182  CD2 TRP A  34      -1.347  -2.580  -7.858  1.00 64.78           C  
ATOM    183  CE2 TRP A  34      -1.788  -3.874  -7.462  1.00 64.78           C  
ATOM    184  CE3 TRP A  34      -2.332  -1.606  -8.073  1.00 64.78           C  
ATOM    185  NE1 TRP A  34      -0.632  -4.613  -7.360  1.00 64.78           N  
ATOM    186  CZ2 TRP A  34      -3.143  -4.187  -7.293  1.00 64.78           C  
ATOM    187  CZ3 TRP A  34      -3.699  -1.928  -7.993  1.00 64.78           C  
ATOM    188  CH2 TRP A  34      -4.104  -3.210  -7.586  1.00 64.78           C  
ATOM    189  H   TRP A  34       0.661   0.283  -6.503  1.00 64.78           H  
ATOM    190  HA  TRP A  34       2.590  -1.936  -7.040  1.00 64.78           H  
ATOM    191  HB2 TRP A  34       0.454  -0.676  -8.798  1.00 64.78           H  
ATOM    192  HB3 TRP A  34       1.598  -1.908  -9.313  1.00 64.78           H  
ATOM    193  HD1 TRP A  34       1.488  -4.208  -7.845  1.00 64.78           H  
ATOM    194  HE1 TRP A  34      -0.587  -5.598  -7.140  1.00 64.78           H  
ATOM    195  HE3 TRP A  34      -1.997  -0.612  -8.331  1.00 64.78           H  
ATOM    196  HZ2 TRP A  34      -3.435  -5.182  -6.989  1.00 64.78           H  
ATOM    197  HZ3 TRP A  34      -4.439  -1.190  -8.265  1.00 64.78           H  
ATOM    198  HH2 TRP A  34      -5.151  -3.466  -7.519  1.00 64.78           H  
ATOM    199  N   THR A  35       4.227  -0.480  -8.242  1.00 63.37           N  
ATOM    200  CA  THR A  35       5.156   0.299  -9.068  1.00 63.37           C  
ATOM    201  C   THR A  35       5.301  -0.309 -10.462  1.00 63.37           C  
ATOM    202  O   THR A  35       5.082  -1.507 -10.646  1.00 63.37           O  
ATOM    203  CB  THR A  35       6.510   0.523  -8.385  1.00 63.37           C  
ATOM    204  CG2 THR A  35       6.345   1.237  -7.042  1.00 63.37           C  
ATOM    205  OG1 THR A  35       7.192  -0.686  -8.140  1.00 63.37           O  
ATOM    206  H   THR A  35       4.507  -1.411  -7.968  1.00 63.37           H  
ATOM    207  HA  THR A  35       4.735   1.295  -9.208  1.00 63.37           H  
ATOM    208  HB  THR A  35       7.126   1.149  -9.030  1.00 63.37           H  
ATOM    209  HG1 THR A  35       7.948  -0.452  -7.595  1.00 63.37           H  
ATOM    210 HG21 THR A  35       5.847   0.587  -6.323  1.00 63.37           H  
ATOM    211 HG22 THR A  35       7.321   1.540  -6.663  1.00 63.37           H  
ATOM    212 HG23 THR A  35       5.741   2.134  -7.182  1.00 63.37           H  
ATOM    213  N   SER A  36       5.684   0.507 -11.449  1.00 59.76           N  
ATOM    214  CA  SER A  36       5.957   0.111 -12.847  1.00 59.76           C  
ATOM    215  C   SER A  36       6.875  -1.112 -12.977  1.00 59.76           C  
ATOM    216  O   SER A  36       6.730  -1.899 -13.909  1.00 59.76           O  
ATOM    217  CB  SER A  36       6.621   1.282 -13.585  1.00 59.76           C  
ATOM    218  OG  SER A  36       7.776   1.673 -12.868  1.00 59.76           O  
ATOM    219  H   SER A  36       5.761   1.492 -11.242  1.00 59.76           H  
ATOM    220  HA  SER A  36       5.016  -0.127 -13.342  1.00 59.76           H  
ATOM    221  HB2 SER A  36       5.925   2.119 -13.643  1.00 59.76           H  
ATOM    222  HB3 SER A  36       6.898   0.976 -14.594  1.00 59.76           H  
ATOM    223  HG  SER A  36       8.239   2.374 -13.332  1.00 59.76           H  
ATOM    224  N   ASN A  37       7.756  -1.324 -11.998  1.00 62.96           N  
ATOM    225  CA  ASN A  37       8.659  -2.472 -11.925  1.00 62.96           C  
ATOM    226  C   ASN A  37       7.982  -3.785 -11.479  1.00 62.96           C  
ATOM    227  O   ASN A  37       8.667  -4.785 -11.285  1.00 62.96           O  
ATOM    228  CB  ASN A  37       9.861  -2.090 -11.040  1.00 62.96           C  
ATOM    229  CG  ASN A  37      10.784  -1.078 -11.698  1.00 62.96           C  
ATOM    230  ND2 ASN A  37      11.832  -0.675 -11.020  1.00 62.96           N  
ATOM    231  OD1 ASN A  37      10.611  -0.647 -12.820  1.00 62.96           O  
ATOM    232  H   ASN A  37       7.869  -0.574 -11.330  1.00 62.96           H  
ATOM    233  HA  ASN A  37       9.031  -2.667 -12.931  1.00 62.96           H  
ATOM    234  HB2 ASN A  37      10.454  -2.982 -10.840  1.00 62.96           H  
ATOM    235  HB3 ASN A  37       9.507  -1.693 -10.088  1.00 62.96           H  
ATOM    236 HD21 ASN A  37      12.006  -1.010 -10.083  1.00 62.96           H  
ATOM    237 HD22 ASN A  37      12.377   0.040 -11.480  1.00 62.96           H  
ATOM    238  N   GLY A  38       6.658  -3.806 -11.294  1.00 59.25           N  
ATOM    239  CA  GLY A  38       5.895  -5.008 -10.939  1.00 59.25           C  
ATOM    240  C   GLY A  38       5.893  -5.351  -9.447  1.00 59.25           C  
ATOM    241  O   GLY A  38       5.337  -6.376  -9.058  1.00 59.25           O  
ATOM    242  H   GLY A  38       6.145  -2.948 -11.432  1.00 59.25           H  
ATOM    243  HA2 GLY A  38       4.860  -4.864 -11.249  1.00 59.25           H  
ATOM    244  HA3 GLY A  38       6.298  -5.864 -11.480  1.00 59.25           H  
ATOM    245  N   ASN A  39       6.467  -4.501  -8.592  1.00 58.91           N  
ATOM    246  CA  ASN A  39       6.434  -4.708  -7.148  1.00 58.91           C  
ATOM    247  C   ASN A  39       5.098  -4.213  -6.581  1.00 58.91           C  
ATOM    248  O   ASN A  39       4.785  -3.023  -6.642  1.00 58.91           O  
ATOM    249  CB  ASN A  39       7.667  -4.061  -6.496  1.00 58.91           C  
ATOM    250  CG  ASN A  39       8.929  -4.853  -6.797  1.00 58.91           C  
ATOM    251  ND2 ASN A  39      10.030  -4.205  -7.093  1.00 58.91           N  
ATOM    252  OD1 ASN A  39       8.957  -6.069  -6.740  1.00 58.91           O  
ATOM    253  H   ASN A  39       6.858  -3.644  -8.958  1.00 58.91           H  
ATOM    254  HA  ASN A  39       6.489  -5.779  -6.950  1.00 58.91           H  
ATOM    255  HB2 ASN A  39       7.540  -4.045  -5.414  1.00 58.91           H  
ATOM    256  HB3 ASN A  39       7.772  -3.034  -6.847  1.00 58.91           H  
ATOM    257 HD21 ASN A  39      10.100  -3.205  -6.974  1.00 58.91           H  
ATOM    258 HD22 ASN A  39      10.839  -4.788  -7.254  1.00 58.91           H  
ATOM    259  N   SER A  40       4.313  -5.145  -6.038  1.00 58.43           N  
ATOM    260  CA  SER A  40       3.068  -4.877  -5.319  1.00 58.43           C  
ATOM    261  C   SER A  40       3.292  -4.993  -3.817  1.00 58.43           C  
ATOM    262  O   SER A  40       3.756  -6.036  -3.353  1.00 58.43           O  
ATOM    263  CB  SER A  40       1.972  -5.858  -5.749  1.00 58.43           C  
ATOM    264  OG  SER A  40       2.268  -7.186  -5.386  1.00 58.43           O  
ATOM    265  H   SER A  40       4.611  -6.108  -6.100  1.00 58.43           H  
ATOM    266  HA  SER A  40       2.723  -3.870  -5.554  1.00 58.43           H  
ATOM    267  HB2 SER A  40       1.877  -5.856  -6.835  1.00 58.43           H  
ATOM    268  HB3 SER A  40       1.028  -5.562  -5.292  1.00 58.43           H  
ATOM    269  HG  SER A  40       2.784  -7.167  -4.577  1.00 58.43           H  
ATOM    270  N   TRP A  41       2.914  -3.979  -3.046  1.00 60.21           N  
ATOM    271  CA  TRP A  41       2.953  -4.044  -1.589  1.00 60.21           C  
ATOM    272  C   TRP A  41       1.569  -3.761  -1.013  1.00 60.21           C  
ATOM    273  O   TRP A  41       0.964  -2.736  -1.325  1.00 60.21           O  
ATOM    274  CB  TRP A  41       4.053  -3.121  -1.055  1.00 60.21           C  
ATOM    275  CG  TRP A  41       4.656  -3.595   0.228  1.00 60.21           C  
ATOM    276  CD1 TRP A  41       5.435  -4.691   0.366  1.00 60.21           C  
ATOM    277  CD2 TRP A  41       4.553  -3.012   1.558  1.00 60.21           C  
ATOM    278  CE2 TRP A  41       5.289  -3.826   2.470  1.00 60.21           C  
ATOM    279  CE3 TRP A  41       3.937  -1.859   2.077  1.00 60.21           C  
ATOM    280  NE1 TRP A  41       5.805  -4.836   1.688  1.00 60.21           N  
ATOM    281  CZ2 TRP A  41       5.388  -3.529   3.837  1.00 60.21           C  
ATOM    282  CZ3 TRP A  41       4.072  -1.529   3.435  1.00 60.21           C  
ATOM    283  CH2 TRP A  41       4.772  -2.365   4.323  1.00 60.21           C  
ATOM    284  H   TRP A  41       2.573  -3.134  -3.483  1.00 60.21           H  
ATOM    285  HA  TRP A  41       3.220  -5.057  -1.287  1.00 60.21           H  
ATOM    286  HB2 TRP A  41       3.659  -2.112  -0.932  1.00 60.21           H  
ATOM    287  HB3 TRP A  41       4.860  -3.067  -1.786  1.00 60.21           H  
ATOM    288  HD1 TRP A  41       5.713  -5.352  -0.442  1.00 60.21           H  
ATOM    289  HE1 TRP A  41       6.384  -5.593   2.024  1.00 60.21           H  
ATOM    290  HE3 TRP A  41       3.391  -1.208   1.410  1.00 60.21           H  
ATOM    291  HZ2 TRP A  41       5.948  -4.175   4.496  1.00 60.21           H  
ATOM    292  HZ3 TRP A  41       3.651  -0.597   3.781  1.00 60.21           H  
ATOM    293  HH2 TRP A  41       4.861  -2.101   5.366  1.00 60.21           H  
ATOM    294  N   LEU A  42       1.055  -4.692  -0.207  1.00 58.37           N  
ATOM    295  CA  LEU A  42      -0.222  -4.563   0.492  1.00 58.37           C  
ATOM    296  C   LEU A  42       0.061  -4.194   1.949  1.00 58.37           C  
ATOM    297  O   LEU A  42       0.691  -4.972   2.666  1.00 58.37           O  
ATOM    298  CB  LEU A  42      -1.015  -5.881   0.370  1.00 58.37           C  
ATOM    299  CG  LEU A  42      -2.413  -5.833   1.022  1.00 58.37           C  
ATOM    300  CD1 LEU A  42      -3.405  -5.039   0.177  1.00 58.37           C  
ATOM    301  CD2 LEU A  42      -2.978  -7.242   1.184  1.00 58.37           C  
ATOM    302  H   LEU A  42       1.627  -5.490   0.030  1.00 58.37           H  
ATOM    303  HA  LEU A  42      -0.807  -3.766   0.034  1.00 58.37           H  
ATOM    304  HB2 LEU A  42      -0.436  -6.671   0.847  1.00 58.37           H  
ATOM    305  HB3 LEU A  42      -1.125  -6.139  -0.684  1.00 58.37           H  
ATOM    306  HG  LEU A  42      -2.347  -5.379   2.011  1.00 58.37           H  
ATOM    307 HD11 LEU A  42      -4.379  -5.029   0.667  1.00 58.37           H  
ATOM    308 HD12 LEU A  42      -3.508  -5.516  -0.798  1.00 58.37           H  
ATOM    309 HD13 LEU A  42      -3.060  -4.012   0.060  1.00 58.37           H  
ATOM    310 HD21 LEU A  42      -3.072  -7.726   0.211  1.00 58.37           H  
ATOM    311 HD22 LEU A  42      -3.958  -7.195   1.659  1.00 58.37           H  
ATOM    312 HD23 LEU A  42      -2.316  -7.832   1.817  1.00 58.37           H  
ATOM    313  N   ARG A  43      -0.428  -3.037   2.401  1.00 61.53           N  
ATOM    314  CA  ARG A  43      -0.389  -2.651   3.819  1.00 61.53           C  
ATOM    315  C   ARG A  43      -1.802  -2.392   4.326  1.00 61.53           C  
ATOM    316  O   ARG A  43      -2.548  -1.665   3.672  1.00 61.53           O  
ATOM    317  CB  ARG A  43       0.526  -1.428   4.030  1.00 61.53           C  
ATOM    318  CG  ARG A  43       1.190  -1.480   5.416  1.00 61.53           C  
ATOM    319  CD  ARG A  43       1.845  -0.154   5.830  1.00 61.53           C  
ATOM    320  NE  ARG A  43       2.744  -0.347   6.988  1.00 61.53           N  
ATOM    321  CZ  ARG A  43       3.879   0.276   7.259  1.00 61.53           C  
ATOM    322  NH1 ARG A  43       4.411   1.150   6.455  1.00 61.53           N1+
ATOM    323  NH2 ARG A  43       4.510   0.031   8.373  1.00 61.53           N  
ATOM    324  H   ARG A  43      -0.924  -2.441   1.753  1.00 61.53           H  
ATOM    325  HA  ARG A  43       0.019  -3.485   4.391  1.00 61.53           H  
ATOM    326  HB2 ARG A  43      -0.057  -0.513   3.930  1.00 61.53           H  
ATOM    327  HB3 ARG A  43       1.307  -1.417   3.270  1.00 61.53           H  
ATOM    328  HG2 ARG A  43       1.943  -2.268   5.402  1.00 61.53           H  
ATOM    329  HG3 ARG A  43       0.445  -1.735   6.170  1.00 61.53           H  
ATOM    330  HD2 ARG A  43       1.051   0.537   6.113  1.00 61.53           H  
ATOM    331  HD3 ARG A  43       2.366   0.297   4.986  1.00 61.53           H  
ATOM    332  HE  ARG A  43       2.388  -0.959   7.709  1.00 61.53           H  
ATOM    333 HH11 ARG A  43       5.267   1.630   6.693  1.00 61.53           H  
ATOM    334 HH12 ARG A  43       3.881   1.431   5.642  1.00 61.53           H  
ATOM    335 HH21 ARG A  43       4.087  -0.573   9.064  1.00 61.53           H  
ATOM    336 HH22 ARG A  43       5.349   0.542   8.605  1.00 61.53           H  
ATOM    337  N   SER A  44      -2.149  -2.955   5.487  1.00 58.21           N  
ATOM    338  CA  SER A  44      -3.312  -2.481   6.247  1.00 58.21           C  
ATOM    339  C   SER A  44      -2.960  -1.172   6.931  1.00 58.21           C  
ATOM    340  O   SER A  44      -1.905  -1.083   7.569  1.00 58.21           O  
ATOM    341  CB  SER A  44      -3.789  -3.437   7.348  1.00 58.21           C  
ATOM    342  OG  SER A  44      -5.111  -3.022   7.634  1.00 58.21           O  
ATOM    343  H   SER A  44      -1.475  -3.533   5.969  1.00 58.21           H  
ATOM    344  HA  SER A  44      -4.143  -2.311   5.564  1.00 58.21           H  
ATOM    345  HB2 SER A  44      -3.164  -3.340   8.236  1.00 58.21           H  
ATOM    346  HB3 SER A  44      -3.759  -4.470   7.002  1.00 58.21           H  
ATOM    347  HG  SER A  44      -5.507  -3.359   8.441  1.00 58.21           H  
ATOM    348  N   ILE A  45      -3.838  -0.185   6.824  1.00 58.75           N  
ATOM    349  CA  ILE A  45      -3.812   1.017   7.644  1.00 58.75           C  
ATOM    350  C   ILE A  45      -5.046   0.947   8.540  1.00 58.75           C  
ATOM    351  O   ILE A  45      -6.176   1.121   8.083  1.00 58.75           O  
ATOM    352  CB  ILE A  45      -3.727   2.293   6.778  1.00 58.75           C  
ATOM    353  CG1 ILE A  45      -2.500   2.199   5.837  1.00 58.75           C  
ATOM    354  CG2 ILE A  45      -3.645   3.528   7.692  1.00 58.75           C  
ATOM    355  CD1 ILE A  45      -2.175   3.470   5.044  1.00 58.75           C  
ATOM    356  H   ILE A  45      -4.675  -0.330   6.278  1.00 58.75           H  
ATOM    357  HA  ILE A  45      -2.930   1.005   8.285  1.00 58.75           H  
ATOM    358  HB  ILE A  45      -4.629   2.375   6.172  1.00 58.75           H  
ATOM    359 HG12 ILE A  45      -2.668   1.394   5.122  1.00 58.75           H  
ATOM    360 HG13 ILE A  45      -1.619   1.938   6.424  1.00 58.75           H  
ATOM    361 HG21 ILE A  45      -2.744   3.498   8.306  1.00 58.75           H  
ATOM    362 HG22 ILE A  45      -4.520   3.583   8.339  1.00 58.75           H  
ATOM    363 HG23 ILE A  45      -3.639   4.443   7.100  1.00 58.75           H  
ATOM    364 HD11 ILE A  45      -1.484   3.222   4.238  1.00 58.75           H  
ATOM    365 HD12 ILE A  45      -3.078   3.919   4.628  1.00 58.75           H  
ATOM    366 HD13 ILE A  45      -1.698   4.200   5.697  1.00 58.75           H  
ATOM    367  N   ARG A  46      -4.810   0.648   9.823  1.00 55.28           N  
ATOM    368  CA  ARG A  46      -5.863   0.567  10.846  1.00 55.28           C  
ATOM    369  C   ARG A  46      -6.298   1.914  11.396  1.00 55.28           C  
ATOM    370  O   ARG A  46      -7.315   1.976  12.072  1.00 55.28           O  
ATOM    371  CB  ARG A  46      -5.457  -0.370  12.008  1.00 55.28           C  
ATOM    372  CG  ARG A  46      -6.134  -1.716  11.795  1.00 55.28           C  
ATOM    373  CD  ARG A  46      -6.132  -2.688  12.970  1.00 55.28           C  
ATOM    374  NE  ARG A  46      -7.093  -3.781  12.722  1.00 55.28           N  
ATOM    375  CZ  ARG A  46      -7.198  -4.922  13.370  1.00 55.28           C  
ATOM    376  NH1 ARG A  46      -6.325  -5.267  14.277  1.00 55.28           N1+
ATOM    377  NH2 ARG A  46      -8.179  -5.740  13.144  1.00 55.28           N  
ATOM    378  H   ARG A  46      -3.856   0.470  10.105  1.00 55.28           H  
ATOM    379  HA  ARG A  46      -6.769   0.186  10.374  1.00 55.28           H  
ATOM    380  HB2 ARG A  46      -5.809   0.037  12.956  1.00 55.28           H  
ATOM    381  HB3 ARG A  46      -4.375  -0.488  12.063  1.00 55.28           H  
ATOM    382  HG2 ARG A  46      -5.618  -2.191  10.960  1.00 55.28           H  
ATOM    383  HG3 ARG A  46      -7.179  -1.520  11.554  1.00 55.28           H  
ATOM    384  HD2 ARG A  46      -6.440  -2.148  13.866  1.00 55.28           H  
ATOM    385  HD3 ARG A  46      -5.123  -3.077  13.106  1.00 55.28           H  
ATOM    386  HE  ARG A  46      -7.794  -3.608  12.016  1.00 55.28           H  
ATOM    387 HH11 ARG A  46      -6.489  -6.114  14.803  1.00 55.28           H  
ATOM    388 HH12 ARG A  46      -5.616  -4.589  14.519  1.00 55.28           H  
ATOM    389 HH21 ARG A  46      -8.378  -6.573  13.680  1.00 55.28           H  
ATOM    390 HH22 ARG A  46      -8.958  -5.461  12.564  1.00 55.28           H  
ATOM    391  N   ASP A  47      -5.542   2.976  11.138  1.00 51.07           N  
ATOM    392  CA  ASP A  47      -5.641   4.166  11.967  1.00 51.07           C  
ATOM    393  C   ASP A  47      -5.502   5.460  11.159  1.00 51.07           C  
ATOM    394  O   ASP A  47      -4.568   5.623  10.371  1.00 51.07           O  
ATOM    395  CB  ASP A  47      -4.608   4.040  13.095  1.00 51.07           C  
ATOM    396  CG  ASP A  47      -5.166   4.664  14.363  1.00 51.07           C  
ATOM    397  OD1 ASP A  47      -5.114   5.912  14.425  1.00 51.07           O  
ATOM    398  OD2 ASP A  47      -5.665   3.905  15.216  1.00 51.07           O1-
ATOM    399  H   ASP A  47      -4.750   2.892  10.515  1.00 51.07           H  
ATOM    400  HA  ASP A  47      -6.625   4.187  12.435  1.00 51.07           H  
ATOM    401  HB2 ASP A  47      -3.675   4.525  12.808  1.00 51.07           H  
ATOM    402  HB3 ASP A  47      -4.390   2.991  13.296  1.00 51.07           H  
ATOM    403  N   LYS A  48      -6.441   6.391  11.382  1.00 50.66           N  
ATOM    404  CA  LYS A  48      -6.466   7.742  10.790  1.00 50.66           C  
ATOM    405  C   LYS A  48      -5.271   8.603  11.210  1.00 50.66           C  
ATOM    406  O   LYS A  48      -5.063   9.667  10.645  1.00 50.66           O  
ATOM    407  CB  LYS A  48      -7.759   8.467  11.195  1.00 50.66           C  
ATOM    408  CG  LYS A  48      -9.008   7.979  10.451  1.00 50.66           C  
ATOM    409  CD  LYS A  48     -10.221   8.757  10.975  1.00 50.66           C  
ATOM    410  CE  LYS A  48     -11.494   8.383  10.219  1.00 50.66           C  
ATOM    411  NZ  LYS A  48     -12.672   9.012  10.861  1.00 50.66           N1+
ATOM    412  H   LYS A  48      -7.129   6.176  12.089  1.00 50.66           H  
ATOM    413  HA  LYS A  48      -6.415   7.670   9.703  1.00 50.66           H  
ATOM    414  HB2 LYS A  48      -7.904   8.366  12.270  1.00 50.66           H  
ATOM    415  HB3 LYS A  48      -7.646   9.529  10.974  1.00 50.66           H  
ATOM    416  HG2 LYS A  48      -8.888   8.160   9.383  1.00 50.66           H  
ATOM    417  HG3 LYS A  48      -9.153   6.913  10.624  1.00 50.66           H  
ATOM    418  HD2 LYS A  48     -10.346   8.533  12.034  1.00 50.66           H  
ATOM    419  HD3 LYS A  48     -10.038   9.825  10.858  1.00 50.66           H  
ATOM    420  HE2 LYS A  48     -11.389   8.719   9.187  1.00 50.66           H  
ATOM    421  HE3 LYS A  48     -11.596   7.297  10.222  1.00 50.66           H  
ATOM    422  HZ1 LYS A  48     -12.541  10.013  10.903  1.00 50.66           H  
ATOM    423  HZ2 LYS A  48     -12.779   8.662  11.802  1.00 50.66           H  
ATOM    424  HZ3 LYS A  48     -13.517   8.812  10.345  1.00 50.66           H  
ATOM    425  N   THR A  49      -4.482   8.170  12.193  1.00 51.96           N  
ATOM    426  CA  THR A  49      -3.328   8.925  12.705  1.00 51.96           C  
ATOM    427  C   THR A  49      -2.100   8.913  11.785  1.00 51.96           C  
ATOM    428  O   THR A  49      -1.081   9.511  12.121  1.00 51.96           O  
ATOM    429  CB  THR A  49      -2.951   8.449  14.117  1.00 51.96           C  
ATOM    430  CG2 THR A  49      -4.021   8.830  15.142  1.00 51.96           C  
ATOM    431  OG1 THR A  49      -2.779   7.051  14.155  1.00 51.96           O  
ATOM    432  H   THR A  49      -4.717   7.303  12.654  1.00 51.96           H  
ATOM    433  HA  THR A  49      -3.617   9.973  12.783  1.00 51.96           H  
ATOM    434  HB  THR A  49      -2.016   8.922  14.417  1.00 51.96           H  
ATOM    435  HG1 THR A  49      -3.638   6.665  14.344  1.00 51.96           H  
ATOM    436 HG21 THR A  49      -4.087   9.915  15.213  1.00 51.96           H  
ATOM    437 HG22 THR A  49      -3.748   8.425  16.116  1.00 51.96           H  
ATOM    438 HG23 THR A  49      -4.995   8.434  14.853  1.00 51.96           H  
ATOM    439  N   TRP A  50      -2.165   8.261  10.618  1.00 53.72           N  
ATOM    440  CA  TRP A  50      -1.020   8.068   9.718  1.00 53.72           C  
ATOM    441  C   TRP A  50      -0.906   9.080   8.564  1.00 53.72           C  
ATOM    442  O   TRP A  50      -0.305   8.762   7.537  1.00 53.72           O  
ATOM    443  CB  TRP A  50      -0.927   6.583   9.311  1.00 53.72           C  
ATOM    444  CG  TRP A  50       0.203   5.850   9.969  1.00 53.72           C  
ATOM    445  CD1 TRP A  50       0.480   5.875  11.292  1.00 53.72           C  
ATOM    446  CD2 TRP A  50       1.254   5.044   9.355  1.00 53.72           C  
ATOM    447  CE2 TRP A  50       2.163   4.638  10.379  1.00 53.72           C  
ATOM    448  CE3 TRP A  50       1.558   4.652   8.033  1.00 53.72           C  
ATOM    449  NE1 TRP A  50       1.637   5.166  11.538  1.00 53.72           N  
ATOM    450  CZ2 TRP A  50       3.333   3.916  10.100  1.00 53.72           C  
ATOM    451  CZ3 TRP A  50       2.735   3.936   7.739  1.00 53.72           C  
ATOM    452  CH2 TRP A  50       3.628   3.582   8.768  1.00 53.72           C  
ATOM    453  H   TRP A  50      -3.033   7.802  10.383  1.00 53.72           H  
ATOM    454  HA  TRP A  50      -0.121   8.276  10.298  1.00 53.72           H  
ATOM    455  HB2 TRP A  50      -1.855   6.072   9.565  1.00 53.72           H  
ATOM    456  HB3 TRP A  50      -0.815   6.487   8.231  1.00 53.72           H  
ATOM    457  HD1 TRP A  50      -0.097   6.416  12.028  1.00 53.72           H  
ATOM    458  HE1 TRP A  50       2.092   5.170  12.440  1.00 53.72           H  
ATOM    459  HE3 TRP A  50       0.896   4.964   7.239  1.00 53.72           H  
ATOM    460  HZ2 TRP A  50       4.018   3.684  10.902  1.00 53.72           H  
ATOM    461  HZ3 TRP A  50       2.969   3.711   6.708  1.00 53.72           H  
ATOM    462  HH2 TRP A  50       4.560   3.088   8.537  1.00 53.72           H  
ATOM    463  N   SER A  51      -1.405  10.307   8.758  1.00 51.81           N  
ATOM    464  CA  SER A  51      -1.415  11.398   7.766  1.00 51.81           C  
ATOM    465  C   SER A  51      -0.035  11.805   7.207  1.00 51.81           C  
ATOM    466  O   SER A  51       0.035  12.572   6.253  1.00 51.81           O  
ATOM    467  CB  SER A  51      -2.095  12.650   8.343  1.00 51.81           C  
ATOM    468  OG  SER A  51      -3.155  12.313   9.223  1.00 51.81           O  
ATOM    469  H   SER A  51      -1.926  10.489   9.604  1.00 51.81           H  
ATOM    470  HA  SER A  51      -2.036  11.068   6.934  1.00 51.81           H  
ATOM    471  HB2 SER A  51      -1.361  13.234   8.898  1.00 51.81           H  
ATOM    472  HB3 SER A  51      -2.473  13.258   7.522  1.00 51.81           H  
ATOM    473  HG  SER A  51      -3.858  12.958   9.111  1.00 51.81           H  
ATOM    474  N   ASP A  52       1.070  11.318   7.789  1.00 50.66           N  
ATOM    475  CA  ASP A  52       2.431  11.807   7.507  1.00 50.66           C  
ATOM    476  C   ASP A  52       3.426  10.721   7.048  1.00 50.66           C  
ATOM    477  O   ASP A  52       4.602  10.981   6.786  1.00 50.66           O  
ATOM    478  CB  ASP A  52       2.944  12.568   8.740  1.00 50.66           C  
ATOM    479  CG  ASP A  52       3.640  13.867   8.330  1.00 50.66           C  
ATOM    480  OD1 ASP A  52       4.882  13.852   8.182  1.00 50.66           O  
ATOM    481  OD2 ASP A  52       2.918  14.877   8.187  1.00 50.66           O1-
ATOM    482  H   ASP A  52       0.934  10.711   8.585  1.00 50.66           H  
ATOM    483  HA  ASP A  52       2.377  12.525   6.689  1.00 50.66           H  
ATOM    484  HB2 ASP A  52       2.111  12.825   9.394  1.00 50.66           H  
ATOM    485  HB3 ASP A  52       3.623  11.937   9.314  1.00 50.66           H  
ATOM    486  N   HIS A  53       2.997   9.464   6.920  1.00 51.59           N  
ATOM    487  CA  HIS A  53       3.938   8.400   6.578  1.00 51.59           C  
ATOM    488  C   HIS A  53       4.132   8.259   5.072  1.00 51.59           C  
ATOM    489  O   HIS A  53       3.362   7.614   4.362  1.00 51.59           O  
ATOM    490  CB  HIS A  53       3.586   7.109   7.295  1.00 51.59           C  
ATOM    491  CG  HIS A  53       4.084   7.131   8.718  1.00 51.59           C  
ATOM    492  CD2 HIS A  53       3.361   7.451   9.834  1.00 51.59           C  
ATOM    493  ND1 HIS A  53       5.382   6.916   9.126  1.00 51.59           N  
ATOM    494  CE1 HIS A  53       5.429   7.071  10.459  1.00 51.59           C  
ATOM    495  NE2 HIS A  53       4.216   7.369  10.940  1.00 51.59           N  
ATOM    496  H   HIS A  53       2.016   9.264   7.057  1.00 51.59           H  
ATOM    497  HA  HIS A  53       4.914   8.675   6.978  1.00 51.59           H  
ATOM    498  HB2 HIS A  53       4.057   6.271   6.780  1.00 51.59           H  
ATOM    499  HB3 HIS A  53       2.505   6.976   7.273  1.00 51.59           H  
ATOM    500  HD1 HIS A  53       6.179   6.787   8.519  1.00 51.59           H  
ATOM    501  HD2 HIS A  53       2.315   7.717   9.858  1.00 51.59           H  
ATOM    502  HE1 HIS A  53       6.320   7.002  11.065  1.00 51.59           H  
ATOM    503  N   THR A  54       5.249   8.816   4.609  1.00 54.94           N  
ATOM    504  CA  THR A  54       5.775   8.584   3.267  1.00 54.94           C  
ATOM    505  C   THR A  54       6.328   7.160   3.149  1.00 54.94           C  
ATOM    506  O   THR A  54       7.368   6.817   3.711  1.00 54.94           O  
ATOM    507  CB  THR A  54       6.851   9.620   2.924  1.00 54.94           C  
ATOM    508  CG2 THR A  54       7.290   9.462   1.478  1.00 54.94           C  
ATOM    509  OG1 THR A  54       6.337  10.927   3.014  1.00 54.94           O  
ATOM    510  H   THR A  54       5.757   9.415   5.244  1.00 54.94           H  
ATOM    511  HA  THR A  54       4.957   8.703   2.555  1.00 54.94           H  
ATOM    512  HB  THR A  54       7.708   9.519   3.590  1.00 54.94           H  
ATOM    513  HG1 THR A  54       5.961  11.077   3.884  1.00 54.94           H  
ATOM    514 HG21 THR A  54       7.902  10.315   1.186  1.00 54.94           H  
ATOM    515 HG22 THR A  54       7.869   8.547   1.354  1.00 54.94           H  
ATOM    516 HG23 THR A  54       6.391   9.416   0.864  1.00 54.94           H  
ATOM    517  N   LEU A  55       5.642   6.312   2.393  1.00 58.81           N  
ATOM    518  CA  LEU A  55       6.108   5.003   1.953  1.00 58.81           C  
ATOM    519  C   LEU A  55       6.986   5.166   0.716  1.00 58.81           C  
ATOM    520  O   LEU A  55       6.480   5.356  -0.387  1.00 58.81           O  
ATOM    521  CB  LEU A  55       4.888   4.116   1.665  1.00 58.81           C  
ATOM    522  CG  LEU A  55       4.365   3.440   2.940  1.00 58.81           C  
ATOM    523  CD1 LEU A  55       2.854   3.270   2.875  1.00 58.81           C  
ATOM    524  CD2 LEU A  55       5.017   2.064   3.096  1.00 58.81           C  
ATOM    525  H   LEU A  55       4.757   6.637   2.030  1.00 58.81           H  
ATOM    526  HA  LEU A  55       6.709   4.542   2.737  1.00 58.81           H  
ATOM    527  HB2 LEU A  55       4.105   4.726   1.214  1.00 58.81           H  
ATOM    528  HB3 LEU A  55       5.152   3.353   0.932  1.00 58.81           H  
ATOM    529  HG  LEU A  55       4.597   4.043   3.818  1.00 58.81           H  
ATOM    530 HD11 LEU A  55       2.571   2.712   1.982  1.00 58.81           H  
ATOM    531 HD12 LEU A  55       2.418   4.268   2.836  1.00 58.81           H  
ATOM    532 HD13 LEU A  55       2.483   2.768   3.768  1.00 58.81           H  
ATOM    533 HD21 LEU A  55       4.834   1.461   2.207  1.00 58.81           H  
ATOM    534 HD22 LEU A  55       6.093   2.181   3.228  1.00 58.81           H  
ATOM    535 HD23 LEU A  55       4.599   1.542   3.956  1.00 58.81           H  
ATOM    536  N   GLY A  56       8.301   5.075   0.908  1.00 55.02           N  
ATOM    537  CA  GLY A  56       9.262   5.002  -0.187  1.00 55.02           C  
ATOM    538  C   GLY A  56       9.325   3.590  -0.769  1.00 55.02           C  
ATOM    539  O   GLY A  56       9.836   2.674  -0.129  1.00 55.02           O  
ATOM    540  H   GLY A  56       8.642   4.994   1.855  1.00 55.02           H  
ATOM    541  HA2 GLY A  56      10.253   5.270   0.180  1.00 55.02           H  
ATOM    542  HA3 GLY A  56       8.986   5.710  -0.969  1.00 55.02           H  
ATOM    543  N   ILE A  57       8.844   3.415  -1.995  1.00 58.12           N  
ATOM    544  CA  ILE A  57       8.974   2.187  -2.782  1.00 58.12           C  
ATOM    545  C   ILE A  57       9.782   2.527  -4.032  1.00 58.12           C  
ATOM    546  O   ILE A  57       9.280   3.180  -4.937  1.00 58.12           O  
ATOM    547  CB  ILE A  57       7.589   1.586  -3.119  1.00 58.12           C  
ATOM    548  CG1 ILE A  57       6.778   1.304  -1.831  1.00 58.12           C  
ATOM    549  CG2 ILE A  57       7.782   0.289  -3.929  1.00 58.12           C  
ATOM    550  CD1 ILE A  57       5.354   0.808  -2.095  1.00 58.12           C  
ATOM    551  H   ILE A  57       8.361   4.192  -2.423  1.00 58.12           H  
ATOM    552  HA  ILE A  57       9.525   1.442  -2.208  1.00 58.12           H  
ATOM    553  HB  ILE A  57       7.034   2.300  -3.726  1.00 58.12           H  
ATOM    554 HG12 ILE A  57       7.303   0.571  -1.218  1.00 58.12           H  
ATOM    555 HG13 ILE A  57       6.687   2.224  -1.254  1.00 58.12           H  
ATOM    556 HG21 ILE A  57       8.340  -0.441  -3.342  1.00 58.12           H  
ATOM    557 HG22 ILE A  57       8.314   0.499  -4.857  1.00 58.12           H  
ATOM    558 HG23 ILE A  57       6.817  -0.138  -4.199  1.00 58.12           H  
ATOM    559 HD11 ILE A  57       4.785   0.829  -1.166  1.00 58.12           H  
ATOM    560 HD12 ILE A  57       4.879   1.465  -2.823  1.00 58.12           H  
ATOM    561 HD13 ILE A  57       5.363  -0.214  -2.474  1.00 58.12           H  
ATOM    562  N   HIS A  58      11.045   2.094  -4.092  1.00 59.39           N  
ATOM    563  CA  HIS A  58      11.922   2.284  -5.261  1.00 59.39           C  
ATOM    564  C   HIS A  58      11.979   3.735  -5.792  1.00 59.39           C  
ATOM    565  O   HIS A  58      11.883   3.971  -6.990  1.00 59.39           O  
ATOM    566  CB  HIS A  58      11.566   1.258  -6.351  1.00 59.39           C  
ATOM    567  CG  HIS A  58      11.918  -0.153  -5.972  1.00 59.39           C  
ATOM    568  CD2 HIS A  58      11.107  -1.074  -5.369  1.00 59.39           C  
ATOM    569  ND1 HIS A  58      13.134  -0.760  -6.190  1.00 59.39           N  
ATOM    570  CE1 HIS A  58      13.058  -2.019  -5.730  1.00 59.39           C  
ATOM    571  NE2 HIS A  58      11.836  -2.257  -5.230  1.00 59.39           N  
ATOM    572  H   HIS A  58      11.398   1.557  -3.313  1.00 59.39           H  
ATOM    573  HA  HIS A  58      12.939   2.061  -4.939  1.00 59.39           H  
ATOM    574  HB2 HIS A  58      10.504   1.323  -6.591  1.00 59.39           H  
ATOM    575  HB3 HIS A  58      12.119   1.492  -7.261  1.00 59.39           H  
ATOM    576  HD1 HIS A  58      13.940  -0.339  -6.629  1.00 59.39           H  
ATOM    577  HD2 HIS A  58      10.082  -0.922  -5.065  1.00 59.39           H  
ATOM    578  HE1 HIS A  58      13.857  -2.745  -5.762  1.00 59.39           H  
ATOM    579  N   GLY A  59      12.125   4.717  -4.895  1.00 59.18           N  
ATOM    580  CA  GLY A  59      12.161   6.145  -5.258  1.00 59.18           C  
ATOM    581  C   GLY A  59      10.783   6.779  -5.463  1.00 59.18           C  
ATOM    582  O   GLY A  59      10.684   7.966  -5.760  1.00 59.18           O  
ATOM    583  H   GLY A  59      12.175   4.473  -3.917  1.00 59.18           H  
ATOM    584  HA2 GLY A  59      12.669   6.700  -4.469  1.00 59.18           H  
ATOM    585  HA3 GLY A  59      12.725   6.271  -6.182  1.00 59.18           H  
ATOM    586  N   ALA A  60       9.725   6.001  -5.271  1.00 60.65           N  
ATOM    587  CA  ALA A  60       8.352   6.417  -5.426  1.00 60.65           C  
ATOM    588  C   ALA A  60       7.717   6.530  -4.030  1.00 60.65           C  
ATOM    589  O   ALA A  60       7.647   5.556  -3.286  1.00 60.65           O  
ATOM    590  CB  ALA A  60       7.711   5.404  -6.383  1.00 60.65           C  
ATOM    591  H   ALA A  60       9.868   5.018  -5.092  1.00 60.65           H  
ATOM    592  HA  ALA A  60       8.322   7.395  -5.905  1.00 60.65           H  
ATOM    593  HB1 ALA A  60       7.099   5.930  -7.116  1.00 60.65           H  
ATOM    594  HB2 ALA A  60       7.137   4.659  -5.832  1.00 60.65           H  
ATOM    595  HB3 ALA A  60       8.472   4.879  -6.962  1.00 60.65           H  
ATOM    596  N   SER A  61       7.314   7.739  -3.656  1.00 66.73           N  
ATOM    597  CA  SER A  61       6.789   8.058  -2.328  1.00 66.73           C  
ATOM    598  C   SER A  61       5.265   8.140  -2.364  1.00 66.73           C  
ATOM    599  O   SER A  61       4.724   8.947  -3.121  1.00 66.73           O  
ATOM    600  CB  SER A  61       7.413   9.372  -1.863  1.00 66.73           C  
ATOM    601  OG  SER A  61       8.729   9.130  -1.398  1.00 66.73           O  
ATOM    602  H   SER A  61       7.442   8.505  -4.302  1.00 66.73           H  
ATOM    603  HA  SER A  61       7.084   7.289  -1.614  1.00 66.73           H  
ATOM    604  HB2 SER A  61       6.802   9.822  -1.081  1.00 66.73           H  
ATOM    605  HB3 SER A  61       7.442  10.077  -2.694  1.00 66.73           H  
ATOM    606  HG  SER A  61       9.061   9.937  -0.998  1.00 66.73           H  
ATOM    607  N   VAL A  62       4.589   7.320  -1.554  1.00 70.32           N  
ATOM    608  CA  VAL A  62       3.139   7.387  -1.289  1.00 70.32           C  
ATOM    609  C   VAL A  62       2.922   7.864   0.138  1.00 70.32           C  
ATOM    610  O   VAL A  62       3.445   7.248   1.057  1.00 70.32           O  
ATOM    611  CB  VAL A  62       2.468   6.011  -1.486  1.00 70.32           C  
ATOM    612  CG1 VAL A  62       1.100   5.865  -0.809  1.00 70.32           C  
ATOM    613  CG2 VAL A  62       2.232   5.708  -2.960  1.00 70.32           C  
ATOM    614  H   VAL A  62       5.126   6.652  -1.019  1.00 70.32           H  
ATOM    615  HA  VAL A  62       2.668   8.100  -1.966  1.00 70.32           H  
ATOM    616  HB  VAL A  62       3.125   5.242  -1.080  1.00 70.32           H  
ATOM    617 HG11 VAL A  62       0.438   6.678  -1.107  1.00 70.32           H  
ATOM    618 HG12 VAL A  62       0.648   4.912  -1.083  1.00 70.32           H  
ATOM    619 HG13 VAL A  62       1.215   5.886   0.274  1.00 70.32           H  
ATOM    620 HG21 VAL A  62       2.044   4.641  -3.076  1.00 70.32           H  
ATOM    621 HG22 VAL A  62       3.117   5.982  -3.534  1.00 70.32           H  
ATOM    622 HG23 VAL A  62       1.352   6.244  -3.317  1.00 70.32           H  
ATOM    623  N   TYR A  63       2.123   8.900   0.342  1.00 70.76           N  
ATOM    624  CA  TYR A  63       1.577   9.251   1.652  1.00 70.76           C  
ATOM    625  C   TYR A  63       0.050   9.205   1.591  1.00 70.76           C  
ATOM    626  O   TYR A  63      -0.538   9.260   0.512  1.00 70.76           O  
ATOM    627  CB  TYR A  63       2.137  10.595   2.133  1.00 70.76           C  
ATOM    628  CG  TYR A  63       1.708  11.809   1.329  1.00 70.76           C  
ATOM    629  CD1 TYR A  63       2.423  12.189   0.174  1.00 70.76           C  
ATOM    630  CD2 TYR A  63       0.614  12.582   1.765  1.00 70.76           C  
ATOM    631  CE1 TYR A  63       2.049  13.346  -0.539  1.00 70.76           C  
ATOM    632  CE2 TYR A  63       0.236  13.737   1.056  1.00 70.76           C  
ATOM    633  CZ  TYR A  63       0.957  14.123  -0.095  1.00 70.76           C  
ATOM    634  OH  TYR A  63       0.552  15.201  -0.817  1.00 70.76           O  
ATOM    635  H   TYR A  63       1.680   9.337  -0.454  1.00 70.76           H  
ATOM    636  HA  TYR A  63       1.879   8.503   2.385  1.00 70.76           H  
ATOM    637  HB2 TYR A  63       3.226  10.541   2.133  1.00 70.76           H  
ATOM    638  HB3 TYR A  63       1.832  10.741   3.169  1.00 70.76           H  
ATOM    639  HD1 TYR A  63       3.265  11.597  -0.153  1.00 70.76           H  
ATOM    640  HD2 TYR A  63       0.073  12.304   2.658  1.00 70.76           H  
ATOM    641  HE1 TYR A  63       2.588  13.648  -1.424  1.00 70.76           H  
ATOM    642  HE2 TYR A  63      -0.611  14.315   1.395  1.00 70.76           H  
ATOM    643  HH  TYR A  63      -0.200  15.614  -0.385  1.00 70.76           H  
ATOM    644  N   PHE A  64      -0.594   9.050   2.739  1.00 71.53           N  
ATOM    645  CA  PHE A  64      -2.050   9.018   2.851  1.00 71.53           C  
ATOM    646  C   PHE A  64      -2.473  10.167   3.747  1.00 71.53           C  
ATOM    647  O   PHE A  64      -1.817  10.384   4.759  1.00 71.53           O  
ATOM    648  CB  PHE A  64      -2.505   7.668   3.411  1.00 71.53           C  
ATOM    649  CG  PHE A  64      -2.095   6.495   2.548  1.00 71.53           C  
ATOM    650  CD1 PHE A  64      -2.892   6.123   1.455  1.00 71.53           C  
ATOM    651  CD2 PHE A  64      -0.906   5.793   2.816  1.00 71.53           C  
ATOM    652  CE1 PHE A  64      -2.492   5.056   0.637  1.00 71.53           C  
ATOM    653  CE2 PHE A  64      -0.530   4.707   2.006  1.00 71.53           C  
ATOM    654  CZ  PHE A  64      -1.320   4.339   0.910  1.00 71.53           C  
ATOM    655  H   PHE A  64      -0.083   9.110   3.608  1.00 71.53           H  
ATOM    656  HA  PHE A  64      -2.510   9.164   1.874  1.00 71.53           H  
ATOM    657  HB2 PHE A  64      -3.591   7.678   3.503  1.00 71.53           H  
ATOM    658  HB3 PHE A  64      -2.094   7.539   4.413  1.00 71.53           H  
ATOM    659  HD1 PHE A  64      -3.804   6.662   1.245  1.00 71.53           H  
ATOM    660  HD2 PHE A  64      -0.288   6.087   3.652  1.00 71.53           H  
ATOM    661  HE1 PHE A  64      -3.108   4.764  -0.200  1.00 71.53           H  
ATOM    662  HE2 PHE A  64       0.368   4.149   2.229  1.00 71.53           H  
ATOM    663  HZ  PHE A  64      -1.028   3.509   0.284  1.00 71.53           H  
ATOM    664  N   ASP A  65      -3.517  10.901   3.381  1.00 69.59           N  
ATOM    665  CA  ASP A  65      -4.040  11.975   4.225  1.00 69.59           C  
ATOM    666  C   ASP A  65      -5.017  11.439   5.298  1.00 69.59           C  
ATOM    667  O   ASP A  65      -5.251  10.231   5.423  1.00 69.59           O  
ATOM    668  CB  ASP A  65      -4.657  13.059   3.331  1.00 69.59           C  
ATOM    669  CG  ASP A  65      -6.076  12.671   2.959  1.00 69.59           C  
ATOM    670  OD1 ASP A  65      -6.225  11.674   2.232  1.00 69.59           O  
ATOM    671  OD2 ASP A  65      -7.003  13.261   3.533  1.00 69.59           O1-
ATOM    672  H   ASP A  65      -4.035  10.685   2.541  1.00 69.59           H  
ATOM    673  HA  ASP A  65      -3.208  12.440   4.754  1.00 69.59           H  
ATOM    674  HB2 ASP A  65      -4.672  14.000   3.880  1.00 69.59           H  
ATOM    675  HB3 ASP A  65      -4.054  13.202   2.435  1.00 69.59           H  
ATOM    676  N   GLU A  66      -5.599  12.353   6.075  1.00 66.99           N  
ATOM    677  CA  GLU A  66      -6.570  12.071   7.140  1.00 66.99           C  
ATOM    678  C   GLU A  66      -7.861  11.379   6.652  1.00 66.99           C  
ATOM    679  O   GLU A  66      -8.433  10.555   7.375  1.00 66.99           O  
ATOM    680  CB  GLU A  66      -6.871  13.388   7.881  1.00 66.99           C  
ATOM    681  CG  GLU A  66      -7.474  14.500   7.001  1.00 66.99           C  
ATOM    682  CD  GLU A  66      -7.540  15.830   7.764  1.00 66.99           C  
ATOM    683  OE1 GLU A  66      -6.598  16.642   7.603  1.00 66.99           O  
ATOM    684  OE2 GLU A  66      -8.491  16.008   8.561  1.00 66.99           O1-
ATOM    685  H   GLU A  66      -5.498  13.322   5.810  1.00 66.99           H  
ATOM    686  HA  GLU A  66      -6.107  11.389   7.853  1.00 66.99           H  
ATOM    687  HB2 GLU A  66      -5.937  13.753   8.309  1.00 66.99           H  
ATOM    688  HB3 GLU A  66      -7.552  13.180   8.706  1.00 66.99           H  
ATOM    689  HG2 GLU A  66      -8.475  14.204   6.685  1.00 66.99           H  
ATOM    690  HG3 GLU A  66      -6.861  14.636   6.109  1.00 66.99           H  
ATOM    691  N   ASP A  67      -8.272  11.623   5.404  1.00 70.10           N  
ATOM    692  CA  ASP A  67      -9.383  10.950   4.720  1.00 70.10           C  
ATOM    693  C   ASP A  67      -8.967   9.631   4.055  1.00 70.10           C  
ATOM    694  O   ASP A  67      -9.761   8.965   3.359  1.00 70.10           O  
ATOM    695  CB  ASP A  67     -10.035  11.894   3.703  1.00 70.10           C  
ATOM    696  CG  ASP A  67     -10.829  13.006   4.385  1.00 70.10           C  
ATOM    697  OD1 ASP A  67     -11.763  12.635   5.139  1.00 70.10           O  
ATOM    698  OD2 ASP A  67     -10.607  14.189   4.054  1.00 70.10           O1-
ATOM    699  H   ASP A  67      -7.798  12.341   4.876  1.00 70.10           H  
ATOM    700  HA  ASP A  67     -10.137  10.700   5.465  1.00 70.10           H  
ATOM    701  HB2 ASP A  67     -10.738  11.330   3.090  1.00 70.10           H  
ATOM    702  HB3 ASP A  67      -9.284  12.308   3.030  1.00 70.10           H  
ATOM    703  N   CYS A  68      -7.736   9.175   4.313  1.00 65.61           N  
ATOM    704  CA  CYS A  68      -7.243   7.922   3.776  1.00 65.61           C  
ATOM    705  C   CYS A  68      -7.227   7.973   2.225  1.00 65.61           C  
ATOM    706  O   CYS A  68      -7.607   7.020   1.536  1.00 65.61           O  
ATOM    707  CB  CYS A  68      -8.094   6.810   4.448  1.00 65.61           C  
ATOM    708  SG  CYS A  68      -7.227   6.062   5.843  1.00 65.61           S  
ATOM    709  H   CYS A  68      -7.111   9.762   4.846  1.00 65.61           H  
ATOM    710  HA  CYS A  68      -6.204   7.815   4.088  1.00 65.61           H  
ATOM    711  HB2 CYS A  68      -8.411   6.050   3.734  1.00 65.61           H  
ATOM    712  HB3 CYS A  68      -9.014   7.230   4.854  1.00 65.61           H  
ATOM    713  HG  CYS A  68      -6.985   7.206   6.489  1.00 65.61           H  
ATOM    714  N   TYR A  69      -6.882   9.114   1.634  1.00 71.25           N  
ATOM    715  CA  TYR A  69      -6.684   9.276   0.200  1.00 71.25           C  
ATOM    716  C   TYR A  69      -5.183   9.192  -0.124  1.00 71.25           C  
ATOM    717  O   TYR A  69      -4.359   9.833   0.527  1.00 71.25           O  
ATOM    718  CB  TYR A  69      -7.326  10.577  -0.299  1.00 71.25           C  
ATOM    719  CG  TYR A  69      -7.479  10.633  -1.796  1.00 71.25           C  
ATOM    720  CD1 TYR A  69      -6.490  11.268  -2.568  1.00 71.25           C  
ATOM    721  CD2 TYR A  69      -8.606  10.057  -2.410  1.00 71.25           C  
ATOM    722  CE1 TYR A  69      -6.627  11.336  -3.964  1.00 71.25           C  
ATOM    723  CE2 TYR A  69      -8.747  10.121  -3.809  1.00 71.25           C  
ATOM    724  CZ  TYR A  69      -7.759  10.766  -4.583  1.00 71.25           C  
ATOM    725  OH  TYR A  69      -7.899  10.837  -5.932  1.00 71.25           O  
ATOM    726  H   TYR A  69      -6.672   9.928   2.194  1.00 71.25           H  
ATOM    727  HA  TYR A  69      -7.215   8.470  -0.305  1.00 71.25           H  
ATOM    728  HB2 TYR A  69      -6.712  11.434  -0.020  1.00 71.25           H  
ATOM    729  HB3 TYR A  69      -8.305  10.701   0.164  1.00 71.25           H  
ATOM    730  HD1 TYR A  69      -5.633  11.710  -2.081  1.00 71.25           H  
ATOM    731  HD2 TYR A  69      -9.369   9.597  -1.800  1.00 71.25           H  
ATOM    732  HE1 TYR A  69      -5.860  11.823  -4.548  1.00 71.25           H  
ATOM    733  HE2 TYR A  69      -9.615   9.704  -4.297  1.00 71.25           H  
ATOM    734  HH  TYR A  69      -7.173  11.335  -6.315  1.00 71.25           H  
ATOM    735  N   PRO A  70      -4.775   8.364  -1.102  1.00 72.68           N  
ATOM    736  CA  PRO A  70      -3.374   8.258  -1.481  1.00 72.68           C  
ATOM    737  C   PRO A  70      -2.907   9.471  -2.276  1.00 72.68           C  
ATOM    738  O   PRO A  70      -3.450   9.791  -3.333  1.00 72.68           O  
ATOM    739  CB  PRO A  70      -3.272   7.001  -2.335  1.00 72.68           C  
ATOM    740  CG  PRO A  70      -4.670   6.831  -2.923  1.00 72.68           C  
ATOM    741  CD  PRO A  70      -5.590   7.429  -1.861  1.00 72.68           C  
ATOM    742  HA  PRO A  70      -2.750   8.145  -0.595  1.00 72.68           H  
ATOM    743  HB2 PRO A  70      -2.513   7.084  -3.113  1.00 72.68           H  
ATOM    744  HB3 PRO A  70      -3.044   6.156  -1.685  1.00 72.68           H  
ATOM    745  HG2 PRO A  70      -4.906   5.785  -3.116  1.00 72.68           H  
ATOM    746  HG3 PRO A  70      -4.752   7.414  -3.840  1.00 72.68           H  
ATOM    747  HD2 PRO A  70      -6.427   7.937  -2.340  1.00 72.68           H  
ATOM    748  HD3 PRO A  70      -5.949   6.644  -1.196  1.00 72.68           H  
ATOM    749  N   HIS A  71      -1.798  10.046  -1.840  1.00 75.53           N  
ATOM    750  CA  HIS A  71      -1.021  11.019  -2.581  1.00 75.53           C  
ATOM    751  C   HIS A  71       0.333  10.425  -2.933  1.00 75.53           C  
ATOM    752  O   HIS A  71       1.012   9.825  -2.102  1.00 75.53           O  
ATOM    753  CB  HIS A  71      -0.834  12.260  -1.734  1.00 75.53           C  
ATOM    754  CG  HIS A  71      -2.095  13.030  -1.481  1.00 75.53           C  
ATOM    755  CD2 HIS A  71      -3.044  12.763  -0.531  1.00 75.53           C  
ATOM    756  ND1 HIS A  71      -2.494  14.157  -2.161  1.00 75.53           N  
ATOM    757  CE1 HIS A  71      -3.668  14.553  -1.645  1.00 75.53           C  
ATOM    758  NE2 HIS A  71      -4.041  13.731  -0.660  1.00 75.53           N  
ATOM    759  H   HIS A  71      -1.425   9.750  -0.949  1.00 75.53           H  
ATOM    760  HA  HIS A  71      -1.539  11.301  -3.498  1.00 75.53           H  
ATOM    761  HB2 HIS A  71      -0.417  11.942  -0.778  1.00 75.53           H  
ATOM    762  HB3 HIS A  71      -0.126  12.914  -2.243  1.00 75.53           H  
ATOM    763  HD1 HIS A  71      -1.970  14.635  -2.880  1.00 75.53           H  
ATOM    764  HD2 HIS A  71      -3.027  11.958   0.189  1.00 75.53           H  
ATOM    765  HE1 HIS A  71      -4.233  15.419  -1.956  1.00 75.53           H  
ATOM    766  N   TYR A  72       0.743  10.586  -4.182  1.00 74.40           N  
ATOM    767  CA  TYR A  72       2.013  10.057  -4.640  1.00 74.40           C  
ATOM    768  C   TYR A  72       2.663  10.954  -5.664  1.00 74.40           C  
ATOM    769  O   TYR A  72       2.008  11.582  -6.494  1.00 74.40           O  
ATOM    770  CB  TYR A  72       1.862   8.638  -5.179  1.00 74.40           C  
ATOM    771  CG  TYR A  72       0.685   8.387  -6.099  1.00 74.40           C  
ATOM    772  CD1 TYR A  72      -0.587   8.115  -5.557  1.00 74.40           C  
ATOM    773  CD2 TYR A  72       0.862   8.428  -7.494  1.00 74.40           C  
ATOM    774  CE1 TYR A  72      -1.689   7.912  -6.407  1.00 74.40           C  
ATOM    775  CE2 TYR A  72      -0.233   8.203  -8.348  1.00 74.40           C  
ATOM    776  CZ  TYR A  72      -1.511   7.959  -7.807  1.00 74.40           C  
ATOM    777  OH  TYR A  72      -2.573   7.781  -8.636  1.00 74.40           O  
ATOM    778  H   TYR A  72       0.162  11.074  -4.848  1.00 74.40           H  
ATOM    779  HA  TYR A  72       2.692  10.016  -3.788  1.00 74.40           H  
ATOM    780  HB2 TYR A  72       1.774   7.983  -4.312  1.00 74.40           H  
ATOM    781  HB3 TYR A  72       2.782   8.382  -5.704  1.00 74.40           H  
ATOM    782  HD1 TYR A  72      -0.721   8.098  -4.485  1.00 74.40           H  
ATOM    783  HD2 TYR A  72       1.835   8.628  -7.917  1.00 74.40           H  
ATOM    784  HE1 TYR A  72      -2.668   7.742  -5.984  1.00 74.40           H  
ATOM    785  HE2 TYR A  72      -0.101   8.206  -9.420  1.00 74.40           H  
ATOM    786  HH  TYR A  72      -3.390   7.679  -8.142  1.00 74.40           H  
ATOM    787  N   HIS A  73       3.989  10.975  -5.604  1.00 65.51           N  
ATOM    788  CA  HIS A  73       4.815  11.796  -6.471  1.00 65.51           C  
ATOM    789  C   HIS A  73       5.641  10.911  -7.407  1.00 65.51           C  
ATOM    790  O   HIS A  73       6.863  10.868  -7.339  1.00 65.51           O  
ATOM    791  CB  HIS A  73       5.593  12.813  -5.615  1.00 65.51           C  
ATOM    792  CG  HIS A  73       5.489  14.219  -6.145  1.00 65.51           C  
ATOM    793  CD2 HIS A  73       4.336  14.891  -6.460  1.00 65.51           C  
ATOM    794  ND1 HIS A  73       6.532  15.095  -6.327  1.00 65.51           N  
ATOM    795  CE1 HIS A  73       6.022  16.266  -6.745  1.00 65.51           C  
ATOM    796  NE2 HIS A  73       4.689  16.183  -6.859  1.00 65.51           N  
ATOM    797  H   HIS A  73       4.436  10.434  -4.877  1.00 65.51           H  
ATOM    798  HA  HIS A  73       4.160  12.366  -7.129  1.00 65.51           H  
ATOM    799  HB2 HIS A  73       5.186  12.831  -4.604  1.00 65.51           H  
ATOM    800  HB3 HIS A  73       6.642  12.529  -5.526  1.00 65.51           H  
ATOM    801  HD1 HIS A  73       7.505  14.906  -6.136  1.00 65.51           H  
ATOM    802  HD2 HIS A  73       3.332  14.499  -6.392  1.00 65.51           H  
ATOM    803  HE1 HIS A  73       6.597  17.155  -6.955  1.00 65.51           H  
ATOM    804  N   SER A  74       4.956  10.145  -8.259  1.00 65.35           N  
ATOM    805  CA  SER A  74       5.560   9.494  -9.426  1.00 65.35           C  
ATOM    806  C   SER A  74       4.474   8.954 -10.360  1.00 65.35           C  
ATOM    807  O   SER A  74       3.470   8.411  -9.904  1.00 65.35           O  
ATOM    808  CB  SER A  74       6.509   8.361  -9.015  1.00 65.35           C  
ATOM    809  OG  SER A  74       7.072   7.814 -10.189  1.00 65.35           O  
ATOM    810  H   SER A  74       3.948  10.144  -8.196  1.00 65.35           H  
ATOM    811  HA  SER A  74       6.148  10.237  -9.966  1.00 65.35           H  
ATOM    812  HB2 SER A  74       7.314   8.742  -8.387  1.00 65.35           H  
ATOM    813  HB3 SER A  74       5.958   7.598  -8.465  1.00 65.35           H  
ATOM    814  HG  SER A  74       7.844   7.287  -9.974  1.00 65.35           H  
ATOM    815  N   LYS A  75       4.688   9.071 -11.679  1.00 63.38           N  
ATOM    816  CA  LYS A  75       3.792   8.511 -12.713  1.00 63.38           C  
ATOM    817  C   LYS A  75       3.782   6.979 -12.729  1.00 63.38           C  
ATOM    818  O   LYS A  75       2.973   6.378 -13.425  1.00 63.38           O  
ATOM    819  CB  LYS A  75       4.192   9.028 -14.104  1.00 63.38           C  
ATOM    820  CG  LYS A  75       3.950  10.532 -14.272  1.00 63.38           C  
ATOM    821  CD  LYS A  75       4.211  10.945 -15.726  1.00 63.38           C  
ATOM    822  CE  LYS A  75       3.935  12.440 -15.903  1.00 63.38           C  
ATOM    823  NZ  LYS A  75       4.136  12.862 -17.311  1.00 63.38           N1+
ATOM    824  H   LYS A  75       5.588   9.431 -11.964  1.00 63.38           H  
ATOM    825  HA  LYS A  75       2.765   8.804 -12.495  1.00 63.38           H  
ATOM    826  HB2 LYS A  75       3.597   8.502 -14.850  1.00 63.38           H  
ATOM    827  HB3 LYS A  75       5.242   8.799 -14.287  1.00 63.38           H  
ATOM    828  HG2 LYS A  75       4.614  11.089 -13.611  1.00 63.38           H  
ATOM    829  HG3 LYS A  75       2.916  10.761 -14.014  1.00 63.38           H  
ATOM    830  HD2 LYS A  75       3.554  10.371 -16.380  1.00 63.38           H  
ATOM    831  HD3 LYS A  75       5.248  10.725 -15.979  1.00 63.38           H  
ATOM    832  HE2 LYS A  75       4.600  12.997 -15.242  1.00 63.38           H  
ATOM    833  HE3 LYS A  75       2.911  12.643 -15.591  1.00 63.38           H  
ATOM    834  HZ1 LYS A  75       5.087  12.678 -17.599  1.00 63.38           H  
ATOM    835  HZ2 LYS A  75       3.953  13.850 -17.413  1.00 63.38           H  
ATOM    836  HZ3 LYS A  75       3.512  12.354 -17.921  1.00 63.38           H  
ATOM    837  N   GLU A  76       4.702   6.367 -11.996  1.00 65.66           N  
ATOM    838  CA  GLU A  76       4.935   4.929 -11.991  1.00 65.66           C  
ATOM    839  C   GLU A  76       4.232   4.202 -10.845  1.00 65.66           C  
ATOM    840  O   GLU A  76       4.371   2.987 -10.743  1.00 65.66           O  
ATOM    841  CB  GLU A  76       6.446   4.697 -11.947  1.00 65.66           C  
ATOM    842  CG  GLU A  76       7.110   5.206 -13.231  1.00 65.66           C  
ATOM    843  CD  GLU A  76       8.585   4.825 -13.241  1.00 65.66           C  
ATOM    844  OE1 GLU A  76       8.894   3.797 -13.887  1.00 65.66           O  
ATOM    845  OE2 GLU A  76       9.365   5.548 -12.585  1.00 65.66           O1-
ATOM    846  H   GLU A  76       5.359   6.938 -11.484  1.00 65.66           H  
ATOM    847  HA  GLU A  76       4.552   4.489 -12.912  1.00 65.66           H  
ATOM    848  HB2 GLU A  76       6.871   5.204 -11.081  1.00 65.66           H  
ATOM    849  HB3 GLU A  76       6.636   3.630 -11.837  1.00 65.66           H  
ATOM    850  HG2 GLU A  76       7.012   6.290 -13.298  1.00 65.66           H  
ATOM    851  HG3 GLU A  76       6.607   4.768 -14.092  1.00 65.66           H  
ATOM    852  N   ILE A  77       3.496   4.917  -9.986  1.00 66.97           N  
ATOM    853  CA  ILE A  77       2.769   4.316  -8.868  1.00 66.97           C  
ATOM    854  C   ILE A  77       1.281   4.226  -9.187  1.00 66.97           C  
ATOM    855  O   ILE A  77       0.655   5.219  -9.551  1.00 66.97           O  
ATOM    856  CB  ILE A  77       2.993   5.059  -7.539  1.00 66.97           C  
ATOM    857  CG1 ILE A  77       4.484   5.277  -7.233  1.00 66.97           C  
ATOM    858  CG2 ILE A  77       2.351   4.234  -6.414  1.00 66.97           C  
ATOM    859  CD1 ILE A  77       4.705   6.070  -5.935  1.00 66.97           C  
ATOM    860  H   ILE A  77       3.368   5.904 -10.157  1.00 66.97           H  
ATOM    861  HA  ILE A  77       3.149   3.304  -8.727  1.00 66.97           H  
ATOM    862  HB  ILE A  77       2.504   6.032  -7.593  1.00 66.97           H  
ATOM    863 HG12 ILE A  77       4.927   5.838  -8.056  1.00 66.97           H  
ATOM    864 HG13 ILE A  77       4.993   4.316  -7.165  1.00 66.97           H  
ATOM    865 HG21 ILE A  77       1.270   4.184  -6.546  1.00 66.97           H  
ATOM    866 HG22 ILE A  77       2.766   3.226  -6.425  1.00 66.97           H  
ATOM    867 HG23 ILE A  77       2.534   4.684  -5.438  1.00 66.97           H  
ATOM    868 HD11 ILE A  77       3.777   6.550  -5.623  1.00 66.97           H  
ATOM    869 HD12 ILE A  77       5.024   5.401  -5.136  1.00 66.97           H  
ATOM    870 HD13 ILE A  77       5.436   6.866  -6.080  1.00 66.97           H  
ATOM    871  N   LEU A  78       0.697   3.051  -8.961  1.00 67.59           N  
ATOM    872  CA  LEU A  78      -0.745   2.860  -8.910  1.00 67.59           C  
ATOM    873  C   LEU A  78      -1.137   2.434  -7.496  1.00 67.59           C  
ATOM    874  O   LEU A  78      -0.684   1.402  -7.006  1.00 67.59           O  
ATOM    875  CB  LEU A  78      -1.165   1.868 -10.009  1.00 67.59           C  
ATOM    876  CG  LEU A  78      -2.656   1.995 -10.385  1.00 67.59           C  
ATOM    877  CD1 LEU A  78      -2.816   2.171 -11.891  1.00 67.59           C  
ATOM    878  CD2 LEU A  78      -3.488   0.785  -9.981  1.00 67.59           C  
ATOM    879  H   LEU A  78       1.289   2.284  -8.676  1.00 67.59           H  
ATOM    880  HA  LEU A  78      -1.227   3.815  -9.120  1.00 67.59           H  
ATOM    881  HB2 LEU A  78      -0.927   0.848  -9.708  1.00 67.59           H  
ATOM    882  HB3 LEU A  78      -0.563   2.081 -10.892  1.00 67.59           H  
ATOM    883  HG  LEU A  78      -3.087   2.874  -9.905  1.00 67.59           H  
ATOM    884 HD11 LEU A  78      -2.270   3.059 -12.210  1.00 67.59           H  
ATOM    885 HD12 LEU A  78      -2.422   1.300 -12.416  1.00 67.59           H  
ATOM    886 HD13 LEU A  78      -3.867   2.307 -12.144  1.00 67.59           H  
ATOM    887 HD21 LEU A  78      -3.038  -0.129 -10.368  1.00 67.59           H  
ATOM    888 HD22 LEU A  78      -4.499   0.883 -10.377  1.00 67.59           H  
ATOM    889 HD23 LEU A  78      -3.554   0.775  -8.893  1.00 67.59           H  
ATOM    890  N   VAL A  79      -1.975   3.228  -6.832  1.00 69.94           N  
ATOM    891  CA  VAL A  79      -2.484   2.905  -5.495  1.00 69.94           C  
ATOM    892  C   VAL A  79      -3.943   2.494  -5.594  1.00 69.94           C  
ATOM    893  O   VAL A  79      -4.768   3.236  -6.125  1.00 69.94           O  
ATOM    894  CB  VAL A  79      -2.307   4.054  -4.487  1.00 69.94           C  
ATOM    895  CG1 VAL A  79      -2.668   3.543  -3.084  1.00 69.94           C  
ATOM    896  CG2 VAL A  79      -0.869   4.577  -4.458  1.00 69.94           C  
ATOM    897  H   VAL A  79      -2.300   4.074  -7.278  1.00 69.94           H  
ATOM    898  HA  VAL A  79      -1.924   2.056  -5.103  1.00 69.94           H  
ATOM    899  HB  VAL A  79      -2.964   4.883  -4.747  1.00 69.94           H  
ATOM    900 HG11 VAL A  79      -2.203   2.575  -2.901  1.00 69.94           H  
ATOM    901 HG12 VAL A  79      -2.301   4.234  -2.325  1.00 69.94           H  
ATOM    902 HG13 VAL A  79      -3.750   3.450  -2.989  1.00 69.94           H  
ATOM    903 HG21 VAL A  79      -0.626   5.057  -5.406  1.00 69.94           H  
ATOM    904 HG22 VAL A  79      -0.764   5.322  -3.669  1.00 69.94           H  
ATOM    905 HG23 VAL A  79      -0.174   3.756  -4.277  1.00 69.94           H  
ATOM    906  N   ARG A  80      -4.280   1.324  -5.051  1.00 66.72           N  
ATOM    907  CA  ARG A  80      -5.662   0.865  -4.918  1.00 66.72           C  
ATOM    908  C   ARG A  80      -6.045   0.808  -3.451  1.00 66.72           C  
ATOM    909  O   ARG A  80      -5.489   0.015  -2.692  1.00 66.72           O  
ATOM    910  CB  ARG A  80      -5.830  -0.465  -5.651  1.00 66.72           C  
ATOM    911  CG  ARG A  80      -7.297  -0.886  -5.803  1.00 66.72           C  
ATOM    912  CD  ARG A  80      -7.372  -2.131  -6.691  1.00 66.72           C  
ATOM    913  NE  ARG A  80      -8.760  -2.536  -6.974  1.00 66.72           N  
ATOM    914  CZ  ARG A  80      -9.143  -3.435  -7.866  1.00 66.72           C  
ATOM    915  NH1 ARG A  80      -8.291  -4.068  -8.626  1.00 66.72           N1+
ATOM    916  NH2 ARG A  80     -10.406  -3.719  -8.012  1.00 66.72           N  
ATOM    917  H   ARG A  80      -3.540   0.751  -4.671  1.00 66.72           H  
ATOM    918  HA  ARG A  80      -6.318   1.586  -5.405  1.00 66.72           H  
ATOM    919  HB2 ARG A  80      -5.260  -1.247  -5.149  1.00 66.72           H  
ATOM    920  HB3 ARG A  80      -5.425  -0.314  -6.652  1.00 66.72           H  
ATOM    921  HG2 ARG A  80      -7.723  -1.105  -4.824  1.00 66.72           H  
ATOM    922  HG3 ARG A  80      -7.860  -0.076  -6.268  1.00 66.72           H  
ATOM    923  HD2 ARG A  80      -6.856  -2.946  -6.182  1.00 66.72           H  
ATOM    924  HD3 ARG A  80      -6.863  -1.912  -7.630  1.00 66.72           H  
ATOM    925  HE  ARG A  80      -9.479  -2.103  -6.412  1.00 66.72           H  
ATOM    926 HH11 ARG A  80      -7.307  -3.861  -8.530  1.00 66.72           H  
ATOM    927 HH12 ARG A  80      -8.604  -4.758  -9.293  1.00 66.72           H  
ATOM    928 HH21 ARG A  80     -10.698  -4.419  -8.679  1.00 66.72           H  
ATOM    929 HH22 ARG A  80     -11.097  -3.262  -7.434  1.00 66.72           H  
ATOM    930  N   LYS A  81      -7.012   1.648  -3.084  1.00 66.45           N  
ATOM    931  CA  LYS A  81      -7.702   1.603  -1.795  1.00 66.45           C  
ATOM    932  C   LYS A  81      -8.700   0.448  -1.815  1.00 66.45           C  
ATOM    933  O   LYS A  81      -9.529   0.358  -2.721  1.00 66.45           O  
ATOM    934  CB  LYS A  81      -8.372   2.965  -1.536  1.00 66.45           C  
ATOM    935  CG  LYS A  81      -9.018   3.089  -0.143  1.00 66.45           C  
ATOM    936  CD  LYS A  81      -9.515   4.528   0.085  1.00 66.45           C  
ATOM    937  CE  LYS A  81     -10.056   4.751   1.506  1.00 66.45           C  
ATOM    938  NZ  LYS A  81     -10.274   6.199   1.780  1.00 66.45           N1+
ATOM    939  H   LYS A  81      -7.374   2.279  -3.785  1.00 66.45           H  
ATOM    940  HA  LYS A  81      -6.978   1.416  -1.002  1.00 66.45           H  
ATOM    941  HB2 LYS A  81      -7.613   3.741  -1.635  1.00 66.45           H  
ATOM    942  HB3 LYS A  81      -9.134   3.141  -2.296  1.00 66.45           H  
ATOM    943  HG2 LYS A  81      -8.284   2.834   0.621  1.00 66.45           H  
ATOM    944  HG3 LYS A  81      -9.859   2.399  -0.063  1.00 66.45           H  
ATOM    945  HD2 LYS A  81     -10.294   4.761  -0.640  1.00 66.45           H  
ATOM    946  HD3 LYS A  81      -8.679   5.209  -0.077  1.00 66.45           H  
ATOM    947  HE2 LYS A  81      -9.318   4.368   2.211  1.00 66.45           H  
ATOM    948  HE3 LYS A  81     -10.976   4.182   1.643  1.00 66.45           H  
ATOM    949  HZ1 LYS A  81     -10.930   6.640   1.151  1.00 66.45           H  
ATOM    950  HZ2 LYS A  81      -9.397   6.691   1.684  1.00 66.45           H  
ATOM    951  HZ3 LYS A  81     -10.557   6.383   2.732  1.00 66.45           H  
ATOM    952  N   GLY A  82      -8.600  -0.435  -0.835  1.00 62.79           N  
ATOM    953  CA  GLY A  82      -9.608  -1.428  -0.499  1.00 62.79           C  
ATOM    954  C   GLY A  82     -10.030  -1.218   0.948  1.00 62.79           C  
ATOM    955  O   GLY A  82      -9.199  -0.924   1.799  1.00 62.79           O  
ATOM    956  H   GLY A  82      -7.856  -0.316  -0.163  1.00 62.79           H  
ATOM    957  HA2 GLY A  82      -9.191  -2.430  -0.600  1.00 62.79           H  
ATOM    958  HA3 GLY A  82     -10.478  -1.337  -1.149  1.00 62.79           H  
ATOM    959  N   CYS A  83     -11.313  -1.362   1.239  1.00 57.40           N  
ATOM    960  CA  CYS A  83     -11.781  -1.475   2.614  1.00 57.40           C  
ATOM    961  C   CYS A  83     -12.099  -2.949   2.830  1.00 57.40           C  
ATOM    962  O   CYS A  83     -12.873  -3.512   2.054  1.00 57.40           O  
ATOM    963  CB  CYS A  83     -12.995  -0.563   2.829  1.00 57.40           C  
ATOM    964  SG  CYS A  83     -12.554   1.171   2.485  1.00 57.40           S  
ATOM    965  H   CYS A  83     -11.965  -1.626   0.514  1.00 57.40           H  
ATOM    966  HA  CYS A  83     -11.009  -1.180   3.325  1.00 57.40           H  
ATOM    967  HB2 CYS A  83     -13.807  -0.880   2.175  1.00 57.40           H  
ATOM    968  HB3 CYS A  83     -13.322  -0.660   3.864  1.00 57.40           H  
ATOM    969  HG  CYS A  83     -13.742   1.687   2.814  1.00 57.40           H  
ATOM    970  N   HIS A  84     -11.482  -3.583   3.823  1.00 54.52           N  
ATOM    971  CA  HIS A  84     -11.954  -4.890   4.263  1.00 54.52           C  
ATOM    972  C   HIS A  84     -12.928  -4.619   5.404  1.00 54.52           C  
ATOM    973  O   HIS A  84     -12.544  -4.066   6.431  1.00 54.52           O  
ATOM    974  CB  HIS A  84     -10.779  -5.785   4.669  1.00 54.52           C  
ATOM    975  CG  HIS A  84     -11.031  -7.264   4.624  1.00 54.52           C  
ATOM    976  CD2 HIS A  84     -11.427  -8.009   3.547  1.00 54.52           C  
ATOM    977  ND1 HIS A  84     -10.805  -8.136   5.662  1.00 54.52           N  
ATOM    978  CE1 HIS A  84     -11.076  -9.376   5.227  1.00 54.52           C  
ATOM    979  NE2 HIS A  84     -11.445  -9.352   3.936  1.00 54.52           N  
ATOM    980  H   HIS A  84     -10.905  -3.061   4.466  1.00 54.52           H  
ATOM    981  HA  HIS A  84     -12.491  -5.391   3.457  1.00 54.52           H  
ATOM    982  HB2 HIS A  84      -9.926  -5.580   4.023  1.00 54.52           H  
ATOM    983  HB3 HIS A  84     -10.528  -5.555   5.704  1.00 54.52           H  
ATOM    984  HD1 HIS A  84     -10.538  -7.874   6.600  1.00 54.52           H  
ATOM    985  HD2 HIS A  84     -11.659  -7.628   2.563  1.00 54.52           H  
ATOM    986  HE1 HIS A  84     -11.018 -10.271   5.829  1.00 54.52           H  
ATOM    987  N   GLU A  85     -14.197  -4.966   5.217  1.00 47.05           N  
ATOM    988  CA  GLU A  85     -15.047  -5.212   6.375  1.00 47.05           C  
ATOM    989  C   GLU A  85     -14.506  -6.489   7.015  1.00 47.05           C  
ATOM    990  O   GLU A  85     -14.440  -7.525   6.347  1.00 47.05           O  
ATOM    991  CB  GLU A  85     -16.524  -5.328   5.955  1.00 47.05           C  
ATOM    992  CG  GLU A  85     -17.116  -3.936   5.687  1.00 47.05           C  
ATOM    993  CD  GLU A  85     -18.561  -3.999   5.173  1.00 47.05           C  
ATOM    994  OE1 GLU A  85     -19.481  -4.094   6.015  1.00 47.05           O  
ATOM    995  OE2 GLU A  85     -18.734  -3.884   3.938  1.00 47.05           O1-
ATOM    996  H   GLU A  85     -14.475  -5.391   4.345  1.00 47.05           H  
ATOM    997  HA  GLU A  85     -14.953  -4.400   7.096  1.00 47.05           H  
ATOM    998  HB2 GLU A  85     -17.087  -5.796   6.763  1.00 47.05           H  
ATOM    999  HB3 GLU A  85     -16.608  -5.949   5.064  1.00 47.05           H  
ATOM   1000  HG2 GLU A  85     -17.080  -3.352   6.607  1.00 47.05           H  
ATOM   1001  HG3 GLU A  85     -16.497  -3.421   4.953  1.00 47.05           H  
ATOM   1002  N   GLU A  86     -14.052  -6.416   8.271  1.00 44.88           N  
ATOM   1003  CA  GLU A  86     -13.745  -7.607   9.063  1.00 44.88           C  
ATOM   1004  C   GLU A  86     -15.013  -8.465   9.131  1.00 44.88           C  
ATOM   1005  O   GLU A  86     -15.876  -8.302   9.987  1.00 44.88           O  
ATOM   1006  CB  GLU A  86     -13.206  -7.251  10.469  1.00 44.88           C  
ATOM   1007  CG  GLU A  86     -11.679  -7.378  10.547  1.00 44.88           C  
ATOM   1008  CD  GLU A  86     -11.143  -7.140  11.969  1.00 44.88           C  
ATOM   1009  OE1 GLU A  86     -11.087  -8.109  12.761  1.00 44.88           O  
ATOM   1010  OE2 GLU A  86     -10.688  -6.011  12.249  1.00 44.88           O1-
ATOM   1011  H   GLU A  86     -14.037  -5.522   8.741  1.00 44.88           H  
ATOM   1012  HA  GLU A  86     -12.986  -8.191   8.542  1.00 44.88           H  
ATOM   1013  HB2 GLU A  86     -13.512  -6.243  10.747  1.00 44.88           H  
ATOM   1014  HB3 GLU A  86     -13.621  -7.946  11.200  1.00 44.88           H  
ATOM   1015  HG2 GLU A  86     -11.394  -8.379  10.221  1.00 44.88           H  
ATOM   1016  HG3 GLU A  86     -11.229  -6.669   9.852  1.00 44.88           H  
ATOM   1017  N   THR A  87     -15.151  -9.377   8.172  1.00 38.84           N  
ATOM   1018  CA  THR A  87     -16.137 -10.441   8.239  1.00 38.84           C  
ATOM   1019  C   THR A  87     -15.548 -11.459   9.192  1.00 38.84           C  
ATOM   1020  O   THR A  87     -14.642 -12.212   8.831  1.00 38.84           O  
ATOM   1021  CB  THR A  87     -16.430 -11.038   6.859  1.00 38.84           C  
ATOM   1022  CG2 THR A  87     -17.535 -12.094   6.922  1.00 38.84           C  
ATOM   1023  OG1 THR A  87     -16.879 -10.026   5.988  1.00 38.84           O  
ATOM   1024  H   THR A  87     -14.505  -9.343   7.397  1.00 38.84           H  
ATOM   1025  HA  THR A  87     -17.070 -10.056   8.650  1.00 38.84           H  
ATOM   1026  HB  THR A  87     -15.523 -11.481   6.447  1.00 38.84           H  
ATOM   1027  HG1 THR A  87     -16.311  -9.261   6.101  1.00 38.84           H  
ATOM   1028 HG21 THR A  87     -17.759 -12.441   5.914  1.00 38.84           H  
ATOM   1029 HG22 THR A  87     -18.435 -11.663   7.362  1.00 38.84           H  
ATOM   1030 HG23 THR A  87     -17.208 -12.943   7.523  1.00 38.84           H  
ATOM   1031  N   THR A  88     -16.016 -11.454  10.436  1.00 37.17           N  
ATOM   1032  CA  THR A  88     -15.726 -12.518  11.392  1.00 37.17           C  
ATOM   1033  C   THR A  88     -16.186 -13.824  10.754  1.00 37.17           C  
ATOM   1034  O   THR A  88     -17.383 -14.049  10.603  1.00 37.17           O  
ATOM   1035  CB  THR A  88     -16.446 -12.296  12.742  1.00 37.17           C  
ATOM   1036  CG2 THR A  88     -15.504 -12.549  13.916  1.00 37.17           C  
ATOM   1037  OG1 THR A  88     -16.918 -10.974  12.875  1.00 37.17           O  
ATOM   1038  H   THR A  88     -16.633 -10.713  10.737  1.00 37.17           H  
ATOM   1039  HA  THR A  88     -14.649 -12.554  11.556  1.00 37.17           H  
ATOM   1040  HB  THR A  88     -17.300 -12.966  12.833  1.00 37.17           H  
ATOM   1041  HG1 THR A  88     -17.058 -10.787  13.806  1.00 37.17           H  
ATOM   1042 HG21 THR A  88     -15.123 -13.569  13.862  1.00 37.17           H  
ATOM   1043 HG22 THR A  88     -14.670 -11.849  13.880  1.00 37.17           H  
ATOM   1044 HG23 THR A  88     -16.042 -12.423  14.856  1.00 37.17           H  
ATOM   1045  N   ILE A  89     -15.250 -14.673  10.324  1.00 35.64           N  
ATOM   1046  CA  ILE A  89     -15.584 -16.026   9.875  1.00 35.64           C  
ATOM   1047  C   ILE A  89     -16.042 -16.762  11.141  1.00 35.64           C  
ATOM   1048  O   ILE A  89     -15.217 -16.928  12.048  1.00 35.64           O  
ATOM   1049  CB  ILE A  89     -14.386 -16.719   9.184  1.00 35.64           C  
ATOM   1050  CG1 ILE A  89     -13.870 -15.879   7.990  1.00 35.64           C  
ATOM   1051  CG2 ILE A  89     -14.804 -18.127   8.715  1.00 35.64           C  
ATOM   1052  CD1 ILE A  89     -12.585 -16.419   7.349  1.00 35.64           C  
ATOM   1053  H   ILE A  89     -14.282 -14.386  10.352  1.00 35.64           H  
ATOM   1054  HA  ILE A  89     -16.400 -15.961   9.155  1.00 35.64           H  
ATOM   1055  HB  ILE A  89     -13.577 -16.820   9.907  1.00 35.64           H  
ATOM   1056 HG12 ILE A  89     -14.647 -15.813   7.229  1.00 35.64           H  
ATOM   1057 HG13 ILE A  89     -13.648 -14.866   8.328  1.00 35.64           H  
ATOM   1058 HG21 ILE A  89     -13.952 -18.657   8.288  1.00 35.64           H  
ATOM   1059 HG22 ILE A  89     -15.597 -18.058   7.971  1.00 35.64           H  
ATOM   1060 HG23 ILE A  89     -15.161 -18.718   9.558  1.00 35.64           H  
ATOM   1061 HD11 ILE A  89     -12.227 -15.704   6.609  1.00 35.64           H  
ATOM   1062 HD12 ILE A  89     -11.818 -16.556   8.111  1.00 35.64           H  
ATOM   1063 HD13 ILE A  89     -12.777 -17.367   6.846  1.00 35.64           H  
ATOM   1064  N   PRO A  90     -17.331 -17.135  11.276  1.00 33.38           N  
ATOM   1065  CA  PRO A  90     -17.770 -17.873  12.446  1.00 33.38           C  
ATOM   1066  C   PRO A  90     -16.995 -19.191  12.498  1.00 33.38           C  
ATOM   1067  O   PRO A  90     -16.837 -19.875  11.484  1.00 33.38           O  
ATOM   1068  CB  PRO A  90     -19.283 -18.047  12.308  1.00 33.38           C  
ATOM   1069  CG  PRO A  90     -19.511 -17.966  10.800  1.00 33.38           C  
ATOM   1070  CD  PRO A  90     -18.416 -17.018  10.313  1.00 33.38           C  
ATOM   1071  HA  PRO A  90     -17.559 -17.294  13.345  1.00 33.38           H  
ATOM   1072  HB2 PRO A  90     -19.788 -17.213  12.795  1.00 33.38           H  
ATOM   1073  HB3 PRO A  90     -19.627 -18.996  12.720  1.00 33.38           H  
ATOM   1074  HG2 PRO A  90     -19.357 -18.950  10.358  1.00 33.38           H  
ATOM   1075  HG3 PRO A  90     -20.506 -17.592  10.559  1.00 33.38           H  
ATOM   1076  HD2 PRO A  90     -18.097 -17.307   9.311  1.00 33.38           H  
ATOM   1077  HD3 PRO A  90     -18.803 -15.999  10.308  1.00 33.38           H  
ATOM   1078  N   LYS A  91     -16.449 -19.468  13.679  1.00 45.32           N  
ATOM   1079  CA  LYS A  91     -15.713 -20.692  13.983  1.00 45.32           C  
ATOM   1080  C   LYS A  91     -16.640 -21.900  14.020  1.00 45.32           C  
ATOM   1081  O   LYS A  91     -17.803 -21.718  14.444  1.00 45.32           O  
ATOM   1082  CB  LYS A  91     -14.971 -20.526  15.318  1.00 45.32           C  
ATOM   1083  CG  LYS A  91     -13.503 -20.934  15.191  1.00 45.32           C  
ATOM   1084  CD  LYS A  91     -12.836 -20.836  16.564  1.00 45.32           C  
ATOM   1085  CE  LYS A  91     -11.337 -21.099  16.435  1.00 45.32           C  
ATOM   1086  NZ  LYS A  91     -10.665 -20.975  17.750  1.00 45.32           N1+
ATOM   1087  OXT LYS A  91     -16.099 -22.983  13.724  1.00 45.32           O1-
ATOM   1088  H   LYS A  91     -16.698 -18.870  14.454  1.00 45.32           H  
ATOM   1089  HA  LYS A  91     -15.013 -20.889  13.171  1.00 45.32           H  
ATOM   1090  HB2 LYS A  91     -15.458 -21.138  16.077  1.00 45.32           H  
ATOM   1091  HB3 LYS A  91     -15.016 -19.488  15.645  1.00 45.32           H  
ATOM   1092  HG2 LYS A  91     -13.006 -20.263  14.491  1.00 45.32           H  
ATOM   1093  HG3 LYS A  91     -13.434 -21.957  14.821  1.00 45.32           H  
ATOM   1094  HD2 LYS A  91     -13.290 -21.571  17.229  1.00 45.32           H  
ATOM   1095  HD3 LYS A  91     -12.999 -19.837  16.968  1.00 45.32           H  
ATOM   1096  HE2 LYS A  91     -11.196 -22.096  16.020  1.00 45.32           H  
ATOM   1097  HE3 LYS A  91     -10.924 -20.380  15.728  1.00 45.32           H  
ATOM   1098  HZ1 LYS A  91     -11.047 -21.653  18.394  1.00 45.32           H  
ATOM   1099  HZ2 LYS A  91      -9.672 -21.132  17.653  1.00 45.32           H  
ATOM   1100  HZ3 LYS A  91     -10.817 -20.051  18.127  1.00 45.32           H  
END
