# Supplementary material for: The structural landscape and diversity of Pyricularia oryzae MAX effectors revisited
Source: PLoS Pathog. 2024 May 6;20(5):e1012176. doi: 10.1371/journal.ppat.1012176 (PMC11132498; doi:10.1371/journal.ppat.1012176)
Supplement: S1 File — (ZIP) [file ppat.1012176.s018.zip › Supplementary_Data/MAX44.pdb]

ATOM      1  N   THR A  24       5.808  27.485  20.009  1.00 29.16           N  
ATOM      2  CA  THR A  24       6.305  26.223  20.591  1.00 29.16           C  
ATOM      3  C   THR A  24       6.069  25.120  19.582  1.00 29.16           C  
ATOM      4  O   THR A  24       4.906  24.883  19.277  1.00 29.16           O  
ATOM      5  CB  THR A  24       5.562  25.926  21.899  1.00 29.16           C  
ATOM      6  CG2 THR A  24       6.328  24.969  22.802  1.00 29.16           C  
ATOM      7  OG1 THR A  24       5.432  27.147  22.586  1.00 29.16           O  
ATOM      8  H   THR A  24       5.810  28.191  20.731  1.00 29.16           H  
ATOM      9  HA  THR A  24       7.368  26.308  20.814  1.00 29.16           H  
ATOM     10  HB  THR A  24       4.564  25.536  21.699  1.00 29.16           H  
ATOM     11  HG1 THR A  24       5.090  26.949  23.461  1.00 29.16           H  
ATOM     12 HG21 THR A  24       7.308  25.376  23.049  1.00 29.16           H  
ATOM     13 HG22 THR A  24       6.455  24.009  22.302  1.00 29.16           H  
ATOM     14 HG23 THR A  24       5.767  24.802  23.722  1.00 29.16           H  
ATOM     15  H2  THR A  24       6.380  27.776  19.230  1.00 29.16           H  
ATOM     16  H3  THR A  24       4.857  27.349  19.699  1.00 29.16           H  
ATOM     17  N   PRO A  25       7.103  24.524  18.967  1.00 32.78           N  
ATOM     18  CA  PRO A  25       6.914  23.370  18.094  1.00 32.78           C  
ATOM     19  C   PRO A  25       6.425  22.197  18.945  1.00 32.78           C  
ATOM     20  O   PRO A  25       7.016  21.914  19.987  1.00 32.78           O  
ATOM     21  CB  PRO A  25       8.274  23.085  17.439  1.00 32.78           C  
ATOM     22  CG  PRO A  25       9.135  24.301  17.792  1.00 32.78           C  
ATOM     23  CD  PRO A  25       8.517  24.826  19.086  1.00 32.78           C  
ATOM     24  HA  PRO A  25       6.181  23.606  17.322  1.00 32.78           H  
ATOM     25  HB2 PRO A  25       8.179  22.971  16.359  1.00 32.78           H  
ATOM     26  HB3 PRO A  25       8.724  22.190  17.867  1.00 32.78           H  
ATOM     27  HG2 PRO A  25       9.037  25.055  17.011  1.00 32.78           H  
ATOM     28  HG3 PRO A  25      10.181  24.027  17.928  1.00 32.78           H  
ATOM     29  HD2 PRO A  25       8.707  25.895  19.186  1.00 32.78           H  
ATOM     30  HD3 PRO A  25       8.931  24.284  19.936  1.00 32.78           H  
ATOM     31  N   ALA A  26       5.335  21.554  18.530  1.00 31.00           N  
ATOM     32  CA  ALA A  26       4.889  20.305  19.125  1.00 31.00           C  
ATOM     33  C   ALA A  26       5.977  19.265  18.852  1.00 31.00           C  
ATOM     34  O   ALA A  26       6.209  18.890  17.702  1.00 31.00           O  
ATOM     35  CB  ALA A  26       3.526  19.921  18.534  1.00 31.00           C  
ATOM     36  H   ALA A  26       4.897  21.833  17.663  1.00 31.00           H  
ATOM     37  HA  ALA A  26       4.779  20.433  20.202  1.00 31.00           H  
ATOM     38  HB1 ALA A  26       3.606  19.789  17.455  1.00 31.00           H  
ATOM     39  HB2 ALA A  26       2.792  20.697  18.753  1.00 31.00           H  
ATOM     40  HB3 ALA A  26       3.193  18.983  18.977  1.00 31.00           H  
ATOM     41  N   ALA A  27       6.695  18.887  19.909  1.00 28.63           N  
ATOM     42  CA  ALA A  27       7.636  17.789  19.879  1.00 28.63           C  
ATOM     43  C   ALA A  27       6.915  16.580  19.279  1.00 28.63           C  
ATOM     44  O   ALA A  27       5.851  16.184  19.758  1.00 28.63           O  
ATOM     45  CB  ALA A  27       8.129  17.530  21.308  1.00 28.63           C  
ATOM     46  H   ALA A  27       6.489  19.299  20.807  1.00 28.63           H  
ATOM     47  HA  ALA A  27       8.485  18.056  19.249  1.00 28.63           H  
ATOM     48  HB1 ALA A  27       8.631  18.415  21.698  1.00 28.63           H  
ATOM     49  HB2 ALA A  27       7.290  17.271  21.955  1.00 28.63           H  
ATOM     50  HB3 ALA A  27       8.833  16.698  21.304  1.00 28.63           H  
ATOM     51  N   ALA A  28       7.468  16.049  18.192  1.00 32.13           N  
ATOM     52  CA  ALA A  28       7.094  14.746  17.687  1.00 32.13           C  
ATOM     53  C   ALA A  28       7.378  13.752  18.818  1.00 32.13           C  
ATOM     54  O   ALA A  28       8.531  13.392  19.045  1.00 32.13           O  
ATOM     55  CB  ALA A  28       7.906  14.476  16.412  1.00 32.13           C  
ATOM     56  H   ALA A  28       8.312  16.464  17.824  1.00 32.13           H  
ATOM     57  HA  ALA A  28       6.030  14.729  17.449  1.00 32.13           H  
ATOM     58  HB1 ALA A  28       8.973  14.522  16.625  1.00 32.13           H  
ATOM     59  HB2 ALA A  28       7.667  13.481  16.037  1.00 32.13           H  
ATOM     60  HB3 ALA A  28       7.655  15.213  15.648  1.00 32.13           H  
ATOM     61  N   GLY A  29       6.340  13.420  19.592  1.00 25.81           N  
ATOM     62  CA  GLY A  29       6.418  12.445  20.669  1.00 25.81           C  
ATOM     63  C   GLY A  29       6.995  11.166  20.093  1.00 25.81           C  
ATOM     64  O   GLY A  29       6.481  10.639  19.100  1.00 25.81           O  
ATOM     65  H   GLY A  29       5.461  13.894  19.443  1.00 25.81           H  
ATOM     66  HA2 GLY A  29       5.428  12.234  21.073  1.00 25.81           H  
ATOM     67  HA3 GLY A  29       7.056  12.820  21.469  1.00 25.81           H  
ATOM     68  N   SER A  30       8.116  10.727  20.660  1.00 31.34           N  
ATOM     69  CA  SER A  30       8.704   9.448  20.310  1.00 31.34           C  
ATOM     70  C   SER A  30       7.665   8.362  20.585  1.00 31.34           C  
ATOM     71  O   SER A  30       6.780   8.498  21.432  1.00 31.34           O  
ATOM     72  CB  SER A  30      10.008   9.215  21.090  1.00 31.34           C  
ATOM     73  OG  SER A  30       9.729   9.049  22.461  1.00 31.34           O  
ATOM     74  H   SER A  30       8.432  11.164  21.514  1.00 31.34           H  
ATOM     75  HA  SER A  30       8.934   9.452  19.244  1.00 31.34           H  
ATOM     76  HB2 SER A  30      10.493   8.312  20.717  1.00 31.34           H  
ATOM     77  HB3 SER A  30      10.680  10.061  20.948  1.00 31.34           H  
ATOM     78  HG  SER A  30      10.517   8.810  22.955  1.00 31.34           H  
ATOM     79  N   SER A  31       7.760   7.242  19.880  1.00 41.72           N  
ATOM     80  CA  SER A  31       6.911   6.073  20.127  1.00 41.72           C  
ATOM     81  C   SER A  31       7.035   5.487  21.546  1.00 41.72           C  
ATOM     82  O   SER A  31       6.403   4.469  21.821  1.00 41.72           O  
ATOM     83  CB  SER A  31       7.231   5.006  19.079  1.00 41.72           C  
ATOM     84  OG  SER A  31       8.624   4.760  19.015  1.00 41.72           O  
ATOM     85  H   SER A  31       8.510   7.142  19.211  1.00 41.72           H  
ATOM     86  HA  SER A  31       5.871   6.377  20.007  1.00 41.72           H  
ATOM     87  HB2 SER A  31       6.702   4.082  19.311  1.00 41.72           H  
ATOM     88  HB3 SER A  31       6.895   5.360  18.104  1.00 41.72           H  
ATOM     89  HG  SER A  31       8.935   4.465  19.875  1.00 41.72           H  
ATOM     90  N   GLU A  32       7.843   6.083  22.426  1.00 33.58           N  
ATOM     91  CA  GLU A  32       8.029   5.663  23.815  1.00 33.58           C  
ATOM     92  C   GLU A  32       6.896   6.128  24.744  1.00 33.58           C  
ATOM     93  O   GLU A  32       6.674   5.490  25.767  1.00 33.58           O  
ATOM     94  CB  GLU A  32       9.403   6.127  24.325  1.00 33.58           C  
ATOM     95  CG  GLU A  32      10.545   5.558  23.464  1.00 33.58           C  
ATOM     96  CD  GLU A  32      11.928   5.822  24.072  1.00 33.58           C  
ATOM     97  OE1 GLU A  32      12.761   4.889  24.022  1.00 33.58           O  
ATOM     98  OE2 GLU A  32      12.155   6.967  24.520  1.00 33.58           O1-
ATOM     99  H   GLU A  32       8.263   6.967  22.178  1.00 33.58           H  
ATOM    100  HA  GLU A  32       8.021   4.574  23.858  1.00 33.58           H  
ATOM    101  HB2 GLU A  32       9.443   7.216  24.331  1.00 33.58           H  
ATOM    102  HB3 GLU A  32       9.529   5.771  25.347  1.00 33.58           H  
ATOM    103  HG2 GLU A  32      10.507   6.005  22.471  1.00 33.58           H  
ATOM    104  HG3 GLU A  32      10.393   4.485  23.352  1.00 33.58           H  
ATOM    105  N   ASP A  33       6.103   7.137  24.362  1.00 35.32           N  
ATOM    106  CA  ASP A  33       5.001   7.647  25.201  1.00 35.32           C  
ATOM    107  C   ASP A  33       3.657   6.922  24.981  1.00 35.32           C  
ATOM    108  O   ASP A  33       2.605   7.359  25.459  1.00 35.32           O  
ATOM    109  CB  ASP A  33       4.868   9.168  25.030  1.00 35.32           C  
ATOM    110  CG  ASP A  33       6.026   9.960  25.646  1.00 35.32           C  
ATOM    111  OD1 ASP A  33       6.547   9.529  26.699  1.00 35.32           O  
ATOM    112  OD2 ASP A  33       6.327  11.038  25.084  1.00 35.32           O1-
ATOM    113  H   ASP A  33       6.363   7.671  23.545  1.00 35.32           H  
ATOM    114  HA  ASP A  33       5.259   7.468  26.245  1.00 35.32           H  
ATOM    115  HB2 ASP A  33       4.783   9.400  23.968  1.00 35.32           H  
ATOM    116  HB3 ASP A  33       3.955   9.509  25.519  1.00 35.32           H  
ATOM    117  N   MET A  34       3.641   5.800  24.251  1.00 36.14           N  
ATOM    118  CA  MET A  34       2.422   4.998  24.127  1.00 36.14           C  
ATOM    119  C   MET A  34       2.113   4.279  25.449  1.00 36.14           C  
ATOM    120  O   MET A  34       2.964   3.547  25.957  1.00 36.14           O  
ATOM    121  CB  MET A  34       2.500   3.995  22.971  1.00 36.14           C  
ATOM    122  CG  MET A  34       2.091   4.651  21.648  1.00 36.14           C  
ATOM    123  SD  MET A  34       1.996   3.507  20.241  1.00 36.14           S  
ATOM    124  CE  MET A  34       3.770   3.275  19.956  1.00 36.14           C  
ATOM    125  H   MET A  34       4.532   5.423  23.960  1.00 36.14           H  
ATOM    126  HA  MET A  34       1.609   5.688  23.900  1.00 36.14           H  
ATOM    127  HB2 MET A  34       1.804   3.178  23.164  1.00 36.14           H  
ATOM    128  HB3 MET A  34       3.507   3.582  22.904  1.00 36.14           H  
ATOM    129  HG2 MET A  34       2.797   5.448  21.414  1.00 36.14           H  
ATOM    130  HG3 MET A  34       1.106   5.100  21.778  1.00 36.14           H  
ATOM    131  HE1 MET A  34       3.924   2.619  19.099  1.00 36.14           H  
ATOM    132  HE2 MET A  34       4.237   4.241  19.764  1.00 36.14           H  
ATOM    133  HE3 MET A  34       4.236   2.832  20.836  1.00 36.14           H  
ATOM    134  N   PRO A  35       0.877   4.387  25.975  1.00 40.14           N  
ATOM    135  CA  PRO A  35       0.454   3.613  27.134  1.00 40.14           C  
ATOM    136  C   PRO A  35       0.713   2.117  26.925  1.00 40.14           C  
ATOM    137  O   PRO A  35       0.419   1.566  25.860  1.00 40.14           O  
ATOM    138  CB  PRO A  35      -1.037   3.917  27.320  1.00 40.14           C  
ATOM    139  CG  PRO A  35      -1.198   5.297  26.685  1.00 40.14           C  
ATOM    140  CD  PRO A  35      -0.188   5.278  25.542  1.00 40.14           C  
ATOM    141  HA  PRO A  35       1.008   3.968  28.003  1.00 40.14           H  
ATOM    142  HB2 PRO A  35      -1.319   3.922  28.373  1.00 40.14           H  
ATOM    143  HB3 PRO A  35      -1.642   3.196  26.770  1.00 40.14           H  
ATOM    144  HG2 PRO A  35      -2.213   5.463  26.325  1.00 40.14           H  
ATOM    145  HG3 PRO A  35      -0.916   6.064  27.405  1.00 40.14           H  
ATOM    146  HD2 PRO A  35       0.181   6.289  25.369  1.00 40.14           H  
ATOM    147  HD3 PRO A  35      -0.651   4.879  24.640  1.00 40.14           H  
ATOM    148  N   ILE A  36       1.233   1.447  27.956  1.00 40.73           N  
ATOM    149  CA  ILE A  36       1.553   0.011  27.923  1.00 40.73           C  
ATOM    150  C   ILE A  36       0.321  -0.827  27.546  1.00 40.73           C  
ATOM    151  O   ILE A  36       0.468  -1.806  26.821  1.00 40.73           O  
ATOM    152  CB  ILE A  36       2.179  -0.422  29.271  1.00 40.73           C  
ATOM    153  CG1 ILE A  36       3.585   0.211  29.412  1.00 40.73           C  
ATOM    154  CG2 ILE A  36       2.265  -1.956  29.403  1.00 40.73           C  
ATOM    155  CD1 ILE A  36       4.211   0.053  30.804  1.00 40.73           C  
ATOM    156  H   ILE A  36       1.512   1.979  28.767  1.00 40.73           H  
ATOM    157  HA  ILE A  36       2.295  -0.152  27.142  1.00 40.73           H  
ATOM    158  HB  ILE A  36       1.546  -0.053  30.078  1.00 40.73           H  
ATOM    159 HG12 ILE A  36       3.522   1.281  29.213  1.00 40.73           H  
ATOM    160 HG13 ILE A  36       4.256  -0.223  28.671  1.00 40.73           H  
ATOM    161 HG21 ILE A  36       2.727  -2.234  30.350  1.00 40.73           H  
ATOM    162 HG22 ILE A  36       1.267  -2.395  29.400  1.00 40.73           H  
ATOM    163 HG23 ILE A  36       2.847  -2.370  28.580  1.00 40.73           H  
ATOM    164 HD11 ILE A  36       3.522   0.417  31.566  1.00 40.73           H  
ATOM    165 HD12 ILE A  36       4.459  -0.990  31.000  1.00 40.73           H  
ATOM    166 HD13 ILE A  36       5.129   0.638  30.851  1.00 40.73           H  
ATOM    167  N   GLU A  37      -0.891  -0.423  27.940  1.00 36.18           N  
ATOM    168  CA  GLU A  37      -2.144  -1.065  27.507  1.00 36.18           C  
ATOM    169  C   GLU A  37      -2.362  -0.979  25.988  1.00 36.18           C  
ATOM    170  O   GLU A  37      -2.771  -1.961  25.368  1.00 36.18           O  
ATOM    171  CB  GLU A  37      -3.337  -0.426  28.232  1.00 36.18           C  
ATOM    172  CG  GLU A  37      -3.498  -0.989  29.651  1.00 36.18           C  
ATOM    173  CD  GLU A  37      -4.670  -0.351  30.411  1.00 36.18           C  
ATOM    174  OE1 GLU A  37      -5.263  -1.062  31.252  1.00 36.18           O  
ATOM    175  OE2 GLU A  37      -4.956   0.839  30.151  1.00 36.18           O1-
ATOM    176  H   GLU A  37      -0.960   0.375  28.555  1.00 36.18           H  
ATOM    177  HA  GLU A  37      -2.114  -2.124  27.763  1.00 36.18           H  
ATOM    178  HB2 GLU A  37      -4.249  -0.645  27.678  1.00 36.18           H  
ATOM    179  HB3 GLU A  37      -3.198   0.655  28.260  1.00 36.18           H  
ATOM    180  HG2 GLU A  37      -3.650  -2.065  29.578  1.00 36.18           H  
ATOM    181  HG3 GLU A  37      -2.577  -0.815  30.208  1.00 36.18           H  
ATOM    182  N   THR A  38      -2.011   0.145  25.355  1.00 43.97           N  
ATOM    183  CA  THR A  38      -2.046   0.306  23.893  1.00 43.97           C  
ATOM    184  C   THR A  38      -0.985  -0.569  23.226  1.00 43.97           C  
ATOM    185  O   THR A  38      -1.264  -1.231  22.226  1.00 43.97           O  
ATOM    186  CB  THR A  38      -1.833   1.776  23.492  1.00 43.97           C  
ATOM    187  CG2 THR A  38      -2.085   2.021  22.005  1.00 43.97           C  
ATOM    188  OG1 THR A  38      -2.732   2.603  24.193  1.00 43.97           O  
ATOM    189  H   THR A  38      -1.648   0.913  25.901  1.00 43.97           H  
ATOM    190  HA  THR A  38      -3.024  -0.010  23.531  1.00 43.97           H  
ATOM    191  HB  THR A  38      -0.815   2.082  23.731  1.00 43.97           H  
ATOM    192  HG1 THR A  38      -2.537   3.517  23.970  1.00 43.97           H  
ATOM    193 HG21 THR A  38      -1.968   3.082  21.783  1.00 43.97           H  
ATOM    194 HG22 THR A  38      -1.365   1.463  21.407  1.00 43.97           H  
ATOM    195 HG23 THR A  38      -3.095   1.705  21.744  1.00 43.97           H  
ATOM    196  N   LEU A  39       0.224  -0.642  23.797  1.00 31.93           N  
ATOM    197  CA  LEU A  39       1.272  -1.553  23.325  1.00 31.93           C  
ATOM    198  C   LEU A  39       0.874  -3.024  23.498  1.00 31.93           C  
ATOM    199  O   LEU A  39       1.165  -3.819  22.614  1.00 31.93           O  
ATOM    200  CB  LEU A  39       2.599  -1.260  24.047  1.00 31.93           C  
ATOM    201  CG  LEU A  39       3.339  -0.020  23.514  1.00 31.93           C  
ATOM    202  CD1 LEU A  39       4.447   0.374  24.487  1.00 31.93           C  
ATOM    203  CD2 LEU A  39       3.981  -0.293  22.148  1.00 31.93           C  
ATOM    204  H   LEU A  39       0.396  -0.078  24.617  1.00 31.93           H  
ATOM    205  HA  LEU A  39       1.410  -1.396  22.256  1.00 31.93           H  
ATOM    206  HB2 LEU A  39       3.260  -2.121  23.947  1.00 31.93           H  
ATOM    207  HB3 LEU A  39       2.395  -1.129  25.110  1.00 31.93           H  
ATOM    208  HG  LEU A  39       2.642   0.812  23.423  1.00 31.93           H  
ATOM    209 HD11 LEU A  39       4.957   1.266  24.122  1.00 31.93           H  
ATOM    210 HD12 LEU A  39       4.015   0.622  25.457  1.00 31.93           H  
ATOM    211 HD13 LEU A  39       5.170  -0.433  24.602  1.00 31.93           H  
ATOM    212 HD21 LEU A  39       3.214  -0.495  21.400  1.00 31.93           H  
ATOM    213 HD22 LEU A  39       4.543   0.588  21.837  1.00 31.93           H  
ATOM    214 HD23 LEU A  39       4.665  -1.138  22.218  1.00 31.93           H  
ATOM    215  N   GLN A  40       0.176  -3.389  24.575  1.00 34.12           N  
ATOM    216  CA  GLN A  40      -0.321  -4.744  24.832  1.00 34.12           C  
ATOM    217  C   GLN A  40      -1.491  -5.128  23.921  1.00 34.12           C  
ATOM    218  O   GLN A  40      -1.520  -6.244  23.404  1.00 34.12           O  
ATOM    219  CB  GLN A  40      -0.677  -4.911  26.313  1.00 34.12           C  
ATOM    220  CG  GLN A  40       0.585  -5.108  27.171  1.00 34.12           C  
ATOM    221  CD  GLN A  40       0.268  -5.256  28.655  1.00 34.12           C  
ATOM    222  NE2 GLN A  40       1.228  -5.631  29.471  1.00 34.12           N  
ATOM    223  OE1 GLN A  40      -0.838  -5.055  29.119  1.00 34.12           O  
ATOM    224  H   GLN A  40       0.014  -2.691  25.287  1.00 34.12           H  
ATOM    225  HA  GLN A  40       0.476  -5.456  24.616  1.00 34.12           H  
ATOM    226  HB2 GLN A  40      -1.239  -4.043  26.657  1.00 34.12           H  
ATOM    227  HB3 GLN A  40      -1.305  -5.794  26.428  1.00 34.12           H  
ATOM    228  HG2 GLN A  40       1.103  -6.007  26.838  1.00 34.12           H  
ATOM    229  HG3 GLN A  40       1.259  -4.260  27.046  1.00 34.12           H  
ATOM    230 HE21 GLN A  40       0.964  -5.672  30.446  1.00 34.12           H  
ATOM    231 HE22 GLN A  40       2.176  -5.753  29.146  1.00 34.12           H  
ATOM    232  N   GLN A  41      -2.397  -4.198  23.614  1.00 40.75           N  
ATOM    233  CA  GLN A  41      -3.395  -4.394  22.557  1.00 40.75           C  
ATOM    234  C   GLN A  41      -2.744  -4.517  21.167  1.00 40.75           C  
ATOM    235  O   GLN A  41      -3.240  -5.248  20.310  1.00 40.75           O  
ATOM    236  CB  GLN A  41      -4.416  -3.249  22.588  1.00 40.75           C  
ATOM    237  CG  GLN A  41      -5.395  -3.383  23.765  1.00 40.75           C  
ATOM    238  CD  GLN A  41      -6.433  -2.265  23.799  1.00 40.75           C  
ATOM    239  NE2 GLN A  41      -7.364  -2.304  24.726  1.00 40.75           N  
ATOM    240  OE1 GLN A  41      -6.451  -1.353  22.990  1.00 40.75           O  
ATOM    241  H   GLN A  41      -2.384  -3.320  24.113  1.00 40.75           H  
ATOM    242  HA  GLN A  41      -3.922  -5.331  22.738  1.00 40.75           H  
ATOM    243  HB2 GLN A  41      -4.992  -3.270  21.663  1.00 40.75           H  
ATOM    244  HB3 GLN A  41      -3.895  -2.293  22.645  1.00 40.75           H  
ATOM    245  HG2 GLN A  41      -5.918  -4.337  23.688  1.00 40.75           H  
ATOM    246  HG3 GLN A  41      -4.847  -3.373  24.707  1.00 40.75           H  
ATOM    247 HE21 GLN A  41      -7.310  -2.978  25.477  1.00 40.75           H  
ATOM    248 HE22 GLN A  41      -7.971  -1.498  24.766  1.00 40.75           H  
ATOM    249  N   LEU A  42      -1.596  -3.870  20.938  1.00 42.58           N  
ATOM    250  CA  LEU A  42      -0.795  -4.056  19.725  1.00 42.58           C  
ATOM    251  C   LEU A  42       0.085  -5.322  19.755  1.00 42.58           C  
ATOM    252  O   LEU A  42       0.432  -5.810  18.682  1.00 42.58           O  
ATOM    253  CB  LEU A  42       0.058  -2.797  19.473  1.00 42.58           C  
ATOM    254  CG  LEU A  42      -0.734  -1.546  19.046  1.00 42.58           C  
ATOM    255  CD1 LEU A  42       0.171  -0.317  19.127  1.00 42.58           C  
ATOM    256  CD2 LEU A  42      -1.241  -1.651  17.602  1.00 42.58           C  
ATOM    257  H   LEU A  42      -1.277  -3.212  21.635  1.00 42.58           H  
ATOM    258  HA  LEU A  42      -1.477  -4.187  18.885  1.00 42.58           H  
ATOM    259  HB2 LEU A  42       0.606  -2.570  20.388  1.00 42.58           H  
ATOM    260  HB3 LEU A  42       0.797  -3.017  18.703  1.00 42.58           H  
ATOM    261  HG  LEU A  42      -1.594  -1.397  19.699  1.00 42.58           H  
ATOM    262 HD11 LEU A  42      -0.380   0.574  18.827  1.00 42.58           H  
ATOM    263 HD12 LEU A  42       1.053  -0.437  18.497  1.00 42.58           H  
ATOM    264 HD13 LEU A  42       0.490  -0.175  20.159  1.00 42.58           H  
ATOM    265 HD21 LEU A  42      -1.936  -2.486  17.521  1.00 42.58           H  
ATOM    266 HD22 LEU A  42      -1.785  -0.739  17.359  1.00 42.58           H  
ATOM    267 HD23 LEU A  42      -0.398  -1.763  16.920  1.00 42.58           H  
ATOM    268  N   SER A  43       0.457  -5.860  20.921  1.00 39.76           N  
ATOM    269  CA  SER A  43       1.422  -6.964  21.063  1.00 39.76           C  
ATOM    270  C   SER A  43       0.796  -8.320  21.390  1.00 39.76           C  
ATOM    271  O   SER A  43       1.461  -9.336  21.201  1.00 39.76           O  
ATOM    272  CB  SER A  43       2.509  -6.623  22.086  1.00 39.76           C  
ATOM    273  OG  SER A  43       2.015  -6.715  23.402  1.00 39.76           O  
ATOM    274  H   SER A  43       0.215  -5.360  21.764  1.00 39.76           H  
ATOM    275  HA  SER A  43       1.936  -7.093  20.111  1.00 39.76           H  
ATOM    276  HB2 SER A  43       3.334  -7.327  21.975  1.00 39.76           H  
ATOM    277  HB3 SER A  43       2.886  -5.617  21.897  1.00 39.76           H  
ATOM    278  HG  SER A  43       2.594  -6.206  23.974  1.00 39.76           H  
ATOM    279  N   GLY A  44      -0.485  -8.381  21.774  1.00 32.10           N  
ATOM    280  CA  GLY A  44      -1.237  -9.618  22.057  1.00 32.10           C  
ATOM    281  C   GLY A  44      -1.495 -10.535  20.847  1.00 32.10           C  
ATOM    282  O   GLY A  44      -2.443 -11.318  20.846  1.00 32.10           O  
ATOM    283  H   GLY A  44      -0.932  -7.509  22.018  1.00 32.10           H  
ATOM    284  HA2 GLY A  44      -2.201  -9.348  22.488  1.00 32.10           H  
ATOM    285  HA3 GLY A  44      -0.683 -10.194  22.799  1.00 32.10           H  
ATOM    286  N   ARG A  45      -0.672 -10.429  19.799  1.00 45.18           N  
ATOM    287  CA  ARG A  45      -0.831 -11.032  18.473  1.00 45.18           C  
ATOM    288  C   ARG A  45      -0.305 -12.464  18.447  1.00 45.18           C  
ATOM    289  O   ARG A  45       0.861 -12.710  18.747  1.00 45.18           O  
ATOM    290  CB  ARG A  45      -0.084 -10.174  17.440  1.00 45.18           C  
ATOM    291  CG  ARG A  45      -0.680  -8.767  17.308  1.00 45.18           C  
ATOM    292  CD  ARG A  45       0.115  -7.958  16.280  1.00 45.18           C  
ATOM    293  NE  ARG A  45      -0.473  -6.620  16.104  1.00 45.18           N  
ATOM    294  CZ  ARG A  45       0.173  -5.527  15.750  1.00 45.18           C  
ATOM    295  NH1 ARG A  45       1.403  -5.562  15.314  1.00 45.18           N1+
ATOM    296  NH2 ARG A  45      -0.412  -4.367  15.841  1.00 45.18           N  
ATOM    297  H   ARG A  45       0.174  -9.905  19.973  1.00 45.18           H  
ATOM    298  HA  ARG A  45      -1.892 -11.055  18.222  1.00 45.18           H  
ATOM    299  HB2 ARG A  45       0.964 -10.096  17.729  1.00 45.18           H  
ATOM    300  HB3 ARG A  45      -0.136 -10.669  16.470  1.00 45.18           H  
ATOM    301  HG2 ARG A  45      -1.717  -8.847  16.983  1.00 45.18           H  
ATOM    302  HG3 ARG A  45      -0.647  -8.254  18.269  1.00 45.18           H  
ATOM    303  HD2 ARG A  45       0.107  -8.488  15.328  1.00 45.18           H  
ATOM    304  HD3 ARG A  45       1.141  -7.876  16.639  1.00 45.18           H  
ATOM    305  HE  ARG A  45      -1.396  -6.494  16.494  1.00 45.18           H  
ATOM    306 HH11 ARG A  45       1.942  -4.710  15.261  1.00 45.18           H  
ATOM    307 HH12 ARG A  45       1.864  -6.460  15.352  1.00 45.18           H  
ATOM    308 HH21 ARG A  45       0.124  -3.518  15.728  1.00 45.18           H  
ATOM    309 HH22 ARG A  45      -1.326  -4.329  16.269  1.00 45.18           H  
ATOM    310  N   LYS A  46      -1.141 -13.414  18.021  1.00 36.87           N  
ATOM    311  CA  LYS A  46      -0.729 -14.808  17.801  1.00 36.87           C  
ATOM    312  C   LYS A  46      -0.346 -15.026  16.328  1.00 36.87           C  
ATOM    313  O   LYS A  46      -1.070 -14.572  15.437  1.00 36.87           O  
ATOM    314  CB  LYS A  46      -1.823 -15.775  18.283  1.00 36.87           C  
ATOM    315  CG  LYS A  46      -1.946 -15.744  19.817  1.00 36.87           C  
ATOM    316  CD  LYS A  46      -3.095 -16.626  20.321  1.00 36.87           C  
ATOM    317  CE  LYS A  46      -3.197 -16.488  21.845  1.00 36.87           C  
ATOM    318  NZ  LYS A  46      -4.407 -17.153  22.390  1.00 36.87           N1+
ATOM    319  H   LYS A  46      -2.080 -13.139  17.768  1.00 36.87           H  
ATOM    320  HA  LYS A  46       0.156 -14.982  18.412  1.00 36.87           H  
ATOM    321  HB2 LYS A  46      -2.773 -15.498  17.827  1.00 36.87           H  
ATOM    322  HB3 LYS A  46      -1.569 -16.787  17.969  1.00 36.87           H  
ATOM    323  HG2 LYS A  46      -1.010 -16.086  20.258  1.00 36.87           H  
ATOM    324  HG3 LYS A  46      -2.130 -14.721  20.143  1.00 36.87           H  
ATOM    325  HD2 LYS A  46      -2.913 -17.664  20.044  1.00 36.87           H  
ATOM    326  HD3 LYS A  46      -4.022 -16.283  19.860  1.00 36.87           H  
ATOM    327  HE2 LYS A  46      -3.230 -15.425  22.083  1.00 36.87           H  
ATOM    328  HE3 LYS A  46      -2.294 -16.895  22.301  1.00 36.87           H  
ATOM    329  HZ1 LYS A  46      -4.459 -17.009  23.388  1.00 36.87           H  
ATOM    330  HZ2 LYS A  46      -5.232 -16.734  21.985  1.00 36.87           H  
ATOM    331  HZ3 LYS A  46      -4.405 -18.144  22.197  1.00 36.87           H  
ATOM    332  N   PRO A  47       0.759 -15.739  16.037  1.00 40.80           N  
ATOM    333  CA  PRO A  47       1.098 -16.127  14.672  1.00 40.80           C  
ATOM    334  C   PRO A  47      -0.056 -16.911  14.039  1.00 40.80           C  
ATOM    335  O   PRO A  47      -0.706 -17.730  14.699  1.00 40.80           O  
ATOM    336  CB  PRO A  47       2.390 -16.949  14.769  1.00 40.80           C  
ATOM    337  CG  PRO A  47       2.416 -17.431  16.219  1.00 40.80           C  
ATOM    338  CD  PRO A  47       1.702 -16.319  16.980  1.00 40.80           C  
ATOM    339  HA  PRO A  47       1.288 -15.233  14.078  1.00 40.80           H  
ATOM    340  HB2 PRO A  47       3.244 -16.295  14.593  1.00 40.80           H  
ATOM    341  HB3 PRO A  47       2.405 -17.782  14.066  1.00 40.80           H  
ATOM    342  HG2 PRO A  47       1.842 -18.353  16.304  1.00 40.80           H  
ATOM    343  HG3 PRO A  47       3.435 -17.578  16.579  1.00 40.80           H  
ATOM    344  HD2 PRO A  47       1.203 -16.742  17.852  1.00 40.80           H  
ATOM    345  HD3 PRO A  47       2.420 -15.558  17.286  1.00 40.80           H  
ATOM    346  N   THR A  48      -0.321 -16.655  12.755  1.00 44.45           N  
ATOM    347  CA  THR A  48      -1.335 -17.417  12.025  1.00 44.45           C  
ATOM    348  C   THR A  48      -0.926 -18.885  11.971  1.00 44.45           C  
ATOM    349  O   THR A  48       0.206 -19.216  11.627  1.00 44.45           O  
ATOM    350  CB  THR A  48      -1.611 -16.852  10.624  1.00 44.45           C  
ATOM    351  CG2 THR A  48      -0.473 -16.999   9.618  1.00 44.45           C  
ATOM    352  OG1 THR A  48      -2.768 -17.480  10.114  1.00 44.45           O  
ATOM    353  H   THR A  48       0.261 -16.001  12.251  1.00 44.45           H  
ATOM    354  HA  THR A  48      -2.265 -17.341  12.587  1.00 44.45           H  
ATOM    355  HB  THR A  48      -1.817 -15.786  10.718  1.00 44.45           H  
ATOM    356  HG1 THR A  48      -3.489 -16.869  10.283  1.00 44.45           H  
ATOM    357 HG21 THR A  48       0.460 -16.631  10.045  1.00 44.45           H  
ATOM    358 HG22 THR A  48      -0.353 -18.042   9.328  1.00 44.45           H  
ATOM    359 HG23 THR A  48      -0.702 -16.411   8.729  1.00 44.45           H  
ATOM    360  N   LYS A  49      -1.851 -19.782  12.321  1.00 48.27           N  
ATOM    361  CA  LYS A  49      -1.679 -21.233  12.140  1.00 48.27           C  
ATOM    362  C   LYS A  49      -2.251 -21.717  10.804  1.00 48.27           C  
ATOM    363  O   LYS A  49      -2.281 -22.920  10.552  1.00 48.27           O  
ATOM    364  CB  LYS A  49      -2.265 -22.001  13.337  1.00 48.27           C  
ATOM    365  CG  LYS A  49      -1.526 -21.711  14.653  1.00 48.27           C  
ATOM    366  CD  LYS A  49      -2.066 -22.611  15.773  1.00 48.27           C  
ATOM    367  CE  LYS A  49      -1.311 -22.352  17.081  1.00 48.27           C  
ATOM    368  NZ  LYS A  49      -1.759 -23.270  18.161  1.00 48.27           N1+
ATOM    369  H   LYS A  49      -2.734 -19.432  12.665  1.00 48.27           H  
ATOM    370  HA  LYS A  49      -0.614 -21.459  12.090  1.00 48.27           H  
ATOM    371  HB2 LYS A  49      -3.320 -21.750  13.446  1.00 48.27           H  
ATOM    372  HB3 LYS A  49      -2.189 -23.069  13.133  1.00 48.27           H  
ATOM    373  HG2 LYS A  49      -0.462 -21.907  14.517  1.00 48.27           H  
ATOM    374  HG3 LYS A  49      -1.661 -20.666  14.930  1.00 48.27           H  
ATOM    375  HD2 LYS A  49      -1.940 -23.653  15.481  1.00 48.27           H  
ATOM    376  HD3 LYS A  49      -3.128 -22.407  15.915  1.00 48.27           H  
ATOM    377  HE2 LYS A  49      -0.245 -22.488  16.895  1.00 48.27           H  
ATOM    378  HE3 LYS A  49      -1.464 -21.313  17.373  1.00 48.27           H  
ATOM    379  HZ1 LYS A  49      -1.240 -23.098  19.011  1.00 48.27           H  
ATOM    380  HZ2 LYS A  49      -1.602 -24.231  17.894  1.00 48.27           H  
ATOM    381  HZ3 LYS A  49      -2.743 -23.149  18.351  1.00 48.27           H  
ATOM    382  N   ASN A  50      -2.748 -20.809   9.957  1.00 51.12           N  
ATOM    383  CA  ASN A  50      -3.343 -21.174   8.677  1.00 51.12           C  
ATOM    384  C   ASN A  50      -2.250 -21.613   7.694  1.00 51.12           C  
ATOM    385  O   ASN A  50      -1.615 -20.792   7.035  1.00 51.12           O  
ATOM    386  CB  ASN A  50      -4.207 -20.017   8.151  1.00 51.12           C  
ATOM    387  CG  ASN A  50      -4.972 -20.401   6.892  1.00 51.12           C  
ATOM    388  ND2 ASN A  50      -6.123 -19.813   6.678  1.00 51.12           N  
ATOM    389  OD1 ASN A  50      -4.572 -21.241   6.098  1.00 51.12           O  
ATOM    390  H   ASN A  50      -2.634 -19.828  10.168  1.00 51.12           H  
ATOM    391  HA  ASN A  50      -4.006 -22.024   8.835  1.00 51.12           H  
ATOM    392  HB2 ASN A  50      -3.580 -19.153   7.929  1.00 51.12           H  
ATOM    393  HB3 ASN A  50      -4.922 -19.732   8.922  1.00 51.12           H  
ATOM    394 HD21 ASN A  50      -6.468 -19.108   7.313  1.00 51.12           H  
ATOM    395 HD22 ASN A  50      -6.626 -20.083   5.844  1.00 51.12           H  
ATOM    396  N   ARG A  51      -2.057 -22.930   7.593  1.00 52.74           N  
ATOM    397  CA  ARG A  51      -1.002 -23.543   6.783  1.00 52.74           C  
ATOM    398  C   ARG A  51      -1.078 -23.165   5.306  1.00 52.74           C  
ATOM    399  O   ARG A  51      -0.057 -22.826   4.735  1.00 52.74           O  
ATOM    400  CB  ARG A  51      -1.042 -25.057   7.006  1.00 52.74           C  
ATOM    401  CG  ARG A  51       0.207 -25.749   6.447  1.00 52.74           C  
ATOM    402  CD  ARG A  51       0.357 -27.116   7.115  1.00 52.74           C  
ATOM    403  NE  ARG A  51       1.572 -27.798   6.649  1.00 52.74           N  
ATOM    404  CZ  ARG A  51       2.188 -28.801   7.247  1.00 52.74           C  
ATOM    405  NH1 ARG A  51       1.771 -29.300   8.381  1.00 52.74           N1+
ATOM    406  NH2 ARG A  51       3.247 -29.329   6.707  1.00 52.74           N  
ATOM    407  H   ARG A  51      -2.551 -23.515   8.251  1.00 52.74           H  
ATOM    408  HA  ARG A  51      -0.040 -23.167   7.130  1.00 52.74           H  
ATOM    409  HB2 ARG A  51      -1.934 -25.485   6.548  1.00 52.74           H  
ATOM    410  HB3 ARG A  51      -1.086 -25.234   8.080  1.00 52.74           H  
ATOM    411  HG2 ARG A  51       1.092 -25.151   6.664  1.00 52.74           H  
ATOM    412  HG3 ARG A  51       0.114 -25.866   5.367  1.00 52.74           H  
ATOM    413  HD2 ARG A  51       0.410 -26.970   8.193  1.00 52.74           H  
ATOM    414  HD3 ARG A  51      -0.514 -27.726   6.876  1.00 52.74           H  
ATOM    415  HE  ARG A  51       1.966 -27.451   5.787  1.00 52.74           H  
ATOM    416 HH11 ARG A  51       2.264 -30.070   8.811  1.00 52.74           H  
ATOM    417 HH12 ARG A  51       0.938 -28.913   8.802  1.00 52.74           H  
ATOM    418 HH21 ARG A  51       3.598 -28.947   5.841  1.00 52.74           H  
ATOM    419 HH22 ARG A  51       3.730 -30.102   7.144  1.00 52.74           H  
ATOM    420  N   LYS A  52      -2.280 -23.094   4.724  1.00 55.71           N  
ATOM    421  CA  LYS A  52      -2.464 -22.682   3.322  1.00 55.71           C  
ATOM    422  C   LYS A  52      -1.927 -21.273   3.073  1.00 55.71           C  
ATOM    423  O   LYS A  52      -1.302 -21.017   2.050  1.00 55.71           O  
ATOM    424  CB  LYS A  52      -3.955 -22.773   2.962  1.00 55.71           C  
ATOM    425  CG  LYS A  52      -4.202 -22.496   1.472  1.00 55.71           C  
ATOM    426  CD  LYS A  52      -5.694 -22.569   1.135  1.00 55.71           C  
ATOM    427  CE  LYS A  52      -5.879 -22.310  -0.363  1.00 55.71           C  
ATOM    428  NZ  LYS A  52      -7.309 -22.356  -0.757  1.00 55.71           N1+
ATOM    429  H   LYS A  52      -3.092 -23.289   5.292  1.00 55.71           H  
ATOM    430  HA  LYS A  52      -1.888 -23.351   2.683  1.00 55.71           H  
ATOM    431  HB2 LYS A  52      -4.518 -22.055   3.558  1.00 55.71           H  
ATOM    432  HB3 LYS A  52      -4.314 -23.776   3.196  1.00 55.71           H  
ATOM    433  HG2 LYS A  52      -3.660 -23.233   0.879  1.00 55.71           H  
ATOM    434  HG3 LYS A  52      -3.839 -21.501   1.213  1.00 55.71           H  
ATOM    435  HD2 LYS A  52      -6.228 -21.814   1.712  1.00 55.71           H  
ATOM    436  HD3 LYS A  52      -6.073 -23.558   1.391  1.00 55.71           H  
ATOM    437  HE2 LYS A  52      -5.313 -23.061  -0.914  1.00 55.71           H  
ATOM    438  HE3 LYS A  52      -5.450 -21.337  -0.604  1.00 55.71           H  
ATOM    439  HZ1 LYS A  52      -7.707 -23.257  -0.537  1.00 55.71           H  
ATOM    440  HZ2 LYS A  52      -7.399 -22.205  -1.752  1.00 55.71           H  
ATOM    441  HZ3 LYS A  52      -7.832 -21.638  -0.277  1.00 55.71           H  
ATOM    442  N   LEU A  53      -2.182 -20.365   4.011  1.00 48.39           N  
ATOM    443  CA  LEU A  53      -1.741 -18.983   3.908  1.00 48.39           C  
ATOM    444  C   LEU A  53      -0.222 -18.850   4.139  1.00 48.39           C  
ATOM    445  O   LEU A  53       0.422 -18.070   3.444  1.00 48.39           O  
ATOM    446  CB  LEU A  53      -2.643 -18.158   4.839  1.00 48.39           C  
ATOM    447  CG  LEU A  53      -2.334 -16.660   4.762  1.00 48.39           C  
ATOM    448  CD1 LEU A  53      -3.609 -15.823   4.875  1.00 48.39           C  
ATOM    449  CD2 LEU A  53      -1.374 -16.291   5.884  1.00 48.39           C  
ATOM    450  H   LEU A  53      -2.663 -20.663   4.847  1.00 48.39           H  
ATOM    451  HA  LEU A  53      -1.920 -18.642   2.888  1.00 48.39           H  
ATOM    452  HB2 LEU A  53      -3.673 -18.321   4.523  1.00 48.39           H  
ATOM    453  HB3 LEU A  53      -2.554 -18.512   5.866  1.00 48.39           H  
ATOM    454  HG  LEU A  53      -1.872 -16.432   3.801  1.00 48.39           H  
ATOM    455 HD11 LEU A  53      -3.349 -14.765   4.843  1.00 48.39           H  
ATOM    456 HD12 LEU A  53      -4.124 -16.042   5.810  1.00 48.39           H  
ATOM    457 HD13 LEU A  53      -4.266 -16.042   4.033  1.00 48.39           H  
ATOM    458 HD21 LEU A  53      -1.912 -15.942   6.766  1.00 48.39           H  
ATOM    459 HD22 LEU A  53      -0.708 -15.526   5.487  1.00 48.39           H  
ATOM    460 HD23 LEU A  53      -0.739 -17.132   6.163  1.00 48.39           H  
ATOM    461  N   LEU A  54       0.353 -19.655   5.040  1.00 49.75           N  
ATOM    462  CA  LEU A  54       1.806 -19.755   5.236  1.00 49.75           C  
ATOM    463  C   LEU A  54       2.526 -20.349   4.012  1.00 49.75           C  
ATOM    464  O   LEU A  54       3.551 -19.816   3.596  1.00 49.75           O  
ATOM    465  CB  LEU A  54       2.106 -20.605   6.485  1.00 49.75           C  
ATOM    466  CG  LEU A  54       1.674 -19.988   7.826  1.00 49.75           C  
ATOM    467  CD1 LEU A  54       1.891 -21.011   8.943  1.00 49.75           C  
ATOM    468  CD2 LEU A  54       2.466 -18.724   8.162  1.00 49.75           C  
ATOM    469  H   LEU A  54      -0.242 -20.268   5.580  1.00 49.75           H  
ATOM    470  HA  LEU A  54       2.215 -18.754   5.377  1.00 49.75           H  
ATOM    471  HB2 LEU A  54       3.181 -20.786   6.524  1.00 49.75           H  
ATOM    472  HB3 LEU A  54       1.622 -21.575   6.367  1.00 49.75           H  
ATOM    473  HG  LEU A  54       0.614 -19.736   7.796  1.00 49.75           H  
ATOM    474 HD11 LEU A  54       2.945 -21.285   8.994  1.00 49.75           H  
ATOM    475 HD12 LEU A  54       1.588 -20.581   9.898  1.00 49.75           H  
ATOM    476 HD13 LEU A  54       1.293 -21.901   8.750  1.00 49.75           H  
ATOM    477 HD21 LEU A  54       3.535 -18.931   8.125  1.00 49.75           H  
ATOM    478 HD22 LEU A  54       2.205 -18.379   9.163  1.00 49.75           H  
ATOM    479 HD23 LEU A  54       2.228 -17.933   7.451  1.00 49.75           H  
ATOM    480  N   ASP A  55       1.980 -21.407   3.409  1.00 56.02           N  
ATOM    481  CA  ASP A  55       2.542 -22.051   2.214  1.00 56.02           C  
ATOM    482  C   ASP A  55       2.502 -21.096   1.013  1.00 56.02           C  
ATOM    483  O   ASP A  55       3.483 -20.956   0.283  1.00 56.02           O  
ATOM    484  CB  ASP A  55       1.761 -23.338   1.879  1.00 56.02           C  
ATOM    485  CG  ASP A  55       1.896 -24.477   2.904  1.00 56.02           C  
ATOM    486  OD1 ASP A  55       2.885 -24.506   3.670  1.00 56.02           O  
ATOM    487  OD2 ASP A  55       0.992 -25.346   2.921  1.00 56.02           O1-
ATOM    488  H   ASP A  55       1.198 -21.864   3.855  1.00 56.02           H  
ATOM    489  HA  ASP A  55       3.583 -22.314   2.401  1.00 56.02           H  
ATOM    490  HB2 ASP A  55       0.706 -23.090   1.762  1.00 56.02           H  
ATOM    491  HB3 ASP A  55       2.119 -23.713   0.920  1.00 56.02           H  
ATOM    492  N   GLN A  56       1.384 -20.383   0.837  1.00 49.55           N  
ATOM    493  CA  GLN A  56       1.250 -19.375  -0.211  1.00 49.55           C  
ATOM    494  C   GLN A  56       2.238 -18.218  -0.002  1.00 49.55           C  
ATOM    495  O   GLN A  56       2.907 -17.811  -0.947  1.00 49.55           O  
ATOM    496  CB  GLN A  56      -0.212 -18.912  -0.264  1.00 49.55           C  
ATOM    497  CG  GLN A  56      -0.472 -18.006  -1.472  1.00 49.55           C  
ATOM    498  CD  GLN A  56      -1.955 -17.779  -1.756  1.00 49.55           C  
ATOM    499  NE2 GLN A  56      -2.270 -17.087  -2.828  1.00 49.55           N  
ATOM    500  OE1 GLN A  56      -2.860 -18.201  -1.050  1.00 49.55           O  
ATOM    501  H   GLN A  56       0.599 -20.562   1.446  1.00 49.55           H  
ATOM    502  HA  GLN A  56       1.500 -19.843  -1.163  1.00 49.55           H  
ATOM    503  HB2 GLN A  56      -0.843 -19.797  -0.355  1.00 49.55           H  
ATOM    504  HB3 GLN A  56      -0.475 -18.387   0.654  1.00 49.55           H  
ATOM    505  HG2 GLN A  56       0.010 -17.043  -1.304  1.00 49.55           H  
ATOM    506  HG3 GLN A  56      -0.026 -18.458  -2.358  1.00 49.55           H  
ATOM    507 HE21 GLN A  56      -1.538 -16.710  -3.413  1.00 49.55           H  
ATOM    508 HE22 GLN A  56      -3.254 -16.927  -2.989  1.00 49.55           H  
ATOM    509  N   TYR A  57       2.394 -17.745   1.238  1.00 49.37           N  
ATOM    510  CA  TYR A  57       3.400 -16.743   1.591  1.00 49.37           C  
ATOM    511  C   TYR A  57       4.827 -17.211   1.255  1.00 49.37           C  
ATOM    512  O   TYR A  57       5.584 -16.468   0.632  1.00 49.37           O  
ATOM    513  CB  TYR A  57       3.248 -16.401   3.078  1.00 49.37           C  
ATOM    514  CG  TYR A  57       4.300 -15.451   3.602  1.00 49.37           C  
ATOM    515  CD1 TYR A  57       5.431 -15.953   4.275  1.00 49.37           C  
ATOM    516  CD2 TYR A  57       4.157 -14.068   3.394  1.00 49.37           C  
ATOM    517  CE1 TYR A  57       6.417 -15.069   4.749  1.00 49.37           C  
ATOM    518  CE2 TYR A  57       5.137 -13.182   3.872  1.00 49.37           C  
ATOM    519  CZ  TYR A  57       6.267 -13.680   4.552  1.00 49.37           C  
ATOM    520  OH  TYR A  57       7.204 -12.832   5.040  1.00 49.37           O  
ATOM    521  H   TYR A  57       1.824 -18.125   1.980  1.00 49.37           H  
ATOM    522  HA  TYR A  57       3.218 -15.840   1.007  1.00 49.37           H  
ATOM    523  HB2 TYR A  57       3.284 -17.316   3.670  1.00 49.37           H  
ATOM    524  HB3 TYR A  57       2.266 -15.954   3.235  1.00 49.37           H  
ATOM    525  HD1 TYR A  57       5.545 -17.018   4.418  1.00 49.37           H  
ATOM    526  HD2 TYR A  57       3.305 -13.684   2.852  1.00 49.37           H  
ATOM    527  HE1 TYR A  57       7.286 -15.453   5.263  1.00 49.37           H  
ATOM    528  HE2 TYR A  57       5.045 -12.118   3.709  1.00 49.37           H  
ATOM    529  HH  TYR A  57       7.922 -13.292   5.481  1.00 49.37           H  
ATOM    530  N   ALA A  58       5.188 -18.453   1.592  1.00 51.85           N  
ATOM    531  CA  ALA A  58       6.496 -19.015   1.258  1.00 51.85           C  
ATOM    532  C   ALA A  58       6.735 -19.088  -0.262  1.00 51.85           C  
ATOM    533  O   ALA A  58       7.826 -18.753  -0.718  1.00 51.85           O  
ATOM    534  CB  ALA A  58       6.623 -20.394   1.918  1.00 51.85           C  
ATOM    535  H   ALA A  58       4.535 -19.029   2.105  1.00 51.85           H  
ATOM    536  HA  ALA A  58       7.265 -18.364   1.674  1.00 51.85           H  
ATOM    537  HB1 ALA A  58       5.895 -21.083   1.491  1.00 51.85           H  
ATOM    538  HB2 ALA A  58       7.626 -20.787   1.749  1.00 51.85           H  
ATOM    539  HB3 ALA A  58       6.449 -20.310   2.990  1.00 51.85           H  
ATOM    540  N   GLN A  59       5.720 -19.467  -1.049  1.00 54.12           N  
ATOM    541  CA  GLN A  59       5.804 -19.485  -2.516  1.00 54.12           C  
ATOM    542  C   GLN A  59       5.992 -18.088  -3.110  1.00 54.12           C  
ATOM    543  O   GLN A  59       6.768 -17.912  -4.045  1.00 54.12           O  
ATOM    544  CB  GLN A  59       4.528 -20.092  -3.113  1.00 54.12           C  
ATOM    545  CG  GLN A  59       4.454 -21.610  -2.938  1.00 54.12           C  
ATOM    546  CD  GLN A  59       3.153 -22.197  -3.476  1.00 54.12           C  
ATOM    547  NE2 GLN A  59       2.990 -23.499  -3.393  1.00 54.12           N  
ATOM    548  OE1 GLN A  59       2.265 -21.528  -3.985  1.00 54.12           O  
ATOM    549  H   GLN A  59       4.855 -19.752  -0.611  1.00 54.12           H  
ATOM    550  HA  GLN A  59       6.662 -20.084  -2.821  1.00 54.12           H  
ATOM    551  HB2 GLN A  59       3.654 -19.628  -2.656  1.00 54.12           H  
ATOM    552  HB3 GLN A  59       4.504 -19.878  -4.182  1.00 54.12           H  
ATOM    553  HG2 GLN A  59       4.541 -21.867  -1.882  1.00 54.12           H  
ATOM    554  HG3 GLN A  59       5.289 -22.069  -3.467  1.00 54.12           H  
ATOM    555 HE21 GLN A  59       3.705 -24.072  -2.968  1.00 54.12           H  
ATOM    556 HE22 GLN A  59       2.128 -23.868  -3.768  1.00 54.12           H  
ATOM    557  N   ASP A  60       5.294 -17.081  -2.589  1.00 50.42           N  
ATOM    558  CA  ASP A  60       5.423 -15.719  -3.103  1.00 50.42           C  
ATOM    559  C   ASP A  60       6.778 -15.087  -2.766  1.00 50.42           C  
ATOM    560  O   ASP A  60       7.294 -14.318  -3.570  1.00 50.42           O  
ATOM    561  CB  ASP A  60       4.305 -14.856  -2.554  1.00 50.42           C  
ATOM    562  CG  ASP A  60       2.925 -15.251  -3.072  1.00 50.42           C  
ATOM    563  OD1 ASP A  60       2.676 -15.271  -4.300  1.00 50.42           O  
ATOM    564  OD2 ASP A  60       1.993 -15.345  -2.251  1.00 50.42           O1-
ATOM    565  H   ASP A  60       4.641 -17.269  -1.842  1.00 50.42           H  
ATOM    566  HA  ASP A  60       5.336 -15.736  -4.189  1.00 50.42           H  
ATOM    567  HB2 ASP A  60       4.493 -13.825  -2.852  1.00 50.42           H  
ATOM    568  HB3 ASP A  60       4.324 -14.906  -1.465  1.00 50.42           H  
ATOM    569  N   MET A  61       7.378 -15.452  -1.627  1.00 47.45           N  
ATOM    570  CA  MET A  61       8.749 -15.065  -1.267  1.00 47.45           C  
ATOM    571  C   MET A  61       9.816 -15.736  -2.147  1.00 47.45           C  
ATOM    572  O   MET A  61      10.954 -15.273  -2.174  1.00 47.45           O  
ATOM    573  CB  MET A  61       9.004 -15.409   0.210  1.00 47.45           C  
ATOM    574  CG  MET A  61       8.227 -14.506   1.179  1.00 47.45           C  
ATOM    575  SD  MET A  61       8.680 -12.744   1.181  1.00 47.45           S  
ATOM    576  CE  MET A  61      10.383 -12.842   1.789  1.00 47.45           C  
ATOM    577  H   MET A  61       6.866 -16.048  -0.993  1.00 47.45           H  
ATOM    578  HA  MET A  61       8.862 -13.990  -1.406  1.00 47.45           H  
ATOM    579  HB2 MET A  61       8.719 -16.446   0.391  1.00 47.45           H  
ATOM    580  HB3 MET A  61      10.068 -15.319   0.426  1.00 47.45           H  
ATOM    581  HG2 MET A  61       8.360 -14.892   2.190  1.00 47.45           H  
ATOM    582  HG3 MET A  61       7.164 -14.572   0.945  1.00 47.45           H  
ATOM    583  HE1 MET A  61      10.404 -13.387   2.732  1.00 47.45           H  
ATOM    584  HE2 MET A  61      10.770 -11.834   1.941  1.00 47.45           H  
ATOM    585  HE3 MET A  61      11.007 -13.352   1.054  1.00 47.45           H  
ATOM    586  N   GLN A  62       9.466 -16.820  -2.846  1.00 50.72           N  
ATOM    587  CA  GLN A  62      10.339 -17.511  -3.802  1.00 50.72           C  
ATOM    588  C   GLN A  62      10.182 -17.006  -5.239  1.00 50.72           C  
ATOM    589  O   GLN A  62      10.951 -17.419  -6.103  1.00 50.72           O  
ATOM    590  CB  GLN A  62      10.054 -19.020  -3.772  1.00 50.72           C  
ATOM    591  CG  GLN A  62      10.534 -19.693  -2.484  1.00 50.72           C  
ATOM    592  CD  GLN A  62      10.131 -21.163  -2.417  1.00 50.72           C  
ATOM    593  NE2 GLN A  62      10.339 -21.809  -1.292  1.00 50.72           N  
ATOM    594  OE1 GLN A  62       9.633 -21.775  -3.348  1.00 50.72           O  
ATOM    595  H   GLN A  62       8.522 -17.165  -2.749  1.00 50.72           H  
ATOM    596  HA  GLN A  62      11.382 -17.349  -3.531  1.00 50.72           H  
ATOM    597  HB2 GLN A  62       8.984 -19.189  -3.893  1.00 50.72           H  
ATOM    598  HB3 GLN A  62      10.566 -19.501  -4.605  1.00 50.72           H  
ATOM    599  HG2 GLN A  62      11.620 -19.628  -2.432  1.00 50.72           H  
ATOM    600  HG3 GLN A  62      10.125 -19.176  -1.617  1.00 50.72           H  
ATOM    601 HE21 GLN A  62      10.746 -21.332  -0.500  1.00 50.72           H  
ATOM    602 HE22 GLN A  62      10.074 -22.784  -1.295  1.00 50.72           H  
ATOM    603  N   ARG A  63       9.188 -16.154  -5.529  1.00 48.15           N  
ATOM    604  CA  ARG A  63       9.036 -15.600  -6.877  1.00 48.15           C  
ATOM    605  C   ARG A  63      10.232 -14.723  -7.199  1.00 48.15           C  
ATOM    606  O   ARG A  63      10.602 -13.865  -6.396  1.00 48.15           O  
ATOM    607  CB  ARG A  63       7.735 -14.806  -7.022  1.00 48.15           C  
ATOM    608  CG  ARG A  63       6.535 -15.751  -7.068  1.00 48.15           C  
ATOM    609  CD  ARG A  63       5.244 -14.952  -7.219  1.00 48.15           C  
ATOM    610  NE  ARG A  63       4.090 -15.856  -7.331  1.00 48.15           N  
ATOM    611  CZ  ARG A  63       2.849 -15.503  -7.594  1.00 48.15           C  
ATOM    612  NH1 ARG A  63       2.524 -14.254  -7.787  1.00 48.15           N1+
ATOM    613  NH2 ARG A  63       1.916 -16.407  -7.695  1.00 48.15           N  
ATOM    614  H   ARG A  63       8.632 -15.779  -4.775  1.00 48.15           H  
ATOM    615  HA  ARG A  63       9.045 -16.421  -7.593  1.00 48.15           H  
ATOM    616  HB2 ARG A  63       7.770 -14.238  -7.952  1.00 48.15           H  
ATOM    617  HB3 ARG A  63       7.636 -14.102  -6.195  1.00 48.15           H  
ATOM    618  HG2 ARG A  63       6.643 -16.428  -7.916  1.00 48.15           H  
ATOM    619  HG3 ARG A  63       6.491 -16.337  -6.149  1.00 48.15           H  
ATOM    620  HD2 ARG A  63       5.127 -14.311  -6.345  1.00 48.15           H  
ATOM    621  HD3 ARG A  63       5.321 -14.330  -8.111  1.00 48.15           H  
ATOM    622  HE  ARG A  63       4.263 -16.824  -7.101  1.00 48.15           H  
ATOM    623 HH11 ARG A  63       3.262 -13.573  -7.674  1.00 48.15           H  
ATOM    624 HH12 ARG A  63       1.579 -13.987  -8.022  1.00 48.15           H  
ATOM    625 HH21 ARG A  63       0.958 -16.138  -7.869  1.00 48.15           H  
ATOM    626 HH22 ARG A  63       2.152 -17.364  -7.475  1.00 48.15           H  
ATOM    627  N   ASP A  64      10.777 -14.919  -8.396  1.00 44.86           N  
ATOM    628  CA  ASP A  64      11.800 -14.031  -8.924  1.00 44.86           C  
ATOM    629  C   ASP A  64      11.305 -12.581  -8.846  1.00 44.86           C  
ATOM    630  O   ASP A  64      10.123 -12.305  -9.123  1.00 44.86           O  
ATOM    631  CB  ASP A  64      12.171 -14.395 -10.369  1.00 44.86           C  
ATOM    632  CG  ASP A  64      12.969 -15.695 -10.458  1.00 44.86           C  
ATOM    633  OD1 ASP A  64      13.865 -15.883  -9.607  1.00 44.86           O  
ATOM    634  OD2 ASP A  64      12.671 -16.482 -11.383  1.00 44.86           O1-
ATOM    635  H   ASP A  64      10.503 -15.715  -8.954  1.00 44.86           H  
ATOM    636  HA  ASP A  64      12.684 -14.149  -8.298  1.00 44.86           H  
ATOM    637  HB2 ASP A  64      11.262 -14.469 -10.967  1.00 44.86           H  
ATOM    638  HB3 ASP A  64      12.783 -13.595 -10.786  1.00 44.86           H  
ATOM    639  N   PRO A  65      12.181 -11.640  -8.452  1.00 49.28           N  
ATOM    640  CA  PRO A  65      11.836 -10.237  -8.511  1.00 49.28           C  
ATOM    641  C   PRO A  65      11.412  -9.896  -9.947  1.00 49.28           C  
ATOM    642  O   PRO A  65      11.895 -10.505 -10.908  1.00 49.28           O  
ATOM    643  CB  PRO A  65      13.086  -9.476  -8.058  1.00 49.28           C  
ATOM    644  CG  PRO A  65      14.226 -10.435  -8.397  1.00 49.28           C  
ATOM    645  CD  PRO A  65      13.602 -11.812  -8.185  1.00 49.28           C  
ATOM    646  HA  PRO A  65      11.012 -10.045  -7.823  1.00 49.28           H  
ATOM    647  HB2 PRO A  65      13.049  -9.328  -6.979  1.00 49.28           H  
ATOM    648  HB3 PRO A  65      13.199  -8.521  -8.571  1.00 49.28           H  
ATOM    649  HG2 PRO A  65      14.500 -10.319  -9.446  1.00 49.28           H  
ATOM    650  HG3 PRO A  65      15.093 -10.280  -7.755  1.00 49.28           H  
ATOM    651  HD2 PRO A  65      13.740 -12.132  -7.153  1.00 49.28           H  
ATOM    652  HD3 PRO A  65      14.060 -12.529  -8.867  1.00 49.28           H  
ATOM    653  N   PRO A  66      10.511  -8.916 -10.128  1.00 48.57           N  
ATOM    654  CA  PRO A  66      10.210  -8.444 -11.463  1.00 48.57           C  
ATOM    655  C   PRO A  66      11.522  -7.991 -12.126  1.00 48.57           C  
ATOM    656  O   PRO A  66      12.431  -7.527 -11.427  1.00 48.57           O  
ATOM    657  CB  PRO A  66       9.173  -7.331 -11.301  1.00 48.57           C  
ATOM    658  CG  PRO A  66       9.336  -6.864  -9.854  1.00 48.57           C  
ATOM    659  CD  PRO A  66       9.967  -8.043  -9.112  1.00 48.57           C  
ATOM    660  HA  PRO A  66       9.777  -9.268 -12.031  1.00 48.57           H  
ATOM    661  HB2 PRO A  66       9.334  -6.516 -12.007  1.00 48.57           H  
ATOM    662  HB3 PRO A  66       8.176  -7.752 -11.433  1.00 48.57           H  
ATOM    663  HG2 PRO A  66       8.379  -6.579  -9.416  1.00 48.57           H  
ATOM    664  HG3 PRO A  66      10.023  -6.018  -9.825  1.00 48.57           H  
ATOM    665  HD2 PRO A  66      10.753  -7.679  -8.450  1.00 48.57           H  
ATOM    666  HD3 PRO A  66       9.226  -8.595  -8.534  1.00 48.57           H  
ATOM    667  N   PRO A  67      11.652  -8.146 -13.453  1.00 48.85           N  
ATOM    668  CA  PRO A  67      12.867  -7.773 -14.165  1.00 48.85           C  
ATOM    669  C   PRO A  67      13.261  -6.314 -13.870  1.00 48.85           C  
ATOM    670  O   PRO A  67      12.405  -5.475 -13.585  1.00 48.85           O  
ATOM    671  CB  PRO A  67      12.579  -8.049 -15.647  1.00 48.85           C  
ATOM    672  CG  PRO A  67      11.052  -8.103 -15.736  1.00 48.85           C  
ATOM    673  CD  PRO A  67      10.635  -8.627 -14.369  1.00 48.85           C  
ATOM    674  HA  PRO A  67      13.678  -8.421 -13.833  1.00 48.85           H  
ATOM    675  HB2 PRO A  67      12.991  -7.278 -16.298  1.00 48.85           H  
ATOM    676  HB3 PRO A  67      12.988  -9.024 -15.914  1.00 48.85           H  
ATOM    677  HG2 PRO A  67      10.663  -7.094 -15.870  1.00 48.85           H  
ATOM    678  HG3 PRO A  67      10.714  -8.756 -16.541  1.00 48.85           H  
ATOM    679  HD2 PRO A  67       9.645  -8.250 -14.113  1.00 48.85           H  
ATOM    680  HD3 PRO A  67      10.639  -9.717 -14.370  1.00 48.85           H  
ATOM    681  N   ARG A  68      14.573  -6.036 -13.923  1.00 50.27           N  
ATOM    682  CA  ARG A  68      15.213  -4.725 -13.671  1.00 50.27           C  
ATOM    683  C   ARG A  68      14.376  -3.536 -14.191  1.00 50.27           C  
ATOM    684  O   ARG A  68      13.853  -3.599 -15.299  1.00 50.27           O  
ATOM    685  CB  ARG A  68      16.593  -4.706 -14.363  1.00 50.27           C  
ATOM    686  CG  ARG A  68      17.616  -5.704 -13.791  1.00 50.27           C  
ATOM    687  CD  ARG A  68      18.936  -5.655 -14.578  1.00 50.27           C  
ATOM    688  NE  ARG A  68      19.971  -6.508 -13.957  1.00 50.27           N  
ATOM    689  CZ  ARG A  68      21.168  -6.801 -14.435  1.00 50.27           C  
ATOM    690  NH1 ARG A  68      21.568  -6.374 -15.606  1.00 50.27           N1+
ATOM    691  NH2 ARG A  68      21.987  -7.530 -13.725  1.00 50.27           N  
ATOM    692  H   ARG A  68      15.177  -6.817 -14.136  1.00 50.27           H  
ATOM    693  HA  ARG A  68      15.332  -4.601 -12.595  1.00 50.27           H  
ATOM    694  HB2 ARG A  68      17.011  -3.703 -14.270  1.00 50.27           H  
ATOM    695  HB3 ARG A  68      16.453  -4.910 -15.425  1.00 50.27           H  
ATOM    696  HG2 ARG A  68      17.216  -6.717 -13.840  1.00 50.27           H  
ATOM    697  HG3 ARG A  68      17.807  -5.455 -12.747  1.00 50.27           H  
ATOM    698  HD2 ARG A  68      18.745  -5.987 -15.598  1.00 50.27           H  
ATOM    699  HD3 ARG A  68      19.293  -4.625 -14.602  1.00 50.27           H  
ATOM    700  HE  ARG A  68      19.773  -6.890 -13.044  1.00 50.27           H  
ATOM    701 HH11 ARG A  68      22.482  -6.637 -15.946  1.00 50.27           H  
ATOM    702 HH12 ARG A  68      20.926  -5.844 -16.178  1.00 50.27           H  
ATOM    703 HH21 ARG A  68      21.737  -7.850 -12.800  1.00 50.27           H  
ATOM    704 HH22 ARG A  68      22.908  -7.783 -14.053  1.00 50.27           H  
ATOM    705  N   GLY A  69      14.311  -2.429 -13.438  1.00 58.07           N  
ATOM    706  CA  GLY A  69      13.496  -1.242 -13.773  1.00 58.07           C  
ATOM    707  C   GLY A  69      12.636  -0.639 -12.643  1.00 58.07           C  
ATOM    708  O   GLY A  69      13.012  -0.600 -11.484  1.00 58.07           O  
ATOM    709  H   GLY A  69      14.724  -2.463 -12.517  1.00 58.07           H  
ATOM    710  HA2 GLY A  69      12.825  -1.494 -14.593  1.00 58.07           H  
ATOM    711  HA3 GLY A  69      14.158  -0.456 -14.136  1.00 58.07           H  
ATOM    712  N   MET A  70      11.473  -0.099 -12.980  1.00 67.52           N  
ATOM    713  CA  MET A  70      10.468   0.361 -12.017  1.00 67.52           C  
ATOM    714  C   MET A  70       9.139  -0.269 -12.414  1.00 67.52           C  
ATOM    715  O   MET A  70       8.902  -0.471 -13.604  1.00 67.52           O  
ATOM    716  CB  MET A  70      10.351   1.892 -12.032  1.00 67.52           C  
ATOM    717  CG  MET A  70      11.585   2.605 -11.469  1.00 67.52           C  
ATOM    718  SD  MET A  70      11.482   4.417 -11.513  1.00 67.52           S  
ATOM    719  CE  MET A  70      11.753   4.740 -13.277  1.00 67.52           C  
ATOM    720  H   MET A  70      11.167  -0.173 -13.940  1.00 67.52           H  
ATOM    721  HA  MET A  70      10.717   0.034 -11.007  1.00 67.52           H  
ATOM    722  HB2 MET A  70      10.168   2.228 -13.053  1.00 67.52           H  
ATOM    723  HB3 MET A  70       9.491   2.169 -11.421  1.00 67.52           H  
ATOM    724  HG2 MET A  70      12.470   2.294 -12.023  1.00 67.52           H  
ATOM    725  HG3 MET A  70      11.714   2.297 -10.431  1.00 67.52           H  
ATOM    726  HE1 MET A  70      12.711   4.320 -13.585  1.00 67.52           H  
ATOM    727  HE2 MET A  70      11.762   5.816 -13.448  1.00 67.52           H  
ATOM    728  HE3 MET A  70      10.951   4.292 -13.864  1.00 67.52           H  
ATOM    729  N   ILE A  71       8.253  -0.549 -11.456  1.00 73.23           N  
ATOM    730  CA  ILE A  71       6.866  -0.880 -11.805  1.00 73.23           C  
ATOM    731  C   ILE A  71       6.213   0.427 -12.278  1.00 73.23           C  
ATOM    732  O   ILE A  71       6.078   1.338 -11.459  1.00 73.23           O  
ATOM    733  CB  ILE A  71       6.094  -1.521 -10.632  1.00 73.23           C  
ATOM    734  CG1 ILE A  71       6.859  -2.739 -10.064  1.00 73.23           C  
ATOM    735  CG2 ILE A  71       4.698  -1.950 -11.126  1.00 73.23           C  
ATOM    736  CD1 ILE A  71       6.169  -3.419  -8.876  1.00 73.23           C  
ATOM    737  H   ILE A  71       8.490  -0.367 -10.491  1.00 73.23           H  
ATOM    738  HA  ILE A  71       6.883  -1.604 -12.620  1.00 73.23           H  
ATOM    739  HB  ILE A  71       5.977  -0.784  -9.838  1.00 73.23           H  
ATOM    740 HG12 ILE A  71       7.840  -2.416  -9.716  1.00 73.23           H  
ATOM    741 HG13 ILE A  71       7.009  -3.477 -10.853  1.00 73.23           H  
ATOM    742 HG21 ILE A  71       4.066  -2.210 -10.277  1.00 73.23           H  
ATOM    743 HG22 ILE A  71       4.785  -2.813 -11.787  1.00 73.23           H  
ATOM    744 HG23 ILE A  71       4.207  -1.149 -11.679  1.00 73.23           H  
ATOM    745 HD11 ILE A  71       6.833  -4.175  -8.459  1.00 73.23           H  
ATOM    746 HD12 ILE A  71       5.251  -3.909  -9.200  1.00 73.23           H  
ATOM    747 HD13 ILE A  71       5.945  -2.681  -8.106  1.00 73.23           H  
ATOM    748  N   PRO A  72       5.837   0.573 -13.560  1.00 79.86           N  
ATOM    749  CA  PRO A  72       5.299   1.831 -14.055  1.00 79.86           C  
ATOM    750  C   PRO A  72       3.934   2.106 -13.427  1.00 79.86           C  
ATOM    751  O   PRO A  72       3.126   1.192 -13.236  1.00 79.86           O  
ATOM    752  CB  PRO A  72       5.219   1.678 -15.575  1.00 79.86           C  
ATOM    753  CG  PRO A  72       5.023   0.174 -15.761  1.00 79.86           C  
ATOM    754  CD  PRO A  72       5.843  -0.428 -14.620  1.00 79.86           C  
ATOM    755  HA  PRO A  72       5.977   2.649 -13.810  1.00 79.86           H  
ATOM    756  HB2 PRO A  72       6.168   1.979 -16.020  1.00 79.86           H  
ATOM    757  HB3 PRO A  72       4.399   2.252 -16.007  1.00 79.86           H  
ATOM    758  HG2 PRO A  72       5.379  -0.164 -16.734  1.00 79.86           H  
ATOM    759  HG3 PRO A  72       3.971  -0.079 -15.629  1.00 79.86           H  
ATOM    760  HD2 PRO A  72       6.863  -0.600 -14.963  1.00 79.86           H  
ATOM    761  HD3 PRO A  72       5.391  -1.363 -14.288  1.00 79.86           H  
ATOM    762  N   LEU A  73       3.664   3.376 -13.132  1.00 80.94           N  
ATOM    763  CA  LEU A  73       2.327   3.798 -12.731  1.00 80.94           C  
ATOM    764  C   LEU A  73       1.334   3.498 -13.873  1.00 80.94           C  
ATOM    765  O   LEU A  73       1.597   3.890 -15.013  1.00 80.94           O  
ATOM    766  CB  LEU A  73       2.346   5.290 -12.363  1.00 80.94           C  
ATOM    767  CG  LEU A  73       1.021   5.781 -11.755  1.00 80.94           C  
ATOM    768  CD1 LEU A  73       0.798   5.200 -10.356  1.00 80.94           C  
ATOM    769  CD2 LEU A  73       1.041   7.301 -11.632  1.00 80.94           C  
ATOM    770  H   LEU A  73       4.383   4.072 -13.270  1.00 80.94           H  
ATOM    771  HA  LEU A  73       2.064   3.223 -11.843  1.00 80.94           H  
ATOM    772  HB2 LEU A  73       2.554   5.864 -13.266  1.00 80.94           H  
ATOM    773  HB3 LEU A  73       3.149   5.472 -11.649  1.00 80.94           H  
ATOM    774  HG  LEU A  73       0.190   5.496 -12.401  1.00 80.94           H  
ATOM    775 HD11 LEU A  73      -0.119   5.615  -9.937  1.00 80.94           H  
ATOM    776 HD12 LEU A  73       0.698   4.116 -10.400  1.00 80.94           H  
ATOM    777 HD13 LEU A  73       1.635   5.460  -9.709  1.00 80.94           H  
ATOM    778 HD21 LEU A  73       1.119   7.741 -12.626  1.00 80.94           H  
ATOM    779 HD22 LEU A  73       0.108   7.650 -11.190  1.00 80.94           H  
ATOM    780 HD23 LEU A  73       1.885   7.625 -11.024  1.00 80.94           H  
ATOM    781  N   PRO A  74       0.201   2.818 -13.613  1.00 83.45           N  
ATOM    782  CA  PRO A  74      -0.792   2.570 -14.649  1.00 83.45           C  
ATOM    783  C   PRO A  74      -1.313   3.884 -15.242  1.00 83.45           C  
ATOM    784  O   PRO A  74      -1.626   4.810 -14.500  1.00 83.45           O  
ATOM    785  CB  PRO A  74      -1.903   1.772 -13.964  1.00 83.45           C  
ATOM    786  CG  PRO A  74      -1.212   1.117 -12.770  1.00 83.45           C  
ATOM    787  CD  PRO A  74      -0.185   2.169 -12.371  1.00 83.45           C  
ATOM    788  HA  PRO A  74      -0.334   1.966 -15.432  1.00 83.45           H  
ATOM    789  HB2 PRO A  74      -2.331   1.029 -14.638  1.00 83.45           H  
ATOM    790  HB3 PRO A  74      -2.671   2.452 -13.595  1.00 83.45           H  
ATOM    791  HG2 PRO A  74      -1.910   0.907 -11.960  1.00 83.45           H  
ATOM    792  HG3 PRO A  74      -0.701   0.209 -13.090  1.00 83.45           H  
ATOM    793  HD2 PRO A  74      -0.649   2.899 -11.708  1.00 83.45           H  
ATOM    794  HD3 PRO A  74       0.664   1.686 -11.887  1.00 83.45           H  
ATOM    795  N   SER A  75      -1.481   3.947 -16.564  1.00 84.73           N  
ATOM    796  CA  SER A  75      -1.854   5.176 -17.290  1.00 84.73           C  
ATOM    797  C   SER A  75      -3.199   5.790 -16.885  1.00 84.73           C  
ATOM    798  O   SER A  75      -3.434   6.966 -17.136  1.00 84.73           O  
ATOM    799  CB  SER A  75      -1.894   4.888 -18.793  1.00 84.73           C  
ATOM    800  OG  SER A  75      -2.766   3.800 -19.066  1.00 84.73           O  
ATOM    801  H   SER A  75      -1.222   3.149 -17.127  1.00 84.73           H  
ATOM    802  HA  SER A  75      -1.092   5.934 -17.107  1.00 84.73           H  
ATOM    803  HB2 SER A  75      -2.234   5.777 -19.323  1.00 84.73           H  
ATOM    804  HB3 SER A  75      -0.891   4.639 -19.139  1.00 84.73           H  
ATOM    805  HG  SER A  75      -2.960   3.812 -20.006  1.00 84.73           H  
ATOM    806  N   HIS A  76      -4.083   5.010 -16.260  1.00 82.12           N  
ATOM    807  CA  HIS A  76      -5.371   5.482 -15.747  1.00 82.12           C  
ATOM    808  C   HIS A  76      -5.272   6.153 -14.367  1.00 82.12           C  
ATOM    809  O   HIS A  76      -6.275   6.658 -13.869  1.00 82.12           O  
ATOM    810  CB  HIS A  76      -6.359   4.308 -15.712  1.00 82.12           C  
ATOM    811  CG  HIS A  76      -5.953   3.196 -14.774  1.00 82.12           C  
ATOM    812  CD2 HIS A  76      -6.261   3.084 -13.443  1.00 82.12           C  
ATOM    813  ND1 HIS A  76      -5.217   2.087 -15.114  1.00 82.12           N  
ATOM    814  CE1 HIS A  76      -5.100   1.317 -14.020  1.00 82.12           C  
ATOM    815  NE2 HIS A  76      -5.712   1.882 -12.969  1.00 82.12           N  
ATOM    816  H   HIS A  76      -3.804   4.060 -16.058  1.00 82.12           H  
ATOM    817  HA  HIS A  76      -5.764   6.234 -16.431  1.00 82.12           H  
ATOM    818  HB2 HIS A  76      -6.464   3.903 -16.719  1.00 82.12           H  
ATOM    819  HB3 HIS A  76      -7.337   4.681 -15.409  1.00 82.12           H  
ATOM    820  HD1 HIS A  76      -4.904   1.852 -16.045  1.00 82.12           H  
ATOM    821  HD2 HIS A  76      -6.831   3.800 -12.869  1.00 82.12           H  
ATOM    822  HE1 HIS A  76      -4.599   0.361 -13.991  1.00 82.12           H  
ATOM    823  N   VAL A  77      -4.106   6.114 -13.714  1.00 83.13           N  
ATOM    824  CA  VAL A  77      -3.886   6.753 -12.414  1.00 83.13           C  
ATOM    825  C   VAL A  77      -3.264   8.125 -12.637  1.00 83.13           C  
ATOM    826  O   VAL A  77      -2.118   8.233 -13.065  1.00 83.13           O  
ATOM    827  CB  VAL A  77      -3.014   5.888 -11.484  1.00 83.13           C  
ATOM    828  CG1 VAL A  77      -2.837   6.568 -10.118  1.00 83.13           C  
ATOM    829  CG2 VAL A  77      -3.645   4.511 -11.233  1.00 83.13           C  
ATOM    830  H   VAL A  77      -3.292   5.744 -14.185  1.00 83.13           H  
ATOM    831  HA  VAL A  77      -4.846   6.895 -11.917  1.00 83.13           H  
ATOM    832  HB  VAL A  77      -2.032   5.736 -11.930  1.00 83.13           H  
ATOM    833 HG11 VAL A  77      -3.810   6.817  -9.694  1.00 83.13           H  
ATOM    834 HG12 VAL A  77      -2.310   5.905  -9.431  1.00 83.13           H  
ATOM    835 HG13 VAL A  77      -2.255   7.483 -10.228  1.00 83.13           H  
ATOM    836 HG21 VAL A  77      -3.013   3.932 -10.560  1.00 83.13           H  
ATOM    837 HG22 VAL A  77      -4.637   4.630 -10.797  1.00 83.13           H  
ATOM    838 HG23 VAL A  77      -3.732   3.970 -12.175  1.00 83.13           H  
ATOM    839  N   ASP A  78      -4.006   9.176 -12.297  1.00 88.16           N  
ATOM    840  CA  ASP A  78      -3.489  10.541 -12.318  1.00 88.16           C  
ATOM    841  C   ASP A  78      -2.659  10.823 -11.059  1.00 88.16           C  
ATOM    842  O   ASP A  78      -3.196  11.007  -9.965  1.00 88.16           O  
ATOM    843  CB  ASP A  78      -4.642  11.532 -12.479  1.00 88.16           C  
ATOM    844  CG  ASP A  78      -4.145  12.972 -12.625  1.00 88.16           C  
ATOM    845  OD1 ASP A  78      -2.955  13.249 -12.347  1.00 88.16           O  
ATOM    846  OD2 ASP A  78      -4.992  13.816 -12.972  1.00 88.16           O1-
ATOM    847  H   ASP A  78      -4.961   9.039 -11.997  1.00 88.16           H  
ATOM    848  HA  ASP A  78      -2.844  10.663 -13.188  1.00 88.16           H  
ATOM    849  HB2 ASP A  78      -5.209  11.267 -13.371  1.00 88.16           H  
ATOM    850  HB3 ASP A  78      -5.309  11.466 -11.619  1.00 88.16           H  
ATOM    851  N   ALA A  79      -1.335  10.878 -11.226  1.00 87.05           N  
ATOM    852  CA  ALA A  79      -0.385  11.098 -10.142  1.00 87.05           C  
ATOM    853  C   ALA A  79      -0.616  12.406  -9.360  1.00 87.05           C  
ATOM    854  O   ALA A  79      -0.249  12.464  -8.182  1.00 87.05           O  
ATOM    855  CB  ALA A  79       1.029  11.065 -10.736  1.00 87.05           C  
ATOM    856  H   ALA A  79      -0.980  10.747 -12.162  1.00 87.05           H  
ATOM    857  HA  ALA A  79      -0.488  10.277  -9.433  1.00 87.05           H  
ATOM    858  HB1 ALA A  79       1.195  10.120 -11.254  1.00 87.05           H  
ATOM    859  HB2 ALA A  79       1.766  11.170  -9.940  1.00 87.05           H  
ATOM    860  HB3 ALA A  79       1.152  11.886 -11.443  1.00 87.05           H  
ATOM    861  N   PHE A  80      -1.215  13.435  -9.971  1.00 88.67           N  
ATOM    862  CA  PHE A  80      -1.456  14.733  -9.330  1.00 88.67           C  
ATOM    863  C   PHE A  80      -2.676  14.730  -8.404  1.00 88.67           C  
ATOM    864  O   PHE A  80      -2.759  15.567  -7.510  1.00 88.67           O  
ATOM    865  CB  PHE A  80      -1.594  15.815 -10.407  1.00 88.67           C  
ATOM    866  CG  PHE A  80      -0.332  16.015 -11.222  1.00 88.67           C  
ATOM    867  CD1 PHE A  80       0.741  16.748 -10.681  1.00 88.67           C  
ATOM    868  CD2 PHE A  80      -0.222  15.461 -12.510  1.00 88.67           C  
ATOM    869  CE1 PHE A  80       1.919  16.930 -11.427  1.00 88.67           C  
ATOM    870  CE2 PHE A  80       0.956  15.643 -13.257  1.00 88.67           C  
ATOM    871  CZ  PHE A  80       2.026  16.378 -12.716  1.00 88.67           C  
ATOM    872  H   PHE A  80      -1.577  13.310 -10.906  1.00 88.67           H  
ATOM    873  HA  PHE A  80      -0.598  14.989  -8.709  1.00 88.67           H  
ATOM    874  HB2 PHE A  80      -2.424  15.566 -11.068  1.00 88.67           H  
ATOM    875  HB3 PHE A  80      -1.840  16.760  -9.924  1.00 88.67           H  
ATOM    876  HD1 PHE A  80       0.655  17.181  -9.695  1.00 88.67           H  
ATOM    877  HD2 PHE A  80      -1.047  14.903 -12.929  1.00 88.67           H  
ATOM    878  HE1 PHE A  80       2.736  17.504 -11.015  1.00 88.67           H  
ATOM    879  HE2 PHE A  80       1.031  15.225 -14.250  1.00 88.67           H  
ATOM    880  HZ  PHE A  80       2.926  16.527 -13.295  1.00 88.67           H  
ATOM    881  N   HIS A  81      -3.584  13.767  -8.575  1.00 91.28           N  
ATOM    882  CA  HIS A  81      -4.824  13.660  -7.802  1.00 91.28           C  
ATOM    883  C   HIS A  81      -4.845  12.465  -6.838  1.00 91.28           C  
ATOM    884  O   HIS A  81      -5.847  12.238  -6.158  1.00 91.28           O  
ATOM    885  CB  HIS A  81      -6.012  13.654  -8.772  1.00 91.28           C  
ATOM    886  CG  HIS A  81      -6.165  14.955  -9.519  1.00 91.28           C  
ATOM    887  CD2 HIS A  81      -6.733  16.107  -9.045  1.00 91.28           C  
ATOM    888  ND1 HIS A  81      -5.766  15.219 -10.807  1.00 91.28           N  
ATOM    889  CE1 HIS A  81      -6.090  16.481 -11.106  1.00 91.28           C  
ATOM    890  NE2 HIS A  81      -6.690  17.068 -10.061  1.00 91.28           N  
ATOM    891  H   HIS A  81      -3.454  13.127  -9.345  1.00 91.28           H  
ATOM    892  HA  HIS A  81      -4.929  14.545  -7.174  1.00 91.28           H  
ATOM    893  HB2 HIS A  81      -6.931  13.481  -8.212  1.00 91.28           H  
ATOM    894  HB3 HIS A  81      -5.895  12.838  -9.486  1.00 91.28           H  
ATOM    895  HD1 HIS A  81      -5.371  14.580 -11.482  1.00 91.28           H  
ATOM    896  HD2 HIS A  81      -7.149  16.248  -8.058  1.00 91.28           H  
ATOM    897  HE1 HIS A  81      -5.915  16.949 -12.064  1.00 91.28           H  
ATOM    898  N   VAL A  82      -3.756  11.689  -6.746  1.00 91.33           N  
ATOM    899  CA  VAL A  82      -3.649  10.614  -5.749  1.00 91.33           C  
ATOM    900  C   VAL A  82      -3.568  11.226  -4.342  1.00 91.33           C  
ATOM    901  O   VAL A  82      -2.621  11.971  -4.074  1.00 91.33           O  
ATOM    902  CB  VAL A  82      -2.448   9.685  -6.001  1.00 91.33           C  
ATOM    903  CG1 VAL A  82      -2.321   8.627  -4.899  1.00 91.33           C  
ATOM    904  CG2 VAL A  82      -2.599   8.919  -7.318  1.00 91.33           C  
ATOM    905  H   VAL A  82      -2.963  11.910  -7.331  1.00 91.33           H  
ATOM    906  HA  VAL A  82      -4.552  10.009  -5.835  1.00 91.33           H  
ATOM    907  HB  VAL A  82      -1.528  10.267  -6.034  1.00 91.33           H  
ATOM    908 HG11 VAL A  82      -3.241   8.046  -4.822  1.00 91.33           H  
ATOM    909 HG12 VAL A  82      -2.121   9.113  -3.944  1.00 91.33           H  
ATOM    910 HG13 VAL A  82      -1.481   7.966  -5.111  1.00 91.33           H  
ATOM    911 HG21 VAL A  82      -1.795   8.191  -7.427  1.00 91.33           H  
ATOM    912 HG22 VAL A  82      -3.561   8.408  -7.352  1.00 91.33           H  
ATOM    913 HG23 VAL A  82      -2.535   9.621  -8.150  1.00 91.33           H  
ATOM    914  N   PRO A  83      -4.494  10.888  -3.423  1.00 91.83           N  
ATOM    915  CA  PRO A  83      -4.474  11.412  -2.062  1.00 91.83           C  
ATOM    916  C   PRO A  83      -3.289  10.858  -1.267  1.00 91.83           C  
ATOM    917  O   PRO A  83      -2.823   9.742  -1.511  1.00 91.83           O  
ATOM    918  CB  PRO A  83      -5.809  10.986  -1.444  1.00 91.83           C  
ATOM    919  CG  PRO A  83      -6.127   9.683  -2.175  1.00 91.83           C  
ATOM    920  CD  PRO A  83      -5.599   9.949  -3.583  1.00 91.83           C  
ATOM    921  HA  PRO A  83      -4.410  12.500  -2.083  1.00 91.83           H  
ATOM    922  HB2 PRO A  83      -5.739  10.841  -0.366  1.00 91.83           H  
ATOM    923  HB3 PRO A  83      -6.570  11.730  -1.679  1.00 91.83           H  
ATOM    924  HG2 PRO A  83      -5.572   8.860  -1.724  1.00 91.83           H  
ATOM    925  HG3 PRO A  83      -7.196   9.470  -2.178  1.00 91.83           H  
ATOM    926  HD2 PRO A  83      -6.378  10.409  -4.190  1.00 91.83           H  
ATOM    927  HD3 PRO A  83      -5.269   9.012  -4.032  1.00 91.83           H  
ATOM    928  N   GLU A  84      -2.829  11.608  -0.270  1.00 92.20           N  
ATOM    929  CA  GLU A  84      -1.850  11.107   0.694  1.00 92.20           C  
ATOM    930  C   GLU A  84      -2.416   9.952   1.528  1.00 92.20           C  
ATOM    931  O   GLU A  84      -3.611   9.887   1.834  1.00 92.20           O  
ATOM    932  CB  GLU A  84      -1.343  12.230   1.602  1.00 92.20           C  
ATOM    933  CG  GLU A  84      -0.524  13.265   0.818  1.00 92.20           C  
ATOM    934  CD  GLU A  84       0.151  14.302   1.727  1.00 92.20           C  
ATOM    935  OE1 GLU A  84       0.958  15.081   1.176  1.00 92.20           O  
ATOM    936  OE2 GLU A  84      -0.135  14.303   2.947  1.00 92.20           O1-
ATOM    937  H   GLU A  84      -3.227  12.522  -0.107  1.00 92.20           H  
ATOM    938  HA  GLU A  84      -0.990  10.716   0.151  1.00 92.20           H  
ATOM    939  HB2 GLU A  84      -2.190  12.715   2.088  1.00 92.20           H  
ATOM    940  HB3 GLU A  84      -0.705  11.784   2.365  1.00 92.20           H  
ATOM    941  HG2 GLU A  84      -1.179  13.777   0.113  1.00 92.20           H  
ATOM    942  HG3 GLU A  84       0.242  12.740   0.247  1.00 92.20           H  
ATOM    943  N   ALA A  85      -1.544   9.016   1.899  1.00 91.14           N  
ATOM    944  CA  ALA A  85      -1.904   7.909   2.765  1.00 91.14           C  
ATOM    945  C   ALA A  85      -2.311   8.423   4.151  1.00 91.14           C  
ATOM    946  O   ALA A  85      -1.629   9.247   4.762  1.00 91.14           O  
ATOM    947  CB  ALA A  85      -0.741   6.919   2.824  1.00 91.14           C  
ATOM    948  H   ALA A  85      -0.580   9.107   1.613  1.00 91.14           H  
ATOM    949  HA  ALA A  85      -2.764   7.400   2.329  1.00 91.14           H  
ATOM    950  HB1 ALA A  85      -1.056   6.026   3.364  1.00 91.14           H  
ATOM    951  HB2 ALA A  85       0.113   7.377   3.323  1.00 91.14           H  
ATOM    952  HB3 ALA A  85      -0.450   6.637   1.812  1.00 91.14           H  
ATOM    953  N   THR A  86      -3.418   7.902   4.679  1.00 88.91           N  
ATOM    954  CA  THR A  86      -3.950   8.343   5.967  1.00 88.91           C  
ATOM    955  C   THR A  86      -3.045   7.871   7.097  1.00 88.91           C  
ATOM    956  O   THR A  86      -2.809   6.671   7.271  1.00 88.91           O  
ATOM    957  CB  THR A  86      -5.380   7.838   6.196  1.00 88.91           C  
ATOM    958  CG2 THR A  86      -6.047   8.549   7.373  1.00 88.91           C  
ATOM    959  OG1 THR A  86      -6.181   8.079   5.062  1.00 88.91           O  
ATOM    960  H   THR A  86      -3.915   7.181   4.176  1.00 88.91           H  
ATOM    961  HA  THR A  86      -3.971   9.433   5.970  1.00 88.91           H  
ATOM    962  HB  THR A  86      -5.363   6.765   6.387  1.00 88.91           H  
ATOM    963  HG1 THR A  86      -5.882   8.893   4.650  1.00 88.91           H  
ATOM    964 HG21 THR A  86      -6.114   9.618   7.174  1.00 88.91           H  
ATOM    965 HG22 THR A  86      -7.052   8.151   7.513  1.00 88.91           H  
ATOM    966 HG23 THR A  86      -5.473   8.396   8.287  1.00 88.91           H  
ATOM    967  N   GLN A  87      -2.557   8.810   7.900  1.00 86.53           N  
ATOM    968  CA  GLN A  87      -1.764   8.490   9.080  1.00 86.53           C  
ATOM    969  C   GLN A  87      -2.661   7.942  10.193  1.00 86.53           C  
ATOM    970  O   GLN A  87      -3.754   8.452  10.418  1.00 86.53           O  
ATOM    971  CB  GLN A  87      -0.958   9.723   9.517  1.00 86.53           C  
ATOM    972  CG  GLN A  87       0.031  10.195   8.432  1.00 86.53           C  
ATOM    973  CD  GLN A  87       1.008   9.096   8.026  1.00 86.53           C  
ATOM    974  NE2 GLN A  87       1.412   9.032   6.779  1.00 86.53           N  
ATOM    975  OE1 GLN A  87       1.360   8.227   8.812  1.00 86.53           O  
ATOM    976  H   GLN A  87      -2.742   9.781   7.692  1.00 86.53           H  
ATOM    977  HA  GLN A  87      -1.063   7.698   8.817  1.00 86.53           H  
ATOM    978  HB2 GLN A  87      -0.405   9.470  10.421  1.00 86.53           H  
ATOM    979  HB3 GLN A  87      -1.634  10.543   9.759  1.00 86.53           H  
ATOM    980  HG2 GLN A  87       0.601  11.044   8.810  1.00 86.53           H  
ATOM    981  HG3 GLN A  87      -0.519  10.534   7.554  1.00 86.53           H  
ATOM    982 HE21 GLN A  87       2.043   8.270   6.573  1.00 86.53           H  
ATOM    983 HE22 GLN A  87       1.115   9.709   6.092  1.00 86.53           H  
ATOM    984  N   MET A  88      -2.211   6.906  10.909  1.00 77.57           N  
ATOM    985  CA  MET A  88      -3.012   6.298  11.990  1.00 77.57           C  
ATOM    986  C   MET A  88      -3.310   7.292  13.126  1.00 77.57           C  
ATOM    987  O   MET A  88      -4.327   7.177  13.796  1.00 77.57           O  
ATOM    988  CB  MET A  88      -2.295   5.053  12.539  1.00 77.57           C  
ATOM    989  CG  MET A  88      -3.178   4.283  13.533  1.00 77.57           C  
ATOM    990  SD  MET A  88      -2.419   2.818  14.281  1.00 77.57           S  
ATOM    991  CE  MET A  88      -3.749   1.616  14.013  1.00 77.57           C  
ATOM    992  H   MET A  88      -1.287   6.550  10.709  1.00 77.57           H  
ATOM    993  HA  MET A  88      -3.973   5.992  11.577  1.00 77.57           H  
ATOM    994  HB2 MET A  88      -2.049   4.390  11.709  1.00 77.57           H  
ATOM    995  HB3 MET A  88      -1.373   5.353  13.035  1.00 77.57           H  
ATOM    996  HG2 MET A  88      -3.466   4.941  14.353  1.00 77.57           H  
ATOM    997  HG3 MET A  88      -4.089   3.984  13.015  1.00 77.57           H  
ATOM    998  HE1 MET A  88      -4.650   1.961  14.520  1.00 77.57           H  
ATOM    999  HE2 MET A  88      -3.958   1.517  12.948  1.00 77.57           H  
ATOM   1000  HE3 MET A  88      -3.462   0.649  14.427  1.00 77.57           H  
ATOM   1001  N   TYR A  89      -2.426   8.270  13.326  1.00 76.92           N  
ATOM   1002  CA  TYR A  89      -2.566   9.343  14.310  1.00 76.92           C  
ATOM   1003  C   TYR A  89      -3.279  10.588  13.754  1.00 76.92           C  
ATOM   1004  O   TYR A  89      -3.396  11.589  14.457  1.00 76.92           O  
ATOM   1005  CB  TYR A  89      -1.166   9.677  14.849  1.00 76.92           C  
ATOM   1006  CG  TYR A  89      -0.161  10.039  13.768  1.00 76.92           C  
ATOM   1007  CD1 TYR A  89       0.700   9.052  13.247  1.00 76.92           C  
ATOM   1008  CD2 TYR A  89      -0.098  11.357  13.276  1.00 76.92           C  
ATOM   1009  CE1 TYR A  89       1.623   9.384  12.237  1.00 76.92           C  
ATOM   1010  CE2 TYR A  89       0.832  11.695  12.274  1.00 76.92           C  
ATOM   1011  CZ  TYR A  89       1.698  10.708  11.756  1.00 76.92           C  
ATOM   1012  OH  TYR A  89       2.598  11.019  10.789  1.00 76.92           O  
ATOM   1013  H   TYR A  89      -1.611   8.311  12.731  1.00 76.92           H  
ATOM   1014  HA  TYR A  89      -3.171   8.988  15.145  1.00 76.92           H  
ATOM   1015  HB2 TYR A  89      -1.240  10.500  15.560  1.00 76.92           H  
ATOM   1016  HB3 TYR A  89      -0.793   8.815  15.402  1.00 76.92           H  
ATOM   1017  HD1 TYR A  89       0.676   8.048  13.643  1.00 76.92           H  
ATOM   1018  HD2 TYR A  89      -0.750  12.115  13.684  1.00 76.92           H  
ATOM   1019  HE1 TYR A  89       2.298   8.646  11.829  1.00 76.92           H  
ATOM   1020  HE2 TYR A  89       0.891  12.711  11.911  1.00 76.92           H  
ATOM   1021  HH  TYR A  89       2.614  11.956  10.584  1.00 76.92           H  
ATOM   1022  N   ALA A  90      -3.734  10.567  12.495  1.00 80.63           N  
ATOM   1023  CA  ALA A  90      -4.477  11.687  11.931  1.00 80.63           C  
ATOM   1024  C   ALA A  90      -5.852  11.825  12.617  1.00 80.63           C  
ATOM   1025  O   ALA A  90      -6.525  10.813  12.851  1.00 80.63           O  
ATOM   1026  CB  ALA A  90      -4.635  11.520  10.416  1.00 80.63           C  
ATOM   1027  H   ALA A  90      -3.705   9.707  11.966  1.00 80.63           H  
ATOM   1028  HA  ALA A  90      -3.886  12.586  12.103  1.00 80.63           H  
ATOM   1029  HB1 ALA A  90      -5.163  12.382  10.009  1.00 80.63           H  
ATOM   1030  HB2 ALA A  90      -5.214  10.622  10.199  1.00 80.63           H  
ATOM   1031  HB3 ALA A  90      -3.656  11.453   9.940  1.00 80.63           H  
ATOM   1032  N   PRO A  91      -6.321  13.058  12.886  1.00 81.66           N  
ATOM   1033  CA  PRO A  91      -7.691  13.291  13.330  1.00 81.66           C  
ATOM   1034  C   PRO A  91      -8.698  12.663  12.356  1.00 81.66           C  
ATOM   1035  O   PRO A  91      -8.633  12.894  11.150  1.00 81.66           O  
ATOM   1036  CB  PRO A  91      -7.845  14.814  13.416  1.00 81.66           C  
ATOM   1037  CG  PRO A  91      -6.414  15.311  13.616  1.00 81.66           C  
ATOM   1038  CD  PRO A  91      -5.588  14.313  12.809  1.00 81.66           C  
ATOM   1039  HA  PRO A  91      -7.812  12.858  14.323  1.00 81.66           H  
ATOM   1040  HB2 PRO A  91      -8.492  15.107  14.243  1.00 81.66           H  
ATOM   1041  HB3 PRO A  91      -8.230  15.210  12.476  1.00 81.66           H  
ATOM   1042  HG2 PRO A  91      -6.283  16.331  13.255  1.00 81.66           H  
ATOM   1043  HG3 PRO A  91      -6.145  15.238  14.670  1.00 81.66           H  
ATOM   1044  HD2 PRO A  91      -5.525  14.635  11.770  1.00 81.66           H  
ATOM   1045  HD3 PRO A  91      -4.593  14.228  13.246  1.00 81.66           H  
ATOM   1046  N   GLY A  92      -9.629  11.856  12.872  1.00 79.48           N  
ATOM   1047  CA  GLY A  92     -10.641  11.176  12.055  1.00 79.48           C  
ATOM   1048  C   GLY A  92     -10.174   9.886  11.372  1.00 79.48           C  
ATOM   1049  O   GLY A  92     -10.913   9.357  10.537  1.00 79.48           O  
ATOM   1050  H   GLY A  92      -9.609  11.674  13.865  1.00 79.48           H  
ATOM   1051  HA2 GLY A  92     -10.993  11.856  11.279  1.00 79.48           H  
ATOM   1052  HA3 GLY A  92     -11.487  10.921  12.692  1.00 79.48           H  
ATOM   1053  N   TYR A  93      -8.991   9.357  11.715  1.00 81.25           N  
ATOM   1054  CA  TYR A  93      -8.588   8.020  11.282  1.00 81.25           C  
ATOM   1055  C   TYR A  93      -9.649   6.983  11.674  1.00 81.25           C  
ATOM   1056  O   TYR A  93      -9.988   6.817  12.845  1.00 81.25           O  
ATOM   1057  CB  TYR A  93      -7.220   7.627  11.858  1.00 81.25           C  
ATOM   1058  CG  TYR A  93      -6.824   6.197  11.516  1.00 81.25           C  
ATOM   1059  CD1 TYR A  93      -6.904   5.180  12.488  1.00 81.25           C  
ATOM   1060  CD2 TYR A  93      -6.427   5.875  10.205  1.00 81.25           C  
ATOM   1061  CE1 TYR A  93      -6.576   3.850  12.153  1.00 81.25           C  
ATOM   1062  CE2 TYR A  93      -6.110   4.548   9.863  1.00 81.25           C  
ATOM   1063  CZ  TYR A  93      -6.175   3.533  10.838  1.00 81.25           C  
ATOM   1064  OH  TYR A  93      -5.855   2.255  10.498  1.00 81.25           O  
ATOM   1065  H   TYR A  93      -8.381   9.859  12.345  1.00 81.25           H  
ATOM   1066  HA  TYR A  93      -8.503   8.031  10.196  1.00 81.25           H  
ATOM   1067  HB2 TYR A  93      -7.241   7.743  12.942  1.00 81.25           H  
ATOM   1068  HB3 TYR A  93      -6.461   8.306  11.469  1.00 81.25           H  
ATOM   1069  HD1 TYR A  93      -7.220   5.429  13.490  1.00 81.25           H  
ATOM   1070  HD2 TYR A  93      -6.373   6.656   9.461  1.00 81.25           H  
ATOM   1071  HE1 TYR A  93      -6.635   3.071  12.899  1.00 81.25           H  
ATOM   1072  HE2 TYR A  93      -5.822   4.306   8.851  1.00 81.25           H  
ATOM   1073  HH  TYR A  93      -5.742   2.176   9.548  1.00 81.25           H  
ATOM   1074  N   ASP A  94     -10.149   6.264  10.673  1.00 80.39           N  
ATOM   1075  CA  ASP A  94     -11.099   5.175  10.848  1.00 80.39           C  
ATOM   1076  C   ASP A  94     -10.482   3.891  10.294  1.00 80.39           C  
ATOM   1077  O   ASP A  94     -10.368   3.692   9.077  1.00 80.39           O  
ATOM   1078  CB  ASP A  94     -12.437   5.540  10.191  1.00 80.39           C  
ATOM   1079  CG  ASP A  94     -13.536   4.492  10.400  1.00 80.39           C  
ATOM   1080  OD1 ASP A  94     -13.270   3.431  11.014  1.00 80.39           O  
ATOM   1081  OD2 ASP A  94     -14.642   4.728   9.867  1.00 80.39           O1-
ATOM   1082  H   ASP A  94      -9.848   6.485   9.734  1.00 80.39           H  
ATOM   1083  HA  ASP A  94     -11.297   5.027  11.909  1.00 80.39           H  
ATOM   1084  HB2 ASP A  94     -12.278   5.678   9.122  1.00 80.39           H  
ATOM   1085  HB3 ASP A  94     -12.782   6.487  10.605  1.00 80.39           H  
ATOM   1086  N   LEU A  95     -10.115   2.992  11.210  1.00 76.52           N  
ATOM   1087  CA  LEU A  95      -9.606   1.658  10.893  1.00 76.52           C  
ATOM   1088  C   LEU A  95     -10.584   0.871  10.006  1.00 76.52           C  
ATOM   1089  O   LEU A  95     -10.180  -0.053   9.293  1.00 76.52           O  
ATOM   1090  CB  LEU A  95      -9.344   0.931  12.225  1.00 76.52           C  
ATOM   1091  CG  LEU A  95      -8.777  -0.491  12.078  1.00 76.52           C  
ATOM   1092  CD1 LEU A  95      -7.409  -0.509  11.411  1.00 76.52           C  
ATOM   1093  CD2 LEU A  95      -8.619  -1.158  13.442  1.00 76.52           C  
ATOM   1094  H   LEU A  95     -10.230   3.246  12.181  1.00 76.52           H  
ATOM   1095  HA  LEU A  95      -8.670   1.773  10.347  1.00 76.52           H  
ATOM   1096  HB2 LEU A  95      -8.645   1.525  12.813  1.00 76.52           H  
ATOM   1097  HB3 LEU A  95     -10.282   0.874  12.777  1.00 76.52           H  
ATOM   1098  HG  LEU A  95      -9.465  -1.101  11.494  1.00 76.52           H  
ATOM   1099 HD11 LEU A  95      -7.471  -0.085  10.408  1.00 76.52           H  
ATOM   1100 HD12 LEU A  95      -7.086  -1.548  11.346  1.00 76.52           H  
ATOM   1101 HD13 LEU A  95      -6.697   0.067  12.003  1.00 76.52           H  
ATOM   1102 HD21 LEU A  95      -8.215  -2.165  13.335  1.00 76.52           H  
ATOM   1103 HD22 LEU A  95      -7.946  -0.573  14.069  1.00 76.52           H  
ATOM   1104 HD23 LEU A  95      -9.590  -1.221  13.933  1.00 76.52           H  
ATOM   1105  N   ASN A  96     -11.872   1.229  10.016  1.00 77.57           N  
ATOM   1106  CA  ASN A  96     -12.837   0.588   9.150  1.00 77.57           C  
ATOM   1107  C   ASN A  96     -12.718   0.995   7.685  1.00 77.57           C  
ATOM   1108  O   ASN A  96     -12.987   0.160   6.821  1.00 77.57           O  
ATOM   1109  CB  ASN A  96     -14.275   0.748   9.659  1.00 77.57           C  
ATOM   1110  CG  ASN A  96     -14.462   0.172  11.044  1.00 77.57           C  
ATOM   1111  ND2 ASN A  96     -14.635   1.015  12.025  1.00 77.57           N  
ATOM   1112  OD1 ASN A  96     -14.431  -1.033  11.242  1.00 77.57           O  
ATOM   1113  H   ASN A  96     -12.177   2.003  10.587  1.00 77.57           H  
ATOM   1114  HA  ASN A  96     -12.553  -0.462   9.207  1.00 77.57           H  
ATOM   1115  HB2 ASN A  96     -14.959   0.226   8.990  1.00 77.57           H  
ATOM   1116  HB3 ASN A  96     -14.562   1.799   9.649  1.00 77.57           H  
ATOM   1117 HD21 ASN A  96     -14.753   0.656  12.961  1.00 77.57           H  
ATOM   1118 HD22 ASN A  96     -14.486   1.997  11.839  1.00 77.57           H  
ATOM   1119  N   LYS A  97     -12.287   2.231   7.423  1.00 84.90           N  
ATOM   1120  CA  LYS A  97     -12.130   2.798   6.078  1.00 84.90           C  
ATOM   1121  C   LYS A  97     -10.744   2.535   5.500  1.00 84.90           C  
ATOM   1122  O   LYS A  97     -10.633   2.256   4.311  1.00 84.90           O  
ATOM   1123  CB  LYS A  97     -12.411   4.307   6.124  1.00 84.90           C  
ATOM   1124  CG  LYS A  97     -13.868   4.619   6.492  1.00 84.90           C  
ATOM   1125  CD  LYS A  97     -14.090   6.133   6.591  1.00 84.90           C  
ATOM   1126  CE  LYS A  97     -15.488   6.411   7.147  1.00 84.90           C  
ATOM   1127  NZ  LYS A  97     -15.692   7.859   7.390  1.00 84.90           N1+
ATOM   1128  H   LYS A  97     -12.043   2.811   8.213  1.00 84.90           H  
ATOM   1129  HA  LYS A  97     -12.841   2.328   5.399  1.00 84.90           H  
ATOM   1130  HB2 LYS A  97     -11.744   4.775   6.847  1.00 84.90           H  
ATOM   1131  HB3 LYS A  97     -12.203   4.734   5.142  1.00 84.90           H  
ATOM   1132  HG2 LYS A  97     -14.532   4.205   5.733  1.00 84.90           H  
ATOM   1133  HG3 LYS A  97     -14.108   4.157   7.450  1.00 84.90           H  
ATOM   1134  HD2 LYS A  97     -13.979   6.583   5.604  1.00 84.90           H  
ATOM   1135  HD3 LYS A  97     -13.346   6.560   7.263  1.00 84.90           H  
ATOM   1136  HE2 LYS A  97     -15.589   5.867   8.086  1.00 84.90           H  
ATOM   1137  HE3 LYS A  97     -16.233   6.024   6.453  1.00 84.90           H  
ATOM   1138  HZ1 LYS A  97     -15.012   8.184   8.062  1.00 84.90           H  
ATOM   1139  HZ2 LYS A  97     -15.592   8.393   6.538  1.00 84.90           H  
ATOM   1140  HZ3 LYS A  97     -16.608   8.020   7.785  1.00 84.90           H  
ATOM   1141  N   ALA A  98      -9.703   2.587   6.333  1.00 86.23           N  
ATOM   1142  CA  ALA A  98      -8.312   2.412   5.914  1.00 86.23           C  
ATOM   1143  C   ALA A  98      -7.575   1.328   6.733  1.00 86.23           C  
ATOM   1144  O   ALA A  98      -6.626   1.631   7.463  1.00 86.23           O  
ATOM   1145  CB  ALA A  98      -7.631   3.786   5.941  1.00 86.23           C  
ATOM   1146  H   ALA A  98      -9.881   2.865   7.287  1.00 86.23           H  
ATOM   1147  HA  ALA A  98      -8.292   2.073   4.879  1.00 86.23           H  
ATOM   1148  HB1 ALA A  98      -7.635   4.187   6.954  1.00 86.23           H  
ATOM   1149  HB2 ALA A  98      -6.600   3.694   5.598  1.00 86.23           H  
ATOM   1150  HB3 ALA A  98      -8.157   4.476   5.282  1.00 86.23           H  
ATOM   1151  N   PRO A  99      -7.994   0.049   6.644  1.00 80.67           N  
ATOM   1152  CA  PRO A  99      -7.334  -1.053   7.334  1.00 80.67           C  
ATOM   1153  C   PRO A  99      -6.002  -1.475   6.702  1.00 80.67           C  
ATOM   1154  O   PRO A  99      -5.232  -2.159   7.370  1.00 80.67           O  
ATOM   1155  CB  PRO A  99      -8.337  -2.207   7.286  1.00 80.67           C  
ATOM   1156  CG  PRO A  99      -9.064  -1.966   5.965  1.00 80.67           C  
ATOM   1157  CD  PRO A  99      -9.167  -0.442   5.938  1.00 80.67           C  
ATOM   1158  HA  PRO A  99      -7.144  -0.782   8.372  1.00 80.67           H  
ATOM   1159  HB2 PRO A  99      -9.042  -2.118   8.113  1.00 80.67           H  
ATOM   1160  HB3 PRO A  99      -7.846  -3.180   7.306  1.00 80.67           H  
ATOM   1161  HG2 PRO A  99      -8.446  -2.312   5.137  1.00 80.67           H  
ATOM   1162  HG3 PRO A  99     -10.045  -2.440   5.945  1.00 80.67           H  
ATOM   1163  HD2 PRO A  99      -9.190  -0.058   4.918  1.00 80.67           H  
ATOM   1164  HD3 PRO A  99     -10.065  -0.134   6.473  1.00 80.67           H  
ATOM   1165  N   CYS A 100      -5.706  -1.136   5.443  1.00 83.83           N  
ATOM   1166  CA  CYS A 100      -4.464  -1.576   4.813  1.00 83.83           C  
ATOM   1167  C   CYS A 100      -3.324  -0.647   5.193  1.00 83.83           C  
ATOM   1168  O   CYS A 100      -3.286   0.489   4.731  1.00 83.83           O  
ATOM   1169  CB  CYS A 100      -4.592  -1.632   3.288  1.00 83.83           C  
ATOM   1170  SG  CYS A 100      -5.909  -2.657   2.605  1.00 83.83           S  
ATOM   1171  H   CYS A 100      -6.314  -0.524   4.918  1.00 83.83           H  
ATOM   1172  HA  CYS A 100      -4.216  -2.577   5.167  1.00 83.83           H  
ATOM   1173  HB2 CYS A 100      -3.648  -2.006   2.893  1.00 83.83           H  
ATOM   1174  HB3 CYS A 100      -4.719  -0.622   2.900  1.00 83.83           H  
ATOM   1175  N   ARG A 101      -2.369  -1.132   5.983  1.00 86.35           N  
ATOM   1176  CA  ARG A 101      -1.135  -0.400   6.260  1.00 86.35           C  
ATOM   1177  C   ARG A 101      -0.061  -0.823   5.275  1.00 86.35           C  
ATOM   1178  O   ARG A 101       0.206  -2.014   5.157  1.00 86.35           O  
ATOM   1179  CB  ARG A 101      -0.722  -0.619   7.711  1.00 86.35           C  
ATOM   1180  CG  ARG A 101       0.629   0.034   8.029  1.00 86.35           C  
ATOM   1181  CD  ARG A 101       0.961  -0.145   9.506  1.00 86.35           C  
ATOM   1182  NE  ARG A 101       0.118   0.700  10.351  1.00 86.35           N  
ATOM   1183  CZ  ARG A 101       0.108   0.725  11.666  1.00 86.35           C  
ATOM   1184  NH1 ARG A 101       0.885  -0.019  12.405  1.00 86.35           N1+
ATOM   1185  NH2 ARG A 101      -0.705   1.532  12.262  1.00 86.35           N  
ATOM   1186  H   ARG A 101      -2.436  -2.095   6.281  1.00 86.35           H  
ATOM   1187  HA  ARG A 101      -1.310   0.667   6.122  1.00 86.35           H  
ATOM   1188  HB2 ARG A 101      -0.661  -1.689   7.910  1.00 86.35           H  
ATOM   1189  HB3 ARG A 101      -1.492  -0.182   8.346  1.00 86.35           H  
ATOM   1190  HG2 ARG A 101       1.414  -0.446   7.444  1.00 86.35           H  
ATOM   1191  HG3 ARG A 101       0.605   1.095   7.780  1.00 86.35           H  
ATOM   1192  HD2 ARG A 101       2.010   0.112   9.659  1.00 86.35           H  
ATOM   1193  HD3 ARG A 101       0.795  -1.187   9.779  1.00 86.35           H  
ATOM   1194  HE  ARG A 101      -0.512   1.331   9.877  1.00 86.35           H  
ATOM   1195 HH11 ARG A 101       0.923   0.160  13.398  1.00 86.35           H  
ATOM   1196 HH12 ARG A 101       1.600  -0.566  11.947  1.00 86.35           H  
ATOM   1197 HH21 ARG A 101      -1.313   2.132  11.725  1.00 86.35           H  
ATOM   1198 HH22 ARG A 101      -0.725   1.631  13.267  1.00 86.35           H  
ATOM   1199  N   ILE A 102       0.584   0.153   4.648  1.00 84.72           N  
ATOM   1200  CA  ILE A 102       1.784  -0.052   3.833  1.00 84.72           C  
ATOM   1201  C   ILE A 102       2.947   0.626   4.551  1.00 84.72           C  
ATOM   1202  O   ILE A 102       2.793   1.718   5.105  1.00 84.72           O  
ATOM   1203  CB  ILE A 102       1.587   0.447   2.384  1.00 84.72           C  
ATOM   1204  CG1 ILE A 102       0.351  -0.226   1.740  1.00 84.72           C  
ATOM   1205  CG2 ILE A 102       2.858   0.221   1.542  1.00 84.72           C  
ATOM   1206  CD1 ILE A 102      -0.020   0.300   0.346  1.00 84.72           C  
ATOM   1207  H   ILE A 102       0.322   1.106   4.855  1.00 84.72           H  
ATOM   1208  HA  ILE A 102       2.005  -1.117   3.778  1.00 84.72           H  
ATOM   1209  HB  ILE A 102       1.407   1.521   2.420  1.00 84.72           H  
ATOM   1210 HG12 ILE A 102       0.522  -1.301   1.688  1.00 84.72           H  
ATOM   1211 HG13 ILE A 102      -0.525  -0.062   2.369  1.00 84.72           H  
ATOM   1212 HG21 ILE A 102       3.705   0.751   1.978  1.00 84.72           H  
ATOM   1213 HG22 ILE A 102       3.095  -0.841   1.484  1.00 84.72           H  
ATOM   1214 HG23 ILE A 102       2.732   0.622   0.536  1.00 84.72           H  
ATOM   1215 HD11 ILE A 102       0.778   0.104  -0.370  1.00 84.72           H  
ATOM   1216 HD12 ILE A 102      -0.212   1.372   0.387  1.00 84.72           H  
ATOM   1217 HD13 ILE A 102      -0.924  -0.202   0.001  1.00 84.72           H  
ATOM   1218  N   VAL A 103       4.090  -0.051   4.576  1.00 81.19           N  
ATOM   1219  CA  VAL A 103       5.344   0.457   5.129  1.00 81.19           C  
ATOM   1220  C   VAL A 103       6.407   0.348   4.047  1.00 81.19           C  
ATOM   1221  O   VAL A 103       6.598  -0.727   3.485  1.00 81.19           O  
ATOM   1222  CB  VAL A 103       5.759  -0.326   6.382  1.00 81.19           C  
ATOM   1223  CG1 VAL A 103       7.065   0.210   6.980  1.00 81.19           C  
ATOM   1224  CG2 VAL A 103       4.686  -0.279   7.480  1.00 81.19           C  
ATOM   1225  H   VAL A 103       4.127  -0.945   4.107  1.00 81.19           H  
ATOM   1226  HA  VAL A 103       5.228   1.505   5.406  1.00 81.19           H  
ATOM   1227  HB  VAL A 103       5.896  -1.367   6.086  1.00 81.19           H  
ATOM   1228 HG11 VAL A 103       7.325  -0.343   7.883  1.00 81.19           H  
ATOM   1229 HG12 VAL A 103       6.952   1.265   7.227  1.00 81.19           H  
ATOM   1230 HG13 VAL A 103       7.887   0.091   6.273  1.00 81.19           H  
ATOM   1231 HG21 VAL A 103       3.781  -0.772   7.124  1.00 81.19           H  
ATOM   1232 HG22 VAL A 103       4.473   0.760   7.733  1.00 81.19           H  
ATOM   1233 HG23 VAL A 103       5.053  -0.803   8.363  1.00 81.19           H  
ATOM   1234  N   ILE A 104       7.082   1.455   3.760  1.00 78.45           N  
ATOM   1235  CA  ILE A 104       8.181   1.561   2.801  1.00 78.45           C  
ATOM   1236  C   ILE A 104       9.430   1.911   3.594  1.00 78.45           C  
ATOM   1237  O   ILE A 104       9.533   3.011   4.125  1.00 78.45           O  
ATOM   1238  CB  ILE A 104       7.896   2.649   1.745  1.00 78.45           C  
ATOM   1239  CG1 ILE A 104       6.556   2.427   1.013  1.00 78.45           C  
ATOM   1240  CG2 ILE A 104       9.065   2.741   0.746  1.00 78.45           C  
ATOM   1241  CD1 ILE A 104       6.137   3.654   0.202  1.00 78.45           C  
ATOM   1242  H   ILE A 104       6.847   2.293   4.273  1.00 78.45           H  
ATOM   1243  HA  ILE A 104       8.339   0.609   2.294  1.00 78.45           H  
ATOM   1244  HB  ILE A 104       7.829   3.604   2.266  1.00 78.45           H  
ATOM   1245 HG12 ILE A 104       5.762   2.248   1.738  1.00 78.45           H  
ATOM   1246 HG13 ILE A 104       6.621   1.558   0.358  1.00 78.45           H  
ATOM   1247 HG21 ILE A 104      10.005   2.923   1.266  1.00 78.45           H  
ATOM   1248 HG22 ILE A 104       8.914   3.581   0.067  1.00 78.45           H  
ATOM   1249 HG23 ILE A 104       9.150   1.817   0.175  1.00 78.45           H  
ATOM   1250 HD11 ILE A 104       5.102   3.524  -0.114  1.00 78.45           H  
ATOM   1251 HD12 ILE A 104       6.207   4.549   0.820  1.00 78.45           H  
ATOM   1252 HD13 ILE A 104       6.767   3.784  -0.678  1.00 78.45           H  
ATOM   1253  N   TYR A 105      10.390   1.005   3.666  1.00 72.36           N  
ATOM   1254  CA  TYR A 105      11.697   1.296   4.232  1.00 72.36           C  
ATOM   1255  C   TYR A 105      12.475   2.200   3.284  1.00 72.36           C  
ATOM   1256  O   TYR A 105      12.612   1.894   2.094  1.00 72.36           O  
ATOM   1257  CB  TYR A 105      12.453  -0.005   4.481  1.00 72.36           C  
ATOM   1258  CG  TYR A 105      11.789  -0.887   5.513  1.00 72.36           C  
ATOM   1259  CD1 TYR A 105      11.937  -0.566   6.873  1.00 72.36           C  
ATOM   1260  CD2 TYR A 105      11.030  -2.011   5.131  1.00 72.36           C  
ATOM   1261  CE1 TYR A 105      11.363  -1.383   7.859  1.00 72.36           C  
ATOM   1262  CE2 TYR A 105      10.468  -2.842   6.117  1.00 72.36           C  
ATOM   1263  CZ  TYR A 105      10.638  -2.530   7.482  1.00 72.36           C  
ATOM   1264  OH  TYR A 105      10.113  -3.339   8.436  1.00 72.36           O  
ATOM   1265  H   TYR A 105      10.287   0.145   3.146  1.00 72.36           H  
ATOM   1266  HA  TYR A 105      11.576   1.809   5.186  1.00 72.36           H  
ATOM   1267  HB2 TYR A 105      13.456   0.238   4.833  1.00 72.36           H  
ATOM   1268  HB3 TYR A 105      12.559  -0.543   3.539  1.00 72.36           H  
ATOM   1269  HD1 TYR A 105      12.494   0.312   7.167  1.00 72.36           H  
ATOM   1270  HD2 TYR A 105      10.888  -2.241   4.085  1.00 72.36           H  
ATOM   1271  HE1 TYR A 105      11.496  -1.130   8.900  1.00 72.36           H  
ATOM   1272  HE2 TYR A 105       9.922  -3.735   5.849  1.00 72.36           H  
ATOM   1273  HH  TYR A 105      10.374  -3.050   9.314  1.00 72.36           H  
ATOM   1274  N   LYS A 106      13.019   3.296   3.814  1.00 63.70           N  
ATOM   1275  CA  LYS A 106      13.980   4.088   3.057  1.00 63.70           C  
ATOM   1276  C   LYS A 106      15.266   3.273   2.901  1.00 63.70           C  
ATOM   1277  O   LYS A 106      15.713   2.645   3.865  1.00 63.70           O  
ATOM   1278  CB  LYS A 106      14.284   5.426   3.733  1.00 63.70           C  
ATOM   1279  CG  LYS A 106      13.036   6.284   3.972  1.00 63.70           C  
ATOM   1280  CD  LYS A 106      13.465   7.737   4.202  1.00 63.70           C  
ATOM   1281  CE  LYS A 106      12.530   8.499   5.138  1.00 63.70           C  
ATOM   1282  NZ  LYS A 106      13.221   9.699   5.657  1.00 63.70           N1+
ATOM   1283  H   LYS A 106      12.951   3.441   4.811  1.00 63.70           H  
ATOM   1284  HA  LYS A 106      13.553   4.284   2.074  1.00 63.70           H  
ATOM   1285  HB2 LYS A 106      14.784   5.251   4.686  1.00 63.70           H  
ATOM   1286  HB3 LYS A 106      14.974   5.971   3.088  1.00 63.70           H  
ATOM   1287  HG2 LYS A 106      12.506   5.903   4.845  1.00 63.70           H  
ATOM   1288  HG3 LYS A 106      12.383   6.223   3.102  1.00 63.70           H  
ATOM   1289  HD2 LYS A 106      13.531   8.253   3.244  1.00 63.70           H  
ATOM   1290  HD3 LYS A 106      14.462   7.732   4.644  1.00 63.70           H  
ATOM   1291  HE2 LYS A 106      12.286   7.846   5.977  1.00 63.70           H  
ATOM   1292  HE3 LYS A 106      11.600   8.758   4.632  1.00 63.70           H  
ATOM   1293  HZ1 LYS A 106      13.500  10.322   4.913  1.00 63.70           H  
ATOM   1294  HZ2 LYS A 106      12.661  10.192   6.339  1.00 63.70           H  
ATOM   1295  HZ3 LYS A 106      14.065   9.395   6.121  1.00 63.70           H  
ATOM   1296  N   PRO A 107      15.903   3.275   1.724  1.00 53.75           N  
ATOM   1297  CA  PRO A 107      17.272   2.827   1.618  1.00 53.75           C  
ATOM   1298  C   PRO A 107      18.112   3.853   2.372  1.00 53.75           C  
ATOM   1299  O   PRO A 107      18.307   4.963   1.888  1.00 53.75           O  
ATOM   1300  CB  PRO A 107      17.572   2.784   0.116  1.00 53.75           C  
ATOM   1301  CG  PRO A 107      16.660   3.861  -0.465  1.00 53.75           C  
ATOM   1302  CD  PRO A 107      15.450   3.828   0.467  1.00 53.75           C  
ATOM   1303  HA  PRO A 107      17.404   1.837   2.054  1.00 53.75           H  
ATOM   1304  HB2 PRO A 107      18.622   2.981  -0.102  1.00 53.75           H  
ATOM   1305  HB3 PRO A 107      17.281   1.812  -0.282  1.00 53.75           H  
ATOM   1306  HG2 PRO A 107      16.397   3.623  -1.496  1.00 53.75           H  
ATOM   1307  HG3 PRO A 107      17.144   4.836  -0.413  1.00 53.75           H  
ATOM   1308  HD2 PRO A 107      14.711   3.135   0.064  1.00 53.75           H  
ATOM   1309  HD3 PRO A 107      15.044   4.832   0.587  1.00 53.75           H  
ATOM   1310  N   THR A 108      18.604   3.515   3.564  1.00 48.70           N  
ATOM   1311  CA  THR A 108      19.611   4.378   4.197  1.00 48.70           C  
ATOM   1312  C   THR A 108      20.971   4.257   3.510  1.00 48.70           C  
ATOM   1313  O   THR A 108      21.830   5.076   3.788  1.00 48.70           O  
ATOM   1314  CB  THR A 108      19.701   4.237   5.723  1.00 48.70           C  
ATOM   1315  CG2 THR A 108      18.412   4.679   6.412  1.00 48.70           C  
ATOM   1316  OG1 THR A 108      19.930   2.919   6.143  1.00 48.70           O  
ATOM   1317  H   THR A 108      18.298   2.677   4.038  1.00 48.70           H  
ATOM   1318  HA  THR A 108      19.316   5.414   4.031  1.00 48.70           H  
ATOM   1319  HB  THR A 108      20.514   4.866   6.086  1.00 48.70           H  
ATOM   1320  HG1 THR A 108      20.142   2.997   7.076  1.00 48.70           H  
ATOM   1321 HG21 THR A 108      18.527   4.616   7.494  1.00 48.70           H  
ATOM   1322 HG22 THR A 108      18.197   5.717   6.155  1.00 48.70           H  
ATOM   1323 HG23 THR A 108      17.575   4.054   6.100  1.00 48.70           H  
ATOM   1324  N   ASN A 109      21.147   3.299   2.582  1.00 44.35           N  
ATOM   1325  CA  ASN A 109      22.218   3.233   1.580  1.00 44.35           C  
ATOM   1326  C   ASN A 109      21.871   2.204   0.475  1.00 44.35           C  
ATOM   1327  O   ASN A 109      21.020   1.338   0.711  1.00 44.35           O  
ATOM   1328  CB  ASN A 109      23.544   2.880   2.289  1.00 44.35           C  
ATOM   1329  CG  ASN A 109      24.273   4.126   2.770  1.00 44.35           C  
ATOM   1330  ND2 ASN A 109      24.982   4.051   3.870  1.00 44.35           N  
ATOM   1331  OD1 ASN A 109      24.248   5.166   2.136  1.00 44.35           O  
ATOM   1332  H   ASN A 109      20.392   2.640   2.457  1.00 44.35           H  
ATOM   1333  HA  ASN A 109      22.298   4.212   1.108  1.00 44.35           H  
ATOM   1334  HB2 ASN A 109      23.353   2.216   3.131  1.00 44.35           H  
ATOM   1335  HB3 ASN A 109      24.221   2.367   1.606  1.00 44.35           H  
ATOM   1336 HD21 ASN A 109      25.393   4.922   4.174  1.00 44.35           H  
ATOM   1337 HD22 ASN A 109      24.989   3.212   4.433  1.00 44.35           H  
ATOM   1338  N   PRO A 110      22.537   2.230  -0.703  1.00 45.00           N  
ATOM   1339  CA  PRO A 110      22.337   1.252  -1.787  1.00 45.00           C  
ATOM   1340  C   PRO A 110      22.522  -0.218  -1.368  1.00 45.00           C  
ATOM   1341  O   PRO A 110      22.021  -1.116  -2.034  1.00 45.00           O  
ATOM   1342  CB  PRO A 110      23.365   1.620  -2.867  1.00 45.00           C  
ATOM   1343  CG  PRO A 110      23.644   3.100  -2.620  1.00 45.00           C  
ATOM   1344  CD  PRO A 110      23.519   3.228  -1.105  1.00 45.00           C  
ATOM   1345  HA  PRO A 110      21.332   1.375  -2.190  1.00 45.00           H  
ATOM   1346  HB2 PRO A 110      22.977   1.442  -3.869  1.00 45.00           H  
ATOM   1347  HB3 PRO A 110      24.285   1.057  -2.715  1.00 45.00           H  
ATOM   1348  HG2 PRO A 110      24.633   3.392  -2.972  1.00 45.00           H  
ATOM   1349  HG3 PRO A 110      22.872   3.701  -3.101  1.00 45.00           H  
ATOM   1350  HD2 PRO A 110      23.208   4.239  -0.845  1.00 45.00           H  
ATOM   1351  HD3 PRO A 110      24.480   3.002  -0.643  1.00 45.00           H  
ATOM   1352  N   ILE A 111      23.205  -0.455  -0.245  1.00 37.82           N  
ATOM   1353  CA  ILE A 111      23.570  -1.780   0.280  1.00 37.82           C  
ATOM   1354  C   ILE A 111      22.505  -2.315   1.270  1.00 37.82           C  
ATOM   1355  O   ILE A 111      22.628  -3.393   1.841  1.00 37.82           O  
ATOM   1356  CB  ILE A 111      25.029  -1.732   0.819  1.00 37.82           C  
ATOM   1357  CG1 ILE A 111      25.964  -1.015  -0.199  1.00 37.82           C  
ATOM   1358  CG2 ILE A 111      25.585  -3.141   1.103  1.00 37.82           C  
ATOM   1359  CD1 ILE A 111      27.429  -0.874   0.228  1.00 37.82           C  
ATOM   1360  H   ILE A 111      23.604   0.344   0.226  1.00 37.82           H  
ATOM   1361  HA  ILE A 111      23.573  -2.478  -0.558  1.00 37.82           H  
ATOM   1362  HB  ILE A 111      25.034  -1.164   1.749  1.00 37.82           H  
ATOM   1363 HG12 ILE A 111      25.619   0.005  -0.369  1.00 37.82           H  
ATOM   1364 HG13 ILE A 111      25.933  -1.544  -1.151  1.00 37.82           H  
ATOM   1365 HG21 ILE A 111      25.615  -3.730   0.187  1.00 37.82           H  
ATOM   1366 HG22 ILE A 111      24.992  -3.666   1.852  1.00 37.82           H  
ATOM   1367 HG23 ILE A 111      26.594  -3.081   1.510  1.00 37.82           H  
ATOM   1368 HD11 ILE A 111      27.946  -0.223  -0.477  1.00 37.82           H  
ATOM   1369 HD12 ILE A 111      27.489  -0.438   1.225  1.00 37.82           H  
ATOM   1370 HD13 ILE A 111      27.928  -1.844   0.217  1.00 37.82           H  
ATOM   1371  N   GLY A 112      21.384  -1.604   1.428  1.00 39.63           N  
ATOM   1372  CA  GLY A 112      20.295  -2.005   2.314  1.00 39.63           C  
ATOM   1373  C   GLY A 112      20.504  -1.463   3.722  1.00 39.63           C  
ATOM   1374  O   GLY A 112      21.415  -1.851   4.444  1.00 39.63           O  
ATOM   1375  H   GLY A 112      21.308  -0.728   0.930  1.00 39.63           H  
ATOM   1376  HA2 GLY A 112      20.237  -3.092   2.373  1.00 39.63           H  
ATOM   1377  HA3 GLY A 112      19.354  -1.633   1.909  1.00 39.63           H  
ATOM   1378  N   GLY A 113      19.639  -0.529   4.099  1.00 41.76           N  
ATOM   1379  CA  GLY A 113      19.668   0.116   5.403  1.00 41.76           C  
ATOM   1380  C   GLY A 113      19.320  -0.791   6.580  1.00 41.76           C  
ATOM   1381  O   GLY A 113      18.772  -1.880   6.406  1.00 41.76           O  
ATOM   1382  H   GLY A 113      18.923  -0.248   3.445  1.00 41.76           H  
ATOM   1383  HA2 GLY A 113      20.659   0.539   5.568  1.00 41.76           H  
ATOM   1384  HA3 GLY A 113      18.926   0.915   5.390  1.00 41.76           H  
ATOM   1385  N   THR A 114      19.549  -0.281   7.793  1.00 46.35           N  
ATOM   1386  CA  THR A 114      19.141  -0.903   9.070  1.00 46.35           C  
ATOM   1387  C   THR A 114      17.620  -1.048   9.214  1.00 46.35           C  
ATOM   1388  O   THR A 114      17.154  -1.789  10.073  1.00 46.35           O  
ATOM   1389  CB  THR A 114      19.670  -0.085  10.263  1.00 46.35           C  
ATOM   1390  CG2 THR A 114      21.199  -0.100  10.327  1.00 46.35           C  
ATOM   1391  OG1 THR A 114      19.260   1.259  10.124  1.00 46.35           O  
ATOM   1392  H   THR A 114      19.985   0.627   7.864  1.00 46.35           H  
ATOM   1393  HA  THR A 114      19.563  -1.906   9.128  1.00 46.35           H  
ATOM   1394  HB  THR A 114      19.272  -0.495  11.192  1.00 46.35           H  
ATOM   1395  HG1 THR A 114      19.361   1.689  10.976  1.00 46.35           H  
ATOM   1396 HG21 THR A 114      21.627   0.377   9.445  1.00 46.35           H  
ATOM   1397 HG22 THR A 114      21.555  -1.128  10.393  1.00 46.35           H  
ATOM   1398 HG23 THR A 114      21.525   0.439  11.216  1.00 46.35           H  
ATOM   1399  N   GLY A 115      16.834  -0.387   8.353  1.00 49.54           N  
ATOM   1400  CA  GLY A 115      15.371  -0.439   8.368  1.00 49.54           C  
ATOM   1401  C   GLY A 115      14.719   0.491   9.395  1.00 49.54           C  
ATOM   1402  O   GLY A 115      13.517   0.378   9.619  1.00 49.54           O  
ATOM   1403  H   GLY A 115      17.288   0.212   7.678  1.00 49.54           H  
ATOM   1404  HA2 GLY A 115      15.045  -1.456   8.584  1.00 49.54           H  
ATOM   1405  HA3 GLY A 115      15.000  -0.157   7.383  1.00 49.54           H  
ATOM   1406  N   GLU A 116      15.478   1.402  10.010  1.00 54.74           N  
ATOM   1407  CA  GLU A 116      14.946   2.320  11.028  1.00 54.74           C  
ATOM   1408  C   GLU A 116      14.120   3.459  10.419  1.00 54.74           C  
ATOM   1409  O   GLU A 116      13.094   3.845  10.976  1.00 54.74           O  
ATOM   1410  CB  GLU A 116      16.095   2.866  11.883  1.00 54.74           C  
ATOM   1411  CG  GLU A 116      16.727   1.744  12.721  1.00 54.74           C  
ATOM   1412  CD  GLU A 116      17.832   2.248  13.655  1.00 54.74           C  
ATOM   1413  OE1 GLU A 116      18.063   1.569  14.677  1.00 54.74           O  
ATOM   1414  OE2 GLU A 116      18.487   3.249  13.290  1.00 54.74           O1-
ATOM   1415  H   GLU A 116      16.477   1.391   9.866  1.00 54.74           H  
ATOM   1416  HA  GLU A 116      14.273   1.774  11.688  1.00 54.74           H  
ATOM   1417  HB2 GLU A 116      15.702   3.629  12.555  1.00 54.74           H  
ATOM   1418  HB3 GLU A 116      16.843   3.318  11.231  1.00 54.74           H  
ATOM   1419  HG2 GLU A 116      17.150   0.991  12.056  1.00 54.74           H  
ATOM   1420  HG3 GLU A 116      15.943   1.269  13.310  1.00 54.74           H  
ATOM   1421  N   GLU A 117      14.497   3.949   9.235  1.00 57.72           N  
ATOM   1422  CA  GLU A 117      13.697   4.936   8.512  1.00 57.72           C  
ATOM   1423  C   GLU A 117      12.674   4.265   7.596  1.00 57.72           C  
ATOM   1424  O   GLU A 117      13.014   3.513   6.677  1.00 57.72           O  
ATOM   1425  CB  GLU A 117      14.570   5.909   7.719  1.00 57.72           C  
ATOM   1426  CG  GLU A 117      15.367   6.845   8.639  1.00 57.72           C  
ATOM   1427  CD  GLU A 117      15.971   8.037   7.883  1.00 57.72           C  
ATOM   1428  OE1 GLU A 117      16.927   8.636   8.410  1.00 57.72           O  
ATOM   1429  OE2 GLU A 117      15.420   8.410   6.813  1.00 57.72           O1-
ATOM   1430  H   GLU A 117      15.350   3.607   8.817  1.00 57.72           H  
ATOM   1431  HA  GLU A 117      13.146   5.533   9.238  1.00 57.72           H  
ATOM   1432  HB2 GLU A 117      15.252   5.359   7.069  1.00 57.72           H  
ATOM   1433  HB3 GLU A 117      13.896   6.499   7.099  1.00 57.72           H  
ATOM   1434  HG2 GLU A 117      16.155   6.273   9.128  1.00 57.72           H  
ATOM   1435  HG3 GLU A 117      14.696   7.234   9.405  1.00 57.72           H  
ATOM   1436  N   TYR A 118      11.401   4.590   7.810  1.00 71.13           N  
ATOM   1437  CA  TYR A 118      10.305   4.113   6.982  1.00 71.13           C  
ATOM   1438  C   TYR A 118       9.239   5.190   6.766  1.00 71.13           C  
ATOM   1439  O   TYR A 118       8.982   6.028   7.627  1.00 71.13           O  
ATOM   1440  CB  TYR A 118       9.720   2.826   7.586  1.00 71.13           C  
ATOM   1441  CG  TYR A 118       9.109   2.985   8.969  1.00 71.13           C  
ATOM   1442  CD1 TYR A 118       9.901   2.815  10.122  1.00 71.13           C  
ATOM   1443  CD2 TYR A 118       7.755   3.340   9.101  1.00 71.13           C  
ATOM   1444  CE1 TYR A 118       9.345   3.009  11.401  1.00 71.13           C  
ATOM   1445  CE2 TYR A 118       7.187   3.514  10.378  1.00 71.13           C  
ATOM   1446  CZ  TYR A 118       7.983   3.356  11.531  1.00 71.13           C  
ATOM   1447  OH  TYR A 118       7.433   3.544  12.759  1.00 71.13           O  
ATOM   1448  H   TYR A 118      11.167   5.171   8.603  1.00 71.13           H  
ATOM   1449  HA  TYR A 118      10.712   3.868   6.001  1.00 71.13           H  
ATOM   1450  HB2 TYR A 118       8.962   2.444   6.902  1.00 71.13           H  
ATOM   1451  HB3 TYR A 118      10.508   2.075   7.636  1.00 71.13           H  
ATOM   1452  HD1 TYR A 118      10.949   2.571  10.029  1.00 71.13           H  
ATOM   1453  HD2 TYR A 118       7.172   3.519   8.210  1.00 71.13           H  
ATOM   1454  HE1 TYR A 118       9.974   2.909  12.273  1.00 71.13           H  
ATOM   1455  HE2 TYR A 118       6.156   3.816  10.492  1.00 71.13           H  
ATOM   1456  HH  TYR A 118       8.110   3.544  13.440  1.00 71.13           H  
ATOM   1457  N   PHE A 119       8.578   5.135   5.613  1.00 80.07           N  
ATOM   1458  CA  PHE A 119       7.308   5.802   5.370  1.00 80.07           C  
ATOM   1459  C   PHE A 119       6.184   4.826   5.673  1.00 80.07           C  
ATOM   1460  O   PHE A 119       6.189   3.689   5.201  1.00 80.07           O  
ATOM   1461  CB  PHE A 119       7.218   6.301   3.929  1.00 80.07           C  
ATOM   1462  CG  PHE A 119       8.376   7.181   3.532  1.00 80.07           C  
ATOM   1463  CD1 PHE A 119       8.476   8.480   4.062  1.00 80.07           C  
ATOM   1464  CD2 PHE A 119       9.340   6.711   2.621  1.00 80.07           C  
ATOM   1465  CE1 PHE A 119       9.511   9.328   3.641  1.00 80.07           C  
ATOM   1466  CE2 PHE A 119      10.366   7.567   2.192  1.00 80.07           C  
ATOM   1467  CZ  PHE A 119      10.444   8.875   2.694  1.00 80.07           C  
ATOM   1468  H   PHE A 119       8.875   4.443   4.940  1.00 80.07           H  
ATOM   1469  HA  PHE A 119       7.220   6.664   6.032  1.00 80.07           H  
ATOM   1470  HB2 PHE A 119       7.161   5.449   3.252  1.00 80.07           H  
ATOM   1471  HB3 PHE A 119       6.295   6.870   3.810  1.00 80.07           H  
ATOM   1472  HD1 PHE A 119       7.730   8.849   4.750  1.00 80.07           H  
ATOM   1473  HD2 PHE A 119       9.267   5.713   2.214  1.00 80.07           H  
ATOM   1474  HE1 PHE A 119       9.541  10.354   3.977  1.00 80.07           H  
ATOM   1475  HE2 PHE A 119      11.066   7.242   1.436  1.00 80.07           H  
ATOM   1476  HZ  PHE A 119      11.181   9.560   2.301  1.00 80.07           H  
ATOM   1477  N   MET A 120       5.208   5.260   6.456  1.00 85.84           N  
ATOM   1478  CA  MET A 120       4.040   4.459   6.788  1.00 85.84           C  
ATOM   1479  C   MET A 120       2.783   5.266   6.517  1.00 85.84           C  
ATOM   1480  O   MET A 120       2.754   6.481   6.677  1.00 85.84           O  
ATOM   1481  CB  MET A 120       4.140   3.979   8.241  1.00 85.84           C  
ATOM   1482  CG  MET A 120       2.927   3.167   8.708  1.00 85.84           C  
ATOM   1483  SD  MET A 120       3.056   2.523  10.400  1.00 85.84           S  
ATOM   1484  CE  MET A 120       3.132   4.087  11.324  1.00 85.84           C  
ATOM   1485  H   MET A 120       5.237   6.211   6.795  1.00 85.84           H  
ATOM   1486  HA  MET A 120       4.008   3.578   6.147  1.00 85.84           H  
ATOM   1487  HB2 MET A 120       5.016   3.337   8.333  1.00 85.84           H  
ATOM   1488  HB3 MET A 120       4.267   4.847   8.888  1.00 85.84           H  
ATOM   1489  HG2 MET A 120       2.039   3.797   8.662  1.00 85.84           H  
ATOM   1490  HG3 MET A 120       2.787   2.329   8.025  1.00 85.84           H  
ATOM   1491  HE1 MET A 120       2.342   4.760  10.991  1.00 85.84           H  
ATOM   1492  HE2 MET A 120       3.015   3.892  12.390  1.00 85.84           H  
ATOM   1493  HE3 MET A 120       4.097   4.569  11.167  1.00 85.84           H  
ATOM   1494  N   GLY A 121       1.730   4.567   6.123  1.00 89.28           N  
ATOM   1495  CA  GLY A 121       0.400   5.136   5.998  1.00 89.28           C  
ATOM   1496  C   GLY A 121      -0.638   4.037   5.850  1.00 89.28           C  
ATOM   1497  O   GLY A 121      -0.306   2.850   5.743  1.00 89.28           O  
ATOM   1498  H   GLY A 121       1.846   3.584   5.924  1.00 89.28           H  
ATOM   1499  HA2 GLY A 121       0.366   5.792   5.128  1.00 89.28           H  
ATOM   1500  HA3 GLY A 121       0.167   5.731   6.881  1.00 89.28           H  
ATOM   1501  N   SER A 122      -1.902   4.435   5.861  1.00 91.26           N  
ATOM   1502  CA  SER A 122      -3.030   3.526   5.713  1.00 91.26           C  
ATOM   1503  C   SER A 122      -3.905   3.927   4.532  1.00 91.26           C  
ATOM   1504  O   SER A 122      -4.066   5.107   4.230  1.00 91.26           O  
ATOM   1505  CB  SER A 122      -3.851   3.425   6.996  1.00 91.26           C  
ATOM   1506  OG  SER A 122      -3.019   3.283   8.136  1.00 91.26           O  
ATOM   1507  H   SER A 122      -2.110   5.415   5.984  1.00 91.26           H  
ATOM   1508  HA  SER A 122      -2.636   2.530   5.511  1.00 91.26           H  
ATOM   1509  HB2 SER A 122      -4.455   4.326   7.103  1.00 91.26           H  
ATOM   1510  HB3 SER A 122      -4.503   2.555   6.916  1.00 91.26           H  
ATOM   1511  HG  SER A 122      -2.619   4.147   8.254  1.00 91.26           H  
ATOM   1512  N   VAL A 123      -4.479   2.934   3.863  1.00 92.47           N  
ATOM   1513  CA  VAL A 123      -5.332   3.104   2.684  1.00 92.47           C  
ATOM   1514  C   VAL A 123      -6.470   2.078   2.713  1.00 92.47           C  
ATOM   1515  O   VAL A 123      -6.408   1.066   3.419  1.00 92.47           O  
ATOM   1516  CB  VAL A 123      -4.467   3.050   1.404  1.00 92.47           C  
ATOM   1517  CG1 VAL A 123      -3.809   1.684   1.194  1.00 92.47           C  
ATOM   1518  CG2 VAL A 123      -5.238   3.419   0.132  1.00 92.47           C  
ATOM   1519  H   VAL A 123      -4.282   1.989   4.158  1.00 92.47           H  
ATOM   1520  HA  VAL A 123      -5.788   4.093   2.728  1.00 92.47           H  
ATOM   1521  HB  VAL A 123      -3.670   3.785   1.514  1.00 92.47           H  
ATOM   1522 HG11 VAL A 123      -4.582   0.925   1.073  1.00 92.47           H  
ATOM   1523 HG12 VAL A 123      -3.179   1.432   2.046  1.00 92.47           H  
ATOM   1524 HG13 VAL A 123      -3.188   1.714   0.299  1.00 92.47           H  
ATOM   1525 HG21 VAL A 123      -5.758   4.367   0.272  1.00 92.47           H  
ATOM   1526 HG22 VAL A 123      -5.946   2.634  -0.132  1.00 92.47           H  
ATOM   1527 HG23 VAL A 123      -4.532   3.537  -0.691  1.00 92.47           H  
ATOM   1528  N   ALA A 124      -7.542   2.350   1.974  1.00 91.65           N  
ATOM   1529  CA  ALA A 124      -8.631   1.399   1.786  1.00 91.65           C  
ATOM   1530  C   ALA A 124      -8.167   0.141   1.015  1.00 91.65           C  
ATOM   1531  O   ALA A 124      -7.250   0.233   0.191  1.00 91.65           O  
ATOM   1532  CB  ALA A 124      -9.777   2.113   1.061  1.00 91.65           C  
ATOM   1533  H   ALA A 124      -7.556   3.201   1.431  1.00 91.65           H  
ATOM   1534  HA  ALA A 124      -8.985   1.102   2.773  1.00 91.65           H  
ATOM   1535  HB1 ALA A 124     -10.093   2.983   1.636  1.00 91.65           H  
ATOM   1536  HB2 ALA A 124      -9.453   2.430   0.070  1.00 91.65           H  
ATOM   1537  HB3 ALA A 124     -10.626   1.437   0.959  1.00 91.65           H  
ATOM   1538  N   PRO A 125      -8.810  -1.027   1.205  1.00 85.14           N  
ATOM   1539  CA  PRO A 125      -8.546  -2.218   0.399  1.00 85.14           C  
ATOM   1540  C   PRO A 125      -8.746  -1.958  -1.094  1.00 85.14           C  
ATOM   1541  O   PRO A 125      -9.789  -1.459  -1.510  1.00 85.14           O  
ATOM   1542  CB  PRO A 125      -9.499  -3.295   0.927  1.00 85.14           C  
ATOM   1543  CG  PRO A 125      -9.810  -2.842   2.349  1.00 85.14           C  
ATOM   1544  CD  PRO A 125      -9.818  -1.324   2.209  1.00 85.14           C  
ATOM   1545  HA  PRO A 125      -7.518  -2.543   0.557  1.00 85.14           H  
ATOM   1546  HB2 PRO A 125      -9.023  -4.275   0.922  1.00 85.14           H  
ATOM   1547  HB3 PRO A 125     -10.421  -3.312   0.346  1.00 85.14           H  
ATOM   1548  HG2 PRO A 125     -10.769  -3.224   2.699  1.00 85.14           H  
ATOM   1549  HG3 PRO A 125      -9.003  -3.152   3.014  1.00 85.14           H  
ATOM   1550  HD2 PRO A 125      -9.578  -0.869   3.171  1.00 85.14           H  
ATOM   1551  HD3 PRO A 125     -10.793  -0.985   1.861  1.00 85.14           H  
ATOM   1552  N   GLY A 126      -7.746  -2.288  -1.915  1.00 86.14           N  
ATOM   1553  CA  GLY A 126      -7.758  -1.969  -3.350  1.00 86.14           C  
ATOM   1554  C   GLY A 126      -7.482  -0.497  -3.693  1.00 86.14           C  
ATOM   1555  O   GLY A 126      -7.364  -0.174  -4.878  1.00 86.14           O  
ATOM   1556  H   GLY A 126      -6.903  -2.677  -1.518  1.00 86.14           H  
ATOM   1557  HA2 GLY A 126      -8.741  -2.214  -3.753  1.00 86.14           H  
ATOM   1558  HA3 GLY A 126      -7.023  -2.585  -3.868  1.00 86.14           H  
ATOM   1559  N   GLY A 127      -7.390   0.377  -2.688  1.00 89.94           N  
ATOM   1560  CA  GLY A 127      -7.185   1.810  -2.847  1.00 89.94           C  
ATOM   1561  C   GLY A 127      -5.752   2.175  -3.226  1.00 89.94           C  
ATOM   1562  O   GLY A 127      -4.818   1.389  -3.053  1.00 89.94           O  
ATOM   1563  H   GLY A 127      -7.447   0.030  -1.741  1.00 89.94           H  
ATOM   1564  HA2 GLY A 127      -7.436   2.316  -1.914  1.00 89.94           H  
ATOM   1565  HA3 GLY A 127      -7.856   2.181  -3.622  1.00 89.94           H  
ATOM   1566  N   VAL A 128      -5.599   3.393  -3.742  1.00 91.67           N  
ATOM   1567  CA  VAL A 128      -4.323   3.988  -4.154  1.00 91.67           C  
ATOM   1568  C   VAL A 128      -4.072   5.219  -3.294  1.00 91.67           C  
ATOM   1569  O   VAL A 128      -4.974   6.038  -3.130  1.00 91.67           O  
ATOM   1570  CB  VAL A 128      -4.331   4.355  -5.651  1.00 91.67           C  
ATOM   1571  CG1 VAL A 128      -2.960   4.868  -6.101  1.00 91.67           C  
ATOM   1572  CG2 VAL A 128      -4.679   3.146  -6.532  1.00 91.67           C  
ATOM   1573  H   VAL A 128      -6.403   4.003  -3.784  1.00 91.67           H  
ATOM   1574  HA  VAL A 128      -3.515   3.277  -3.981  1.00 91.67           H  
ATOM   1575  HB  VAL A 128      -5.072   5.133  -5.831  1.00 91.67           H  
ATOM   1576 HG11 VAL A 128      -2.192   4.122  -5.897  1.00 91.67           H  
ATOM   1577 HG12 VAL A 128      -2.718   5.789  -5.571  1.00 91.67           H  
ATOM   1578 HG13 VAL A 128      -2.977   5.092  -7.167  1.00 91.67           H  
ATOM   1579 HG21 VAL A 128      -3.976   2.336  -6.336  1.00 91.67           H  
ATOM   1580 HG22 VAL A 128      -4.625   3.430  -7.583  1.00 91.67           H  
ATOM   1581 HG23 VAL A 128      -5.693   2.807  -6.321  1.00 91.67           H  
ATOM   1582  N   ALA A 129      -2.868   5.340  -2.747  1.00 92.92           N  
ATOM   1583  CA  ALA A 129      -2.463   6.502  -1.969  1.00 92.92           C  
ATOM   1584  C   ALA A 129      -0.980   6.819  -2.174  1.00 92.92           C  
ATOM   1585  O   ALA A 129      -0.189   5.963  -2.585  1.00 92.92           O  
ATOM   1586  CB  ALA A 129      -2.806   6.274  -0.493  1.00 92.92           C  
ATOM   1587  H   ALA A 129      -2.167   4.635  -2.926  1.00 92.92           H  
ATOM   1588  HA  ALA A 129      -3.029   7.369  -2.310  1.00 92.92           H  
ATOM   1589  HB1 ALA A 129      -2.274   5.407  -0.102  1.00 92.92           H  
ATOM   1590  HB2 ALA A 129      -3.880   6.128  -0.383  1.00 92.92           H  
ATOM   1591  HB3 ALA A 129      -2.523   7.161   0.074  1.00 92.92           H  
ATOM   1592  N   ARG A 130      -0.613   8.063  -1.883  1.00 91.61           N  
ATOM   1593  CA  ARG A 130       0.757   8.557  -1.902  1.00 91.61           C  
ATOM   1594  C   ARG A 130       1.400   8.352  -0.532  1.00 91.61           C  
ATOM   1595  O   ARG A 130       0.877   8.793   0.486  1.00 91.61           O  
ATOM   1596  CB  ARG A 130       0.741  10.018  -2.368  1.00 91.61           C  
ATOM   1597  CG  ARG A 130       2.144  10.630  -2.435  1.00 91.61           C  
ATOM   1598  CD  ARG A 130       2.079  12.087  -2.908  1.00 91.61           C  
ATOM   1599  NE  ARG A 130       1.663  12.203  -4.324  1.00 91.61           N  
ATOM   1600  CZ  ARG A 130       2.472  12.255  -5.367  1.00 91.61           C  
ATOM   1601  NH1 ARG A 130       3.766  12.153  -5.231  1.00 91.61           N1+
ATOM   1602  NH2 ARG A 130       2.007  12.403  -6.575  1.00 91.61           N  
ATOM   1603  H   ARG A 130      -1.338   8.702  -1.587  1.00 91.61           H  
ATOM   1604  HA  ARG A 130       1.332   7.984  -2.629  1.00 91.61           H  
ATOM   1605  HB2 ARG A 130       0.284  10.059  -3.357  1.00 91.61           H  
ATOM   1606  HB3 ARG A 130       0.131  10.613  -1.689  1.00 91.61           H  
ATOM   1607  HG2 ARG A 130       2.580  10.621  -1.436  1.00 91.61           H  
ATOM   1608  HG3 ARG A 130       2.779  10.048  -3.104  1.00 91.61           H  
ATOM   1609  HD2 ARG A 130       1.370  12.628  -2.281  1.00 91.61           H  
ATOM   1610  HD3 ARG A 130       3.053  12.550  -2.751  1.00 91.61           H  
ATOM   1611  HE  ARG A 130       0.678  12.348  -4.497  1.00 91.61           H  
ATOM   1612 HH11 ARG A 130       4.136  12.022  -4.300  1.00 91.61           H  
ATOM   1613 HH12 ARG A 130       4.392  12.189  -6.022  1.00 91.61           H  
ATOM   1614 HH21 ARG A 130       2.640  12.527  -7.351  1.00 91.61           H  
ATOM   1615 HH22 ARG A 130       1.017  12.487  -6.758  1.00 91.61           H  
ATOM   1616  N   PHE A 131       2.538   7.678  -0.524  1.00 87.72           N  
ATOM   1617  CA  PHE A 131       3.386   7.418   0.628  1.00 87.72           C  
ATOM   1618  C   PHE A 131       4.701   8.153   0.378  1.00 87.72           C  
ATOM   1619  O   PHE A 131       5.600   7.616  -0.272  1.00 87.72           O  
ATOM   1620  CB  PHE A 131       3.589   5.905   0.778  1.00 87.72           C  
ATOM   1621  CG  PHE A 131       2.339   5.125   1.119  1.00 87.72           C  
ATOM   1622  CD1 PHE A 131       2.129   4.671   2.431  1.00 87.72           C  
ATOM   1623  CD2 PHE A 131       1.391   4.835   0.121  1.00 87.72           C  
ATOM   1624  CE1 PHE A 131       0.962   3.958   2.739  1.00 87.72           C  
ATOM   1625  CE2 PHE A 131       0.213   4.137   0.437  1.00 87.72           C  
ATOM   1626  CZ  PHE A 131      -0.010   3.708   1.756  1.00 87.72           C  
ATOM   1627  H   PHE A 131       2.906   7.385  -1.418  1.00 87.72           H  
ATOM   1628  HA  PHE A 131       2.933   7.806   1.540  1.00 87.72           H  
ATOM   1629  HB2 PHE A 131       4.332   5.738   1.558  1.00 87.72           H  
ATOM   1630  HB3 PHE A 131       3.990   5.517  -0.159  1.00 87.72           H  
ATOM   1631  HD1 PHE A 131       2.867   4.861   3.196  1.00 87.72           H  
ATOM   1632  HD2 PHE A 131       1.568   5.158  -0.894  1.00 87.72           H  
ATOM   1633  HE1 PHE A 131       0.835   3.561   3.736  1.00 87.72           H  
ATOM   1634  HE2 PHE A 131      -0.510   3.930  -0.337  1.00 87.72           H  
ATOM   1635  HZ  PHE A 131      -0.908   3.164   2.007  1.00 87.72           H  
ATOM   1636  N   ASP A 132       4.764   9.404   0.838  1.00 80.29           N  
ATOM   1637  CA  ASP A 132       5.859  10.333   0.535  1.00 80.29           C  
ATOM   1638  C   ASP A 132       6.057  10.510  -0.989  1.00 80.29           C  
ATOM   1639  O   ASP A 132       5.146  10.977  -1.681  1.00 80.29           O  
ATOM   1640  CB  ASP A 132       7.094   9.907   1.343  1.00 80.29           C  
ATOM   1641  CG  ASP A 132       8.229  10.911   1.209  1.00 80.29           C  
ATOM   1642  OD1 ASP A 132       8.028  12.061   1.644  1.00 80.29           O  
ATOM   1643  OD2 ASP A 132       9.262  10.522   0.623  1.00 80.29           O1-
ATOM   1644  H   ASP A 132       3.966   9.787   1.324  1.00 80.29           H  
ATOM   1645  HA  ASP A 132       5.576  11.318   0.907  1.00 80.29           H  
ATOM   1646  HB2 ASP A 132       7.436   8.922   1.024  1.00 80.29           H  
ATOM   1647  HB3 ASP A 132       6.809   9.844   2.393  1.00 80.29           H  
ATOM   1648  N   GLY A 133       7.201  10.104  -1.548  1.00 80.67           N  
ATOM   1649  CA  GLY A 133       7.473  10.180  -2.987  1.00 80.67           C  
ATOM   1650  C   GLY A 133       6.764   9.129  -3.853  1.00 80.67           C  
ATOM   1651  O   GLY A 133       6.722   9.283  -5.074  1.00 80.67           O  
ATOM   1652  H   GLY A 133       7.960   9.851  -0.932  1.00 80.67           H  
ATOM   1653  HA2 GLY A 133       7.190  11.169  -3.349  1.00 80.67           H  
ATOM   1654  HA3 GLY A 133       8.546  10.062  -3.136  1.00 80.67           H  
ATOM   1655  N   TYR A 134       6.191   8.075  -3.262  1.00 85.95           N  
ATOM   1656  CA  TYR A 134       5.726   6.900  -4.009  1.00 85.95           C  
ATOM   1657  C   TYR A 134       4.212   6.752  -4.009  1.00 85.95           C  
ATOM   1658  O   TYR A 134       3.548   6.938  -2.995  1.00 85.95           O  
ATOM   1659  CB  TYR A 134       6.400   5.635  -3.473  1.00 85.95           C  
ATOM   1660  CG  TYR A 134       7.907   5.728  -3.534  1.00 85.95           C  
ATOM   1661  CD1 TYR A 134       8.548   5.725  -4.787  1.00 85.95           C  
ATOM   1662  CD2 TYR A 134       8.651   5.929  -2.355  1.00 85.95           C  
ATOM   1663  CE1 TYR A 134       9.931   5.946  -4.861  1.00 85.95           C  
ATOM   1664  CE2 TYR A 134      10.046   6.105  -2.427  1.00 85.95           C  
ATOM   1665  CZ  TYR A 134      10.684   6.119  -3.686  1.00 85.95           C  
ATOM   1666  OH  TYR A 134      12.017   6.325  -3.790  1.00 85.95           O  
ATOM   1667  H   TYR A 134       6.191   8.032  -2.253  1.00 85.95           H  
ATOM   1668  HA  TYR A 134       6.037   7.002  -5.049  1.00 85.95           H  
ATOM   1669  HB2 TYR A 134       6.082   5.471  -2.444  1.00 85.95           H  
ATOM   1670  HB3 TYR A 134       6.077   4.780  -4.067  1.00 85.95           H  
ATOM   1671  HD1 TYR A 134       7.975   5.610  -5.696  1.00 85.95           H  
ATOM   1672  HD2 TYR A 134       8.149   5.985  -1.400  1.00 85.95           H  
ATOM   1673  HE1 TYR A 134      10.420   6.026  -5.821  1.00 85.95           H  
ATOM   1674  HE2 TYR A 134      10.615   6.278  -1.525  1.00 85.95           H  
ATOM   1675  HH  TYR A 134      12.440   6.353  -2.929  1.00 85.95           H  
ATOM   1676  N   ILE A 135       3.655   6.344  -5.146  1.00 90.15           N  
ATOM   1677  CA  ILE A 135       2.246   5.958  -5.237  1.00 90.15           C  
ATOM   1678  C   ILE A 135       2.171   4.455  -5.021  1.00 90.15           C  
ATOM   1679  O   ILE A 135       2.766   3.689  -5.779  1.00 90.15           O  
ATOM   1680  CB  ILE A 135       1.634   6.408  -6.576  1.00 90.15           C  
ATOM   1681  CG1 ILE A 135       1.609   7.953  -6.642  1.00 90.15           C  
ATOM   1682  CG2 ILE A 135       0.208   5.844  -6.715  1.00 90.15           C  
ATOM   1683  CD1 ILE A 135       1.336   8.501  -8.045  1.00 90.15           C  
ATOM   1684  H   ILE A 135       4.257   6.155  -5.934  1.00 90.15           H  
ATOM   1685  HA  ILE A 135       1.679   6.442  -4.442  1.00 90.15           H  
ATOM   1686  HB  ILE A 135       2.248   6.024  -7.391  1.00 90.15           H  
ATOM   1687 HG12 ILE A 135       0.856   8.336  -5.954  1.00 90.15           H  
ATOM   1688 HG13 ILE A 135       2.573   8.355  -6.331  1.00 90.15           H  
ATOM   1689 HG21 ILE A 135      -0.268   6.213  -7.624  1.00 90.15           H  
ATOM   1690 HG22 ILE A 135       0.227   4.756  -6.773  1.00 90.15           H  
ATOM   1691 HG23 ILE A 135      -0.387   6.142  -5.851  1.00 90.15           H  
ATOM   1692 HD11 ILE A 135       2.122   8.171  -8.724  1.00 90.15           H  
ATOM   1693 HD12 ILE A 135       0.368   8.170  -8.420  1.00 90.15           H  
ATOM   1694 HD13 ILE A 135       1.340   9.590  -8.004  1.00 90.15           H  
ATOM   1695  N   CYS A 136       1.421   4.026  -4.010  1.00 90.26           N  
ATOM   1696  CA  CYS A 136       1.211   2.615  -3.733  1.00 90.26           C  
ATOM   1697  C   CYS A 136      -0.271   2.263  -3.796  1.00 90.26           C  
ATOM   1698  O   CYS A 136      -1.138   3.004  -3.329  1.00 90.26           O  
ATOM   1699  CB  CYS A 136       1.849   2.214  -2.400  1.00 90.26           C  
ATOM   1700  SG  CYS A 136       3.604   2.626  -2.213  1.00 90.26           S  
ATOM   1701  H   CYS A 136       0.941   4.705  -3.436  1.00 90.26           H  
ATOM   1702  HA  CYS A 136       1.707   2.032  -4.508  1.00 90.26           H  
ATOM   1703  HB2 CYS A 136       1.736   1.139  -2.264  1.00 90.26           H  
ATOM   1704  HB3 CYS A 136       1.303   2.711  -1.598  1.00 90.26           H  
ATOM   1705  N   LYS A 137      -0.558   1.092  -4.358  1.00 90.04           N  
ATOM   1706  CA  LYS A 137      -1.880   0.475  -4.364  1.00 90.04           C  
ATOM   1707  C   LYS A 137      -1.905  -0.668  -3.364  1.00 90.04           C  
ATOM   1708  O   LYS A 137      -1.080  -1.571  -3.464  1.00 90.04           O  
ATOM   1709  CB  LYS A 137      -2.204   0.016  -5.787  1.00 90.04           C  
ATOM   1710  CG  LYS A 137      -3.587  -0.636  -5.880  1.00 90.04           C  
ATOM   1711  CD  LYS A 137      -3.931  -0.911  -7.343  1.00 90.04           C  
ATOM   1712  CE  LYS A 137      -5.339  -1.498  -7.435  1.00 90.04           C  
ATOM   1713  NZ  LYS A 137      -5.743  -1.667  -8.852  1.00 90.04           N1+
ATOM   1714  H   LYS A 137       0.215   0.560  -4.732  1.00 90.04           H  
ATOM   1715  HA  LYS A 137      -2.626   1.209  -4.060  1.00 90.04           H  
ATOM   1716  HB2 LYS A 137      -1.446  -0.690  -6.127  1.00 90.04           H  
ATOM   1717  HB3 LYS A 137      -2.184   0.890  -6.437  1.00 90.04           H  
ATOM   1718  HG2 LYS A 137      -3.586  -1.579  -5.332  1.00 90.04           H  
ATOM   1719  HG3 LYS A 137      -4.335   0.030  -5.450  1.00 90.04           H  
ATOM   1720  HD2 LYS A 137      -3.205  -1.609  -7.760  1.00 90.04           H  
ATOM   1721  HD3 LYS A 137      -3.890   0.026  -7.898  1.00 90.04           H  
ATOM   1722  HE2 LYS A 137      -6.026  -0.825  -6.922  1.00 90.04           H  
ATOM   1723  HE3 LYS A 137      -5.355  -2.452  -6.907  1.00 90.04           H  
ATOM   1724  HZ1 LYS A 137      -6.687  -2.020  -8.914  1.00 90.04           H  
ATOM   1725  HZ2 LYS A 137      -5.112  -2.292  -9.333  1.00 90.04           H  
ATOM   1726  HZ3 LYS A 137      -5.720  -0.772  -9.320  1.00 90.04           H  
ATOM   1727  N   ALA A 138      -2.859  -0.665  -2.440  1.00 86.62           N  
ATOM   1728  CA  ALA A 138      -3.106  -1.830  -1.599  1.00 86.62           C  
ATOM   1729  C   ALA A 138      -3.827  -2.924  -2.393  1.00 86.62           C  
ATOM   1730  O   ALA A 138      -4.719  -2.652  -3.199  1.00 86.62           O  
ATOM   1731  CB  ALA A 138      -3.894  -1.423  -0.355  1.00 86.62           C  
ATOM   1732  H   ALA A 138      -3.538   0.082  -2.450  1.00 86.62           H  
ATOM   1733  HA  ALA A 138      -2.150  -2.234  -1.266  1.00 86.62           H  
ATOM   1734  HB1 ALA A 138      -4.795  -0.879  -0.639  1.00 86.62           H  
ATOM   1735  HB2 ALA A 138      -3.264  -0.801   0.280  1.00 86.62           H  
ATOM   1736  HB3 ALA A 138      -4.178  -2.314   0.205  1.00 86.62           H  
ATOM   1737  N   SER A 139      -3.493  -4.183  -2.127  1.00 79.45           N  
ATOM   1738  CA  SER A 139      -4.325  -5.310  -2.546  1.00 79.45           C  
ATOM   1739  C   SER A 139      -5.650  -5.323  -1.770  1.00 79.45           C  
ATOM   1740  O   SER A 139      -5.797  -4.675  -0.731  1.00 79.45           O  
ATOM   1741  CB  SER A 139      -3.558  -6.618  -2.351  1.00 79.45           C  
ATOM   1742  OG  SER A 139      -3.140  -6.713  -1.011  1.00 79.45           O  
ATOM   1743  H   SER A 139      -2.758  -4.381  -1.463  1.00 79.45           H  
ATOM   1744  HA  SER A 139      -4.549  -5.205  -3.607  1.00 79.45           H  
ATOM   1745  HB2 SER A 139      -4.196  -7.467  -2.595  1.00 79.45           H  
ATOM   1746  HB3 SER A 139      -2.692  -6.635  -3.013  1.00 79.45           H  
ATOM   1747  HG  SER A 139      -3.434  -7.565  -0.681  1.00 79.45           H  
ATOM   1748  N   LYS A 140      -6.639  -6.087  -2.256  1.00 77.63           N  
ATOM   1749  CA  LYS A 140      -7.928  -6.256  -1.554  1.00 77.63           C  
ATOM   1750  C   LYS A 140      -7.780  -6.925  -0.179  1.00 77.63           C  
ATOM   1751  O   LYS A 140      -8.611  -6.702   0.688  1.00 77.63           O  
ATOM   1752  CB  LYS A 140      -8.917  -7.063  -2.409  1.00 77.63           C  
ATOM   1753  CG  LYS A 140      -9.386  -6.324  -3.671  1.00 77.63           C  
ATOM   1754  CD  LYS A 140     -10.488  -7.134  -4.370  1.00 77.63           C  
ATOM   1755  CE  LYS A 140     -10.996  -6.413  -5.624  1.00 77.63           C  
ATOM   1756  NZ  LYS A 140     -12.095  -7.169  -6.280  1.00 77.63           N1+
ATOM   1757  H   LYS A 140      -6.469  -6.609  -3.103  1.00 77.63           H  
ATOM   1758  HA  LYS A 140      -8.356  -5.274  -1.352  1.00 77.63           H  
ATOM   1759  HB2 LYS A 140      -8.464  -8.015  -2.687  1.00 77.63           H  
ATOM   1760  HB3 LYS A 140      -9.793  -7.276  -1.796  1.00 77.63           H  
ATOM   1761  HG2 LYS A 140      -9.780  -5.347  -3.390  1.00 77.63           H  
ATOM   1762  HG3 LYS A 140      -8.545  -6.187  -4.351  1.00 77.63           H  
ATOM   1763  HD2 LYS A 140     -10.091  -8.111  -4.646  1.00 77.63           H  
ATOM   1764  HD3 LYS A 140     -11.316  -7.274  -3.676  1.00 77.63           H  
ATOM   1765  HE2 LYS A 140     -10.162  -6.285  -6.315  1.00 77.63           H  
ATOM   1766  HE3 LYS A 140     -11.346  -5.422  -5.336  1.00 77.63           H  
ATOM   1767  HZ1 LYS A 140     -12.877  -7.271  -5.650  1.00 77.63           H  
ATOM   1768  HZ2 LYS A 140     -12.423  -6.684  -7.103  1.00 77.63           H  
ATOM   1769  HZ3 LYS A 140     -11.787  -8.091  -6.555  1.00 77.63           H  
ATOM   1770  N   ASP A 141      -6.737  -7.731   0.013  1.00 72.24           N  
ATOM   1771  CA  ASP A 141      -6.403  -8.381   1.288  1.00 72.24           C  
ATOM   1772  C   ASP A 141      -5.412  -7.567   2.146  1.00 72.24           C  
ATOM   1773  O   ASP A 141      -5.083  -7.977   3.255  1.00 72.24           O  
ATOM   1774  CB  ASP A 141      -5.915  -9.820   1.015  1.00 72.24           C  
ATOM   1775  CG  ASP A 141      -4.655  -9.916   0.146  1.00 72.24           C  
ATOM   1776  OD1 ASP A 141      -4.028  -8.861  -0.112  1.00 72.24           O  
ATOM   1777  OD2 ASP A 141      -4.335 -11.025  -0.322  1.00 72.24           O1-
ATOM   1778  H   ASP A 141      -6.075  -7.861  -0.738  1.00 72.24           H  
ATOM   1779  HA  ASP A 141      -7.311  -8.466   1.885  1.00 72.24           H  
ATOM   1780  HB2 ASP A 141      -5.722 -10.314   1.968  1.00 72.24           H  
ATOM   1781  HB3 ASP A 141      -6.719 -10.366   0.521  1.00 72.24           H  
ATOM   1782  N   CYS A 142      -4.957  -6.404   1.662  1.00 71.54           N  
ATOM   1783  CA  CYS A 142      -3.920  -5.551   2.256  1.00 71.54           C  
ATOM   1784  C   CYS A 142      -2.512  -6.162   2.362  1.00 71.54           C  
ATOM   1785  O   CYS A 142      -1.622  -5.509   2.906  1.00 71.54           O  
ATOM   1786  CB  CYS A 142      -4.360  -5.048   3.634  1.00 71.54           C  
ATOM   1787  SG  CYS A 142      -5.992  -4.289   3.787  1.00 71.54           S  
ATOM   1788  H   CYS A 142      -5.330  -6.093   0.776  1.00 71.54           H  
ATOM   1789  HA  CYS A 142      -3.822  -4.681   1.607  1.00 71.54           H  
ATOM   1790  HB2 CYS A 142      -3.617  -4.330   3.982  1.00 71.54           H  
ATOM   1791  HB3 CYS A 142      -4.318  -5.893   4.321  1.00 71.54           H  
ATOM   1792  N   LEU A 143      -2.291  -7.386   1.884  1.00 67.48           N  
ATOM   1793  CA  LEU A 143      -1.037  -8.111   2.100  1.00 67.48           C  
ATOM   1794  C   LEU A 143       0.010  -7.820   1.028  1.00 67.48           C  
ATOM   1795  O   LEU A 143       1.200  -7.852   1.307  1.00 67.48           O  
ATOM   1796  CB  LEU A 143      -1.335  -9.616   2.151  1.00 67.48           C  
ATOM   1797  CG  LEU A 143      -2.393 -10.034   3.183  1.00 67.48           C  
ATOM   1798  CD1 LEU A 143      -2.510 -11.554   3.172  1.00 67.48           C  
ATOM   1799  CD2 LEU A 143      -2.091  -9.499   4.586  1.00 67.48           C  
ATOM   1800  H   LEU A 143      -3.054  -7.879   1.442  1.00 67.48           H  
ATOM   1801  HA  LEU A 143      -0.596  -7.814   3.052  1.00 67.48           H  
ATOM   1802  HB2 LEU A 143      -0.402 -10.131   2.379  1.00 67.48           H  
ATOM   1803  HB3 LEU A 143      -1.669  -9.943   1.166  1.00 67.48           H  
ATOM   1804  HG  LEU A 143      -3.364  -9.651   2.869  1.00 67.48           H  
ATOM   1805 HD11 LEU A 143      -1.528 -11.999   3.336  1.00 67.48           H  
ATOM   1806 HD12 LEU A 143      -2.884 -11.874   2.200  1.00 67.48           H  
ATOM   1807 HD13 LEU A 143      -3.211 -11.881   3.940  1.00 67.48           H  
ATOM   1808 HD21 LEU A 143      -2.724  -9.995   5.321  1.00 67.48           H  
ATOM   1809 HD22 LEU A 143      -2.310  -8.432   4.612  1.00 67.48           H  
ATOM   1810 HD23 LEU A 143      -1.037  -9.643   4.825  1.00 67.48           H  
ATOM   1811  N   ARG A 144      -0.424  -7.529  -0.200  1.00 71.37           N  
ATOM   1812  CA  ARG A 144       0.440  -7.397  -1.379  1.00 71.37           C  
ATOM   1813  C   ARG A 144       0.280  -6.022  -2.007  1.00 71.37           C  
ATOM   1814  O   ARG A 144      -0.338  -5.899  -3.069  1.00 71.37           O  
ATOM   1815  CB  ARG A 144       0.137  -8.500  -2.394  1.00 71.37           C  
ATOM   1816  CG  ARG A 144       0.277  -9.895  -1.799  1.00 71.37           C  
ATOM   1817  CD  ARG A 144       0.061 -10.901  -2.923  1.00 71.37           C  
ATOM   1818  NE  ARG A 144      -0.346 -12.193  -2.369  1.00 71.37           N  
ATOM   1819  CZ  ARG A 144      -0.099 -13.376  -2.877  1.00 71.37           C  
ATOM   1820  NH1 ARG A 144       0.496 -13.536  -4.023  1.00 71.37           N1+
ATOM   1821  NH2 ARG A 144      -0.422 -14.433  -2.205  1.00 71.37           N  
ATOM   1822  H   ARG A 144      -1.423  -7.454  -0.330  1.00 71.37           H  
ATOM   1823  HA  ARG A 144       1.486  -7.495  -1.089  1.00 71.37           H  
ATOM   1824  HB2 ARG A 144      -0.883  -8.383  -2.760  1.00 71.37           H  
ATOM   1825  HB3 ARG A 144       0.824  -8.398  -3.233  1.00 71.37           H  
ATOM   1826  HG2 ARG A 144      -0.480 -10.040  -1.029  1.00 71.37           H  
ATOM   1827  HG3 ARG A 144       1.269 -10.024  -1.366  1.00 71.37           H  
ATOM   1828  HD2 ARG A 144      -0.733 -10.549  -3.582  1.00 71.37           H  
ATOM   1829  HD3 ARG A 144       0.986 -10.986  -3.492  1.00 71.37           H  
ATOM   1830  HE  ARG A 144      -0.821 -12.167  -1.478  1.00 71.37           H  
ATOM   1831 HH11 ARG A 144       0.882 -12.710  -4.458  1.00 71.37           H  
ATOM   1832 HH12 ARG A 144       1.032 -14.386  -4.126  1.00 71.37           H  
ATOM   1833 HH21 ARG A 144       0.303 -15.131  -2.279  1.00 71.37           H  
ATOM   1834 HH22 ARG A 144      -0.839 -14.323  -1.292  1.00 71.37           H  
ATOM   1835  N   PRO A 145       0.767  -4.963  -1.349  1.00 77.77           N  
ATOM   1836  CA  PRO A 145       0.772  -3.670  -1.988  1.00 77.77           C  
ATOM   1837  C   PRO A 145       1.669  -3.702  -3.227  1.00 77.77           C  
ATOM   1838  O   PRO A 145       2.545  -4.551  -3.373  1.00 77.77           O  
ATOM   1839  CB  PRO A 145       1.250  -2.692  -0.924  1.00 77.77           C  
ATOM   1840  CG  PRO A 145       2.166  -3.548  -0.055  1.00 77.77           C  
ATOM   1841  CD  PRO A 145       1.506  -4.926  -0.097  1.00 77.77           C  
ATOM   1842  HA  PRO A 145      -0.246  -3.420  -2.289  1.00 77.77           H  
ATOM   1843  HB2 PRO A 145       0.387  -2.376  -0.337  1.00 77.77           H  
ATOM   1844  HB3 PRO A 145       1.773  -1.835  -1.347  1.00 77.77           H  
ATOM   1845  HG2 PRO A 145       3.151  -3.615  -0.517  1.00 77.77           H  
ATOM   1846  HG3 PRO A 145       2.239  -3.153   0.958  1.00 77.77           H  
ATOM   1847  HD2 PRO A 145       0.797  -5.035   0.723  1.00 77.77           H  
ATOM   1848  HD3 PRO A 145       2.267  -5.705  -0.048  1.00 77.77           H  
ATOM   1849  N   THR A 146       1.449  -2.761  -4.129  1.00 83.10           N  
ATOM   1850  CA  THR A 146       2.340  -2.498  -5.257  1.00 83.10           C  
ATOM   1851  C   THR A 146       2.681  -1.027  -5.226  1.00 83.10           C  
ATOM   1852  O   THR A 146       1.777  -0.196  -5.305  1.00 83.10           O  
ATOM   1853  CB  THR A 146       1.677  -2.869  -6.587  1.00 83.10           C  
ATOM   1854  CG2 THR A 146       2.635  -2.706  -7.763  1.00 83.10           C  
ATOM   1855  OG1 THR A 146       1.270  -4.218  -6.556  1.00 83.10           O  
ATOM   1856  H   THR A 146       0.664  -2.142  -3.987  1.00 83.10           H  
ATOM   1857  HA  THR A 146       3.262  -3.071  -5.159  1.00 83.10           H  
ATOM   1858  HB  THR A 146       0.801  -2.243  -6.751  1.00 83.10           H  
ATOM   1859  HG1 THR A 146       1.678  -4.621  -5.786  1.00 83.10           H  
ATOM   1860 HG21 THR A 146       2.917  -1.660  -7.882  1.00 83.10           H  
ATOM   1861 HG22 THR A 146       3.529  -3.307  -7.593  1.00 83.10           H  
ATOM   1862 HG23 THR A 146       2.146  -3.041  -8.678  1.00 83.10           H  
ATOM   1863  N   CYS A 147       3.962  -0.708  -5.092  1.00 82.78           N  
ATOM   1864  CA  CYS A 147       4.444   0.663  -5.164  1.00 82.78           C  
ATOM   1865  C   CYS A 147       5.039   0.932  -6.548  1.00 82.78           C  
ATOM   1866  O   CYS A 147       5.899   0.190  -7.024  1.00 82.78           O  
ATOM   1867  CB  CYS A 147       5.409   0.923  -4.013  1.00 82.78           C  
ATOM   1868  SG  CYS A 147       4.646   0.869  -2.366  1.00 82.78           S  
ATOM   1869  H   CYS A 147       4.652  -1.442  -5.016  1.00 82.78           H  
ATOM   1870  HA  CYS A 147       3.613   1.355  -5.031  1.00 82.78           H  
ATOM   1871  HB2 CYS A 147       6.219   0.195  -4.053  1.00 82.78           H  
ATOM   1872  HB3 CYS A 147       5.839   1.915  -4.155  1.00 82.78           H  
ATOM   1873  N   PHE A 148       4.538   1.975  -7.203  1.00 85.15           N  
ATOM   1874  CA  PHE A 148       4.884   2.345  -8.572  1.00 85.15           C  
ATOM   1875  C   PHE A 148       5.994   3.386  -8.603  1.00 85.15           C  
ATOM   1876  O   PHE A 148       6.140   4.176  -7.669  1.00 85.15           O  
ATOM   1877  CB  PHE A 148       3.649   2.877  -9.300  1.00 85.15           C  
ATOM   1878  CG  PHE A 148       2.468   1.934  -9.272  1.00 85.15           C  
ATOM   1879  CD1 PHE A 148       2.470   0.779 -10.069  1.00 85.15           C  
ATOM   1880  CD2 PHE A 148       1.375   2.199  -8.432  1.00 85.15           C  
ATOM   1881  CE1 PHE A 148       1.383  -0.112 -10.028  1.00 85.15           C  
ATOM   1882  CE2 PHE A 148       0.284   1.319  -8.394  1.00 85.15           C  
ATOM   1883  CZ  PHE A 148       0.287   0.159  -9.189  1.00 85.15           C  
ATOM   1884  H   PHE A 148       3.876   2.567  -6.723  1.00 85.15           H  
ATOM   1885  HA  PHE A 148       5.234   1.457  -9.099  1.00 85.15           H  
ATOM   1886  HB2 PHE A 148       3.361   3.827  -8.851  1.00 85.15           H  
ATOM   1887  HB3 PHE A 148       3.918   3.072 -10.338  1.00 85.15           H  
ATOM   1888  HD1 PHE A 148       3.310   0.588 -10.720  1.00 85.15           H  
ATOM   1889  HD2 PHE A 148       1.376   3.086  -7.815  1.00 85.15           H  
ATOM   1890  HE1 PHE A 148       1.395  -0.997 -10.647  1.00 85.15           H  
ATOM   1891  HE2 PHE A 148      -0.551   1.542  -7.747  1.00 85.15           H  
ATOM   1892  HZ  PHE A 148      -0.547  -0.527  -9.154  1.00 85.15           H  
ATOM   1893  N   ASN A 149       6.757   3.395  -9.698  1.00 76.52           N  
ATOM   1894  CA  ASN A 149       7.916   4.264  -9.915  1.00 76.52           C  
ATOM   1895  C   ASN A 149       8.941   4.196  -8.767  1.00 76.52           C  
ATOM   1896  O   ASN A 149       9.739   5.109  -8.580  1.00 76.52           O  
ATOM   1897  CB  ASN A 149       7.439   5.685 -10.248  1.00 76.52           C  
ATOM   1898  CG  ASN A 149       6.518   5.746 -11.454  1.00 76.52           C  
ATOM   1899  ND2 ASN A 149       5.687   6.758 -11.523  1.00 76.52           N  
ATOM   1900  OD1 ASN A 149       6.513   4.907 -12.343  1.00 76.52           O  
ATOM   1901  H   ASN A 149       6.522   2.751 -10.439  1.00 76.52           H  
ATOM   1902  HA  ASN A 149       8.440   3.902 -10.799  1.00 76.52           H  
ATOM   1903  HB2 ASN A 149       6.927   6.103  -9.381  1.00 76.52           H  
ATOM   1904  HB3 ASN A 149       8.304   6.314 -10.459  1.00 76.52           H  
ATOM   1905 HD21 ASN A 149       5.133   6.836 -12.363  1.00 76.52           H  
ATOM   1906 HD22 ASN A 149       5.722   7.482 -10.819  1.00 76.52           H  
ATOM   1907  N   MET A 150       8.898   3.119  -7.980  1.00 74.32           N  
ATOM   1908  CA  MET A 150       9.812   2.888  -6.878  1.00 74.32           C  
ATOM   1909  C   MET A 150      11.087   2.243  -7.426  1.00 74.32           C  
ATOM   1910  O   MET A 150      10.989   1.190  -8.066  1.00 74.32           O  
ATOM   1911  CB  MET A 150       9.125   2.041  -5.808  1.00 74.32           C  
ATOM   1912  CG  MET A 150      10.008   1.907  -4.567  1.00 74.32           C  
ATOM   1913  SD  MET A 150       9.182   1.055  -3.204  1.00 74.32           S  
ATOM   1914  CE  MET A 150       8.141   2.397  -2.597  1.00 74.32           C  
ATOM   1915  H   MET A 150       8.208   2.408  -8.175  1.00 74.32           H  
ATOM   1916  HA  MET A 150      10.040   3.850  -6.418  1.00 74.32           H  
ATOM   1917  HB2 MET A 150       8.900   1.050  -6.202  1.00 74.32           H  
ATOM   1918  HB3 MET A 150       8.189   2.526  -5.530  1.00 74.32           H  
ATOM   1919  HG2 MET A 150      10.321   2.894  -4.228  1.00 74.32           H  
ATOM   1920  HG3 MET A 150      10.898   1.339  -4.839  1.00 74.32           H  
ATOM   1921  HE1 MET A 150       7.572   2.842  -3.413  1.00 74.32           H  
ATOM   1922  HE2 MET A 150       7.458   2.003  -1.844  1.00 74.32           H  
ATOM   1923  HE3 MET A 150       8.776   3.166  -2.158  1.00 74.32           H  
ATOM   1924  N   PRO A 151      12.267   2.847  -7.204  1.00 62.87           N  
ATOM   1925  CA  PRO A 151      13.532   2.245  -7.597  1.00 62.87           C  
ATOM   1926  C   PRO A 151      13.746   0.877  -6.935  1.00 62.87           C  
ATOM   1927  O   PRO A 151      13.340   0.653  -5.791  1.00 62.87           O  
ATOM   1928  CB  PRO A 151      14.618   3.244  -7.178  1.00 62.87           C  
ATOM   1929  CG  PRO A 151      13.885   4.581  -7.108  1.00 62.87           C  
ATOM   1930  CD  PRO A 151      12.488   4.178  -6.657  1.00 62.87           C  
ATOM   1931  HA  PRO A 151      13.541   2.132  -8.681  1.00 62.87           H  
ATOM   1932  HB2 PRO A 151      15.437   3.270  -7.897  1.00 62.87           H  
ATOM   1933  HB3 PRO A 151      14.995   2.993  -6.187  1.00 62.87           H  
ATOM   1934  HG2 PRO A 151      14.354   5.267  -6.402  1.00 62.87           H  
ATOM   1935  HG3 PRO A 151      13.834   5.025  -8.102  1.00 62.87           H  
ATOM   1936  HD2 PRO A 151      12.439   4.141  -5.569  1.00 62.87           H  
ATOM   1937  HD3 PRO A 151      11.773   4.900  -7.054  1.00 62.87           H  
ATOM   1938  N   PHE A 152      14.441  -0.028  -7.628  1.00 56.51           N  
ATOM   1939  CA  PHE A 152      14.927  -1.266  -7.012  1.00 56.51           C  
ATOM   1940  C   PHE A 152      15.841  -0.962  -5.814  1.00 56.51           C  
ATOM   1941  O   PHE A 152      16.611  -0.003  -5.838  1.00 56.51           O  
ATOM   1942  CB  PHE A 152      15.632  -2.159  -8.047  1.00 56.51           C  
ATOM   1943  CG  PHE A 152      14.670  -3.026  -8.835  1.00 56.51           C  
ATOM   1944  CD1 PHE A 152      14.115  -4.177  -8.248  1.00 56.51           C  
ATOM   1945  CD2 PHE A 152      14.288  -2.671 -10.134  1.00 56.51           C  
ATOM   1946  CE1 PHE A 152      13.172  -4.953  -8.947  1.00 56.51           C  
ATOM   1947  CE2 PHE A 152      13.275  -3.406 -10.790  1.00 56.51           C  
ATOM   1948  CZ  PHE A 152      12.739  -4.553 -10.215  1.00 56.51           C  
ATOM   1949  H   PHE A 152      14.733   0.192  -8.570  1.00 56.51           H  
ATOM   1950  HA  PHE A 152      14.065  -1.810  -6.626  1.00 56.51           H  
ATOM   1951  HB2 PHE A 152      16.231  -1.546  -8.720  1.00 56.51           H  
ATOM   1952  HB3 PHE A 152      16.318  -2.826  -7.527  1.00 56.51           H  
ATOM   1953  HD1 PHE A 152      14.420  -4.476  -7.257  1.00 56.51           H  
ATOM   1954  HD2 PHE A 152      14.746  -1.803 -10.583  1.00 56.51           H  
ATOM   1955  HE1 PHE A 152      12.772  -5.854  -8.505  1.00 56.51           H  
ATOM   1956  HE2 PHE A 152      12.835  -3.108 -11.730  1.00 56.51           H  
ATOM   1957  HZ  PHE A 152      11.995  -5.126 -10.749  1.00 56.51           H  
ATOM   1958  N   GLY A 153      15.742  -1.782  -4.762  1.00 53.27           N  
ATOM   1959  CA  GLY A 153      16.470  -1.611  -3.497  1.00 53.27           C  
ATOM   1960  C   GLY A 153      15.603  -1.100  -2.340  1.00 53.27           C  
ATOM   1961  O   GLY A 153      15.933  -1.343  -1.178  1.00 53.27           O  
ATOM   1962  H   GLY A 153      15.090  -2.552  -4.811  1.00 53.27           H  
ATOM   1963  HA2 GLY A 153      16.896  -2.570  -3.204  1.00 53.27           H  
ATOM   1964  HA3 GLY A 153      17.291  -0.907  -3.635  1.00 53.27           H  
ATOM   1965  N   PHE A 154      14.459  -0.472  -2.627  1.00 58.34           N  
ATOM   1966  CA  PHE A 154      13.463  -0.161  -1.603  1.00 58.34           C  
ATOM   1967  C   PHE A 154      12.768  -1.446  -1.145  1.00 58.34           C  
ATOM   1968  O   PHE A 154      12.315  -2.259  -1.953  1.00 58.34           O  
ATOM   1969  CB  PHE A 154      12.448   0.862  -2.119  1.00 58.34           C  
ATOM   1970  CG  PHE A 154      12.963   2.288  -2.165  1.00 58.34           C  
ATOM   1971  CD1 PHE A 154      12.527   3.229  -1.211  1.00 58.34           C  
ATOM   1972  CD2 PHE A 154      13.886   2.679  -3.152  1.00 58.34           C  
ATOM   1973  CE1 PHE A 154      13.034   4.542  -1.230  1.00 58.34           C  
ATOM   1974  CE2 PHE A 154      14.398   3.986  -3.168  1.00 58.34           C  
ATOM   1975  CZ  PHE A 154      13.995   4.910  -2.190  1.00 58.34           C  
ATOM   1976  H   PHE A 154      14.219  -0.302  -3.593  1.00 58.34           H  
ATOM   1977  HA  PHE A 154      13.967   0.279  -0.742  1.00 58.34           H  
ATOM   1978  HB2 PHE A 154      12.125   0.561  -3.115  1.00 58.34           H  
ATOM   1979  HB3 PHE A 154      11.575   0.836  -1.466  1.00 58.34           H  
ATOM   1980  HD1 PHE A 154      11.822   2.938  -0.447  1.00 58.34           H  
ATOM   1981  HD2 PHE A 154      14.222   1.970  -3.895  1.00 58.34           H  
ATOM   1982  HE1 PHE A 154      12.715   5.252  -0.482  1.00 58.34           H  
ATOM   1983  HE2 PHE A 154      15.120   4.273  -3.918  1.00 58.34           H  
ATOM   1984  HZ  PHE A 154      14.417   5.904  -2.185  1.00 58.34           H  
ATOM   1985  N   ARG A 155      12.662  -1.627   0.173  1.00 63.33           N  
ATOM   1986  CA  ARG A 155      11.853  -2.695   0.765  1.00 63.33           C  
ATOM   1987  C   ARG A 155      10.521  -2.093   1.170  1.00 63.33           C  
ATOM   1988  O   ARG A 155      10.498  -1.082   1.859  1.00 63.33           O  
ATOM   1989  CB  ARG A 155      12.576  -3.346   1.954  1.00 63.33           C  
ATOM   1990  CG  ARG A 155      13.887  -4.035   1.553  1.00 63.33           C  
ATOM   1991  CD  ARG A 155      14.566  -4.628   2.794  1.00 63.33           C  
ATOM   1992  NE  ARG A 155      15.870  -5.231   2.460  1.00 63.33           N  
ATOM   1993  CZ  ARG A 155      16.741  -5.733   3.320  1.00 63.33           C  
ATOM   1994  NH1 ARG A 155      16.488  -5.809   4.598  1.00 63.33           N1+
ATOM   1995  NH2 ARG A 155      17.903  -6.159   2.908  1.00 63.33           N  
ATOM   1996  H   ARG A 155      12.999  -0.888   0.774  1.00 63.33           H  
ATOM   1997  HA  ARG A 155      11.654  -3.462   0.016  1.00 63.33           H  
ATOM   1998  HB2 ARG A 155      11.914  -4.084   2.406  1.00 63.33           H  
ATOM   1999  HB3 ARG A 155      12.801  -2.583   2.700  1.00 63.33           H  
ATOM   2000  HG2 ARG A 155      13.678  -4.828   0.835  1.00 63.33           H  
ATOM   2001  HG3 ARG A 155      14.559  -3.309   1.095  1.00 63.33           H  
ATOM   2002  HD2 ARG A 155      14.715  -3.828   3.519  1.00 63.33           H  
ATOM   2003  HD3 ARG A 155      13.910  -5.381   3.231  1.00 63.33           H  
ATOM   2004  HE  ARG A 155      16.179  -5.141   1.503  1.00 63.33           H  
ATOM   2005 HH11 ARG A 155      17.230  -6.038   5.243  1.00 63.33           H  
ATOM   2006 HH12 ARG A 155      15.660  -5.355   4.956  1.00 63.33           H  
ATOM   2007 HH21 ARG A 155      18.193  -6.011   1.952  1.00 63.33           H  
ATOM   2008 HH22 ARG A 155      18.613  -6.417   3.579  1.00 63.33           H  
ATOM   2009  N   TYR A 156       9.418  -2.723   0.802  1.00 68.12           N  
ATOM   2010  CA  TYR A 156       8.108  -2.354   1.320  1.00 68.12           C  
ATOM   2011  C   TYR A 156       7.269  -3.598   1.573  1.00 68.12           C  
ATOM   2012  O   TYR A 156       7.502  -4.634   0.952  1.00 68.12           O  
ATOM   2013  CB  TYR A 156       7.416  -1.356   0.382  1.00 68.12           C  
ATOM   2014  CG  TYR A 156       7.073  -1.907  -0.984  1.00 68.12           C  
ATOM   2015  CD1 TYR A 156       8.023  -1.865  -2.019  1.00 68.12           C  
ATOM   2016  CD2 TYR A 156       5.802  -2.460  -1.218  1.00 68.12           C  
ATOM   2017  CE1 TYR A 156       7.696  -2.342  -3.299  1.00 68.12           C  
ATOM   2018  CE2 TYR A 156       5.480  -2.958  -2.494  1.00 68.12           C  
ATOM   2019  CZ  TYR A 156       6.422  -2.894  -3.539  1.00 68.12           C  
ATOM   2020  OH  TYR A 156       6.090  -3.326  -4.784  1.00 68.12           O  
ATOM   2021  H   TYR A 156       9.467  -3.527   0.193  1.00 68.12           H  
ATOM   2022  HA  TYR A 156       8.252  -1.869   2.286  1.00 68.12           H  
ATOM   2023  HB2 TYR A 156       6.499  -1.004   0.855  1.00 68.12           H  
ATOM   2024  HB3 TYR A 156       8.063  -0.489   0.252  1.00 68.12           H  
ATOM   2025  HD1 TYR A 156       9.006  -1.456  -1.838  1.00 68.12           H  
ATOM   2026  HD2 TYR A 156       5.084  -2.503  -0.413  1.00 68.12           H  
ATOM   2027  HE1 TYR A 156       8.433  -2.298  -4.087  1.00 68.12           H  
ATOM   2028  HE2 TYR A 156       4.513  -3.401  -2.681  1.00 68.12           H  
ATOM   2029  HH  TYR A 156       6.853  -3.266  -5.364  1.00 68.12           H  
ATOM   2030  N   PHE A 157       6.318  -3.481   2.495  1.00 70.38           N  
ATOM   2031  CA  PHE A 157       5.361  -4.530   2.828  1.00 70.38           C  
ATOM   2032  C   PHE A 157       3.989  -3.940   3.155  1.00 70.38           C  
ATOM   2033  O   PHE A 157       3.855  -2.744   3.435  1.00 70.38           O  
ATOM   2034  CB  PHE A 157       5.890  -5.394   3.982  1.00 70.38           C  
ATOM   2035  CG  PHE A 157       5.938  -4.702   5.330  1.00 70.38           C  
ATOM   2036  CD1 PHE A 157       7.064  -3.947   5.695  1.00 70.38           C  
ATOM   2037  CD2 PHE A 157       4.869  -4.834   6.235  1.00 70.38           C  
ATOM   2038  CE1 PHE A 157       7.137  -3.366   6.972  1.00 70.38           C  
ATOM   2039  CE2 PHE A 157       4.944  -4.250   7.511  1.00 70.38           C  
ATOM   2040  CZ  PHE A 157       6.086  -3.526   7.887  1.00 70.38           C  
ATOM   2041  H   PHE A 157       6.211  -2.589   2.957  1.00 70.38           H  
ATOM   2042  HA  PHE A 157       5.235  -5.172   1.956  1.00 70.38           H  
ATOM   2043  HB2 PHE A 157       5.255  -6.275   4.067  1.00 70.38           H  
ATOM   2044  HB3 PHE A 157       6.889  -5.751   3.730  1.00 70.38           H  
ATOM   2045  HD1 PHE A 157       7.873  -3.820   4.991  1.00 70.38           H  
ATOM   2046  HD2 PHE A 157       4.024  -5.457   5.983  1.00 70.38           H  
ATOM   2047  HE1 PHE A 157       7.998  -2.777   7.249  1.00 70.38           H  
ATOM   2048  HE2 PHE A 157       4.157  -4.446   8.224  1.00 70.38           H  
ATOM   2049  HZ  PHE A 157       6.177  -3.113   8.881  1.00 70.38           H  
ATOM   2050  N   GLY A 158       2.958  -4.784   3.108  1.00 70.87           N  
ATOM   2051  CA  GLY A 158       1.602  -4.432   3.514  1.00 70.87           C  
ATOM   2052  C   GLY A 158       1.069  -5.367   4.588  1.00 70.87           C  
ATOM   2053  O   GLY A 158       1.514  -6.502   4.718  1.00 70.87           O  
ATOM   2054  H   GLY A 158       3.141  -5.761   2.928  1.00 70.87           H  
ATOM   2055  HA2 GLY A 158       1.592  -3.413   3.900  1.00 70.87           H  
ATOM   2056  HA3 GLY A 158       0.919  -4.474   2.665  1.00 70.87           H  
ATOM   2057  N   ARG A 159       0.110  -4.882   5.375  1.00 69.88           N  
ATOM   2058  CA  ARG A 159      -0.614  -5.686   6.365  1.00 69.88           C  
ATOM   2059  C   ARG A 159      -2.028  -5.168   6.572  1.00 69.88           C  
ATOM   2060  O   ARG A 159      -2.287  -3.966   6.478  1.00 69.88           O  
ATOM   2061  CB  ARG A 159       0.178  -5.765   7.682  1.00 69.88           C  
ATOM   2062  CG  ARG A 159       0.487  -4.392   8.298  1.00 69.88           C  
ATOM   2063  CD  ARG A 159       1.379  -4.547   9.534  1.00 69.88           C  
ATOM   2064  NE  ARG A 159       2.108  -3.295   9.817  1.00 69.88           N  
ATOM   2065  CZ  ARG A 159       2.995  -3.101  10.774  1.00 69.88           C  
ATOM   2066  NH1 ARG A 159       3.303  -4.039  11.624  1.00 69.88           N1+
ATOM   2067  NH2 ARG A 159       3.608  -1.951  10.888  1.00 69.88           N  
ATOM   2068  H   ARG A 159      -0.175  -3.925   5.223  1.00 69.88           H  
ATOM   2069  HA  ARG A 159      -0.696  -6.698   5.968  1.00 69.88           H  
ATOM   2070  HB2 ARG A 159       1.118  -6.279   7.481  1.00 69.88           H  
ATOM   2071  HB3 ARG A 159      -0.380  -6.364   8.401  1.00 69.88           H  
ATOM   2072  HG2 ARG A 159       1.011  -3.781   7.563  1.00 69.88           H  
ATOM   2073  HG3 ARG A 159      -0.440  -3.894   8.584  1.00 69.88           H  
ATOM   2074  HD2 ARG A 159       0.762  -4.837  10.384  1.00 69.88           H  
ATOM   2075  HD3 ARG A 159       2.106  -5.336   9.341  1.00 69.88           H  
ATOM   2076  HE  ARG A 159       2.023  -2.575   9.113  1.00 69.88           H  
ATOM   2077 HH11 ARG A 159       2.972  -4.970  11.416  1.00 69.88           H  
ATOM   2078 HH12 ARG A 159       4.120  -3.943  12.210  1.00 69.88           H  
ATOM   2079 HH21 ARG A 159       4.357  -1.863  11.559  1.00 69.88           H  
ATOM   2080 HH22 ARG A 159       3.620  -1.312  10.106  1.00 69.88           H  
ATOM   2081  N   HIS A 160      -2.940  -6.073   6.910  1.00 67.94           N  
ATOM   2082  CA  HIS A 160      -4.303  -5.717   7.287  1.00 67.94           C  
ATOM   2083  C   HIS A 160      -4.380  -5.429   8.789  1.00 67.94           C  
ATOM   2084  O   HIS A 160      -4.272  -6.332   9.608  1.00 67.94           O  
ATOM   2085  CB  HIS A 160      -5.261  -6.841   6.888  1.00 67.94           C  
ATOM   2086  CG  HIS A 160      -6.697  -6.391   6.944  1.00 67.94           C  
ATOM   2087  CD2 HIS A 160      -7.537  -6.240   5.875  1.00 67.94           C  
ATOM   2088  ND1 HIS A 160      -7.433  -6.134   8.079  1.00 67.94           N  
ATOM   2089  CE1 HIS A 160      -8.678  -5.807   7.689  1.00 67.94           C  
ATOM   2090  NE2 HIS A 160      -8.784  -5.842   6.358  1.00 67.94           N  
ATOM   2091  H   HIS A 160      -2.653  -7.037   7.005  1.00 67.94           H  
ATOM   2092  HA  HIS A 160      -4.602  -4.821   6.744  1.00 67.94           H  
ATOM   2093  HB2 HIS A 160      -5.042  -7.173   5.873  1.00 67.94           H  
ATOM   2094  HB3 HIS A 160      -5.114  -7.698   7.546  1.00 67.94           H  
ATOM   2095  HD1 HIS A 160      -7.177  -6.429   9.010  1.00 67.94           H  
ATOM   2096  HD2 HIS A 160      -7.288  -6.433   4.841  1.00 67.94           H  
ATOM   2097  HE1 HIS A 160      -9.520  -5.624   8.339  1.00 67.94           H  
ATOM   2098  N   MET A 161      -4.632  -4.181   9.169  1.00 70.76           N  
ATOM   2099  CA  MET A 161      -4.548  -3.720  10.558  1.00 70.76           C  
ATOM   2100  C   MET A 161      -5.632  -4.276  11.489  1.00 70.76           C  
ATOM   2101  O   MET A 161      -5.437  -4.257  12.700  1.00 70.76           O  
ATOM   2102  CB  MET A 161      -4.563  -2.187  10.564  1.00 70.76           C  
ATOM   2103  CG  MET A 161      -3.282  -1.582   9.986  1.00 70.76           C  
ATOM   2104  SD  MET A 161      -1.744  -2.061  10.825  1.00 70.76           S  
ATOM   2105  CE  MET A 161      -2.132  -1.520  12.511  1.00 70.76           C  
ATOM   2106  H   MET A 161      -4.725  -3.479   8.450  1.00 70.76           H  
ATOM   2107  HA  MET A 161      -3.603  -4.065  10.976  1.00 70.76           H  
ATOM   2108  HB2 MET A 161      -5.403  -1.834   9.965  1.00 70.76           H  
ATOM   2109  HB3 MET A 161      -4.697  -1.825  11.584  1.00 70.76           H  
ATOM   2110  HG2 MET A 161      -3.199  -1.870   8.938  1.00 70.76           H  
ATOM   2111  HG3 MET A 161      -3.373  -0.496  10.023  1.00 70.76           H  
ATOM   2112  HE1 MET A 161      -1.243  -1.593  13.136  1.00 70.76           H  
ATOM   2113  HE2 MET A 161      -2.905  -2.161  12.934  1.00 70.76           H  
ATOM   2114  HE3 MET A 161      -2.492  -0.491  12.496  1.00 70.76           H  
ATOM   2115  N   ARG A 162      -6.754  -4.788  10.955  1.00 63.14           N  
ATOM   2116  CA  ARG A 162      -7.751  -5.508  11.776  1.00 63.14           C  
ATOM   2117  C   ARG A 162      -7.423  -6.982  12.013  1.00 63.14           C  
ATOM   2118  O   ARG A 162      -7.992  -7.572  12.921  1.00 63.14           O  
ATOM   2119  CB  ARG A 162      -9.171  -5.451  11.200  1.00 63.14           C  
ATOM   2120  CG  ARG A 162      -9.711  -4.070  10.810  1.00 63.14           C  
ATOM   2121  CD  ARG A 162     -11.216  -4.239  10.574  1.00 63.14           C  
ATOM   2122  NE  ARG A 162     -11.864  -3.116   9.873  1.00 63.14           N  
ATOM   2123  CZ  ARG A 162     -13.167  -3.097   9.622  1.00 63.14           C  
ATOM   2124  NH1 ARG A 162     -13.998  -3.897  10.218  1.00 63.14           N1+
ATOM   2125  NH2 ARG A 162     -13.708  -2.339   8.717  1.00 63.14           N  
ATOM   2126  H   ARG A 162      -6.876  -4.699   9.957  1.00 63.14           H  
ATOM   2127  HA  ARG A 162      -7.777  -5.059  12.769  1.00 63.14           H  
ATOM   2128  HB2 ARG A 162      -9.832  -5.860  11.964  1.00 63.14           H  
ATOM   2129  HB3 ARG A 162      -9.234  -6.127  10.347  1.00 63.14           H  
ATOM   2130  HG2 ARG A 162      -9.549  -3.366  11.626  1.00 63.14           H  
ATOM   2131  HG3 ARG A 162      -9.216  -3.718   9.904  1.00 63.14           H  
ATOM   2132  HD2 ARG A 162     -11.690  -4.381  11.545  1.00 63.14           H  
ATOM   2133  HD3 ARG A 162     -11.379  -5.140   9.983  1.00 63.14           H  
ATOM   2134  HE  ARG A 162     -11.288  -2.386   9.480  1.00 63.14           H  
ATOM   2135 HH11 ARG A 162     -13.660  -4.440  11.000  1.00 63.14           H  
ATOM   2136 HH12 ARG A 162     -14.991  -3.734  10.127  1.00 63.14           H  
ATOM   2137 HH21 ARG A 162     -14.715  -2.299   8.645  1.00 63.14           H  
ATOM   2138 HH22 ARG A 162     -13.149  -1.766   8.102  1.00 63.14           H  
ATOM   2139  N   TYR A 163      -6.597  -7.594  11.163  1.00 51.05           N  
ATOM   2140  CA  TYR A 163      -6.284  -9.015  11.286  1.00 51.05           C  
ATOM   2141  C   TYR A 163      -4.953  -9.146  12.022  1.00 51.05           C  
ATOM   2142  O   TYR A 163      -3.981  -8.475  11.692  1.00 51.05           O  
ATOM   2143  CB  TYR A 163      -6.327  -9.727   9.922  1.00 51.05           C  
ATOM   2144  CG  TYR A 163      -7.710  -9.769   9.277  1.00 51.05           C  
ATOM   2145  CD1 TYR A 163      -8.799 -10.349   9.958  1.00 51.05           C  
ATOM   2146  CD2 TYR A 163      -7.914  -9.238   7.990  1.00 51.05           C  
ATOM   2147  CE1 TYR A 163     -10.083 -10.348   9.378  1.00 51.05           C  
ATOM   2148  CE2 TYR A 163      -9.201  -9.198   7.420  1.00 51.05           C  
ATOM   2149  CZ  TYR A 163     -10.292  -9.754   8.117  1.00 51.05           C  
ATOM   2150  OH  TYR A 163     -11.536  -9.728   7.572  1.00 51.05           O  
ATOM   2151  H   TYR A 163      -5.955  -7.036  10.618  1.00 51.05           H  
ATOM   2152  HA  TYR A 163      -7.035  -9.496  11.913  1.00 51.05           H  
ATOM   2153  HB2 TYR A 163      -5.617  -9.243   9.251  1.00 51.05           H  
ATOM   2154  HB3 TYR A 163      -5.993 -10.755  10.061  1.00 51.05           H  
ATOM   2155  HD1 TYR A 163      -8.659 -10.788  10.935  1.00 51.05           H  
ATOM   2156  HD2 TYR A 163      -7.071  -8.876   7.421  1.00 51.05           H  
ATOM   2157  HE1 TYR A 163     -10.922 -10.783   9.901  1.00 51.05           H  
ATOM   2158  HE2 TYR A 163      -9.343  -8.762   6.442  1.00 51.05           H  
ATOM   2159  HH  TYR A 163     -11.536  -9.318   6.704  1.00 51.05           H  
ATOM   2160  N   GLU A 164      -4.916 -10.009  13.035  1.00 42.20           N  
ATOM   2161  CA  GLU A 164      -3.810 -10.170  13.996  1.00 42.20           C  
ATOM   2162  C   GLU A 164      -2.479 -10.644  13.379  1.00 42.20           C  
ATOM   2163  O   GLU A 164      -1.505 -10.884  14.093  1.00 42.20           O  
ATOM   2164  CB  GLU A 164      -4.247 -11.186  15.064  1.00 42.20           C  
ATOM   2165  CG  GLU A 164      -5.469 -10.747  15.884  1.00 42.20           C  
ATOM   2166  CD  GLU A 164      -5.862 -11.790  16.946  1.00 42.20           C  
ATOM   2167  OE1 GLU A 164      -6.665 -11.429  17.830  1.00 42.20           O  
ATOM   2168  OE2 GLU A 164      -5.367 -12.941  16.868  1.00 42.20           O1-
ATOM   2169  H   GLU A 164      -5.768 -10.498  13.268  1.00 42.20           H  
ATOM   2170  HA  GLU A 164      -3.619  -9.213  14.482  1.00 42.20           H  
ATOM   2171  HB2 GLU A 164      -3.421 -11.344  15.758  1.00 42.20           H  
ATOM   2172  HB3 GLU A 164      -4.463 -12.131  14.566  1.00 42.20           H  
ATOM   2173  HG2 GLU A 164      -6.315 -10.592  15.215  1.00 42.20           H  
ATOM   2174  HG3 GLU A 164      -5.237  -9.799  16.368  1.00 42.20           H  
ATOM   2175  N   HIS A 165      -2.420 -10.821  12.061  1.00 44.46           N  
ATOM   2176  CA  HIS A 165      -1.350 -11.529  11.381  1.00 44.46           C  
ATOM   2177  C   HIS A 165      -0.482 -10.567  10.575  1.00 44.46           C  
ATOM   2178  O   HIS A 165      -0.935  -9.905   9.641  1.00 44.46           O  
ATOM   2179  CB  HIS A 165      -1.951 -12.655  10.538  1.00 44.46           C  
ATOM   2180  CG  HIS A 165      -2.852 -13.570  11.335  1.00 44.46           C  
ATOM   2181  CD2 HIS A 165      -4.068 -14.047  10.931  1.00 44.46           C  
ATOM   2182  ND1 HIS A 165      -2.619 -14.078  12.600  1.00 44.46           N  
ATOM   2183  CE1 HIS A 165      -3.672 -14.836  12.941  1.00 44.46           C  
ATOM   2184  NE2 HIS A 165      -4.560 -14.886  11.934  1.00 44.46           N  
ATOM   2185  H   HIS A 165      -3.172 -10.440  11.504  1.00 44.46           H  
ATOM   2186  HA  HIS A 165      -0.711 -12.003  12.125  1.00 44.46           H  
ATOM   2187  HB2 HIS A 165      -1.143 -13.245  10.106  1.00 44.46           H  
ATOM   2188  HB3 HIS A 165      -2.525 -12.218   9.721  1.00 44.46           H  
ATOM   2189  HD1 HIS A 165      -1.909 -13.784  13.255  1.00 44.46           H  
ATOM   2190  HD2 HIS A 165      -4.551 -13.831   9.989  1.00 44.46           H  
ATOM   2191  HE1 HIS A 165      -3.813 -15.293  13.909  1.00 44.46           H  
ATOM   2192  N   VAL A 166       0.795 -10.522  10.941  1.00 42.71           N  
ATOM   2193  CA  VAL A 166       1.842  -9.873  10.158  1.00 42.71           C  
ATOM   2194  C   VAL A 166       2.227 -10.833   9.033  1.00 42.71           C  
ATOM   2195  O   VAL A 166       2.749 -11.915   9.290  1.00 42.71           O  
ATOM   2196  CB  VAL A 166       3.032  -9.511  11.065  1.00 42.71           C  
ATOM   2197  CG1 VAL A 166       4.128  -8.811  10.278  1.00 42.71           C  
ATOM   2198  CG2 VAL A 166       2.602  -8.553  12.189  1.00 42.71           C  
ATOM   2199  H   VAL A 166       1.090 -11.094  11.719  1.00 42.71           H  
ATOM   2200  HA  VAL A 166       1.456  -8.954   9.717  1.00 42.71           H  
ATOM   2201  HB  VAL A 166       3.440 -10.416  11.516  1.00 42.71           H  
ATOM   2202 HG11 VAL A 166       4.506  -9.469   9.495  1.00 42.71           H  
ATOM   2203 HG12 VAL A 166       3.747  -7.898   9.822  1.00 42.71           H  
ATOM   2204 HG13 VAL A 166       4.971  -8.564  10.923  1.00 42.71           H  
ATOM   2205 HG21 VAL A 166       2.142  -7.662  11.761  1.00 42.71           H  
ATOM   2206 HG22 VAL A 166       3.475  -8.270  12.777  1.00 42.71           H  
ATOM   2207 HG23 VAL A 166       1.889  -9.047  12.850  1.00 42.71           H  
ATOM   2208  N   LEU A 167       1.904 -10.463   7.797  1.00 38.76           N  
ATOM   2209  CA  LEU A 167       2.330 -11.163   6.587  1.00 38.76           C  
ATOM   2210  C   LEU A 167       3.126 -10.158   5.769  1.00 38.76           C  
ATOM   2211  O   LEU A 167       2.579  -9.467   4.915  1.00 38.76           O  
ATOM   2212  CB  LEU A 167       1.113 -11.710   5.826  1.00 38.76           C  
ATOM   2213  CG  LEU A 167       0.312 -12.759   6.603  1.00 38.76           C  
ATOM   2214  CD1 LEU A 167      -1.025 -12.982   5.903  1.00 38.76           C  
ATOM   2215  CD2 LEU A 167       1.094 -14.068   6.723  1.00 38.76           C  
ATOM   2216  H   LEU A 167       1.463  -9.564   7.668  1.00 38.76           H  
ATOM   2217  HA  LEU A 167       3.001 -11.986   6.832  1.00 38.76           H  
ATOM   2218  HB2 LEU A 167       0.463 -10.863   5.606  1.00 38.76           H  
ATOM   2219  HB3 LEU A 167       1.445 -12.136   4.879  1.00 38.76           H  
ATOM   2220  HG  LEU A 167       0.092 -12.392   7.605  1.00 38.76           H  
ATOM   2221 HD11 LEU A 167      -1.548 -12.029   5.818  1.00 38.76           H  
ATOM   2222 HD12 LEU A 167      -1.646 -13.642   6.510  1.00 38.76           H  
ATOM   2223 HD13 LEU A 167      -0.861 -13.406   4.913  1.00 38.76           H  
ATOM   2224 HD21 LEU A 167       0.513 -14.795   7.291  1.00 38.76           H  
ATOM   2225 HD22 LEU A 167       1.338 -14.461   5.736  1.00 38.76           H  
ATOM   2226 HD23 LEU A 167       2.021 -13.896   7.270  1.00 38.76           H  
ATOM   2227  N   ASP A 168       4.403 -10.023   6.104  1.00 42.40           N  
ATOM   2228  CA  ASP A 168       5.278  -9.029   5.493  1.00 42.40           C  
ATOM   2229  C   ASP A 168       5.714  -9.501   4.102  1.00 42.40           C  
ATOM   2230  O   ASP A 168       6.736 -10.158   3.936  1.00 42.40           O  
ATOM   2231  CB  ASP A 168       6.476  -8.733   6.411  1.00 42.40           C  
ATOM   2232  CG  ASP A 168       6.091  -8.025   7.714  1.00 42.40           C  
ATOM   2233  OD1 ASP A 168       5.027  -7.362   7.750  1.00 42.40           O  
ATOM   2234  OD2 ASP A 168       6.853  -8.176   8.693  1.00 42.40           O1-
ATOM   2235  H   ASP A 168       4.789 -10.599   6.838  1.00 42.40           H  
ATOM   2236  HA  ASP A 168       4.722  -8.100   5.369  1.00 42.40           H  
ATOM   2237  HB2 ASP A 168       6.990  -9.666   6.643  1.00 42.40           H  
ATOM   2238  HB3 ASP A 168       7.172  -8.088   5.873  1.00 42.40           H  
ATOM   2239  N   PHE A 169       4.931  -9.185   3.072  1.00 43.40           N  
ATOM   2240  CA  PHE A 169       5.335  -9.432   1.687  1.00 43.40           C  
ATOM   2241  C   PHE A 169       6.458  -8.482   1.277  1.00 43.40           C  
ATOM   2242  O   PHE A 169       6.311  -7.272   1.406  1.00 43.40           O  
ATOM   2243  CB  PHE A 169       4.140  -9.269   0.751  1.00 43.40           C  
ATOM   2244  CG  PHE A 169       3.302 -10.521   0.633  1.00 43.40           C  
ATOM   2245  CD1 PHE A 169       3.495 -11.363  -0.473  1.00 43.40           C  
ATOM   2246  CD2 PHE A 169       2.356 -10.864   1.617  1.00 43.40           C  
ATOM   2247  CE1 PHE A 169       2.728 -12.528  -0.597  1.00 43.40           C  
ATOM   2248  CE2 PHE A 169       1.616 -12.056   1.504  1.00 43.40           C  
ATOM   2249  CZ  PHE A 169       1.812 -12.898   0.397  1.00 43.40           C  
ATOM   2250  H   PHE A 169       4.046  -8.735   3.260  1.00 43.40           H  
ATOM   2251  HA  PHE A 169       5.706 -10.453   1.601  1.00 43.40           H  
ATOM   2252  HB2 PHE A 169       4.507  -9.014  -0.244  1.00 43.40           H  
ATOM   2253  HB3 PHE A 169       3.536  -8.426   1.087  1.00 43.40           H  
ATOM   2254  HD1 PHE A 169       4.225 -11.117  -1.231  1.00 43.40           H  
ATOM   2255  HD2 PHE A 169       2.211 -10.216   2.468  1.00 43.40           H  
ATOM   2256  HE1 PHE A 169       2.842 -13.151  -1.472  1.00 43.40           H  
ATOM   2257  HE2 PHE A 169       0.913 -12.328   2.277  1.00 43.40           H  
ATOM   2258  HZ  PHE A 169       1.270 -13.828   0.308  1.00 43.40           H  
ATOM   2259  N   GLN A 170       7.552  -9.022   0.739  1.00 47.30           N  
ATOM   2260  CA  GLN A 170       8.695  -8.248   0.254  1.00 47.30           C  
ATOM   2261  C   GLN A 170       8.745  -8.307  -1.276  1.00 47.30           C  
ATOM   2262  O   GLN A 170       9.049  -9.351  -1.841  1.00 47.30           O  
ATOM   2263  CB  GLN A 170       9.994  -8.792   0.877  1.00 47.30           C  
ATOM   2264  CG  GLN A 170       9.991  -8.693   2.411  1.00 47.30           C  
ATOM   2265  CD  GLN A 170      11.243  -9.272   3.051  1.00 47.30           C  
ATOM   2266  NE2 GLN A 170      11.170  -9.697   4.291  1.00 47.30           N  
ATOM   2267  OE1 GLN A 170      12.321  -9.319   2.479  1.00 47.30           O  
ATOM   2268  H   GLN A 170       7.608 -10.029   0.672  1.00 47.30           H  
ATOM   2269  HA  GLN A 170       8.588  -7.205   0.552  1.00 47.30           H  
ATOM   2270  HB2 GLN A 170      10.122  -9.835   0.590  1.00 47.30           H  
ATOM   2271  HB3 GLN A 170      10.836  -8.220   0.485  1.00 47.30           H  
ATOM   2272  HG2 GLN A 170       9.890  -7.650   2.712  1.00 47.30           H  
ATOM   2273  HG3 GLN A 170       9.134  -9.240   2.806  1.00 47.30           H  
ATOM   2274 HE21 GLN A 170      10.272  -9.674   4.751  1.00 47.30           H  
ATOM   2275 HE22 GLN A 170      11.940 -10.222   4.682  1.00 47.30           H  
ATOM   2276  N   TYR A 171       8.490  -7.190  -1.955  1.00 44.39           N  
ATOM   2277  CA  TYR A 171       8.754  -7.040  -3.392  1.00 44.39           C  
ATOM   2278  C   TYR A 171       9.777  -5.912  -3.558  1.00 44.39           C  
ATOM   2279  O   TYR A 171       9.441  -4.755  -3.341  1.00 44.39           O  
ATOM   2280  CB  TYR A 171       7.438  -6.788  -4.163  1.00 44.39           C  
ATOM   2281  CG  TYR A 171       7.066  -7.884  -5.150  1.00 44.39           C  
ATOM   2282  CD1 TYR A 171       7.297  -7.708  -6.530  1.00 44.39           C  
ATOM   2283  CD2 TYR A 171       6.486  -9.082  -4.689  1.00 44.39           C  
ATOM   2284  CE1 TYR A 171       6.951  -8.728  -7.442  1.00 44.39           C  
ATOM   2285  CE2 TYR A 171       6.149 -10.106  -5.598  1.00 44.39           C  
ATOM   2286  CZ  TYR A 171       6.396  -9.938  -6.976  1.00 44.39           C  
ATOM   2287  OH  TYR A 171       6.101 -10.939  -7.850  1.00 44.39           O  
ATOM   2288  H   TYR A 171       8.191  -6.370  -1.447  1.00 44.39           H  
ATOM   2289  HA  TYR A 171       9.198  -7.953  -3.789  1.00 44.39           H  
ATOM   2290  HB2 TYR A 171       6.614  -6.661  -3.460  1.00 44.39           H  
ATOM   2291  HB3 TYR A 171       7.516  -5.850  -4.713  1.00 44.39           H  
ATOM   2292  HD1 TYR A 171       7.730  -6.787  -6.889  1.00 44.39           H  
ATOM   2293  HD2 TYR A 171       6.337  -9.232  -3.630  1.00 44.39           H  
ATOM   2294  HE1 TYR A 171       7.101  -8.588  -8.502  1.00 44.39           H  
ATOM   2295  HE2 TYR A 171       5.755 -11.045  -5.241  1.00 44.39           H  
ATOM   2296  HH  TYR A 171       6.554 -10.812  -8.687  1.00 44.39           H  
ATOM   2297  N   GLY A 172      11.038  -6.231  -3.881  1.00 34.92           N  
ATOM   2298  CA  GLY A 172      12.066  -5.198  -4.119  1.00 34.92           C  
ATOM   2299  C   GLY A 172      13.519  -5.538  -3.767  1.00 34.92           C  
ATOM   2300  O   GLY A 172      14.365  -4.644  -3.789  1.00 34.92           O  
ATOM   2301  H   GLY A 172      11.246  -7.199  -4.082  1.00 34.92           H  
ATOM   2302  HA2 GLY A 172      12.041  -4.931  -5.175  1.00 34.92           H  
ATOM   2303  HA3 GLY A 172      11.816  -4.300  -3.555  1.00 34.92           H  
ATOM   2304  N   ARG A 173      13.854  -6.794  -3.436  1.00 39.41           N  
ATOM   2305  CA  ARG A 173      15.244  -7.164  -3.126  1.00 39.41           C  
ATOM   2306  C   ARG A 173      16.078  -7.339  -4.396  1.00 39.41           C  
ATOM   2307  O   ARG A 173      15.851  -8.271  -5.157  1.00 39.41           O  
ATOM   2308  CB  ARG A 173      15.315  -8.426  -2.252  1.00 39.41           C  
ATOM   2309  CG  ARG A 173      14.894  -8.160  -0.801  1.00 39.41           C  
ATOM   2310  CD  ARG A 173      15.228  -9.380   0.064  1.00 39.41           C  
ATOM   2311  NE  ARG A 173      14.836  -9.169   1.467  1.00 39.41           N  
ATOM   2312  CZ  ARG A 173      15.356  -9.719   2.548  1.00 39.41           C  
ATOM   2313  NH1 ARG A 173      16.348 -10.561   2.496  1.00 39.41           N1+
ATOM   2314  NH2 ARG A 173      14.853  -9.438   3.715  1.00 39.41           N  
ATOM   2315  H   ARG A 173      13.158  -7.523  -3.488  1.00 39.41           H  
ATOM   2316  HA  ARG A 173      15.708  -6.350  -2.568  1.00 39.41           H  
ATOM   2317  HB2 ARG A 173      16.347  -8.777  -2.248  1.00 39.41           H  
ATOM   2318  HB3 ARG A 173      14.695  -9.212  -2.683  1.00 39.41           H  
ATOM   2319  HG2 ARG A 173      15.438  -7.297  -0.417  1.00 39.41           H  
ATOM   2320  HG3 ARG A 173      13.823  -7.958  -0.760  1.00 39.41           H  
ATOM   2321  HD2 ARG A 173      14.698 -10.247  -0.330  1.00 39.41           H  
ATOM   2322  HD3 ARG A 173      16.300  -9.567  -0.005  1.00 39.41           H  
ATOM   2323  HE  ARG A 173      13.923  -8.762   1.615  1.00 39.41           H  
ATOM   2324 HH11 ARG A 173      16.715 -10.991   3.333  1.00 39.41           H  
ATOM   2325 HH12 ARG A 173      16.697 -10.837   1.589  1.00 39.41           H  
ATOM   2326 HH21 ARG A 173      13.942  -9.001   3.706  1.00 39.41           H  
ATOM   2327 HH22 ARG A 173      15.213  -9.876   4.551  1.00 39.41           H  
ATOM   2328  N   ILE A 174      17.101  -6.501  -4.539  1.00 32.59           N  
ATOM   2329  CA  ILE A 174      18.391  -6.963  -5.058  1.00 32.59           C  
ATOM   2330  C   ILE A 174      18.904  -7.964  -4.011  1.00 32.59           C  
ATOM   2331  O   ILE A 174      18.864  -7.677  -2.807  1.00 32.59           O  
ATOM   2332  CB  ILE A 174      19.351  -5.766  -5.274  1.00 32.59           C  
ATOM   2333  CG1 ILE A 174      18.720  -4.704  -6.207  1.00 32.59           C  
ATOM   2334  CG2 ILE A 174      20.678  -6.257  -5.860  1.00 32.59           C  
ATOM   2335  CD1 ILE A 174      19.545  -3.419  -6.351  1.00 32.59           C  
ATOM   2336  H   ILE A 174      17.139  -5.707  -3.916  1.00 32.59           H  
ATOM   2337  HA  ILE A 174      18.247  -7.475  -6.009  1.00 32.59           H  
ATOM   2338  HB  ILE A 174      19.550  -5.303  -4.308  1.00 32.59           H  
ATOM   2339 HG12 ILE A 174      17.747  -4.403  -5.817  1.00 32.59           H  
ATOM   2340 HG13 ILE A 174      18.564  -5.137  -7.195  1.00 32.59           H  
ATOM   2341 HG21 ILE A 174      21.136  -6.988  -5.193  1.00 32.59           H  
ATOM   2342 HG22 ILE A 174      20.510  -6.711  -6.837  1.00 32.59           H  
ATOM   2343 HG23 ILE A 174      21.389  -5.437  -5.959  1.00 32.59           H  
ATOM   2344 HD11 ILE A 174      19.769  -3.008  -5.367  1.00 32.59           H  
ATOM   2345 HD12 ILE A 174      20.474  -3.615  -6.887  1.00 32.59           H  
ATOM   2346 HD13 ILE A 174      18.971  -2.685  -6.917  1.00 32.59           H  
ATOM   2347  N   GLY A 175      19.267  -9.175  -4.432  1.00 27.83           N  
ATOM   2348  CA  GLY A 175      19.864 -10.153  -3.523  1.00 27.83           C  
ATOM   2349  C   GLY A 175      21.137  -9.568  -2.911  1.00 27.83           C  
ATOM   2350  O   GLY A 175      21.857  -8.854  -3.598  1.00 27.83           O  
ATOM   2351  H   GLY A 175      19.306  -9.346  -5.426  1.00 27.83           H  
ATOM   2352  HA2 GLY A 175      20.122 -11.059  -4.072  1.00 27.83           H  
ATOM   2353  HA3 GLY A 175      19.155 -10.399  -2.733  1.00 27.83           H  
ATOM   2354  N   ILE A 176      21.431  -9.868  -1.641  1.00 30.18           N  
ATOM   2355  CA  ILE A 176      22.645  -9.387  -0.939  1.00 30.18           C  
ATOM   2356  C   ILE A 176      23.901  -9.584  -1.806  1.00 30.18           C  
ATOM   2357  O   ILE A 176      24.742  -8.701  -1.889  1.00 30.18           O  
ATOM   2358  CB  ILE A 176      22.768 -10.098   0.433  1.00 30.18           C  
ATOM   2359  CG1 ILE A 176      21.607  -9.642   1.353  1.00 30.18           C  
ATOM   2360  CG2 ILE A 176      24.131  -9.834   1.097  1.00 30.18           C  
ATOM   2361  CD1 ILE A 176      21.519 -10.375   2.698  1.00 30.18           C  
ATOM   2362  H   ILE A 176      20.783 -10.443  -1.121  1.00 30.18           H  
ATOM   2363  HA  ILE A 176      22.558  -8.314  -0.768  1.00 30.18           H  
ATOM   2364  HB  ILE A 176      22.685 -11.173   0.274  1.00 30.18           H  
ATOM   2365 HG12 ILE A 176      21.700  -8.573   1.543  1.00 30.18           H  
ATOM   2366 HG13 ILE A 176      20.659  -9.808   0.842  1.00 30.18           H  
ATOM   2367 HG21 ILE A 176      24.209 -10.324   2.068  1.00 30.18           H  
ATOM   2368 HG22 ILE A 176      24.950 -10.221   0.491  1.00 30.18           H  
ATOM   2369 HG23 ILE A 176      24.292  -8.764   1.226  1.00 30.18           H  
ATOM   2370 HD11 ILE A 176      21.513 -11.453   2.538  1.00 30.18           H  
ATOM   2371 HD12 ILE A 176      22.362 -10.105   3.335  1.00 30.18           H  
ATOM   2372 HD13 ILE A 176      20.599 -10.085   3.207  1.00 30.18           H  
ATOM   2373  N   LYS A 177      23.946 -10.685  -2.561  1.00 29.27           N  
ATOM   2374  CA  LYS A 177      25.037 -11.013  -3.478  1.00 29.27           C  
ATOM   2375  C   LYS A 177      25.228 -10.011  -4.632  1.00 29.27           C  
ATOM   2376  O   LYS A 177      26.356  -9.732  -4.997  1.00 29.27           O  
ATOM   2377  CB  LYS A 177      24.809 -12.446  -3.983  1.00 29.27           C  
ATOM   2378  CG  LYS A 177      26.140 -13.184  -4.108  1.00 29.27           C  
ATOM   2379  CD  LYS A 177      25.910 -14.637  -4.526  1.00 29.27           C  
ATOM   2380  CE  LYS A 177      27.268 -15.335  -4.549  1.00 29.27           C  
ATOM   2381  NZ  LYS A 177      27.153 -16.735  -5.017  1.00 29.27           N1+
ATOM   2382  H   LYS A 177      23.193 -11.351  -2.459  1.00 29.27           H  
ATOM   2383  HA  LYS A 177      25.965 -10.969  -2.908  1.00 29.27           H  
ATOM   2384  HB2 LYS A 177      24.192 -12.995  -3.272  1.00 29.27           H  
ATOM   2385  HB3 LYS A 177      24.297 -12.426  -4.945  1.00 29.27           H  
ATOM   2386  HG2 LYS A 177      26.765 -12.684  -4.848  1.00 29.27           H  
ATOM   2387  HG3 LYS A 177      26.651 -13.166  -3.145  1.00 29.27           H  
ATOM   2388  HD2 LYS A 177      25.459 -14.655  -5.518  1.00 29.27           H  
ATOM   2389  HD3 LYS A 177      25.251 -15.127  -3.809  1.00 29.27           H  
ATOM   2390  HE2 LYS A 177      27.928 -14.769  -5.207  1.00 29.27           H  
ATOM   2391  HE3 LYS A 177      27.700 -15.294  -3.549  1.00 29.27           H  
ATOM   2392  HZ1 LYS A 177      26.553 -17.265  -4.402  1.00 29.27           H  
ATOM   2393  HZ2 LYS A 177      26.779 -16.746  -5.956  1.00 29.27           H  
ATOM   2394  HZ3 LYS A 177      28.071 -17.156  -5.037  1.00 29.27           H  
ATOM   2395  N   GLU A 178      24.159  -9.427  -5.179  1.00 30.12           N  
ATOM   2396  CA  GLU A 178      24.275  -8.383  -6.218  1.00 30.12           C  
ATOM   2397  C   GLU A 178      24.632  -7.004  -5.632  1.00 30.12           C  
ATOM   2398  O   GLU A 178      25.096  -6.141  -6.373  1.00 30.12           O  
ATOM   2399  CB  GLU A 178      22.977  -8.281  -7.051  1.00 30.12           C  
ATOM   2400  CG  GLU A 178      23.015  -8.959  -8.433  1.00 30.12           C  
ATOM   2401  CD  GLU A 178      21.715  -8.730  -9.243  1.00 30.12           C  
ATOM   2402  OE1 GLU A 178      21.790  -8.537 -10.490  1.00 30.12           O  
ATOM   2403  OE2 GLU A 178      20.629  -8.739  -8.616  1.00 30.12           O1-
ATOM   2404  H   GLU A 178      23.255  -9.568  -4.751  1.00 30.12           H  
ATOM   2405  HA  GLU A 178      25.094  -8.637  -6.891  1.00 30.12           H  
ATOM   2406  HB2 GLU A 178      22.148  -8.689  -6.473  1.00 30.12           H  
ATOM   2407  HB3 GLU A 178      22.776  -7.226  -7.242  1.00 30.12           H  
ATOM   2408  HG2 GLU A 178      23.864  -8.563  -8.991  1.00 30.12           H  
ATOM   2409  HG3 GLU A 178      23.169 -10.029  -8.294  1.00 30.12           H  
ATOM   2410  N   ALA A 179      24.418  -6.778  -4.329  1.00 30.23           N  
ATOM   2411  CA  ALA A 179      24.882  -5.564  -3.653  1.00 30.23           C  
ATOM   2412  C   ALA A 179      26.368  -5.639  -3.259  1.00 30.23           C  
ATOM   2413  O   ALA A 179      26.994  -4.596  -3.139  1.00 30.23           O  
ATOM   2414  CB  ALA A 179      23.982  -5.284  -2.443  1.00 30.23           C  
ATOM   2415  H   ALA A 179      24.069  -7.532  -3.755  1.00 30.23           H  
ATOM   2416  HA  ALA A 179      24.790  -4.721  -4.338  1.00 30.23           H  
ATOM   2417  HB1 ALA A 179      22.950  -5.157  -2.771  1.00 30.23           H  
ATOM   2418  HB2 ALA A 179      24.045  -6.107  -1.732  1.00 30.23           H  
ATOM   2419  HB3 ALA A 179      24.316  -4.369  -1.954  1.00 30.23           H  
ATOM   2420  N   GLU A 180      26.924  -6.840  -3.072  1.00 29.25           N  
ATOM   2421  CA  GLU A 180      28.352  -7.045  -2.775  1.00 29.25           C  
ATOM   2422  C   GLU A 180      29.237  -7.057  -4.033  1.00 29.25           C  
ATOM   2423  O   GLU A 180      30.412  -6.713  -3.950  1.00 29.25           O  
ATOM   2424  CB  GLU A 180      28.528  -8.345  -1.970  1.00 29.25           C  
ATOM   2425  CG  GLU A 180      28.000  -8.213  -0.530  1.00 29.25           C  
ATOM   2426  CD  GLU A 180      28.087  -9.515   0.289  1.00 29.25           C  
ATOM   2427  OE1 GLU A 180      27.965  -9.418   1.534  1.00 29.25           O  
ATOM   2428  OE2 GLU A 180      28.192 -10.615  -0.304  1.00 29.25           O1-
ATOM   2429  H   GLU A 180      26.334  -7.660  -3.097  1.00 29.25           H  
ATOM   2430  HA  GLU A 180      28.717  -6.217  -2.166  1.00 29.25           H  
ATOM   2431  HB2 GLU A 180      29.588  -8.595  -1.922  1.00 29.25           H  
ATOM   2432  HB3 GLU A 180      28.005  -9.151  -2.486  1.00 29.25           H  
ATOM   2433  HG2 GLU A 180      26.959  -7.892  -0.555  1.00 29.25           H  
ATOM   2434  HG3 GLU A 180      28.572  -7.434  -0.026  1.00 29.25           H  
ATOM   2435  N   ASP A 181      28.686  -7.389  -5.206  1.00 38.27           N  
ATOM   2436  CA  ASP A 181      29.418  -7.351  -6.484  1.00 38.27           C  
ATOM   2437  C   ASP A 181      29.517  -5.926  -7.101  1.00 38.27           C  
ATOM   2438  O   ASP A 181      29.925  -5.775  -8.258  1.00 38.27           O  
ATOM   2439  CB  ASP A 181      28.827  -8.394  -7.462  1.00 38.27           C  
ATOM   2440  CG  ASP A 181      29.200  -9.863  -7.181  1.00 38.27           C  
ATOM   2441  OD1 ASP A 181      30.174 -10.129  -6.441  1.00 38.27           O  
ATOM   2442  OD2 ASP A 181      28.538 -10.745  -7.785  1.00 38.27           O1-
ATOM   2443  H   ASP A 181      27.748  -7.763  -5.203  1.00 38.27           H  
ATOM   2444  HA  ASP A 181      30.449  -7.646  -6.287  1.00 38.27           H  
ATOM   2445  HB2 ASP A 181      27.741  -8.291  -7.473  1.00 38.27           H  
ATOM   2446  HB3 ASP A 181      29.180  -8.175  -8.470  1.00 38.27           H  
ATOM   2447  N   ARG A 182      29.150  -4.864  -6.363  1.00 32.31           N  
ATOM   2448  CA  ARG A 182      29.332  -3.449  -6.749  1.00 32.31           C  
ATOM   2449  C   ARG A 182      30.033  -2.649  -5.663  1.00 32.31           C  
ATOM   2450  O   ARG A 182      30.896  -1.831  -6.050  1.00 32.31           O  
ATOM   2451  CB  ARG A 182      27.989  -2.775  -7.051  1.00 32.31           C  
ATOM   2452  CG  ARG A 182      27.444  -3.134  -8.431  1.00 32.31           C  
ATOM   2453  CD  ARG A 182      26.280  -2.190  -8.745  1.00 32.31           C  
ATOM   2454  NE  ARG A 182      25.803  -2.364 -10.127  1.00 32.31           N  
ATOM   2455  CZ  ARG A 182      25.408  -1.413 -10.949  1.00 32.31           C  
ATOM   2456  NH1 ARG A 182      25.362  -0.160 -10.596  1.00 32.31           N1+
ATOM   2457  NH2 ARG A 182      25.051  -1.712 -12.165  1.00 32.31           N  
ATOM   2458  OXT ARG A 182      29.587  -2.769  -4.508  1.00 32.31           O1-
ATOM   2459  H   ARG A 182      28.936  -5.029  -5.390  1.00 32.31           H  
ATOM   2460  HA  ARG A 182      29.993  -3.381  -7.613  1.00 32.31           H  
ATOM   2461  HB2 ARG A 182      27.266  -3.038  -6.279  1.00 32.31           H  
ATOM   2462  HB3 ARG A 182      28.147  -1.697  -7.013  1.00 32.31           H  
ATOM   2463  HG2 ARG A 182      28.229  -3.000  -9.175  1.00 32.31           H  
ATOM   2464  HG3 ARG A 182      27.106  -4.171  -8.441  1.00 32.31           H  
ATOM   2465  HD2 ARG A 182      26.622  -1.167  -8.590  1.00 32.31           H  
ATOM   2466  HD3 ARG A 182      25.466  -2.395  -8.049  1.00 32.31           H  
ATOM   2467  HE  ARG A 182      25.821  -3.318 -10.460  1.00 32.31           H  
ATOM   2468 HH11 ARG A 182      25.678   0.067  -9.663  1.00 32.31           H  
ATOM   2469 HH12 ARG A 182      25.101   0.569 -11.245  1.00 32.31           H  
ATOM   2470 HH21 ARG A 182      24.782  -0.979 -12.806  1.00 32.31           H  
ATOM   2471 HH22 ARG A 182      25.143  -2.671 -12.468  1.00 32.31           H  
END
