# Supplementary material for: The structural landscape and diversity of Pyricularia oryzae MAX effectors revisited
Source: PLoS Pathog. 2024 May 6;20(5):e1012176. doi: 10.1371/journal.ppat.1012176 (PMC11132498; doi:10.1371/journal.ppat.1012176)
Supplement: S1 File — (ZIP) [file ppat.1012176.s018.zip › Supplementary_Data/MAX78.pdb]

ATOM      1  N   THR A  25      -6.584   4.917  39.037  1.00 43.03           N  
ATOM      2  CA  THR A  25      -5.671   4.744  37.901  1.00 43.03           C  
ATOM      3  C   THR A  25      -6.375   5.288  36.660  1.00 43.03           C  
ATOM      4  O   THR A  25      -7.495   4.841  36.398  1.00 43.03           O  
ATOM      5  CB  THR A  25      -5.340   3.252  37.705  1.00 43.03           C  
ATOM      6  CG2 THR A  25      -4.065   3.037  36.895  1.00 43.03           C  
ATOM      7  OG1 THR A  25      -5.152   2.645  38.965  1.00 43.03           O  
ATOM      8  H   THR A  25      -7.054   4.080  39.350  1.00 43.03           H  
ATOM      9  HA  THR A  25      -4.747   5.289  38.091  1.00 43.03           H  
ATOM     10  HB  THR A  25      -6.170   2.751  37.206  1.00 43.03           H  
ATOM     11  HG1 THR A  25      -4.770   1.777  38.812  1.00 43.03           H  
ATOM     12 HG21 THR A  25      -4.175   3.483  35.907  1.00 43.03           H  
ATOM     13 HG22 THR A  25      -3.879   1.970  36.774  1.00 43.03           H  
ATOM     14 HG23 THR A  25      -3.216   3.497  37.402  1.00 43.03           H  
ATOM     15  N   PRO A  26      -5.805   6.240  35.898  1.00 45.74           N  
ATOM     16  CA  PRO A  26      -6.378   6.568  34.609  1.00 45.74           C  
ATOM     17  C   PRO A  26      -6.232   5.314  33.755  1.00 45.74           C  
ATOM     18  O   PRO A  26      -5.127   4.907  33.397  1.00 45.74           O  
ATOM     19  CB  PRO A  26      -5.604   7.781  34.087  1.00 45.74           C  
ATOM     20  CG  PRO A  26      -4.242   7.653  34.768  1.00 45.74           C  
ATOM     21  CD  PRO A  26      -4.548   6.949  36.095  1.00 45.74           C  
ATOM     22  HA  PRO A  26      -7.431   6.830  34.708  1.00 45.74           H  
ATOM     23  HB2 PRO A  26      -6.093   8.694  34.427  1.00 45.74           H  
ATOM     24  HB3 PRO A  26      -5.516   7.779  33.001  1.00 45.74           H  
ATOM     25  HG2 PRO A  26      -3.779   8.627  34.928  1.00 45.74           H  
ATOM     26  HG3 PRO A  26      -3.589   7.022  34.165  1.00 45.74           H  
ATOM     27  HD2 PRO A  26      -3.738   6.265  36.345  1.00 45.74           H  
ATOM     28  HD3 PRO A  26      -4.673   7.690  36.885  1.00 45.74           H  
ATOM     29  N   ALA A  27      -7.361   4.660  33.485  1.00 49.68           N  
ATOM     30  CA  ALA A  27      -7.457   3.728  32.387  1.00 49.68           C  
ATOM     31  C   ALA A  27      -7.086   4.541  31.147  1.00 49.68           C  
ATOM     32  O   ALA A  27      -7.914   5.284  30.618  1.00 49.68           O  
ATOM     33  CB  ALA A  27      -8.878   3.146  32.337  1.00 49.68           C  
ATOM     34  H   ALA A  27      -8.214   4.967  33.929  1.00 49.68           H  
ATOM     35  HA  ALA A  27      -6.739   2.918  32.520  1.00 49.68           H  
ATOM     36  HB1 ALA A  27      -9.611   3.946  32.231  1.00 49.68           H  
ATOM     37  HB2 ALA A  27      -9.080   2.591  33.253  1.00 49.68           H  
ATOM     38  HB3 ALA A  27      -8.963   2.470  31.487  1.00 49.68           H  
ATOM     39  N   PHE A  28      -5.818   4.457  30.736  1.00 45.57           N  
ATOM     40  CA  PHE A  28      -5.417   4.753  29.377  1.00 45.57           C  
ATOM     41  C   PHE A  28      -6.340   3.890  28.537  1.00 45.57           C  
ATOM     42  O   PHE A  28      -6.145   2.680  28.416  1.00 45.57           O  
ATOM     43  CB  PHE A  28      -3.937   4.402  29.148  1.00 45.57           C  
ATOM     44  CG  PHE A  28      -2.974   5.513  29.514  1.00 45.57           C  
ATOM     45  CD1 PHE A  28      -2.541   6.416  28.524  1.00 45.57           C  
ATOM     46  CD2 PHE A  28      -2.506   5.649  30.835  1.00 45.57           C  
ATOM     47  CE1 PHE A  28      -1.640   7.445  28.849  1.00 45.57           C  
ATOM     48  CE2 PHE A  28      -1.604   6.678  31.160  1.00 45.57           C  
ATOM     49  CZ  PHE A  28      -1.170   7.574  30.167  1.00 45.57           C  
ATOM     50  H   PHE A  28      -5.152   3.996  31.339  1.00 45.57           H  
ATOM     51  HA  PHE A  28      -5.583   5.804  29.145  1.00 45.57           H  
ATOM     52  HB2 PHE A  28      -3.797   4.179  28.090  1.00 45.57           H  
ATOM     53  HB3 PHE A  28      -3.680   3.497  29.698  1.00 45.57           H  
ATOM     54  HD1 PHE A  28      -2.891   6.317  27.507  1.00 45.57           H  
ATOM     55  HD2 PHE A  28      -2.837   4.965  31.603  1.00 45.57           H  
ATOM     56  HE1 PHE A  28      -1.304   8.132  28.087  1.00 45.57           H  
ATOM     57  HE2 PHE A  28      -1.240   6.779  32.172  1.00 45.57           H  
ATOM     58  HZ  PHE A  28      -0.472   8.360  30.416  1.00 45.57           H  
ATOM     59  N   ARG A  29      -7.425   4.498  28.051  1.00 43.03           N  
ATOM     60  CA  ARG A  29      -8.210   3.928  26.980  1.00 43.03           C  
ATOM     61  C   ARG A  29      -7.195   3.794  25.868  1.00 43.03           C  
ATOM     62  O   ARG A  29      -6.846   4.777  25.221  1.00 43.03           O  
ATOM     63  CB  ARG A  29      -9.403   4.823  26.602  1.00 43.03           C  
ATOM     64  CG  ARG A  29     -10.487   4.830  27.691  1.00 43.03           C  
ATOM     65  CD  ARG A  29     -11.795   5.399  27.128  1.00 43.03           C  
ATOM     66  NE  ARG A  29     -12.864   5.450  28.145  1.00 43.03           N  
ATOM     67  CZ  ARG A  29     -14.044   6.031  28.000  1.00 43.03           C  
ATOM     68  NH1 ARG A  29     -14.394   6.612  26.886  1.00 43.03           N1+
ATOM     69  NH2 ARG A  29     -14.904   6.043  28.980  1.00 43.03           N  
ATOM     70  H   ARG A  29      -7.604   5.448  28.346  1.00 43.03           H  
ATOM     71  HA  ARG A  29      -8.563   2.933  27.252  1.00 43.03           H  
ATOM     72  HB2 ARG A  29      -9.830   4.432  25.679  1.00 43.03           H  
ATOM     73  HB3 ARG A  29      -9.065   5.842  26.415  1.00 43.03           H  
ATOM     74  HG2 ARG A  29     -10.667   3.809  28.030  1.00 43.03           H  
ATOM     75  HG3 ARG A  29     -10.151   5.431  28.536  1.00 43.03           H  
ATOM     76  HD2 ARG A  29     -11.597   6.404  26.755  1.00 43.03           H  
ATOM     77  HD3 ARG A  29     -12.119   4.776  26.294  1.00 43.03           H  
ATOM     78  HE  ARG A  29     -12.669   5.012  29.034  1.00 43.03           H  
ATOM     79 HH11 ARG A  29     -13.748   6.611  26.110  1.00 43.03           H  
ATOM     80 HH12 ARG A  29     -15.306   7.034  26.783  1.00 43.03           H  
ATOM     81 HH21 ARG A  29     -15.803   6.486  28.857  1.00 43.03           H  
ATOM     82 HH22 ARG A  29     -14.679   5.609  29.864  1.00 43.03           H  
ATOM     83  N   LEU A  30      -6.654   2.586  25.732  1.00 44.39           N  
ATOM     84  CA  LEU A  30      -6.130   2.097  24.483  1.00 44.39           C  
ATOM     85  C   LEU A  30      -7.283   2.338  23.522  1.00 44.39           C  
ATOM     86  O   LEU A  30      -8.227   1.554  23.444  1.00 44.39           O  
ATOM     87  CB  LEU A  30      -5.761   0.605  24.616  1.00 44.39           C  
ATOM     88  CG  LEU A  30      -4.397   0.375  25.301  1.00 44.39           C  
ATOM     89  CD1 LEU A  30      -4.506  -0.644  26.435  1.00 44.39           C  
ATOM     90  CD2 LEU A  30      -3.365  -0.135  24.293  1.00 44.39           C  
ATOM     91  H   LEU A  30      -6.823   1.917  26.470  1.00 44.39           H  
ATOM     92  HA  LEU A  30      -5.262   2.675  24.166  1.00 44.39           H  
ATOM     93  HB2 LEU A  30      -5.740   0.166  23.619  1.00 44.39           H  
ATOM     94  HB3 LEU A  30      -6.551   0.091  25.164  1.00 44.39           H  
ATOM     95  HG  LEU A  30      -4.034   1.312  25.725  1.00 44.39           H  
ATOM     96 HD11 LEU A  30      -3.530  -0.782  26.900  1.00 44.39           H  
ATOM     97 HD12 LEU A  30      -4.861  -1.599  26.049  1.00 44.39           H  
ATOM     98 HD13 LEU A  30      -5.200  -0.275  27.190  1.00 44.39           H  
ATOM     99 HD21 LEU A  30      -2.400  -0.260  24.785  1.00 44.39           H  
ATOM    100 HD22 LEU A  30      -3.683  -1.092  23.879  1.00 44.39           H  
ATOM    101 HD23 LEU A  30      -3.254   0.588  23.485  1.00 44.39           H  
ATOM    102  N   PHE A  31      -7.257   3.497  22.868  1.00 42.03           N  
ATOM    103  CA  PHE A  31      -7.904   3.676  21.597  1.00 42.03           C  
ATOM    104  C   PHE A  31      -7.174   2.685  20.704  1.00 42.03           C  
ATOM    105  O   PHE A  31      -6.235   3.030  19.992  1.00 42.03           O  
ATOM    106  CB  PHE A  31      -7.788   5.129  21.115  1.00 42.03           C  
ATOM    107  CG  PHE A  31      -8.583   6.144  21.912  1.00 42.03           C  
ATOM    108  CD1 PHE A  31      -9.938   6.378  21.606  1.00 42.03           C  
ATOM    109  CD2 PHE A  31      -7.959   6.891  22.928  1.00 42.03           C  
ATOM    110  CE1 PHE A  31     -10.660   7.361  22.306  1.00 42.03           C  
ATOM    111  CE2 PHE A  31      -8.682   7.873  23.629  1.00 42.03           C  
ATOM    112  CZ  PHE A  31     -10.030   8.113  23.313  1.00 42.03           C  
ATOM    113  H   PHE A  31      -6.579   4.187  23.158  1.00 42.03           H  
ATOM    114  HA  PHE A  31      -8.956   3.397  21.661  1.00 42.03           H  
ATOM    115  HB2 PHE A  31      -8.147   5.169  20.086  1.00 42.03           H  
ATOM    116  HB3 PHE A  31      -6.739   5.426  21.105  1.00 42.03           H  
ATOM    117  HD1 PHE A  31     -10.421   5.814  20.822  1.00 42.03           H  
ATOM    118  HD2 PHE A  31      -6.921   6.717  23.170  1.00 42.03           H  
ATOM    119  HE1 PHE A  31     -11.693   7.552  22.054  1.00 42.03           H  
ATOM    120  HE2 PHE A  31      -8.193   8.450  24.399  1.00 42.03           H  
ATOM    121  HZ  PHE A  31     -10.577   8.885  23.835  1.00 42.03           H  
ATOM    122  N   SER A  32      -7.584   1.423  20.803  1.00 44.83           N  
ATOM    123  CA  SER A  32      -7.473   0.432  19.760  1.00 44.83           C  
ATOM    124  C   SER A  32      -8.290   0.998  18.609  1.00 44.83           C  
ATOM    125  O   SER A  32      -9.385   0.526  18.329  1.00 44.83           O  
ATOM    126  CB  SER A  32      -8.048  -0.910  20.242  1.00 44.83           C  
ATOM    127  OG  SER A  32      -7.389  -1.354  21.413  1.00 44.83           O  
ATOM    128  H   SER A  32      -8.192   1.191  21.576  1.00 44.83           H  
ATOM    129  HA  SER A  32      -6.435   0.307  19.454  1.00 44.83           H  
ATOM    130  HB2 SER A  32      -9.108  -0.791  20.467  1.00 44.83           H  
ATOM    131  HB3 SER A  32      -7.937  -1.654  19.454  1.00 44.83           H  
ATOM    132  HG  SER A  32      -7.878  -2.098  21.772  1.00 44.83           H  
ATOM    133  N   LYS A  33      -7.819   2.096  18.004  1.00 49.00           N  
ATOM    134  CA  LYS A  33      -8.274   2.492  16.691  1.00 49.00           C  
ATOM    135  C   LYS A  33      -7.895   1.276  15.860  1.00 49.00           C  
ATOM    136  O   LYS A  33      -6.712   0.960  15.719  1.00 49.00           O  
ATOM    137  CB  LYS A  33      -7.604   3.790  16.211  1.00 49.00           C  
ATOM    138  CG  LYS A  33      -8.020   5.073  16.944  1.00 49.00           C  
ATOM    139  CD  LYS A  33      -7.476   6.300  16.191  1.00 49.00           C  
ATOM    140  CE  LYS A  33      -8.014   7.614  16.771  1.00 49.00           C  
ATOM    141  NZ  LYS A  33      -7.609   8.773  15.932  1.00 49.00           N1+
ATOM    142  H   LYS A  33      -6.943   2.472  18.337  1.00 49.00           H  
ATOM    143  HA  LYS A  33      -9.358   2.606  16.672  1.00 49.00           H  
ATOM    144  HB2 LYS A  33      -7.914   3.913  15.173  1.00 49.00           H  
ATOM    145  HB3 LYS A  33      -6.520   3.684  16.255  1.00 49.00           H  
ATOM    146  HG2 LYS A  33      -9.108   5.126  16.985  1.00 49.00           H  
ATOM    147  HG3 LYS A  33      -7.616   5.058  17.956  1.00 49.00           H  
ATOM    148  HD2 LYS A  33      -6.387   6.291  16.234  1.00 49.00           H  
ATOM    149  HD3 LYS A  33      -7.779   6.228  15.147  1.00 49.00           H  
ATOM    150  HE2 LYS A  33      -9.102   7.549  16.808  1.00 49.00           H  
ATOM    151  HE3 LYS A  33      -7.645   7.728  17.790  1.00 49.00           H  
ATOM    152  HZ1 LYS A  33      -7.981   9.638  16.297  1.00 49.00           H  
ATOM    153  HZ2 LYS A  33      -6.604   8.843  15.873  1.00 49.00           H  
ATOM    154  HZ3 LYS A  33      -7.962   8.658  14.993  1.00 49.00           H  
ATOM    155  N   GLN A  34      -8.886   0.479  15.497  1.00 54.09           N  
ATOM    156  CA  GLN A  34      -8.680  -0.560  14.513  1.00 54.09           C  
ATOM    157  C   GLN A  34      -8.369   0.178  13.217  1.00 54.09           C  
ATOM    158  O   GLN A  34      -8.967   1.203  12.902  1.00 54.09           O  
ATOM    159  CB  GLN A  34      -9.893  -1.510  14.484  1.00 54.09           C  
ATOM    160  CG  GLN A  34      -9.571  -2.726  15.373  1.00 54.09           C  
ATOM    161  CD  GLN A  34     -10.759  -3.474  15.968  1.00 54.09           C  
ATOM    162  NE2 GLN A  34     -10.495  -4.465  16.792  1.00 54.09           N  
ATOM    163  OE1 GLN A  34     -11.926  -3.203  15.769  1.00 54.09           O  
ATOM    164  H   GLN A  34      -9.838   0.756  15.687  1.00 54.09           H  
ATOM    165  HA  GLN A  34      -7.791  -1.133  14.775  1.00 54.09           H  
ATOM    166  HB2 GLN A  34     -10.072  -1.858  13.467  1.00 54.09           H  
ATOM    167  HB3 GLN A  34     -10.784  -0.992  14.838  1.00 54.09           H  
ATOM    168  HG2 GLN A  34      -8.969  -3.429  14.797  1.00 54.09           H  
ATOM    169  HG3 GLN A  34      -8.971  -2.395  16.220  1.00 54.09           H  
ATOM    170 HE21 GLN A  34      -9.543  -4.743  16.983  1.00 54.09           H  
ATOM    171 HE22 GLN A  34     -11.314  -4.928  17.161  1.00 54.09           H  
ATOM    172  N   GLN A  35      -7.288  -0.231  12.561  1.00 62.39           N  
ATOM    173  CA  GLN A  35      -6.973   0.285  11.240  1.00 62.39           C  
ATOM    174  C   GLN A  35      -8.010  -0.339  10.309  1.00 62.39           C  
ATOM    175  O   GLN A  35      -7.918  -1.509   9.943  1.00 62.39           O  
ATOM    176  CB  GLN A  35      -5.518  -0.034  10.874  1.00 62.39           C  
ATOM    177  CG  GLN A  35      -4.544   0.771  11.752  1.00 62.39           C  
ATOM    178  CD  GLN A  35      -3.092   0.336  11.606  1.00 62.39           C  
ATOM    179  NE2 GLN A  35      -2.296   0.424  12.647  1.00 62.39           N  
ATOM    180  OE1 GLN A  35      -2.623  -0.087  10.573  1.00 62.39           O  
ATOM    181  H   GLN A  35      -6.824  -1.079  12.854  1.00 62.39           H  
ATOM    182  HA  GLN A  35      -7.098   1.367  11.214  1.00 62.39           H  
ATOM    183  HB2 GLN A  35      -5.353   0.233   9.830  1.00 62.39           H  
ATOM    184  HB3 GLN A  35      -5.333  -1.101  10.999  1.00 62.39           H  
ATOM    185  HG2 GLN A  35      -4.822   0.654  12.800  1.00 62.39           H  
ATOM    186  HG3 GLN A  35      -4.616   1.827  11.492  1.00 62.39           H  
ATOM    187 HE21 GLN A  35      -2.631   0.797  13.524  1.00 62.39           H  
ATOM    188 HE22 GLN A  35      -1.340   0.152  12.468  1.00 62.39           H  
ATOM    189  N   ASP A  36      -9.061   0.428  10.044  1.00 71.27           N  
ATOM    190  CA  ASP A  36     -10.257  -0.048   9.353  1.00 71.27           C  
ATOM    191  C   ASP A  36     -10.088  -0.045   7.833  1.00 71.27           C  
ATOM    192  O   ASP A  36     -10.947  -0.563   7.130  1.00 71.27           O  
ATOM    193  CB  ASP A  36     -11.459   0.814   9.758  1.00 71.27           C  
ATOM    194  CG  ASP A  36     -11.739   0.789  11.263  1.00 71.27           C  
ATOM    195  OD1 ASP A  36     -11.677  -0.309  11.862  1.00 71.27           O  
ATOM    196  OD2 ASP A  36     -12.018   1.887  11.798  1.00 71.27           O1-
ATOM    197  H   ASP A  36      -9.149   1.293  10.559  1.00 71.27           H  
ATOM    198  HA  ASP A  36     -10.464  -1.074   9.658  1.00 71.27           H  
ATOM    199  HB2 ASP A  36     -11.277   1.840   9.438  1.00 71.27           H  
ATOM    200  HB3 ASP A  36     -12.348   0.454   9.240  1.00 71.27           H  
ATOM    201  N   CYS A  37      -8.994   0.517   7.313  1.00 76.04           N  
ATOM    202  CA  CYS A  37      -8.736   0.599   5.883  1.00 76.04           C  
ATOM    203  C   CYS A  37      -7.409  -0.067   5.525  1.00 76.04           C  
ATOM    204  O   CYS A  37      -6.364   0.257   6.092  1.00 76.04           O  
ATOM    205  CB  CYS A  37      -8.745   2.064   5.438  1.00 76.04           C  
ATOM    206  SG  CYS A  37     -10.228   3.033   5.824  1.00 76.04           S  
ATOM    207  H   CYS A  37      -8.318   0.932   7.939  1.00 76.04           H  
ATOM    208  HA  CYS A  37      -9.526   0.085   5.335  1.00 76.04           H  
ATOM    209  HB2 CYS A  37      -8.595   2.094   4.359  1.00 76.04           H  
ATOM    210  HB3 CYS A  37      -7.897   2.564   5.905  1.00 76.04           H  
ATOM    211  N   THR A  38      -7.442  -0.935   4.516  1.00 79.92           N  
ATOM    212  CA  THR A  38      -6.246  -1.495   3.884  1.00 79.92           C  
ATOM    213  C   THR A  38      -6.090  -0.929   2.486  1.00 79.92           C  
ATOM    214  O   THR A  38      -7.018  -0.964   1.682  1.00 79.92           O  
ATOM    215  CB  THR A  38      -6.287  -3.020   3.860  1.00 79.92           C  
ATOM    216  CG2 THR A  38      -5.069  -3.643   3.178  1.00 79.92           C  
ATOM    217  OG1 THR A  38      -6.242  -3.467   5.190  1.00 79.92           O  
ATOM    218  H   THR A  38      -8.335  -1.142   4.091  1.00 79.92           H  
ATOM    219  HA  THR A  38      -5.366  -1.215   4.462  1.00 79.92           H  
ATOM    220  HB  THR A  38      -7.200  -3.368   3.377  1.00 79.92           H  
ATOM    221  HG1 THR A  38      -7.019  -3.138   5.649  1.00 79.92           H  
ATOM    222 HG21 THR A  38      -5.072  -3.416   2.112  1.00 79.92           H  
ATOM    223 HG22 THR A  38      -4.156  -3.255   3.630  1.00 79.92           H  
ATOM    224 HG23 THR A  38      -5.098  -4.725   3.301  1.00 79.92           H  
ATOM    225  N   ILE A  39      -4.902  -0.411   2.210  1.00 81.50           N  
ATOM    226  CA  ILE A  39      -4.501   0.218   0.964  1.00 81.50           C  
ATOM    227  C   ILE A  39      -3.509  -0.697   0.261  1.00 81.50           C  
ATOM    228  O   ILE A  39      -2.465  -1.002   0.819  1.00 81.50           O  
ATOM    229  CB  ILE A  39      -3.882   1.605   1.241  1.00 81.50           C  
ATOM    230  CG1 ILE A  39      -4.779   2.522   2.102  1.00 81.50           C  
ATOM    231  CG2 ILE A  39      -3.509   2.281  -0.089  1.00 81.50           C  
ATOM    232  CD1 ILE A  39      -6.251   2.583   1.672  1.00 81.50           C  
ATOM    233  H   ILE A  39      -4.192  -0.480   2.925  1.00 81.50           H  
ATOM    234  HA  ILE A  39      -5.376   0.347   0.328  1.00 81.50           H  
ATOM    235  HB  ILE A  39      -2.956   1.464   1.799  1.00 81.50           H  
ATOM    236 HG12 ILE A  39      -4.743   2.183   3.137  1.00 81.50           H  
ATOM    237 HG13 ILE A  39      -4.364   3.530   2.080  1.00 81.50           H  
ATOM    238 HG21 ILE A  39      -3.241   3.325   0.078  1.00 81.50           H  
ATOM    239 HG22 ILE A  39      -2.653   1.778  -0.538  1.00 81.50           H  
ATOM    240 HG23 ILE A  39      -4.349   2.222  -0.781  1.00 81.50           H  
ATOM    241 HD11 ILE A  39      -6.785   1.699   2.021  1.00 81.50           H  
ATOM    242 HD12 ILE A  39      -6.731   3.458   2.109  1.00 81.50           H  
ATOM    243 HD13 ILE A  39      -6.324   2.631   0.586  1.00 81.50           H  
ATOM    244  N   ASN A  40      -3.808  -1.102  -0.966  1.00 83.65           N  
ATOM    245  CA  ASN A  40      -2.912  -1.857  -1.830  1.00 83.65           C  
ATOM    246  C   ASN A  40      -2.439  -0.957  -2.963  1.00 83.65           C  
ATOM    247  O   ASN A  40      -3.257  -0.387  -3.689  1.00 83.65           O  
ATOM    248  CB  ASN A  40      -3.643  -3.091  -2.376  1.00 83.65           C  
ATOM    249  CG  ASN A  40      -3.953  -4.124  -1.316  1.00 83.65           C  
ATOM    250  ND2 ASN A  40      -4.832  -5.050  -1.611  1.00 83.65           N  
ATOM    251  OD1 ASN A  40      -3.408  -4.146  -0.227  1.00 83.65           O  
ATOM    252  H   ASN A  40      -4.671  -0.766  -1.368  1.00 83.65           H  
ATOM    253  HA  ASN A  40      -2.036  -2.191  -1.274  1.00 83.65           H  
ATOM    254  HB2 ASN A  40      -4.574  -2.779  -2.849  1.00 83.65           H  
ATOM    255  HB3 ASN A  40      -3.018  -3.571  -3.130  1.00 83.65           H  
ATOM    256 HD21 ASN A  40      -5.021  -5.732  -0.891  1.00 83.65           H  
ATOM    257 HD22 ASN A  40      -5.305  -5.035  -2.504  1.00 83.65           H  
ATOM    258  N   VAL A  41      -1.128  -0.871  -3.138  1.00 82.49           N  
ATOM    259  CA  VAL A  41      -0.503  -0.218  -4.281  1.00 82.49           C  
ATOM    260  C   VAL A  41      -0.051  -1.297  -5.244  1.00 82.49           C  
ATOM    261  O   VAL A  41       0.744  -2.163  -4.885  1.00 82.49           O  
ATOM    262  CB  VAL A  41       0.648   0.703  -3.859  1.00 82.49           C  
ATOM    263  CG1 VAL A  41       1.159   1.484  -5.076  1.00 82.49           C  
ATOM    264  CG2 VAL A  41       0.161   1.711  -2.810  1.00 82.49           C  
ATOM    265  H   VAL A  41      -0.520  -1.385  -2.516  1.00 82.49           H  
ATOM    266  HA  VAL A  41      -1.240   0.405  -4.789  1.00 82.49           H  
ATOM    267  HB  VAL A  41       1.467   0.119  -3.439  1.00 82.49           H  
ATOM    268 HG11 VAL A  41       1.604   0.804  -5.801  1.00 82.49           H  
ATOM    269 HG12 VAL A  41       0.343   2.031  -5.548  1.00 82.49           H  
ATOM    270 HG13 VAL A  41       1.924   2.193  -4.758  1.00 82.49           H  
ATOM    271 HG21 VAL A  41      -0.009   1.207  -1.859  1.00 82.49           H  
ATOM    272 HG22 VAL A  41       0.921   2.479  -2.665  1.00 82.49           H  
ATOM    273 HG23 VAL A  41      -0.761   2.188  -3.143  1.00 82.49           H  
ATOM    274  N   ALA A  42      -0.584  -1.252  -6.458  1.00 81.53           N  
ATOM    275  CA  ALA A  42      -0.208  -2.119  -7.555  1.00 81.53           C  
ATOM    276  C   ALA A  42       0.634  -1.358  -8.585  1.00 81.53           C  
ATOM    277  O   ALA A  42       0.434  -0.159  -8.790  1.00 81.53           O  
ATOM    278  CB  ALA A  42      -1.463  -2.754  -8.161  1.00 81.53           C  
ATOM    279  H   ALA A  42      -1.212  -0.493  -6.677  1.00 81.53           H  
ATOM    280  HA  ALA A  42       0.410  -2.919  -7.147  1.00 81.53           H  
ATOM    281  HB1 ALA A  42      -1.169  -3.450  -8.947  1.00 81.53           H  
ATOM    282  HB2 ALA A  42      -2.013  -3.297  -7.392  1.00 81.53           H  
ATOM    283  HB3 ALA A  42      -2.098  -1.979  -8.591  1.00 81.53           H  
ATOM    284  N   ASP A  43       1.564  -2.054  -9.229  1.00 82.12           N  
ATOM    285  CA  ASP A  43       2.278  -1.556 -10.403  1.00 82.12           C  
ATOM    286  C   ASP A  43       1.406  -1.606 -11.674  1.00 82.12           C  
ATOM    287  O   ASP A  43       0.244  -2.031 -11.652  1.00 82.12           O  
ATOM    288  CB  ASP A  43       3.625  -2.296 -10.549  1.00 82.12           C  
ATOM    289  CG  ASP A  43       3.524  -3.798 -10.852  1.00 82.12           C  
ATOM    290  OD1 ASP A  43       2.428  -4.256 -11.245  1.00 82.12           O  
ATOM    291  OD2 ASP A  43       4.544  -4.500 -10.680  1.00 82.12           O1-
ATOM    292  H   ASP A  43       1.664  -3.037  -9.017  1.00 82.12           H  
ATOM    293  HA  ASP A  43       2.516  -0.504 -10.241  1.00 82.12           H  
ATOM    294  HB2 ASP A  43       4.189  -2.162  -9.626  1.00 82.12           H  
ATOM    295  HB3 ASP A  43       4.199  -1.822 -11.345  1.00 82.12           H  
ATOM    296  N   GLY A  44       1.972  -1.161 -12.800  1.00 77.72           N  
ATOM    297  CA  GLY A  44       1.298  -1.179 -14.104  1.00 77.72           C  
ATOM    298  C   GLY A  44       0.964  -2.581 -14.617  1.00 77.72           C  
ATOM    299  O   GLY A  44       0.056  -2.723 -15.434  1.00 77.72           O  
ATOM    300  H   GLY A  44       2.932  -0.849 -12.762  1.00 77.72           H  
ATOM    301  HA2 GLY A  44       0.359  -0.630 -14.035  1.00 77.72           H  
ATOM    302  HA3 GLY A  44       1.938  -0.695 -14.841  1.00 77.72           H  
ATOM    303  N   ASP A  45       1.638  -3.606 -14.093  1.00 81.85           N  
ATOM    304  CA  ASP A  45       1.391  -5.021 -14.373  1.00 81.85           C  
ATOM    305  C   ASP A  45       0.319  -5.627 -13.442  1.00 81.85           C  
ATOM    306  O   ASP A  45      -0.011  -6.812 -13.545  1.00 81.85           O  
ATOM    307  CB  ASP A  45       2.721  -5.787 -14.282  1.00 81.85           C  
ATOM    308  CG  ASP A  45       3.704  -5.373 -15.379  1.00 81.85           C  
ATOM    309  OD1 ASP A  45       3.446  -5.755 -16.542  1.00 81.85           O  
ATOM    310  OD2 ASP A  45       4.734  -4.746 -15.046  1.00 81.85           O1-
ATOM    311  H   ASP A  45       2.324  -3.419 -13.376  1.00 81.85           H  
ATOM    312  HA  ASP A  45       1.021  -5.120 -15.393  1.00 81.85           H  
ATOM    313  HB2 ASP A  45       2.526  -6.854 -14.389  1.00 81.85           H  
ATOM    314  HB3 ASP A  45       3.174  -5.636 -13.302  1.00 81.85           H  
ATOM    315  N   GLY A  46      -0.246  -4.830 -12.527  1.00 78.43           N  
ATOM    316  CA  GLY A  46      -1.269  -5.253 -11.572  1.00 78.43           C  
ATOM    317  C   GLY A  46      -0.726  -6.047 -10.382  1.00 78.43           C  
ATOM    318  O   GLY A  46      -1.504  -6.672  -9.657  1.00 78.43           O  
ATOM    319  H   GLY A  46       0.132  -3.898 -12.432  1.00 78.43           H  
ATOM    320  HA2 GLY A  46      -2.009  -5.867 -12.086  1.00 78.43           H  
ATOM    321  HA3 GLY A  46      -1.760  -4.361 -11.182  1.00 78.43           H  
ATOM    322  N   ARG A  47       0.590  -6.048 -10.155  1.00 80.27           N  
ATOM    323  CA  ARG A  47       1.216  -6.710  -9.006  1.00 80.27           C  
ATOM    324  C   ARG A  47       1.234  -5.772  -7.816  1.00 80.27           C  
ATOM    325  O   ARG A  47       1.655  -4.628  -7.931  1.00 80.27           O  
ATOM    326  CB  ARG A  47       2.647  -7.135  -9.333  1.00 80.27           C  
ATOM    327  CG  ARG A  47       2.713  -8.085 -10.528  1.00 80.27           C  
ATOM    328  CD  ARG A  47       4.175  -8.411 -10.814  1.00 80.27           C  
ATOM    329  NE  ARG A  47       4.280  -9.482 -11.818  1.00 80.27           N  
ATOM    330  CZ  ARG A  47       5.392  -9.866 -12.410  1.00 80.27           C  
ATOM    331  NH1 ARG A  47       6.541  -9.320 -12.124  1.00 80.27           N1+
ATOM    332  NH2 ARG A  47       5.363 -10.801 -13.317  1.00 80.27           N  
ATOM    333  H   ARG A  47       1.172  -5.459 -10.733  1.00 80.27           H  
ATOM    334  HA  ARG A  47       0.633  -7.593  -8.745  1.00 80.27           H  
ATOM    335  HB2 ARG A  47       3.074  -7.629  -8.460  1.00 80.27           H  
ATOM    336  HB3 ARG A  47       3.246  -6.248  -9.540  1.00 80.27           H  
ATOM    337  HG2 ARG A  47       2.280  -7.618 -11.413  1.00 80.27           H  
ATOM    338  HG3 ARG A  47       2.164  -8.997 -10.293  1.00 80.27           H  
ATOM    339  HD2 ARG A  47       4.662  -8.725  -9.890  1.00 80.27           H  
ATOM    340  HD3 ARG A  47       4.654  -7.502 -11.176  1.00 80.27           H  
ATOM    341  HE  ARG A  47       3.406  -9.831 -12.185  1.00 80.27           H  
ATOM    342 HH11 ARG A  47       6.511  -8.484 -11.558  1.00 80.27           H  
ATOM    343 HH12 ARG A  47       7.355  -9.492 -12.695  1.00 80.27           H  
ATOM    344 HH21 ARG A  47       4.467 -11.126 -13.650  1.00 80.27           H  
ATOM    345 HH22 ARG A  47       6.199 -10.996 -13.850  1.00 80.27           H  
ATOM    346  N   ILE A  48       0.817  -6.274  -6.656  1.00 81.03           N  
ATOM    347  CA  ILE A  48       0.864  -5.511  -5.407  1.00 81.03           C  
ATOM    348  C   ILE A  48       2.329  -5.340  -4.993  1.00 81.03           C  
ATOM    349  O   ILE A  48       3.009  -6.324  -4.697  1.00 81.03           O  
ATOM    350  CB  ILE A  48       0.004  -6.168  -4.307  1.00 81.03           C  
ATOM    351  CG1 ILE A  48      -1.460  -6.319  -4.789  1.00 81.03           C  
ATOM    352  CG2 ILE A  48       0.068  -5.319  -3.025  1.00 81.03           C  
ATOM    353  CD1 ILE A  48      -2.392  -7.002  -3.781  1.00 81.03           C  
ATOM    354  H   ILE A  48       0.500  -7.232  -6.630  1.00 81.03           H  
ATOM    355  HA  ILE A  48       0.447  -4.522  -5.596  1.00 81.03           H  
ATOM    356  HB  ILE A  48       0.406  -7.157  -4.089  1.00 81.03           H  
ATOM    357 HG12 ILE A  48      -1.483  -6.919  -5.699  1.00 81.03           H  
ATOM    358 HG13 ILE A  48      -1.863  -5.335  -5.026  1.00 81.03           H  
ATOM    359 HG21 ILE A  48       1.096  -5.209  -2.680  1.00 81.03           H  
ATOM    360 HG22 ILE A  48      -0.346  -4.326  -3.200  1.00 81.03           H  
ATOM    361 HG23 ILE A  48      -0.480  -5.802  -2.217  1.00 81.03           H  
ATOM    362 HD11 ILE A  48      -1.973  -7.961  -3.478  1.00 81.03           H  
ATOM    363 HD12 ILE A  48      -2.536  -6.371  -2.903  1.00 81.03           H  
ATOM    364 HD13 ILE A  48      -3.363  -7.169  -4.246  1.00 81.03           H  
ATOM    365  N   VAL A  49       2.795  -4.093  -4.993  1.00 81.35           N  
ATOM    366  CA  VAL A  49       4.160  -3.697  -4.620  1.00 81.35           C  
ATOM    367  C   VAL A  49       4.254  -3.218  -3.175  1.00 81.35           C  
ATOM    368  O   VAL A  49       5.297  -3.383  -2.550  1.00 81.35           O  
ATOM    369  CB  VAL A  49       4.715  -2.617  -5.568  1.00 81.35           C  
ATOM    370  CG1 VAL A  49       4.934  -3.195  -6.970  1.00 81.35           C  
ATOM    371  CG2 VAL A  49       3.827  -1.367  -5.678  1.00 81.35           C  
ATOM    372  H   VAL A  49       2.152  -3.357  -5.248  1.00 81.35           H  
ATOM    373  HA  VAL A  49       4.815  -4.565  -4.693  1.00 81.35           H  
ATOM    374  HB  VAL A  49       5.688  -2.305  -5.187  1.00 81.35           H  
ATOM    375 HG11 VAL A  49       3.982  -3.451  -7.435  1.00 81.35           H  
ATOM    376 HG12 VAL A  49       5.451  -2.465  -7.593  1.00 81.35           H  
ATOM    377 HG13 VAL A  49       5.550  -4.092  -6.910  1.00 81.35           H  
ATOM    378 HG21 VAL A  49       4.371  -0.585  -6.207  1.00 81.35           H  
ATOM    379 HG22 VAL A  49       2.914  -1.595  -6.227  1.00 81.35           H  
ATOM    380 HG23 VAL A  49       3.579  -0.983  -4.689  1.00 81.35           H  
ATOM    381  N   ASP A  50       3.169  -2.663  -2.634  1.00 80.66           N  
ATOM    382  CA  ASP A  50       3.082  -2.243  -1.236  1.00 80.66           C  
ATOM    383  C   ASP A  50       1.645  -2.400  -0.730  1.00 80.66           C  
ATOM    384  O   ASP A  50       0.680  -2.214  -1.477  1.00 80.66           O  
ATOM    385  CB  ASP A  50       3.596  -0.793  -1.061  1.00 80.66           C  
ATOM    386  CG  ASP A  50       3.869  -0.409   0.408  1.00 80.66           C  
ATOM    387  OD1 ASP A  50       3.952  -1.318   1.262  1.00 80.66           O  
ATOM    388  OD2 ASP A  50       3.955   0.804   0.736  1.00 80.66           O1-
ATOM    389  H   ASP A  50       2.335  -2.576  -3.197  1.00 80.66           H  
ATOM    390  HA  ASP A  50       3.720  -2.901  -0.646  1.00 80.66           H  
ATOM    391  HB2 ASP A  50       2.869  -0.100  -1.485  1.00 80.66           H  
ATOM    392  HB3 ASP A  50       4.529  -0.681  -1.613  1.00 80.66           H  
ATOM    393  N   THR A  51       1.500  -2.704   0.556  1.00 80.13           N  
ATOM    394  CA  THR A  51       0.202  -2.729   1.237  1.00 80.13           C  
ATOM    395  C   THR A  51       0.321  -1.981   2.560  1.00 80.13           C  
ATOM    396  O   THR A  51       1.227  -2.227   3.351  1.00 80.13           O  
ATOM    397  CB  THR A  51      -0.365  -4.157   1.395  1.00 80.13           C  
ATOM    398  CG2 THR A  51      -1.568  -4.234   2.335  1.00 80.13           C  
ATOM    399  OG1 THR A  51      -0.785  -4.678   0.166  1.00 80.13           O  
ATOM    400  H   THR A  51       2.342  -2.706   1.114  1.00 80.13           H  
ATOM    401  HA  THR A  51      -0.506  -2.183   0.614  1.00 80.13           H  
ATOM    402  HB  THR A  51       0.400  -4.848   1.748  1.00 80.13           H  
ATOM    403  HG1 THR A  51      -1.706  -4.428   0.056  1.00 80.13           H  
ATOM    404 HG21 THR A  51      -2.298  -3.471   2.067  1.00 80.13           H  
ATOM    405 HG22 THR A  51      -2.029  -5.219   2.260  1.00 80.13           H  
ATOM    406 HG23 THR A  51      -1.245  -4.082   3.365  1.00 80.13           H  
ATOM    407  N   ARG A  52      -0.603  -1.070   2.847  1.00 75.89           N  
ATOM    408  CA  ARG A  52      -0.611  -0.240   4.054  1.00 75.89           C  
ATOM    409  C   ARG A  52      -1.939  -0.348   4.764  1.00 75.89           C  
ATOM    410  O   ARG A  52      -2.971  -0.518   4.134  1.00 75.89           O  
ATOM    411  CB  ARG A  52      -0.288   1.219   3.693  1.00 75.89           C  
ATOM    412  CG  ARG A  52       1.123   1.402   3.123  1.00 75.89           C  
ATOM    413  CD  ARG A  52       2.188   1.002   4.145  1.00 75.89           C  
ATOM    414  NE  ARG A  52       3.517   1.231   3.593  1.00 75.89           N  
ATOM    415  CZ  ARG A  52       4.554   1.715   4.228  1.00 75.89           C  
ATOM    416  NH1 ARG A  52       4.626   1.813   5.528  1.00 75.89           N1+
ATOM    417  NH2 ARG A  52       5.550   2.121   3.520  1.00 75.89           N  
ATOM    418  H   ARG A  52      -1.353  -0.950   2.182  1.00 75.89           H  
ATOM    419  HA  ARG A  52       0.134  -0.617   4.755  1.00 75.89           H  
ATOM    420  HB2 ARG A  52      -0.390   1.842   4.581  1.00 75.89           H  
ATOM    421  HB3 ARG A  52      -1.007   1.575   2.954  1.00 75.89           H  
ATOM    422  HG2 ARG A  52       1.244   0.810   2.216  1.00 75.89           H  
ATOM    423  HG3 ARG A  52       1.258   2.451   2.862  1.00 75.89           H  
ATOM    424  HD2 ARG A  52       2.105  -0.060   4.380  1.00 75.89           H  
ATOM    425  HD3 ARG A  52       2.041   1.589   5.051  1.00 75.89           H  
ATOM    426  HE  ARG A  52       3.636   1.040   2.608  1.00 75.89           H  
ATOM    427 HH11 ARG A  52       3.845   1.473   6.071  1.00 75.89           H  
ATOM    428 HH12 ARG A  52       5.430   2.269   5.936  1.00 75.89           H  
ATOM    429 HH21 ARG A  52       6.330   2.637   3.901  1.00 75.89           H  
ATOM    430 HH22 ARG A  52       5.451   2.049   2.518  1.00 75.89           H  
ATOM    431  N   GLN A  53      -1.914  -0.216   6.079  1.00 75.18           N  
ATOM    432  CA  GLN A  53      -3.121  -0.141   6.889  1.00 75.18           C  
ATOM    433  C   GLN A  53      -3.204   1.255   7.505  1.00 75.18           C  
ATOM    434  O   GLN A  53      -2.193   1.831   7.909  1.00 75.18           O  
ATOM    435  CB  GLN A  53      -3.137  -1.282   7.911  1.00 75.18           C  
ATOM    436  CG  GLN A  53      -3.338  -2.652   7.257  1.00 75.18           C  
ATOM    437  CD  GLN A  53      -3.339  -3.792   8.273  1.00 75.18           C  
ATOM    438  NE2 GLN A  53      -2.686  -4.894   7.963  1.00 75.18           N  
ATOM    439  OE1 GLN A  53      -3.914  -3.734   9.350  1.00 75.18           O  
ATOM    440  H   GLN A  53      -1.038  -0.014   6.541  1.00 75.18           H  
ATOM    441  HA  GLN A  53      -4.001  -0.267   6.260  1.00 75.18           H  
ATOM    442  HB2 GLN A  53      -3.961  -1.118   8.606  1.00 75.18           H  
ATOM    443  HB3 GLN A  53      -2.192  -1.293   8.455  1.00 75.18           H  
ATOM    444  HG2 GLN A  53      -4.293  -2.661   6.732  1.00 75.18           H  
ATOM    445  HG3 GLN A  53      -2.547  -2.826   6.527  1.00 75.18           H  
ATOM    446 HE21 GLN A  53      -2.751  -5.673   8.603  1.00 75.18           H  
ATOM    447 HE22 GLN A  53      -2.260  -4.989   7.052  1.00 75.18           H  
ATOM    448  N   THR A  54      -4.398   1.837   7.491  1.00 73.89           N  
ATOM    449  CA  THR A  54      -4.644   3.190   7.993  1.00 73.89           C  
ATOM    450  C   THR A  54      -6.045   3.310   8.583  1.00 73.89           C  
ATOM    451  O   THR A  54      -6.866   2.395   8.492  1.00 73.89           O  
ATOM    452  CB  THR A  54      -4.374   4.235   6.898  1.00 73.89           C  
ATOM    453  CG2 THR A  54      -5.434   4.301   5.803  1.00 73.89           C  
ATOM    454  OG1 THR A  54      -4.279   5.520   7.468  1.00 73.89           O  
ATOM    455  H   THR A  54      -5.189   1.310   7.150  1.00 73.89           H  
ATOM    456  HA  THR A  54      -3.943   3.389   8.803  1.00 73.89           H  
ATOM    457  HB  THR A  54      -3.415   4.009   6.433  1.00 73.89           H  
ATOM    458  HG1 THR A  54      -4.008   6.116   6.767  1.00 73.89           H  
ATOM    459 HG21 THR A  54      -6.404   4.577   6.218  1.00 73.89           H  
ATOM    460 HG22 THR A  54      -5.513   3.336   5.302  1.00 73.89           H  
ATOM    461 HG23 THR A  54      -5.136   5.062   5.082  1.00 73.89           H  
ATOM    462  N   PHE A  55      -6.310   4.443   9.226  1.00 70.27           N  
ATOM    463  CA  PHE A  55      -7.613   4.757   9.796  1.00 70.27           C  
ATOM    464  C   PHE A  55      -8.533   5.376   8.751  1.00 70.27           C  
ATOM    465  O   PHE A  55      -8.091   6.156   7.902  1.00 70.27           O  
ATOM    466  CB  PHE A  55      -7.447   5.671  11.016  1.00 70.27           C  
ATOM    467  CG  PHE A  55      -6.534   5.072  12.058  1.00 70.27           C  
ATOM    468  CD1 PHE A  55      -6.937   3.897  12.701  1.00 70.27           C  
ATOM    469  CD2 PHE A  55      -5.249   5.596  12.295  1.00 70.27           C  
ATOM    470  CE1 PHE A  55      -6.041   3.236  13.546  1.00 70.27           C  
ATOM    471  CE2 PHE A  55      -4.381   4.962  13.204  1.00 70.27           C  
ATOM    472  CZ  PHE A  55      -4.782   3.777  13.840  1.00 70.27           C  
ATOM    473  H   PHE A  55      -5.628   5.185   9.153  1.00 70.27           H  
ATOM    474  HA  PHE A  55      -8.080   3.832  10.132  1.00 70.27           H  
ATOM    475  HB2 PHE A  55      -8.426   5.844  11.463  1.00 70.27           H  
ATOM    476  HB3 PHE A  55      -7.050   6.635  10.700  1.00 70.27           H  
ATOM    477  HD1 PHE A  55      -7.901   3.461  12.486  1.00 70.27           H  
ATOM    478  HD2 PHE A  55      -4.922   6.476  11.761  1.00 70.27           H  
ATOM    479  HE1 PHE A  55      -6.317   2.262  13.922  1.00 70.27           H  
ATOM    480  HE2 PHE A  55      -3.393   5.362  13.376  1.00 70.27           H  
ATOM    481  HZ  PHE A  55      -4.106   3.252  14.498  1.00 70.27           H  
ATOM    482  N   ASN A  56      -9.822   5.069   8.858  1.00 66.15           N  
ATOM    483  CA  ASN A  56     -10.851   5.758   8.094  1.00 66.15           C  
ATOM    484  C   ASN A  56     -10.868   7.263   8.428  1.00 66.15           C  
ATOM    485  O   ASN A  56     -10.571   7.686   9.545  1.00 66.15           O  
ATOM    486  CB  ASN A  56     -12.212   5.057   8.303  1.00 66.15           C  
ATOM    487  CG  ASN A  56     -12.675   4.935   9.750  1.00 66.15           C  
ATOM    488  ND2 ASN A  56     -13.686   4.141   9.994  1.00 66.15           N  
ATOM    489  OD1 ASN A  56     -12.123   5.499  10.679  1.00 66.15           O  
ATOM    490  H   ASN A  56     -10.131   4.499   9.634  1.00 66.15           H  
ATOM    491  HA  ASN A  56     -10.595   5.671   7.038  1.00 66.15           H  
ATOM    492  HB2 ASN A  56     -12.982   5.590   7.745  1.00 66.15           H  
ATOM    493  HB3 ASN A  56     -12.149   4.050   7.889  1.00 66.15           H  
ATOM    494 HD21 ASN A  56     -14.084   3.596   9.243  1.00 66.15           H  
ATOM    495 HD22 ASN A  56     -13.737   3.821  10.951  1.00 66.15           H  
ATOM    496  N   GLY A  57     -11.213   8.084   7.436  1.00 57.80           N  
ATOM    497  CA  GLY A  57     -11.591   9.482   7.669  1.00 57.80           C  
ATOM    498  C   GLY A  57     -10.457  10.503   7.595  1.00 57.80           C  
ATOM    499  O   GLY A  57     -10.261  11.267   8.535  1.00 57.80           O  
ATOM    500  H   GLY A  57     -11.349   7.688   6.517  1.00 57.80           H  
ATOM    501  HA2 GLY A  57     -12.335   9.769   6.926  1.00 57.80           H  
ATOM    502  HA3 GLY A  57     -12.057   9.570   8.650  1.00 57.80           H  
ATOM    503  N   GLY A  58      -9.757  10.577   6.457  1.00 57.64           N  
ATOM    504  CA  GLY A  58      -8.818  11.669   6.164  1.00 57.64           C  
ATOM    505  C   GLY A  58      -7.375  11.397   6.585  1.00 57.64           C  
ATOM    506  O   GLY A  58      -6.584  12.329   6.720  1.00 57.64           O  
ATOM    507  H   GLY A  58      -9.923   9.906   5.721  1.00 57.64           H  
ATOM    508  HA2 GLY A  58      -8.816  11.840   5.087  1.00 57.64           H  
ATOM    509  HA3 GLY A  58      -9.148  12.586   6.653  1.00 57.64           H  
ATOM    510  N   SER A  59      -7.021  10.129   6.802  1.00 63.43           N  
ATOM    511  CA  SER A  59      -5.653   9.747   7.149  1.00 63.43           C  
ATOM    512  C   SER A  59      -4.768   9.706   5.904  1.00 63.43           C  
ATOM    513  O   SER A  59      -5.134   9.126   4.880  1.00 63.43           O  
ATOM    514  CB  SER A  59      -5.613   8.409   7.886  1.00 63.43           C  
ATOM    515  OG  SER A  59      -6.405   8.464   9.055  1.00 63.43           O  
ATOM    516  H   SER A  59      -7.702   9.404   6.626  1.00 63.43           H  
ATOM    517  HA  SER A  59      -5.251  10.498   7.830  1.00 63.43           H  
ATOM    518  HB2 SER A  59      -4.583   8.189   8.165  1.00 63.43           H  
ATOM    519  HB3 SER A  59      -5.981   7.620   7.231  1.00 63.43           H  
ATOM    520  HG  SER A  59      -7.260   8.090   8.830  1.00 63.43           H  
ATOM    521  N   LEU A  60      -3.577  10.296   6.012  1.00 65.70           N  
ATOM    522  CA  LEU A  60      -2.531  10.197   5.001  1.00 65.70           C  
ATOM    523  C   LEU A  60      -1.803   8.854   5.160  1.00 65.70           C  
ATOM    524  O   LEU A  60      -1.164   8.614   6.184  1.00 65.70           O  
ATOM    525  CB  LEU A  60      -1.589  11.410   5.145  1.00 65.70           C  
ATOM    526  CG  LEU A  60      -0.569  11.525   4.000  1.00 65.70           C  
ATOM    527  CD1 LEU A  60      -1.246  11.974   2.700  1.00 65.70           C  
ATOM    528  CD2 LEU A  60       0.519  12.532   4.378  1.00 65.70           C  
ATOM    529  H   LEU A  60      -3.353  10.776   6.872  1.00 65.70           H  
ATOM    530  HA  LEU A  60      -3.002  10.223   4.019  1.00 65.70           H  
ATOM    531  HB2 LEU A  60      -2.179  12.326   5.179  1.00 65.70           H  
ATOM    532  HB3 LEU A  60      -1.053  11.320   6.090  1.00 65.70           H  
ATOM    533  HG  LEU A  60      -0.098  10.556   3.838  1.00 65.70           H  
ATOM    534 HD11 LEU A  60      -2.319  11.782   2.717  1.00 65.70           H  
ATOM    535 HD12 LEU A  60      -0.829  11.402   1.871  1.00 65.70           H  
ATOM    536 HD13 LEU A  60      -1.094  13.039   2.523  1.00 65.70           H  
ATOM    537 HD21 LEU A  60       0.076  13.506   4.584  1.00 65.70           H  
ATOM    538 HD22 LEU A  60       1.051  12.182   5.263  1.00 65.70           H  
ATOM    539 HD23 LEU A  60       1.232  12.628   3.560  1.00 65.70           H  
ATOM    540  N   ALA A  61      -1.906   7.974   4.167  1.00 67.88           N  
ATOM    541  CA  ALA A  61      -1.082   6.773   4.079  1.00 67.88           C  
ATOM    542  C   ALA A  61       0.200   7.098   3.301  1.00 67.88           C  
ATOM    543  O   ALA A  61       0.146   7.788   2.291  1.00 67.88           O  
ATOM    544  CB  ALA A  61      -1.899   5.636   3.452  1.00 67.88           C  
ATOM    545  H   ALA A  61      -2.409   8.258   3.339  1.00 67.88           H  
ATOM    546  HA  ALA A  61      -0.795   6.458   5.082  1.00 67.88           H  
ATOM    547  HB1 ALA A  61      -1.282   4.742   3.363  1.00 67.88           H  
ATOM    548  HB2 ALA A  61      -2.763   5.414   4.079  1.00 67.88           H  
ATOM    549  HB3 ALA A  61      -2.249   5.928   2.462  1.00 67.88           H  
ATOM    550  N   ILE A  62       1.353   6.605   3.754  1.00 68.50           N  
ATOM    551  CA  ILE A  62       2.616   6.739   3.017  1.00 68.50           C  
ATOM    552  C   ILE A  62       2.927   5.381   2.399  1.00 68.50           C  
ATOM    553  O   ILE A  62       3.195   4.421   3.126  1.00 68.50           O  
ATOM    554  CB  ILE A  62       3.754   7.274   3.913  1.00 68.50           C  
ATOM    555  CG1 ILE A  62       3.372   8.651   4.510  1.00 68.50           C  
ATOM    556  CG2 ILE A  62       5.050   7.380   3.087  1.00 68.50           C  
ATOM    557  CD1 ILE A  62       4.389   9.204   5.516  1.00 68.50           C  
ATOM    558  H   ILE A  62       1.354   6.041   4.591  1.00 68.50           H  
ATOM    559  HA  ILE A  62       2.497   7.455   2.203  1.00 68.50           H  
ATOM    560  HB  ILE A  62       3.918   6.572   4.730  1.00 68.50           H  
ATOM    561 HG12 ILE A  62       3.244   9.373   3.703  1.00 68.50           H  
ATOM    562 HG13 ILE A  62       2.421   8.568   5.037  1.00 68.50           H  
ATOM    563 HG21 ILE A  62       5.332   6.411   2.675  1.00 68.50           H  
ATOM    564 HG22 ILE A  62       5.878   7.713   3.712  1.00 68.50           H  
ATOM    565 HG23 ILE A  62       4.913   8.085   2.267  1.00 68.50           H  
ATOM    566 HD11 ILE A  62       4.588   8.464   6.291  1.00 68.50           H  
ATOM    567 HD12 ILE A  62       3.982  10.103   5.980  1.00 68.50           H  
ATOM    568 HD13 ILE A  62       5.320   9.469   5.014  1.00 68.50           H  
ATOM    569  N   ALA A  63       2.850   5.295   1.073  1.00 70.24           N  
ATOM    570  CA  ALA A  63       3.264   4.111   0.330  1.00 70.24           C  
ATOM    571  C   ALA A  63       4.744   4.215  -0.046  1.00 70.24           C  
ATOM    572  O   ALA A  63       5.207   5.291  -0.419  1.00 70.24           O  
ATOM    573  CB  ALA A  63       2.377   3.942  -0.901  1.00 70.24           C  
ATOM    574  H   ALA A  63       2.661   6.136   0.547  1.00 70.24           H  
ATOM    575  HA  ALA A  63       3.136   3.226   0.953  1.00 70.24           H  
ATOM    576  HB1 ALA A  63       2.736   3.089  -1.477  1.00 70.24           H  
ATOM    577  HB2 ALA A  63       2.419   4.838  -1.521  1.00 70.24           H  
ATOM    578  HB3 ALA A  63       1.350   3.757  -0.586  1.00 70.24           H  
ATOM    579  N   HIS A  64       5.471   3.101   0.029  1.00 71.91           N  
ATOM    580  CA  HIS A  64       6.830   3.019  -0.505  1.00 71.91           C  
ATOM    581  C   HIS A  64       6.768   2.429  -1.910  1.00 71.91           C  
ATOM    582  O   HIS A  64       6.455   1.253  -2.080  1.00 71.91           O  
ATOM    583  CB  HIS A  64       7.754   2.193   0.401  1.00 71.91           C  
ATOM    584  CG  HIS A  64       8.110   2.850   1.710  1.00 71.91           C  
ATOM    585  CD2 HIS A  64       8.256   2.224   2.914  1.00 71.91           C  
ATOM    586  ND1 HIS A  64       8.384   4.170   1.939  1.00 71.91           N  
ATOM    587  CE1 HIS A  64       8.625   4.349   3.244  1.00 71.91           C  
ATOM    588  NE2 HIS A  64       8.499   3.184   3.905  1.00 71.91           N  
ATOM    589  H   HIS A  64       4.994   2.233   0.227  1.00 71.91           H  
ATOM    590  HA  HIS A  64       7.260   4.018  -0.576  1.00 71.91           H  
ATOM    591  HB2 HIS A  64       8.686   2.014  -0.136  1.00 71.91           H  
ATOM    592  HB3 HIS A  64       7.291   1.226   0.593  1.00 71.91           H  
ATOM    593  HD1 HIS A  64       8.581   4.906   1.276  1.00 71.91           H  
ATOM    594  HD2 HIS A  64       8.129   1.164   3.075  1.00 71.91           H  
ATOM    595  HE1 HIS A  64       8.903   5.293   3.688  1.00 71.91           H  
ATOM    596  N   VAL A  65       7.074   3.240  -2.918  1.00 70.52           N  
ATOM    597  CA  VAL A  65       7.096   2.813  -4.320  1.00 70.52           C  
ATOM    598  C   VAL A  65       8.427   3.231  -4.927  1.00 70.52           C  
ATOM    599  O   VAL A  65       8.729   4.420  -4.962  1.00 70.52           O  
ATOM    600  CB  VAL A  65       5.914   3.412  -5.106  1.00 70.52           C  
ATOM    601  CG1 VAL A  65       5.890   2.837  -6.523  1.00 70.52           C  
ATOM    602  CG2 VAL A  65       4.557   3.106  -4.461  1.00 70.52           C  
ATOM    603  H   VAL A  65       7.328   4.195  -2.706  1.00 70.52           H  
ATOM    604  HA  VAL A  65       7.020   1.727  -4.374  1.00 70.52           H  
ATOM    605  HB  VAL A  65       6.023   4.495  -5.168  1.00 70.52           H  
ATOM    606 HG11 VAL A  65       5.850   1.748  -6.481  1.00 70.52           H  
ATOM    607 HG12 VAL A  65       5.010   3.204  -7.052  1.00 70.52           H  
ATOM    608 HG13 VAL A  65       6.778   3.146  -7.074  1.00 70.52           H  
ATOM    609 HG21 VAL A  65       3.761   3.518  -5.081  1.00 70.52           H  
ATOM    610 HG22 VAL A  65       4.426   2.029  -4.354  1.00 70.52           H  
ATOM    611 HG23 VAL A  65       4.495   3.575  -3.479  1.00 70.52           H  
ATOM    612  N   ASN A  66       9.224   2.271  -5.410  1.00 69.86           N  
ATOM    613  CA  ASN A  66      10.553   2.523  -5.992  1.00 69.86           C  
ATOM    614  C   ASN A  66      11.439   3.418  -5.098  1.00 69.86           C  
ATOM    615  O   ASN A  66      11.945   4.445  -5.552  1.00 69.86           O  
ATOM    616  CB  ASN A  66      10.392   3.086  -7.417  1.00 69.86           C  
ATOM    617  CG  ASN A  66       9.615   2.174  -8.342  1.00 69.86           C  
ATOM    618  ND2 ASN A  66       8.697   2.716  -9.108  1.00 69.86           N  
ATOM    619  OD1 ASN A  66       9.809   0.974  -8.389  1.00 69.86           O  
ATOM    620  H   ASN A  66       8.908   1.312  -5.365  1.00 69.86           H  
ATOM    621  HA  ASN A  66      11.076   1.570  -6.070  1.00 69.86           H  
ATOM    622  HB2 ASN A  66      11.379   3.230  -7.855  1.00 69.86           H  
ATOM    623  HB3 ASN A  66       9.903   4.058  -7.363  1.00 69.86           H  
ATOM    624 HD21 ASN A  66       8.163   2.079  -9.682  1.00 69.86           H  
ATOM    625 HD22 ASN A  66       8.504   3.705  -9.049  1.00 69.86           H  
ATOM    626  N   ASP A  67      11.541   3.071  -3.809  1.00 71.39           N  
ATOM    627  CA  ASP A  67      12.324   3.801  -2.795  1.00 71.39           C  
ATOM    628  C   ASP A  67      11.884   5.258  -2.552  1.00 71.39           C  
ATOM    629  O   ASP A  67      12.624   6.060  -1.980  1.00 71.39           O  
ATOM    630  CB  ASP A  67      13.829   3.667  -3.084  1.00 71.39           C  
ATOM    631  CG  ASP A  67      14.237   2.201  -3.207  1.00 71.39           C  
ATOM    632  OD1 ASP A  67      14.207   1.517  -2.159  1.00 71.39           O  
ATOM    633  OD2 ASP A  67      14.525   1.767  -4.344  1.00 71.39           O1-
ATOM    634  H   ASP A  67      11.171   2.172  -3.535  1.00 71.39           H  
ATOM    635  HA  ASP A  67      12.155   3.292  -1.846  1.00 71.39           H  
ATOM    636  HB2 ASP A  67      14.394   4.115  -2.267  1.00 71.39           H  
ATOM    637  HB3 ASP A  67      14.081   4.203  -3.999  1.00 71.39           H  
ATOM    638  N   LYS A  68      10.666   5.616  -2.976  1.00 72.86           N  
ATOM    639  CA  LYS A  68      10.042   6.913  -2.707  1.00 72.86           C  
ATOM    640  C   LYS A  68       8.827   6.763  -1.809  1.00 72.86           C  
ATOM    641  O   LYS A  68       8.023   5.844  -1.965  1.00 72.86           O  
ATOM    642  CB  LYS A  68       9.665   7.620  -4.013  1.00 72.86           C  
ATOM    643  CG  LYS A  68      10.904   8.032  -4.816  1.00 72.86           C  
ATOM    644  CD  LYS A  68      10.473   8.691  -6.131  1.00 72.86           C  
ATOM    645  CE  LYS A  68      11.682   9.138  -6.956  1.00 72.86           C  
ATOM    646  NZ  LYS A  68      12.320  10.344  -6.376  1.00 72.86           N1+
ATOM    647  H   LYS A  68      10.134   4.943  -3.510  1.00 72.86           H  
ATOM    648  HA  LYS A  68      10.755   7.539  -2.169  1.00 72.86           H  
ATOM    649  HB2 LYS A  68       9.035   6.963  -4.612  1.00 72.86           H  
ATOM    650  HB3 LYS A  68       9.090   8.515  -3.774  1.00 72.86           H  
ATOM    651  HG2 LYS A  68      11.495   8.731  -4.224  1.00 72.86           H  
ATOM    652  HG3 LYS A  68      11.511   7.155  -5.041  1.00 72.86           H  
ATOM    653  HD2 LYS A  68       9.913   7.957  -6.710  1.00 72.86           H  
ATOM    654  HD3 LYS A  68       9.816   9.537  -5.930  1.00 72.86           H  
ATOM    655  HE2 LYS A  68      11.344   9.349  -7.971  1.00 72.86           H  
ATOM    656  HE3 LYS A  68      12.391   8.311  -7.003  1.00 72.86           H  
ATOM    657  HZ1 LYS A  68      13.122  10.624  -6.923  1.00 72.86           H  
ATOM    658  HZ2 LYS A  68      11.657  11.105  -6.334  1.00 72.86           H  
ATOM    659  HZ3 LYS A  68      12.625  10.138  -5.436  1.00 72.86           H  
ATOM    660  N   ASP A  69       8.686   7.734  -0.921  1.00 76.71           N  
ATOM    661  CA  ASP A  69       7.568   7.860   0.001  1.00 76.71           C  
ATOM    662  C   ASP A  69       6.494   8.702  -0.668  1.00 76.71           C  
ATOM    663  O   ASP A  69       6.675   9.901  -0.883  1.00 76.71           O  
ATOM    664  CB  ASP A  69       8.052   8.494   1.315  1.00 76.71           C  
ATOM    665  CG  ASP A  69       8.971   7.573   2.116  1.00 76.71           C  
ATOM    666  OD1 ASP A  69       9.393   6.540   1.560  1.00 76.71           O  
ATOM    667  OD2 ASP A  69       9.236   7.871   3.297  1.00 76.71           O1-
ATOM    668  H   ASP A  69       9.427   8.415  -0.837  1.00 76.71           H  
ATOM    669  HA  ASP A  69       7.159   6.875   0.227  1.00 76.71           H  
ATOM    670  HB2 ASP A  69       8.586   9.419   1.096  1.00 76.71           H  
ATOM    671  HB3 ASP A  69       7.187   8.748   1.928  1.00 76.71           H  
ATOM    672  N   VAL A  70       5.385   8.064  -1.026  1.00 76.63           N  
ATOM    673  CA  VAL A  70       4.287   8.713  -1.736  1.00 76.63           C  
ATOM    674  C   VAL A  70       3.118   8.926  -0.775  1.00 76.63           C  
ATOM    675  O   VAL A  70       2.573   7.942  -0.257  1.00 76.63           O  
ATOM    676  CB  VAL A  70       3.874   7.924  -2.985  1.00 76.63           C  
ATOM    677  CG1 VAL A  70       2.774   8.676  -3.733  1.00 76.63           C  
ATOM    678  CG2 VAL A  70       5.058   7.752  -3.948  1.00 76.63           C  
ATOM    679  H   VAL A  70       5.325   7.070  -0.854  1.00 76.63           H  
ATOM    680  HA  VAL A  70       4.642   9.675  -2.106  1.00 76.63           H  
ATOM    681  HB  VAL A  70       3.505   6.939  -2.700  1.00 76.63           H  
ATOM    682 HG11 VAL A  70       2.575   8.170  -4.678  1.00 76.63           H  
ATOM    683 HG12 VAL A  70       3.110   9.690  -3.947  1.00 76.63           H  
ATOM    684 HG13 VAL A  70       1.854   8.709  -3.148  1.00 76.63           H  
ATOM    685 HG21 VAL A  70       4.731   7.229  -4.847  1.00 76.63           H  
ATOM    686 HG22 VAL A  70       5.453   8.728  -4.232  1.00 76.63           H  
ATOM    687 HG23 VAL A  70       5.847   7.165  -3.478  1.00 76.63           H  
ATOM    688  N   PRO A  71       2.712  10.184  -0.523  1.00 76.57           N  
ATOM    689  CA  PRO A  71       1.534  10.477   0.273  1.00 76.57           C  
ATOM    690  C   PRO A  71       0.255  10.121  -0.504  1.00 76.57           C  
ATOM    691  O   PRO A  71       0.028  10.546  -1.638  1.00 76.57           O  
ATOM    692  CB  PRO A  71       1.653  11.964   0.623  1.00 76.57           C  
ATOM    693  CG  PRO A  71       2.428  12.558  -0.547  1.00 76.57           C  
ATOM    694  CD  PRO A  71       3.349  11.420  -0.971  1.00 76.57           C  
ATOM    695  HA  PRO A  71       1.561   9.897   1.195  1.00 76.57           H  
ATOM    696  HB2 PRO A  71       2.243  12.073   1.533  1.00 76.57           H  
ATOM    697  HB3 PRO A  71       0.686  12.457   0.722  1.00 76.57           H  
ATOM    698  HG2 PRO A  71       2.989  13.445  -0.254  1.00 76.57           H  
ATOM    699  HG3 PRO A  71       1.742  12.793  -1.361  1.00 76.57           H  
ATOM    700  HD2 PRO A  71       4.318  11.527  -0.484  1.00 76.57           H  
ATOM    701  HD3 PRO A  71       3.466  11.440  -2.054  1.00 76.57           H  
ATOM    702  N   LEU A  72      -0.604   9.335   0.137  1.00 75.37           N  
ATOM    703  CA  LEU A  72      -1.918   8.917  -0.335  1.00 75.37           C  
ATOM    704  C   LEU A  72      -2.991   9.432   0.620  1.00 75.37           C  
ATOM    705  O   LEU A  72      -2.946   9.163   1.820  1.00 75.37           O  
ATOM    706  CB  LEU A  72      -1.963   7.381  -0.394  1.00 75.37           C  
ATOM    707  CG  LEU A  72      -1.145   6.770  -1.537  1.00 75.37           C  
ATOM    708  CD1 LEU A  72      -1.101   5.251  -1.380  1.00 75.37           C  
ATOM    709  CD2 LEU A  72      -1.795   7.120  -2.873  1.00 75.37           C  
ATOM    710  H   LEU A  72      -0.308   8.961   1.027  1.00 75.37           H  
ATOM    711  HA  LEU A  72      -2.112   9.327  -1.326  1.00 75.37           H  
ATOM    712  HB2 LEU A  72      -1.589   6.988   0.551  1.00 75.37           H  
ATOM    713  HB3 LEU A  72      -3.000   7.057  -0.489  1.00 75.37           H  
ATOM    714  HG  LEU A  72      -0.120   7.143  -1.518  1.00 75.37           H  
ATOM    715 HD11 LEU A  72      -2.108   4.841  -1.457  1.00 75.37           H  
ATOM    716 HD12 LEU A  72      -0.676   4.999  -0.408  1.00 75.37           H  
ATOM    717 HD13 LEU A  72      -0.472   4.824  -2.160  1.00 75.37           H  
ATOM    718 HD21 LEU A  72      -2.869   7.273  -2.765  1.00 75.37           H  
ATOM    719 HD22 LEU A  72      -1.636   6.320  -3.596  1.00 75.37           H  
ATOM    720 HD23 LEU A  72      -1.347   8.047  -3.231  1.00 75.37           H  
ATOM    721  N   THR A  73      -3.990  10.134   0.094  1.00 77.99           N  
ATOM    722  CA  THR A  73      -5.150  10.561   0.883  1.00 77.99           C  
ATOM    723  C   THR A  73      -6.196   9.456   0.898  1.00 77.99           C  
ATOM    724  O   THR A  73      -6.653   9.023  -0.159  1.00 77.99           O  
ATOM    725  CB  THR A  73      -5.747  11.861   0.332  1.00 77.99           C  
ATOM    726  CG2 THR A  73      -6.831  12.431   1.246  1.00 77.99           C  
ATOM    727  OG1 THR A  73      -4.739  12.838   0.224  1.00 77.99           O  
ATOM    728  H   THR A  73      -3.970  10.364  -0.889  1.00 77.99           H  
ATOM    729  HA  THR A  73      -4.835  10.751   1.909  1.00 77.99           H  
ATOM    730  HB  THR A  73      -6.166  11.680  -0.658  1.00 77.99           H  
ATOM    731  HG1 THR A  73      -4.469  13.105   1.106  1.00 77.99           H  
ATOM    732 HG21 THR A  73      -6.448  12.566   2.257  1.00 77.99           H  
ATOM    733 HG22 THR A  73      -7.689  11.758   1.271  1.00 77.99           H  
ATOM    734 HG23 THR A  73      -7.165  13.392   0.854  1.00 77.99           H  
ATOM    735  N   VAL A  74      -6.590   9.006   2.090  1.00 76.92           N  
ATOM    736  CA  VAL A  74      -7.635   7.988   2.256  1.00 76.92           C  
ATOM    737  C   VAL A  74      -8.906   8.628   2.802  1.00 76.92           C  
ATOM    738  O   VAL A  74      -8.905   9.286   3.846  1.00 76.92           O  
ATOM    739  CB  VAL A  74      -7.147   6.810   3.114  1.00 76.92           C  
ATOM    740  CG1 VAL A  74      -8.199   5.696   3.182  1.00 76.92           C  
ATOM    741  CG2 VAL A  74      -5.862   6.230   2.503  1.00 76.92           C  
ATOM    742  H   VAL A  74      -6.141   9.350   2.926  1.00 76.92           H  
ATOM    743  HA  VAL A  74      -7.880   7.571   1.280  1.00 76.92           H  
ATOM    744  HB  VAL A  74      -6.934   7.150   4.128  1.00 76.92           H  
ATOM    745 HG11 VAL A  74      -8.455   5.355   2.179  1.00 76.92           H  
ATOM    746 HG12 VAL A  74      -7.816   4.859   3.765  1.00 76.92           H  
ATOM    747 HG13 VAL A  74      -9.098   6.061   3.679  1.00 76.92           H  
ATOM    748 HG21 VAL A  74      -5.592   5.298   3.000  1.00 76.92           H  
ATOM    749 HG22 VAL A  74      -5.039   6.934   2.622  1.00 76.92           H  
ATOM    750 HG23 VAL A  74      -6.012   6.029   1.442  1.00 76.92           H  
ATOM    751  N   ASN A  75     -10.002   8.426   2.080  1.00 75.15           N  
ATOM    752  CA  ASN A  75     -11.321   8.937   2.424  1.00 75.15           C  
ATOM    753  C   ASN A  75     -11.970   8.129   3.565  1.00 75.15           C  
ATOM    754  O   ASN A  75     -11.479   7.087   4.004  1.00 75.15           O  
ATOM    755  CB  ASN A  75     -12.163   8.919   1.144  1.00 75.15           C  
ATOM    756  CG  ASN A  75     -11.757   9.954   0.119  1.00 75.15           C  
ATOM    757  ND2 ASN A  75     -11.854   9.613  -1.144  1.00 75.15           N  
ATOM    758  OD1 ASN A  75     -11.376  11.069   0.438  1.00 75.15           O  
ATOM    759  H   ASN A  75      -9.929   7.852   1.252  1.00 75.15           H  
ATOM    760  HA  ASN A  75     -11.226   9.968   2.763  1.00 75.15           H  
ATOM    761  HB2 ASN A  75     -13.219   9.075   1.365  1.00 75.15           H  
ATOM    762  HB3 ASN A  75     -12.046   7.934   0.692  1.00 75.15           H  
ATOM    763 HD21 ASN A  75     -12.171   8.683  -1.378  1.00 75.15           H  
ATOM    764 HD22 ASN A  75     -11.603  10.303  -1.837  1.00 75.15           H  
ATOM    765  N   ALA A  76     -13.100   8.622   4.077  1.00 74.13           N  
ATOM    766  CA  ALA A  76     -13.855   7.956   5.145  1.00 74.13           C  
ATOM    767  C   ALA A  76     -14.439   6.591   4.737  1.00 74.13           C  
ATOM    768  O   ALA A  76     -14.663   5.742   5.592  1.00 74.13           O  
ATOM    769  CB  ALA A  76     -14.949   8.912   5.628  1.00 74.13           C  
ATOM    770  H   ALA A  76     -13.491   9.457   3.665  1.00 74.13           H  
ATOM    771  HA  ALA A  76     -13.188   7.756   5.984  1.00 74.13           H  
ATOM    772  HB1 ALA A  76     -14.516   9.869   5.919  1.00 74.13           H  
ATOM    773  HB2 ALA A  76     -15.455   8.476   6.489  1.00 74.13           H  
ATOM    774  HB3 ALA A  76     -15.679   9.071   4.835  1.00 74.13           H  
ATOM    775  N   ASP A  77     -14.636   6.371   3.440  1.00 73.65           N  
ATOM    776  CA  ASP A  77     -15.102   5.123   2.829  1.00 73.65           C  
ATOM    777  C   ASP A  77     -13.953   4.151   2.486  1.00 73.65           C  
ATOM    778  O   ASP A  77     -14.148   3.192   1.742  1.00 73.65           O  
ATOM    779  CB  ASP A  77     -15.955   5.477   1.595  1.00 73.65           C  
ATOM    780  CG  ASP A  77     -15.161   6.178   0.489  1.00 73.65           C  
ATOM    781  OD1 ASP A  77     -14.006   6.585   0.751  1.00 73.65           O  
ATOM    782  OD2 ASP A  77     -15.688   6.328  -0.627  1.00 73.65           O1-
ATOM    783  H   ASP A  77     -14.354   7.078   2.777  1.00 73.65           H  
ATOM    784  HA  ASP A  77     -15.746   4.607   3.541  1.00 73.65           H  
ATOM    785  HB2 ASP A  77     -16.771   6.128   1.907  1.00 73.65           H  
ATOM    786  HB3 ASP A  77     -16.395   4.564   1.194  1.00 73.65           H  
ATOM    787  N   CYS A  78     -12.747   4.395   3.013  1.00 74.35           N  
ATOM    788  CA  CYS A  78     -11.525   3.660   2.687  1.00 74.35           C  
ATOM    789  C   CYS A  78     -11.130   3.711   1.203  1.00 74.35           C  
ATOM    790  O   CYS A  78     -10.267   2.937   0.792  1.00 74.35           O  
ATOM    791  CB  CYS A  78     -11.585   2.220   3.224  1.00 74.35           C  
ATOM    792  SG  CYS A  78     -11.802   2.032   5.011  1.00 74.35           S  
ATOM    793  H   CYS A  78     -12.652   5.212   3.599  1.00 74.35           H  
ATOM    794  HA  CYS A  78     -10.714   4.164   3.214  1.00 74.35           H  
ATOM    795  HB2 CYS A  78     -10.659   1.713   2.954  1.00 74.35           H  
ATOM    796  HB3 CYS A  78     -12.397   1.694   2.723  1.00 74.35           H  
ATOM    797  N   THR A  79     -11.695   4.618   0.399  1.00 77.53           N  
ATOM    798  CA  THR A  79     -11.222   4.833  -0.972  1.00 77.53           C  
ATOM    799  C   THR A  79      -9.961   5.689  -0.972  1.00 77.53           C  
ATOM    800  O   THR A  79      -9.806   6.616  -0.172  1.00 77.53           O  
ATOM    801  CB  THR A  79     -12.286   5.425  -1.906  1.00 77.53           C  
ATOM    802  CG2 THR A  79     -13.495   4.499  -2.037  1.00 77.53           C  
ATOM    803  OG1 THR A  79     -12.690   6.713  -1.510  1.00 77.53           O  
ATOM    804  H   THR A  79     -12.424   5.221   0.751  1.00 77.53           H  
ATOM    805  HA  THR A  79     -10.958   3.861  -1.388  1.00 77.53           H  
ATOM    806  HB  THR A  79     -11.839   5.519  -2.895  1.00 77.53           H  
ATOM    807  HG1 THR A  79     -13.329   6.614  -0.800  1.00 77.53           H  
ATOM    808 HG21 THR A  79     -13.917   4.274  -1.058  1.00 77.53           H  
ATOM    809 HG22 THR A  79     -13.197   3.566  -2.515  1.00 77.53           H  
ATOM    810 HG23 THR A  79     -14.259   4.985  -2.645  1.00 77.53           H  
ATOM    811  N   VAL A  80      -9.029   5.366  -1.866  1.00 77.31           N  
ATOM    812  CA  VAL A  80      -7.817   6.166  -2.057  1.00 77.31           C  
ATOM    813  C   VAL A  80      -8.132   7.268  -3.057  1.00 77.31           C  
ATOM    814  O   VAL A  80      -8.529   6.986  -4.189  1.00 77.31           O  
ATOM    815  CB  VAL A  80      -6.624   5.316  -2.516  1.00 77.31           C  
ATOM    816  CG1 VAL A  80      -5.348   6.159  -2.572  1.00 77.31           C  
ATOM    817  CG2 VAL A  80      -6.345   4.172  -1.546  1.00 77.31           C  
ATOM    818  H   VAL A  80      -9.219   4.626  -2.526  1.00 77.31           H  
ATOM    819  HA  VAL A  80      -7.543   6.630  -1.110  1.00 77.31           H  
ATOM    820  HB  VAL A  80      -6.824   4.889  -3.499  1.00 77.31           H  
ATOM    821 HG11 VAL A  80      -5.369   6.788  -3.462  1.00 77.31           H  
ATOM    822 HG12 VAL A  80      -5.268   6.788  -1.686  1.00 77.31           H  
ATOM    823 HG13 VAL A  80      -4.468   5.518  -2.627  1.00 77.31           H  
ATOM    824 HG21 VAL A  80      -7.240   3.566  -1.405  1.00 77.31           H  
ATOM    825 HG22 VAL A  80      -5.567   3.539  -1.973  1.00 77.31           H  
ATOM    826 HG23 VAL A  80      -6.021   4.574  -0.586  1.00 77.31           H  
ATOM    827  N   GLY A  81      -7.960   8.520  -2.641  1.00 72.48           N  
ATOM    828  CA  GLY A  81      -8.009   9.659  -3.547  1.00 72.48           C  
ATOM    829  C   GLY A  81      -6.884   9.556  -4.575  1.00 72.48           C  
ATOM    830  O   GLY A  81      -5.782   9.116  -4.245  1.00 72.48           O  
ATOM    831  H   GLY A  81      -7.613   8.672  -1.704  1.00 72.48           H  
ATOM    832  HA2 GLY A  81      -7.887  10.586  -2.986  1.00 72.48           H  
ATOM    833  HA3 GLY A  81      -8.971   9.675  -4.058  1.00 72.48           H  
ATOM    834  N   GLN A  82      -7.151   9.941  -5.826  1.00 60.75           N  
ATOM    835  CA  GLN A  82      -6.106   9.992  -6.850  1.00 60.75           C  
ATOM    836  C   GLN A  82      -4.975  10.904  -6.363  1.00 60.75           C  
ATOM    837  O   GLN A  82      -5.170  12.106  -6.198  1.00 60.75           O  
ATOM    838  CB  GLN A  82      -6.659  10.495  -8.193  1.00 60.75           C  
ATOM    839  CG  GLN A  82      -7.574   9.476  -8.889  1.00 60.75           C  
ATOM    840  CD  GLN A  82      -7.988   9.912 -10.294  1.00 60.75           C  
ATOM    841  NE2 GLN A  82      -8.948   9.248 -10.897  1.00 60.75           N  
ATOM    842  OE1 GLN A  82      -7.475  10.841 -10.889  1.00 60.75           O  
ATOM    843  H   GLN A  82      -8.063  10.318  -6.043  1.00 60.75           H  
ATOM    844  HA  GLN A  82      -5.700   8.991  -6.993  1.00 60.75           H  
ATOM    845  HB2 GLN A  82      -5.811  10.694  -8.848  1.00 60.75           H  
ATOM    846  HB3 GLN A  82      -7.201  11.429  -8.044  1.00 60.75           H  
ATOM    847  HG2 GLN A  82      -8.471   9.329  -8.288  1.00 60.75           H  
ATOM    848  HG3 GLN A  82      -7.054   8.520  -8.970  1.00 60.75           H  
ATOM    849 HE21 GLN A  82      -9.197   9.596 -11.812  1.00 60.75           H  
ATOM    850 HE22 GLN A  82      -9.422   8.485 -10.434  1.00 60.75           H  
ATOM    851  N   SER A  83      -3.808  10.318  -6.103  1.00 65.16           N  
ATOM    852  CA  SER A  83      -2.595  11.066  -5.792  1.00 65.16           C  
ATOM    853  C   SER A  83      -1.810  11.255  -7.082  1.00 65.16           C  
ATOM    854  O   SER A  83      -1.503  10.284  -7.775  1.00 65.16           O  
ATOM    855  CB  SER A  83      -1.782  10.359  -4.709  1.00 65.16           C  
ATOM    856  OG  SER A  83      -0.577  11.054  -4.486  1.00 65.16           O  
ATOM    857  H   SER A  83      -3.727   9.318  -6.223  1.00 65.16           H  
ATOM    858  HA  SER A  83      -2.859  12.048  -5.399  1.00 65.16           H  
ATOM    859  HB2 SER A  83      -1.561   9.344  -5.037  1.00 65.16           H  
ATOM    860  HB3 SER A  83      -2.362  10.325  -3.786  1.00 65.16           H  
ATOM    861  HG  SER A  83      -0.294  10.952  -3.574  1.00 65.16           H  
ATOM    862  N   ASN A  84      -1.497  12.511  -7.402  1.00 64.45           N  
ATOM    863  CA  ASN A  84      -0.641  12.861  -8.538  1.00 64.45           C  
ATOM    864  C   ASN A  84       0.834  12.511  -8.281  1.00 64.45           C  
ATOM    865  O   ASN A  84       1.639  12.555  -9.206  1.00 64.45           O  
ATOM    866  CB  ASN A  84      -0.808  14.357  -8.850  1.00 64.45           C  
ATOM    867  CG  ASN A  84      -2.164  14.680  -9.446  1.00 64.45           C  
ATOM    868  ND2 ASN A  84      -2.839  15.686  -8.942  1.00 64.45           N  
ATOM    869  OD1 ASN A  84      -2.638  14.049 -10.374  1.00 64.45           O  
ATOM    870  H   ASN A  84      -1.766  13.245  -6.763  1.00 64.45           H  
ATOM    871  HA  ASN A  84      -0.947  12.284  -9.410  1.00 64.45           H  
ATOM    872  HB2 ASN A  84      -0.058  14.651  -9.584  1.00 64.45           H  
ATOM    873  HB3 ASN A  84      -0.636  14.940  -7.946  1.00 64.45           H  
ATOM    874 HD21 ASN A  84      -2.464  16.217  -8.170  1.00 64.45           H  
ATOM    875 HD22 ASN A  84      -3.749  15.849  -9.349  1.00 64.45           H  
ATOM    876  N   ASP A  85       1.178  12.150  -7.043  1.00 71.51           N  
ATOM    877  CA  ASP A  85       2.530  11.774  -6.637  1.00 71.51           C  
ATOM    878  C   ASP A  85       2.832  10.286  -6.901  1.00 71.51           C  
ATOM    879  O   ASP A  85       3.959   9.833  -6.682  1.00 71.51           O  
ATOM    880  CB  ASP A  85       2.725  12.154  -5.162  1.00 71.51           C  
ATOM    881  CG  ASP A  85       2.492  13.646  -4.911  1.00 71.51           C  
ATOM    882  OD1 ASP A  85       3.279  14.454  -5.451  1.00 71.51           O  
ATOM    883  OD2 ASP A  85       1.524  13.965  -4.184  1.00 71.51           O1-
ATOM    884  H   ASP A  85       0.482  12.181  -6.312  1.00 71.51           H  
ATOM    885  HA  ASP A  85       3.244  12.354  -7.221  1.00 71.51           H  
ATOM    886  HB2 ASP A  85       2.037  11.574  -4.547  1.00 71.51           H  
ATOM    887  HB3 ASP A  85       3.742  11.906  -4.859  1.00 71.51           H  
ATOM    888  N   LEU A  86       1.851   9.503  -7.383  1.00 72.02           N  
ATOM    889  CA  LEU A  86       2.099   8.125  -7.806  1.00 72.02           C  
ATOM    890  C   LEU A  86       2.871   8.095  -9.133  1.00 72.02           C  
ATOM    891  O   LEU A  86       2.479   8.765 -10.092  1.00 72.02           O  
ATOM    892  CB  LEU A  86       0.813   7.275  -7.910  1.00 72.02           C  
ATOM    893  CG  LEU A  86       0.606   6.409  -6.661  1.00 72.02           C  
ATOM    894  CD1 LEU A  86       0.037   7.234  -5.521  1.00 72.02           C  
ATOM    895  CD2 LEU A  86      -0.349   5.243  -6.918  1.00 72.02           C  
ATOM    896  H   LEU A  86       0.959   9.928  -7.595  1.00 72.02           H  
ATOM    897  HA  LEU A  86       2.729   7.690  -7.030  1.00 72.02           H  
ATOM    898  HB2 LEU A  86      -0.055   7.908  -8.092  1.00 72.02           H  
ATOM    899  HB3 LEU A  86       0.914   6.605  -8.764  1.00 72.02           H  
ATOM    900  HG  LEU A  86       1.562   5.987  -6.353  1.00 72.02           H  
ATOM    901 HD11 LEU A  86      -1.038   7.349  -5.653  1.00 72.02           H  
ATOM    902 HD12 LEU A  86       0.273   6.728  -4.585  1.00 72.02           H  
ATOM    903 HD13 LEU A  86       0.488   8.226  -5.495  1.00 72.02           H  
ATOM    904 HD21 LEU A  86      -1.320   5.621  -7.239  1.00 72.02           H  
ATOM    905 HD22 LEU A  86      -0.455   4.650  -6.010  1.00 72.02           H  
ATOM    906 HD23 LEU A  86       0.062   4.612  -7.706  1.00 72.02           H  
ATOM    907  N   PRO A  87       3.929   7.271  -9.237  1.00 73.86           N  
ATOM    908  CA  PRO A  87       4.627   7.086 -10.498  1.00 73.86           C  
ATOM    909  C   PRO A  87       3.689   6.533 -11.580  1.00 73.86           C  
ATOM    910  O   PRO A  87       2.747   5.787 -11.302  1.00 73.86           O  
ATOM    911  CB  PRO A  87       5.827   6.181 -10.200  1.00 73.86           C  
ATOM    912  CG  PRO A  87       5.560   5.584  -8.817  1.00 73.86           C  
ATOM    913  CD  PRO A  87       4.524   6.488  -8.168  1.00 73.86           C  
ATOM    914  HA  PRO A  87       4.996   8.055 -10.832  1.00 73.86           H  
ATOM    915  HB2 PRO A  87       6.728   6.792 -10.156  1.00 73.86           H  
ATOM    916  HB3 PRO A  87       5.947   5.400 -10.952  1.00 73.86           H  
ATOM    917  HG2 PRO A  87       6.472   5.539  -8.222  1.00 73.86           H  
ATOM    918  HG3 PRO A  87       5.138   4.584  -8.918  1.00 73.86           H  
ATOM    919  HD2 PRO A  87       3.776   5.879  -7.660  1.00 73.86           H  
ATOM    920  HD3 PRO A  87       5.010   7.157  -7.458  1.00 73.86           H  
ATOM    921  N   ALA A  88       3.963   6.891 -12.836  1.00 76.75           N  
ATOM    922  CA  ALA A  88       3.143   6.480 -13.969  1.00 76.75           C  
ATOM    923  C   ALA A  88       2.995   4.949 -14.026  1.00 76.75           C  
ATOM    924  O   ALA A  88       3.973   4.211 -13.927  1.00 76.75           O  
ATOM    925  CB  ALA A  88       3.747   7.043 -15.260  1.00 76.75           C  
ATOM    926  H   ALA A  88       4.743   7.510 -13.007  1.00 76.75           H  
ATOM    927  HA  ALA A  88       2.153   6.916 -13.837  1.00 76.75           H  
ATOM    928  HB1 ALA A  88       3.808   8.130 -15.197  1.00 76.75           H  
ATOM    929  HB2 ALA A  88       3.119   6.772 -16.108  1.00 76.75           H  
ATOM    930  HB3 ALA A  88       4.745   6.632 -15.412  1.00 76.75           H  
ATOM    931  N   GLY A  89       1.753   4.486 -14.180  1.00 75.90           N  
ATOM    932  CA  GLY A  89       1.405   3.064 -14.200  1.00 75.90           C  
ATOM    933  C   GLY A  89       1.037   2.482 -12.834  1.00 75.90           C  
ATOM    934  O   GLY A  89       0.360   1.461 -12.799  1.00 75.90           O  
ATOM    935  H   GLY A  89       0.998   5.157 -14.195  1.00 75.90           H  
ATOM    936  HA2 GLY A  89       0.559   2.912 -14.871  1.00 75.90           H  
ATOM    937  HA3 GLY A  89       2.247   2.489 -14.585  1.00 75.90           H  
ATOM    938  N   PHE A  90       1.378   3.133 -11.721  1.00 77.05           N  
ATOM    939  CA  PHE A  90       1.004   2.643 -10.396  1.00 77.05           C  
ATOM    940  C   PHE A  90      -0.429   3.037 -10.040  1.00 77.05           C  
ATOM    941  O   PHE A  90      -0.901   4.130 -10.358  1.00 77.05           O  
ATOM    942  CB  PHE A  90       2.017   3.090  -9.338  1.00 77.05           C  
ATOM    943  CG  PHE A  90       3.362   2.408  -9.495  1.00 77.05           C  
ATOM    944  CD1 PHE A  90       3.692   1.311  -8.679  1.00 77.05           C  
ATOM    945  CD2 PHE A  90       4.263   2.823 -10.495  1.00 77.05           C  
ATOM    946  CE1 PHE A  90       4.921   0.652  -8.853  1.00 77.05           C  
ATOM    947  CE2 PHE A  90       5.501   2.178 -10.652  1.00 77.05           C  
ATOM    948  CZ  PHE A  90       5.829   1.088  -9.830  1.00 77.05           C  
ATOM    949  H   PHE A  90       1.883   4.006 -11.778  1.00 77.05           H  
ATOM    950  HA  PHE A  90       1.039   1.554 -10.423  1.00 77.05           H  
ATOM    951  HB2 PHE A  90       1.621   2.842  -8.353  1.00 77.05           H  
ATOM    952  HB3 PHE A  90       2.143   4.172  -9.376  1.00 77.05           H  
ATOM    953  HD1 PHE A  90       2.993   0.955  -7.937  1.00 77.05           H  
ATOM    954  HD2 PHE A  90       4.008   3.639 -11.155  1.00 77.05           H  
ATOM    955  HE1 PHE A  90       5.167  -0.210  -8.250  1.00 77.05           H  
ATOM    956  HE2 PHE A  90       6.176   2.495 -11.433  1.00 77.05           H  
ATOM    957  HZ  PHE A  90       6.757   0.554  -9.971  1.00 77.05           H  
ATOM    958  N   LYS A  91      -1.133   2.136  -9.354  1.00 80.40           N  
ATOM    959  CA  LYS A  91      -2.508   2.341  -8.898  1.00 80.40           C  
ATOM    960  C   LYS A  91      -2.625   1.992  -7.428  1.00 80.40           C  
ATOM    961  O   LYS A  91      -2.276   0.891  -7.022  1.00 80.40           O  
ATOM    962  CB  LYS A  91      -3.482   1.505  -9.739  1.00 80.40           C  
ATOM    963  CG  LYS A  91      -3.502   1.967 -11.201  1.00 80.40           C  
ATOM    964  CD  LYS A  91      -4.620   1.270 -11.979  1.00 80.40           C  
ATOM    965  CE  LYS A  91      -4.619   1.797 -13.415  1.00 80.40           C  
ATOM    966  NZ  LYS A  91      -5.813   1.335 -14.162  1.00 80.40           N1+
ATOM    967  H   LYS A  91      -0.676   1.262  -9.133  1.00 80.40           H  
ATOM    968  HA  LYS A  91      -2.771   3.393  -9.009  1.00 80.40           H  
ATOM    969  HB2 LYS A  91      -4.482   1.614  -9.318  1.00 80.40           H  
ATOM    970  HB3 LYS A  91      -3.199   0.454  -9.692  1.00 80.40           H  
ATOM    971  HG2 LYS A  91      -3.665   3.045 -11.233  1.00 80.40           H  
ATOM    972  HG3 LYS A  91      -2.544   1.741 -11.671  1.00 80.40           H  
ATOM    973  HD2 LYS A  91      -5.574   1.491 -11.500  1.00 80.40           H  
ATOM    974  HD3 LYS A  91      -4.449   0.194 -11.974  1.00 80.40           H  
ATOM    975  HE2 LYS A  91      -4.595   2.886 -13.383  1.00 80.40           H  
ATOM    976  HE3 LYS A  91      -3.704   1.460 -13.903  1.00 80.40           H  
ATOM    977  HZ1 LYS A  91      -6.658   1.657 -13.712  1.00 80.40           H  
ATOM    978  HZ2 LYS A  91      -5.786   1.688 -15.108  1.00 80.40           H  
ATOM    979  HZ3 LYS A  91      -5.821   0.326 -14.201  1.00 80.40           H  
ATOM    980  N   ALA A  92      -3.172   2.908  -6.641  1.00 79.18           N  
ATOM    981  CA  ALA A  92      -3.559   2.629  -5.269  1.00 79.18           C  
ATOM    982  C   ALA A  92      -5.055   2.302  -5.204  1.00 79.18           C  
ATOM    983  O   ALA A  92      -5.881   2.958  -5.836  1.00 79.18           O  
ATOM    984  CB  ALA A  92      -3.154   3.801  -4.380  1.00 79.18           C  
ATOM    985  H   ALA A  92      -3.447   3.794  -7.039  1.00 79.18           H  
ATOM    986  HA  ALA A  92      -3.011   1.760  -4.907  1.00 79.18           H  
ATOM    987  HB1 ALA A  92      -3.413   3.574  -3.346  1.00 79.18           H  
ATOM    988  HB2 ALA A  92      -2.077   3.959  -4.441  1.00 79.18           H  
ATOM    989  HB3 ALA A  92      -3.671   4.706  -4.699  1.00 79.18           H  
ATOM    990  N   SER A  93      -5.397   1.280  -4.432  1.00 79.90           N  
ATOM    991  CA  SER A  93      -6.770   0.868  -4.150  1.00 79.90           C  
ATOM    992  C   SER A  93      -6.927   0.679  -2.652  1.00 79.90           C  
ATOM    993  O   SER A  93      -5.994   0.239  -1.988  1.00 79.90           O  
ATOM    994  CB  SER A  93      -7.129  -0.406  -4.917  1.00 79.90           C  
ATOM    995  OG  SER A  93      -6.237  -1.461  -4.608  1.00 79.90           O  
ATOM    996  H   SER A  93      -4.661   0.795  -3.941  1.00 79.90           H  
ATOM    997  HA  SER A  93      -7.458   1.653  -4.463  1.00 79.90           H  
ATOM    998  HB2 SER A  93      -8.146  -0.707  -4.667  1.00 79.90           H  
ATOM    999  HB3 SER A  93      -7.082  -0.200  -5.987  1.00 79.90           H  
ATOM   1000  HG  SER A  93      -5.347  -1.102  -4.582  1.00 79.90           H  
ATOM   1001  N   GLY A  94      -8.082   1.044  -2.113  1.00 79.46           N  
ATOM   1002  CA  GLY A  94      -8.354   0.945  -0.689  1.00 79.46           C  
ATOM   1003  C   GLY A  94      -9.651   0.197  -0.445  1.00 79.46           C  
ATOM   1004  O   GLY A  94     -10.602   0.343  -1.213  1.00 79.46           O  
ATOM   1005  H   GLY A  94      -8.852   1.317  -2.706  1.00 79.46           H  
ATOM   1006  HA2 GLY A  94      -8.424   1.944  -0.258  1.00 79.46           H  
ATOM   1007  HA3 GLY A  94      -7.545   0.418  -0.182  1.00 79.46           H  
ATOM   1008  N   PHE A  95      -9.666  -0.632   0.596  1.00 77.25           N  
ATOM   1009  CA  PHE A  95     -10.821  -1.437   0.973  1.00 77.25           C  
ATOM   1010  C   PHE A  95     -10.979  -1.479   2.498  1.00 77.25           C  
ATOM   1011  O   PHE A  95      -9.973  -1.499   3.218  1.00 77.25           O  
ATOM   1012  CB  PHE A  95     -10.689  -2.857   0.401  1.00 77.25           C  
ATOM   1013  CG  PHE A  95     -10.496  -2.902  -1.103  1.00 77.25           C  
ATOM   1014  CD1 PHE A  95     -11.601  -2.783  -1.967  1.00 77.25           C  
ATOM   1015  CD2 PHE A  95      -9.198  -3.005  -1.639  1.00 77.25           C  
ATOM   1016  CE1 PHE A  95     -11.409  -2.775  -3.360  1.00 77.25           C  
ATOM   1017  CE2 PHE A  95      -9.007  -2.999  -3.031  1.00 77.25           C  
ATOM   1018  CZ  PHE A  95     -10.112  -2.885  -3.892  1.00 77.25           C  
ATOM   1019  H   PHE A  95      -8.826  -0.722   1.150  1.00 77.25           H  
ATOM   1020  HA  PHE A  95     -11.706  -0.975   0.538  1.00 77.25           H  
ATOM   1021  HB2 PHE A  95     -11.585  -3.425   0.654  1.00 77.25           H  
ATOM   1022  HB3 PHE A  95      -9.845  -3.351   0.881  1.00 77.25           H  
ATOM   1023  HD1 PHE A  95     -12.596  -2.674  -1.560  1.00 77.25           H  
ATOM   1024  HD2 PHE A  95      -8.344  -3.065  -0.980  1.00 77.25           H  
ATOM   1025  HE1 PHE A  95     -12.257  -2.666  -4.020  1.00 77.25           H  
ATOM   1026  HE2 PHE A  95      -8.009  -3.063  -3.438  1.00 77.25           H  
ATOM   1027  HZ  PHE A  95      -9.963  -2.871  -4.962  1.00 77.25           H  
ATOM   1028  N   PRO A  96     -12.222  -1.519   3.008  1.00 74.23           N  
ATOM   1029  CA  PRO A  96     -12.477  -1.623   4.435  1.00 74.23           C  
ATOM   1030  C   PRO A  96     -12.067  -3.002   4.968  1.00 74.23           C  
ATOM   1031  O   PRO A  96     -12.583  -4.038   4.546  1.00 74.23           O  
ATOM   1032  CB  PRO A  96     -13.970  -1.333   4.610  1.00 74.23           C  
ATOM   1033  CG  PRO A  96     -14.576  -1.760   3.273  1.00 74.23           C  
ATOM   1034  CD  PRO A  96     -13.474  -1.434   2.269  1.00 74.23           C  
ATOM   1035  HA  PRO A  96     -11.909  -0.852   4.957  1.00 74.23           H  
ATOM   1036  HB2 PRO A  96     -14.115  -0.262   4.745  1.00 74.23           H  
ATOM   1037  HB3 PRO A  96     -14.403  -1.881   5.447  1.00 74.23           H  
ATOM   1038  HG2 PRO A  96     -15.495  -1.216   3.054  1.00 74.23           H  
ATOM   1039  HG3 PRO A  96     -14.760  -2.835   3.278  1.00 74.23           H  
ATOM   1040  HD2 PRO A  96     -13.607  -0.417   1.900  1.00 74.23           H  
ATOM   1041  HD3 PRO A  96     -13.503  -2.143   1.441  1.00 74.23           H  
ATOM   1042  N   THR A  97     -11.157  -3.024   5.937  1.00 68.74           N  
ATOM   1043  CA  THR A  97     -10.801  -4.207   6.716  1.00 68.74           C  
ATOM   1044  C   THR A  97     -11.641  -4.266   7.983  1.00 68.74           C  
ATOM   1045  O   THR A  97     -11.230  -3.814   9.045  1.00 68.74           O  
ATOM   1046  CB  THR A  97      -9.289  -4.297   7.013  1.00 68.74           C  
ATOM   1047  CG2 THR A  97      -8.627  -5.112   5.904  1.00 68.74           C  
ATOM   1048  OG1 THR A  97      -8.640  -3.040   7.073  1.00 68.74           O  
ATOM   1049  H   THR A  97     -10.789  -2.138   6.253  1.00 68.74           H  
ATOM   1050  HA  THR A  97     -11.067  -5.092   6.137  1.00 68.74           H  
ATOM   1051  HB  THR A  97      -9.129  -4.830   7.950  1.00 68.74           H  
ATOM   1052  HG1 THR A  97      -8.748  -2.690   7.960  1.00 68.74           H  
ATOM   1053 HG21 THR A  97      -9.126  -6.075   5.796  1.00 68.74           H  
ATOM   1054 HG22 THR A  97      -8.682  -4.573   4.958  1.00 68.74           H  
ATOM   1055 HG23 THR A  97      -7.592  -5.315   6.178  1.00 68.74           H  
ATOM   1056  N   ASN A  98     -12.817  -4.892   7.886  1.00 58.19           N  
ATOM   1057  CA  ASN A  98     -13.636  -5.272   9.044  1.00 58.19           C  
ATOM   1058  C   ASN A  98     -12.936  -6.384   9.855  1.00 58.19           C  
ATOM   1059  O   ASN A  98     -13.283  -7.558   9.749  1.00 58.19           O  
ATOM   1060  CB  ASN A  98     -15.035  -5.709   8.561  1.00 58.19           C  
ATOM   1061  CG  ASN A  98     -15.924  -4.553   8.147  1.00 58.19           C  
ATOM   1062  ND2 ASN A  98     -16.689  -4.699   7.091  1.00 58.19           N  
ATOM   1063  OD1 ASN A  98     -15.974  -3.517   8.779  1.00 58.19           O  
ATOM   1064  H   ASN A  98     -13.138  -5.144   6.962  1.00 58.19           H  
ATOM   1065  HA  ASN A  98     -13.747  -4.410   9.701  1.00 58.19           H  
ATOM   1066  HB2 ASN A  98     -14.936  -6.420   7.741  1.00 58.19           H  
ATOM   1067  HB3 ASN A  98     -15.551  -6.214   9.379  1.00 58.19           H  
ATOM   1068 HD21 ASN A  98     -17.251  -3.894   6.853  1.00 58.19           H  
ATOM   1069 HD22 ASN A  98     -16.668  -5.544   6.539  1.00 58.19           H  
ATOM   1070  N   GLY A  99     -11.892  -6.045  10.616  1.00 48.24           N  
ATOM   1071  CA  GLY A  99     -11.213  -6.967  11.538  1.00 48.24           C  
ATOM   1072  C   GLY A  99     -10.375  -8.081  10.893  1.00 48.24           C  
ATOM   1073  O   GLY A  99      -9.830  -8.925  11.608  1.00 48.24           O  
ATOM   1074  H   GLY A  99     -11.598  -5.080  10.589  1.00 48.24           H  
ATOM   1075  HA2 GLY A  99     -10.553  -6.385  12.180  1.00 48.24           H  
ATOM   1076  HA3 GLY A  99     -11.964  -7.444  12.169  1.00 48.24           H  
ATOM   1077  N   VAL A 100     -10.221  -8.097   9.564  1.00 43.14           N  
ATOM   1078  CA  VAL A 100      -9.319  -9.034   8.882  1.00 43.14           C  
ATOM   1079  C   VAL A 100      -7.889  -8.529   9.037  1.00 43.14           C  
ATOM   1080  O   VAL A 100      -7.436  -7.639   8.323  1.00 43.14           O  
ATOM   1081  CB  VAL A 100      -9.692  -9.275   7.407  1.00 43.14           C  
ATOM   1082  CG1 VAL A 100      -8.812 -10.381   6.804  1.00 43.14           C  
ATOM   1083  CG2 VAL A 100     -11.151  -9.731   7.272  1.00 43.14           C  
ATOM   1084  H   VAL A 100     -10.716  -7.405   9.020  1.00 43.14           H  
ATOM   1085  HA  VAL A 100      -9.395 -10.000   9.381  1.00 43.14           H  
ATOM   1086  HB  VAL A 100      -9.559  -8.356   6.836  1.00 43.14           H  
ATOM   1087 HG11 VAL A 100      -7.759 -10.115   6.887  1.00 43.14           H  
ATOM   1088 HG12 VAL A 100      -9.053 -10.504   5.748  1.00 43.14           H  
ATOM   1089 HG13 VAL A 100      -8.983 -11.324   7.323  1.00 43.14           H  
ATOM   1090 HG21 VAL A 100     -11.825  -8.944   7.611  1.00 43.14           H  
ATOM   1091 HG22 VAL A 100     -11.325 -10.627   7.867  1.00 43.14           H  
ATOM   1092 HG23 VAL A 100     -11.377  -9.941   6.227  1.00 43.14           H  
ATOM   1093  N   ARG A 101      -7.171  -9.114   9.997  1.00 40.97           N  
ATOM   1094  CA  ARG A 101      -5.736  -8.911  10.199  1.00 40.97           C  
ATOM   1095  C   ARG A 101      -4.976  -9.585   9.053  1.00 40.97           C  
ATOM   1096  O   ARG A 101      -4.511 -10.713   9.190  1.00 40.97           O  
ATOM   1097  CB  ARG A 101      -5.369  -9.429  11.602  1.00 40.97           C  
ATOM   1098  CG  ARG A 101      -4.039  -8.881  12.138  1.00 40.97           C  
ATOM   1099  CD  ARG A 101      -3.811  -9.433  13.553  1.00 40.97           C  
ATOM   1100  NE  ARG A 101      -2.687  -8.770  14.241  1.00 40.97           N  
ATOM   1101  CZ  ARG A 101      -2.252  -9.042  15.460  1.00 40.97           C  
ATOM   1102  NH1 ARG A 101      -2.774  -9.996  16.182  1.00 40.97           N1+
ATOM   1103  NH2 ARG A 101      -1.275  -8.354  15.981  1.00 40.97           N  
ATOM   1104  H   ARG A 101      -7.665  -9.751  10.606  1.00 40.97           H  
ATOM   1105  HA  ARG A 101      -5.527  -7.842  10.146  1.00 40.97           H  
ATOM   1106  HB2 ARG A 101      -5.349 -10.519  11.603  1.00 40.97           H  
ATOM   1107  HB3 ARG A 101      -6.152  -9.114  12.292  1.00 40.97           H  
ATOM   1108  HG2 ARG A 101      -4.090  -7.793  12.171  1.00 40.97           H  
ATOM   1109  HG3 ARG A 101      -3.220  -9.184  11.485  1.00 40.97           H  
ATOM   1110  HD2 ARG A 101      -3.621 -10.504  13.478  1.00 40.97           H  
ATOM   1111  HD3 ARG A 101      -4.719  -9.277  14.136  1.00 40.97           H  
ATOM   1112  HE  ARG A 101      -2.225  -8.029  13.735  1.00 40.97           H  
ATOM   1113 HH11 ARG A 101      -2.436 -10.182  17.115  1.00 40.97           H  
ATOM   1114 HH12 ARG A 101      -3.530 -10.535  15.785  1.00 40.97           H  
ATOM   1115 HH21 ARG A 101      -0.924  -8.571  16.903  1.00 40.97           H  
ATOM   1116 HH22 ARG A 101      -0.842  -7.615  15.446  1.00 40.97           H  
ATOM   1117  N   LEU A 102      -4.896  -8.920   7.903  1.00 45.76           N  
ATOM   1118  CA  LEU A 102      -3.947  -9.299   6.858  1.00 45.76           C  
ATOM   1119  C   LEU A 102      -2.528  -9.089   7.404  1.00 45.76           C  
ATOM   1120  O   LEU A 102      -2.328  -8.151   8.188  1.00 45.76           O  
ATOM   1121  CB  LEU A 102      -4.221  -8.495   5.575  1.00 45.76           C  
ATOM   1122  CG  LEU A 102      -5.430  -9.040   4.793  1.00 45.76           C  
ATOM   1123  CD1 LEU A 102      -5.968  -7.987   3.830  1.00 45.76           C  
ATOM   1124  CD2 LEU A 102      -5.068 -10.295   3.989  1.00 45.76           C  
ATOM   1125  H   LEU A 102      -5.393  -8.044   7.823  1.00 45.76           H  
ATOM   1126  HA  LEU A 102      -4.077 -10.362   6.652  1.00 45.76           H  
ATOM   1127  HB2 LEU A 102      -3.342  -8.518   4.930  1.00 45.76           H  
ATOM   1128  HB3 LEU A 102      -4.398  -7.455   5.848  1.00 45.76           H  
ATOM   1129  HG  LEU A 102      -6.231  -9.288   5.490  1.00 45.76           H  
ATOM   1130 HD11 LEU A 102      -5.193  -7.700   3.118  1.00 45.76           H  
ATOM   1131 HD12 LEU A 102      -6.279  -7.103   4.386  1.00 45.76           H  
ATOM   1132 HD13 LEU A 102      -6.829  -8.378   3.288  1.00 45.76           H  
ATOM   1133 HD21 LEU A 102      -4.293 -10.058   3.261  1.00 45.76           H  
ATOM   1134 HD22 LEU A 102      -5.952 -10.657   3.464  1.00 45.76           H  
ATOM   1135 HD23 LEU A 102      -4.713 -11.083   4.654  1.00 45.76           H  
ATOM   1136  N   PRO A 103      -1.563  -9.969   7.067  1.00 36.87           N  
ATOM   1137  CA  PRO A 103      -0.188  -9.798   7.504  1.00 36.87           C  
ATOM   1138  C   PRO A 103       0.248  -8.404   7.069  1.00 36.87           C  
ATOM   1139  O   PRO A 103       0.215  -8.071   5.886  1.00 36.87           O  
ATOM   1140  CB  PRO A 103       0.621 -10.925   6.854  1.00 36.87           C  
ATOM   1141  CG  PRO A 103      -0.214 -11.305   5.632  1.00 36.87           C  
ATOM   1142  CD  PRO A 103      -1.650 -11.034   6.080  1.00 36.87           C  
ATOM   1143  HA  PRO A 103      -0.122  -9.884   8.588  1.00 36.87           H  
ATOM   1144  HB2 PRO A 103       0.672 -11.774   7.536  1.00 36.87           H  
ATOM   1145  HB3 PRO A 103       1.624 -10.603   6.574  1.00 36.87           H  
ATOM   1146  HG2 PRO A 103      -0.068 -12.348   5.349  1.00 36.87           H  
ATOM   1147  HG3 PRO A 103       0.037 -10.647   4.800  1.00 36.87           H  
ATOM   1148  HD2 PRO A 103      -2.067 -11.925   6.547  1.00 36.87           H  
ATOM   1149  HD3 PRO A 103      -2.252 -10.739   5.220  1.00 36.87           H  
ATOM   1150  N   SER A 104       0.531  -7.568   8.067  1.00 37.55           N  
ATOM   1151  CA  SER A 104       1.093  -6.241   7.876  1.00 37.55           C  
ATOM   1152  C   SER A 104       2.247  -6.387   6.900  1.00 37.55           C  
ATOM   1153  O   SER A 104       3.068  -7.282   7.091  1.00 37.55           O  
ATOM   1154  CB  SER A 104       1.597  -5.735   9.232  1.00 37.55           C  
ATOM   1155  OG  SER A 104       1.853  -4.350   9.210  1.00 37.55           O  
ATOM   1156  H   SER A 104       0.464  -7.923   9.010  1.00 37.55           H  
ATOM   1157  HA  SER A 104       0.335  -5.567   7.478  1.00 37.55           H  
ATOM   1158  HB2 SER A 104       2.497  -6.277   9.524  1.00 37.55           H  
ATOM   1159  HB3 SER A 104       0.825  -5.916   9.981  1.00 37.55           H  
ATOM   1160  HG  SER A 104       2.659  -4.194   8.713  1.00 37.55           H  
ATOM   1161  N   SER A 105       2.295  -5.555   5.865  1.00 43.76           N  
ATOM   1162  CA  SER A 105       3.456  -5.469   4.987  1.00 43.76           C  
ATOM   1163  C   SER A 105       4.663  -5.093   5.825  1.00 43.76           C  
ATOM   1164  O   SER A 105       4.949  -3.923   6.082  1.00 43.76           O  
ATOM   1165  CB  SER A 105       3.250  -4.420   3.910  1.00 43.76           C  
ATOM   1166  OG  SER A 105       2.036  -4.694   3.281  1.00 43.76           O  
ATOM   1167  H   SER A 105       1.517  -4.945   5.660  1.00 43.76           H  
ATOM   1168  HA  SER A 105       3.632  -6.431   4.506  1.00 43.76           H  
ATOM   1169  HB2 SER A 105       4.072  -4.440   3.196  1.00 43.76           H  
ATOM   1170  HB3 SER A 105       3.195  -3.432   4.367  1.00 43.76           H  
ATOM   1171  HG  SER A 105       1.687  -3.820   3.087  1.00 43.76           H  
ATOM   1172  N   GLU A 106       5.354  -6.109   6.317  1.00 35.31           N  
ATOM   1173  CA  GLU A 106       6.777  -6.034   6.519  1.00 35.31           C  
ATOM   1174  C   GLU A 106       7.346  -5.657   5.154  1.00 35.31           C  
ATOM   1175  O   GLU A 106       7.082  -6.308   4.141  1.00 35.31           O  
ATOM   1176  CB  GLU A 106       7.310  -7.365   7.075  1.00 35.31           C  
ATOM   1177  CG  GLU A 106       6.988  -7.462   8.575  1.00 35.31           C  
ATOM   1178  CD  GLU A 106       7.275  -8.852   9.160  1.00 35.31           C  
ATOM   1179  OE1 GLU A 106       8.464  -9.146   9.406  1.00 35.31           O  
ATOM   1180  OE2 GLU A 106       6.291  -9.584   9.421  1.00 35.31           O1-
ATOM   1181  H   GLU A 106       4.945  -7.030   6.245  1.00 35.31           H  
ATOM   1182  HA  GLU A 106       7.004  -5.241   7.232  1.00 35.31           H  
ATOM   1183  HB2 GLU A 106       6.861  -8.199   6.536  1.00 35.31           H  
ATOM   1184  HB3 GLU A 106       8.392  -7.401   6.946  1.00 35.31           H  
ATOM   1185  HG2 GLU A 106       7.572  -6.712   9.108  1.00 35.31           H  
ATOM   1186  HG3 GLU A 106       5.937  -7.222   8.734  1.00 35.31           H  
ATOM   1187  N   LYS A 107       8.024  -4.509   5.136  1.00 31.83           N  
ATOM   1188  CA  LYS A 107       8.856  -4.029   4.035  1.00 31.83           C  
ATOM   1189  C   LYS A 107       9.487  -5.211   3.286  1.00 31.83           C  
ATOM   1190  O   LYS A 107      10.019  -6.098   3.957  1.00 31.83           O  
ATOM   1191  CB  LYS A 107      10.016  -3.221   4.641  1.00 31.83           C  
ATOM   1192  CG  LYS A 107       9.619  -1.873   5.250  1.00 31.83           C  
ATOM   1193  CD  LYS A 107      10.834  -1.257   5.959  1.00 31.83           C  
ATOM   1194  CE  LYS A 107      10.504   0.157   6.445  1.00 31.83           C  
ATOM   1195  NZ  LYS A 107      11.659   0.776   7.139  1.00 31.83           N1+
ATOM   1196  H   LYS A 107       8.055  -3.995   6.005  1.00 31.83           H  
ATOM   1197  HA  LYS A 107       8.261  -3.426   3.349  1.00 31.83           H  
ATOM   1198  HB2 LYS A 107      10.747  -3.029   3.855  1.00 31.83           H  
ATOM   1199  HB3 LYS A 107      10.506  -3.828   5.402  1.00 31.83           H  
ATOM   1200  HG2 LYS A 107       8.815  -2.011   5.973  1.00 31.83           H  
ATOM   1201  HG3 LYS A 107       9.276  -1.210   4.456  1.00 31.83           H  
ATOM   1202  HD2 LYS A 107      11.113  -1.887   6.803  1.00 31.83           H  
ATOM   1203  HD3 LYS A 107      11.667  -1.211   5.258  1.00 31.83           H  
ATOM   1204  HE2 LYS A 107       9.642   0.108   7.111  1.00 31.83           H  
ATOM   1205  HE3 LYS A 107      10.223   0.761   5.583  1.00 31.83           H  
ATOM   1206  HZ1 LYS A 107      12.449   0.821   6.511  1.00 31.83           H  
ATOM   1207  HZ2 LYS A 107      11.436   1.723   7.411  1.00 31.83           H  
ATOM   1208  HZ3 LYS A 107      11.923   0.242   7.955  1.00 31.83           H  
ATOM   1209  N   PRO A 108       9.602  -5.185   1.949  1.00 34.45           N  
ATOM   1210  CA  PRO A 108      10.582  -6.021   1.283  1.00 34.45           C  
ATOM   1211  C   PRO A 108      11.976  -5.423   1.549  1.00 34.45           C  
ATOM   1212  O   PRO A 108      12.607  -4.852   0.670  1.00 34.45           O  
ATOM   1213  CB  PRO A 108      10.146  -6.052  -0.183  1.00 34.45           C  
ATOM   1214  CG  PRO A 108       9.520  -4.671  -0.388  1.00 34.45           C  
ATOM   1215  CD  PRO A 108       8.974  -4.284   0.992  1.00 34.45           C  
ATOM   1216  HA  PRO A 108      10.558  -7.036   1.680  1.00 34.45           H  
ATOM   1217  HB2 PRO A 108      10.976  -6.231  -0.866  1.00 34.45           H  
ATOM   1218  HB3 PRO A 108       9.379  -6.816  -0.314  1.00 34.45           H  
ATOM   1219  HG2 PRO A 108      10.294  -3.961  -0.680  1.00 34.45           H  
ATOM   1220  HG3 PRO A 108       8.731  -4.695  -1.138  1.00 34.45           H  
ATOM   1221  HD2 PRO A 108       9.216  -3.245   1.212  1.00 34.45           H  
ATOM   1222  HD3 PRO A 108       7.894  -4.431   1.013  1.00 34.45           H  
ATOM   1223  N   SER A 109      12.462  -5.525   2.790  1.00 35.81           N  
ATOM   1224  CA  SER A 109      13.899  -5.630   3.021  1.00 35.81           C  
ATOM   1225  C   SER A 109      14.226  -7.069   2.671  1.00 35.81           C  
ATOM   1226  O   SER A 109      13.766  -7.982   3.348  1.00 35.81           O  
ATOM   1227  CB  SER A 109      14.270  -5.300   4.464  1.00 35.81           C  
ATOM   1228  OG  SER A 109      15.668  -5.426   4.634  1.00 35.81           O  
ATOM   1229  H   SER A 109      11.866  -5.983   3.464  1.00 35.81           H  
ATOM   1230  HA  SER A 109      14.441  -4.951   2.363  1.00 35.81           H  
ATOM   1231  HB2 SER A 109      13.753  -5.974   5.147  1.00 35.81           H  
ATOM   1232  HB3 SER A 109      13.974  -4.274   4.683  1.00 35.81           H  
ATOM   1233  HG  SER A 109      15.876  -6.358   4.731  1.00 35.81           H  
ATOM   1234  N   GLY A 110      14.883  -7.243   1.528  1.00 39.91           N  
ATOM   1235  CA  GLY A 110      14.942  -8.499   0.801  1.00 39.91           C  
ATOM   1236  C   GLY A 110      15.223  -9.726   1.659  1.00 39.91           C  
ATOM   1237  O   GLY A 110      16.240  -9.797   2.331  1.00 39.91           O  
ATOM   1238  H   GLY A 110      15.190  -6.412   1.043  1.00 39.91           H  
ATOM   1239  HA2 GLY A 110      13.994  -8.640   0.281  1.00 39.91           H  
ATOM   1240  HA3 GLY A 110      15.729  -8.436   0.049  1.00 39.91           H  
ATOM   1241  N   GLU A 111      14.379 -10.739   1.517  1.00 32.50           N  
ATOM   1242  CA  GLU A 111      14.804 -12.117   1.698  1.00 32.50           C  
ATOM   1243  C   GLU A 111      14.256 -12.948   0.546  1.00 32.50           C  
ATOM   1244  O   GLU A 111      13.062 -12.978   0.233  1.00 32.50           O  
ATOM   1245  CB  GLU A 111      14.469 -12.684   3.085  1.00 32.50           C  
ATOM   1246  CG  GLU A 111      15.581 -12.329   4.086  1.00 32.50           C  
ATOM   1247  CD  GLU A 111      15.405 -13.064   5.414  1.00 32.50           C  
ATOM   1248  OE1 GLU A 111      15.919 -14.203   5.518  1.00 32.50           O  
ATOM   1249  OE2 GLU A 111      14.747 -12.495   6.311  1.00 32.50           O1-
ATOM   1250  H   GLU A 111      13.485 -10.585   1.072  1.00 32.50           H  
ATOM   1251  HA  GLU A 111      15.890 -12.145   1.613  1.00 32.50           H  
ATOM   1252  HB2 GLU A 111      13.505 -12.309   3.430  1.00 32.50           H  
ATOM   1253  HB3 GLU A 111      14.414 -13.770   3.008  1.00 32.50           H  
ATOM   1254  HG2 GLU A 111      16.549 -12.595   3.660  1.00 32.50           H  
ATOM   1255  HG3 GLU A 111      15.572 -11.256   4.274  1.00 32.50           H  
ATOM   1256  N   ALA A 112      15.200 -13.574  -0.145  1.00 34.73           N  
ATOM   1257  CA  ALA A 112      14.961 -14.510  -1.213  1.00 34.73           C  
ATOM   1258  C   ALA A 112      13.994 -15.608  -0.752  1.00 34.73           C  
ATOM   1259  O   ALA A 112      14.164 -16.232   0.296  1.00 34.73           O  
ATOM   1260  CB  ALA A 112      16.324 -15.078  -1.622  1.00 34.73           C  
ATOM   1261  H   ALA A 112      16.149 -13.494   0.193  1.00 34.73           H  
ATOM   1262  HA  ALA A 112      14.527 -13.973  -2.056  1.00 34.73           H  
ATOM   1263  HB1 ALA A 112      16.987 -14.272  -1.936  1.00 34.73           H  
ATOM   1264  HB2 ALA A 112      16.197 -15.774  -2.451  1.00 34.73           H  
ATOM   1265  HB3 ALA A 112      16.775 -15.609  -0.783  1.00 34.73           H  
ATOM   1266  N   LYS A 113      13.001 -15.900  -1.593  1.00 38.81           N  
ATOM   1267  CA  LYS A 113      12.227 -17.137  -1.511  1.00 38.81           C  
ATOM   1268  C   LYS A 113      13.197 -18.320  -1.581  1.00 38.81           C  
ATOM   1269  O   LYS A 113      13.764 -18.573  -2.639  1.00 38.81           O  
ATOM   1270  CB  LYS A 113      11.236 -17.205  -2.687  1.00 38.81           C  
ATOM   1271  CG  LYS A 113      10.071 -16.214  -2.572  1.00 38.81           C  
ATOM   1272  CD  LYS A 113       9.207 -16.259  -3.841  1.00 38.81           C  
ATOM   1273  CE  LYS A 113       8.011 -15.311  -3.695  1.00 38.81           C  
ATOM   1274  NZ  LYS A 113       7.221 -15.215  -4.949  1.00 38.81           N1+
ATOM   1275  H   LYS A 113      12.909 -15.320  -2.415  1.00 38.81           H  
ATOM   1276  HA  LYS A 113      11.695 -17.172  -0.560  1.00 38.81           H  
ATOM   1277  HB2 LYS A 113      10.823 -18.213  -2.733  1.00 38.81           H  
ATOM   1278  HB3 LYS A 113      11.776 -17.022  -3.616  1.00 38.81           H  
ATOM   1279  HG2 LYS A 113       9.465 -16.475  -1.705  1.00 38.81           H  
ATOM   1280  HG3 LYS A 113      10.458 -15.203  -2.440  1.00 38.81           H  
ATOM   1281  HD2 LYS A 113       9.817 -15.956  -4.692  1.00 38.81           H  
ATOM   1282  HD3 LYS A 113       8.851 -17.277  -4.000  1.00 38.81           H  
ATOM   1283  HE2 LYS A 113       8.386 -14.325  -3.420  1.00 38.81           H  
ATOM   1284  HE3 LYS A 113       7.385 -15.662  -2.875  1.00 38.81           H  
ATOM   1285  HZ1 LYS A 113       6.891 -16.124  -5.240  1.00 38.81           H  
ATOM   1286  HZ2 LYS A 113       6.426 -14.608  -4.811  1.00 38.81           H  
ATOM   1287  HZ3 LYS A 113       7.785 -14.818  -5.686  1.00 38.81           H  
ATOM   1288  N   SER A 114      13.331 -19.082  -0.500  1.00 35.53           N  
ATOM   1289  CA  SER A 114      13.851 -20.448  -0.568  1.00 35.53           C  
ATOM   1290  C   SER A 114      12.810 -21.412  -0.014  1.00 35.53           C  
ATOM   1291  O   SER A 114      12.550 -21.493   1.186  1.00 35.53           O  
ATOM   1292  CB  SER A 114      15.212 -20.591   0.106  1.00 35.53           C  
ATOM   1293  OG  SER A 114      15.723 -21.872  -0.211  1.00 35.53           O  
ATOM   1294  H   SER A 114      12.979 -18.739   0.382  1.00 35.53           H  
ATOM   1295  HA  SER A 114      14.018 -20.713  -1.612  1.00 35.53           H  
ATOM   1296  HB2 SER A 114      15.110 -20.478   1.185  1.00 35.53           H  
ATOM   1297  HB3 SER A 114      15.887 -19.826  -0.277  1.00 35.53           H  
ATOM   1298  HG  SER A 114      16.611 -21.937   0.150  1.00 35.53           H  
ATOM   1299  N   SER A 115      12.164 -22.106  -0.947  1.00 47.60           N  
ATOM   1300  CA  SER A 115      11.311 -23.264  -0.716  1.00 47.60           C  
ATOM   1301  C   SER A 115      12.041 -24.316   0.117  1.00 47.60           C  
ATOM   1302  O   SER A 115      13.050 -24.864  -0.315  1.00 47.60           O  
ATOM   1303  CB  SER A 115      10.971 -23.893  -2.072  1.00 47.60           C  
ATOM   1304  OG  SER A 115      10.055 -23.088  -2.784  1.00 47.60           O  
ATOM   1305  H   SER A 115      12.420 -21.919  -1.906  1.00 47.60           H  
ATOM   1306  HA  SER A 115      10.395 -22.956  -0.211  1.00 47.60           H  
ATOM   1307  HB2 SER A 115      11.882 -24.022  -2.655  1.00 47.60           H  
ATOM   1308  HB3 SER A 115      10.520 -24.872  -1.912  1.00 47.60           H  
ATOM   1309  HG  SER A 115      10.084 -23.332  -3.712  1.00 47.60           H  
ATOM   1310  N   GLY A 116      11.486 -24.681   1.271  1.00 34.14           N  
ATOM   1311  CA  GLY A 116      12.001 -25.784   2.074  1.00 34.14           C  
ATOM   1312  C   GLY A 116      10.912 -26.380   2.951  1.00 34.14           C  
ATOM   1313  O   GLY A 116      10.451 -25.757   3.903  1.00 34.14           O  
ATOM   1314  H   GLY A 116      10.750 -24.106   1.654  1.00 34.14           H  
ATOM   1315  HA2 GLY A 116      12.798 -25.412   2.718  1.00 34.14           H  
ATOM   1316  HA3 GLY A 116      12.420 -26.557   1.430  1.00 34.14           H  
ATOM   1317  N   LYS A 117      10.477 -27.597   2.616  1.00 37.21           N  
ATOM   1318  CA  LYS A 117       9.568 -28.426   3.418  1.00 37.21           C  
ATOM   1319  C   LYS A 117       9.994 -28.409   4.888  1.00 37.21           C  
ATOM   1320  O   LYS A 117      11.113 -28.785   5.201  1.00 37.21           O  
ATOM   1321  CB  LYS A 117       9.639 -29.874   2.910  1.00 37.21           C  
ATOM   1322  CG  LYS A 117       8.981 -30.083   1.542  1.00 37.21           C  
ATOM   1323  CD  LYS A 117       9.209 -31.523   1.063  1.00 37.21           C  
ATOM   1324  CE  LYS A 117       8.513 -31.755  -0.283  1.00 37.21           C  
ATOM   1325  NZ  LYS A 117       8.628 -33.167  -0.729  1.00 37.21           N1+
ATOM   1326  H   LYS A 117      10.930 -28.025   1.821  1.00 37.21           H  
ATOM   1327  HA  LYS A 117       8.551 -28.042   3.335  1.00 37.21           H  
ATOM   1328  HB2 LYS A 117       9.137 -30.521   3.629  1.00 37.21           H  
ATOM   1329  HB3 LYS A 117      10.684 -30.182   2.860  1.00 37.21           H  
ATOM   1330  HG2 LYS A 117       9.414 -29.395   0.815  1.00 37.21           H  
ATOM   1331  HG3 LYS A 117       7.912 -29.886   1.622  1.00 37.21           H  
ATOM   1332  HD2 LYS A 117       8.806 -32.211   1.806  1.00 37.21           H  
ATOM   1333  HD3 LYS A 117      10.279 -31.702   0.956  1.00 37.21           H  
ATOM   1334  HE2 LYS A 117       7.462 -31.483  -0.183  1.00 37.21           H  
ATOM   1335  HE3 LYS A 117       8.957 -31.091  -1.024  1.00 37.21           H  
ATOM   1336  HZ1 LYS A 117       8.207 -33.798  -0.062  1.00 37.21           H  
ATOM   1337  HZ2 LYS A 117       8.168 -33.295  -1.619  1.00 37.21           H  
ATOM   1338  HZ3 LYS A 117       9.597 -33.425  -0.849  1.00 37.21           H  
ATOM   1339  N   ARG A 118       9.074 -28.039   5.777  1.00 37.54           N  
ATOM   1340  CA  ARG A 118       9.219 -28.053   7.238  1.00 37.54           C  
ATOM   1341  C   ARG A 118       9.448 -29.494   7.741  1.00 37.54           C  
ATOM   1342  O   ARG A 118       8.485 -30.265   7.731  1.00 37.54           O  
ATOM   1343  CB  ARG A 118       7.911 -27.429   7.780  1.00 37.54           C  
ATOM   1344  CG  ARG A 118       7.935 -26.927   9.228  1.00 37.54           C  
ATOM   1345  CD  ARG A 118       6.540 -26.374   9.575  1.00 37.54           C  
ATOM   1346  NE  ARG A 118       6.549 -25.566  10.810  1.00 37.54           N  
ATOM   1347  CZ  ARG A 118       5.510 -25.272  11.576  1.00 37.54           C  
ATOM   1348  NH1 ARG A 118       4.326 -25.779  11.366  1.00 37.54           N1+
ATOM   1349  NH2 ARG A 118       5.643 -24.445  12.573  1.00 37.54           N  
ATOM   1350  H   ARG A 118       8.208 -27.686   5.395  1.00 37.54           H  
ATOM   1351  HA  ARG A 118      10.072 -27.436   7.518  1.00 37.54           H  
ATOM   1352  HB2 ARG A 118       7.092 -28.139   7.659  1.00 37.54           H  
ATOM   1353  HB3 ARG A 118       7.675 -26.564   7.160  1.00 37.54           H  
ATOM   1354  HG2 ARG A 118       8.679 -26.135   9.314  1.00 37.54           H  
ATOM   1355  HG3 ARG A 118       8.191 -27.741   9.906  1.00 37.54           H  
ATOM   1356  HD2 ARG A 118       5.852 -27.215   9.670  1.00 37.54           H  
ATOM   1357  HD3 ARG A 118       6.200 -25.739   8.758  1.00 37.54           H  
ATOM   1358  HE  ARG A 118       7.422 -25.111  11.036  1.00 37.54           H  
ATOM   1359 HH11 ARG A 118       4.182 -26.321  10.525  1.00 37.54           H  
ATOM   1360 HH12 ARG A 118       3.534 -25.457  11.904  1.00 37.54           H  
ATOM   1361 HH21 ARG A 118       4.838 -24.151  13.108  1.00 37.54           H  
ATOM   1362 HH22 ARG A 118       6.525 -23.974  12.722  1.00 37.54           H  
ATOM   1363  N   PRO A 119      10.637 -29.893   8.232  1.00 39.31           N  
ATOM   1364  CA  PRO A 119      10.755 -31.092   9.047  1.00 39.31           C  
ATOM   1365  C   PRO A 119      10.305 -30.720  10.464  1.00 39.31           C  
ATOM   1366  O   PRO A 119      10.714 -29.701  11.020  1.00 39.31           O  
ATOM   1367  CB  PRO A 119      12.226 -31.532   8.970  1.00 39.31           C  
ATOM   1368  CG  PRO A 119      12.890 -30.511   8.039  1.00 39.31           C  
ATOM   1369  CD  PRO A 119      11.961 -29.300   8.130  1.00 39.31           C  
ATOM   1370  HA  PRO A 119      10.127 -31.888   8.647  1.00 39.31           H  
ATOM   1371  HB2 PRO A 119      12.316 -32.538   8.560  1.00 39.31           H  
ATOM   1372  HB3 PRO A 119      12.689 -31.487   9.955  1.00 39.31           H  
ATOM   1373  HG2 PRO A 119      13.902 -30.266   8.361  1.00 39.31           H  
ATOM   1374  HG3 PRO A 119      12.893 -30.890   7.017  1.00 39.31           H  
ATOM   1375  HD2 PRO A 119      12.091 -28.641   7.272  1.00 39.31           H  
ATOM   1376  HD3 PRO A 119      12.180 -28.742   9.040  1.00 39.31           H  
ATOM   1377  N   LYS A 120       9.413 -31.517  11.058  1.00 43.69           N  
ATOM   1378  CA  LYS A 120       9.013 -31.354  12.461  1.00 43.69           C  
ATOM   1379  C   LYS A 120      10.189 -31.725  13.368  1.00 43.69           C  
ATOM   1380  O   LYS A 120      10.317 -32.885  13.751  1.00 43.69           O  
ATOM   1381  CB  LYS A 120       7.789 -32.232  12.789  1.00 43.69           C  
ATOM   1382  CG  LYS A 120       6.461 -31.741  12.194  1.00 43.69           C  
ATOM   1383  CD  LYS A 120       5.310 -32.620  12.718  1.00 43.69           C  
ATOM   1384  CE  LYS A 120       3.954 -32.164  12.164  1.00 43.69           C  
ATOM   1385  NZ  LYS A 120       2.847 -33.067  12.582  1.00 43.69           N1+
ATOM   1386  H   LYS A 120       9.114 -32.341  10.556  1.00 43.69           H  
ATOM   1387  HA  LYS A 120       8.773 -30.308  12.655  1.00 43.69           H  
ATOM   1388  HB2 LYS A 120       7.678 -32.254  13.873  1.00 43.69           H  
ATOM   1389  HB3 LYS A 120       7.978 -33.252  12.454  1.00 43.69           H  
ATOM   1390  HG2 LYS A 120       6.503 -31.797  11.107  1.00 43.69           H  
ATOM   1391  HG3 LYS A 120       6.292 -30.707  12.494  1.00 43.69           H  
ATOM   1392  HD2 LYS A 120       5.495 -33.651  12.416  1.00 43.69           H  
ATOM   1393  HD3 LYS A 120       5.289 -32.571  13.807  1.00 43.69           H  
ATOM   1394  HE2 LYS A 120       4.018 -32.143  11.076  1.00 43.69           H  
ATOM   1395  HE3 LYS A 120       3.760 -31.147  12.505  1.00 43.69           H  
ATOM   1396  HZ1 LYS A 120       1.967 -32.757  12.195  1.00 43.69           H  
ATOM   1397  HZ2 LYS A 120       3.007 -34.007  12.250  1.00 43.69           H  
ATOM   1398  HZ3 LYS A 120       2.754 -33.094  13.588  1.00 43.69           H  
ATOM   1399  N   THR A 121      11.017 -30.763  13.758  1.00 37.78           N  
ATOM   1400  CA  THR A 121      12.021 -30.991  14.804  1.00 37.78           C  
ATOM   1401  C   THR A 121      11.349 -30.841  16.169  1.00 37.78           C  
ATOM   1402  O   THR A 121      10.947 -29.750  16.578  1.00 37.78           O  
ATOM   1403  CB  THR A 121      13.271 -30.103  14.653  1.00 37.78           C  
ATOM   1404  CG2 THR A 121      14.529 -30.880  15.042  1.00 37.78           C  
ATOM   1405  OG1 THR A 121      13.438 -29.712  13.311  1.00 37.78           O  
ATOM   1406  H   THR A 121      11.044 -29.893  13.247  1.00 37.78           H  
ATOM   1407  HA  THR A 121      12.370 -32.019  14.712  1.00 37.78           H  
ATOM   1408  HB  THR A 121      13.178 -29.210  15.271  1.00 37.78           H  
ATOM   1409  HG1 THR A 121      14.275 -29.248  13.235  1.00 37.78           H  
ATOM   1410 HG21 THR A 121      14.665 -31.738  14.383  1.00 37.78           H  
ATOM   1411 HG22 THR A 121      15.400 -30.231  14.963  1.00 37.78           H  
ATOM   1412 HG23 THR A 121      14.447 -31.223  16.073  1.00 37.78           H  
ATOM   1413  N   LYS A 122      11.158 -31.972  16.859  1.00 41.13           N  
ATOM   1414  CA  LYS A 122      10.806 -32.016  18.285  1.00 41.13           C  
ATOM   1415  C   LYS A 122      11.843 -31.207  19.073  1.00 41.13           C  
ATOM   1416  O   LYS A 122      13.037 -31.341  18.824  1.00 41.13           O  
ATOM   1417  CB  LYS A 122      10.802 -33.474  18.788  1.00 41.13           C  
ATOM   1418  CG  LYS A 122       9.525 -34.265  18.462  1.00 41.13           C  
ATOM   1419  CD  LYS A 122       9.641 -35.704  18.999  1.00 41.13           C  
ATOM   1420  CE  LYS A 122       8.341 -36.503  18.815  1.00 41.13           C  
ATOM   1421  NZ  LYS A 122       8.446 -37.862  19.414  1.00 41.13           N1+
ATOM   1422  H   LYS A 122      11.483 -32.824  16.426  1.00 41.13           H  
ATOM   1423  HA  LYS A 122       9.827 -31.560  18.434  1.00 41.13           H  
ATOM   1424  HB2 LYS A 122      10.911 -33.458  19.873  1.00 41.13           H  
ATOM   1425  HB3 LYS A 122      11.671 -33.994  18.385  1.00 41.13           H  
ATOM   1426  HG2 LYS A 122       8.671 -33.772  18.926  1.00 41.13           H  
ATOM   1427  HG3 LYS A 122       9.377 -34.292  17.382  1.00 41.13           H  
ATOM   1428  HD2 LYS A 122      10.455 -36.210  18.480  1.00 41.13           H  
ATOM   1429  HD3 LYS A 122       9.883 -35.661  20.060  1.00 41.13           H  
ATOM   1430  HE2 LYS A 122       8.127 -36.579  17.749  1.00 41.13           H  
ATOM   1431  HE3 LYS A 122       7.526 -35.953  19.286  1.00 41.13           H  
ATOM   1432  HZ1 LYS A 122       9.190 -38.388  18.979  1.00 41.13           H  
ATOM   1433  HZ2 LYS A 122       8.646 -37.811  20.403  1.00 41.13           H  
ATOM   1434  HZ3 LYS A 122       7.590 -38.384  19.292  1.00 41.13           H  
ATOM   1435  N   ARG A 123      11.384 -30.405  20.040  1.00 44.95           N  
ATOM   1436  CA  ARG A 123      12.242 -29.746  21.038  1.00 44.95           C  
ATOM   1437  C   ARG A 123      13.151 -30.791  21.704  1.00 44.95           C  
ATOM   1438  O   ARG A 123      12.598 -31.728  22.286  1.00 44.95           O  
ATOM   1439  CB  ARG A 123      11.386 -29.103  22.148  1.00 44.95           C  
ATOM   1440  CG  ARG A 123      10.545 -27.898  21.711  1.00 44.95           C  
ATOM   1441  CD  ARG A 123       9.783 -27.341  22.923  1.00 44.95           C  
ATOM   1442  NE  ARG A 123       8.865 -26.249  22.540  1.00 44.95           N  
ATOM   1443  CZ  ARG A 123       8.536 -25.192  23.267  1.00 44.95           C  
ATOM   1444  NH1 ARG A 123       9.031 -24.973  24.454  1.00 44.95           N1+
ATOM   1445  NH2 ARG A 123       7.690 -24.314  22.806  1.00 44.95           N  
ATOM   1446  H   ARG A 123      10.382 -30.353  20.160  1.00 44.95           H  
ATOM   1447  HA  ARG A 123      12.863 -28.990  20.557  1.00 44.95           H  
ATOM   1448  HB2 ARG A 123      12.060 -28.771  22.938  1.00 44.95           H  
ATOM   1449  HB3 ARG A 123      10.726 -29.859  22.572  1.00 44.95           H  
ATOM   1450  HG2 ARG A 123      11.197 -27.126  21.302  1.00 44.95           H  
ATOM   1451  HG3 ARG A 123       9.835 -28.210  20.945  1.00 44.95           H  
ATOM   1452  HD2 ARG A 123       9.206 -28.144  23.381  1.00 44.95           H  
ATOM   1453  HD3 ARG A 123      10.517 -26.986  23.647  1.00 44.95           H  
ATOM   1454  HE  ARG A 123       8.459 -26.300  21.617  1.00 44.95           H  
ATOM   1455 HH11 ARG A 123       8.795 -24.132  24.962  1.00 44.95           H  
ATOM   1456 HH12 ARG A 123       9.740 -25.592  24.820  1.00 44.95           H  
ATOM   1457 HH21 ARG A 123       7.299 -24.404  21.879  1.00 44.95           H  
ATOM   1458 HH22 ARG A 123       7.461 -23.499  23.357  1.00 44.95           H  
ATOM   1459  N   PRO A 124      14.482 -30.634  21.708  1.00 41.73           N  
ATOM   1460  CA  PRO A 124      15.304 -31.334  22.673  1.00 41.73           C  
ATOM   1461  C   PRO A 124      15.205 -30.590  24.008  1.00 41.73           C  
ATOM   1462  O   PRO A 124      15.571 -29.423  24.131  1.00 41.73           O  
ATOM   1463  CB  PRO A 124      16.713 -31.381  22.084  1.00 41.73           C  
ATOM   1464  CG  PRO A 124      16.732 -30.319  20.979  1.00 41.73           C  
ATOM   1465  CD  PRO A 124      15.304 -29.772  20.876  1.00 41.73           C  
ATOM   1466  HA  PRO A 124      14.957 -32.359  22.802  1.00 41.73           H  
ATOM   1467  HB2 PRO A 124      17.468 -31.174  22.842  1.00 41.73           H  
ATOM   1468  HB3 PRO A 124      16.893 -32.363  21.646  1.00 41.73           H  
ATOM   1469  HG2 PRO A 124      17.421 -29.515  21.238  1.00 41.73           H  
ATOM   1470  HG3 PRO A 124      17.030 -30.772  20.033  1.00 41.73           H  
ATOM   1471  HD2 PRO A 124      15.275 -28.753  21.261  1.00 41.73           H  
ATOM   1472  HD3 PRO A 124      14.972 -29.794  19.838  1.00 41.73           H  
ATOM   1473  N   ARG A 125      14.648 -31.275  25.008  1.00 51.29           N  
ATOM   1474  CA  ARG A 125      14.931 -31.004  26.416  1.00 51.29           C  
ATOM   1475  C   ARG A 125      16.305 -31.611  26.680  1.00 51.29           C  
ATOM   1476  O   ARG A 125      16.347 -32.806  26.903  1.00 51.29           O  
ATOM   1477  CB  ARG A 125      13.894 -31.713  27.314  1.00 51.29           C  
ATOM   1478  CG  ARG A 125      12.477 -31.136  27.298  1.00 51.29           C  
ATOM   1479  CD  ARG A 125      11.586 -32.052  28.150  1.00 51.29           C  
ATOM   1480  NE  ARG A 125      10.214 -31.527  28.294  1.00 51.29           N  
ATOM   1481  CZ  ARG A 125       9.129 -32.234  28.567  1.00 51.29           C  
ATOM   1482  NH1 ARG A 125       9.155 -33.533  28.685  1.00 51.29           N1+
ATOM   1483  NH2 ARG A 125       7.981 -31.641  28.739  1.00 51.29           N  
ATOM   1484  H   ARG A 125      14.361 -32.219  24.793  1.00 51.29           H  
ATOM   1485  HA  ARG A 125      14.974 -29.935  26.627  1.00 51.29           H  
ATOM   1486  HB2 ARG A 125      13.836 -32.761  27.022  1.00 51.29           H  
ATOM   1487  HB3 ARG A 125      14.258 -31.679  28.341  1.00 51.29           H  
ATOM   1488  HG2 ARG A 125      12.100 -31.103  26.275  1.00 51.29           H  
ATOM   1489  HG3 ARG A 125      12.492 -30.129  27.716  1.00 51.29           H  
ATOM   1490  HD2 ARG A 125      12.031 -32.152  29.140  1.00 51.29           H  
ATOM   1491  HD3 ARG A 125      11.568 -33.037  27.683  1.00 51.29           H  
ATOM   1492  HE  ARG A 125      10.117 -30.521  28.281  1.00 51.29           H  
ATOM   1493 HH11 ARG A 125      10.048 -34.004  28.640  1.00 51.29           H  
ATOM   1494 HH12 ARG A 125       8.336 -34.049  28.971  1.00 51.29           H  
ATOM   1495 HH21 ARG A 125       7.173 -32.186  29.003  1.00 51.29           H  
ATOM   1496 HH22 ARG A 125       7.927 -30.632  28.761  1.00 51.29           H  
ATOM   1497  N   ASP A 126      17.382 -30.844  26.552  1.00 43.04           N  
ATOM   1498  CA  ASP A 126      18.626 -31.089  27.296  1.00 43.04           C  
ATOM   1499  C   ASP A 126      19.627 -29.958  27.036  1.00 43.04           C  
ATOM   1500  O   ASP A 126      20.090 -29.758  25.914  1.00 43.04           O  
ATOM   1501  CB  ASP A 126      19.271 -32.461  27.004  1.00 43.04           C  
ATOM   1502  CG  ASP A 126      19.379 -33.233  28.321  1.00 43.04           C  
ATOM   1503  OD1 ASP A 126      20.272 -32.830  29.103  1.00 43.04           O  
ATOM   1504  OD2 ASP A 126      18.546 -34.130  28.566  1.00 43.04           O1-
ATOM   1505  H   ASP A 126      17.278 -29.933  26.128  1.00 43.04           H  
ATOM   1506  HA  ASP A 126      18.376 -31.066  28.357  1.00 43.04           H  
ATOM   1507  HB2 ASP A 126      20.274 -32.327  26.600  1.00 43.04           H  
ATOM   1508  HB3 ASP A 126      18.711 -33.032  26.263  1.00 43.04           H  
ATOM   1509  N   LEU A 127      19.949 -29.199  28.083  1.00 53.35           N  
ATOM   1510  CA  LEU A 127      20.890 -28.076  28.059  1.00 53.35           C  
ATOM   1511  C   LEU A 127      22.329 -28.554  28.345  1.00 53.35           C  
ATOM   1512  O   LEU A 127      23.092 -27.867  29.016  1.00 53.35           O  
ATOM   1513  CB  LEU A 127      20.391 -26.991  29.040  1.00 53.35           C  
ATOM   1514  CG  LEU A 127      20.861 -25.565  28.689  1.00 53.35           C  
ATOM   1515  CD1 LEU A 127      20.016 -24.978  27.553  1.00 53.35           C  
ATOM   1516  CD2 LEU A 127      20.717 -24.647  29.903  1.00 53.35           C  
ATOM   1517  H   LEU A 127      19.613 -29.490  28.989  1.00 53.35           H  
ATOM   1518  HA  LEU A 127      20.892 -27.662  27.051  1.00 53.35           H  
ATOM   1519  HB2 LEU A 127      20.736 -27.251  30.041  1.00 53.35           H  
ATOM   1520  HB3 LEU A 127      19.301 -26.991  29.065  1.00 53.35           H  
ATOM   1521  HG  LEU A 127      21.907 -25.577  28.385  1.00 53.35           H  
ATOM   1522 HD11 LEU A 127      18.968 -24.927  27.848  1.00 53.35           H  
ATOM   1523 HD12 LEU A 127      20.112 -25.594  26.659  1.00 53.35           H  
ATOM   1524 HD13 LEU A 127      20.373 -23.975  27.319  1.00 53.35           H  
ATOM   1525 HD21 LEU A 127      19.680 -24.616  30.237  1.00 53.35           H  
ATOM   1526 HD22 LEU A 127      21.346 -25.019  30.712  1.00 53.35           H  
ATOM   1527 HD23 LEU A 127      21.050 -23.641  29.646  1.00 53.35           H  
ATOM   1528  N   SER A 128      22.691 -29.745  27.861  1.00 46.87           N  
ATOM   1529  CA  SER A 128      23.910 -30.457  28.284  1.00 46.87           C  
ATOM   1530  C   SER A 128      24.944 -30.660  27.164  1.00 46.87           C  
ATOM   1531  O   SER A 128      25.965 -31.302  27.381  1.00 46.87           O  
ATOM   1532  CB  SER A 128      23.532 -31.788  28.950  1.00 46.87           C  
ATOM   1533  OG  SER A 128      22.538 -31.591  29.941  1.00 46.87           O  
ATOM   1534  H   SER A 128      21.984 -30.275  27.371  1.00 46.87           H  
ATOM   1535  HA  SER A 128      24.415 -29.869  29.050  1.00 46.87           H  
ATOM   1536  HB2 SER A 128      24.418 -32.230  29.407  1.00 46.87           H  
ATOM   1537  HB3 SER A 128      23.147 -32.473  28.194  1.00 46.87           H  
ATOM   1538  HG  SER A 128      21.764 -32.113  29.719  1.00 46.87           H  
ATOM   1539  N   ALA A 129      24.722 -30.108  25.965  1.00 49.57           N  
ATOM   1540  CA  ALA A 129      25.599 -30.319  24.803  1.00 49.57           C  
ATOM   1541  C   ALA A 129      26.413 -29.082  24.364  1.00 49.57           C  
ATOM   1542  O   ALA A 129      27.018 -29.105  23.297  1.00 49.57           O  
ATOM   1543  CB  ALA A 129      24.771 -30.936  23.669  1.00 49.57           C  
ATOM   1544  H   ALA A 129      23.861 -29.597  25.833  1.00 49.57           H  
ATOM   1545  HA  ALA A 129      26.350 -31.064  25.064  1.00 49.57           H  
ATOM   1546  HB1 ALA A 129      24.284 -31.846  24.019  1.00 49.57           H  
ATOM   1547  HB2 ALA A 129      24.016 -30.227  23.330  1.00 49.57           H  
ATOM   1548  HB3 ALA A 129      25.423 -31.189  22.833  1.00 49.57           H  
ATOM   1549  N   LEU A 130      26.471 -28.009  25.167  1.00 50.40           N  
ATOM   1550  CA  LEU A 130      27.200 -26.778  24.810  1.00 50.40           C  
ATOM   1551  C   LEU A 130      28.714 -26.814  25.119  1.00 50.40           C  
ATOM   1552  O   LEU A 130      29.372 -25.780  25.092  1.00 50.40           O  
ATOM   1553  CB  LEU A 130      26.509 -25.545  25.429  1.00 50.40           C  
ATOM   1554  CG  LEU A 130      26.702 -24.266  24.582  1.00 50.40           C  
ATOM   1555  CD1 LEU A 130      25.689 -24.210  23.436  1.00 50.40           C  
ATOM   1556  CD2 LEU A 130      26.522 -23.020  25.446  1.00 50.40           C  
ATOM   1557  H   LEU A 130      25.988 -28.041  26.053  1.00 50.40           H  
ATOM   1558  HA  LEU A 130      27.134 -26.675  23.727  1.00 50.40           H  
ATOM   1559  HB2 LEU A 130      25.441 -25.731  25.539  1.00 50.40           H  
ATOM   1560  HB3 LEU A 130      26.921 -25.391  26.426  1.00 50.40           H  
ATOM   1561  HG  LEU A 130      27.703 -24.230  24.151  1.00 50.40           H  
ATOM   1562 HD11 LEU A 130      25.812 -25.077  22.787  1.00 50.40           H  
ATOM   1563 HD12 LEU A 130      25.861 -23.311  22.844  1.00 50.40           H  
ATOM   1564 HD13 LEU A 130      24.673 -24.191  23.831  1.00 50.40           H  
ATOM   1565 HD21 LEU A 130      27.276 -23.014  26.234  1.00 50.40           H  
ATOM   1566 HD22 LEU A 130      25.528 -23.011  25.894  1.00 50.40           H  
ATOM   1567 HD23 LEU A 130      26.656 -22.127  24.836  1.00 50.40           H  
ATOM   1568  N   VAL A 131      29.298 -27.976  25.418  1.00 50.97           N  
ATOM   1569  CA  VAL A 131      30.749 -28.095  25.643  1.00 50.97           C  
ATOM   1570  C   VAL A 131      31.266 -29.355  24.961  1.00 50.97           C  
ATOM   1571  O   VAL A 131      31.323 -30.415  25.579  1.00 50.97           O  
ATOM   1572  CB  VAL A 131      31.108 -28.056  27.150  1.00 50.97           C  
ATOM   1573  CG1 VAL A 131      32.627 -28.152  27.369  1.00 50.97           C  
ATOM   1574  CG2 VAL A 131      30.657 -26.754  27.827  1.00 50.97           C  
ATOM   1575  H   VAL A 131      28.734 -28.814  25.414  1.00 50.97           H  
ATOM   1576  HA  VAL A 131      31.257 -27.252  25.176  1.00 50.97           H  
ATOM   1577  HB  VAL A 131      30.627 -28.890  27.660  1.00 50.97           H  
ATOM   1578 HG11 VAL A 131      33.131 -27.338  26.847  1.00 50.97           H  
ATOM   1579 HG12 VAL A 131      32.851 -28.080  28.433  1.00 50.97           H  
ATOM   1580 HG13 VAL A 131      33.013 -29.106  27.011  1.00 50.97           H  
ATOM   1581 HG21 VAL A 131      29.571 -26.665  27.791  1.00 50.97           H  
ATOM   1582 HG22 VAL A 131      31.102 -25.894  27.326  1.00 50.97           H  
ATOM   1583 HG23 VAL A 131      30.958 -26.755  28.875  1.00 50.97           H  
ATOM   1584  N   LYS A 132      31.633 -29.250  23.676  1.00 40.73           N  
ATOM   1585  CA  LYS A 132      32.659 -30.102  23.044  1.00 40.73           C  
ATOM   1586  C   LYS A 132      33.011 -29.633  21.626  1.00 40.73           C  
ATOM   1587  O   LYS A 132      32.152 -29.622  20.756  1.00 40.73           O  
ATOM   1588  CB  LYS A 132      32.225 -31.587  23.021  1.00 40.73           C  
ATOM   1589  CG  LYS A 132      33.082 -32.414  23.997  1.00 40.73           C  
ATOM   1590  CD  LYS A 132      32.454 -33.780  24.283  1.00 40.73           C  
ATOM   1591  CE  LYS A 132      33.324 -34.536  25.293  1.00 40.73           C  
ATOM   1592  NZ  LYS A 132      32.776 -35.884  25.580  1.00 40.73           N1+
ATOM   1593  H   LYS A 132      31.373 -28.405  23.188  1.00 40.73           H  
ATOM   1594  HA  LYS A 132      33.565 -30.014  23.643  1.00 40.73           H  
ATOM   1595  HB2 LYS A 132      31.170 -31.674  23.280  1.00 40.73           H  
ATOM   1596  HB3 LYS A 132      32.347 -32.006  22.022  1.00 40.73           H  
ATOM   1597  HG2 LYS A 132      33.203 -31.884  24.942  1.00 40.73           H  
ATOM   1598  HG3 LYS A 132      34.073 -32.553  23.564  1.00 40.73           H  
ATOM   1599  HD2 LYS A 132      32.381 -34.342  23.352  1.00 40.73           H  
ATOM   1600  HD3 LYS A 132      31.456 -33.632  24.696  1.00 40.73           H  
ATOM   1601  HE2 LYS A 132      33.376 -33.946  26.208  1.00 40.73           H  
ATOM   1602  HE3 LYS A 132      34.333 -34.616  24.890  1.00 40.73           H  
ATOM   1603  HZ1 LYS A 132      33.358 -36.365  26.251  1.00 40.73           H  
ATOM   1604  HZ2 LYS A 132      31.845 -35.804  25.962  1.00 40.73           H  
ATOM   1605  HZ3 LYS A 132      32.733 -36.434  24.734  1.00 40.73           H  
ATOM   1606  N   GLY A 133      34.302 -29.353  21.422  1.00 41.69           N  
ATOM   1607  CA  GLY A 133      34.972 -29.205  20.120  1.00 41.69           C  
ATOM   1608  C   GLY A 133      35.393 -27.760  19.835  1.00 41.69           C  
ATOM   1609  O   GLY A 133      34.575 -26.994  19.352  1.00 41.69           O  
ATOM   1610  H   GLY A 133      34.903 -29.337  22.234  1.00 41.69           H  
ATOM   1611  HA2 GLY A 133      34.301 -29.515  19.319  1.00 41.69           H  
ATOM   1612  HA3 GLY A 133      35.846 -29.856  20.089  1.00 41.69           H  
ATOM   1613  N   ALA A 134      36.545 -27.274  20.320  1.00 41.47           N  
ATOM   1614  CA  ALA A 134      37.904 -27.502  19.779  1.00 41.47           C  
ATOM   1615  C   ALA A 134      38.021 -26.953  18.338  1.00 41.47           C  
ATOM   1616  O   ALA A 134      37.342 -27.448  17.451  1.00 41.47           O  
ATOM   1617  CB  ALA A 134      38.352 -28.962  19.934  1.00 41.47           C  
ATOM   1618  H   ALA A 134      36.421 -26.294  20.527  1.00 41.47           H  
ATOM   1619  HA  ALA A 134      38.581 -26.908  20.393  1.00 41.47           H  
ATOM   1620  HB1 ALA A 134      38.173 -29.307  20.952  1.00 41.47           H  
ATOM   1621  HB2 ALA A 134      39.417 -29.037  19.716  1.00 41.47           H  
ATOM   1622  HB3 ALA A 134      37.822 -29.594  19.221  1.00 41.47           H  
ATOM   1623  N   ALA A 135      38.649 -25.790  18.132  1.00 46.23           N  
ATOM   1624  CA  ALA A 135      40.096 -25.585  17.940  1.00 46.23           C  
ATOM   1625  C   ALA A 135      40.615 -26.104  16.580  1.00 46.23           C  
ATOM   1626  O   ALA A 135      40.313 -27.233  16.208  1.00 46.23           O  
ATOM   1627  CB  ALA A 135      40.939 -26.081  19.125  1.00 46.23           C  
ATOM   1628  H   ALA A 135      38.152 -25.294  17.406  1.00 46.23           H  
ATOM   1629  HA  ALA A 135      40.229 -24.504  17.915  1.00 46.23           H  
ATOM   1630  HB1 ALA A 135      41.979 -25.787  18.977  1.00 46.23           H  
ATOM   1631  HB2 ALA A 135      40.894 -27.168  19.182  1.00 46.23           H  
ATOM   1632  HB3 ALA A 135      40.578 -25.642  20.055  1.00 46.23           H  
ATOM   1633  N   ALA A 136      41.468 -25.279  15.951  1.00 44.85           N  
ATOM   1634  CA  ALA A 136      42.110 -25.392  14.626  1.00 44.85           C  
ATOM   1635  C   ALA A 136      41.249 -24.835  13.462  1.00 44.85           C  
ATOM   1636  O   ALA A 136      40.037 -24.994  13.465  1.00 44.85           O  
ATOM   1637  CB  ALA A 136      42.668 -26.808  14.420  1.00 44.85           C  
ATOM   1638  H   ALA A 136      41.629 -24.391  16.403  1.00 44.85           H  
ATOM   1639  HA  ALA A 136      42.985 -24.745  14.678  1.00 44.85           H  
ATOM   1640  HB1 ALA A 136      43.423 -26.800  13.634  1.00 44.85           H  
ATOM   1641  HB2 ALA A 136      41.865 -27.489  14.134  1.00 44.85           H  
ATOM   1642  HB3 ALA A 136      43.141 -27.165  15.334  1.00 44.85           H  
ATOM   1643  N   ASP A 137      41.770 -24.125  12.460  1.00 41.30           N  
ATOM   1644  CA  ASP A 137      43.157 -23.962  12.022  1.00 41.30           C  
ATOM   1645  C   ASP A 137      43.335 -22.681  11.176  1.00 41.30           C  
ATOM   1646  O   ASP A 137      42.372 -22.065  10.720  1.00 41.30           O  
ATOM   1647  CB  ASP A 137      43.554 -25.183  11.171  1.00 41.30           C  
ATOM   1648  CG  ASP A 137      45.073 -25.336  11.089  1.00 41.30           C  
ATOM   1649  OD1 ASP A 137      45.618 -25.294   9.972  1.00 41.30           O  
ATOM   1650  OD2 ASP A 137      45.685 -25.433  12.177  1.00 41.30           O1-
ATOM   1651  H   ASP A 137      41.094 -23.739  11.817  1.00 41.30           H  
ATOM   1652  HA  ASP A 137      43.816 -23.899  12.888  1.00 41.30           H  
ATOM   1653  HB2 ASP A 137      43.134 -25.078  10.171  1.00 41.30           H  
ATOM   1654  HB3 ASP A 137      43.138 -26.096  11.597  1.00 41.30           H  
ATOM   1655  N   LEU A 138      44.604 -22.318  11.022  1.00 44.71           N  
ATOM   1656  CA  LEU A 138      45.229 -21.266  10.227  1.00 44.71           C  
ATOM   1657  C   LEU A 138      45.056 -21.458   8.692  1.00 44.71           C  
ATOM   1658  O   LEU A 138      44.681 -22.531   8.236  1.00 44.71           O  
ATOM   1659  CB  LEU A 138      46.726 -21.397  10.617  1.00 44.71           C  
ATOM   1660  CG  LEU A 138      47.542 -20.110  10.770  1.00 44.71           C  
ATOM   1661  CD1 LEU A 138      47.156 -19.343  12.038  1.00 44.71           C  
ATOM   1662  CD2 LEU A 138      49.023 -20.482  10.881  1.00 44.71           C  
ATOM   1663  H   LEU A 138      45.262 -23.010  11.351  1.00 44.71           H  
ATOM   1664  HA  LEU A 138      44.822 -20.299  10.523  1.00 44.71           H  
ATOM   1665  HB2 LEU A 138      46.829 -21.932  11.561  1.00 44.71           H  
ATOM   1666  HB3 LEU A 138      47.205 -22.030   9.871  1.00 44.71           H  
ATOM   1667  HG  LEU A 138      47.397 -19.472   9.898  1.00 44.71           H  
ATOM   1668 HD11 LEU A 138      46.105 -19.058  11.992  1.00 44.71           H  
ATOM   1669 HD12 LEU A 138      47.759 -18.439  12.118  1.00 44.71           H  
ATOM   1670 HD13 LEU A 138      47.318 -19.966  12.918  1.00 44.71           H  
ATOM   1671 HD21 LEU A 138      49.184 -21.136  11.739  1.00 44.71           H  
ATOM   1672 HD22 LEU A 138      49.624 -19.579  10.993  1.00 44.71           H  
ATOM   1673 HD23 LEU A 138      49.338 -21.000   9.975  1.00 44.71           H  
ATOM   1674  N   ALA A 139      45.492 -20.445   7.922  1.00 38.55           N  
ATOM   1675  CA  ALA A 139      45.714 -20.401   6.456  1.00 38.55           C  
ATOM   1676  C   ALA A 139      44.448 -20.211   5.584  1.00 38.55           C  
ATOM   1677  O   ALA A 139      43.416 -20.824   5.822  1.00 38.55           O  
ATOM   1678  CB  ALA A 139      46.616 -21.569   6.028  1.00 38.55           C  
ATOM   1679  H   ALA A 139      45.739 -19.600   8.417  1.00 38.55           H  
ATOM   1680  HA  ALA A 139      46.303 -19.500   6.282  1.00 38.55           H  
ATOM   1681  HB1 ALA A 139      46.980 -21.396   5.015  1.00 38.55           H  
ATOM   1682  HB2 ALA A 139      46.052 -22.502   6.045  1.00 38.55           H  
ATOM   1683  HB3 ALA A 139      47.470 -21.651   6.699  1.00 38.55           H  
ATOM   1684  N   VAL A 140      44.416 -19.334   4.573  1.00 37.12           N  
ATOM   1685  CA  VAL A 140      45.432 -18.824   3.624  1.00 37.12           C  
ATOM   1686  C   VAL A 140      45.316 -17.310   3.455  1.00 37.12           C  
ATOM   1687  O   VAL A 140      44.169 -16.812   3.455  1.00 37.12           O  
ATOM   1688  CB  VAL A 140      45.197 -19.536   2.270  1.00 37.12           C  
ATOM   1689  CG1 VAL A 140      45.544 -18.734   1.010  1.00 37.12           C  
ATOM   1690  CG2 VAL A 140      46.003 -20.838   2.239  1.00 37.12           C  
ATOM   1691  OXT VAL A 140      46.396 -16.703   3.309  1.00 37.12           O1-
ATOM   1692  H   VAL A 140      43.476 -19.076   4.309  1.00 37.12           H  
ATOM   1693  HA  VAL A 140      46.447 -19.006   3.975  1.00 37.12           H  
ATOM   1694  HB  VAL A 140      44.140 -19.790   2.186  1.00 37.12           H  
ATOM   1695 HG11 VAL A 140      45.405 -19.348   0.120  1.00 37.12           H  
ATOM   1696 HG12 VAL A 140      46.578 -18.393   1.064  1.00 37.12           H  
ATOM   1697 HG13 VAL A 140      44.890 -17.865   0.933  1.00 37.12           H  
ATOM   1698 HG21 VAL A 140      47.067 -20.619   2.324  1.00 37.12           H  
ATOM   1699 HG22 VAL A 140      45.693 -21.476   3.067  1.00 37.12           H  
ATOM   1700 HG23 VAL A 140      45.814 -21.371   1.307  1.00 37.12           H  
END
