# Supplementary material for: The structural landscape and diversity of Pyricularia oryzae MAX effectors revisited
Source: PLoS Pathog. 2024 May 6;20(5):e1012176. doi: 10.1371/journal.ppat.1012176 (PMC11132498; doi:10.1371/journal.ppat.1012176)
Supplement: S1 File — (ZIP) [file ppat.1012176.s018.zip › Supplementary_Data/MAX45.pdb]

ATOM      1  N   ALA A  20     -47.108  20.391  17.792  1.00 54.27           N  
ATOM      2  CA  ALA A  20     -45.928  20.948  17.132  1.00 54.27           C  
ATOM      3  C   ALA A  20     -45.213  19.816  16.369  1.00 54.27           C  
ATOM      4  O   ALA A  20     -45.025  18.743  16.947  1.00 54.27           O  
ATOM      5  CB  ALA A  20     -45.032  21.630  18.170  1.00 54.27           C  
ATOM      6  H   ALA A  20     -46.926  19.646  18.450  1.00 54.27           H  
ATOM      7  HA  ALA A  20     -46.243  21.721  16.432  1.00 54.27           H  
ATOM      8  HB1 ALA A  20     -44.161  22.058  17.673  1.00 54.27           H  
ATOM      9  HB2 ALA A  20     -44.691  20.904  18.908  1.00 54.27           H  
ATOM     10  HB3 ALA A  20     -45.579  22.429  18.670  1.00 54.27           H  
ATOM     11  N   PRO A  21     -44.878  20.001  15.082  1.00 60.65           N  
ATOM     12  CA  PRO A  21     -44.241  18.972  14.270  1.00 60.65           C  
ATOM     13  C   PRO A  21     -42.814  18.725  14.767  1.00 60.65           C  
ATOM     14  O   PRO A  21     -42.029  19.659  14.914  1.00 60.65           O  
ATOM     15  CB  PRO A  21     -44.298  19.495  12.830  1.00 60.65           C  
ATOM     16  CG  PRO A  21     -44.334  21.014  12.997  1.00 60.65           C  
ATOM     17  CD  PRO A  21     -45.083  21.215  14.310  1.00 60.65           C  
ATOM     18  HA  PRO A  21     -44.808  18.043  14.335  1.00 60.65           H  
ATOM     19  HB2 PRO A  21     -45.224  19.162  12.362  1.00 60.65           H  
ATOM     20  HB3 PRO A  21     -43.439  19.173  12.241  1.00 60.65           H  
ATOM     21  HG2 PRO A  21     -44.839  21.502  12.164  1.00 60.65           H  
ATOM     22  HG3 PRO A  21     -43.317  21.392  13.100  1.00 60.65           H  
ATOM     23  HD2 PRO A  21     -46.147  21.342  14.107  1.00 60.65           H  
ATOM     24  HD3 PRO A  21     -44.689  22.089  14.828  1.00 60.65           H  
ATOM     25  N   ALA A  22     -42.485  17.462  15.042  1.00 60.18           N  
ATOM     26  CA  ALA A  22     -41.131  17.062  15.391  1.00 60.18           C  
ATOM     27  C   ALA A  22     -40.207  17.348  14.200  1.00 60.18           C  
ATOM     28  O   ALA A  22     -40.349  16.745  13.136  1.00 60.18           O  
ATOM     29  CB  ALA A  22     -41.136  15.580  15.791  1.00 60.18           C  
ATOM     30  H   ALA A  22     -43.175  16.735  14.917  1.00 60.18           H  
ATOM     31  HA  ALA A  22     -40.796  17.651  16.245  1.00 60.18           H  
ATOM     32  HB1 ALA A  22     -40.125  15.272  16.056  1.00 60.18           H  
ATOM     33  HB2 ALA A  22     -41.484  14.968  14.959  1.00 60.18           H  
ATOM     34  HB3 ALA A  22     -41.789  15.430  16.651  1.00 60.18           H  
ATOM     35  N   THR A  23     -39.275  18.284  14.374  1.00 57.03           N  
ATOM     36  CA  THR A  23     -38.195  18.537  13.422  1.00 57.03           C  
ATOM     37  C   THR A  23     -37.454  17.219  13.183  1.00 57.03           C  
ATOM     38  O   THR A  23     -36.978  16.627  14.157  1.00 57.03           O  
ATOM     39  CB  THR A  23     -37.215  19.582  13.981  1.00 57.03           C  
ATOM     40  CG2 THR A  23     -36.303  20.157  12.900  1.00 57.03           C  
ATOM     41  OG1 THR A  23     -37.929  20.661  14.539  1.00 57.03           O  
ATOM     42  H   THR A  23     -39.308  18.866  15.199  1.00 57.03           H  
ATOM     43  HA  THR A  23     -38.634  18.923  12.501  1.00 57.03           H  
ATOM     44  HB  THR A  23     -36.606  19.134  14.766  1.00 57.03           H  
ATOM     45  HG1 THR A  23     -37.295  21.330  14.808  1.00 57.03           H  
ATOM     46 HG21 THR A  23     -36.901  20.622  12.116  1.00 57.03           H  
ATOM     47 HG22 THR A  23     -35.698  19.361  12.466  1.00 57.03           H  
ATOM     48 HG23 THR A  23     -35.636  20.901  13.335  1.00 57.03           H  
ATOM     49  N   PRO A  24     -37.357  16.716  11.940  1.00 53.04           N  
ATOM     50  CA  PRO A  24     -36.602  15.504  11.675  1.00 53.04           C  
ATOM     51  C   PRO A  24     -35.151  15.744  12.093  1.00 53.04           C  
ATOM     52  O   PRO A  24     -34.486  16.649  11.587  1.00 53.04           O  
ATOM     53  CB  PRO A  24     -36.786  15.196  10.184  1.00 53.04           C  
ATOM     54  CG  PRO A  24     -37.248  16.519   9.572  1.00 53.04           C  
ATOM     55  CD  PRO A  24     -37.928  17.259  10.721  1.00 53.04           C  
ATOM     56  HA  PRO A  24     -37.014  14.682  12.259  1.00 53.04           H  
ATOM     57  HB2 PRO A  24     -37.576  14.453  10.070  1.00 53.04           H  
ATOM     58  HB3 PRO A  24     -35.866  14.839   9.722  1.00 53.04           H  
ATOM     59  HG2 PRO A  24     -37.932  16.359   8.739  1.00 53.04           H  
ATOM     60  HG3 PRO A  24     -36.378  17.087   9.244  1.00 53.04           H  
ATOM     61  HD2 PRO A  24     -37.737  18.328  10.629  1.00 53.04           H  
ATOM     62  HD3 PRO A  24     -39.000  17.063  10.706  1.00 53.04           H  
ATOM     63  N   ALA A  25     -34.679  14.957  13.064  1.00 58.92           N  
ATOM     64  CA  ALA A  25     -33.276  14.945  13.443  1.00 58.92           C  
ATOM     65  C   ALA A  25     -32.441  14.711  12.171  1.00 58.92           C  
ATOM     66  O   ALA A  25     -32.846  13.878  11.352  1.00 58.92           O  
ATOM     67  CB  ALA A  25     -33.042  13.854  14.495  1.00 58.92           C  
ATOM     68  H   ALA A  25     -35.306  14.294  13.497  1.00 58.92           H  
ATOM     69  HA  ALA A  25     -33.043  15.915  13.881  1.00 58.92           H  
ATOM     70  HB1 ALA A  25     -33.657  14.049  15.373  1.00 58.92           H  
ATOM     71  HB2 ALA A  25     -33.299  12.878  14.082  1.00 58.92           H  
ATOM     72  HB3 ALA A  25     -31.992  13.849  14.790  1.00 58.92           H  
ATOM     73  N   PRO A  26     -31.309  15.421  11.984  1.00 52.78           N  
ATOM     74  CA  PRO A  26     -30.472  15.261  10.804  1.00 52.78           C  
ATOM     75  C   PRO A  26     -30.179  13.779  10.646  1.00 52.78           C  
ATOM     76  O   PRO A  26     -29.589  13.166  11.542  1.00 52.78           O  
ATOM     77  CB  PRO A  26     -29.196  16.077  11.052  1.00 52.78           C  
ATOM     78  CG  PRO A  26     -29.591  17.051  12.158  1.00 52.78           C  
ATOM     79  CD  PRO A  26     -30.687  16.325  12.932  1.00 52.78           C  
ATOM     80  HA  PRO A  26     -31.000  15.647   9.932  1.00 52.78           H  
ATOM     81  HB2 PRO A  26     -28.389  15.439  11.413  1.00 52.78           H  
ATOM     82  HB3 PRO A  26     -28.880  16.605  10.152  1.00 52.78           H  
ATOM     83  HG2 PRO A  26     -30.007  17.954  11.711  1.00 52.78           H  
ATOM     84  HG3 PRO A  26     -28.745  17.300  12.799  1.00 52.78           H  
ATOM     85  HD2 PRO A  26     -30.247  15.749  13.745  1.00 52.78           H  
ATOM     86  HD3 PRO A  26     -31.396  17.056  13.321  1.00 52.78           H  
ATOM     87  N   SER A  27     -30.663  13.186   9.556  1.00 52.37           N  
ATOM     88  CA  SER A  27     -30.393  11.794   9.244  1.00 52.37           C  
ATOM     89  C   SER A  27     -28.880  11.693   9.170  1.00 52.37           C  
ATOM     90  O   SER A  27     -28.281  12.227   8.235  1.00 52.37           O  
ATOM     91  CB  SER A  27     -31.054  11.393   7.918  1.00 52.37           C  
ATOM     92  OG  SER A  27     -32.404  11.823   7.891  1.00 52.37           O  
ATOM     93  H   SER A  27     -31.231  13.715   8.910  1.00 52.37           H  
ATOM     94  HA  SER A  27     -30.769  11.155  10.043  1.00 52.37           H  
ATOM     95  HB2 SER A  27     -30.528  11.856   7.084  1.00 52.37           H  
ATOM     96  HB3 SER A  27     -31.008  10.310   7.804  1.00 52.37           H  
ATOM     97  HG  SER A  27     -32.811  11.660   8.745  1.00 52.37           H  
ATOM     98  N   LYS A  28     -28.247  11.116  10.206  1.00 46.96           N  
ATOM     99  CA  LYS A  28     -26.817  10.804  10.175  1.00 46.96           C  
ATOM    100  C   LYS A  28     -26.576  10.203   8.796  1.00 46.96           C  
ATOM    101  O   LYS A  28     -27.329   9.282   8.458  1.00 46.96           O  
ATOM    102  CB  LYS A  28     -26.435   9.787  11.261  1.00 46.96           C  
ATOM    103  CG  LYS A  28     -26.072  10.462  12.588  1.00 46.96           C  
ATOM    104  CD  LYS A  28     -25.735   9.402  13.646  1.00 46.96           C  
ATOM    105  CE  LYS A  28     -25.284  10.076  14.948  1.00 46.96           C  
ATOM    106  NZ  LYS A  28     -25.005   9.078  16.012  1.00 46.96           N1+
ATOM    107  H   LYS A  28     -28.800  10.863  11.013  1.00 46.96           H  
ATOM    108  HA  LYS A  28     -26.244  11.724  10.293  1.00 46.96           H  
ATOM    109  HB2 LYS A  28     -25.564   9.226  10.921  1.00 46.96           H  
ATOM    110  HB3 LYS A  28     -27.252   9.080  11.407  1.00 46.96           H  
ATOM    111  HG2 LYS A  28     -26.912  11.066  12.932  1.00 46.96           H  
ATOM    112  HG3 LYS A  28     -25.208  11.108  12.435  1.00 46.96           H  
ATOM    113  HD2 LYS A  28     -24.936   8.762  13.271  1.00 46.96           H  
ATOM    114  HD3 LYS A  28     -26.621   8.796  13.832  1.00 46.96           H  
ATOM    115  HE2 LYS A  28     -26.067  10.762  15.272  1.00 46.96           H  
ATOM    116  HE3 LYS A  28     -24.391  10.665  14.741  1.00 46.96           H  
ATOM    117  HZ1 LYS A  28     -24.696   9.538  16.856  1.00 46.96           H  
ATOM    118  HZ2 LYS A  28     -25.838   8.549  16.227  1.00 46.96           H  
ATOM    119  HZ3 LYS A  28     -24.284   8.435  15.717  1.00 46.96           H  
ATOM    120  N   PRO A  29     -25.638  10.744   7.992  1.00 48.51           N  
ATOM    121  CA  PRO A  29     -25.361  10.188   6.681  1.00 48.51           C  
ATOM    122  C   PRO A  29     -25.282   8.682   6.857  1.00 48.51           C  
ATOM    123  O   PRO A  29     -24.584   8.230   7.773  1.00 48.51           O  
ATOM    124  CB  PRO A  29     -24.027  10.792   6.232  1.00 48.51           C  
ATOM    125  CG  PRO A  29     -23.933  12.092   7.029  1.00 48.51           C  
ATOM    126  CD  PRO A  29     -24.711  11.812   8.313  1.00 48.51           C  
ATOM    127  HA  PRO A  29     -26.158  10.464   5.991  1.00 48.51           H  
ATOM    128  HB2 PRO A  29     -24.014  10.978   5.158  1.00 48.51           H  
ATOM    129  HB3 PRO A  29     -23.199  10.140   6.511  1.00 48.51           H  
ATOM    130  HG2 PRO A  29     -24.428  12.891   6.477  1.00 48.51           H  
ATOM    131  HG3 PRO A  29     -22.898  12.361   7.238  1.00 48.51           H  
ATOM    132  HD2 PRO A  29     -25.238  12.713   8.628  1.00 48.51           H  
ATOM    133  HD3 PRO A  29     -24.027  11.476   9.092  1.00 48.51           H  
ATOM    134  N   ALA A  30     -26.094   7.943   6.091  1.00 53.34           N  
ATOM    135  CA  ALA A  30     -26.097   6.489   6.143  1.00 53.34           C  
ATOM    136  C   ALA A  30     -24.635   6.065   6.175  1.00 53.34           C  
ATOM    137  O   ALA A  30     -23.868   6.576   5.356  1.00 53.34           O  
ATOM    138  CB  ALA A  30     -26.823   5.937   4.910  1.00 53.34           C  
ATOM    139  H   ALA A  30     -26.690   8.402   5.417  1.00 53.34           H  
ATOM    140  HA  ALA A  30     -26.600   6.157   7.051  1.00 53.34           H  
ATOM    141  HB1 ALA A  30     -27.860   6.272   4.909  1.00 53.34           H  
ATOM    142  HB2 ALA A  30     -26.331   6.279   4.000  1.00 53.34           H  
ATOM    143  HB3 ALA A  30     -26.804   4.847   4.933  1.00 53.34           H  
ATOM    144  N   ALA A  31     -24.240   5.271   7.178  1.00 50.59           N  
ATOM    145  CA  ALA A  31     -22.860   4.843   7.329  1.00 50.59           C  
ATOM    146  C   ALA A  31     -22.468   4.211   5.997  1.00 50.59           C  
ATOM    147  O   ALA A  31     -22.906   3.104   5.690  1.00 50.59           O  
ATOM    148  CB  ALA A  31     -22.750   3.867   8.510  1.00 50.59           C  
ATOM    149  H   ALA A  31     -24.925   4.935   7.840  1.00 50.59           H  
ATOM    150  HA  ALA A  31     -22.227   5.710   7.517  1.00 50.59           H  
ATOM    151  HB1 ALA A  31     -23.031   4.373   9.434  1.00 50.59           H  
ATOM    152  HB2 ALA A  31     -23.404   3.010   8.352  1.00 50.59           H  
ATOM    153  HB3 ALA A  31     -21.722   3.515   8.594  1.00 50.59           H  
ATOM    154  N   VAL A  32     -21.771   4.977   5.152  1.00 57.54           N  
ATOM    155  CA  VAL A  32     -21.381   4.520   3.828  1.00 57.54           C  
ATOM    156  C   VAL A  32     -20.487   3.352   4.157  1.00 57.54           C  
ATOM    157  O   VAL A  32     -19.456   3.562   4.803  1.00 57.54           O  
ATOM    158  CB  VAL A  32     -20.654   5.607   3.011  1.00 57.54           C  
ATOM    159  CG1 VAL A  32     -20.361   5.106   1.591  1.00 57.54           C  
ATOM    160  CG2 VAL A  32     -21.491   6.888   2.897  1.00 57.54           C  
ATOM    161  H   VAL A  32     -21.612   5.943   5.399  1.00 57.54           H  
ATOM    162  HA  VAL A  32     -22.261   4.181   3.282  1.00 57.54           H  
ATOM    163  HB  VAL A  32     -19.711   5.863   3.494  1.00 57.54           H  
ATOM    164 HG11 VAL A  32     -21.290   4.860   1.078  1.00 57.54           H  
ATOM    165 HG12 VAL A  32     -19.730   4.218   1.632  1.00 57.54           H  
ATOM    166 HG13 VAL A  32     -19.832   5.875   1.028  1.00 57.54           H  
ATOM    167 HG21 VAL A  32     -21.628   7.340   3.879  1.00 57.54           H  
ATOM    168 HG22 VAL A  32     -20.982   7.609   2.256  1.00 57.54           H  
ATOM    169 HG23 VAL A  32     -22.469   6.658   2.475  1.00 57.54           H  
ATOM    170  N   LEU A  33     -20.958   2.135   3.854  1.00 59.69           N  
ATOM    171  CA  LEU A  33     -20.205   0.919   4.124  1.00 59.69           C  
ATOM    172  C   LEU A  33     -18.777   1.209   3.684  1.00 59.69           C  
ATOM    173  O   LEU A  33     -18.601   1.711   2.568  1.00 59.69           O  
ATOM    174  CB  LEU A  33     -20.772  -0.268   3.337  1.00 59.69           C  
ATOM    175  CG  LEU A  33     -22.040  -0.873   3.957  1.00 59.69           C  
ATOM    176  CD1 LEU A  33     -22.667  -1.845   2.960  1.00 59.69           C  
ATOM    177  CD2 LEU A  33     -21.734  -1.638   5.249  1.00 59.69           C  
ATOM    178  H   LEU A  33     -21.880   2.059   3.448  1.00 59.69           H  
ATOM    179  HA  LEU A  33     -20.241   0.722   5.195  1.00 59.69           H  
ATOM    180  HB2 LEU A  33     -20.014  -1.049   3.277  1.00 59.69           H  
ATOM    181  HB3 LEU A  33     -20.983   0.060   2.319  1.00 59.69           H  
ATOM    182  HG  LEU A  33     -22.759  -0.081   4.168  1.00 59.69           H  
ATOM    183 HD11 LEU A  33     -22.925  -1.319   2.041  1.00 59.69           H  
ATOM    184 HD12 LEU A  33     -21.970  -2.650   2.728  1.00 59.69           H  
ATOM    185 HD13 LEU A  33     -23.577  -2.270   3.383  1.00 59.69           H  
ATOM    186 HD21 LEU A  33     -22.646  -2.107   5.617  1.00 59.69           H  
ATOM    187 HD22 LEU A  33     -20.988  -2.410   5.061  1.00 59.69           H  
ATOM    188 HD23 LEU A  33     -21.370  -0.955   6.017  1.00 59.69           H  
ATOM    189  N   PRO A  34     -17.798   1.056   4.586  1.00 63.47           N  
ATOM    190  CA  PRO A  34     -16.490   1.624   4.364  1.00 63.47           C  
ATOM    191  C   PRO A  34     -15.970   1.117   3.023  1.00 63.47           C  
ATOM    192  O   PRO A  34     -15.833  -0.085   2.809  1.00 63.47           O  
ATOM    193  CB  PRO A  34     -15.652   1.206   5.565  1.00 63.47           C  
ATOM    194  CG  PRO A  34     -16.414   0.038   6.190  1.00 63.47           C  
ATOM    195  CD  PRO A  34     -17.863   0.364   5.858  1.00 63.47           C  
ATOM    196  HA  PRO A  34     -16.567   2.711   4.339  1.00 63.47           H  
ATOM    197  HB2 PRO A  34     -14.658   0.905   5.234  1.00 63.47           H  
ATOM    198  HB3 PRO A  34     -15.590   2.030   6.276  1.00 63.47           H  
ATOM    199  HG2 PRO A  34     -16.248  -0.030   7.265  1.00 63.47           H  
ATOM    200  HG3 PRO A  34     -16.133  -0.891   5.693  1.00 63.47           H  
ATOM    201  HD2 PRO A  34     -18.447  -0.553   5.789  1.00 63.47           H  
ATOM    202  HD3 PRO A  34     -18.280   1.031   6.614  1.00 63.47           H  
ATOM    203  N   GLN A  35     -15.780   2.055   2.093  1.00 80.09           N  
ATOM    204  CA  GLN A  35     -15.332   1.764   0.741  1.00 80.09           C  
ATOM    205  C   GLN A  35     -14.056   0.926   0.829  1.00 80.09           C  
ATOM    206  O   GLN A  35     -13.055   1.359   1.408  1.00 80.09           O  
ATOM    207  CB  GLN A  35     -15.124   3.088  -0.019  1.00 80.09           C  
ATOM    208  CG  GLN A  35     -14.568   2.931  -1.443  1.00 80.09           C  
ATOM    209  CD  GLN A  35     -15.496   2.146  -2.361  1.00 80.09           C  
ATOM    210  NE2 GLN A  35     -15.077   0.990  -2.836  1.00 80.09           N  
ATOM    211  OE1 GLN A  35     -16.616   2.538  -2.639  1.00 80.09           O  
ATOM    212  H   GLN A  35     -16.086   2.995   2.298  1.00 80.09           H  
ATOM    213  HA  GLN A  35     -16.107   1.186   0.238  1.00 80.09           H  
ATOM    214  HB2 GLN A  35     -14.428   3.716   0.538  1.00 80.09           H  
ATOM    215  HB3 GLN A  35     -16.076   3.615  -0.072  1.00 80.09           H  
ATOM    216  HG2 GLN A  35     -14.425   3.922  -1.874  1.00 80.09           H  
ATOM    217  HG3 GLN A  35     -13.593   2.446  -1.401  1.00 80.09           H  
ATOM    218 HE21 GLN A  35     -14.183   0.606  -2.564  1.00 80.09           H  
ATOM    219 HE22 GLN A  35     -15.743   0.440  -3.359  1.00 80.09           H  
ATOM    220  N   LEU A  36     -14.110  -0.279   0.265  1.00 89.48           N  
ATOM    221  CA  LEU A  36     -12.949  -1.145   0.170  1.00 89.48           C  
ATOM    222  C   LEU A  36     -12.008  -0.586  -0.891  1.00 89.48           C  
ATOM    223  O   LEU A  36     -12.403  -0.314  -2.030  1.00 89.48           O  
ATOM    224  CB  LEU A  36     -13.388  -2.597  -0.091  1.00 89.48           C  
ATOM    225  CG  LEU A  36     -13.489  -3.387   1.231  1.00 89.48           C  
ATOM    226  CD1 LEU A  36     -14.614  -4.410   1.187  1.00 89.48           C  
ATOM    227  CD2 LEU A  36     -12.184  -4.140   1.507  1.00 89.48           C  
ATOM    228  H   LEU A  36     -14.989  -0.603  -0.112  1.00 89.48           H  
ATOM    229  HA  LEU A  36     -12.420  -1.112   1.123  1.00 89.48           H  
ATOM    230  HB2 LEU A  36     -12.673  -3.087  -0.751  1.00 89.48           H  
ATOM    231  HB3 LEU A  36     -14.350  -2.595  -0.605  1.00 89.48           H  
ATOM    232  HG  LEU A  36     -13.691  -2.706   2.057  1.00 89.48           H  
ATOM    233 HD11 LEU A  36     -14.648  -4.958   2.128  1.00 89.48           H  
ATOM    234 HD12 LEU A  36     -14.462  -5.108   0.363  1.00 89.48           H  
ATOM    235 HD13 LEU A  36     -15.559  -3.881   1.069  1.00 89.48           H  
ATOM    236 HD21 LEU A  36     -12.239  -4.601   2.494  1.00 89.48           H  
ATOM    237 HD22 LEU A  36     -11.351  -3.437   1.491  1.00 89.48           H  
ATOM    238 HD23 LEU A  36     -12.026  -4.910   0.752  1.00 89.48           H  
ATOM    239  N   CYS A  37     -10.754  -0.427  -0.494  1.00 92.21           N  
ATOM    240  CA  CYS A  37      -9.658  -0.003  -1.338  1.00 92.21           C  
ATOM    241  C   CYS A  37      -8.643  -1.130  -1.484  1.00 92.21           C  
ATOM    242  O   CYS A  37      -8.379  -1.896  -0.553  1.00 92.21           O  
ATOM    243  CB  CYS A  37      -8.990   1.248  -0.768  1.00 92.21           C  
ATOM    244  SG  CYS A  37     -10.079   2.661  -0.523  1.00 92.21           S  
ATOM    245  H   CYS A  37     -10.533  -0.644   0.468  1.00 92.21           H  
ATOM    246  HA  CYS A  37     -10.053   0.244  -2.323  1.00 92.21           H  
ATOM    247  HB2 CYS A  37      -8.186   1.553  -1.437  1.00 92.21           H  
ATOM    248  HB3 CYS A  37      -8.543   0.997   0.194  1.00 92.21           H  
ATOM    249  N   LYS A  38      -8.042  -1.207  -2.667  1.00 94.68           N  
ATOM    250  CA  LYS A  38      -6.822  -1.960  -2.933  1.00 94.68           C  
ATOM    251  C   LYS A  38      -5.713  -0.950  -3.128  1.00 94.68           C  
ATOM    252  O   LYS A  38      -5.849  -0.057  -3.953  1.00 94.68           O  
ATOM    253  CB  LYS A  38      -6.994  -2.823  -4.185  1.00 94.68           C  
ATOM    254  CG  LYS A  38      -5.804  -3.744  -4.460  1.00 94.68           C  
ATOM    255  CD  LYS A  38      -6.047  -4.451  -5.797  1.00 94.68           C  
ATOM    256  CE  LYS A  38      -5.017  -5.556  -5.987  1.00 94.68           C  
ATOM    257  NZ  LYS A  38      -5.030  -6.105  -7.362  1.00 94.68           N1+
ATOM    258  H   LYS A  38      -8.347  -0.554  -3.375  1.00 94.68           H  
ATOM    259  HA  LYS A  38      -6.579  -2.594  -2.081  1.00 94.68           H  
ATOM    260  HB2 LYS A  38      -7.872  -3.460  -4.078  1.00 94.68           H  
ATOM    261  HB3 LYS A  38      -7.150  -2.174  -5.047  1.00 94.68           H  
ATOM    262  HG2 LYS A  38      -5.718  -4.476  -3.658  1.00 94.68           H  
ATOM    263  HG3 LYS A  38      -4.880  -3.169  -4.522  1.00 94.68           H  
ATOM    264  HD2 LYS A  38      -5.948  -3.720  -6.600  1.00 94.68           H  
ATOM    265  HD3 LYS A  38      -7.050  -4.879  -5.824  1.00 94.68           H  
ATOM    266  HE2 LYS A  38      -4.028  -5.142  -5.794  1.00 94.68           H  
ATOM    267  HE3 LYS A  38      -5.207  -6.341  -5.254  1.00 94.68           H  
ATOM    268  HZ1 LYS A  38      -4.401  -6.888  -7.462  1.00 94.68           H  
ATOM    269  HZ2 LYS A  38      -4.574  -5.407  -7.933  1.00 94.68           H  
ATOM    270  HZ3 LYS A  38      -5.949  -6.268  -7.748  1.00 94.68           H  
ATOM    271  N   VAL A  39      -4.619  -1.120  -2.414  1.00 94.82           N  
ATOM    272  CA  VAL A  39      -3.400  -0.348  -2.615  1.00 94.82           C  
ATOM    273  C   VAL A  39      -2.365  -1.284  -3.208  1.00 94.82           C  
ATOM    274  O   VAL A  39      -2.149  -2.369  -2.675  1.00 94.82           O  
ATOM    275  CB  VAL A  39      -2.942   0.291  -1.299  1.00 94.82           C  
ATOM    276  CG1 VAL A  39      -1.685   1.130  -1.507  1.00 94.82           C  
ATOM    277  CG2 VAL A  39      -4.026   1.224  -0.748  1.00 94.82           C  
ATOM    278  H   VAL A  39      -4.589  -1.883  -1.753  1.00 94.82           H  
ATOM    279  HA  VAL A  39      -3.579   0.459  -3.326  1.00 94.82           H  
ATOM    280  HB  VAL A  39      -2.735  -0.487  -0.564  1.00 94.82           H  
ATOM    281 HG11 VAL A  39      -1.367   1.535  -0.546  1.00 94.82           H  
ATOM    282 HG12 VAL A  39      -0.873   0.521  -1.906  1.00 94.82           H  
ATOM    283 HG13 VAL A  39      -1.903   1.947  -2.194  1.00 94.82           H  
ATOM    284 HG21 VAL A  39      -4.917   0.659  -0.473  1.00 94.82           H  
ATOM    285 HG22 VAL A  39      -4.293   1.972  -1.494  1.00 94.82           H  
ATOM    286 HG23 VAL A  39      -3.660   1.727   0.147  1.00 94.82           H  
ATOM    287  N   GLU A  40      -1.751  -0.886  -4.313  1.00 96.00           N  
ATOM    288  CA  GLU A  40      -0.665  -1.603  -4.973  1.00 96.00           C  
ATOM    289  C   GLU A  40       0.580  -0.731  -4.996  1.00 96.00           C  
ATOM    290  O   GLU A  40       0.505   0.473  -5.244  1.00 96.00           O  
ATOM    291  CB  GLU A  40      -1.030  -1.986  -6.409  1.00 96.00           C  
ATOM    292  CG  GLU A  40      -2.270  -2.879  -6.497  1.00 96.00           C  
ATOM    293  CD  GLU A  40      -2.527  -3.372  -7.924  1.00 96.00           C  
ATOM    294  OE1 GLU A  40      -3.197  -4.423  -8.038  1.00 96.00           O  
ATOM    295  OE2 GLU A  40      -2.095  -2.722  -8.893  1.00 96.00           O1-
ATOM    296  H   GLU A  40      -1.992   0.019  -4.691  1.00 96.00           H  
ATOM    297  HA  GLU A  40      -0.432  -2.517  -4.426  1.00 96.00           H  
ATOM    298  HB2 GLU A  40      -0.185  -2.519  -6.843  1.00 96.00           H  
ATOM    299  HB3 GLU A  40      -1.197  -1.074  -6.983  1.00 96.00           H  
ATOM    300  HG2 GLU A  40      -2.133  -3.738  -5.839  1.00 96.00           H  
ATOM    301  HG3 GLU A  40      -3.146  -2.329  -6.150  1.00 96.00           H  
ATOM    302  N   MET A  41       1.730  -1.348  -4.758  1.00 95.33           N  
ATOM    303  CA  MET A  41       3.017  -0.673  -4.748  1.00 95.33           C  
ATOM    304  C   MET A  41       3.929  -1.270  -5.813  1.00 95.33           C  
ATOM    305  O   MET A  41       3.984  -2.492  -5.986  1.00 95.33           O  
ATOM    306  CB  MET A  41       3.602  -0.762  -3.341  1.00 95.33           C  
ATOM    307  CG  MET A  41       4.785   0.187  -3.147  1.00 95.33           C  
ATOM    308  SD  MET A  41       5.282   0.335  -1.414  1.00 95.33           S  
ATOM    309  CE  MET A  41       5.919  -1.325  -1.127  1.00 95.33           C  
ATOM    310  H   MET A  41       1.722  -2.343  -4.587  1.00 95.33           H  
ATOM    311  HA  MET A  41       2.876   0.382  -4.983  1.00 95.33           H  
ATOM    312  HB2 MET A  41       2.830  -0.481  -2.625  1.00 95.33           H  
ATOM    313  HB3 MET A  41       3.906  -1.790  -3.141  1.00 95.33           H  
ATOM    314  HG2 MET A  41       4.499   1.179  -3.496  1.00 95.33           H  
ATOM    315  HG3 MET A  41       5.635  -0.153  -3.739  1.00 95.33           H  
ATOM    316  HE1 MET A  41       6.735  -1.515  -1.824  1.00 95.33           H  
ATOM    317  HE2 MET A  41       6.277  -1.388  -0.100  1.00 95.33           H  
ATOM    318  HE3 MET A  41       5.131  -2.061  -1.292  1.00 95.33           H  
ATOM    319  N   PHE A  42       4.656  -0.397  -6.501  1.00 95.49           N  
ATOM    320  CA  PHE A  42       5.556  -0.733  -7.594  1.00 95.49           C  
ATOM    321  C   PHE A  42       6.931  -0.111  -7.356  1.00 95.49           C  
ATOM    322  O   PHE A  42       7.034   1.020  -6.871  1.00 95.49           O  
ATOM    323  CB  PHE A  42       4.969  -0.271  -8.933  1.00 95.49           C  
ATOM    324  CG  PHE A  42       3.585  -0.807  -9.244  1.00 95.49           C  
ATOM    325  CD1 PHE A  42       3.438  -1.966 -10.027  1.00 95.49           C  
ATOM    326  CD2 PHE A  42       2.442  -0.149  -8.746  1.00 95.49           C  
ATOM    327  CE1 PHE A  42       2.156  -2.472 -10.305  1.00 95.49           C  
ATOM    328  CE2 PHE A  42       1.161  -0.660  -9.019  1.00 95.49           C  
ATOM    329  CZ  PHE A  42       1.020  -1.821  -9.798  1.00 95.49           C  
ATOM    330  H   PHE A  42       4.573   0.583  -6.274  1.00 95.49           H  
ATOM    331  HA  PHE A  42       5.670  -1.817  -7.628  1.00 95.49           H  
ATOM    332  HB2 PHE A  42       5.650  -0.575  -9.728  1.00 95.49           H  
ATOM    333  HB3 PHE A  42       4.929   0.819  -8.939  1.00 95.49           H  
ATOM    334  HD1 PHE A  42       4.309  -2.468 -10.421  1.00 95.49           H  
ATOM    335  HD2 PHE A  42       2.551   0.736  -8.137  1.00 95.49           H  
ATOM    336  HE1 PHE A  42       2.044  -3.362 -10.907  1.00 95.49           H  
ATOM    337  HE2 PHE A  42       0.283  -0.175  -8.617  1.00 95.49           H  
ATOM    338  HZ  PHE A  42       0.035  -2.216 -10.001  1.00 95.49           H  
ATOM    339  N   ASP A  43       7.980  -0.849  -7.708  1.00 93.25           N  
ATOM    340  CA  ASP A  43       9.356  -0.371  -7.616  1.00 93.25           C  
ATOM    341  C   ASP A  43       9.701   0.589  -8.767  1.00 93.25           C  
ATOM    342  O   ASP A  43       8.876   0.922  -9.623  1.00 93.25           O  
ATOM    343  CB  ASP A  43      10.345  -1.554  -7.471  1.00 93.25           C  
ATOM    344  CG  ASP A  43      10.650  -2.362  -8.745  1.00 93.25           C  
ATOM    345  OD1 ASP A  43      10.172  -2.005  -9.843  1.00 93.25           O  
ATOM    346  OD2 ASP A  43      11.437  -3.338  -8.668  1.00 93.25           O1-
ATOM    347  H   ASP A  43       7.814  -1.739  -8.157  1.00 93.25           H  
ATOM    348  HA  ASP A  43       9.439   0.210  -6.697  1.00 93.25           H  
ATOM    349  HB2 ASP A  43      11.291  -1.153  -7.105  1.00 93.25           H  
ATOM    350  HB3 ASP A  43       9.979  -2.234  -6.703  1.00 93.25           H  
ATOM    351  N   ASN A  44      10.960   1.018  -8.806  1.00 91.78           N  
ATOM    352  CA  ASN A  44      11.498   1.918  -9.823  1.00 91.78           C  
ATOM    353  C   ASN A  44      11.493   1.358 -11.256  1.00 91.78           C  
ATOM    354  O   ASN A  44      11.679   2.124 -12.195  1.00 91.78           O  
ATOM    355  CB  ASN A  44      12.920   2.299  -9.391  1.00 91.78           C  
ATOM    356  CG  ASN A  44      13.862   1.109  -9.408  1.00 91.78           C  
ATOM    357  ND2 ASN A  44      14.830   1.094 -10.290  1.00 91.78           N  
ATOM    358  OD1 ASN A  44      13.728   0.176  -8.634  1.00 91.78           O  
ATOM    359  H   ASN A  44      11.609   0.646  -8.127  1.00 91.78           H  
ATOM    360  HA  ASN A  44      10.880   2.815  -9.851  1.00 91.78           H  
ATOM    361  HB2 ASN A  44      12.900   2.703  -8.378  1.00 91.78           H  
ATOM    362  HB3 ASN A  44      13.296   3.070 -10.064  1.00 91.78           H  
ATOM    363 HD21 ASN A  44      15.394   0.256 -10.325  1.00 91.78           H  
ATOM    364 HD22 ASN A  44      14.839   1.763 -11.047  1.00 91.78           H  
ATOM    365  N   ASN A  45      11.297   0.051 -11.430  1.00 92.14           N  
ATOM    366  CA  ASN A  45      11.166  -0.605 -12.731  1.00 92.14           C  
ATOM    367  C   ASN A  45       9.694  -0.905 -13.065  1.00 92.14           C  
ATOM    368  O   ASN A  45       9.418  -1.739 -13.925  1.00 92.14           O  
ATOM    369  CB  ASN A  45      12.032  -1.872 -12.736  1.00 92.14           C  
ATOM    370  CG  ASN A  45      13.503  -1.585 -12.534  1.00 92.14           C  
ATOM    371  ND2 ASN A  45      14.114  -2.200 -11.549  1.00 92.14           N  
ATOM    372  OD1 ASN A  45      14.131  -0.822 -13.243  1.00 92.14           O  
ATOM    373  H   ASN A  45      11.068  -0.511 -10.623  1.00 92.14           H  
ATOM    374  HA  ASN A  45      11.532   0.060 -13.513  1.00 92.14           H  
ATOM    375  HB2 ASN A  45      11.928  -2.380 -13.695  1.00 92.14           H  
ATOM    376  HB3 ASN A  45      11.683  -2.542 -11.950  1.00 92.14           H  
ATOM    377 HD21 ASN A  45      13.566  -2.709 -10.870  1.00 92.14           H  
ATOM    378 HD22 ASN A  45      15.103  -2.017 -11.456  1.00 92.14           H  
ATOM    379  N   ALA A  46       8.751  -0.277 -12.349  1.00 90.30           N  
ATOM    380  CA  ALA A  46       7.321  -0.566 -12.411  1.00 90.30           C  
ATOM    381  C   ALA A  46       6.975  -2.038 -12.110  1.00 90.30           C  
ATOM    382  O   ALA A  46       5.905  -2.521 -12.489  1.00 90.30           O  
ATOM    383  CB  ALA A  46       6.739  -0.038 -13.732  1.00 90.30           C  
ATOM    384  H   ALA A  46       9.055   0.339 -11.609  1.00 90.30           H  
ATOM    385  HA  ALA A  46       6.863   0.013 -11.609  1.00 90.30           H  
ATOM    386  HB1 ALA A  46       5.652  -0.114 -13.709  1.00 90.30           H  
ATOM    387  HB2 ALA A  46       7.113  -0.626 -14.569  1.00 90.30           H  
ATOM    388  HB3 ALA A  46       7.020   1.006 -13.870  1.00 90.30           H  
ATOM    389  N   ARG A  47       7.855  -2.768 -11.409  1.00 94.39           N  
ATOM    390  CA  ARG A  47       7.582  -4.148 -11.001  1.00 94.39           C  
ATOM    391  C   ARG A  47       6.731  -4.139  -9.748  1.00 94.39           C  
ATOM    392  O   ARG A  47       6.954  -3.345  -8.837  1.00 94.39           O  
ATOM    393  CB  ARG A  47       8.866  -4.947 -10.771  1.00 94.39           C  
ATOM    394  CG  ARG A  47       9.733  -5.018 -12.036  1.00 94.39           C  
ATOM    395  CD  ARG A  47      11.004  -5.838 -11.798  1.00 94.39           C  
ATOM    396  NE  ARG A  47      11.837  -5.240 -10.742  1.00 94.39           N  
ATOM    397  CZ  ARG A  47      12.998  -5.668 -10.300  1.00 94.39           C  
ATOM    398  NH1 ARG A  47      13.586  -6.729 -10.780  1.00 94.39           N1+
ATOM    399  NH2 ARG A  47      13.564  -5.001  -9.340  1.00 94.39           N  
ATOM    400  H   ARG A  47       8.684  -2.317 -11.050  1.00 94.39           H  
ATOM    401  HA  ARG A  47       7.013  -4.632 -11.794  1.00 94.39           H  
ATOM    402  HB2 ARG A  47       9.421  -4.496  -9.949  1.00 94.39           H  
ATOM    403  HB3 ARG A  47       8.597  -5.961 -10.475  1.00 94.39           H  
ATOM    404  HG2 ARG A  47       9.160  -5.483 -12.838  1.00 94.39           H  
ATOM    405  HG3 ARG A  47      10.012  -4.014 -12.354  1.00 94.39           H  
ATOM    406  HD2 ARG A  47      10.722  -6.852 -11.517  1.00 94.39           H  
ATOM    407  HD3 ARG A  47      11.566  -5.872 -12.731  1.00 94.39           H  
ATOM    408  HE  ARG A  47      11.449  -4.458 -10.234  1.00 94.39           H  
ATOM    409 HH11 ARG A  47      13.137  -7.219 -11.540  1.00 94.39           H  
ATOM    410 HH12 ARG A  47      14.485  -7.023 -10.427  1.00 94.39           H  
ATOM    411 HH21 ARG A  47      14.432  -5.296  -8.916  1.00 94.39           H  
ATOM    412 HH22 ARG A  47      12.988  -4.292  -8.910  1.00 94.39           H  
ATOM    413  N   PHE A  48       5.768  -5.048  -9.700  1.00 95.05           N  
ATOM    414  CA  PHE A  48       4.891  -5.201  -8.551  1.00 95.05           C  
ATOM    415  C   PHE A  48       5.684  -5.621  -7.306  1.00 95.05           C  
ATOM    416  O   PHE A  48       6.399  -6.622  -7.319  1.00 95.05           O  
ATOM    417  CB  PHE A  48       3.808  -6.218  -8.905  1.00 95.05           C  
ATOM    418  CG  PHE A  48       2.824  -6.447  -7.784  1.00 95.05           C  
ATOM    419  CD1 PHE A  48       2.910  -7.611  -6.998  1.00 95.05           C  
ATOM    420  CD2 PHE A  48       1.826  -5.492  -7.525  1.00 95.05           C  
ATOM    421  CE1 PHE A  48       1.972  -7.840  -5.979  1.00 95.05           C  
ATOM    422  CE2 PHE A  48       0.888  -5.721  -6.506  1.00 95.05           C  
ATOM    423  CZ  PHE A  48       0.954  -6.903  -5.747  1.00 95.05           C  
ATOM    424  H   PHE A  48       5.654  -5.675 -10.484  1.00 95.05           H  
ATOM    425  HA  PHE A  48       4.410  -4.244  -8.347  1.00 95.05           H  
ATOM    426  HB2 PHE A  48       4.277  -7.165  -9.172  1.00 95.05           H  
ATOM    427  HB3 PHE A  48       3.260  -5.862  -9.777  1.00 95.05           H  
ATOM    428  HD1 PHE A  48       3.690  -8.335  -7.187  1.00 95.05           H  
ATOM    429  HD2 PHE A  48       1.763  -4.590  -8.116  1.00 95.05           H  
ATOM    430  HE1 PHE A  48       2.026  -8.745  -5.392  1.00 95.05           H  
ATOM    431  HE2 PHE A  48       0.111  -4.993  -6.325  1.00 95.05           H  
ATOM    432  HZ  PHE A  48       0.216  -7.099  -4.983  1.00 95.05           H  
ATOM    433  N   VAL A  49       5.536  -4.857  -6.224  1.00 93.92           N  
ATOM    434  CA  VAL A  49       6.210  -5.094  -4.938  1.00 93.92           C  
ATOM    435  C   VAL A  49       5.267  -5.745  -3.931  1.00 93.92           C  
ATOM    436  O   VAL A  49       5.684  -6.587  -3.131  1.00 93.92           O  
ATOM    437  CB  VAL A  49       6.765  -3.771  -4.374  1.00 93.92           C  
ATOM    438  CG1 VAL A  49       7.452  -3.981  -3.023  1.00 93.92           C  
ATOM    439  CG2 VAL A  49       7.795  -3.155  -5.317  1.00 93.92           C  
ATOM    440  H   VAL A  49       4.968  -4.026  -6.312  1.00 93.92           H  
ATOM    441  HA  VAL A  49       7.047  -5.776  -5.088  1.00 93.92           H  
ATOM    442  HB  VAL A  49       5.950  -3.060  -4.236  1.00 93.92           H  
ATOM    443 HG11 VAL A  49       7.993  -3.080  -2.736  1.00 93.92           H  
ATOM    444 HG12 VAL A  49       8.160  -4.807  -3.090  1.00 93.92           H  
ATOM    445 HG13 VAL A  49       6.696  -4.194  -2.268  1.00 93.92           H  
ATOM    446 HG21 VAL A  49       7.341  -2.976  -6.292  1.00 93.92           H  
ATOM    447 HG22 VAL A  49       8.144  -2.201  -4.920  1.00 93.92           H  
ATOM    448 HG23 VAL A  49       8.641  -3.830  -5.443  1.00 93.92           H  
ATOM    449  N   GLY A  50       3.995  -5.348  -3.948  1.00 94.80           N  
ATOM    450  CA  GLY A  50       2.984  -5.866  -3.039  1.00 94.80           C  
ATOM    451  C   GLY A  50       1.665  -5.112  -3.131  1.00 94.80           C  
ATOM    452  O   GLY A  50       1.571  -4.053  -3.751  1.00 94.80           O  
ATOM    453  H   GLY A  50       3.709  -4.657  -4.627  1.00 94.80           H  
ATOM    454  HA2 GLY A  50       3.348  -5.802  -2.013  1.00 94.80           H  
ATOM    455  HA3 GLY A  50       2.805  -6.915  -3.275  1.00 94.80           H  
ATOM    456  N   MET A  51       0.644  -5.670  -2.484  1.00 95.74           N  
ATOM    457  CA  MET A  51      -0.665  -5.041  -2.357  1.00 95.74           C  
ATOM    458  C   MET A  51      -1.245  -5.239  -0.961  1.00 95.74           C  
ATOM    459  O   MET A  51      -0.964  -6.242  -0.307  1.00 95.74           O  
ATOM    460  CB  MET A  51      -1.645  -5.545  -3.433  1.00 95.74           C  
ATOM    461  CG  MET A  51      -2.037  -7.021  -3.257  1.00 95.74           C  
ATOM    462  SD  MET A  51      -3.184  -7.656  -4.510  1.00 95.74           S  
ATOM    463  CE  MET A  51      -3.370  -9.355  -3.914  1.00 95.74           C  
ATOM    464  H   MET A  51       0.800  -6.510  -1.945  1.00 95.74           H  
ATOM    465  HA  MET A  51      -0.523  -3.971  -2.504  1.00 95.74           H  
ATOM    466  HB2 MET A  51      -2.553  -4.945  -3.390  1.00 95.74           H  
ATOM    467  HB3 MET A  51      -1.203  -5.400  -4.419  1.00 95.74           H  
ATOM    468  HG2 MET A  51      -2.510  -7.146  -2.282  1.00 95.74           H  
ATOM    469  HG3 MET A  51      -1.136  -7.634  -3.269  1.00 95.74           H  
ATOM    470  HE1 MET A  51      -4.028  -9.914  -4.579  1.00 95.74           H  
ATOM    471  HE2 MET A  51      -3.784  -9.352  -2.906  1.00 95.74           H  
ATOM    472  HE3 MET A  51      -2.394  -9.841  -3.895  1.00 95.74           H  
ATOM    473  N   ALA A  52      -2.117  -4.325  -0.559  1.00 94.29           N  
ATOM    474  CA  ALA A  52      -2.964  -4.451   0.617  1.00 94.29           C  
ATOM    475  C   ALA A  52      -4.418  -4.141   0.236  1.00 94.29           C  
ATOM    476  O   ALA A  52      -4.682  -3.362  -0.683  1.00 94.29           O  
ATOM    477  CB  ALA A  52      -2.411  -3.549   1.723  1.00 94.29           C  
ATOM    478  H   ALA A  52      -2.282  -3.534  -1.165  1.00 94.29           H  
ATOM    479  HA  ALA A  52      -2.932  -5.479   0.980  1.00 94.29           H  
ATOM    480  HB1 ALA A  52      -2.301  -2.531   1.348  1.00 94.29           H  
ATOM    481  HB2 ALA A  52      -1.434  -3.915   2.039  1.00 94.29           H  
ATOM    482  HB3 ALA A  52      -3.079  -3.556   2.585  1.00 94.29           H  
ATOM    483  N   ARG A  53      -5.369  -4.776   0.920  1.00 93.19           N  
ATOM    484  CA  ARG A  53      -6.806  -4.522   0.769  1.00 93.19           C  
ATOM    485  C   ARG A  53      -7.395  -4.230   2.134  1.00 93.19           C  
ATOM    486  O   ARG A  53      -6.994  -4.845   3.117  1.00 93.19           O  
ATOM    487  CB  ARG A  53      -7.545  -5.705   0.133  1.00 93.19           C  
ATOM    488  CG  ARG A  53      -7.075  -6.018  -1.289  1.00 93.19           C  
ATOM    489  CD  ARG A  53      -7.906  -7.179  -1.842  1.00 93.19           C  
ATOM    490  NE  ARG A  53      -7.410  -7.628  -3.155  1.00 93.19           N  
ATOM    491  CZ  ARG A  53      -7.903  -8.633  -3.858  1.00 93.19           C  
ATOM    492  NH1 ARG A  53      -8.932  -9.323  -3.454  1.00 93.19           N1+
ATOM    493  NH2 ARG A  53      -7.358  -8.979  -4.990  1.00 93.19           N  
ATOM    494  H   ARG A  53      -5.092  -5.341   1.710  1.00 93.19           H  
ATOM    495  HA  ARG A  53      -6.957  -3.636   0.151  1.00 93.19           H  
ATOM    496  HB2 ARG A  53      -7.408  -6.586   0.760  1.00 93.19           H  
ATOM    497  HB3 ARG A  53      -8.609  -5.470   0.104  1.00 93.19           H  
ATOM    498  HG2 ARG A  53      -7.204  -5.138  -1.919  1.00 93.19           H  
ATOM    499  HG3 ARG A  53      -6.022  -6.301  -1.273  1.00 93.19           H  
ATOM    500  HD2 ARG A  53      -7.853  -8.009  -1.137  1.00 93.19           H  
ATOM    501  HD3 ARG A  53      -8.944  -6.859  -1.925  1.00 93.19           H  
ATOM    502  HE  ARG A  53      -6.594  -7.155  -3.513  1.00 93.19           H  
ATOM    503 HH11 ARG A  53      -9.310 -10.084  -4.000  1.00 93.19           H  
ATOM    504 HH12 ARG A  53      -9.386  -9.070  -2.588  1.00 93.19           H  
ATOM    505 HH21 ARG A  53      -7.751  -9.753  -5.507  1.00 93.19           H  
ATOM    506 HH22 ARG A  53      -6.487  -8.563  -5.288  1.00 93.19           H  
ATOM    507  N   GLY A  54      -8.347  -3.320   2.177  1.00 91.59           N  
ATOM    508  CA  GLY A  54      -8.934  -2.876   3.425  1.00 91.59           C  
ATOM    509  C   GLY A  54      -9.842  -1.690   3.198  1.00 91.59           C  
ATOM    510  O   GLY A  54      -9.990  -1.199   2.080  1.00 91.59           O  
ATOM    511  H   GLY A  54      -8.600  -2.820   1.336  1.00 91.59           H  
ATOM    512  HA2 GLY A  54      -8.147  -2.581   4.119  1.00 91.59           H  
ATOM    513  HA3 GLY A  54      -9.511  -3.686   3.871  1.00 91.59           H  
ATOM    514  N   ASN A  55     -10.461  -1.241   4.271  1.00 89.63           N  
ATOM    515  CA  ASN A  55     -11.286  -0.053   4.230  1.00 89.63           C  
ATOM    516  C   ASN A  55     -10.412   1.193   4.065  1.00 89.63           C  
ATOM    517  O   ASN A  55      -9.310   1.254   4.608  1.00 89.63           O  
ATOM    518  CB  ASN A  55     -12.087  -0.011   5.520  1.00 89.63           C  
ATOM    519  CG  ASN A  55     -13.072  -1.148   5.672  1.00 89.63           C  
ATOM    520  ND2 ASN A  55     -13.488  -1.415   6.885  1.00 89.63           N  
ATOM    521  OD1 ASN A  55     -13.475  -1.809   4.734  1.00 89.63           O  
ATOM    522  H   ASN A  55     -10.276  -1.665   5.169  1.00 89.63           H  
ATOM    523  HA  ASN A  55     -11.974  -0.110   3.387  1.00 89.63           H  
ATOM    524  HB2 ASN A  55     -11.403  -0.019   6.368  1.00 89.63           H  
ATOM    525  HB3 ASN A  55     -12.632   0.933   5.539  1.00 89.63           H  
ATOM    526 HD21 ASN A  55     -13.250  -0.771   7.625  1.00 89.63           H  
ATOM    527 HD22 ASN A  55     -14.188  -2.138   6.964  1.00 89.63           H  
ATOM    528  N   TRP A  56     -10.905   2.187   3.329  1.00 87.66           N  
ATOM    529  CA  TRP A  56     -10.175   3.433   3.073  1.00 87.66           C  
ATOM    530  C   TRP A  56      -9.719   4.169   4.345  1.00 87.66           C  
ATOM    531  O   TRP A  56      -8.725   4.887   4.302  1.00 87.66           O  
ATOM    532  CB  TRP A  56     -11.072   4.363   2.251  1.00 87.66           C  
ATOM    533  CG  TRP A  56     -12.212   4.969   2.998  1.00 87.66           C  
ATOM    534  CD1 TRP A  56     -13.438   4.423   3.135  1.00 87.66           C  
ATOM    535  CD2 TRP A  56     -12.219   6.186   3.798  1.00 87.66           C  
ATOM    536  CE2 TRP A  56     -13.504   6.312   4.403  1.00 87.66           C  
ATOM    537  CE3 TRP A  56     -11.252   7.164   4.114  1.00 87.66           C  
ATOM    538  NE1 TRP A  56     -14.217   5.225   3.944  1.00 87.66           N  
ATOM    539  CZ2 TRP A  56     -13.822   7.366   5.270  1.00 87.66           C  
ATOM    540  CZ3 TRP A  56     -11.560   8.226   4.984  1.00 87.66           C  
ATOM    541  CH2 TRP A  56     -12.840   8.330   5.558  1.00 87.66           C  
ATOM    542  H   TRP A  56     -11.777   2.041   2.841  1.00 87.66           H  
ATOM    543  HA  TRP A  56      -9.282   3.202   2.494  1.00 87.66           H  
ATOM    544  HB2 TRP A  56     -10.444   5.170   1.873  1.00 87.66           H  
ATOM    545  HB3 TRP A  56     -11.489   3.826   1.399  1.00 87.66           H  
ATOM    546  HD1 TRP A  56     -13.727   3.476   2.703  1.00 87.66           H  
ATOM    547  HE1 TRP A  56     -15.154   4.988   4.236  1.00 87.66           H  
ATOM    548  HE3 TRP A  56     -10.250   7.058   3.725  1.00 87.66           H  
ATOM    549  HZ2 TRP A  56     -14.799   7.422   5.726  1.00 87.66           H  
ATOM    550  HZ3 TRP A  56     -10.793   8.940   5.246  1.00 87.66           H  
ATOM    551  HH2 TRP A  56     -13.058   9.134   6.246  1.00 87.66           H  
ATOM    552  N   ASP A  57     -10.439   3.991   5.459  1.00 87.06           N  
ATOM    553  CA  ASP A  57     -10.176   4.606   6.765  1.00 87.06           C  
ATOM    554  C   ASP A  57      -9.067   3.897   7.562  1.00 87.06           C  
ATOM    555  O   ASP A  57      -8.755   4.300   8.684  1.00 87.06           O  
ATOM    556  CB  ASP A  57     -11.487   4.662   7.578  1.00 87.06           C  
ATOM    557  CG  ASP A  57     -11.942   3.288   8.101  1.00 87.06           C  
ATOM    558  OD1 ASP A  57     -11.901   2.317   7.317  1.00 87.06           O  
ATOM    559  OD2 ASP A  57     -12.333   3.168   9.285  1.00 87.06           O1-
ATOM    560  H   ASP A  57     -11.205   3.334   5.433  1.00 87.06           H  
ATOM    561  HA  ASP A  57      -9.842   5.630   6.594  1.00 87.06           H  
ATOM    562  HB2 ASP A  57     -11.339   5.331   8.426  1.00 87.06           H  
ATOM    563  HB3 ASP A  57     -12.278   5.088   6.960  1.00 87.06           H  
ATOM    564  N   LYS A  58      -8.485   2.826   7.012  1.00 89.98           N  
ATOM    565  CA  LYS A  58      -7.398   2.063   7.628  1.00 89.98           C  
ATOM    566  C   LYS A  58      -6.056   2.387   6.987  1.00 89.98           C  
ATOM    567  O   LYS A  58      -5.958   2.734   5.812  1.00 89.98           O  
ATOM    568  CB  LYS A  58      -7.695   0.553   7.572  1.00 89.98           C  
ATOM    569  CG  LYS A  58      -9.007   0.146   8.260  1.00 89.98           C  
ATOM    570  CD  LYS A  58      -9.017   0.460   9.760  1.00 89.98           C  
ATOM    571  CE  LYS A  58     -10.389   0.114  10.337  1.00 89.98           C  
ATOM    572  NZ  LYS A  58     -10.504   0.590  11.733  1.00 89.98           N1+
ATOM    573  H   LYS A  58      -8.774   2.561   6.081  1.00 89.98           H  
ATOM    574  HA  LYS A  58      -7.303   2.373   8.669  1.00 89.98           H  
ATOM    575  HB2 LYS A  58      -6.873   0.010   8.039  1.00 89.98           H  
ATOM    576  HB3 LYS A  58      -7.741   0.245   6.528  1.00 89.98           H  
ATOM    577  HG2 LYS A  58      -9.835   0.672   7.784  1.00 89.98           H  
ATOM    578  HG3 LYS A  58      -9.158  -0.924   8.119  1.00 89.98           H  
ATOM    579  HD2 LYS A  58      -8.845   1.527   9.905  1.00 89.98           H  
ATOM    580  HD3 LYS A  58      -8.235  -0.109  10.262  1.00 89.98           H  
ATOM    581  HE2 LYS A  58     -10.550  -0.962  10.269  1.00 89.98           H  
ATOM    582  HE3 LYS A  58     -11.138   0.617   9.726  1.00 89.98           H  
ATOM    583  HZ1 LYS A  58     -10.386   1.593  11.731  1.00 89.98           H  
ATOM    584  HZ2 LYS A  58      -9.802   0.171  12.326  1.00 89.98           H  
ATOM    585  HZ3 LYS A  58     -11.430   0.403  12.091  1.00 89.98           H  
ATOM    586  N   ASP A  59      -5.014   2.195   7.780  1.00 91.51           N  
ATOM    587  CA  ASP A  59      -3.636   2.241   7.319  1.00 91.51           C  
ATOM    588  C   ASP A  59      -3.308   0.954   6.546  1.00 91.51           C  
ATOM    589  O   ASP A  59      -3.501  -0.161   7.037  1.00 91.51           O  
ATOM    590  CB  ASP A  59      -2.712   2.444   8.530  1.00 91.51           C  
ATOM    591  CG  ASP A  59      -2.727   3.871   9.107  1.00 91.51           C  
ATOM    592  OD1 ASP A  59      -3.472   4.738   8.600  1.00 91.51           O  
ATOM    593  OD2 ASP A  59      -1.956   4.122  10.057  1.00 91.51           O1-
ATOM    594  H   ASP A  59      -5.175   1.952   8.747  1.00 91.51           H  
ATOM    595  HA  ASP A  59      -3.509   3.089   6.645  1.00 91.51           H  
ATOM    596  HB2 ASP A  59      -2.991   1.741   9.315  1.00 91.51           H  
ATOM    597  HB3 ASP A  59      -1.693   2.200   8.230  1.00 91.51           H  
ATOM    598  N   PHE A  60      -2.793   1.101   5.329  1.00 92.57           N  
ATOM    599  CA  PHE A  60      -2.336   0.003   4.484  1.00 92.57           C  
ATOM    600  C   PHE A  60      -0.829  -0.141   4.658  1.00 92.57           C  
ATOM    601  O   PHE A  60      -0.084   0.759   4.289  1.00 92.57           O  
ATOM    602  CB  PHE A  60      -2.695   0.282   3.016  1.00 92.57           C  
ATOM    603  CG  PHE A  60      -4.178   0.374   2.733  1.00 92.57           C  
ATOM    604  CD1 PHE A  60      -4.865  -0.714   2.166  1.00 92.57           C  
ATOM    605  CD2 PHE A  60      -4.880   1.554   3.041  1.00 92.57           C  
ATOM    606  CE1 PHE A  60      -6.245  -0.628   1.933  1.00 92.57           C  
ATOM    607  CE2 PHE A  60      -6.267   1.624   2.843  1.00 92.57           C  
ATOM    608  CZ  PHE A  60      -6.952   0.526   2.304  1.00 92.57           C  
ATOM    609  H   PHE A  60      -2.669   2.039   4.974  1.00 92.57           H  
ATOM    610  HA  PHE A  60      -2.823  -0.924   4.787  1.00 92.57           H  
ATOM    611  HB2 PHE A  60      -2.257  -0.498   2.393  1.00 92.57           H  
ATOM    612  HB3 PHE A  60      -2.242   1.225   2.712  1.00 92.57           H  
ATOM    613  HD1 PHE A  60      -4.334  -1.617   1.901  1.00 92.57           H  
ATOM    614  HD2 PHE A  60      -4.372   2.393   3.492  1.00 92.57           H  
ATOM    615  HE1 PHE A  60      -6.768  -1.450   1.468  1.00 92.57           H  
ATOM    616  HE2 PHE A  60      -6.811   2.500   3.164  1.00 92.57           H  
ATOM    617  HZ  PHE A  60      -8.026   0.570   2.200  1.00 92.57           H  
ATOM    618  N   VAL A  61      -0.357  -1.265   5.195  1.00 92.30           N  
ATOM    619  CA  VAL A  61       1.085  -1.504   5.353  1.00 92.30           C  
ATOM    620  C   VAL A  61       1.576  -2.443   4.257  1.00 92.30           C  
ATOM    621  O   VAL A  61       1.161  -3.600   4.192  1.00 92.30           O  
ATOM    622  CB  VAL A  61       1.443  -1.995   6.766  1.00 92.30           C  
ATOM    623  CG1 VAL A  61       2.965  -2.127   6.921  1.00 92.30           C  
ATOM    624  CG2 VAL A  61       0.945  -1.010   7.835  1.00 92.30           C  
ATOM    625  H   VAL A  61      -1.007  -1.964   5.527  1.00 92.30           H  
ATOM    626  HA  VAL A  61       1.611  -0.556   5.237  1.00 92.30           H  
ATOM    627  HB  VAL A  61       0.982  -2.966   6.945  1.00 92.30           H  
ATOM    628 HG11 VAL A  61       3.446  -1.171   6.709  1.00 92.30           H  
ATOM    629 HG12 VAL A  61       3.205  -2.422   7.942  1.00 92.30           H  
ATOM    630 HG13 VAL A  61       3.348  -2.891   6.244  1.00 92.30           H  
ATOM    631 HG21 VAL A  61      -0.142  -0.942   7.817  1.00 92.30           H  
ATOM    632 HG22 VAL A  61       1.366  -0.020   7.660  1.00 92.30           H  
ATOM    633 HG23 VAL A  61       1.247  -1.352   8.825  1.00 92.30           H  
ATOM    634  N   ILE A  62       2.481  -1.966   3.398  1.00 93.75           N  
ATOM    635  CA  ILE A  62       3.114  -2.770   2.341  1.00 93.75           C  
ATOM    636  C   ILE A  62       4.634  -2.669   2.493  1.00 93.75           C  
ATOM    637  O   ILE A  62       5.203  -1.589   2.390  1.00 93.75           O  
ATOM    638  CB  ILE A  62       2.642  -2.356   0.924  1.00 93.75           C  
ATOM    639  CG1 ILE A  62       1.101  -2.262   0.818  1.00 93.75           C  
ATOM    640  CG2 ILE A  62       3.163  -3.394  -0.092  1.00 93.75           C  
ATOM    641  CD1 ILE A  62       0.588  -1.815  -0.557  1.00 93.75           C  
ATOM    642  H   ILE A  62       2.760  -1.000   3.498  1.00 93.75           H  
ATOM    643  HA  ILE A  62       2.830  -3.813   2.480  1.00 93.75           H  
ATOM    644  HB  ILE A  62       3.066  -1.381   0.685  1.00 93.75           H  
ATOM    645 HG12 ILE A  62       0.733  -1.535   1.543  1.00 93.75           H  
ATOM    646 HG13 ILE A  62       0.663  -3.230   1.060  1.00 93.75           H  
ATOM    647 HG21 ILE A  62       2.645  -4.342   0.049  1.00 93.75           H  
ATOM    648 HG22 ILE A  62       4.235  -3.553   0.028  1.00 93.75           H  
ATOM    649 HG23 ILE A  62       2.990  -3.040  -1.109  1.00 93.75           H  
ATOM    650 HD11 ILE A  62       1.076  -0.888  -0.856  1.00 93.75           H  
ATOM    651 HD12 ILE A  62      -0.488  -1.650  -0.500  1.00 93.75           H  
ATOM    652 HD13 ILE A  62       0.783  -2.581  -1.308  1.00 93.75           H  
ATOM    653  N   LYS A  63       5.306  -3.803   2.750  1.00 90.52           N  
ATOM    654  CA  LYS A  63       6.772  -3.883   2.965  1.00 90.52           C  
ATOM    655  C   LYS A  63       7.312  -2.886   4.012  1.00 90.52           C  
ATOM    656  O   LYS A  63       8.412  -2.373   3.864  1.00 90.52           O  
ATOM    657  CB  LYS A  63       7.530  -3.754   1.624  1.00 90.52           C  
ATOM    658  CG  LYS A  63       7.269  -4.858   0.595  1.00 90.52           C  
ATOM    659  CD  LYS A  63       7.894  -6.198   0.999  1.00 90.52           C  
ATOM    660  CE  LYS A  63       7.776  -7.186  -0.168  1.00 90.52           C  
ATOM    661  NZ  LYS A  63       8.480  -8.460   0.122  1.00 90.52           N1+
ATOM    662  H   LYS A  63       4.758  -4.646   2.841  1.00 90.52           H  
ATOM    663  HA  LYS A  63       7.001  -4.861   3.388  1.00 90.52           H  
ATOM    664  HB2 LYS A  63       7.283  -2.791   1.176  1.00 90.52           H  
ATOM    665  HB3 LYS A  63       8.603  -3.740   1.815  1.00 90.52           H  
ATOM    666  HG2 LYS A  63       7.743  -4.539  -0.334  1.00 90.52           H  
ATOM    667  HG3 LYS A  63       6.199  -4.976   0.421  1.00 90.52           H  
ATOM    668  HD2 LYS A  63       8.946  -6.041   1.236  1.00 90.52           H  
ATOM    669  HD3 LYS A  63       7.381  -6.595   1.875  1.00 90.52           H  
ATOM    670  HE2 LYS A  63       8.198  -6.722  -1.060  1.00 90.52           H  
ATOM    671  HE3 LYS A  63       6.721  -7.369  -0.373  1.00 90.52           H  
ATOM    672  HZ1 LYS A  63       8.388  -9.091  -0.662  1.00 90.52           H  
ATOM    673  HZ2 LYS A  63       8.092  -8.908   0.940  1.00 90.52           H  
ATOM    674  HZ3 LYS A  63       9.464  -8.293   0.278  1.00 90.52           H  
ATOM    675  N   GLY A  64       6.543  -2.617   5.067  1.00 91.10           N  
ATOM    676  CA  GLY A  64       6.924  -1.672   6.125  1.00 91.10           C  
ATOM    677  C   GLY A  64       6.602  -0.204   5.825  1.00 91.10           C  
ATOM    678  O   GLY A  64       6.787   0.635   6.700  1.00 91.10           O  
ATOM    679  H   GLY A  64       5.633  -3.052   5.125  1.00 91.10           H  
ATOM    680  HA2 GLY A  64       7.997  -1.741   6.308  1.00 91.10           H  
ATOM    681  HA3 GLY A  64       6.408  -1.940   7.047  1.00 91.10           H  
ATOM    682  N   HIS A  65       6.072   0.113   4.639  1.00 90.27           N  
ATOM    683  CA  HIS A  65       5.559   1.443   4.319  1.00 90.27           C  
ATOM    684  C   HIS A  65       4.082   1.535   4.678  1.00 90.27           C  
ATOM    685  O   HIS A  65       3.274   0.741   4.191  1.00 90.27           O  
ATOM    686  CB  HIS A  65       5.776   1.767   2.837  1.00 90.27           C  
ATOM    687  CG  HIS A  65       7.231   1.763   2.468  1.00 90.27           C  
ATOM    688  CD2 HIS A  65       7.929   0.725   1.915  1.00 90.27           C  
ATOM    689  ND1 HIS A  65       8.126   2.779   2.710  1.00 90.27           N  
ATOM    690  CE1 HIS A  65       9.342   2.347   2.341  1.00 90.27           C  
ATOM    691  NE2 HIS A  65       9.270   1.111   1.820  1.00 90.27           N  
ATOM    692  H   HIS A  65       5.953  -0.603   3.936  1.00 90.27           H  
ATOM    693  HA  HIS A  65       6.104   2.186   4.901  1.00 90.27           H  
ATOM    694  HB2 HIS A  65       5.368   2.756   2.627  1.00 90.27           H  
ATOM    695  HB3 HIS A  65       5.244   1.047   2.216  1.00 90.27           H  
ATOM    696  HD1 HIS A  65       7.899   3.713   3.021  1.00 90.27           H  
ATOM    697  HD2 HIS A  65       7.521  -0.237   1.642  1.00 90.27           H  
ATOM    698  HE1 HIS A  65      10.248   2.930   2.403  1.00 90.27           H  
ATOM    699  N   THR A  66       3.735   2.519   5.501  1.00 93.73           N  
ATOM    700  CA  THR A  66       2.346   2.861   5.801  1.00 93.73           C  
ATOM    701  C   THR A  66       1.803   3.784   4.719  1.00 93.73           C  
ATOM    702  O   THR A  66       2.382   4.830   4.435  1.00 93.73           O  
ATOM    703  CB  THR A  66       2.221   3.513   7.183  1.00 93.73           C  
ATOM    704  CG2 THR A  66       0.765   3.757   7.563  1.00 93.73           C  
ATOM    705  OG1 THR A  66       2.754   2.642   8.153  1.00 93.73           O  
ATOM    706  H   THR A  66       4.458   3.090   5.915  1.00 93.73           H  
ATOM    707  HA  THR A  66       1.751   1.948   5.814  1.00 93.73           H  
ATOM    708  HB  THR A  66       2.768   4.456   7.205  1.00 93.73           H  
ATOM    709  HG1 THR A  66       2.510   2.987   9.015  1.00 93.73           H  
ATOM    710 HG21 THR A  66       0.209   2.827   7.447  1.00 93.73           H  
ATOM    711 HG22 THR A  66       0.692   4.097   8.596  1.00 93.73           H  
ATOM    712 HG23 THR A  66       0.327   4.519   6.918  1.00 93.73           H  
ATOM    713  N   ILE A  67       0.682   3.398   4.121  1.00 93.62           N  
ATOM    714  CA  ILE A  67      -0.033   4.150   3.096  1.00 93.62           C  
ATOM    715  C   ILE A  67      -1.437   4.434   3.617  1.00 93.62           C  
ATOM    716  O   ILE A  67      -2.147   3.518   4.031  1.00 93.62           O  
ATOM    717  CB  ILE A  67      -0.074   3.366   1.765  1.00 93.62           C  
ATOM    718  CG1 ILE A  67       1.329   2.937   1.262  1.00 93.62           C  
ATOM    719  CG2 ILE A  67      -0.785   4.214   0.695  1.00 93.62           C  
ATOM    720  CD1 ILE A  67       1.494   1.419   1.162  1.00 93.62           C  
ATOM    721  H   ILE A  67       0.301   2.497   4.371  1.00 93.62           H  
ATOM    722  HA  ILE A  67       0.471   5.101   2.923  1.00 93.62           H  
ATOM    723  HB  ILE A  67      -0.668   2.464   1.916  1.00 93.62           H  
ATOM    724 HG12 ILE A  67       1.509   3.347   0.268  1.00 93.62           H  
ATOM    725 HG13 ILE A  67       2.113   3.323   1.914  1.00 93.62           H  
ATOM    726 HG21 ILE A  67      -1.830   4.371   0.964  1.00 93.62           H  
ATOM    727 HG22 ILE A  67      -0.293   5.181   0.592  1.00 93.62           H  
ATOM    728 HG23 ILE A  67      -0.762   3.704  -0.268  1.00 93.62           H  
ATOM    729 HD11 ILE A  67       0.725   1.007   0.509  1.00 93.62           H  
ATOM    730 HD12 ILE A  67       1.411   0.969   2.152  1.00 93.62           H  
ATOM    731 HD13 ILE A  67       2.477   1.187   0.751  1.00 93.62           H  
ATOM    732  N   LYS A  68      -1.858   5.696   3.566  1.00 91.95           N  
ATOM    733  CA  LYS A  68      -3.233   6.091   3.881  1.00 91.95           C  
ATOM    734  C   LYS A  68      -4.005   6.321   2.596  1.00 91.95           C  
ATOM    735  O   LYS A  68      -3.424   6.702   1.582  1.00 91.95           O  
ATOM    736  CB  LYS A  68      -3.237   7.319   4.798  1.00 91.95           C  
ATOM    737  CG  LYS A  68      -2.547   6.971   6.122  1.00 91.95           C  
ATOM    738  CD  LYS A  68      -2.723   8.076   7.162  1.00 91.95           C  
ATOM    739  CE  LYS A  68      -2.050   7.609   8.454  1.00 91.95           C  
ATOM    740  NZ  LYS A  68      -2.259   8.570   9.555  1.00 91.95           N1+
ATOM    741  H   LYS A  68      -1.238   6.406   3.202  1.00 91.95           H  
ATOM    742  HA  LYS A  68      -3.735   5.283   4.413  1.00 91.95           H  
ATOM    743  HB2 LYS A  68      -2.722   8.151   4.317  1.00 91.95           H  
ATOM    744  HB3 LYS A  68      -4.269   7.607   4.996  1.00 91.95           H  
ATOM    745  HG2 LYS A  68      -2.979   6.047   6.506  1.00 91.95           H  
ATOM    746  HG3 LYS A  68      -1.482   6.815   5.951  1.00 91.95           H  
ATOM    747  HD2 LYS A  68      -3.787   8.237   7.336  1.00 91.95           H  
ATOM    748  HD3 LYS A  68      -2.261   8.996   6.803  1.00 91.95           H  
ATOM    749  HE2 LYS A  68      -2.467   6.641   8.731  1.00 91.95           H  
ATOM    750  HE3 LYS A  68      -0.987   7.460   8.266  1.00 91.95           H  
ATOM    751  HZ1 LYS A  68      -1.838   8.197  10.394  1.00 91.95           H  
ATOM    752  HZ2 LYS A  68      -1.850   9.465   9.325  1.00 91.95           H  
ATOM    753  HZ3 LYS A  68      -3.251   8.671   9.719  1.00 91.95           H  
ATOM    754  N   CYS A  69      -5.312   6.105   2.629  1.00 90.56           N  
ATOM    755  CA  CYS A  69      -6.194   6.423   1.513  1.00 90.56           C  
ATOM    756  C   CYS A  69      -7.230   7.468   1.926  1.00 90.56           C  
ATOM    757  O   CYS A  69      -7.552   7.627   3.101  1.00 90.56           O  
ATOM    758  CB  CYS A  69      -6.844   5.142   0.979  1.00 90.56           C  
ATOM    759  SG  CYS A  69      -5.599   4.141   0.118  1.00 90.56           S  
ATOM    760  H   CYS A  69      -5.742   5.825   3.499  1.00 90.56           H  
ATOM    761  HA  CYS A  69      -5.618   6.860   0.697  1.00 90.56           H  
ATOM    762  HB2 CYS A  69      -7.633   5.408   0.276  1.00 90.56           H  
ATOM    763  HB3 CYS A  69      -7.288   4.580   1.801  1.00 90.56           H  
ATOM    764  HG  CYS A  69      -4.948   3.733   1.212  1.00 90.56           H  
ATOM    765  N   ASN A  70      -7.768   8.194   0.949  1.00 88.85           N  
ATOM    766  CA  ASN A  70      -9.013   8.934   1.135  1.00 88.85           C  
ATOM    767  C   ASN A  70     -10.229   8.074   0.754  1.00 88.85           C  
ATOM    768  O   ASN A  70     -10.096   6.963   0.248  1.00 88.85           O  
ATOM    769  CB  ASN A  70      -8.927  10.274   0.381  1.00 88.85           C  
ATOM    770  CG  ASN A  70      -8.939  10.159  -1.137  1.00 88.85           C  
ATOM    771  ND2 ASN A  70      -8.721  11.251  -1.834  1.00 88.85           N  
ATOM    772  OD1 ASN A  70      -9.203   9.117  -1.704  1.00 88.85           O  
ATOM    773  H   ASN A  70      -7.428   8.049   0.009  1.00 88.85           H  
ATOM    774  HA  ASN A  70      -9.129   9.166   2.194  1.00 88.85           H  
ATOM    775  HB2 ASN A  70      -9.762  10.909   0.677  1.00 88.85           H  
ATOM    776  HB3 ASN A  70      -7.999  10.758   0.685  1.00 88.85           H  
ATOM    777 HD21 ASN A  70      -8.629  11.166  -2.836  1.00 88.85           H  
ATOM    778 HD22 ASN A  70      -8.599  12.168  -1.428  1.00 88.85           H  
ATOM    779  N   THR A  71     -11.427   8.633   0.924  1.00 87.35           N  
ATOM    780  CA  THR A  71     -12.704   7.997   0.556  1.00 87.35           C  
ATOM    781  C   THR A  71     -12.819   7.595  -0.921  1.00 87.35           C  
ATOM    782  O   THR A  71     -13.679   6.786  -1.252  1.00 87.35           O  
ATOM    783  CB  THR A  71     -13.869   8.947   0.871  1.00 87.35           C  
ATOM    784  CG2 THR A  71     -14.058   9.187   2.364  1.00 87.35           C  
ATOM    785  OG1 THR A  71     -13.647  10.219   0.298  1.00 87.35           O  
ATOM    786  H   THR A  71     -11.487   9.550   1.342  1.00 87.35           H  
ATOM    787  HA  THR A  71     -12.831   7.087   1.142  1.00 87.35           H  
ATOM    788  HB  THR A  71     -14.794   8.534   0.469  1.00 87.35           H  
ATOM    789  HG1 THR A  71     -14.434  10.737   0.481  1.00 87.35           H  
ATOM    790 HG21 THR A  71     -14.824   9.944   2.530  1.00 87.35           H  
ATOM    791 HG22 THR A  71     -14.399   8.256   2.817  1.00 87.35           H  
ATOM    792 HG23 THR A  71     -13.126   9.503   2.832  1.00 87.35           H  
ATOM    793  N   ARG A  72     -11.969   8.131  -1.812  1.00 88.41           N  
ATOM    794  CA  ARG A  72     -11.892   7.779  -3.244  1.00 88.41           C  
ATOM    795  C   ARG A  72     -10.833   6.710  -3.542  1.00 88.41           C  
ATOM    796  O   ARG A  72     -10.554   6.439  -4.707  1.00 88.41           O  
ATOM    797  CB  ARG A  72     -11.657   9.043  -4.092  1.00 88.41           C  
ATOM    798  CG  ARG A  72     -12.804  10.052  -3.975  1.00 88.41           C  
ATOM    799  CD  ARG A  72     -12.549  11.233  -4.915  1.00 88.41           C  
ATOM    800  NE  ARG A  72     -13.672  12.191  -4.893  1.00 88.41           N  
ATOM    801  CZ  ARG A  72     -13.767  13.276  -5.638  1.00 88.41           C  
ATOM    802  NH1 ARG A  72     -12.822  13.621  -6.469  1.00 88.41           N1+
ATOM    803  NH2 ARG A  72     -14.822  14.040  -5.559  1.00 88.41           N  
ATOM    804  H   ARG A  72     -11.234   8.723  -1.453  1.00 88.41           H  
ATOM    805  HA  ARG A  72     -12.836   7.329  -3.550  1.00 88.41           H  
ATOM    806  HB2 ARG A  72     -10.723   9.519  -3.793  1.00 88.41           H  
ATOM    807  HB3 ARG A  72     -11.565   8.753  -5.138  1.00 88.41           H  
ATOM    808  HG2 ARG A  72     -12.879  10.416  -2.951  1.00 88.41           H  
ATOM    809  HG3 ARG A  72     -13.739   9.563  -4.253  1.00 88.41           H  
ATOM    810  HD2 ARG A  72     -11.627  11.731  -4.612  1.00 88.41           H  
ATOM    811  HD3 ARG A  72     -12.414  10.851  -5.927  1.00 88.41           H  
ATOM    812  HE  ARG A  72     -14.439  11.977  -4.272  1.00 88.41           H  
ATOM    813 HH11 ARG A  72     -11.993  13.047  -6.523  1.00 88.41           H  
ATOM    814 HH12 ARG A  72     -12.889  14.449  -7.043  1.00 88.41           H  
ATOM    815 HH21 ARG A  72     -14.884  14.867  -6.135  1.00 88.41           H  
ATOM    816 HH22 ARG A  72     -15.585  13.794  -4.945  1.00 88.41           H  
ATOM    817  N   CYS A  73     -10.245   6.112  -2.504  1.00 90.09           N  
ATOM    818  CA  CYS A  73      -9.100   5.209  -2.587  1.00 90.09           C  
ATOM    819  C   CYS A  73      -7.869   5.830  -3.257  1.00 90.09           C  
ATOM    820  O   CYS A  73      -7.036   5.105  -3.787  1.00 90.09           O  
ATOM    821  CB  CYS A  73      -9.507   3.870  -3.211  1.00 90.09           C  
ATOM    822  SG  CYS A  73     -10.843   3.014  -2.352  1.00 90.09           S  
ATOM    823  H   CYS A  73     -10.527   6.397  -1.577  1.00 90.09           H  
ATOM    824  HA  CYS A  73      -8.795   5.004  -1.561  1.00 90.09           H  
ATOM    825  HB2 CYS A  73      -8.637   3.213  -3.221  1.00 90.09           H  
ATOM    826  HB3 CYS A  73      -9.802   4.040  -4.247  1.00 90.09           H  
ATOM    827  N   GLU A  74      -7.723   7.154  -3.230  1.00 91.34           N  
ATOM    828  CA  GLU A  74      -6.483   7.811  -3.638  1.00 91.34           C  
ATOM    829  C   GLU A  74      -5.515   7.789  -2.458  1.00 91.34           C  
ATOM    830  O   GLU A  74      -5.876   8.140  -1.328  1.00 91.34           O  
ATOM    831  CB  GLU A  74      -6.719   9.251  -4.102  1.00 91.34           C  
ATOM    832  CG  GLU A  74      -7.705   9.363  -5.275  1.00 91.34           C  
ATOM    833  CD  GLU A  74      -8.125  10.814  -5.551  1.00 91.34           C  
ATOM    834  OE1 GLU A  74      -8.449  11.123  -6.718  1.00 91.34           O  
ATOM    835  OE2 GLU A  74      -8.233  11.593  -4.570  1.00 91.34           O1-
ATOM    836  H   GLU A  74      -8.421   7.720  -2.769  1.00 91.34           H  
ATOM    837  HA  GLU A  74      -6.042   7.263  -4.471  1.00 91.34           H  
ATOM    838  HB2 GLU A  74      -5.765   9.682  -4.407  1.00 91.34           H  
ATOM    839  HB3 GLU A  74      -7.081   9.820  -3.246  1.00 91.34           H  
ATOM    840  HG2 GLU A  74      -8.609   8.796  -5.051  1.00 91.34           H  
ATOM    841  HG3 GLU A  74      -7.245   8.928  -6.162  1.00 91.34           H  
ATOM    842  N   THR A  75      -4.281   7.375  -2.718  1.00 91.36           N  
ATOM    843  CA  THR A  75      -3.239   7.287  -1.696  1.00 91.36           C  
ATOM    844  C   THR A  75      -2.781   8.678  -1.270  1.00 91.36           C  
ATOM    845  O   THR A  75      -2.513   9.532  -2.117  1.00 91.36           O  
ATOM    846  CB  THR A  75      -2.049   6.474  -2.204  1.00 91.36           C  
ATOM    847  CG2 THR A  75      -2.443   5.016  -2.434  1.00 91.36           C  
ATOM    848  OG1 THR A  75      -1.615   6.997  -3.440  1.00 91.36           O  
ATOM    849  H   THR A  75      -4.026   7.125  -3.663  1.00 91.36           H  
ATOM    850  HA  THR A  75      -3.651   6.773  -0.828  1.00 91.36           H  
ATOM    851  HB  THR A  75      -1.237   6.518  -1.478  1.00 91.36           H  
ATOM    852  HG1 THR A  75      -1.536   7.949  -3.339  1.00 91.36           H  
ATOM    853 HG21 THR A  75      -2.827   4.585  -1.509  1.00 91.36           H  
ATOM    854 HG22 THR A  75      -1.565   4.454  -2.752  1.00 91.36           H  
ATOM    855 HG23 THR A  75      -3.210   4.946  -3.206  1.00 91.36           H  
ATOM    856  N   LYS A  76      -2.652   8.891   0.038  1.00 84.50           N  
ATOM    857  CA  LYS A  76      -2.190  10.126   0.676  1.00 84.50           C  
ATOM    858  C   LYS A  76      -1.056   9.830   1.649  1.00 84.50           C  
ATOM    859  O   LYS A  76      -0.943   8.711   2.146  1.00 84.50           O  
ATOM    860  CB  LYS A  76      -3.353  10.806   1.412  1.00 84.50           C  
ATOM    861  CG  LYS A  76      -4.424  11.325   0.445  1.00 84.50           C  
ATOM    862  CD  LYS A  76      -5.447  12.153   1.223  1.00 84.50           C  
ATOM    863  CE  LYS A  76      -6.386  12.869   0.252  1.00 84.50           C  
ATOM    864  NZ  LYS A  76      -7.360  13.705   0.997  1.00 84.50           N1+
ATOM    865  H   LYS A  76      -2.836   8.113   0.655  1.00 84.50           H  
ATOM    866  HA  LYS A  76      -1.799  10.806  -0.081  1.00 84.50           H  
ATOM    867  HB2 LYS A  76      -2.954  11.645   1.981  1.00 84.50           H  
ATOM    868  HB3 LYS A  76      -3.802  10.103   2.114  1.00 84.50           H  
ATOM    869  HG2 LYS A  76      -3.950  11.951  -0.312  1.00 84.50           H  
ATOM    870  HG3 LYS A  76      -4.926  10.490  -0.044  1.00 84.50           H  
ATOM    871  HD2 LYS A  76      -6.006  11.494   1.887  1.00 84.50           H  
ATOM    872  HD3 LYS A  76      -4.921  12.896   1.823  1.00 84.50           H  
ATOM    873  HE2 LYS A  76      -6.881  12.123  -0.370  1.00 84.50           H  
ATOM    874  HE3 LYS A  76      -5.781  13.493  -0.406  1.00 84.50           H  
ATOM    875  HZ1 LYS A  76      -6.853  14.363   1.572  1.00 84.50           H  
ATOM    876  HZ2 LYS A  76      -7.927  13.138   1.611  1.00 84.50           H  
ATOM    877  HZ3 LYS A  76      -7.943  14.236   0.365  1.00 84.50           H  
ATOM    878  N   ASP A  77      -0.247  10.856   1.908  1.00 81.31           N  
ATOM    879  CA  ASP A  77       0.825  10.856   2.911  1.00 81.31           C  
ATOM    880  C   ASP A  77       1.755   9.642   2.815  1.00 81.31           C  
ATOM    881  O   ASP A  77       2.073   8.994   3.811  1.00 81.31           O  
ATOM    882  CB  ASP A  77       0.242  11.073   4.317  1.00 81.31           C  
ATOM    883  CG  ASP A  77      -0.577  12.360   4.404  1.00 81.31           C  
ATOM    884  OD1 ASP A  77      -0.176  13.349   3.747  1.00 81.31           O  
ATOM    885  OD2 ASP A  77      -1.633  12.325   5.074  1.00 81.31           O1-
ATOM    886  H   ASP A  77      -0.491  11.762   1.535  1.00 81.31           H  
ATOM    887  HA  ASP A  77       1.456  11.721   2.704  1.00 81.31           H  
ATOM    888  HB2 ASP A  77      -0.384  10.222   4.584  1.00 81.31           H  
ATOM    889  HB3 ASP A  77       1.057  11.139   5.037  1.00 81.31           H  
ATOM    890  N   VAL A  78       2.176   9.306   1.593  1.00 82.34           N  
ATOM    891  CA  VAL A  78       3.066   8.172   1.367  1.00 82.34           C  
ATOM    892  C   VAL A  78       4.520   8.634   1.337  1.00 82.34           C  
ATOM    893  O   VAL A  78       4.892   9.520   0.567  1.00 82.34           O  
ATOM    894  CB  VAL A  78       2.630   7.342   0.144  1.00 82.34           C  
ATOM    895  CG1 VAL A  78       3.324   7.715  -1.171  1.00 82.34           C  
ATOM    896  CG2 VAL A  78       2.848   5.865   0.460  1.00 82.34           C  
ATOM    897  H   VAL A  78       1.913   9.888   0.810  1.00 82.34           H  
ATOM    898  HA  VAL A  78       2.965   7.513   2.229  1.00 82.34           H  
ATOM    899  HB  VAL A  78       1.558   7.472  -0.004  1.00 82.34           H  
ATOM    900 HG11 VAL A  78       4.404   7.578  -1.109  1.00 82.34           H  
ATOM    901 HG12 VAL A  78       2.936   7.107  -1.988  1.00 82.34           H  
ATOM    902 HG13 VAL A  78       3.121   8.762  -1.397  1.00 82.34           H  
ATOM    903 HG21 VAL A  78       3.884   5.688   0.749  1.00 82.34           H  
ATOM    904 HG22 VAL A  78       2.612   5.247  -0.406  1.00 82.34           H  
ATOM    905 HG23 VAL A  78       2.204   5.586   1.294  1.00 82.34           H  
ATOM    906  N   VAL A  79       5.358   8.001   2.155  1.00 88.13           N  
ATOM    907  CA  VAL A  79       6.815   8.139   2.074  1.00 88.13           C  
ATOM    908  C   VAL A  79       7.367   6.843   1.502  1.00 88.13           C  
ATOM    909  O   VAL A  79       7.385   5.804   2.166  1.00 88.13           O  
ATOM    910  CB  VAL A  79       7.449   8.505   3.426  1.00 88.13           C  
ATOM    911  CG1 VAL A  79       8.962   8.713   3.267  1.00 88.13           C  
ATOM    912  CG2 VAL A  79       6.850   9.803   3.984  1.00 88.13           C  
ATOM    913  H   VAL A  79       4.977   7.327   2.803  1.00 88.13           H  
ATOM    914  HA  VAL A  79       7.065   8.946   1.385  1.00 88.13           H  
ATOM    915  HB  VAL A  79       7.274   7.705   4.144  1.00 88.13           H  
ATOM    916 HG11 VAL A  79       9.394   9.003   4.225  1.00 88.13           H  
ATOM    917 HG12 VAL A  79       9.160   9.497   2.535  1.00 88.13           H  
ATOM    918 HG13 VAL A  79       9.440   7.788   2.946  1.00 88.13           H  
ATOM    919 HG21 VAL A  79       6.973  10.615   3.267  1.00 88.13           H  
ATOM    920 HG22 VAL A  79       7.345  10.070   4.918  1.00 88.13           H  
ATOM    921 HG23 VAL A  79       5.788   9.670   4.190  1.00 88.13           H  
ATOM    922  N   LEU A  80       7.791   6.906   0.244  1.00 88.69           N  
ATOM    923  CA  LEU A  80       8.347   5.775  -0.490  1.00 88.69           C  
ATOM    924  C   LEU A  80       9.801   6.050  -0.879  1.00 88.69           C  
ATOM    925  O   LEU A  80      10.198   7.215  -0.987  1.00 88.69           O  
ATOM    926  CB  LEU A  80       7.490   5.485  -1.732  1.00 88.69           C  
ATOM    927  CG  LEU A  80       6.055   5.054  -1.415  1.00 88.69           C  
ATOM    928  CD1 LEU A  80       5.260   4.948  -2.711  1.00 88.69           C  
ATOM    929  CD2 LEU A  80       5.987   3.716  -0.680  1.00 88.69           C  
ATOM    930  H   LEU A  80       7.778   7.801  -0.223  1.00 88.69           H  
ATOM    931  HA  LEU A  80       8.336   4.894   0.152  1.00 88.69           H  
ATOM    932  HB2 LEU A  80       7.959   4.688  -2.309  1.00 88.69           H  
ATOM    933  HB3 LEU A  80       7.469   6.381  -2.353  1.00 88.69           H  
ATOM    934  HG  LEU A  80       5.588   5.811  -0.785  1.00 88.69           H  
ATOM    935 HD11 LEU A  80       5.377   5.860  -3.297  1.00 88.69           H  
ATOM    936 HD12 LEU A  80       4.208   4.842  -2.449  1.00 88.69           H  
ATOM    937 HD13 LEU A  80       5.594   4.092  -3.298  1.00 88.69           H  
ATOM    938 HD21 LEU A  80       4.949   3.401  -0.577  1.00 88.69           H  
ATOM    939 HD22 LEU A  80       6.543   2.957  -1.231  1.00 88.69           H  
ATOM    940 HD23 LEU A  80       6.409   3.816   0.320  1.00 88.69           H  
ATOM    941  N   PRO A  81      10.598   4.997  -1.133  1.00 90.29           N  
ATOM    942  CA  PRO A  81      11.898   5.154  -1.763  1.00 90.29           C  
ATOM    943  C   PRO A  81      11.779   5.939  -3.074  1.00 90.29           C  
ATOM    944  O   PRO A  81      10.757   5.892  -3.764  1.00 90.29           O  
ATOM    945  CB  PRO A  81      12.427   3.735  -1.998  1.00 90.29           C  
ATOM    946  CG  PRO A  81      11.657   2.890  -0.983  1.00 90.29           C  
ATOM    947  CD  PRO A  81      10.303   3.587  -0.931  1.00 90.29           C  
ATOM    948  HA  PRO A  81      12.558   5.681  -1.074  1.00 90.29           H  
ATOM    949  HB2 PRO A  81      12.175   3.402  -3.005  1.00 90.29           H  
ATOM    950  HB3 PRO A  81      13.503   3.673  -1.838  1.00 90.29           H  
ATOM    951  HG2 PRO A  81      11.566   1.851  -1.300  1.00 90.29           H  
ATOM    952  HG3 PRO A  81      12.140   2.954  -0.008  1.00 90.29           H  
ATOM    953  HD2 PRO A  81       9.671   3.224  -1.741  1.00 90.29           H  
ATOM    954  HD3 PRO A  81       9.826   3.403   0.031  1.00 90.29           H  
ATOM    955  N   LYS A  82      12.848   6.649  -3.446  1.00 86.38           N  
ATOM    956  CA  LYS A  82      12.880   7.404  -4.702  1.00 86.38           C  
ATOM    957  C   LYS A  82      12.513   6.486  -5.879  1.00 86.38           C  
ATOM    958  O   LYS A  82      13.012   5.366  -5.975  1.00 86.38           O  
ATOM    959  CB  LYS A  82      14.257   8.069  -4.864  1.00 86.38           C  
ATOM    960  CG  LYS A  82      14.277   9.085  -6.015  1.00 86.38           C  
ATOM    961  CD  LYS A  82      15.629   9.804  -6.104  1.00 86.38           C  
ATOM    962  CE  LYS A  82      15.613  10.790  -7.279  1.00 86.38           C  
ATOM    963  NZ  LYS A  82      16.902  11.519  -7.405  1.00 86.38           N1+
ATOM    964  H   LYS A  82      13.661   6.642  -2.847  1.00 86.38           H  
ATOM    965  HA  LYS A  82      12.118   8.179  -4.631  1.00 86.38           H  
ATOM    966  HB2 LYS A  82      14.503   8.591  -3.939  1.00 86.38           H  
ATOM    967  HB3 LYS A  82      15.011   7.302  -5.039  1.00 86.38           H  
ATOM    968  HG2 LYS A  82      14.095   8.564  -6.955  1.00 86.38           H  
ATOM    969  HG3 LYS A  82      13.488   9.822  -5.859  1.00 86.38           H  
ATOM    970  HD2 LYS A  82      16.417   9.066  -6.252  1.00 86.38           H  
ATOM    971  HD3 LYS A  82      15.810  10.342  -5.173  1.00 86.38           H  
ATOM    972  HE2 LYS A  82      15.400  10.236  -8.193  1.00 86.38           H  
ATOM    973  HE3 LYS A  82      14.797  11.496  -7.128  1.00 86.38           H  
ATOM    974  HZ1 LYS A  82      16.869  12.156  -8.188  1.00 86.38           H  
ATOM    975  HZ2 LYS A  82      17.666  10.875  -7.552  1.00 86.38           H  
ATOM    976  HZ3 LYS A  82      17.089  12.057  -6.571  1.00 86.38           H  
ATOM    977  N   ASN A  83      11.666   6.989  -6.777  1.00 87.57           N  
ATOM    978  CA  ASN A  83      11.148   6.306  -7.973  1.00 87.57           C  
ATOM    979  C   ASN A  83      10.172   5.148  -7.723  1.00 87.57           C  
ATOM    980  O   ASN A  83       9.729   4.529  -8.686  1.00 87.57           O  
ATOM    981  CB  ASN A  83      12.299   5.865  -8.894  1.00 87.57           C  
ATOM    982  CG  ASN A  83      13.319   6.943  -9.178  1.00 87.57           C  
ATOM    983  ND2 ASN A  83      14.577   6.582  -9.260  1.00 87.57           N  
ATOM    984  OD1 ASN A  83      13.022   8.117  -9.315  1.00 87.57           O  
ATOM    985  H   ASN A  83      11.294   7.910  -6.592  1.00 87.57           H  
ATOM    986  HA  ASN A  83      10.569   7.045  -8.527  1.00 87.57           H  
ATOM    987  HB2 ASN A  83      11.889   5.538  -9.850  1.00 87.57           H  
ATOM    988  HB3 ASN A  83      12.805   5.010  -8.445  1.00 87.57           H  
ATOM    989 HD21 ASN A  83      14.826   5.609  -9.153  1.00 87.57           H  
ATOM    990 HD22 ASN A  83      15.228   7.281  -9.587  1.00 87.57           H  
ATOM    991  N   TRP A  84       9.818   4.839  -6.479  1.00 93.41           N  
ATOM    992  CA  TRP A  84       8.717   3.917  -6.226  1.00 93.41           C  
ATOM    993  C   TRP A  84       7.391   4.640  -6.424  1.00 93.41           C  
ATOM    994  O   TRP A  84       7.291   5.857  -6.255  1.00 93.41           O  
ATOM    995  CB  TRP A  84       8.843   3.299  -4.837  1.00 93.41           C  
ATOM    996  CG  TRP A  84       9.915   2.265  -4.695  1.00 93.41           C  
ATOM    997  CD1 TRP A  84      11.092   2.218  -5.366  1.00 93.41           C  
ATOM    998  CD2 TRP A  84       9.917   1.110  -3.808  1.00 93.41           C  
ATOM    999  CE2 TRP A  84      11.130   0.389  -4.015  1.00 93.41           C  
ATOM   1000  CE3 TRP A  84       9.032   0.620  -2.823  1.00 93.41           C  
ATOM   1001  NE1 TRP A  84      11.803   1.102  -4.980  1.00 93.41           N  
ATOM   1002  CZ2 TRP A  84      11.445  -0.771  -3.297  1.00 93.41           C  
ATOM   1003  CZ3 TRP A  84       9.360  -0.522  -2.069  1.00 93.41           C  
ATOM   1004  CH2 TRP A  84      10.552  -1.225  -2.313  1.00 93.41           C  
ATOM   1005  H   TRP A  84      10.183   5.362  -5.695  1.00 93.41           H  
ATOM   1006  HA  TRP A  84       8.749   3.100  -6.947  1.00 93.41           H  
ATOM   1007  HB2 TRP A  84       9.021   4.091  -4.110  1.00 93.41           H  
ATOM   1008  HB3 TRP A  84       7.895   2.824  -4.585  1.00 93.41           H  
ATOM   1009  HD1 TRP A  84      11.427   2.941  -6.094  1.00 93.41           H  
ATOM   1010  HE1 TRP A  84      12.713   0.865  -5.349  1.00 93.41           H  
ATOM   1011  HE3 TRP A  84       8.118   1.158  -2.618  1.00 93.41           H  
ATOM   1012  HZ2 TRP A  84      12.375  -1.289  -3.478  1.00 93.41           H  
ATOM   1013  HZ3 TRP A  84       8.712  -0.837  -1.264  1.00 93.41           H  
ATOM   1014  HH2 TRP A  84      10.797  -2.092  -1.719  1.00 93.41           H  
ATOM   1015  N   SER A  85       6.365   3.883  -6.787  1.00 93.65           N  
ATOM   1016  CA  SER A  85       5.017   4.416  -6.932  1.00 93.65           C  
ATOM   1017  C   SER A  85       4.021   3.559  -6.176  1.00 93.65           C  
ATOM   1018  O   SER A  85       4.207   2.356  -5.986  1.00 93.65           O  
ATOM   1019  CB  SER A  85       4.642   4.598  -8.406  1.00 93.65           C  
ATOM   1020  OG  SER A  85       4.601   3.366  -9.094  1.00 93.65           O  
ATOM   1021  H   SER A  85       6.498   2.883  -6.840  1.00 93.65           H  
ATOM   1022  HA  SER A  85       4.976   5.406  -6.477  1.00 93.65           H  
ATOM   1023  HB2 SER A  85       3.663   5.073  -8.470  1.00 93.65           H  
ATOM   1024  HB3 SER A  85       5.373   5.252  -8.881  1.00 93.65           H  
ATOM   1025  HG  SER A  85       5.474   2.971  -9.033  1.00 93.65           H  
ATOM   1026  N   VAL A  86       2.946   4.195  -5.740  1.00 94.62           N  
ATOM   1027  CA  VAL A  86       1.804   3.522  -5.142  1.00 94.62           C  
ATOM   1028  C   VAL A  86       0.551   3.972  -5.871  1.00 94.62           C  
ATOM   1029  O   VAL A  86       0.457   5.113  -6.327  1.00 94.62           O  
ATOM   1030  CB  VAL A  86       1.756   3.761  -3.627  1.00 94.62           C  
ATOM   1031  CG1 VAL A  86       1.396   5.208  -3.282  1.00 94.62           C  
ATOM   1032  CG2 VAL A  86       0.802   2.793  -2.937  1.00 94.62           C  
ATOM   1033  H   VAL A  86       2.838   5.179  -5.940  1.00 94.62           H  
ATOM   1034  HA  VAL A  86       1.908   2.449  -5.299  1.00 94.62           H  
ATOM   1035  HB  VAL A  86       2.744   3.535  -3.226  1.00 94.62           H  
ATOM   1036 HG11 VAL A  86       2.134   5.886  -3.709  1.00 94.62           H  
ATOM   1037 HG12 VAL A  86       0.416   5.462  -3.685  1.00 94.62           H  
ATOM   1038 HG13 VAL A  86       1.358   5.338  -2.200  1.00 94.62           H  
ATOM   1039 HG21 VAL A  86       0.756   3.016  -1.871  1.00 94.62           H  
ATOM   1040 HG22 VAL A  86       1.172   1.775  -3.056  1.00 94.62           H  
ATOM   1041 HG23 VAL A  86      -0.195   2.861  -3.372  1.00 94.62           H  
ATOM   1042  N   LYS A  87      -0.395   3.054  -6.022  1.00 93.42           N  
ATOM   1043  CA  LYS A  87      -1.687   3.304  -6.649  1.00 93.42           C  
ATOM   1044  C   LYS A  87      -2.773   2.722  -5.767  1.00 93.42           C  
ATOM   1045  O   LYS A  87      -2.653   1.593  -5.297  1.00 93.42           O  
ATOM   1046  CB  LYS A  87      -1.717   2.695  -8.056  1.00 93.42           C  
ATOM   1047  CG  LYS A  87      -0.688   3.354  -8.986  1.00 93.42           C  
ATOM   1048  CD  LYS A  87      -0.758   2.741 -10.385  1.00 93.42           C  
ATOM   1049  CE  LYS A  87       0.312   3.373 -11.277  1.00 93.42           C  
ATOM   1050  NZ  LYS A  87       0.339   2.733 -12.614  1.00 93.42           N1+
ATOM   1051  H   LYS A  87      -0.220   2.130  -5.654  1.00 93.42           H  
ATOM   1052  HA  LYS A  87      -1.854   4.378  -6.726  1.00 93.42           H  
ATOM   1053  HB2 LYS A  87      -1.512   1.626  -7.988  1.00 93.42           H  
ATOM   1054  HB3 LYS A  87      -2.714   2.832  -8.474  1.00 93.42           H  
ATOM   1055  HG2 LYS A  87       0.317   3.200  -8.594  1.00 93.42           H  
ATOM   1056  HG3 LYS A  87      -0.888   4.423  -9.048  1.00 93.42           H  
ATOM   1057  HD2 LYS A  87      -0.580   1.668 -10.308  1.00 93.42           H  
ATOM   1058  HD3 LYS A  87      -1.748   2.916 -10.807  1.00 93.42           H  
ATOM   1059  HE2 LYS A  87       0.111   4.441 -11.365  1.00 93.42           H  
ATOM   1060  HE3 LYS A  87       1.279   3.255 -10.788  1.00 93.42           H  
ATOM   1061  HZ1 LYS A  87      -0.549   2.846 -13.081  1.00 93.42           H  
ATOM   1062  HZ2 LYS A  87       1.067   3.140 -13.183  1.00 93.42           H  
ATOM   1063  HZ3 LYS A  87       0.532   1.747 -12.513  1.00 93.42           H  
ATOM   1064  N   GLY A  88      -3.818   3.500  -5.539  1.00 93.69           N  
ATOM   1065  CA  GLY A  88      -5.005   3.043  -4.839  1.00 93.69           C  
ATOM   1066  C   GLY A  88      -6.175   2.881  -5.806  1.00 93.69           C  
ATOM   1067  O   GLY A  88      -6.297   3.612  -6.789  1.00 93.69           O  
ATOM   1068  H   GLY A  88      -3.869   4.399  -5.998  1.00 93.69           H  
ATOM   1069  HA2 GLY A  88      -5.247   3.749  -4.044  1.00 93.69           H  
ATOM   1070  HA3 GLY A  88      -4.811   2.087  -4.353  1.00 93.69           H  
ATOM   1071  N   TYR A  89      -7.005   1.878  -5.551  1.00 92.60           N  
ATOM   1072  CA  TYR A  89      -8.120   1.474  -6.397  1.00 92.60           C  
ATOM   1073  C   TYR A  89      -9.341   1.221  -5.528  1.00 92.60           C  
ATOM   1074  O   TYR A  89      -9.246   0.521  -4.520  1.00 92.60           O  
ATOM   1075  CB  TYR A  89      -7.772   0.191  -7.167  1.00 92.60           C  
ATOM   1076  CG  TYR A  89      -6.504   0.256  -7.992  1.00 92.60           C  
ATOM   1077  CD1 TYR A  89      -6.573   0.642  -9.343  1.00 92.60           C  
ATOM   1078  CD2 TYR A  89      -5.260  -0.066  -7.413  1.00 92.60           C  
ATOM   1079  CE1 TYR A  89      -5.402   0.699 -10.120  1.00 92.60           C  
ATOM   1080  CE2 TYR A  89      -4.085   0.011  -8.182  1.00 92.60           C  
ATOM   1081  CZ  TYR A  89      -4.156   0.386  -9.537  1.00 92.60           C  
ATOM   1082  OH  TYR A  89      -3.033   0.450 -10.297  1.00 92.60           O  
ATOM   1083  H   TYR A  89      -6.786   1.286  -4.763  1.00 92.60           H  
ATOM   1084  HA  TYR A  89      -8.345   2.266  -7.113  1.00 92.60           H  
ATOM   1085  HB2 TYR A  89      -7.673  -0.629  -6.456  1.00 92.60           H  
ATOM   1086  HB3 TYR A  89      -8.607  -0.056  -7.823  1.00 92.60           H  
ATOM   1087  HD1 TYR A  89      -7.525   0.899  -9.784  1.00 92.60           H  
ATOM   1088  HD2 TYR A  89      -5.198  -0.350  -6.373  1.00 92.60           H  
ATOM   1089  HE1 TYR A  89      -5.459   0.995 -11.157  1.00 92.60           H  
ATOM   1090  HE2 TYR A  89      -3.126  -0.234  -7.751  1.00 92.60           H  
ATOM   1091  HH  TYR A  89      -3.269   0.454 -11.228  1.00 92.60           H  
ATOM   1092  N   MET A  90     -10.500   1.724  -5.942  1.00 90.33           N  
ATOM   1093  CA  MET A  90     -11.771   1.288  -5.367  1.00 90.33           C  
ATOM   1094  C   MET A  90     -12.049  -0.149  -5.799  1.00 90.33           C  
ATOM   1095  O   MET A  90     -12.099  -0.447  -6.993  1.00 90.33           O  
ATOM   1096  CB  MET A  90     -12.912   2.217  -5.796  1.00 90.33           C  
ATOM   1097  CG  MET A  90     -12.858   3.561  -5.065  1.00 90.33           C  
ATOM   1098  SD  MET A  90     -14.193   4.708  -5.486  1.00 90.33           S  
ATOM   1099  CE  MET A  90     -13.668   5.217  -7.142  1.00 90.33           C  
ATOM   1100  H   MET A  90     -10.519   2.294  -6.776  1.00 90.33           H  
ATOM   1101  HA  MET A  90     -11.708   1.300  -4.279  1.00 90.33           H  
ATOM   1102  HB2 MET A  90     -13.864   1.743  -5.555  1.00 90.33           H  
ATOM   1103  HB3 MET A  90     -12.871   2.375  -6.874  1.00 90.33           H  
ATOM   1104  HG2 MET A  90     -12.941   3.363  -3.996  1.00 90.33           H  
ATOM   1105  HG3 MET A  90     -11.901   4.048  -5.256  1.00 90.33           H  
ATOM   1106  HE1 MET A  90     -13.674   4.360  -7.815  1.00 90.33           H  
ATOM   1107  HE2 MET A  90     -14.353   5.976  -7.520  1.00 90.33           H  
ATOM   1108  HE3 MET A  90     -12.663   5.635  -7.091  1.00 90.33           H  
ATOM   1109  N   ILE A  91     -12.250  -1.038  -4.830  1.00 88.29           N  
ATOM   1110  CA  ILE A  91     -12.725  -2.395  -5.086  1.00 88.29           C  
ATOM   1111  C   ILE A  91     -14.232  -2.376  -4.860  1.00 88.29           C  
ATOM   1112  O   ILE A  91     -14.691  -2.103  -3.751  1.00 88.29           O  
ATOM   1113  CB  ILE A  91     -12.035  -3.466  -4.207  1.00 88.29           C  
ATOM   1114  CG1 ILE A  91     -10.619  -3.080  -3.735  1.00 88.29           C  
ATOM   1115  CG2 ILE A  91     -12.012  -4.791  -4.994  1.00 88.29           C  
ATOM   1116  CD1 ILE A  91     -10.016  -4.135  -2.796  1.00 88.29           C  
ATOM   1117  H   ILE A  91     -12.229  -0.725  -3.870  1.00 88.29           H  
ATOM   1118  HA  ILE A  91     -12.531  -2.644  -6.129  1.00 88.29           H  
ATOM   1119  HB  ILE A  91     -12.638  -3.616  -3.311  1.00 88.29           H  
ATOM   1120 HG12 ILE A  91      -9.975  -2.922  -4.600  1.00 88.29           H  
ATOM   1121 HG13 ILE A  91     -10.680  -2.151  -3.168  1.00 88.29           H  
ATOM   1122 HG21 ILE A  91     -13.017  -5.025  -5.347  1.00 88.29           H  
ATOM   1123 HG22 ILE A  91     -11.343  -4.713  -5.852  1.00 88.29           H  
ATOM   1124 HG23 ILE A  91     -11.700  -5.614  -4.351  1.00 88.29           H  
ATOM   1125 HD11 ILE A  91     -10.747  -4.422  -2.041  1.00 88.29           H  
ATOM   1126 HD12 ILE A  91      -9.144  -3.735  -2.279  1.00 88.29           H  
ATOM   1127 HD13 ILE A  91      -9.713  -5.015  -3.363  1.00 88.29           H  
ATOM   1128  N   LYS A  92     -15.007  -2.641  -5.913  1.00 74.01           N  
ATOM   1129  CA  LYS A  92     -16.411  -3.012  -5.734  1.00 74.01           C  
ATOM   1130  C   LYS A  92     -16.433  -4.436  -5.183  1.00 74.01           C  
ATOM   1131  O   LYS A  92     -15.793  -5.311  -5.769  1.00 74.01           O  
ATOM   1132  CB  LYS A  92     -17.197  -2.895  -7.048  1.00 74.01           C  
ATOM   1133  CG  LYS A  92     -17.454  -1.429  -7.432  1.00 74.01           C  
ATOM   1134  CD  LYS A  92     -18.310  -1.349  -8.702  1.00 74.01           C  
ATOM   1135  CE  LYS A  92     -18.630   0.111  -9.042  1.00 74.01           C  
ATOM   1136  NZ  LYS A  92     -19.476   0.207 -10.258  1.00 74.01           N1+
ATOM   1137  H   LYS A  92     -14.563  -2.872  -6.790  1.00 74.01           H  
ATOM   1138  HA  LYS A  92     -16.877  -2.369  -4.987  1.00 74.01           H  
ATOM   1139  HB2 LYS A  92     -16.655  -3.402  -7.846  1.00 74.01           H  
ATOM   1140  HB3 LYS A  92     -18.156  -3.394  -6.916  1.00 74.01           H  
ATOM   1141  HG2 LYS A  92     -16.505  -0.921  -7.601  1.00 74.01           H  
ATOM   1142  HG3 LYS A  92     -17.980  -0.934  -6.615  1.00 74.01           H  
ATOM   1143  HD2 LYS A  92     -17.767  -1.813  -9.526  1.00 74.01           H  
ATOM   1144  HD3 LYS A  92     -19.238  -1.897  -8.537  1.00 74.01           H  
ATOM   1145  HE2 LYS A  92     -19.145   0.555  -8.190  1.00 74.01           H  
ATOM   1146  HE3 LYS A  92     -17.694   0.650  -9.184  1.00 74.01           H  
ATOM   1147  HZ1 LYS A  92     -18.997  -0.186 -11.056  1.00 74.01           H  
ATOM   1148  HZ2 LYS A  92     -19.707   1.170 -10.456  1.00 74.01           H  
ATOM   1149  HZ3 LYS A  92     -20.336  -0.304 -10.122  1.00 74.01           H  
ATOM   1150  N   VAL A  93     -17.103  -4.624  -4.051  1.00 56.98           N  
ATOM   1151  CA  VAL A  93     -17.534  -5.945  -3.574  1.00 56.98           C  
ATOM   1152  C   VAL A  93     -18.920  -6.219  -4.122  1.00 56.98           C  
ATOM   1153  O   VAL A  93     -19.691  -5.236  -4.225  1.00 56.98           O  
ATOM   1154  CB  VAL A  93     -17.534  -6.102  -2.043  1.00 56.98           C  
ATOM   1155  CG1 VAL A  93     -16.856  -7.428  -1.676  1.00 56.98           C  
ATOM   1156  CG2 VAL A  93     -16.822  -4.975  -1.292  1.00 56.98           C  
ATOM   1157  OXT VAL A  93     -19.137  -7.396  -4.459  1.00 56.98           O1-
ATOM   1158  H   VAL A  93     -17.643  -3.849  -3.694  1.00 56.98           H  
ATOM   1159  HA  VAL A  93     -16.900  -6.714  -4.015  1.00 56.98           H  
ATOM   1160  HB  VAL A  93     -18.562  -6.134  -1.685  1.00 56.98           H  
ATOM   1161 HG11 VAL A  93     -17.378  -8.242  -2.179  1.00 56.98           H  
ATOM   1162 HG12 VAL A  93     -15.814  -7.417  -1.994  1.00 56.98           H  
ATOM   1163 HG13 VAL A  93     -16.914  -7.589  -0.600  1.00 56.98           H  
ATOM   1164 HG21 VAL A  93     -16.871  -5.189  -0.225  1.00 56.98           H  
ATOM   1165 HG22 VAL A  93     -17.335  -4.031  -1.472  1.00 56.98           H  
ATOM   1166 HG23 VAL A  93     -15.785  -4.900  -1.620  1.00 56.98           H  
END
