# Supplementary material for: The structural landscape and diversity of Pyricularia oryzae MAX effectors revisited
Source: PLoS Pathog. 2024 May 6;20(5):e1012176. doi: 10.1371/journal.ppat.1012176 (PMC11132498; doi:10.1371/journal.ppat.1012176)
Supplement: S1 File — (ZIP) [file ppat.1012176.s018.zip › Supplementary_Data/MAX86.pdb]

ATOM      1  N   TRP A  23      -7.366  14.671   7.521  1.00 64.13           N  
ATOM      2  CA  TRP A  23      -5.979  14.412   7.141  1.00 64.13           C  
ATOM      3  C   TRP A  23      -5.887  12.952   6.708  1.00 64.13           C  
ATOM      4  O   TRP A  23      -6.641  12.120   7.205  1.00 64.13           O  
ATOM      5  CB  TRP A  23      -5.001  14.745   8.277  1.00 64.13           C  
ATOM      6  CG  TRP A  23      -4.409  16.122   8.213  1.00 64.13           C  
ATOM      7  CD1 TRP A  23      -3.805  16.657   7.126  1.00 64.13           C  
ATOM      8  CD2 TRP A  23      -4.200  17.088   9.292  1.00 64.13           C  
ATOM      9  CE2 TRP A  23      -3.488  18.207   8.762  1.00 64.13           C  
ATOM     10  CE3 TRP A  23      -4.480  17.107  10.675  1.00 64.13           C  
ATOM     11  NE1 TRP A  23      -3.283  17.895   7.437  1.00 64.13           N  
ATOM     12  CZ2 TRP A  23      -3.088  19.293   9.552  1.00 64.13           C  
ATOM     13  CZ3 TRP A  23      -4.077  18.190  11.482  1.00 64.13           C  
ATOM     14  CH2 TRP A  23      -3.384  19.280  10.924  1.00 64.13           C  
ATOM     15  H   TRP A  23      -7.578  14.487   8.491  1.00 64.13           H  
ATOM     16  HA  TRP A  23      -5.720  15.020   6.274  1.00 64.13           H  
ATOM     17  HB2 TRP A  23      -4.166  14.045   8.233  1.00 64.13           H  
ATOM     18  HB3 TRP A  23      -5.483  14.592   9.242  1.00 64.13           H  
ATOM     19  HD1 TRP A  23      -3.666  16.146   6.185  1.00 64.13           H  
ATOM     20  HE1 TRP A  23      -2.642  18.391   6.834  1.00 64.13           H  
ATOM     21  HE3 TRP A  23      -4.950  16.246  11.128  1.00 64.13           H  
ATOM     22  HZ2 TRP A  23      -2.507  20.097   9.124  1.00 64.13           H  
ATOM     23  HZ3 TRP A  23      -4.254  18.159  12.547  1.00 64.13           H  
ATOM     24  HH2 TRP A  23      -3.038  20.080  11.561  1.00 64.13           H  
ATOM     25  N   LYS A  24      -5.060  12.691   5.702  1.00 72.83           N  
ATOM     26  CA  LYS A  24      -4.762  11.333   5.273  1.00 72.83           C  
ATOM     27  C   LYS A  24      -3.518  10.907   6.029  1.00 72.83           C  
ATOM     28  O   LYS A  24      -2.493  11.562   5.885  1.00 72.83           O  
ATOM     29  CB  LYS A  24      -4.538  11.291   3.766  1.00 72.83           C  
ATOM     30  CG  LYS A  24      -5.849  11.427   2.979  1.00 72.83           C  
ATOM     31  CD  LYS A  24      -5.498  11.358   1.498  1.00 72.83           C  
ATOM     32  CE  LYS A  24      -6.671  11.074   0.568  1.00 72.83           C  
ATOM     33  NZ  LYS A  24      -6.146  10.648  -0.751  1.00 72.83           N1+
ATOM     34  H   LYS A  24      -4.388  13.400   5.446  1.00 72.83           H  
ATOM     35  HA  LYS A  24      -5.573  10.655   5.542  1.00 72.83           H  
ATOM     36  HB2 LYS A  24      -3.846  12.083   3.480  1.00 72.83           H  
ATOM     37  HB3 LYS A  24      -4.080  10.331   3.527  1.00 72.83           H  
ATOM     38  HG2 LYS A  24      -6.343  12.372   3.204  1.00 72.83           H  
ATOM     39  HG3 LYS A  24      -6.507  10.597   3.238  1.00 72.83           H  
ATOM     40  HD2 LYS A  24      -4.796  10.531   1.385  1.00 72.83           H  
ATOM     41  HD3 LYS A  24      -5.012  12.289   1.205  1.00 72.83           H  
ATOM     42  HE2 LYS A  24      -7.300  11.961   0.486  1.00 72.83           H  
ATOM     43  HE3 LYS A  24      -7.260  10.265   1.000  1.00 72.83           H  
ATOM     44  HZ1 LYS A  24      -6.891  10.380  -1.379  1.00 72.83           H  
ATOM     45  HZ2 LYS A  24      -5.564   9.834  -0.614  1.00 72.83           H  
ATOM     46  HZ3 LYS A  24      -5.543  11.352  -1.151  1.00 72.83           H  
ATOM     47  N   ASP A  25      -3.645   9.843   6.806  1.00 84.31           N  
ATOM     48  CA  ASP A  25      -2.626   9.453   7.783  1.00 84.31           C  
ATOM     49  C   ASP A  25      -1.522   8.579   7.182  1.00 84.31           C  
ATOM     50  O   ASP A  25      -0.482   8.399   7.799  1.00 84.31           O  
ATOM     51  CB  ASP A  25      -3.295   8.691   8.936  1.00 84.31           C  
ATOM     52  CG  ASP A  25      -4.512   9.401   9.538  1.00 84.31           C  
ATOM     53  OD1 ASP A  25      -4.502  10.648   9.640  1.00 84.31           O  
ATOM     54  OD2 ASP A  25      -5.481   8.664   9.838  1.00 84.31           O1-
ATOM     55  H   ASP A  25      -4.573   9.469   6.940  1.00 84.31           H  
ATOM     56  HA  ASP A  25      -2.157  10.346   8.195  1.00 84.31           H  
ATOM     57  HB2 ASP A  25      -3.607   7.716   8.562  1.00 84.31           H  
ATOM     58  HB3 ASP A  25      -2.563   8.525   9.726  1.00 84.31           H  
ATOM     59  N   CYS A  26      -1.740   7.986   6.007  1.00 85.83           N  
ATOM     60  CA  CYS A  26      -0.816   7.022   5.424  1.00 85.83           C  
ATOM     61  C   CYS A  26      -0.201   7.562   4.137  1.00 85.83           C  
ATOM     62  O   CYS A  26      -0.920   7.923   3.198  1.00 85.83           O  
ATOM     63  CB  CYS A  26      -1.544   5.699   5.174  1.00 85.83           C  
ATOM     64  SG  CYS A  26      -2.360   4.950   6.612  1.00 85.83           S  
ATOM     65  H   CYS A  26      -2.621   8.147   5.539  1.00 85.83           H  
ATOM     66  HA  CYS A  26      -0.003   6.816   6.120  1.00 85.83           H  
ATOM     67  HB2 CYS A  26      -2.301   5.863   4.408  1.00 85.83           H  
ATOM     68  HB3 CYS A  26      -0.822   4.982   4.782  1.00 85.83           H  
ATOM     69  N   ILE A  27       1.129   7.533   4.065  1.00 86.47           N  
ATOM     70  CA  ILE A  27       1.887   7.816   2.851  1.00 86.47           C  
ATOM     71  C   ILE A  27       2.260   6.491   2.194  1.00 86.47           C  
ATOM     72  O   ILE A  27       2.929   5.649   2.790  1.00 86.47           O  
ATOM     73  CB  ILE A  27       3.119   8.693   3.150  1.00 86.47           C  
ATOM     74  CG1 ILE A  27       2.676  10.083   3.659  1.00 86.47           C  
ATOM     75  CG2 ILE A  27       3.926   8.852   1.849  1.00 86.47           C  
ATOM     76  CD1 ILE A  27       3.816  10.909   4.264  1.00 86.47           C  
ATOM     77  H   ILE A  27       1.650   7.218   4.871  1.00 86.47           H  
ATOM     78  HA  ILE A  27       1.255   8.374   2.159  1.00 86.47           H  
ATOM     79  HB  ILE A  27       3.734   8.206   3.907  1.00 86.47           H  
ATOM     80 HG12 ILE A  27       1.916   9.973   4.433  1.00 86.47           H  
ATOM     81 HG13 ILE A  27       2.232  10.643   2.837  1.00 86.47           H  
ATOM     82 HG21 ILE A  27       4.736   9.570   1.971  1.00 86.47           H  
ATOM     83 HG22 ILE A  27       3.252   9.199   1.065  1.00 86.47           H  
ATOM     84 HG23 ILE A  27       4.373   7.900   1.561  1.00 86.47           H  
ATOM     85 HD11 ILE A  27       4.141  10.452   5.199  1.00 86.47           H  
ATOM     86 HD12 ILE A  27       4.661  10.998   3.582  1.00 86.47           H  
ATOM     87 HD13 ILE A  27       3.448  11.914   4.475  1.00 86.47           H  
ATOM     88  N   ILE A  28       1.833   6.318   0.946  1.00 83.76           N  
ATOM     89  CA  ILE A  28       2.127   5.145   0.126  1.00 83.76           C  
ATOM     90  C   ILE A  28       3.142   5.554  -0.932  1.00 83.76           C  
ATOM     91  O   ILE A  28       2.850   6.398  -1.784  1.00 83.76           O  
ATOM     92  CB  ILE A  28       0.849   4.564  -0.517  1.00 83.76           C  
ATOM     93  CG1 ILE A  28      -0.371   4.465   0.427  1.00 83.76           C  
ATOM     94  CG2 ILE A  28       1.162   3.199  -1.155  1.00 83.76           C  
ATOM     95  CD1 ILE A  28      -0.140   3.692   1.724  1.00 83.76           C  
ATOM     96  H   ILE A  28       1.326   7.078   0.517  1.00 83.76           H  
ATOM     97  HA  ILE A  28       2.574   4.371   0.751  1.00 83.76           H  
ATOM     98  HB  ILE A  28       0.549   5.231  -1.325  1.00 83.76           H  
ATOM     99 HG12 ILE A  28      -1.192   3.989  -0.109  1.00 83.76           H  
ATOM    100 HG13 ILE A  28      -0.701   5.471   0.685  1.00 83.76           H  
ATOM    101 HG21 ILE A  28       1.908   3.312  -1.942  1.00 83.76           H  
ATOM    102 HG22 ILE A  28       1.555   2.512  -0.405  1.00 83.76           H  
ATOM    103 HG23 ILE A  28       0.259   2.773  -1.591  1.00 83.76           H  
ATOM    104 HD11 ILE A  28       0.153   2.664   1.515  1.00 83.76           H  
ATOM    105 HD12 ILE A  28      -1.058   3.686   2.311  1.00 83.76           H  
ATOM    106 HD13 ILE A  28       0.618   4.204   2.317  1.00 83.76           H  
ATOM    107  N   GLN A  29       4.325   4.951  -0.899  1.00 82.30           N  
ATOM    108  CA  GLN A  29       5.327   5.165  -1.932  1.00 82.30           C  
ATOM    109  C   GLN A  29       5.216   4.071  -2.990  1.00 82.30           C  
ATOM    110  O   GLN A  29       4.978   2.898  -2.706  1.00 82.30           O  
ATOM    111  CB  GLN A  29       6.726   5.257  -1.318  1.00 82.30           C  
ATOM    112  CG  GLN A  29       6.867   6.484  -0.399  1.00 82.30           C  
ATOM    113  CD  GLN A  29       8.303   6.710   0.062  1.00 82.30           C  
ATOM    114  NE2 GLN A  29       8.568   7.682   0.899  1.00 82.30           N  
ATOM    115  OE1 GLN A  29       9.240   6.043  -0.328  1.00 82.30           O  
ATOM    116  H   GLN A  29       4.503   4.220  -0.225  1.00 82.30           H  
ATOM    117  HA  GLN A  29       5.140   6.116  -2.431  1.00 82.30           H  
ATOM    118  HB2 GLN A  29       6.934   4.352  -0.747  1.00 82.30           H  
ATOM    119  HB3 GLN A  29       7.451   5.334  -2.129  1.00 82.30           H  
ATOM    120  HG2 GLN A  29       6.536   7.376  -0.931  1.00 82.30           H  
ATOM    121  HG3 GLN A  29       6.235   6.354   0.480  1.00 82.30           H  
ATOM    122 HE21 GLN A  29       9.533   7.754   1.187  1.00 82.30           H  
ATOM    123 HE22 GLN A  29       7.841   8.210   1.359  1.00 82.30           H  
ATOM    124  N   ARG A  30       5.381   4.454  -4.252  1.00 76.36           N  
ATOM    125  CA  ARG A  30       5.533   3.494  -5.339  1.00 76.36           C  
ATOM    126  C   ARG A  30       6.916   3.641  -5.922  1.00 76.36           C  
ATOM    127  O   ARG A  30       7.260   4.710  -6.427  1.00 76.36           O  
ATOM    128  CB  ARG A  30       4.438   3.689  -6.379  1.00 76.36           C  
ATOM    129  CG  ARG A  30       4.548   2.603  -7.457  1.00 76.36           C  
ATOM    130  CD  ARG A  30       3.441   2.847  -8.467  1.00 76.36           C  
ATOM    131  NE  ARG A  30       3.498   1.902  -9.597  1.00 76.36           N  
ATOM    132  CZ  ARG A  30       3.015   2.169 -10.793  1.00 76.36           C  
ATOM    133  NH1 ARG A  30       2.633   3.368 -11.087  1.00 76.36           N1+
ATOM    134  NH2 ARG A  30       2.878   1.271 -11.724  1.00 76.36           N  
ATOM    135  H   ARG A  30       5.514   5.436  -4.445  1.00 76.36           H  
ATOM    136  HA  ARG A  30       5.446   2.477  -4.957  1.00 76.36           H  
ATOM    137  HB2 ARG A  30       3.467   3.614  -5.889  1.00 76.36           H  
ATOM    138  HB3 ARG A  30       4.535   4.677  -6.828  1.00 76.36           H  
ATOM    139  HG2 ARG A  30       5.511   2.664  -7.964  1.00 76.36           H  
ATOM    140  HG3 ARG A  30       4.433   1.616  -7.009  1.00 76.36           H  
ATOM    141  HD2 ARG A  30       2.477   2.745  -7.967  1.00 76.36           H  
ATOM    142  HD3 ARG A  30       3.543   3.873  -8.819  1.00 76.36           H  
ATOM    143  HE  ARG A  30       3.841   0.969  -9.417  1.00 76.36           H  
ATOM    144 HH11 ARG A  30       2.153   3.532 -11.960  1.00 76.36           H  
ATOM    145 HH12 ARG A  30       2.630   4.104 -10.395  1.00 76.36           H  
ATOM    146 HH21 ARG A  30       2.358   1.551 -12.543  1.00 76.36           H  
ATOM    147 HH22 ARG A  30       3.065   0.296 -11.540  1.00 76.36           H  
ATOM    148  N   TYR A  31       7.675   2.562  -5.884  1.00 72.64           N  
ATOM    149  CA  TYR A  31       8.994   2.505  -6.461  1.00 72.64           C  
ATOM    150  C   TYR A  31       8.885   1.879  -7.845  1.00 72.64           C  
ATOM    151  O   TYR A  31       8.127   0.937  -8.077  1.00 72.64           O  
ATOM    152  CB  TYR A  31       9.984   1.763  -5.565  1.00 72.64           C  
ATOM    153  CG  TYR A  31      10.353   2.400  -4.224  1.00 72.64           C  
ATOM    154  CD1 TYR A  31      11.711   2.586  -3.905  1.00 72.64           C  
ATOM    155  CD2 TYR A  31       9.390   2.772  -3.260  1.00 72.64           C  
ATOM    156  CE1 TYR A  31      12.088   3.045  -2.628  1.00 72.64           C  
ATOM    157  CE2 TYR A  31       9.756   3.110  -1.950  1.00 72.64           C  
ATOM    158  CZ  TYR A  31      11.111   3.260  -1.631  1.00 72.64           C  
ATOM    159  OH  TYR A  31      11.469   3.641  -0.378  1.00 72.64           O  
ATOM    160  H   TYR A  31       7.330   1.721  -5.443  1.00 72.64           H  
ATOM    161  HA  TYR A  31       9.358   3.527  -6.563  1.00 72.64           H  
ATOM    162  HB2 TYR A  31      10.902   1.639  -6.139  1.00 72.64           H  
ATOM    163  HB3 TYR A  31       9.590   0.761  -5.397  1.00 72.64           H  
ATOM    164  HD1 TYR A  31      12.476   2.368  -4.635  1.00 72.64           H  
ATOM    165  HD2 TYR A  31       8.337   2.827  -3.495  1.00 72.64           H  
ATOM    166  HE1 TYR A  31      13.135   3.187  -2.401  1.00 72.64           H  
ATOM    167  HE2 TYR A  31       9.009   3.337  -1.203  1.00 72.64           H  
ATOM    168  HH  TYR A  31      12.404   3.854  -0.331  1.00 72.64           H  
ATOM    169  N   LYS A  32       9.642   2.430  -8.781  1.00 72.21           N  
ATOM    170  CA  LYS A  32       9.807   1.898 -10.125  1.00 72.21           C  
ATOM    171  C   LYS A  32      11.287   1.969 -10.455  1.00 72.21           C  
ATOM    172  O   LYS A  32      11.908   3.003 -10.238  1.00 72.21           O  
ATOM    173  CB  LYS A  32       8.945   2.705 -11.099  1.00 72.21           C  
ATOM    174  CG  LYS A  32       8.973   2.062 -12.484  1.00 72.21           C  
ATOM    175  CD  LYS A  32       8.150   2.878 -13.477  1.00 72.21           C  
ATOM    176  CE  LYS A  32       8.328   2.236 -14.851  1.00 72.21           C  
ATOM    177  NZ  LYS A  32       7.529   2.952 -15.871  1.00 72.21           N1+
ATOM    178  H   LYS A  32      10.244   3.194  -8.509  1.00 72.21           H  
ATOM    179  HA  LYS A  32       9.494   0.854 -10.142  1.00 72.21           H  
ATOM    180  HB2 LYS A  32       9.330   3.722 -11.163  1.00 72.21           H  
ATOM    181  HB3 LYS A  32       7.917   2.732 -10.735  1.00 72.21           H  
ATOM    182  HG2 LYS A  32       8.574   1.050 -12.424  1.00 72.21           H  
ATOM    183  HG3 LYS A  32      10.003   2.018 -12.837  1.00 72.21           H  
ATOM    184  HD2 LYS A  32       7.101   2.864 -13.179  1.00 72.21           H  
ATOM    185  HD3 LYS A  32       8.518   3.903 -13.496  1.00 72.21           H  
ATOM    186  HE2 LYS A  32       9.389   2.256 -15.100  1.00 72.21           H  
ATOM    187  HE3 LYS A  32       8.030   1.189 -14.790  1.00 72.21           H  
ATOM    188  HZ1 LYS A  32       6.550   2.925 -15.624  1.00 72.21           H  
ATOM    189  HZ2 LYS A  32       7.836   3.913 -15.917  1.00 72.21           H  
ATOM    190  HZ3 LYS A  32       7.665   2.516 -16.772  1.00 72.21           H  
ATOM    191  N   ASP A  33      11.845   0.863 -10.937  1.00 75.81           N  
ATOM    192  CA  ASP A  33      13.266   0.762 -11.296  1.00 75.81           C  
ATOM    193  C   ASP A  33      14.233   1.110 -10.137  1.00 75.81           C  
ATOM    194  O   ASP A  33      15.374   1.502 -10.362  1.00 75.81           O  
ATOM    195  CB  ASP A  33      13.528   1.529 -12.610  1.00 75.81           C  
ATOM    196  CG  ASP A  33      12.610   1.063 -13.750  1.00 75.81           C  
ATOM    197  OD1 ASP A  33      12.493  -0.169 -13.931  1.00 75.81           O  
ATOM    198  OD2 ASP A  33      11.987   1.921 -14.425  1.00 75.81           O1-
ATOM    199  H   ASP A  33      11.255   0.072 -11.151  1.00 75.81           H  
ATOM    200  HA  ASP A  33      13.456  -0.288 -11.517  1.00 75.81           H  
ATOM    201  HB2 ASP A  33      14.561   1.365 -12.917  1.00 75.81           H  
ATOM    202  HB3 ASP A  33      13.393   2.598 -12.444  1.00 75.81           H  
ATOM    203  N   GLY A  34      13.790   0.934  -8.884  1.00 73.45           N  
ATOM    204  CA  GLY A  34      14.577   1.208  -7.674  1.00 73.45           C  
ATOM    205  C   GLY A  34      14.404   2.610  -7.079  1.00 73.45           C  
ATOM    206  O   GLY A  34      14.834   2.823  -5.948  1.00 73.45           O  
ATOM    207  H   GLY A  34      12.834   0.628  -8.769  1.00 73.45           H  
ATOM    208  HA2 GLY A  34      15.636   1.081  -7.898  1.00 73.45           H  
ATOM    209  HA3 GLY A  34      14.304   0.486  -6.905  1.00 73.45           H  
ATOM    210  N   ASP A  35      13.719   3.523  -7.772  1.00 76.20           N  
ATOM    211  CA  ASP A  35      13.462   4.889  -7.306  1.00 76.20           C  
ATOM    212  C   ASP A  35      11.992   5.101  -6.941  1.00 76.20           C  
ATOM    213  O   ASP A  35      11.096   4.548  -7.581  1.00 76.20           O  
ATOM    214  CB  ASP A  35      13.886   5.905  -8.377  1.00 76.20           C  
ATOM    215  CG  ASP A  35      15.401   6.113  -8.440  1.00 76.20           C  
ATOM    216  OD1 ASP A  35      16.013   6.232  -7.355  1.00 76.20           O  
ATOM    217  OD2 ASP A  35      15.923   6.235  -9.571  1.00 76.20           O1-
ATOM    218  H   ASP A  35      13.396   3.290  -8.700  1.00 76.20           H  
ATOM    219  HA  ASP A  35      14.050   5.085  -6.409  1.00 76.20           H  
ATOM    220  HB2 ASP A  35      13.434   6.870  -8.144  1.00 76.20           H  
ATOM    221  HB3 ASP A  35      13.506   5.588  -9.348  1.00 76.20           H  
ATOM    222  N   VAL A  36      11.727   5.957  -5.948  1.00 74.08           N  
ATOM    223  CA  VAL A  36      10.364   6.420  -5.648  1.00 74.08           C  
ATOM    224  C   VAL A  36       9.864   7.234  -6.837  1.00 74.08           C  
ATOM    225  O   VAL A  36      10.329   8.341  -7.096  1.00 74.08           O  
ATOM    226  CB  VAL A  36      10.285   7.255  -4.356  1.00 74.08           C  
ATOM    227  CG1 VAL A  36       8.840   7.699  -4.071  1.00 74.08           C  
ATOM    228  CG2 VAL A  36      10.771   6.448  -3.151  1.00 74.08           C  
ATOM    229  H   VAL A  36      12.505   6.405  -5.484  1.00 74.08           H  
ATOM    230  HA  VAL A  36       9.721   5.549  -5.519  1.00 74.08           H  
ATOM    231  HB  VAL A  36      10.916   8.139  -4.451  1.00 74.08           H  
ATOM    232 HG11 VAL A  36       8.499   8.392  -4.840  1.00 74.08           H  
ATOM    233 HG12 VAL A  36       8.179   6.833  -4.044  1.00 74.08           H  
ATOM    234 HG13 VAL A  36       8.796   8.210  -3.109  1.00 74.08           H  
ATOM    235 HG21 VAL A  36      11.792   6.100  -3.302  1.00 74.08           H  
ATOM    236 HG22 VAL A  36      10.749   7.071  -2.256  1.00 74.08           H  
ATOM    237 HG23 VAL A  36      10.118   5.589  -2.997  1.00 74.08           H  
ATOM    238  N   ASN A  37       8.904   6.677  -7.568  1.00 79.30           N  
ATOM    239  CA  ASN A  37       8.328   7.308  -8.745  1.00 79.30           C  
ATOM    240  C   ASN A  37       7.166   8.228  -8.369  1.00 79.30           C  
ATOM    241  O   ASN A  37       7.063   9.330  -8.897  1.00 79.30           O  
ATOM    242  CB  ASN A  37       7.903   6.200  -9.717  1.00 79.30           C  
ATOM    243  CG  ASN A  37       7.529   6.763 -11.071  1.00 79.30           C  
ATOM    244  ND2 ASN A  37       8.496   6.997 -11.925  1.00 79.30           N  
ATOM    245  OD1 ASN A  37       6.377   6.976 -11.398  1.00 79.30           O  
ATOM    246  H   ASN A  37       8.571   5.764  -7.292  1.00 79.30           H  
ATOM    247  HA  ASN A  37       9.088   7.926  -9.223  1.00 79.30           H  
ATOM    248  HB2 ASN A  37       7.052   5.652  -9.311  1.00 79.30           H  
ATOM    249  HB3 ASN A  37       8.733   5.505  -9.842  1.00 79.30           H  
ATOM    250 HD21 ASN A  37       9.455   6.871 -11.634  1.00 79.30           H  
ATOM    251 HD22 ASN A  37       8.235   7.500 -12.761  1.00 79.30           H  
ATOM    252  N   ASN A  38       6.309   7.776  -7.448  1.00 81.75           N  
ATOM    253  CA  ASN A  38       5.108   8.493  -7.034  1.00 81.75           C  
ATOM    254  C   ASN A  38       4.835   8.313  -5.540  1.00 81.75           C  
ATOM    255  O   ASN A  38       5.152   7.277  -4.951  1.00 81.75           O  
ATOM    256  CB  ASN A  38       3.906   8.010  -7.862  1.00 81.75           C  
ATOM    257  CG  ASN A  38       3.961   8.458  -9.308  1.00 81.75           C  
ATOM    258  ND2 ASN A  38       3.751   7.560 -10.237  1.00 81.75           N  
ATOM    259  OD1 ASN A  38       4.142   9.621  -9.616  1.00 81.75           O  
ATOM    260  H   ASN A  38       6.518   6.899  -6.993  1.00 81.75           H  
ATOM    261  HA  ASN A  38       5.249   9.559  -7.217  1.00 81.75           H  
ATOM    262  HB2 ASN A  38       3.851   6.922  -7.814  1.00 81.75           H  
ATOM    263  HB3 ASN A  38       2.989   8.420  -7.439  1.00 81.75           H  
ATOM    264 HD21 ASN A  38       3.582   6.592 -10.003  1.00 81.75           H  
ATOM    265 HD22 ASN A  38       3.955   7.849 -11.183  1.00 81.75           H  
ATOM    266  N   ILE A  39       4.185   9.321  -4.959  1.00 84.20           N  
ATOM    267  CA  ILE A  39       3.727   9.330  -3.572  1.00 84.20           C  
ATOM    268  C   ILE A  39       2.209   9.514  -3.577  1.00 84.20           C  
ATOM    269  O   ILE A  39       1.689  10.444  -4.194  1.00 84.20           O  
ATOM    270  CB  ILE A  39       4.448  10.427  -2.756  1.00 84.20           C  
ATOM    271  CG1 ILE A  39       5.985  10.247  -2.821  1.00 84.20           C  
ATOM    272  CG2 ILE A  39       3.967  10.373  -1.298  1.00 84.20           C  
ATOM    273  CD1 ILE A  39       6.786  11.311  -2.060  1.00 84.20           C  
ATOM    274  H   ILE A  39       3.918  10.110  -5.530  1.00 84.20           H  
ATOM    275  HA  ILE A  39       3.951   8.369  -3.110  1.00 84.20           H  
ATOM    276  HB  ILE A  39       4.193  11.402  -3.172  1.00 84.20           H  
ATOM    277 HG12 ILE A  39       6.252   9.263  -2.437  1.00 84.20           H  
ATOM    278 HG13 ILE A  39       6.308  10.297  -3.861  1.00 84.20           H  
ATOM    279 HG21 ILE A  39       4.415  11.175  -0.711  1.00 84.20           H  
ATOM    280 HG22 ILE A  39       4.253   9.411  -0.874  1.00 84.20           H  
ATOM    281 HG23 ILE A  39       2.885  10.492  -1.232  1.00 84.20           H  
ATOM    282 HD11 ILE A  39       6.657  11.190  -0.984  1.00 84.20           H  
ATOM    283 HD12 ILE A  39       6.464  12.308  -2.361  1.00 84.20           H  
ATOM    284 HD13 ILE A  39       7.844  11.194  -2.292  1.00 84.20           H  
ATOM    285  N   TYR A  40       1.506   8.633  -2.876  1.00 86.61           N  
ATOM    286  CA  TYR A  40       0.060   8.676  -2.695  1.00 86.61           C  
ATOM    287  C   TYR A  40      -0.270   8.800  -1.215  1.00 86.61           C  
ATOM    288  O   TYR A  40       0.524   8.440  -0.351  1.00 86.61           O  
ATOM    289  CB  TYR A  40      -0.609   7.439  -3.308  1.00 86.61           C  
ATOM    290  CG  TYR A  40      -0.258   7.217  -4.761  1.00 86.61           C  
ATOM    291  CD1 TYR A  40      -1.052   7.781  -5.779  1.00 86.61           C  
ATOM    292  CD2 TYR A  40       0.891   6.474  -5.089  1.00 86.61           C  
ATOM    293  CE1 TYR A  40      -0.684   7.621  -7.129  1.00 86.61           C  
ATOM    294  CE2 TYR A  40       1.257   6.309  -6.434  1.00 86.61           C  
ATOM    295  CZ  TYR A  40       0.483   6.895  -7.455  1.00 86.61           C  
ATOM    296  OH  TYR A  40       0.859   6.718  -8.750  1.00 86.61           O  
ATOM    297  H   TYR A  40       2.009   7.907  -2.386  1.00 86.61           H  
ATOM    298  HA  TYR A  40      -0.339   9.556  -3.200  1.00 86.61           H  
ATOM    299  HB2 TYR A  40      -0.317   6.554  -2.744  1.00 86.61           H  
ATOM    300  HB3 TYR A  40      -1.691   7.536  -3.217  1.00 86.61           H  
ATOM    301  HD1 TYR A  40      -1.932   8.351  -5.522  1.00 86.61           H  
ATOM    302  HD2 TYR A  40       1.502   6.049  -4.305  1.00 86.61           H  
ATOM    303  HE1 TYR A  40      -1.285   8.061  -7.911  1.00 86.61           H  
ATOM    304  HE2 TYR A  40       2.139   5.740  -6.688  1.00 86.61           H  
ATOM    305  HH  TYR A  40       0.307   7.195  -9.374  1.00 86.61           H  
ATOM    306  N   THR A  41      -1.466   9.293  -0.925  1.00 87.85           N  
ATOM    307  CA  THR A  41      -1.967   9.400   0.442  1.00 87.85           C  
ATOM    308  C   THR A  41      -3.276   8.638   0.579  1.00 87.85           C  
ATOM    309  O   THR A  41      -4.145   8.721  -0.300  1.00 87.85           O  
ATOM    310  CB  THR A  41      -2.093  10.863   0.882  1.00 87.85           C  
ATOM    311  CG2 THR A  41      -0.735  11.551   0.990  1.00 87.85           C  
ATOM    312  OG1 THR A  41      -2.845  11.621  -0.050  1.00 87.85           O  
ATOM    313  H   THR A  41      -2.086   9.565  -1.674  1.00 87.85           H  
ATOM    314  HA  THR A  41      -1.253   8.934   1.121  1.00 87.85           H  
ATOM    315  HB  THR A  41      -2.569  10.903   1.862  1.00 87.85           H  
ATOM    316  HG1 THR A  41      -2.359  12.445  -0.127  1.00 87.85           H  
ATOM    317 HG21 THR A  41      -0.240  11.596   0.020  1.00 87.85           H  
ATOM    318 HG22 THR A  41      -0.856  12.558   1.391  1.00 87.85           H  
ATOM    319 HG23 THR A  41      -0.105  10.989   1.679  1.00 87.85           H  
ATOM    320  N   ALA A  42      -3.436   7.939   1.698  1.00 87.17           N  
ATOM    321  CA  ALA A  42      -4.639   7.198   2.059  1.00 87.17           C  
ATOM    322  C   ALA A  42      -4.987   7.421   3.534  1.00 87.17           C  
ATOM    323  O   ALA A  42      -4.122   7.712   4.358  1.00 87.17           O  
ATOM    324  CB  ALA A  42      -4.419   5.711   1.773  1.00 87.17           C  
ATOM    325  H   ALA A  42      -2.681   7.926   2.369  1.00 87.17           H  
ATOM    326  HA  ALA A  42      -5.482   7.540   1.459  1.00 87.17           H  
ATOM    327  HB1 ALA A  42      -5.331   5.156   1.991  1.00 87.17           H  
ATOM    328  HB2 ALA A  42      -4.154   5.562   0.726  1.00 87.17           H  
ATOM    329  HB3 ALA A  42      -3.615   5.334   2.406  1.00 87.17           H  
ATOM    330  N   ASN A  43      -6.261   7.277   3.863  1.00 89.24           N  
ATOM    331  CA  ASN A  43      -6.711   7.109   5.233  1.00 89.24           C  
ATOM    332  C   ASN A  43      -6.472   5.661   5.682  1.00 89.24           C  
ATOM    333  O   ASN A  43      -6.389   4.734   4.872  1.00 89.24           O  
ATOM    334  CB  ASN A  43      -8.193   7.503   5.342  1.00 89.24           C  
ATOM    335  CG  ASN A  43      -8.461   8.924   4.892  1.00 89.24           C  
ATOM    336  ND2 ASN A  43      -9.082   9.124   3.753  1.00 89.24           N  
ATOM    337  OD1 ASN A  43      -8.118   9.891   5.546  1.00 89.24           O  
ATOM    338  H   ASN A  43      -6.905   7.029   3.126  1.00 89.24           H  
ATOM    339  HA  ASN A  43      -6.133   7.764   5.884  1.00 89.24           H  
ATOM    340  HB2 ASN A  43      -8.796   6.817   4.747  1.00 89.24           H  
ATOM    341  HB3 ASN A  43      -8.510   7.417   6.381  1.00 89.24           H  
ATOM    342 HD21 ASN A  43      -9.226  10.084   3.475  1.00 89.24           H  
ATOM    343 HD22 ASN A  43      -9.227   8.358   3.110  1.00 89.24           H  
ATOM    344  N   ARG A  44      -6.414   5.457   6.997  1.00 86.93           N  
ATOM    345  CA  ARG A  44      -6.419   4.117   7.592  1.00 86.93           C  
ATOM    346  C   ARG A  44      -7.702   3.373   7.205  1.00 86.93           C  
ATOM    347  O   ARG A  44      -8.792   3.941   7.274  1.00 86.93           O  
ATOM    348  CB  ARG A  44      -6.275   4.249   9.116  1.00 86.93           C  
ATOM    349  CG  ARG A  44      -4.884   4.776   9.508  1.00 86.93           C  
ATOM    350  CD  ARG A  44      -4.752   4.973  11.022  1.00 86.93           C  
ATOM    351  NE  ARG A  44      -3.500   5.679  11.358  1.00 86.93           N  
ATOM    352  CZ  ARG A  44      -2.988   5.890  12.559  1.00 86.93           C  
ATOM    353  NH1 ARG A  44      -3.561   5.426  13.636  1.00 86.93           N1+
ATOM    354  NH2 ARG A  44      -1.882   6.571  12.692  1.00 86.93           N  
ATOM    355  H   ARG A  44      -6.465   6.258   7.611  1.00 86.93           H  
ATOM    356  HA  ARG A  44      -5.573   3.552   7.199  1.00 86.93           H  
ATOM    357  HB2 ARG A  44      -7.037   4.932   9.490  1.00 86.93           H  
ATOM    358  HB3 ARG A  44      -6.441   3.278   9.584  1.00 86.93           H  
ATOM    359  HG2 ARG A  44      -4.119   4.076   9.170  1.00 86.93           H  
ATOM    360  HG3 ARG A  44      -4.716   5.738   9.022  1.00 86.93           H  
ATOM    361  HD2 ARG A  44      -4.774   3.998  11.509  1.00 86.93           H  
ATOM    362  HD3 ARG A  44      -5.594   5.570  11.374  1.00 86.93           H  
ATOM    363  HE  ARG A  44      -2.992   6.099  10.592  1.00 86.93           H  
ATOM    364 HH11 ARG A  44      -4.363   4.820  13.536  1.00 86.93           H  
ATOM    365 HH12 ARG A  44      -3.109   5.592  14.524  1.00 86.93           H  
ATOM    366 HH21 ARG A  44      -1.393   6.968  11.902  1.00 86.93           H  
ATOM    367 HH22 ARG A  44      -1.392   6.735  13.559  1.00 86.93           H  
ATOM    368  N   ASN A  45      -7.573   2.094   6.854  1.00 87.81           N  
ATOM    369  CA  ASN A  45      -8.669   1.234   6.383  1.00 87.81           C  
ATOM    370  C   ASN A  45      -9.363   1.742   5.100  1.00 87.81           C  
ATOM    371  O   ASN A  45     -10.575   1.584   4.944  1.00 87.81           O  
ATOM    372  CB  ASN A  45      -9.634   0.905   7.539  1.00 87.81           C  
ATOM    373  CG  ASN A  45      -8.942   0.216   8.696  1.00 87.81           C  
ATOM    374  ND2 ASN A  45      -9.054   0.746   9.893  1.00 87.81           N  
ATOM    375  OD1 ASN A  45      -8.296  -0.808   8.536  1.00 87.81           O  
ATOM    376  H   ASN A  45      -6.635   1.741   6.727  1.00 87.81           H  
ATOM    377  HA  ASN A  45      -8.212   0.291   6.085  1.00 87.81           H  
ATOM    378  HB2 ASN A  45     -10.122   1.817   7.881  1.00 87.81           H  
ATOM    379  HB3 ASN A  45     -10.409   0.230   7.176  1.00 87.81           H  
ATOM    380 HD21 ASN A  45      -8.591   0.270  10.653  1.00 87.81           H  
ATOM    381 HD22 ASN A  45      -9.536   1.624  10.020  1.00 87.81           H  
ATOM    382  N   GLU A  46      -8.607   2.339   4.176  1.00 88.64           N  
ATOM    383  CA  GLU A  46      -9.117   2.857   2.900  1.00 88.64           C  
ATOM    384  C   GLU A  46      -8.660   2.000   1.711  1.00 88.64           C  
ATOM    385  O   GLU A  46      -7.507   1.576   1.628  1.00 88.64           O  
ATOM    386  CB  GLU A  46      -8.718   4.335   2.740  1.00 88.64           C  
ATOM    387  CG  GLU A  46      -9.400   5.037   1.552  1.00 88.64           C  
ATOM    388  CD  GLU A  46      -9.110   6.549   1.504  1.00 88.64           C  
ATOM    389  OE1 GLU A  46     -10.035   7.350   1.250  1.00 88.64           O  
ATOM    390  OE2 GLU A  46      -7.962   6.972   1.760  1.00 88.64           O1-
ATOM    391  H   GLU A  46      -7.614   2.413   4.343  1.00 88.64           H  
ATOM    392  HA  GLU A  46     -10.207   2.827   2.924  1.00 88.64           H  
ATOM    393  HB2 GLU A  46      -7.637   4.398   2.612  1.00 88.64           H  
ATOM    394  HB3 GLU A  46      -8.999   4.862   3.652  1.00 88.64           H  
ATOM    395  HG2 GLU A  46      -9.052   4.583   0.624  1.00 88.64           H  
ATOM    396  HG3 GLU A  46     -10.475   4.874   1.625  1.00 88.64           H  
ATOM    397  N   GLU A  47      -9.565   1.774   0.755  1.00 88.13           N  
ATOM    398  CA  GLU A  47      -9.199   1.298  -0.581  1.00 88.13           C  
ATOM    399  C   GLU A  47      -8.921   2.505  -1.483  1.00 88.13           C  
ATOM    400  O   GLU A  47      -9.796   3.344  -1.703  1.00 88.13           O  
ATOM    401  CB  GLU A  47     -10.291   0.381  -1.170  1.00 88.13           C  
ATOM    402  CG  GLU A  47      -9.873  -0.211  -2.531  1.00 88.13           C  
ATOM    403  CD  GLU A  47     -10.963  -1.090  -3.175  1.00 88.13           C  
ATOM    404  OE1 GLU A  47     -11.399  -0.782  -4.319  1.00 88.13           O  
ATOM    405  OE2 GLU A  47     -11.334  -2.119  -2.573  1.00 88.13           O1-
ATOM    406  H   GLU A  47     -10.482   2.183   0.857  1.00 88.13           H  
ATOM    407  HA  GLU A  47      -8.287   0.706  -0.510  1.00 88.13           H  
ATOM    408  HB2 GLU A  47     -10.475  -0.436  -0.472  1.00 88.13           H  
ATOM    409  HB3 GLU A  47     -11.214   0.947  -1.291  1.00 88.13           H  
ATOM    410  HG2 GLU A  47      -8.968  -0.802  -2.394  1.00 88.13           H  
ATOM    411  HG3 GLU A  47      -9.631   0.601  -3.217  1.00 88.13           H  
ATOM    412  N   ILE A  48      -7.714   2.570  -2.040  1.00 86.68           N  
ATOM    413  CA  ILE A  48      -7.319   3.585  -3.015  1.00 86.68           C  
ATOM    414  C   ILE A  48      -6.966   2.942  -4.354  1.00 86.68           C  
ATOM    415  O   ILE A  48      -6.556   1.783  -4.437  1.00 86.68           O  
ATOM    416  CB  ILE A  48      -6.195   4.499  -2.482  1.00 86.68           C  
ATOM    417  CG1 ILE A  48      -4.898   3.728  -2.154  1.00 86.68           C  
ATOM    418  CG2 ILE A  48      -6.693   5.292  -1.259  1.00 86.68           C  
ATOM    419  CD1 ILE A  48      -3.663   4.636  -2.129  1.00 86.68           C  
ATOM    420  H   ILE A  48      -7.055   1.834  -1.832  1.00 86.68           H  
ATOM    421  HA  ILE A  48      -8.177   4.230  -3.206  1.00 86.68           H  
ATOM    422  HB  ILE A  48      -5.971   5.219  -3.269  1.00 86.68           H  
ATOM    423 HG12 ILE A  48      -4.718   2.962  -2.908  1.00 86.68           H  
ATOM    424 HG13 ILE A  48      -5.001   3.231  -1.189  1.00 86.68           H  
ATOM    425 HG21 ILE A  48      -5.975   6.064  -0.981  1.00 86.68           H  
ATOM    426 HG22 ILE A  48      -6.834   4.627  -0.407  1.00 86.68           H  
ATOM    427 HG23 ILE A  48      -7.647   5.771  -1.481  1.00 86.68           H  
ATOM    428 HD11 ILE A  48      -2.795   4.049  -1.830  1.00 86.68           H  
ATOM    429 HD12 ILE A  48      -3.795   5.461  -1.428  1.00 86.68           H  
ATOM    430 HD13 ILE A  48      -3.489   5.048  -3.123  1.00 86.68           H  
ATOM    431  N   THR A  49      -7.118   3.715  -5.426  1.00 84.08           N  
ATOM    432  CA  THR A  49      -6.633   3.329  -6.755  1.00 84.08           C  
ATOM    433  C   THR A  49      -5.340   4.078  -7.052  1.00 84.08           C  
ATOM    434  O   THR A  49      -5.311   5.308  -7.028  1.00 84.08           O  
ATOM    435  CB  THR A  49      -7.697   3.567  -7.830  1.00 84.08           C  
ATOM    436  CG2 THR A  49      -7.256   3.074  -9.204  1.00 84.08           C  
ATOM    437  OG1 THR A  49      -8.864   2.854  -7.480  1.00 84.08           O  
ATOM    438  H   THR A  49      -7.406   4.674  -5.291  1.00 84.08           H  
ATOM    439  HA  THR A  49      -6.415   2.261  -6.767  1.00 84.08           H  
ATOM    440  HB  THR A  49      -7.931   4.631  -7.882  1.00 84.08           H  
ATOM    441  HG1 THR A  49      -8.894   2.833  -6.520  1.00 84.08           H  
ATOM    442 HG21 THR A  49      -8.073   3.189  -9.916  1.00 84.08           H  
ATOM    443 HG22 THR A  49      -6.407   3.660  -9.555  1.00 84.08           H  
ATOM    444 HG23 THR A  49      -6.968   2.023  -9.155  1.00 84.08           H  
ATOM    445  N   ILE A  50      -4.278   3.329  -7.333  1.00 79.16           N  
ATOM    446  CA  ILE A  50      -2.990   3.828  -7.807  1.00 79.16           C  
ATOM    447  C   ILE A  50      -2.883   3.428  -9.275  1.00 79.16           C  
ATOM    448  O   ILE A  50      -2.596   2.276  -9.581  1.00 79.16           O  
ATOM    449  CB  ILE A  50      -1.837   3.268  -6.940  1.00 79.16           C  
ATOM    450  CG1 ILE A  50      -1.935   3.843  -5.509  1.00 79.16           C  
ATOM    451  CG2 ILE A  50      -0.489   3.592  -7.609  1.00 79.16           C  
ATOM    452  CD1 ILE A  50      -0.914   3.269  -4.518  1.00 79.16           C  
ATOM    453  H   ILE A  50      -4.408   2.328  -7.359  1.00 79.16           H  
ATOM    454  HA  ILE A  50      -2.962   4.916  -7.744  1.00 79.16           H  
ATOM    455  HB  ILE A  50      -1.934   2.184  -6.878  1.00 79.16           H  
ATOM    456 HG12 ILE A  50      -2.924   3.626  -5.106  1.00 79.16           H  
ATOM    457 HG13 ILE A  50      -1.821   4.927  -5.546  1.00 79.16           H  
ATOM    458 HG21 ILE A  50      -0.335   2.938  -8.467  1.00 79.16           H  
ATOM    459 HG22 ILE A  50      -0.497   4.623  -7.960  1.00 79.16           H  
ATOM    460 HG23 ILE A  50       0.345   3.435  -6.925  1.00 79.16           H  
ATOM    461 HD11 ILE A  50       0.098   3.585  -4.769  1.00 79.16           H  
ATOM    462 HD12 ILE A  50      -1.141   3.637  -3.518  1.00 79.16           H  
ATOM    463 HD13 ILE A  50      -0.969   2.180  -4.516  1.00 79.16           H  
ATOM    464  N   GLU A  51      -3.139   4.373 -10.180  1.00 78.67           N  
ATOM    465  CA  GLU A  51      -3.208   4.119 -11.627  1.00 78.67           C  
ATOM    466  C   GLU A  51      -4.197   2.992 -11.987  1.00 78.67           C  
ATOM    467  O   GLU A  51      -5.405   3.205 -11.948  1.00 78.67           O  
ATOM    468  CB  GLU A  51      -1.807   3.897 -12.224  1.00 78.67           C  
ATOM    469  CG  GLU A  51      -0.850   5.074 -12.024  1.00 78.67           C  
ATOM    470  CD  GLU A  51       0.482   4.827 -12.741  1.00 78.67           C  
ATOM    471  OE1 GLU A  51       1.216   5.807 -12.969  1.00 78.67           O  
ATOM    472  OE2 GLU A  51       0.847   3.649 -12.973  1.00 78.67           O1-
ATOM    473  H   GLU A  51      -3.411   5.286  -9.845  1.00 78.67           H  
ATOM    474  HA  GLU A  51      -3.612   5.013 -12.104  1.00 78.67           H  
ATOM    475  HB2 GLU A  51      -1.361   3.005 -11.782  1.00 78.67           H  
ATOM    476  HB3 GLU A  51      -1.919   3.730 -13.295  1.00 78.67           H  
ATOM    477  HG2 GLU A  51      -0.661   5.216 -10.960  1.00 78.67           H  
ATOM    478  HG3 GLU A  51      -1.316   5.979 -12.415  1.00 78.67           H  
ATOM    479  N   GLU A  52      -3.698   1.804 -12.335  1.00 75.45           N  
ATOM    480  CA  GLU A  52      -4.482   0.609 -12.683  1.00 75.45           C  
ATOM    481  C   GLU A  52      -4.661  -0.368 -11.505  1.00 75.45           C  
ATOM    482  O   GLU A  52      -5.397  -1.349 -11.610  1.00 75.45           O  
ATOM    483  CB  GLU A  52      -3.845  -0.065 -13.915  1.00 75.45           C  
ATOM    484  CG  GLU A  52      -2.428  -0.596 -13.635  1.00 75.45           C  
ATOM    485  CD  GLU A  52      -1.638  -1.021 -14.883  1.00 75.45           C  
ATOM    486  OE1 GLU A  52      -0.386  -1.067 -14.764  1.00 75.45           O  
ATOM    487  OE2 GLU A  52      -2.268  -1.297 -15.929  1.00 75.45           O1-
ATOM    488  H   GLU A  52      -2.693   1.704 -12.344  1.00 75.45           H  
ATOM    489  HA  GLU A  52      -5.486   0.921 -12.971  1.00 75.45           H  
ATOM    490  HB2 GLU A  52      -3.798   0.669 -14.719  1.00 75.45           H  
ATOM    491  HB3 GLU A  52      -4.480  -0.889 -14.242  1.00 75.45           H  
ATOM    492  HG2 GLU A  52      -1.862   0.196 -13.143  1.00 75.45           H  
ATOM    493  HG3 GLU A  52      -2.499  -1.441 -12.950  1.00 75.45           H  
ATOM    494  N   TYR A  53      -4.017  -0.101 -10.367  1.00 75.43           N  
ATOM    495  CA  TYR A  53      -3.973  -1.000  -9.221  1.00 75.43           C  
ATOM    496  C   TYR A  53      -4.912  -0.549  -8.106  1.00 75.43           C  
ATOM    497  O   TYR A  53      -4.925   0.620  -7.719  1.00 75.43           O  
ATOM    498  CB  TYR A  53      -2.551  -1.092  -8.676  1.00 75.43           C  
ATOM    499  CG  TYR A  53      -1.484  -1.497  -9.680  1.00 75.43           C  
ATOM    500  CD1 TYR A  53      -1.087  -2.839  -9.786  1.00 75.43           C  
ATOM    501  CD2 TYR A  53      -0.879  -0.532 -10.504  1.00 75.43           C  
ATOM    502  CE1 TYR A  53      -0.200  -3.239 -10.810  1.00 75.43           C  
ATOM    503  CE2 TYR A  53      -0.012  -0.927 -11.537  1.00 75.43           C  
ATOM    504  CZ  TYR A  53       0.277  -2.289 -11.732  1.00 75.43           C  
ATOM    505  OH  TYR A  53       0.964  -2.680 -12.833  1.00 75.43           O  
ATOM    506  H   TYR A  53      -3.483   0.755 -10.309  1.00 75.43           H  
ATOM    507  HA  TYR A  53      -4.266  -1.999  -9.544  1.00 75.43           H  
ATOM    508  HB2 TYR A  53      -2.274  -0.129  -8.246  1.00 75.43           H  
ATOM    509  HB3 TYR A  53      -2.578  -1.824  -7.868  1.00 75.43           H  
ATOM    510  HD1 TYR A  53      -1.475  -3.553  -9.075  1.00 75.43           H  
ATOM    511  HD2 TYR A  53      -1.148   0.510 -10.408  1.00 75.43           H  
ATOM    512  HE1 TYR A  53       0.100  -4.268 -10.939  1.00 75.43           H  
ATOM    513  HE2 TYR A  53       0.350  -0.202 -12.251  1.00 75.43           H  
ATOM    514  HH  TYR A  53       0.754  -2.092 -13.563  1.00 75.43           H  
ATOM    515  N   LYS A  54      -5.640  -1.498  -7.516  1.00 83.52           N  
ATOM    516  CA  LYS A  54      -6.385  -1.281  -6.273  1.00 83.52           C  
ATOM    517  C   LYS A  54      -5.563  -1.745  -5.082  1.00 83.52           C  
ATOM    518  O   LYS A  54      -5.093  -2.882  -5.053  1.00 83.52           O  
ATOM    519  CB  LYS A  54      -7.729  -2.000  -6.320  1.00 83.52           C  
ATOM    520  CG  LYS A  54      -8.723  -1.260  -7.218  1.00 83.52           C  
ATOM    521  CD  LYS A  54     -10.026  -2.059  -7.251  1.00 83.52           C  
ATOM    522  CE  LYS A  54     -11.159  -1.200  -7.814  1.00 83.52           C  
ATOM    523  NZ  LYS A  54     -12.291  -1.202  -6.860  1.00 83.52           N1+
ATOM    524  H   LYS A  54      -5.551  -2.445  -7.857  1.00 83.52           H  
ATOM    525  HA  LYS A  54      -6.575  -0.216  -6.136  1.00 83.52           H  
ATOM    526  HB2 LYS A  54      -8.140  -2.034  -5.311  1.00 83.52           H  
ATOM    527  HB3 LYS A  54      -7.588  -3.020  -6.678  1.00 83.52           H  
ATOM    528  HG2 LYS A  54      -8.906  -0.271  -6.799  1.00 83.52           H  
ATOM    529  HG3 LYS A  54      -8.329  -1.159  -8.229  1.00 83.52           H  
ATOM    530  HD2 LYS A  54     -10.265  -2.381  -6.238  1.00 83.52           H  
ATOM    531  HD3 LYS A  54      -9.893  -2.947  -7.869  1.00 83.52           H  
ATOM    532  HE2 LYS A  54     -10.790  -0.183  -7.941  1.00 83.52           H  
ATOM    533  HE3 LYS A  54     -11.459  -1.585  -8.789  1.00 83.52           H  
ATOM    534  HZ1 LYS A  54     -11.946  -0.936  -5.949  1.00 83.52           H  
ATOM    535  HZ2 LYS A  54     -13.011  -0.537  -7.103  1.00 83.52           H  
ATOM    536  HZ3 LYS A  54     -12.666  -2.129  -6.715  1.00 83.52           H  
ATOM    537  N   VAL A  55      -5.429  -0.872  -4.095  1.00 84.73           N  
ATOM    538  CA  VAL A  55      -4.663  -1.121  -2.876  1.00 84.73           C  
ATOM    539  C   VAL A  55      -5.550  -0.835  -1.678  1.00 84.73           C  
ATOM    540  O   VAL A  55      -6.150   0.232  -1.589  1.00 84.73           O  
ATOM    541  CB  VAL A  55      -3.389  -0.262  -2.841  1.00 84.73           C  
ATOM    542  CG1 VAL A  55      -2.582  -0.481  -1.557  1.00 84.73           C  
ATOM    543  CG2 VAL A  55      -2.478  -0.593  -4.027  1.00 84.73           C  
ATOM    544  H   VAL A  55      -5.869   0.033  -4.186  1.00 84.73           H  
ATOM    545  HA  VAL A  55      -4.362  -2.168  -2.839  1.00 84.73           H  
ATOM    546  HB  VAL A  55      -3.662   0.792  -2.901  1.00 84.73           H  
ATOM    547 HG11 VAL A  55      -2.302  -1.530  -1.463  1.00 84.73           H  
ATOM    548 HG12 VAL A  55      -3.160  -0.177  -0.684  1.00 84.73           H  
ATOM    549 HG13 VAL A  55      -1.683   0.134  -1.591  1.00 84.73           H  
ATOM    550 HG21 VAL A  55      -2.239  -1.657  -4.036  1.00 84.73           H  
ATOM    551 HG22 VAL A  55      -1.553  -0.024  -3.938  1.00 84.73           H  
ATOM    552 HG23 VAL A  55      -2.958  -0.320  -4.967  1.00 84.73           H  
ATOM    553  N   PHE A  56      -5.611  -1.781  -0.749  1.00 86.48           N  
ATOM    554  CA  PHE A  56      -6.199  -1.573   0.563  1.00 86.48           C  
ATOM    555  C   PHE A  56      -5.098  -1.206   1.550  1.00 86.48           C  
ATOM    556  O   PHE A  56      -4.127  -1.944   1.703  1.00 86.48           O  
ATOM    557  CB  PHE A  56      -6.955  -2.826   1.005  1.00 86.48           C  
ATOM    558  CG  PHE A  56      -7.535  -2.682   2.396  1.00 86.48           C  
ATOM    559  CD1 PHE A  56      -6.911  -3.300   3.496  1.00 86.48           C  
ATOM    560  CD2 PHE A  56      -8.667  -1.871   2.596  1.00 86.48           C  
ATOM    561  CE1 PHE A  56      -7.432  -3.122   4.790  1.00 86.48           C  
ATOM    562  CE2 PHE A  56      -9.184  -1.690   3.890  1.00 86.48           C  
ATOM    563  CZ  PHE A  56      -8.568  -2.318   4.987  1.00 86.48           C  
ATOM    564  H   PHE A  56      -5.053  -2.613  -0.879  1.00 86.48           H  
ATOM    565  HA  PHE A  56      -6.911  -0.749   0.526  1.00 86.48           H  
ATOM    566  HB2 PHE A  56      -7.771  -3.010   0.306  1.00 86.48           H  
ATOM    567  HB3 PHE A  56      -6.284  -3.685   0.976  1.00 86.48           H  
ATOM    568  HD1 PHE A  56      -6.023  -3.897   3.349  1.00 86.48           H  
ATOM    569  HD2 PHE A  56      -9.131  -1.370   1.760  1.00 86.48           H  
ATOM    570  HE1 PHE A  56      -6.951  -3.589   5.637  1.00 86.48           H  
ATOM    571  HE2 PHE A  56     -10.042  -1.052   4.043  1.00 86.48           H  
ATOM    572  HZ  PHE A  56      -8.955  -2.165   5.984  1.00 86.48           H  
ATOM    573  N   VAL A  57      -5.254  -0.079   2.230  1.00 87.85           N  
ATOM    574  CA  VAL A  57      -4.337   0.377   3.272  1.00 87.85           C  
ATOM    575  C   VAL A  57      -4.967   0.057   4.618  1.00 87.85           C  
ATOM    576  O   VAL A  57      -6.046   0.554   4.933  1.00 87.85           O  
ATOM    577  CB  VAL A  57      -4.034   1.873   3.102  1.00 87.85           C  
ATOM    578  CG1 VAL A  57      -3.034   2.341   4.159  1.00 87.85           C  
ATOM    579  CG2 VAL A  57      -3.429   2.134   1.714  1.00 87.85           C  
ATOM    580  H   VAL A  57      -6.078   0.480   2.062  1.00 87.85           H  
ATOM    581  HA  VAL A  57      -3.392  -0.161   3.196  1.00 87.85           H  
ATOM    582  HB  VAL A  57      -4.952   2.451   3.200  1.00 87.85           H  
ATOM    583 HG11 VAL A  57      -2.808   3.396   3.999  1.00 87.85           H  
ATOM    584 HG12 VAL A  57      -3.470   2.242   5.153  1.00 87.85           H  
ATOM    585 HG13 VAL A  57      -2.114   1.761   4.097  1.00 87.85           H  
ATOM    586 HG21 VAL A  57      -2.527   1.537   1.578  1.00 87.85           H  
ATOM    587 HG22 VAL A  57      -3.181   3.191   1.611  1.00 87.85           H  
ATOM    588 HG23 VAL A  57      -4.150   1.888   0.935  1.00 87.85           H  
ATOM    589  N   ASN A  58      -4.321  -0.799   5.408  1.00 85.46           N  
ATOM    590  CA  ASN A  58      -4.850  -1.180   6.717  1.00 85.46           C  
ATOM    591  C   ASN A  58      -4.636  -0.076   7.773  1.00 85.46           C  
ATOM    592  O   ASN A  58      -4.086   0.991   7.504  1.00 85.46           O  
ATOM    593  CB  ASN A  58      -4.295  -2.562   7.123  1.00 85.46           C  
ATOM    594  CG  ASN A  58      -2.873  -2.550   7.659  1.00 85.46           C  
ATOM    595  ND2 ASN A  58      -2.361  -3.672   8.100  1.00 85.46           N  
ATOM    596  OD1 ASN A  58      -2.196  -1.548   7.739  1.00 85.46           O  
ATOM    597  H   ASN A  58      -3.413  -1.136   5.119  1.00 85.46           H  
ATOM    598  HA  ASN A  58      -5.930  -1.289   6.617  1.00 85.46           H  
ATOM    599  HB2 ASN A  58      -4.936  -2.973   7.903  1.00 85.46           H  
ATOM    600  HB3 ASN A  58      -4.348  -3.233   6.266  1.00 85.46           H  
ATOM    601 HD21 ASN A  58      -2.863  -4.545   8.019  1.00 85.46           H  
ATOM    602 HD22 ASN A  58      -1.415  -3.611   8.445  1.00 85.46           H  
ATOM    603  N   GLU A  59      -5.060  -0.347   9.005  1.00 85.80           N  
ATOM    604  CA  GLU A  59      -4.892   0.573  10.135  1.00 85.80           C  
ATOM    605  C   GLU A  59      -3.427   0.898  10.479  1.00 85.80           C  
ATOM    606  O   GLU A  59      -3.141   2.000  10.932  1.00 85.80           O  
ATOM    607  CB  GLU A  59      -5.621  -0.033  11.337  1.00 85.80           C  
ATOM    608  CG  GLU A  59      -5.771   0.958  12.499  1.00 85.80           C  
ATOM    609  CD  GLU A  59      -6.595   0.387  13.662  1.00 85.80           C  
ATOM    610  OE1 GLU A  59      -6.830   1.156  14.619  1.00 85.80           O  
ATOM    611  OE2 GLU A  59      -7.015  -0.791  13.577  1.00 85.80           O1-
ATOM    612  H   GLU A  59      -5.623  -1.171   9.156  1.00 85.80           H  
ATOM    613  HA  GLU A  59      -5.370   1.518   9.881  1.00 85.80           H  
ATOM    614  HB2 GLU A  59      -5.081  -0.917  11.674  1.00 85.80           H  
ATOM    615  HB3 GLU A  59      -6.617  -0.336  11.014  1.00 85.80           H  
ATOM    616  HG2 GLU A  59      -4.783   1.228  12.872  1.00 85.80           H  
ATOM    617  HG3 GLU A  59      -6.255   1.860  12.126  1.00 85.80           H  
ATOM    618  N   ALA A  60      -2.495  -0.020  10.210  1.00 84.39           N  
ATOM    619  CA  ALA A  60      -1.055   0.171  10.401  1.00 84.39           C  
ATOM    620  C   ALA A  60      -0.369   0.828   9.186  1.00 84.39           C  
ATOM    621  O   ALA A  60       0.847   0.738   9.038  1.00 84.39           O  
ATOM    622  CB  ALA A  60      -0.430  -1.183  10.767  1.00 84.39           C  
ATOM    623  H   ALA A  60      -2.782  -0.853   9.715  1.00 84.39           H  
ATOM    624  HA  ALA A  60      -0.905   0.849  11.242  1.00 84.39           H  
ATOM    625  HB1 ALA A  60      -0.505  -1.867   9.922  1.00 84.39           H  
ATOM    626  HB2 ALA A  60       0.622  -1.042  11.013  1.00 84.39           H  
ATOM    627  HB3 ALA A  60      -0.940  -1.605  11.633  1.00 84.39           H  
ATOM    628  N   CYS A  61      -1.147   1.425   8.278  1.00 83.74           N  
ATOM    629  CA  CYS A  61      -0.680   1.975   7.011  1.00 83.74           C  
ATOM    630  C   CYS A  61       0.062   0.972   6.115  1.00 83.74           C  
ATOM    631  O   CYS A  61       0.776   1.387   5.217  1.00 83.74           O  
ATOM    632  CB  CYS A  61       0.102   3.275   7.245  1.00 83.74           C  
ATOM    633  SG  CYS A  61      -0.865   4.631   7.955  1.00 83.74           S  
ATOM    634  H   CYS A  61      -2.140   1.464   8.457  1.00 83.74           H  
ATOM    635  HA  CYS A  61      -1.577   2.242   6.452  1.00 83.74           H  
ATOM    636  HB2 CYS A  61       0.949   3.071   7.900  1.00 83.74           H  
ATOM    637  HB3 CYS A  61       0.506   3.624   6.295  1.00 83.74           H  
ATOM    638  N   HIS A  62      -0.117  -0.340   6.288  1.00 81.97           N  
ATOM    639  CA  HIS A  62       0.424  -1.327   5.358  1.00 81.97           C  
ATOM    640  C   HIS A  62      -0.481  -1.460   4.125  1.00 81.97           C  
ATOM    641  O   HIS A  62      -1.689  -1.679   4.282  1.00 81.97           O  
ATOM    642  CB  HIS A  62       0.630  -2.685   6.030  1.00 81.97           C  
ATOM    643  CG  HIS A  62       1.715  -2.725   7.074  1.00 81.97           C  
ATOM    644  CD2 HIS A  62       2.713  -1.808   7.296  1.00 81.97           C  
ATOM    645  ND1 HIS A  62       1.924  -3.767   7.947  1.00 81.97           N  
ATOM    646  CE1 HIS A  62       3.018  -3.489   8.674  1.00 81.97           C  
ATOM    647  NE2 HIS A  62       3.543  -2.319   8.299  1.00 81.97           N  
ATOM    648  H   HIS A  62      -0.743  -0.648   7.019  1.00 81.97           H  
ATOM    649  HA  HIS A  62       1.411  -0.981   5.051  1.00 81.97           H  
ATOM    650  HB2 HIS A  62       0.895  -3.408   5.259  1.00 81.97           H  
ATOM    651  HB3 HIS A  62      -0.310  -3.012   6.476  1.00 81.97           H  
ATOM    652  HD1 HIS A  62       1.368  -4.608   8.008  1.00 81.97           H  
ATOM    653  HD2 HIS A  62       2.853  -0.867   6.784  1.00 81.97           H  
ATOM    654  HE1 HIS A  62       3.437  -4.122   9.442  1.00 81.97           H  
ATOM    655  N   PRO A  63       0.076  -1.380   2.903  1.00 81.78           N  
ATOM    656  CA  PRO A  63      -0.678  -1.536   1.677  1.00 81.78           C  
ATOM    657  C   PRO A  63      -0.757  -3.021   1.299  1.00 81.78           C  
ATOM    658  O   PRO A  63       0.245  -3.735   1.293  1.00 81.78           O  
ATOM    659  CB  PRO A  63       0.088  -0.703   0.648  1.00 81.78           C  
ATOM    660  CG  PRO A  63       1.547  -0.800   1.093  1.00 81.78           C  
ATOM    661  CD  PRO A  63       1.482  -1.192   2.570  1.00 81.78           C  
ATOM    662  HA  PRO A  63      -1.684  -1.132   1.788  1.00 81.78           H  
ATOM    663  HB2 PRO A  63      -0.241   0.335   0.709  1.00 81.78           H  
ATOM    664  HB3 PRO A  63      -0.040  -1.086  -0.365  1.00 81.78           H  
ATOM    665  HG2 PRO A  63       2.052  -1.587   0.532  1.00 81.78           H  
ATOM    666  HG3 PRO A  63       2.064   0.149   0.953  1.00 81.78           H  
ATOM    667  HD2 PRO A  63       1.940  -0.420   3.188  1.00 81.78           H  
ATOM    668  HD3 PRO A  63       2.021  -2.127   2.722  1.00 81.78           H  
ATOM    669  N   TYR A  64      -1.947  -3.477   0.929  1.00 82.13           N  
ATOM    670  CA  TYR A  64      -2.198  -4.798   0.363  1.00 82.13           C  
ATOM    671  C   TYR A  64      -2.796  -4.632  -1.030  1.00 82.13           C  
ATOM    672  O   TYR A  64      -3.737  -3.849  -1.188  1.00 82.13           O  
ATOM    673  CB  TYR A  64      -3.153  -5.605   1.252  1.00 82.13           C  
ATOM    674  CG  TYR A  64      -2.621  -5.852   2.645  1.00 82.13           C  
ATOM    675  CD1 TYR A  64      -1.879  -7.015   2.933  1.00 82.13           C  
ATOM    676  CD2 TYR A  64      -2.821  -4.879   3.639  1.00 82.13           C  
ATOM    677  CE1 TYR A  64      -1.348  -7.212   4.223  1.00 82.13           C  
ATOM    678  CE2 TYR A  64      -2.275  -5.066   4.917  1.00 82.13           C  
ATOM    679  CZ  TYR A  64      -1.548  -6.233   5.220  1.00 82.13           C  
ATOM    680  OH  TYR A  64      -1.033  -6.407   6.467  1.00 82.13           O  
ATOM    681  H   TYR A  64      -2.738  -2.856   1.022  1.00 82.13           H  
ATOM    682  HA  TYR A  64      -1.255  -5.341   0.302  1.00 82.13           H  
ATOM    683  HB2 TYR A  64      -3.350  -6.564   0.773  1.00 82.13           H  
ATOM    684  HB3 TYR A  64      -4.103  -5.075   1.326  1.00 82.13           H  
ATOM    685  HD1 TYR A  64      -1.707  -7.746   2.156  1.00 82.13           H  
ATOM    686  HD2 TYR A  64      -3.339  -3.961   3.404  1.00 82.13           H  
ATOM    687  HE1 TYR A  64      -0.774  -8.101   4.439  1.00 82.13           H  
ATOM    688  HE2 TYR A  64      -2.364  -4.278   5.651  1.00 82.13           H  
ATOM    689  HH  TYR A  64      -0.530  -7.224   6.517  1.00 82.13           H  
ATOM    690  N   PRO A  65      -2.324  -5.372  -2.045  1.00 77.40           N  
ATOM    691  CA  PRO A  65      -3.027  -5.415  -3.315  1.00 77.40           C  
ATOM    692  C   PRO A  65      -4.413  -6.028  -3.088  1.00 77.40           C  
ATOM    693  O   PRO A  65      -4.548  -7.092  -2.477  1.00 77.40           O  
ATOM    694  CB  PRO A  65      -2.145  -6.251  -4.245  1.00 77.40           C  
ATOM    695  CG  PRO A  65      -1.385  -7.172  -3.288  1.00 77.40           C  
ATOM    696  CD  PRO A  65      -1.226  -6.328  -2.024  1.00 77.40           C  
ATOM    697  HA  PRO A  65      -3.135  -4.411  -3.724  1.00 77.40           H  
ATOM    698  HB2 PRO A  65      -1.438  -5.596  -4.754  1.00 77.40           H  
ATOM    699  HB3 PRO A  65      -2.729  -6.813  -4.974  1.00 77.40           H  
ATOM    700  HG2 PRO A  65      -1.992  -8.050  -3.067  1.00 77.40           H  
ATOM    701  HG3 PRO A  65      -0.420  -7.469  -3.699  1.00 77.40           H  
ATOM    702  HD2 PRO A  65      -1.269  -6.971  -1.145  1.00 77.40           H  
ATOM    703  HD3 PRO A  65      -0.279  -5.789  -2.054  1.00 77.40           H  
ATOM    704  N   VAL A  66      -5.455  -5.364  -3.583  1.00 75.59           N  
ATOM    705  CA  VAL A  66      -6.795  -5.951  -3.607  1.00 75.59           C  
ATOM    706  C   VAL A  66      -6.816  -6.979  -4.727  1.00 75.59           C  
ATOM    707  O   VAL A  66      -6.609  -6.646  -5.894  1.00 75.59           O  
ATOM    708  CB  VAL A  66      -7.896  -4.892  -3.775  1.00 75.59           C  
ATOM    709  CG1 VAL A  66      -9.291  -5.530  -3.807  1.00 75.59           C  
ATOM    710  CG2 VAL A  66      -7.862  -3.892  -2.615  1.00 75.59           C  
ATOM    711  H   VAL A  66      -5.292  -4.504  -4.088  1.00 75.59           H  
ATOM    712  HA  VAL A  66      -6.972  -6.460  -2.659  1.00 75.59           H  
ATOM    713  HB  VAL A  66      -7.740  -4.353  -4.710  1.00 75.59           H  
ATOM    714 HG11 VAL A  66      -9.394  -6.175  -4.679  1.00 75.59           H  
ATOM    715 HG12 VAL A  66     -10.048  -4.749  -3.865  1.00 75.59           H  
ATOM    716 HG13 VAL A  66      -9.459  -6.113  -2.901  1.00 75.59           H  
ATOM    717 HG21 VAL A  66      -6.922  -3.340  -2.627  1.00 75.59           H  
ATOM    718 HG22 VAL A  66      -7.962  -4.416  -1.664  1.00 75.59           H  
ATOM    719 HG23 VAL A  66      -8.681  -3.180  -2.713  1.00 75.59           H  
ATOM    720  N   ILE A  67      -7.063  -8.240  -4.372  1.00 65.17           N  
ATOM    721  CA  ILE A  67      -7.260  -9.304  -5.356  1.00 65.17           C  
ATOM    722  C   ILE A  67      -8.528  -8.964  -6.141  1.00 65.17           C  
ATOM    723  O   ILE A  67      -9.624  -8.910  -5.577  1.00 65.17           O  
ATOM    724  CB  ILE A  67      -7.339 -10.698  -4.693  1.00 65.17           C  
ATOM    725  CG1 ILE A  67      -6.100 -10.960  -3.805  1.00 65.17           C  
ATOM    726  CG2 ILE A  67      -7.476 -11.779  -5.781  1.00 65.17           C  
ATOM    727  CD1 ILE A  67      -6.111 -12.311  -3.080  1.00 65.17           C  
ATOM    728  H   ILE A  67      -7.182  -8.449  -3.391  1.00 65.17           H  
ATOM    729  HA  ILE A  67      -6.416  -9.300  -6.045  1.00 65.17           H  
ATOM    730  HB  ILE A  67      -8.226 -10.733  -4.059  1.00 65.17           H  
ATOM    731 HG12 ILE A  67      -5.197 -10.886  -4.412  1.00 65.17           H  
ATOM    732 HG13 ILE A  67      -6.043 -10.191  -3.034  1.00 65.17           H  
ATOM    733 HG21 ILE A  67      -6.606 -11.763  -6.438  1.00 65.17           H  
ATOM    734 HG22 ILE A  67      -7.579 -12.768  -5.334  1.00 65.17           H  
ATOM    735 HG23 ILE A  67      -8.374 -11.595  -6.372  1.00 65.17           H  
ATOM    736 HD11 ILE A  67      -5.287 -12.340  -2.367  1.00 65.17           H  
ATOM    737 HD12 ILE A  67      -5.977 -13.127  -3.790  1.00 65.17           H  
ATOM    738 HD13 ILE A  67      -7.050 -12.438  -2.542  1.00 65.17           H  
ATOM    739  N   LEU A  68      -8.374  -8.719  -7.440  1.00 57.91           N  
ATOM    740  CA  LEU A  68      -9.494  -8.444  -8.333  1.00 57.91           C  
ATOM    741  C   LEU A  68     -10.412  -9.684  -8.432  1.00 57.91           C  
ATOM    742  O   LEU A  68      -9.965 -10.808  -8.181  1.00 57.91           O  
ATOM    743  CB  LEU A  68      -8.926  -7.993  -9.691  1.00 57.91           C  
ATOM    744  CG  LEU A  68      -8.199  -6.636  -9.694  1.00 57.91           C  
ATOM    745  CD1 LEU A  68      -7.663  -6.357 -11.098  1.00 57.91           C  
ATOM    746  CD2 LEU A  68      -9.115  -5.474  -9.295  1.00 57.91           C  
ATOM    747  H   LEU A  68      -7.446  -8.773  -7.836  1.00 57.91           H  
ATOM    748  HA  LEU A  68     -10.084  -7.636  -7.900  1.00 57.91           H  
ATOM    749  HB2 LEU A  68      -9.728  -7.955 -10.428  1.00 57.91           H  
ATOM    750  HB3 LEU A  68      -8.213  -8.750 -10.019  1.00 57.91           H  
ATOM    751  HG  LEU A  68      -7.355  -6.671  -9.005  1.00 57.91           H  
ATOM    752 HD11 LEU A  68      -7.117  -5.414 -11.109  1.00 57.91           H  
ATOM    753 HD12 LEU A  68      -6.982  -7.155 -11.393  1.00 57.91           H  
ATOM    754 HD13 LEU A  68      -8.482  -6.313 -11.816  1.00 57.91           H  
ATOM    755 HD21 LEU A  68      -9.398  -5.573  -8.247  1.00 57.91           H  
ATOM    756 HD22 LEU A  68     -10.002  -5.464  -9.929  1.00 57.91           H  
ATOM    757 HD23 LEU A  68      -8.573  -4.536  -9.414  1.00 57.91           H  
ATOM    758  N   PRO A  69     -11.707  -9.531  -8.774  1.00 56.33           N  
ATOM    759  CA  PRO A  69     -12.659 -10.649  -8.809  1.00 56.33           C  
ATOM    760  C   PRO A  69     -12.263 -11.782  -9.772  1.00 56.33           C  
ATOM    761  O   PRO A  69     -12.690 -12.921  -9.589  1.00 56.33           O  
ATOM    762  CB  PRO A  69     -14.010 -10.026  -9.185  1.00 56.33           C  
ATOM    763  CG  PRO A  69     -13.646  -8.692  -9.837  1.00 56.33           C  
ATOM    764  CD  PRO A  69     -12.371  -8.283  -9.109  1.00 56.33           C  
ATOM    765  HA  PRO A  69     -12.733 -11.082  -7.811  1.00 56.33           H  
ATOM    766  HB2 PRO A  69     -14.580  -9.836  -8.275  1.00 56.33           H  
ATOM    767  HB3 PRO A  69     -14.585 -10.658  -9.861  1.00 56.33           H  
ATOM    768  HG2 PRO A  69     -14.436  -7.950  -9.717  1.00 56.33           H  
ATOM    769  HG3 PRO A  69     -13.425  -8.851 -10.892  1.00 56.33           H  
ATOM    770  HD2 PRO A  69     -12.621  -7.751  -8.190  1.00 56.33           H  
ATOM    771  HD3 PRO A  69     -11.763  -7.650  -9.756  1.00 56.33           H  
ATOM    772  N   ASP A  70     -11.418 -11.499 -10.763  1.00 66.72           N  
ATOM    773  CA  ASP A  70     -10.823 -12.474 -11.680  1.00 66.72           C  
ATOM    774  C   ASP A  70      -9.606 -13.223 -11.089  1.00 66.72           C  
ATOM    775  O   ASP A  70      -8.995 -14.038 -11.775  1.00 66.72           O  
ATOM    776  CB  ASP A  70     -10.482 -11.769 -13.005  1.00 66.72           C  
ATOM    777  CG  ASP A  70      -9.314 -10.789 -12.866  1.00 66.72           C  
ATOM    778  OD1 ASP A  70      -9.245 -10.120 -11.813  1.00 66.72           O  
ATOM    779  OD2 ASP A  70      -8.474 -10.728 -13.786  1.00 66.72           O1-
ATOM    780  H   ASP A  70     -11.016 -10.573 -10.819  1.00 66.72           H  
ATOM    781  HA  ASP A  70     -11.574 -13.232 -11.902  1.00 66.72           H  
ATOM    782  HB2 ASP A  70     -10.231 -12.525 -13.748  1.00 66.72           H  
ATOM    783  HB3 ASP A  70     -11.359 -11.230 -13.363  1.00 66.72           H  
ATOM    784  N   ARG A  71      -9.285 -13.005  -9.805  1.00 52.46           N  
ATOM    785  CA  ARG A  71      -8.129 -13.550  -9.063  1.00 52.46           C  
ATOM    786  C   ARG A  71      -6.762 -13.098  -9.568  1.00 52.46           C  
ATOM    787  O   ARG A  71      -5.748 -13.655  -9.143  1.00 52.46           O  
ATOM    788  CB  ARG A  71      -8.185 -15.076  -8.925  1.00 52.46           C  
ATOM    789  CG  ARG A  71      -9.431 -15.574  -8.200  1.00 52.46           C  
ATOM    790  CD  ARG A  71      -9.276 -17.085  -8.033  1.00 52.46           C  
ATOM    791  NE  ARG A  71     -10.430 -17.671  -7.337  1.00 52.46           N  
ATOM    792  CZ  ARG A  71     -10.531 -18.923  -6.940  1.00 52.46           C  
ATOM    793  NH1 ARG A  71      -9.575 -19.788  -7.141  1.00 52.46           N1+
ATOM    794  NH2 ARG A  71     -11.605 -19.331  -6.328  1.00 52.46           N  
ATOM    795  H   ARG A  71      -9.810 -12.276  -9.343  1.00 52.46           H  
ATOM    796  HA  ARG A  71      -8.185 -13.127  -8.060  1.00 52.46           H  
ATOM    797  HB2 ARG A  71      -8.123 -15.538  -9.910  1.00 52.46           H  
ATOM    798  HB3 ARG A  71      -7.318 -15.403  -8.351  1.00 52.46           H  
ATOM    799  HG2 ARG A  71     -10.321 -15.353  -8.789  1.00 52.46           H  
ATOM    800  HG3 ARG A  71      -9.505 -15.096  -7.223  1.00 52.46           H  
ATOM    801  HD2 ARG A  71      -8.366 -17.279  -7.464  1.00 52.46           H  
ATOM    802  HD3 ARG A  71      -9.178 -17.535  -9.021  1.00 52.46           H  
ATOM    803  HE  ARG A  71     -11.208 -17.049  -7.168  1.00 52.46           H  
ATOM    804 HH11 ARG A  71      -8.743 -19.469  -7.617  1.00 52.46           H  
ATOM    805 HH12 ARG A  71      -9.653 -20.744  -6.825  1.00 52.46           H  
ATOM    806 HH21 ARG A  71     -12.354 -18.677  -6.154  1.00 52.46           H  
ATOM    807 HH22 ARG A  71     -11.684 -20.289  -6.017  1.00 52.46           H  
ATOM    808  N   SER A  72      -6.715 -12.073 -10.407  1.00 53.22           N  
ATOM    809  CA  SER A  72      -5.457 -11.427 -10.745  1.00 53.22           C  
ATOM    810  C   SER A  72      -4.903 -10.746  -9.493  1.00 53.22           C  
ATOM    811  O   SER A  72      -5.502  -9.813  -8.954  1.00 53.22           O  
ATOM    812  CB  SER A  72      -5.667 -10.449 -11.903  1.00 53.22           C  
ATOM    813  OG  SER A  72      -5.989 -11.193 -13.062  1.00 53.22           O  
ATOM    814  H   SER A  72      -7.572 -11.664 -10.751  1.00 53.22           H  
ATOM    815  HA  SER A  72      -4.745 -12.182 -11.081  1.00 53.22           H  
ATOM    816  HB2 SER A  72      -4.747  -9.892 -12.082  1.00 53.22           H  
ATOM    817  HB3 SER A  72      -6.471  -9.751 -11.667  1.00 53.22           H  
ATOM    818  HG  SER A  72      -6.878 -10.962 -13.341  1.00 53.22           H  
ATOM    819  N   VAL A  73      -3.762 -11.230  -8.998  1.00 50.62           N  
ATOM    820  CA  VAL A  73      -2.937 -10.451  -8.074  1.00 50.62           C  
ATOM    821  C   VAL A  73      -2.115  -9.541  -8.961  1.00 50.62           C  
ATOM    822  O   VAL A  73      -1.140  -9.976  -9.571  1.00 50.62           O  
ATOM    823  CB  VAL A  73      -2.043 -11.309  -7.157  1.00 50.62           C  
ATOM    824  CG1 VAL A  73      -1.289 -10.423  -6.152  1.00 50.62           C  
ATOM    825  CG2 VAL A  73      -2.876 -12.317  -6.359  1.00 50.62           C  
ATOM    826  H   VAL A  73      -3.349 -12.038  -9.442  1.00 50.62           H  
ATOM    827  HA  VAL A  73      -3.576  -9.840  -7.436  1.00 50.62           H  
ATOM    828  HB  VAL A  73      -1.321 -11.865  -7.755  1.00 50.62           H  
ATOM    829 HG11 VAL A  73      -0.682 -11.045  -5.494  1.00 50.62           H  
ATOM    830 HG12 VAL A  73      -1.992  -9.846  -5.552  1.00 50.62           H  
ATOM    831 HG13 VAL A  73      -0.623  -9.740  -6.680  1.00 50.62           H  
ATOM    832 HG21 VAL A  73      -3.624 -11.793  -5.764  1.00 50.62           H  
ATOM    833 HG22 VAL A  73      -3.379 -13.008  -7.036  1.00 50.62           H  
ATOM    834 HG23 VAL A  73      -2.226 -12.892  -5.698  1.00 50.62           H  
ATOM    835  N   LEU A  74      -2.521  -8.280  -9.059  1.00 50.54           N  
ATOM    836  CA  LEU A  74      -1.618  -7.266  -9.562  1.00 50.54           C  
ATOM    837  C   LEU A  74      -0.562  -7.047  -8.474  1.00 50.54           C  
ATOM    838  O   LEU A  74      -0.693  -6.169  -7.624  1.00 50.54           O  
ATOM    839  CB  LEU A  74      -2.393  -6.000  -9.933  1.00 50.54           C  
ATOM    840  CG  LEU A  74      -3.386  -6.084 -11.100  1.00 50.54           C  
ATOM    841  CD1 LEU A  74      -4.059  -4.720 -11.264  1.00 50.54           C  
ATOM    842  CD2 LEU A  74      -2.697  -6.443 -12.418  1.00 50.54           C  
ATOM    843  H   LEU A  74      -3.375  -7.994  -8.604  1.00 50.54           H  
ATOM    844  HA  LEU A  74      -1.106  -7.629 -10.453  1.00 50.54           H  
ATOM    845  HB2 LEU A  74      -1.631  -5.284 -10.242  1.00 50.54           H  
ATOM    846  HB3 LEU A  74      -2.907  -5.620  -9.050  1.00 50.54           H  
ATOM    847  HG  LEU A  74      -4.150  -6.829 -10.879  1.00 50.54           H  
ATOM    848 HD11 LEU A  74      -4.590  -4.451 -10.351  1.00 50.54           H  
ATOM    849 HD12 LEU A  74      -3.319  -3.953 -11.488  1.00 50.54           H  
ATOM    850 HD13 LEU A  74      -4.777  -4.756 -12.084  1.00 50.54           H  
ATOM    851 HD21 LEU A  74      -1.912  -5.720 -12.642  1.00 50.54           H  
ATOM    852 HD22 LEU A  74      -3.427  -6.425 -13.227  1.00 50.54           H  
ATOM    853 HD23 LEU A  74      -2.270  -7.444 -12.363  1.00 50.54           H  
ATOM    854  N   SER A  75       0.455  -7.909  -8.450  1.00 47.52           N  
ATOM    855  CA  SER A  75       1.669  -7.709  -7.669  1.00 47.52           C  
ATOM    856  C   SER A  75       2.450  -6.573  -8.325  1.00 47.52           C  
ATOM    857  O   SER A  75       3.486  -6.790  -8.945  1.00 47.52           O  
ATOM    858  CB  SER A  75       2.484  -9.007  -7.575  1.00 47.52           C  
ATOM    859  OG  SER A  75       2.878  -9.442  -8.860  1.00 47.52           O  
ATOM    860  H   SER A  75       0.450  -8.671  -9.113  1.00 47.52           H  
ATOM    861  HA  SER A  75       1.407  -7.397  -6.658  1.00 47.52           H  
ATOM    862  HB2 SER A  75       3.371  -8.830  -6.967  1.00 47.52           H  
ATOM    863  HB3 SER A  75       1.881  -9.782  -7.101  1.00 47.52           H  
ATOM    864  HG  SER A  75       3.390  -8.720  -9.231  1.00 47.52           H  
ATOM    865  N   GLY A  76       1.899  -5.362  -8.281  1.00 47.07           N  
ATOM    866  CA  GLY A  76       2.723  -4.182  -8.441  1.00 47.07           C  
ATOM    867  C   GLY A  76       3.771  -4.210  -7.338  1.00 47.07           C  
ATOM    868  O   GLY A  76       3.505  -4.712  -6.241  1.00 47.07           O  
ATOM    869  H   GLY A  76       1.012  -5.264  -7.809  1.00 47.07           H  
ATOM    870  HA2 GLY A  76       3.210  -4.194  -9.416  1.00 47.07           H  
ATOM    871  HA3 GLY A  76       2.123  -3.277  -8.343  1.00 47.07           H  
ATOM    872  N   ASP A  77       4.958  -3.702  -7.637  1.00 49.98           N  
ATOM    873  CA  ASP A  77       5.988  -3.418  -6.647  1.00 49.98           C  
ATOM    874  C   ASP A  77       5.433  -2.378  -5.649  1.00 49.98           C  
ATOM    875  O   ASP A  77       5.636  -1.174  -5.785  1.00 49.98           O  
ATOM    876  CB  ASP A  77       7.256  -2.937  -7.377  1.00 49.98           C  
ATOM    877  CG  ASP A  77       7.832  -3.995  -8.324  1.00 49.98           C  
ATOM    878  OD1 ASP A  77       8.151  -5.100  -7.830  1.00 49.98           O  
ATOM    879  OD2 ASP A  77       7.929  -3.693  -9.535  1.00 49.98           O1-
ATOM    880  H   ASP A  77       5.167  -3.450  -8.592  1.00 49.98           H  
ATOM    881  HA  ASP A  77       6.234  -4.331  -6.104  1.00 49.98           H  
ATOM    882  HB2 ASP A  77       7.026  -2.032  -7.940  1.00 49.98           H  
ATOM    883  HB3 ASP A  77       8.016  -2.688  -6.636  1.00 49.98           H  
ATOM    884  N   PHE A  78       4.617  -2.820  -4.686  1.00 50.99           N  
ATOM    885  CA  PHE A  78       4.093  -1.977  -3.618  1.00 50.99           C  
ATOM    886  C   PHE A  78       5.132  -1.939  -2.519  1.00 50.99           C  
ATOM    887  O   PHE A  78       5.320  -2.852  -1.718  1.00 50.99           O  
ATOM    888  CB  PHE A  78       2.705  -2.401  -3.141  1.00 50.99           C  
ATOM    889  CG  PHE A  78       1.658  -2.141  -4.197  1.00 50.99           C  
ATOM    890  CD1 PHE A  78       1.317  -0.816  -4.532  1.00 50.99           C  
ATOM    891  CD2 PHE A  78       1.108  -3.220  -4.910  1.00 50.99           C  
ATOM    892  CE1 PHE A  78       0.477  -0.571  -5.627  1.00 50.99           C  
ATOM    893  CE2 PHE A  78       0.252  -2.976  -5.991  1.00 50.99           C  
ATOM    894  CZ  PHE A  78      -0.027  -1.653  -6.360  1.00 50.99           C  
ATOM    895  H   PHE A  78       4.341  -3.791  -4.721  1.00 50.99           H  
ATOM    896  HA  PHE A  78       3.986  -0.963  -4.004  1.00 50.99           H  
ATOM    897  HB2 PHE A  78       2.719  -3.457  -2.870  1.00 50.99           H  
ATOM    898  HB3 PHE A  78       2.446  -1.828  -2.250  1.00 50.99           H  
ATOM    899  HD1 PHE A  78       1.744   0.011  -3.984  1.00 50.99           H  
ATOM    900  HD2 PHE A  78       1.386  -4.233  -4.662  1.00 50.99           H  
ATOM    901  HE1 PHE A  78       0.251   0.442  -5.927  1.00 50.99           H  
ATOM    902  HE2 PHE A  78      -0.148  -3.798  -6.567  1.00 50.99           H  
ATOM    903  HZ  PHE A  78      -0.595  -1.452  -7.256  1.00 50.99           H  
ATOM    904  N   THR A  79       5.865  -0.854  -2.574  1.00 47.64           N  
ATOM    905  CA  THR A  79       7.127  -0.612  -1.907  1.00 47.64           C  
ATOM    906  C   THR A  79       6.895   0.413  -0.821  1.00 47.64           C  
ATOM    907  O   THR A  79       6.848   1.597  -1.106  1.00 47.64           O  
ATOM    908  CB  THR A  79       8.122  -0.082  -2.937  1.00 47.64           C  
ATOM    909  CG2 THR A  79       8.754  -1.203  -3.757  1.00 47.64           C  
ATOM    910  OG1 THR A  79       7.378   0.773  -3.783  1.00 47.64           O  
ATOM    911  H   THR A  79       5.676  -0.228  -3.343  1.00 47.64           H  
ATOM    912  HA  THR A  79       7.517  -1.528  -1.463  1.00 47.64           H  
ATOM    913  HB  THR A  79       8.916   0.449  -2.413  1.00 47.64           H  
ATOM    914  HG1 THR A  79       6.968   1.388  -3.170  1.00 47.64           H  
ATOM    915 HG21 THR A  79       9.751  -0.908  -4.085  1.00 47.64           H  
ATOM    916 HG22 THR A  79       8.862  -2.104  -3.154  1.00 47.64           H  
ATOM    917 HG23 THR A  79       8.133  -1.431  -4.624  1.00 47.64           H  
ATOM    918  N   SER A  80       6.740  -0.102   0.394  1.00 54.46           N  
ATOM    919  CA  SER A  80       6.612   0.625   1.654  1.00 54.46           C  
ATOM    920  C   SER A  80       5.472   1.649   1.749  1.00 54.46           C  
ATOM    921  O   SER A  80       5.145   2.446   0.870  1.00 54.46           O  
ATOM    922  CB  SER A  80       7.961   1.191   2.129  1.00 54.46           C  
ATOM    923  OG  SER A  80       8.381   2.276   1.334  1.00 54.46           O  
ATOM    924  H   SER A  80       6.708  -1.110   0.444  1.00 54.46           H  
ATOM    925  HA  SER A  80       6.367  -0.145   2.385  1.00 54.46           H  
ATOM    926  HB2 SER A  80       8.714   0.404   2.090  1.00 54.46           H  
ATOM    927  HB3 SER A  80       7.863   1.528   3.161  1.00 54.46           H  
ATOM    928  HG  SER A  80       9.266   2.566   1.566  1.00 54.46           H  
ATOM    929  N   ALA A  81       4.852   1.628   2.914  1.00 52.17           N  
ATOM    930  CA  ALA A  81       4.027   2.714   3.375  1.00 52.17           C  
ATOM    931  C   ALA A  81       4.316   2.913   4.850  1.00 52.17           C  
ATOM    932  O   ALA A  81       4.673   1.972   5.563  1.00 52.17           O  
ATOM    933  CB  ALA A  81       2.578   2.384   3.114  1.00 52.17           C  
ATOM    934  H   ALA A  81       5.143   0.975   3.628  1.00 52.17           H  
ATOM    935  HA  ALA A  81       4.290   3.631   2.848  1.00 52.17           H  
ATOM    936  HB1 ALA A  81       1.949   3.128   3.603  1.00 52.17           H  
ATOM    937  HB2 ALA A  81       2.394   1.408   3.562  1.00 52.17           H  
ATOM    938  HB3 ALA A  81       2.393   2.350   2.040  1.00 52.17           H  
ATOM    939  N   TYR A  82       4.206   4.157   5.271  1.00 60.17           N  
ATOM    940  CA  TYR A  82       4.412   4.569   6.643  1.00 60.17           C  
ATOM    941  C   TYR A  82       3.294   5.531   7.003  1.00 60.17           C  
ATOM    942  O   TYR A  82       2.748   6.237   6.147  1.00 60.17           O  
ATOM    943  CB  TYR A  82       5.818   5.160   6.837  1.00 60.17           C  
ATOM    944  CG  TYR A  82       6.219   6.210   5.820  1.00 60.17           C  
ATOM    945  CD1 TYR A  82       6.741   5.809   4.577  1.00 60.17           C  
ATOM    946  CD2 TYR A  82       6.058   7.577   6.107  1.00 60.17           C  
ATOM    947  CE1 TYR A  82       7.073   6.771   3.613  1.00 60.17           C  
ATOM    948  CE2 TYR A  82       6.412   8.546   5.152  1.00 60.17           C  
ATOM    949  CZ  TYR A  82       6.909   8.146   3.895  1.00 60.17           C  
ATOM    950  OH  TYR A  82       7.215   9.096   2.971  1.00 60.17           O  
ATOM    951  H   TYR A  82       3.879   4.863   4.627  1.00 60.17           H  
ATOM    952  HA  TYR A  82       4.320   3.705   7.300  1.00 60.17           H  
ATOM    953  HB2 TYR A  82       5.886   5.586   7.838  1.00 60.17           H  
ATOM    954  HB3 TYR A  82       6.539   4.344   6.788  1.00 60.17           H  
ATOM    955  HD1 TYR A  82       6.865   4.759   4.359  1.00 60.17           H  
ATOM    956  HD2 TYR A  82       5.657   7.887   7.061  1.00 60.17           H  
ATOM    957  HE1 TYR A  82       7.449   6.432   2.659  1.00 60.17           H  
ATOM    958  HE2 TYR A  82       6.286   9.592   5.392  1.00 60.17           H  
ATOM    959  HH  TYR A  82       7.043   9.964   3.342  1.00 60.17           H  
ATOM    960  N   ALA A  83       2.920   5.507   8.273  1.00 61.52           N  
ATOM    961  CA  ALA A  83       2.081   6.553   8.805  1.00 61.52           C  
ATOM    962  C   ALA A  83       2.868   7.867   8.755  1.00 61.52           C  
ATOM    963  O   ALA A  83       4.048   7.902   9.110  1.00 61.52           O  
ATOM    964  CB  ALA A  83       1.655   6.157  10.215  1.00 61.52           C  
ATOM    965  H   ALA A  83       3.431   4.946   8.940  1.00 61.52           H  
ATOM    966  HA  ALA A  83       1.189   6.655   8.186  1.00 61.52           H  
ATOM    967  HB1 ALA A  83       1.072   5.236  10.197  1.00 61.52           H  
ATOM    968  HB2 ALA A  83       1.053   6.955  10.651  1.00 61.52           H  
ATOM    969  HB3 ALA A  83       2.544   6.007  10.827  1.00 61.52           H  
ATOM    970  N   ASP A  84       2.212   8.938   8.324  1.00 62.10           N  
ATOM    971  CA  ASP A  84       2.608  10.304   8.659  1.00 62.10           C  
ATOM    972  C   ASP A  84       2.202  10.543  10.123  1.00 62.10           C  
ATOM    973  O   ASP A  84       1.328  11.346  10.448  1.00 62.10           O  
ATOM    974  CB  ASP A  84       1.988  11.286   7.647  1.00 62.10           C  
ATOM    975  CG  ASP A  84       2.736  12.623   7.541  1.00 62.10           C  
ATOM    976  OD1 ASP A  84       3.459  12.995   8.487  1.00 62.10           O  
ATOM    977  OD2 ASP A  84       2.630  13.244   6.454  1.00 62.10           O1-
ATOM    978  H   ASP A  84       1.241   8.818   8.070  1.00 62.10           H  
ATOM    979  HA  ASP A  84       3.693  10.392   8.598  1.00 62.10           H  
ATOM    980  HB2 ASP A  84       0.940  11.466   7.889  1.00 62.10           H  
ATOM    981  HB3 ASP A  84       2.012  10.818   6.663  1.00 62.10           H  
ATOM    982  N   ASP A  85       2.739   9.709  11.018  1.00 60.79           N  
ATOM    983  CA  ASP A  85       2.732  10.021  12.432  1.00 60.79           C  
ATOM    984  C   ASP A  85       3.789  11.117  12.567  1.00 60.79           C  
ATOM    985  O   ASP A  85       4.989  10.861  12.464  1.00 60.79           O  
ATOM    986  CB  ASP A  85       3.017   8.783  13.304  1.00 60.79           C  
ATOM    987  CG  ASP A  85       1.904   7.715  13.312  1.00 60.79           C  
ATOM    988  OD1 ASP A  85       0.696   8.039  13.461  1.00 60.79           O  
ATOM    989  OD2 ASP A  85       2.249   6.515  13.223  1.00 60.79           O1-
ATOM    990  H   ASP A  85       3.447   9.067  10.692  1.00 60.79           H  
ATOM    991  HA  ASP A  85       1.761  10.423  12.723  1.00 60.79           H  
ATOM    992  HB2 ASP A  85       3.949   8.325  12.971  1.00 60.79           H  
ATOM    993  HB3 ASP A  85       3.163   9.118  14.331  1.00 60.79           H  
ATOM    994  N   ASP A  86       3.321  12.354  12.698  1.00 55.28           N  
ATOM    995  CA  ASP A  86       4.109  13.523  13.060  1.00 55.28           C  
ATOM    996  C   ASP A  86       4.892  13.193  14.351  1.00 55.28           C  
ATOM    997  O   ASP A  86       4.415  13.393  15.468  1.00 55.28           O  
ATOM    998  CB  ASP A  86       3.117  14.704  13.197  1.00 55.28           C  
ATOM    999  CG  ASP A  86       3.746  16.102  13.124  1.00 55.28           C  
ATOM   1000  OD1 ASP A  86       4.356  16.536  14.129  1.00 55.28           O  
ATOM   1001  OD2 ASP A  86       3.560  16.779  12.087  1.00 55.28           O1-
ATOM   1002  H   ASP A  86       2.333  12.490  12.537  1.00 55.28           H  
ATOM   1003  HA  ASP A  86       4.812  13.744  12.257  1.00 55.28           H  
ATOM   1004  HB2 ASP A  86       2.391  14.636  12.387  1.00 55.28           H  
ATOM   1005  HB3 ASP A  86       2.554  14.610  14.125  1.00 55.28           H  
ATOM   1006  N   GLU A  87       6.094  12.616  14.228  1.00 50.79           N  
ATOM   1007  CA  GLU A  87       7.081  12.538  15.312  1.00 50.79           C  
ATOM   1008  C   GLU A  87       7.697  13.935  15.509  1.00 50.79           C  
ATOM   1009  O   GLU A  87       8.899  14.158  15.369  1.00 50.79           O  
ATOM   1010  CB  GLU A  87       8.125  11.412  15.109  1.00 50.79           C  
ATOM   1011  CG  GLU A  87       7.675  10.019  15.604  1.00 50.79           C  
ATOM   1012  CD  GLU A  87       8.629   9.431  16.669  1.00 50.79           C  
ATOM   1013  OE1 GLU A  87       8.222   9.349  17.853  1.00 50.79           O  
ATOM   1014  OE2 GLU A  87       9.765   9.041  16.303  1.00 50.79           O1-
ATOM   1015  H   GLU A  87       6.320  12.222  13.327  1.00 50.79           H  
ATOM   1016  HA  GLU A  87       6.554  12.316  16.240  1.00 50.79           H  
ATOM   1017  HB2 GLU A  87       8.400  11.355  14.056  1.00 50.79           H  
ATOM   1018  HB3 GLU A  87       9.026  11.674  15.664  1.00 50.79           H  
ATOM   1019  HG2 GLU A  87       6.665  10.080  16.010  1.00 50.79           H  
ATOM   1020  HG3 GLU A  87       7.634   9.343  14.750  1.00 50.79           H  
ATOM   1021  N   SER A  88       6.837  14.898  15.841  1.00 43.23           N  
ATOM   1022  CA  SER A  88       7.182  16.128  16.547  1.00 43.23           C  
ATOM   1023  C   SER A  88       6.189  16.359  17.690  1.00 43.23           C  
ATOM   1024  O   SER A  88       5.412  17.313  17.712  1.00 43.23           O  
ATOM   1025  CB  SER A  88       7.373  17.352  15.629  1.00 43.23           C  
ATOM   1026  OG  SER A  88       6.870  17.234  14.314  1.00 43.23           O  
ATOM   1027  H   SER A  88       5.854  14.676  15.767  1.00 43.23           H  
ATOM   1028  HA  SER A  88       8.144  15.968  17.033  1.00 43.23           H  
ATOM   1029  HB2 SER A  88       8.445  17.526  15.541  1.00 43.23           H  
ATOM   1030  HB3 SER A  88       6.945  18.241  16.091  1.00 43.23           H  
ATOM   1031  HG  SER A  88       5.946  16.976  14.337  1.00 43.23           H  
ATOM   1032  N   CYS A  89       6.242  15.462  18.677  1.00 39.33           N  
ATOM   1033  CA  CYS A  89       5.986  15.834  20.072  1.00 39.33           C  
ATOM   1034  C   CYS A  89       7.232  16.486  20.685  1.00 39.33           C  
ATOM   1035  O   CYS A  89       8.355  16.031  20.367  1.00 39.33           O  
ATOM   1036  CB  CYS A  89       5.545  14.603  20.873  1.00 39.33           C  
ATOM   1037  SG  CYS A  89       3.847  14.163  20.412  1.00 39.33           S  
ATOM   1038  OXT CYS A  89       7.026  17.407  21.505  1.00 39.33           O1-
ATOM   1039  H   CYS A  89       6.893  14.701  18.546  1.00 39.33           H  
ATOM   1040  HA  CYS A  89       5.201  16.589  20.117  1.00 39.33           H  
ATOM   1041  HB2 CYS A  89       6.230  13.779  20.671  1.00 39.33           H  
ATOM   1042  HB3 CYS A  89       5.587  14.843  21.935  1.00 39.33           H  
ATOM   1043  HG  CYS A  89       4.082  14.172  19.097  1.00 39.33           H  
END
