# Supplementary material for: The structural landscape and diversity of Pyricularia oryzae MAX effectors revisited
Source: PLoS Pathog. 2024 May 6;20(5):e1012176. doi: 10.1371/journal.ppat.1012176 (PMC11132498; doi:10.1371/journal.ppat.1012176)
Supplement: S1 File — (ZIP) [file ppat.1012176.s018.zip › Supplementary_Data/MAX92.pdb]

ATOM      1  N   LEU A  23      16.430 -30.896 -53.066  1.00 41.22           N  
ATOM      2  CA  LEU A  23      16.263 -29.934 -51.972  1.00 41.22           C  
ATOM      3  C   LEU A  23      16.403 -30.693 -50.642  1.00 41.22           C  
ATOM      4  O   LEU A  23      15.533 -31.509 -50.341  1.00 41.22           O  
ATOM      5  CB  LEU A  23      14.866 -29.281 -52.079  1.00 41.22           C  
ATOM      6  CG  LEU A  23      14.780 -28.128 -53.095  1.00 41.22           C  
ATOM      7  CD1 LEU A  23      13.342 -27.943 -53.576  1.00 41.22           C  
ATOM      8  CD2 LEU A  23      15.255 -26.814 -52.473  1.00 41.22           C  
ATOM      9  H   LEU A  23      15.645 -31.513 -53.215  1.00 41.22           H  
ATOM     10  HA  LEU A  23      17.018 -29.150 -52.024  1.00 41.22           H  
ATOM     11  HB2 LEU A  23      14.575 -28.897 -51.101  1.00 41.22           H  
ATOM     12  HB3 LEU A  23      14.142 -30.053 -52.339  1.00 41.22           H  
ATOM     13  HG  LEU A  23      15.400 -28.361 -53.962  1.00 41.22           H  
ATOM     14 HD11 LEU A  23      12.991 -28.848 -54.070  1.00 41.22           H  
ATOM     15 HD12 LEU A  23      13.294 -27.117 -54.286  1.00 41.22           H  
ATOM     16 HD13 LEU A  23      12.691 -27.721 -52.730  1.00 41.22           H  
ATOM     17 HD21 LEU A  23      14.627 -26.550 -51.622  1.00 41.22           H  
ATOM     18 HD22 LEU A  23      15.200 -26.015 -53.213  1.00 41.22           H  
ATOM     19 HD23 LEU A  23      16.288 -26.907 -52.139  1.00 41.22           H  
ATOM     20  N   PRO A  24      17.463 -30.467 -49.851  1.00 54.86           N  
ATOM     21  CA  PRO A  24      17.486 -30.861 -48.454  1.00 54.86           C  
ATOM     22  C   PRO A  24      16.740 -29.808 -47.632  1.00 54.86           C  
ATOM     23  O   PRO A  24      17.108 -28.635 -47.602  1.00 54.86           O  
ATOM     24  CB  PRO A  24      18.961 -30.987 -48.070  1.00 54.86           C  
ATOM     25  CG  PRO A  24      19.728 -30.205 -49.140  1.00 54.86           C  
ATOM     26  CD  PRO A  24      18.705 -29.808 -50.206  1.00 54.86           C  
ATOM     27  HA  PRO A  24      17.008 -31.832 -48.324  1.00 54.86           H  
ATOM     28  HB2 PRO A  24      19.257 -32.035 -48.107  1.00 54.86           H  
ATOM     29  HB3 PRO A  24      19.150 -30.585 -47.075  1.00 54.86           H  
ATOM     30  HG2 PRO A  24      20.505 -30.832 -49.576  1.00 54.86           H  
ATOM     31  HG3 PRO A  24      20.174 -29.310 -48.706  1.00 54.86           H  
ATOM     32  HD2 PRO A  24      19.062 -30.130 -51.184  1.00 54.86           H  
ATOM     33  HD3 PRO A  24      18.563 -28.727 -50.194  1.00 54.86           H  
ATOM     34  N   GLY A  25      15.661 -30.243 -46.987  1.00 42.69           N  
ATOM     35  CA  GLY A  25      14.976 -29.469 -45.966  1.00 42.69           C  
ATOM     36  C   GLY A  25      15.741 -29.419 -44.641  1.00 42.69           C  
ATOM     37  O   GLY A  25      16.740 -30.105 -44.436  1.00 42.69           O  
ATOM     38  H   GLY A  25      15.402 -31.213 -47.097  1.00 42.69           H  
ATOM     39  HA2 GLY A  25      13.993 -29.904 -45.784  1.00 42.69           H  
ATOM     40  HA3 GLY A  25      14.835 -28.449 -46.325  1.00 42.69           H  
ATOM     41  N   ASN A  26      15.145 -28.656 -43.726  1.00 46.35           N  
ATOM     42  CA  ASN A  26      15.366 -28.612 -42.281  1.00 46.35           C  
ATOM     43  C   ASN A  26      16.534 -27.764 -41.766  1.00 46.35           C  
ATOM     44  O   ASN A  26      17.651 -28.235 -41.579  1.00 46.35           O  
ATOM     45  CB  ASN A  26      15.337 -30.029 -41.671  1.00 46.35           C  
ATOM     46  CG  ASN A  26      14.017 -30.736 -41.901  1.00 46.35           C  
ATOM     47  ND2 ASN A  26      13.991 -32.044 -41.812  1.00 46.35           N  
ATOM     48  OD1 ASN A  26      12.993 -30.122 -42.141  1.00 46.35           O  
ATOM     49  H   ASN A  26      14.319 -28.172 -44.049  1.00 46.35           H  
ATOM     50  HA  ASN A  26      14.476 -28.127 -41.879  1.00 46.35           H  
ATOM     51  HB2 ASN A  26      15.488 -29.959 -40.594  1.00 46.35           H  
ATOM     52  HB3 ASN A  26      16.153 -30.629 -42.075  1.00 46.35           H  
ATOM     53 HD21 ASN A  26      13.094 -32.484 -41.959  1.00 46.35           H  
ATOM     54 HD22 ASN A  26      14.836 -32.568 -41.632  1.00 46.35           H  
ATOM     55  N   LYS A  27      16.184 -26.558 -41.306  1.00 49.95           N  
ATOM     56  CA  LYS A  27      16.327 -26.216 -39.881  1.00 49.95           C  
ATOM     57  C   LYS A  27      15.413 -25.046 -39.531  1.00 49.95           C  
ATOM     58  O   LYS A  27      15.739 -23.883 -39.738  1.00 49.95           O  
ATOM     59  CB  LYS A  27      17.800 -25.956 -39.500  1.00 49.95           C  
ATOM     60  CG  LYS A  27      18.343 -27.126 -38.658  1.00 49.95           C  
ATOM     61  CD  LYS A  27      19.855 -27.014 -38.451  1.00 49.95           C  
ATOM     62  CE  LYS A  27      20.356 -28.256 -37.707  1.00 49.95           C  
ATOM     63  NZ  LYS A  27      21.823 -28.208 -37.487  1.00 49.95           N1+
ATOM     64  H   LYS A  27      15.406 -26.116 -41.774  1.00 49.95           H  
ATOM     65  HA  LYS A  27      15.980 -27.064 -39.291  1.00 49.95           H  
ATOM     66  HB2 LYS A  27      17.889 -25.042 -38.912  1.00 49.95           H  
ATOM     67  HB3 LYS A  27      18.401 -25.832 -40.401  1.00 49.95           H  
ATOM     68  HG2 LYS A  27      18.131 -28.074 -39.153  1.00 49.95           H  
ATOM     69  HG3 LYS A  27      17.844 -27.136 -37.690  1.00 49.95           H  
ATOM     70  HD2 LYS A  27      20.072 -26.115 -37.874  1.00 49.95           H  
ATOM     71  HD3 LYS A  27      20.342 -26.948 -39.424  1.00 49.95           H  
ATOM     72  HE2 LYS A  27      20.092 -29.137 -38.292  1.00 49.95           H  
ATOM     73  HE3 LYS A  27      19.835 -28.319 -36.752  1.00 49.95           H  
ATOM     74  HZ1 LYS A  27      22.067 -27.402 -36.930  1.00 49.95           H  
ATOM     75  HZ2 LYS A  27      22.132 -29.038 -37.000  1.00 49.95           H  
ATOM     76  HZ3 LYS A  27      22.310 -28.155 -38.370  1.00 49.95           H  
ATOM     77  N   ALA A  28      14.250 -25.385 -38.986  1.00 43.91           N  
ATOM     78  CA  ALA A  28      13.483 -24.471 -38.162  1.00 43.91           C  
ATOM     79  C   ALA A  28      14.307 -24.173 -36.901  1.00 43.91           C  
ATOM     80  O   ALA A  28      14.524 -25.066 -36.090  1.00 43.91           O  
ATOM     81  CB  ALA A  28      12.143 -25.145 -37.829  1.00 43.91           C  
ATOM     82  H   ALA A  28      14.040 -26.367 -38.880  1.00 43.91           H  
ATOM     83  HA  ALA A  28      13.296 -23.545 -38.705  1.00 43.91           H  
ATOM     84  HB1 ALA A  28      11.556 -24.489 -37.186  1.00 43.91           H  
ATOM     85  HB2 ALA A  28      11.582 -25.328 -38.745  1.00 43.91           H  
ATOM     86  HB3 ALA A  28      12.306 -26.089 -37.310  1.00 43.91           H  
ATOM     87  N   HIS A  29      14.789 -22.943 -36.746  1.00 47.40           N  
ATOM     88  CA  HIS A  29      15.278 -22.447 -35.462  1.00 47.40           C  
ATOM     89  C   HIS A  29      14.683 -21.063 -35.199  1.00 47.40           C  
ATOM     90  O   HIS A  29      15.198 -20.030 -35.610  1.00 47.40           O  
ATOM     91  CB  HIS A  29      16.808 -22.525 -35.349  1.00 47.40           C  
ATOM     92  CG  HIS A  29      17.277 -23.850 -34.786  1.00 47.40           C  
ATOM     93  CD2 HIS A  29      17.514 -25.002 -35.484  1.00 47.40           C  
ATOM     94  ND1 HIS A  29      17.505 -24.137 -33.458  1.00 47.40           N  
ATOM     95  CE1 HIS A  29      17.876 -25.426 -33.365  1.00 47.40           C  
ATOM     96  NE2 HIS A  29      17.920 -25.994 -34.582  1.00 47.40           N  
ATOM     97  H   HIS A  29      14.698 -22.281 -37.503  1.00 47.40           H  
ATOM     98  HA  HIS A  29      14.892 -23.090 -34.671  1.00 47.40           H  
ATOM     99  HB2 HIS A  29      17.265 -22.349 -36.322  1.00 47.40           H  
ATOM    100  HB3 HIS A  29      17.151 -21.741 -34.673  1.00 47.40           H  
ATOM    101  HD1 HIS A  29      17.371 -23.503 -32.684  1.00 47.40           H  
ATOM    102  HD2 HIS A  29      17.393 -25.119 -36.551  1.00 47.40           H  
ATOM    103  HE1 HIS A  29      18.107 -25.940 -32.443  1.00 47.40           H  
ATOM    104  N   THR A  30      13.539 -21.120 -34.523  1.00 40.98           N  
ATOM    105  CA  THR A  30      13.204 -20.309 -33.350  1.00 40.98           C  
ATOM    106  C   THR A  30      13.368 -18.798 -33.497  1.00 40.98           C  
ATOM    107  O   THR A  30      14.259 -18.170 -32.928  1.00 40.98           O  
ATOM    108  CB  THR A  30      13.910 -20.858 -32.092  1.00 40.98           C  
ATOM    109  CG2 THR A  30      13.042 -20.678 -30.848  1.00 40.98           C  
ATOM    110  OG1 THR A  30      14.143 -22.248 -32.203  1.00 40.98           O  
ATOM    111  H   THR A  30      13.175 -22.058 -34.438  1.00 40.98           H  
ATOM    112  HA  THR A  30      12.139 -20.468 -33.187  1.00 40.98           H  
ATOM    113  HB  THR A  30      14.871 -20.364 -31.946  1.00 40.98           H  
ATOM    114  HG1 THR A  30      14.221 -22.596 -31.312  1.00 40.98           H  
ATOM    115 HG21 THR A  30      12.818 -19.620 -30.709  1.00 40.98           H  
ATOM    116 HG22 THR A  30      13.577 -21.032 -29.967  1.00 40.98           H  
ATOM    117 HG23 THR A  30      12.108 -21.229 -30.952  1.00 40.98           H  
ATOM    118  N   SER A  31      12.404 -18.192 -34.179  1.00 37.11           N  
ATOM    119  CA  SER A  31      12.039 -16.793 -33.995  1.00 37.11           C  
ATOM    120  C   SER A  31      11.386 -16.602 -32.621  1.00 37.11           C  
ATOM    121  O   SER A  31      10.164 -16.575 -32.507  1.00 37.11           O  
ATOM    122  CB  SER A  31      11.107 -16.369 -35.139  1.00 37.11           C  
ATOM    123  OG  SER A  31      10.125 -17.362 -35.370  1.00 37.11           O  
ATOM    124  H   SER A  31      11.745 -18.752 -34.701  1.00 37.11           H  
ATOM    125  HA  SER A  31      12.936 -16.174 -34.038  1.00 37.11           H  
ATOM    126  HB2 SER A  31      11.699 -16.253 -36.047  1.00 37.11           H  
ATOM    127  HB3 SER A  31      10.634 -15.415 -34.908  1.00 37.11           H  
ATOM    128  HG  SER A  31       9.503 -17.317 -34.640  1.00 37.11           H  
ATOM    129  N   SER A  32      12.194 -16.470 -31.569  1.00 42.98           N  
ATOM    130  CA  SER A  32      11.739 -15.792 -30.355  1.00 42.98           C  
ATOM    131  C   SER A  32      12.098 -14.318 -30.508  1.00 42.98           C  
ATOM    132  O   SER A  32      13.285 -13.985 -30.429  1.00 42.98           O  
ATOM    133  CB  SER A  32      12.354 -16.377 -29.085  1.00 42.98           C  
ATOM    134  OG  SER A  32      11.859 -17.685 -28.885  1.00 42.98           O  
ATOM    135  H   SER A  32      13.184 -16.622 -31.701  1.00 42.98           H  
ATOM    136  HA  SER A  32      10.661 -15.915 -30.247  1.00 42.98           H  
ATOM    137  HB2 SER A  32      12.073 -15.755 -28.235  1.00 42.98           H  
ATOM    138  HB3 SER A  32      13.440 -16.398 -29.171  1.00 42.98           H  
ATOM    139  HG  SER A  32      12.083 -17.980 -27.999  1.00 42.98           H  
ATOM    140  N   PRO A  33      11.130 -13.418 -30.758  1.00 44.63           N  
ATOM    141  CA  PRO A  33      11.406 -11.997 -30.690  1.00 44.63           C  
ATOM    142  C   PRO A  33      11.894 -11.707 -29.271  1.00 44.63           C  
ATOM    143  O   PRO A  33      11.170 -11.909 -28.296  1.00 44.63           O  
ATOM    144  CB  PRO A  33      10.094 -11.290 -31.051  1.00 44.63           C  
ATOM    145  CG  PRO A  33       9.014 -12.320 -30.719  1.00 44.63           C  
ATOM    146  CD  PRO A  33       9.706 -13.662 -30.943  1.00 44.63           C  
ATOM    147  HA  PRO A  33      12.177 -11.724 -31.410  1.00 44.63           H  
ATOM    148  HB2 PRO A  33      10.078 -11.087 -32.121  1.00 44.63           H  
ATOM    149  HB3 PRO A  33       9.956 -10.367 -30.488  1.00 44.63           H  
ATOM    150  HG2 PRO A  33       8.136 -12.207 -31.354  1.00 44.63           H  
ATOM    151  HG3 PRO A  33       8.736 -12.228 -29.669  1.00 44.63           H  
ATOM    152  HD2 PRO A  33       9.526 -14.003 -31.963  1.00 44.63           H  
ATOM    153  HD3 PRO A  33       9.313 -14.385 -30.229  1.00 44.63           H  
ATOM    154  N   LYS A  34      13.146 -11.256 -29.138  1.00 44.16           N  
ATOM    155  CA  LYS A  34      13.573 -10.535 -27.940  1.00 44.16           C  
ATOM    156  C   LYS A  34      12.781  -9.236 -27.945  1.00 44.16           C  
ATOM    157  O   LYS A  34      13.255  -8.228 -28.457  1.00 44.16           O  
ATOM    158  CB  LYS A  34      15.091 -10.284 -27.922  1.00 44.16           C  
ATOM    159  CG  LYS A  34      15.900 -11.499 -27.448  1.00 44.16           C  
ATOM    160  CD  LYS A  34      17.389 -11.131 -27.350  1.00 44.16           C  
ATOM    161  CE  LYS A  34      18.210 -12.319 -26.836  1.00 44.16           C  
ATOM    162  NZ  LYS A  34      19.656 -11.989 -26.748  1.00 44.16           N1+
ATOM    163  H   LYS A  34      13.720 -11.209 -29.968  1.00 44.16           H  
ATOM    164  HA  LYS A  34      13.285 -11.089 -27.046  1.00 44.16           H  
ATOM    165  HB2 LYS A  34      15.425  -9.976 -28.912  1.00 44.16           H  
ATOM    166  HB3 LYS A  34      15.289  -9.466 -27.230  1.00 44.16           H  
ATOM    167  HG2 LYS A  34      15.542 -11.810 -26.467  1.00 44.16           H  
ATOM    168  HG3 LYS A  34      15.770 -12.321 -28.152  1.00 44.16           H  
ATOM    169  HD2 LYS A  34      17.502 -10.288 -26.668  1.00 44.16           H  
ATOM    170  HD3 LYS A  34      17.745 -10.837 -28.338  1.00 44.16           H  
ATOM    171  HE2 LYS A  34      18.058 -13.161 -27.511  1.00 44.16           H  
ATOM    172  HE3 LYS A  34      17.828 -12.606 -25.856  1.00 44.16           H  
ATOM    173  HZ1 LYS A  34      20.017 -11.737 -27.657  1.00 44.16           H  
ATOM    174  HZ2 LYS A  34      20.180 -12.783 -26.410  1.00 44.16           H  
ATOM    175  HZ3 LYS A  34      19.808 -11.215 -26.117  1.00 44.16           H  
ATOM    176  N   SER A  35      11.547  -9.299 -27.452  1.00 41.36           N  
ATOM    177  CA  SER A  35      10.748  -8.128 -27.143  1.00 41.36           C  
ATOM    178  C   SER A  35      11.622  -7.232 -26.286  1.00 41.36           C  
ATOM    179  O   SER A  35      12.079  -7.620 -25.208  1.00 41.36           O  
ATOM    180  CB  SER A  35       9.458  -8.512 -26.420  1.00 41.36           C  
ATOM    181  OG  SER A  35       8.690  -9.335 -27.277  1.00 41.36           O  
ATOM    182  H   SER A  35      11.158 -10.209 -27.248  1.00 41.36           H  
ATOM    183  HA  SER A  35      10.484  -7.617 -28.069  1.00 41.36           H  
ATOM    184  HB2 SER A  35       9.693  -9.051 -25.502  1.00 41.36           H  
ATOM    185  HB3 SER A  35       8.895  -7.611 -26.176  1.00 41.36           H  
ATOM    186  HG  SER A  35       7.878  -9.587 -26.833  1.00 41.36           H  
ATOM    187  N   SER A  36      11.948  -6.088 -26.872  1.00 42.05           N  
ATOM    188  CA  SER A  36      12.851  -5.077 -26.361  1.00 42.05           C  
ATOM    189  C   SER A  36      12.594  -4.835 -24.874  1.00 42.05           C  
ATOM    190  O   SER A  36      11.428  -4.734 -24.483  1.00 42.05           O  
ATOM    191  CB  SER A  36      12.587  -3.790 -27.151  1.00 42.05           C  
ATOM    192  OG  SER A  36      12.624  -4.063 -28.543  1.00 42.05           O  
ATOM    193  H   SER A  36      11.628  -5.935 -27.818  1.00 42.05           H  
ATOM    194  HA  SER A  36      13.876  -5.405 -26.536  1.00 42.05           H  
ATOM    195  HB2 SER A  36      11.605  -3.396 -26.890  1.00 42.05           H  
ATOM    196  HB3 SER A  36      13.346  -3.048 -26.900  1.00 42.05           H  
ATOM    197  HG  SER A  36      12.483  -3.249 -29.032  1.00 42.05           H  
ATOM    198  N   PRO A  37      13.628  -4.684 -24.027  1.00 46.69           N  
ATOM    199  CA  PRO A  37      13.442  -4.133 -22.696  1.00 46.69           C  
ATOM    200  C   PRO A  37      13.132  -2.641 -22.870  1.00 46.69           C  
ATOM    201  O   PRO A  37      13.989  -1.789 -22.658  1.00 46.69           O  
ATOM    202  CB  PRO A  37      14.739  -4.449 -21.942  1.00 46.69           C  
ATOM    203  CG  PRO A  37      15.797  -4.453 -23.046  1.00 46.69           C  
ATOM    204  CD  PRO A  37      15.039  -4.913 -24.295  1.00 46.69           C  
ATOM    205  HA  PRO A  37      12.603  -4.613 -22.193  1.00 46.69           H  
ATOM    206  HB2 PRO A  37      14.961  -3.717 -21.164  1.00 46.69           H  
ATOM    207  HB3 PRO A  37      14.669  -5.447 -21.509  1.00 46.69           H  
ATOM    208  HG2 PRO A  37      16.166  -3.439 -23.201  1.00 46.69           H  
ATOM    209  HG3 PRO A  37      16.624  -5.123 -22.809  1.00 46.69           H  
ATOM    210  HD2 PRO A  37      15.374  -4.347 -25.164  1.00 46.69           H  
ATOM    211  HD3 PRO A  37      15.203  -5.979 -24.453  1.00 46.69           H  
ATOM    212  N   ALA A  38      11.923  -2.329 -23.353  1.00 46.67           N  
ATOM    213  CA  ALA A  38      11.367  -0.988 -23.374  1.00 46.67           C  
ATOM    214  C   ALA A  38      11.560  -0.445 -21.966  1.00 46.67           C  
ATOM    215  O   ALA A  38      11.096  -1.083 -21.020  1.00 46.67           O  
ATOM    216  CB  ALA A  38       9.889  -1.059 -23.777  1.00 46.67           C  
ATOM    217  H   ALA A  38      11.301  -3.092 -23.578  1.00 46.67           H  
ATOM    218  HA  ALA A  38      11.914  -0.374 -24.090  1.00 46.67           H  
ATOM    219  HB1 ALA A  38       9.338  -1.691 -23.081  1.00 46.67           H  
ATOM    220  HB2 ALA A  38       9.799  -1.471 -24.782  1.00 46.67           H  
ATOM    221  HB3 ALA A  38       9.457  -0.059 -23.764  1.00 46.67           H  
ATOM    222  N   GLY A  39      12.366   0.620 -21.870  1.00 41.12           N  
ATOM    223  CA  GLY A  39      12.997   1.122 -20.656  1.00 41.12           C  
ATOM    224  C   GLY A  39      12.057   1.010 -19.477  1.00 41.12           C  
ATOM    225  O   GLY A  39      11.195   1.870 -19.309  1.00 41.12           O  
ATOM    226  H   GLY A  39      12.682   1.031 -22.737  1.00 41.12           H  
ATOM    227  HA2 GLY A  39      13.907   0.556 -20.457  1.00 41.12           H  
ATOM    228  HA3 GLY A  39      13.260   2.171 -20.787  1.00 41.12           H  
ATOM    229  N   LYS A  40      12.192  -0.110 -18.742  1.00 47.56           N  
ATOM    230  CA  LYS A  40      11.254  -0.511 -17.699  1.00 47.56           C  
ATOM    231  C   LYS A  40      11.155   0.690 -16.790  1.00 47.56           C  
ATOM    232  O   LYS A  40      12.153   1.022 -16.151  1.00 47.56           O  
ATOM    233  CB  LYS A  40      11.751  -1.746 -16.919  1.00 47.56           C  
ATOM    234  CG  LYS A  40      11.520  -3.085 -17.639  1.00 47.56           C  
ATOM    235  CD  LYS A  40      11.959  -4.254 -16.738  1.00 47.56           C  
ATOM    236  CE  LYS A  40      11.664  -5.615 -17.385  1.00 47.56           C  
ATOM    237  NZ  LYS A  40      11.995  -6.741 -16.468  1.00 47.56           N1+
ATOM    238  H   LYS A  40      12.885  -0.778 -19.047  1.00 47.56           H  
ATOM    239  HA  LYS A  40      10.275  -0.709 -18.135  1.00 47.56           H  
ATOM    240  HB2 LYS A  40      12.811  -1.629 -16.693  1.00 47.56           H  
ATOM    241  HB3 LYS A  40      11.213  -1.778 -15.972  1.00 47.56           H  
ATOM    242  HG2 LYS A  40      10.459  -3.187 -17.870  1.00 47.56           H  
ATOM    243  HG3 LYS A  40      12.089  -3.103 -18.568  1.00 47.56           H  
ATOM    244  HD2 LYS A  40      13.027  -4.167 -16.539  1.00 47.56           H  
ATOM    245  HD3 LYS A  40      11.422  -4.185 -15.792  1.00 47.56           H  
ATOM    246  HE2 LYS A  40      12.235  -5.696 -18.310  1.00 47.56           H  
ATOM    247  HE3 LYS A  40      10.606  -5.648 -17.644  1.00 47.56           H  
ATOM    248  HZ1 LYS A  40      11.456  -6.676 -15.616  1.00 47.56           H  
ATOM    249  HZ2 LYS A  40      12.972  -6.729 -16.213  1.00 47.56           H  
ATOM    250  HZ3 LYS A  40      11.786  -7.631 -16.897  1.00 47.56           H  
ATOM    251  N   VAL A  41       9.993   1.348 -16.798  1.00 50.24           N  
ATOM    252  CA  VAL A  41       9.643   2.367 -15.813  1.00 50.24           C  
ATOM    253  C   VAL A  41      10.102   1.773 -14.502  1.00 50.24           C  
ATOM    254  O   VAL A  41       9.656   0.675 -14.155  1.00 50.24           O  
ATOM    255  CB  VAL A  41       8.126   2.631 -15.794  1.00 50.24           C  
ATOM    256  CG1 VAL A  41       7.747   3.633 -14.697  1.00 50.24           C  
ATOM    257  CG2 VAL A  41       7.660   3.188 -17.145  1.00 50.24           C  
ATOM    258  H   VAL A  41       9.299   1.082 -17.482  1.00 50.24           H  
ATOM    259  HA  VAL A  41      10.180   3.292 -16.022  1.00 50.24           H  
ATOM    260  HB  VAL A  41       7.595   1.697 -15.609  1.00 50.24           H  
ATOM    261 HG11 VAL A  41       8.270   4.577 -14.848  1.00 50.24           H  
ATOM    262 HG12 VAL A  41       6.673   3.819 -14.722  1.00 50.24           H  
ATOM    263 HG13 VAL A  41       7.993   3.235 -13.712  1.00 50.24           H  
ATOM    264 HG21 VAL A  41       6.592   3.402 -17.104  1.00 50.24           H  
ATOM    265 HG22 VAL A  41       8.196   4.108 -17.377  1.00 50.24           H  
ATOM    266 HG23 VAL A  41       7.832   2.463 -17.941  1.00 50.24           H  
ATOM    267  N   GLN A  42      11.122   2.384 -13.898  1.00 60.08           N  
ATOM    268  CA  GLN A  42      11.744   1.837 -12.709  1.00 60.08           C  
ATOM    269  C   GLN A  42      10.625   1.788 -11.684  1.00 60.08           C  
ATOM    270  O   GLN A  42      10.186   2.821 -11.188  1.00 60.08           O  
ATOM    271  CB  GLN A  42      12.934   2.713 -12.296  1.00 60.08           C  
ATOM    272  CG  GLN A  42      13.753   2.071 -11.169  1.00 60.08           C  
ATOM    273  CD  GLN A  42      15.012   2.872 -10.845  1.00 60.08           C  
ATOM    274  NE2 GLN A  42      16.048   2.237 -10.344  1.00 60.08           N  
ATOM    275  OE1 GLN A  42      15.090   4.077 -11.013  1.00 60.08           O  
ATOM    276  H   GLN A  42      11.500   3.231 -14.297  1.00 60.08           H  
ATOM    277  HA  GLN A  42      12.098   0.828 -12.922  1.00 60.08           H  
ATOM    278  HB2 GLN A  42      13.586   2.842 -13.160  1.00 60.08           H  
ATOM    279  HB3 GLN A  42      12.581   3.695 -11.983  1.00 60.08           H  
ATOM    280  HG2 GLN A  42      14.046   1.066 -11.473  1.00 60.08           H  
ATOM    281  HG3 GLN A  42      13.142   1.991 -10.270  1.00 60.08           H  
ATOM    282 HE21 GLN A  42      16.841   2.814 -10.102  1.00 60.08           H  
ATOM    283 HE22 GLN A  42      15.977   1.263 -10.084  1.00 60.08           H  
ATOM    284  N   GLY A  43      10.049   0.601 -11.495  1.00 74.61           N  
ATOM    285  CA  GLY A  43       8.917   0.467 -10.606  1.00 74.61           C  
ATOM    286  C   GLY A  43       9.386   0.895  -9.228  1.00 74.61           C  
ATOM    287  O   GLY A  43      10.551   0.706  -8.886  1.00 74.61           O  
ATOM    288  H   GLY A  43      10.330  -0.171 -12.082  1.00 74.61           H  
ATOM    289  HA2 GLY A  43       8.564  -0.564 -10.591  1.00 74.61           H  
ATOM    290  HA3 GLY A  43       8.112   1.123 -10.938  1.00 74.61           H  
ATOM    291  N   TYR A  44       8.497   1.475  -8.445  1.00 87.65           N  
ATOM    292  CA  TYR A  44       8.817   1.879  -7.090  1.00 87.65           C  
ATOM    293  C   TYR A  44       8.196   0.911  -6.097  1.00 87.65           C  
ATOM    294  O   TYR A  44       7.164   0.298  -6.368  1.00 87.65           O  
ATOM    295  CB  TYR A  44       8.388   3.323  -6.865  1.00 87.65           C  
ATOM    296  CG  TYR A  44       9.130   4.314  -7.743  1.00 87.65           C  
ATOM    297  CD1 TYR A  44      10.409   4.764  -7.361  1.00 87.65           C  
ATOM    298  CD2 TYR A  44       8.565   4.751  -8.956  1.00 87.65           C  
ATOM    299  CE1 TYR A  44      11.136   5.632  -8.198  1.00 87.65           C  
ATOM    300  CE2 TYR A  44       9.280   5.635  -9.787  1.00 87.65           C  
ATOM    301  CZ  TYR A  44      10.572   6.063  -9.419  1.00 87.65           C  
ATOM    302  OH  TYR A  44      11.261   6.904 -10.232  1.00 87.65           O  
ATOM    303  H   TYR A  44       7.553   1.628  -8.772  1.00 87.65           H  
ATOM    304  HA  TYR A  44       9.895   1.846  -6.932  1.00 87.65           H  
ATOM    305  HB2 TYR A  44       8.600   3.558  -5.822  1.00 87.65           H  
ATOM    306  HB3 TYR A  44       7.313   3.417  -7.022  1.00 87.65           H  
ATOM    307  HD1 TYR A  44      10.845   4.413  -6.438  1.00 87.65           H  
ATOM    308  HD2 TYR A  44       7.607   4.369  -9.278  1.00 87.65           H  
ATOM    309  HE1 TYR A  44      12.129   5.949  -7.917  1.00 87.65           H  
ATOM    310  HE2 TYR A  44       8.876   5.935 -10.743  1.00 87.65           H  
ATOM    311  HH  TYR A  44      12.188   6.961  -9.989  1.00 87.65           H  
ATOM    312  N   CYS A  45       8.840   0.773  -4.959  1.00 91.39           N  
ATOM    313  CA  CYS A  45       8.260   0.236  -3.751  1.00 91.39           C  
ATOM    314  C   CYS A  45       7.690   1.397  -2.952  1.00 91.39           C  
ATOM    315  O   CYS A  45       8.302   2.463  -2.867  1.00 91.39           O  
ATOM    316  CB  CYS A  45       9.362  -0.495  -3.011  1.00 91.39           C  
ATOM    317  SG  CYS A  45       9.915  -1.912  -3.963  1.00 91.39           S  
ATOM    318  H   CYS A  45       9.703   1.281  -4.832  1.00 91.39           H  
ATOM    319  HA  CYS A  45       7.463  -0.470  -3.985  1.00 91.39           H  
ATOM    320  HB2 CYS A  45      10.201   0.188  -2.877  1.00 91.39           H  
ATOM    321  HB3 CYS A  45       9.011  -0.822  -2.033  1.00 91.39           H  
ATOM    322  N   CYS A  46       6.494   1.198  -2.427  1.00 92.63           N  
ATOM    323  CA  CYS A  46       5.739   2.179  -1.677  1.00 92.63           C  
ATOM    324  C   CYS A  46       5.395   1.554  -0.335  1.00 92.63           C  
ATOM    325  O   CYS A  46       4.797   0.475  -0.303  1.00 92.63           O  
ATOM    326  CB  CYS A  46       4.466   2.505  -2.458  1.00 92.63           C  
ATOM    327  SG  CYS A  46       4.706   3.156  -4.130  1.00 92.63           S  
ATOM    328  H   CYS A  46       6.049   0.302  -2.570  1.00 92.63           H  
ATOM    329  HA  CYS A  46       6.317   3.089  -1.520  1.00 92.63           H  
ATOM    330  HB2 CYS A  46       3.878   3.219  -1.882  1.00 92.63           H  
ATOM    331  HB3 CYS A  46       3.886   1.587  -2.545  1.00 92.63           H  
ATOM    332  N   LYS A  47       5.767   2.222   0.750  1.00 94.39           N  
ATOM    333  CA  LYS A  47       5.453   1.782   2.104  1.00 94.39           C  
ATOM    334  C   LYS A  47       4.373   2.665   2.693  1.00 94.39           C  
ATOM    335  O   LYS A  47       4.448   3.891   2.611  1.00 94.39           O  
ATOM    336  CB  LYS A  47       6.730   1.795   2.924  1.00 94.39           C  
ATOM    337  CG  LYS A  47       6.555   1.407   4.395  1.00 94.39           C  
ATOM    338  CD  LYS A  47       7.952   1.417   5.011  1.00 94.39           C  
ATOM    339  CE  LYS A  47       8.000   1.543   6.529  1.00 94.39           C  
ATOM    340  NZ  LYS A  47       9.390   1.900   6.909  1.00 94.39           N1+
ATOM    341  H   LYS A  47       6.247   3.104   0.645  1.00 94.39           H  
ATOM    342  HA  LYS A  47       5.076   0.760   2.087  1.00 94.39           H  
ATOM    343  HB2 LYS A  47       7.163   2.794   2.861  1.00 94.39           H  
ATOM    344  HB3 LYS A  47       7.411   1.072   2.474  1.00 94.39           H  
ATOM    345  HG2 LYS A  47       5.920   2.133   4.903  1.00 94.39           H  
ATOM    346  HG3 LYS A  47       6.121   0.410   4.457  1.00 94.39           H  
ATOM    347  HD2 LYS A  47       8.455   2.299   4.615  1.00 94.39           H  
ATOM    348  HD3 LYS A  47       8.511   0.539   4.686  1.00 94.39           H  
ATOM    349  HE2 LYS A  47       7.674   0.619   7.006  1.00 94.39           H  
ATOM    350  HE3 LYS A  47       7.325   2.346   6.824  1.00 94.39           H  
ATOM    351  HZ1 LYS A  47      10.006   1.100   6.897  1.00 94.39           H  
ATOM    352  HZ2 LYS A  47       9.778   2.526   6.218  1.00 94.39           H  
ATOM    353  HZ3 LYS A  47       9.425   2.374   7.800  1.00 94.39           H  
ATOM    354  N   TYR A  48       3.398   2.008   3.297  1.00 92.83           N  
ATOM    355  CA  TYR A  48       2.292   2.645   3.979  1.00 92.83           C  
ATOM    356  C   TYR A  48       2.175   2.106   5.392  1.00 92.83           C  
ATOM    357  O   TYR A  48       2.369   0.909   5.612  1.00 92.83           O  
ATOM    358  CB  TYR A  48       0.981   2.421   3.216  1.00 92.83           C  
ATOM    359  CG  TYR A  48       1.035   2.857   1.770  1.00 92.83           C  
ATOM    360  CD1 TYR A  48       0.631   4.155   1.402  1.00 92.83           C  
ATOM    361  CD2 TYR A  48       1.525   1.962   0.801  1.00 92.83           C  
ATOM    362  CE1 TYR A  48       0.701   4.557   0.053  1.00 92.83           C  
ATOM    363  CE2 TYR A  48       1.603   2.367  -0.536  1.00 92.83           C  
ATOM    364  CZ  TYR A  48       1.178   3.646  -0.912  1.00 92.83           C  
ATOM    365  OH  TYR A  48       1.212   3.960  -2.226  1.00 92.83           O  
ATOM    366  H   TYR A  48       3.408   0.998   3.283  1.00 92.83           H  
ATOM    367  HA  TYR A  48       2.496   3.715   4.033  1.00 92.83           H  
ATOM    368  HB2 TYR A  48       0.184   2.966   3.723  1.00 92.83           H  
ATOM    369  HB3 TYR A  48       0.726   1.362   3.253  1.00 92.83           H  
ATOM    370  HD1 TYR A  48       0.270   4.836   2.158  1.00 92.83           H  
ATOM    371  HD2 TYR A  48       1.851   0.974   1.091  1.00 92.83           H  
ATOM    372  HE1 TYR A  48       0.379   5.546  -0.237  1.00 92.83           H  
ATOM    373  HE2 TYR A  48       1.982   1.701  -1.298  1.00 92.83           H  
ATOM    374  HH  TYR A  48       0.934   4.869  -2.355  1.00 92.83           H  
ATOM    375  N   THR A  49       1.790   2.967   6.317  1.00 94.16           N  
ATOM    376  CA  THR A  49       1.309   2.571   7.635  1.00 94.16           C  
ATOM    377  C   THR A  49      -0.215   2.539   7.591  1.00 94.16           C  
ATOM    378  O   THR A  49      -0.866   3.500   7.181  1.00 94.16           O  
ATOM    379  CB  THR A  49       1.847   3.511   8.720  1.00 94.16           C  
ATOM    380  CG2 THR A  49       1.442   3.038  10.115  1.00 94.16           C  
ATOM    381  OG1 THR A  49       3.254   3.493   8.670  1.00 94.16           O  
ATOM    382  H   THR A  49       1.684   3.939   6.061  1.00 94.16           H  
ATOM    383  HA  THR A  49       1.673   1.572   7.873  1.00 94.16           H  
ATOM    384  HB  THR A  49       1.487   4.525   8.550  1.00 94.16           H  
ATOM    385  HG1 THR A  49       3.525   4.413   8.709  1.00 94.16           H  
ATOM    386 HG21 THR A  49       1.893   3.697  10.857  1.00 94.16           H  
ATOM    387 HG22 THR A  49       0.359   3.090  10.233  1.00 94.16           H  
ATOM    388 HG23 THR A  49       1.789   2.019  10.285  1.00 94.16           H  
ATOM    389  N   ILE A  50      -0.801   1.404   7.962  1.00 91.27           N  
ATOM    390  CA  ILE A  50      -2.247   1.199   8.006  1.00 91.27           C  
ATOM    391  C   ILE A  50      -2.720   1.431   9.438  1.00 91.27           C  
ATOM    392  O   ILE A  50      -2.351   0.681  10.345  1.00 91.27           O  
ATOM    393  CB  ILE A  50      -2.655  -0.196   7.491  1.00 91.27           C  
ATOM    394  CG1 ILE A  50      -2.057  -0.476   6.094  1.00 91.27           C  
ATOM    395  CG2 ILE A  50      -4.195  -0.300   7.467  1.00 91.27           C  
ATOM    396  CD1 ILE A  50      -2.382  -1.870   5.552  1.00 91.27           C  
ATOM    397  H   ILE A  50      -0.209   0.639   8.251  1.00 91.27           H  
ATOM    398  HA  ILE A  50      -2.724   1.933   7.357  1.00 91.27           H  
ATOM    399  HB  ILE A  50      -2.269  -0.945   8.183  1.00 91.27           H  
ATOM    400 HG12 ILE A  50      -2.423   0.277   5.396  1.00 91.27           H  
ATOM    401 HG13 ILE A  50      -0.970  -0.394   6.132  1.00 91.27           H  
ATOM    402 HG21 ILE A  50      -4.604   0.390   6.729  1.00 91.27           H  
ATOM    403 HG22 ILE A  50      -4.508  -1.317   7.230  1.00 91.27           H  
ATOM    404 HG23 ILE A  50      -4.613  -0.058   8.444  1.00 91.27           H  
ATOM    405 HD11 ILE A  50      -3.458  -1.987   5.429  1.00 91.27           H  
ATOM    406 HD12 ILE A  50      -1.999  -2.634   6.230  1.00 91.27           H  
ATOM    407 HD13 ILE A  50      -1.924  -1.990   4.570  1.00 91.27           H  
ATOM    408  N   MET A  51      -3.571   2.436   9.618  1.00 89.64           N  
ATOM    409  CA  MET A  51      -4.172   2.804  10.898  1.00 89.64           C  
ATOM    410  C   MET A  51      -5.679   2.512  10.913  1.00 89.64           C  
ATOM    411  O   MET A  51      -6.322   2.695   9.881  1.00 89.64           O  
ATOM    412  CB  MET A  51      -3.949   4.293  11.169  1.00 89.64           C  
ATOM    413  CG  MET A  51      -2.485   4.646  11.424  1.00 89.64           C  
ATOM    414  SD  MET A  51      -2.292   6.381  11.895  1.00 89.64           S  
ATOM    415  CE  MET A  51      -2.484   7.175  10.279  1.00 89.64           C  
ATOM    416  H   MET A  51      -3.822   2.984   8.807  1.00 89.64           H  
ATOM    417  HA  MET A  51      -3.677   2.243  11.691  1.00 89.64           H  
ATOM    418  HB2 MET A  51      -4.320   4.872  10.322  1.00 89.64           H  
ATOM    419  HB3 MET A  51      -4.520   4.579  12.052  1.00 89.64           H  
ATOM    420  HG2 MET A  51      -2.109   4.028  12.240  1.00 89.64           H  
ATOM    421  HG3 MET A  51      -1.887   4.445  10.535  1.00 89.64           H  
ATOM    422  HE1 MET A  51      -2.289   8.243  10.379  1.00 89.64           H  
ATOM    423  HE2 MET A  51      -1.751   6.756   9.590  1.00 89.64           H  
ATOM    424  HE3 MET A  51      -3.491   7.019   9.892  1.00 89.64           H  
ATOM    425  N   PRO A  52      -6.272   2.142  12.065  1.00 87.56           N  
ATOM    426  CA  PRO A  52      -5.602   1.823  13.326  1.00 87.56           C  
ATOM    427  C   PRO A  52      -4.864   0.472  13.272  1.00 87.56           C  
ATOM    428  O   PRO A  52      -5.250  -0.437  12.537  1.00 87.56           O  
ATOM    429  CB  PRO A  52      -6.721   1.814  14.373  1.00 87.56           C  
ATOM    430  CG  PRO A  52      -7.941   1.353  13.576  1.00 87.56           C  
ATOM    431  CD  PRO A  52      -7.713   1.999  12.212  1.00 87.56           C  
ATOM    432  HA  PRO A  52      -4.889   2.605  13.585  1.00 87.56           H  
ATOM    433  HB2 PRO A  52      -6.506   1.147  15.208  1.00 87.56           H  
ATOM    434  HB3 PRO A  52      -6.887   2.829  14.733  1.00 87.56           H  
ATOM    435  HG2 PRO A  52      -8.875   1.688  14.029  1.00 87.56           H  
ATOM    436  HG3 PRO A  52      -7.929   0.268  13.474  1.00 87.56           H  
ATOM    437  HD2 PRO A  52      -8.179   2.984  12.181  1.00 87.56           H  
ATOM    438  HD3 PRO A  52      -8.127   1.368  11.425  1.00 87.56           H  
ATOM    439  N   GLY A  53      -3.823   0.333  14.099  1.00 83.50           N  
ATOM    440  CA  GLY A  53      -3.059  -0.909  14.275  1.00 83.50           C  
ATOM    441  C   GLY A  53      -1.625  -0.878  13.742  1.00 83.50           C  
ATOM    442  O   GLY A  53      -0.956  -1.907  13.823  1.00 83.50           O  
ATOM    443  H   GLY A  53      -3.532   1.132  14.645  1.00 83.50           H  
ATOM    444  HA2 GLY A  53      -3.575  -1.737  13.789  1.00 83.50           H  
ATOM    445  HA3 GLY A  53      -3.000  -1.125  15.342  1.00 83.50           H  
ATOM    446  N   ASP A  54      -1.189   0.264  13.201  1.00 86.93           N  
ATOM    447  CA  ASP A  54       0.182   0.587  12.779  1.00 86.93           C  
ATOM    448  C   ASP A  54       0.858  -0.517  11.958  1.00 86.93           C  
ATOM    449  O   ASP A  54       2.042  -0.830  12.103  1.00 86.93           O  
ATOM    450  CB  ASP A  54       1.003   1.099  13.972  1.00 86.93           C  
ATOM    451  CG  ASP A  54       0.322   2.287  14.660  1.00 86.93           C  
ATOM    452  OD1 ASP A  54      -0.422   3.016  13.963  1.00 86.93           O  
ATOM    453  OD2 ASP A  54       0.465   2.396  15.897  1.00 86.93           O1-
ATOM    454  H   ASP A  54      -1.805   1.064  13.217  1.00 86.93           H  
ATOM    455  HA  ASP A  54       0.095   1.429  12.093  1.00 86.93           H  
ATOM    456  HB2 ASP A  54       1.138   0.288  14.688  1.00 86.93           H  
ATOM    457  HB3 ASP A  54       1.984   1.419  13.622  1.00 86.93           H  
ATOM    458  N   ARG A  55       0.078  -1.153  11.077  1.00 90.40           N  
ATOM    459  CA  ARG A  55       0.583  -2.235  10.233  1.00 90.40           C  
ATOM    460  C   ARG A  55       1.294  -1.644   9.036  1.00 90.40           C  
ATOM    461  O   ARG A  55       0.693  -0.913   8.257  1.00 90.40           O  
ATOM    462  CB  ARG A  55      -0.527  -3.185   9.788  1.00 90.40           C  
ATOM    463  CG  ARG A  55      -1.152  -3.915  10.976  1.00 90.40           C  
ATOM    464  CD  ARG A  55      -2.199  -4.898  10.459  1.00 90.40           C  
ATOM    465  NE  ARG A  55      -2.877  -5.570  11.577  1.00 90.40           N  
ATOM    466  CZ  ARG A  55      -3.908  -6.385  11.481  1.00 90.40           C  
ATOM    467  NH1 ARG A  55      -4.437  -6.694  10.327  1.00 90.40           N1+
ATOM    468  NH2 ARG A  55      -4.431  -6.910  12.552  1.00 90.40           N  
ATOM    469  H   ARG A  55      -0.861  -0.800  10.958  1.00 90.40           H  
ATOM    470  HA  ARG A  55       1.315  -2.802  10.809  1.00 90.40           H  
ATOM    471  HB2 ARG A  55      -0.103  -3.919   9.102  1.00 90.40           H  
ATOM    472  HB3 ARG A  55      -1.299  -2.624   9.261  1.00 90.40           H  
ATOM    473  HG2 ARG A  55      -0.381  -4.451  11.530  1.00 90.40           H  
ATOM    474  HG3 ARG A  55      -1.638  -3.194  11.633  1.00 90.40           H  
ATOM    475  HD2 ARG A  55      -1.709  -5.636   9.824  1.00 90.40           H  
ATOM    476  HD3 ARG A  55      -2.929  -4.344   9.868  1.00 90.40           H  
ATOM    477  HE  ARG A  55      -2.540  -5.340  12.501  1.00 90.40           H  
ATOM    478 HH11 ARG A  55      -5.225  -7.322  10.266  1.00 90.40           H  
ATOM    479 HH12 ARG A  55      -4.040  -6.278   9.497  1.00 90.40           H  
ATOM    480 HH21 ARG A  55      -4.062  -6.656  13.458  1.00 90.40           H  
ATOM    481 HH22 ARG A  55      -5.221  -7.536  12.486  1.00 90.40           H  
ATOM    482  N   VAL A  56       2.545  -2.028   8.843  1.00 91.33           N  
ATOM    483  CA  VAL A  56       3.294  -1.633   7.654  1.00 91.33           C  
ATOM    484  C   VAL A  56       2.878  -2.501   6.471  1.00 91.33           C  
ATOM    485  O   VAL A  56       2.855  -3.730   6.558  1.00 91.33           O  
ATOM    486  CB  VAL A  56       4.805  -1.679   7.907  1.00 91.33           C  
ATOM    487  CG1 VAL A  56       5.585  -1.259   6.659  1.00 91.33           C  
ATOM    488  CG2 VAL A  56       5.187  -0.711   9.035  1.00 91.33           C  
ATOM    489  H   VAL A  56       3.000  -2.580   9.556  1.00 91.33           H  
ATOM    490  HA  VAL A  56       3.041  -0.598   7.423  1.00 91.33           H  
ATOM    491  HB  VAL A  56       5.102  -2.689   8.188  1.00 91.33           H  
ATOM    492 HG11 VAL A  56       6.653  -1.256   6.877  1.00 91.33           H  
ATOM    493 HG12 VAL A  56       5.408  -1.961   5.845  1.00 91.33           H  
ATOM    494 HG13 VAL A  56       5.260  -0.261   6.366  1.00 91.33           H  
ATOM    495 HG21 VAL A  56       4.710  -1.003   9.970  1.00 91.33           H  
ATOM    496 HG22 VAL A  56       4.870   0.302   8.788  1.00 91.33           H  
ATOM    497 HG23 VAL A  56       6.266  -0.721   9.191  1.00 91.33           H  
ATOM    498  N   TRP A  57       2.588  -1.862   5.346  1.00 91.11           N  
ATOM    499  CA  TRP A  57       2.257  -2.521   4.096  1.00 91.11           C  
ATOM    500  C   TRP A  57       3.100  -1.966   2.958  1.00 91.11           C  
ATOM    501  O   TRP A  57       3.104  -0.766   2.687  1.00 91.11           O  
ATOM    502  CB  TRP A  57       0.767  -2.373   3.839  1.00 91.11           C  
ATOM    503  CG  TRP A  57       0.238  -3.118   2.657  1.00 91.11           C  
ATOM    504  CD1 TRP A  57       0.550  -4.383   2.289  1.00 91.11           C  
ATOM    505  CD2 TRP A  57      -0.780  -2.673   1.724  1.00 91.11           C  
ATOM    506  CE2 TRP A  57      -1.109  -3.757   0.858  1.00 91.11           C  
ATOM    507  CE3 TRP A  57      -1.490  -1.467   1.573  1.00 91.11           C  
ATOM    508  NE1 TRP A  57      -0.219  -4.752   1.203  1.00 91.11           N  
ATOM    509  CZ2 TRP A  57      -2.165  -3.678  -0.059  1.00 91.11           C  
ATOM    510  CZ3 TRP A  57      -2.548  -1.372   0.662  1.00 91.11           C  
ATOM    511  CH2 TRP A  57      -2.905  -2.483  -0.107  1.00 91.11           C  
ATOM    512  H   TRP A  57       2.570  -0.852   5.367  1.00 91.11           H  
ATOM    513  HA  TRP A  57       2.472  -3.586   4.190  1.00 91.11           H  
ATOM    514  HB2 TRP A  57       0.243  -2.746   4.719  1.00 91.11           H  
ATOM    515  HB3 TRP A  57       0.530  -1.315   3.732  1.00 91.11           H  
ATOM    516  HD1 TRP A  57       1.259  -5.020   2.796  1.00 91.11           H  
ATOM    517  HE1 TRP A  57      -0.156  -5.656   0.757  1.00 91.11           H  
ATOM    518  HE3 TRP A  57      -1.236  -0.626   2.201  1.00 91.11           H  
ATOM    519  HZ2 TRP A  57      -2.436  -4.527  -0.668  1.00 91.11           H  
ATOM    520  HZ3 TRP A  57      -3.123  -0.461   0.592  1.00 91.11           H  
ATOM    521  HH2 TRP A  57      -3.803  -2.392  -0.700  1.00 91.11           H  
ATOM    522  N   ILE A  58       3.836  -2.861   2.303  1.00 91.60           N  
ATOM    523  CA  ILE A  58       4.742  -2.525   1.211  1.00 91.60           C  
ATOM    524  C   ILE A  58       4.162  -3.086  -0.079  1.00 91.60           C  
ATOM    525  O   ILE A  58       3.876  -4.279  -0.181  1.00 91.60           O  
ATOM    526  CB  ILE A  58       6.176  -3.019   1.490  1.00 91.60           C  
ATOM    527  CG1 ILE A  58       6.715  -2.381   2.793  1.00 91.60           C  
ATOM    528  CG2 ILE A  58       7.090  -2.673   0.298  1.00 91.60           C  
ATOM    529  CD1 ILE A  58       8.065  -2.940   3.256  1.00 91.60           C  
ATOM    530  H   ILE A  58       3.758  -3.835   2.558  1.00 91.60           H  
ATOM    531  HA  ILE A  58       4.795  -1.440   1.115  1.00 91.60           H  
ATOM    532  HB  ILE A  58       6.157  -4.102   1.611  1.00 91.60           H  
ATOM    533 HG12 ILE A  58       6.802  -1.303   2.659  1.00 91.60           H  
ATOM    534 HG13 ILE A  58       6.011  -2.561   3.605  1.00 91.60           H  
ATOM    535 HG21 ILE A  58       6.746  -3.170  -0.608  1.00 91.60           H  
ATOM    536 HG22 ILE A  58       7.112  -1.595   0.137  1.00 91.60           H  
ATOM    537 HG23 ILE A  58       8.103  -3.027   0.490  1.00 91.60           H  
ATOM    538 HD11 ILE A  58       8.858  -2.676   2.556  1.00 91.60           H  
ATOM    539 HD12 ILE A  58       8.313  -2.516   4.229  1.00 91.60           H  
ATOM    540 HD13 ILE A  58       8.007  -4.024   3.347  1.00 91.60           H  
ATOM    541  N   VAL A  59       4.002  -2.218  -1.071  1.00 90.92           N  
ATOM    542  CA  VAL A  59       3.461  -2.574  -2.382  1.00 90.92           C  
ATOM    543  C   VAL A  59       4.324  -2.017  -3.502  1.00 90.92           C  
ATOM    544  O   VAL A  59       4.976  -0.981  -3.388  1.00 90.92           O  
ATOM    545  CB  VAL A  59       1.990  -2.148  -2.551  1.00 90.92           C  
ATOM    546  CG1 VAL A  59       1.070  -2.913  -1.599  1.00 90.92           C  
ATOM    547  CG2 VAL A  59       1.778  -0.655  -2.331  1.00 90.92           C  
ATOM    548  H   VAL A  59       4.253  -1.254  -0.900  1.00 90.92           H  
ATOM    549  HA  VAL A  59       3.485  -3.659  -2.482  1.00 90.92           H  
ATOM    550  HB  VAL A  59       1.680  -2.371  -3.572  1.00 90.92           H  
ATOM    551 HG11 VAL A  59       0.030  -2.660  -1.808  1.00 90.92           H  
ATOM    552 HG12 VAL A  59       1.202  -3.986  -1.737  1.00 90.92           H  
ATOM    553 HG13 VAL A  59       1.294  -2.658  -0.563  1.00 90.92           H  
ATOM    554 HG21 VAL A  59       2.045  -0.416  -1.301  1.00 90.92           H  
ATOM    555 HG22 VAL A  59       0.729  -0.406  -2.489  1.00 90.92           H  
ATOM    556 HG23 VAL A  59       2.390  -0.078  -3.024  1.00 90.92           H  
ATOM    557  N   LYS A  60       4.310  -2.724  -4.625  1.00 90.02           N  
ATOM    558  CA  LYS A  60       5.004  -2.372  -5.858  1.00 90.02           C  
ATOM    559  C   LYS A  60       4.098  -1.476  -6.706  1.00 90.02           C  
ATOM    560  O   LYS A  60       2.975  -1.854  -7.026  1.00 90.02           O  
ATOM    561  CB  LYS A  60       5.370  -3.698  -6.550  1.00 90.02           C  
ATOM    562  CG  LYS A  60       6.504  -4.455  -5.826  1.00 90.02           C  
ATOM    563  CD  LYS A  60       6.797  -5.866  -6.374  1.00 90.02           C  
ATOM    564  CE  LYS A  60       7.737  -6.616  -5.404  1.00 90.02           C  
ATOM    565  NZ  LYS A  60       8.156  -7.972  -5.865  1.00 90.02           N1+
ATOM    566  H   LYS A  60       3.764  -3.574  -4.624  1.00 90.02           H  
ATOM    567  HA  LYS A  60       5.911  -1.819  -5.614  1.00 90.02           H  
ATOM    568  HB2 LYS A  60       5.649  -3.531  -7.591  1.00 90.02           H  
ATOM    569  HB3 LYS A  60       4.476  -4.319  -6.583  1.00 90.02           H  
ATOM    570  HG2 LYS A  60       6.237  -4.555  -4.774  1.00 90.02           H  
ATOM    571  HG3 LYS A  60       7.417  -3.862  -5.894  1.00 90.02           H  
ATOM    572  HD2 LYS A  60       5.864  -6.425  -6.451  1.00 90.02           H  
ATOM    573  HD3 LYS A  60       7.260  -5.791  -7.358  1.00 90.02           H  
ATOM    574  HE2 LYS A  60       8.631  -6.011  -5.251  1.00 90.02           H  
ATOM    575  HE3 LYS A  60       7.248  -6.705  -4.434  1.00 90.02           H  
ATOM    576  HZ1 LYS A  60       8.690  -8.449  -5.153  1.00 90.02           H  
ATOM    577  HZ2 LYS A  60       8.806  -7.918  -6.636  1.00 90.02           H  
ATOM    578  HZ3 LYS A  60       7.398  -8.603  -6.083  1.00 90.02           H  
ATOM    579  N   SER A  61       4.598  -0.325  -7.147  1.00 88.58           N  
ATOM    580  CA  SER A  61       3.850   0.568  -8.034  1.00 88.58           C  
ATOM    581  C   SER A  61       3.505  -0.123  -9.359  1.00 88.58           C  
ATOM    582  O   SER A  61       4.312  -0.903  -9.884  1.00 88.58           O  
ATOM    583  CB  SER A  61       4.571   1.904  -8.260  1.00 88.58           C  
ATOM    584  OG  SER A  61       5.658   1.787  -9.167  1.00 88.58           O  
ATOM    585  H   SER A  61       5.499  -0.024  -6.802  1.00 88.58           H  
ATOM    586  HA  SER A  61       2.917   0.790  -7.517  1.00 88.58           H  
ATOM    587  HB2 SER A  61       4.933   2.279  -7.303  1.00 88.58           H  
ATOM    588  HB3 SER A  61       3.857   2.625  -8.659  1.00 88.58           H  
ATOM    589  HG  SER A  61       5.363   2.143 -10.009  1.00 88.58           H  
ATOM    590  N   GLY A  62       2.310   0.154  -9.879  1.00 85.72           N  
ATOM    591  CA  GLY A  62       1.756  -0.427 -11.104  1.00 85.72           C  
ATOM    592  C   GLY A  62       1.319  -1.891 -10.988  1.00 85.72           C  
ATOM    593  O   GLY A  62       0.954  -2.482 -11.999  1.00 85.72           O  
ATOM    594  H   GLY A  62       1.714   0.786  -9.363  1.00 85.72           H  
ATOM    595  HA2 GLY A  62       0.882   0.152 -11.400  1.00 85.72           H  
ATOM    596  HA3 GLY A  62       2.496  -0.360 -11.901  1.00 85.72           H  
ATOM    597  N   ILE A  63       1.374  -2.489  -9.793  1.00 87.71           N  
ATOM    598  CA  ILE A  63       0.892  -3.851  -9.538  1.00 87.71           C  
ATOM    599  C   ILE A  63      -0.415  -3.765  -8.751  1.00 87.71           C  
ATOM    600  O   ILE A  63      -0.507  -3.019  -7.775  1.00 87.71           O  
ATOM    601  CB  ILE A  63       1.972  -4.713  -8.841  1.00 87.71           C  
ATOM    602  CG1 ILE A  63       3.251  -4.738  -9.715  1.00 87.71           C  
ATOM    603  CG2 ILE A  63       1.441  -6.129  -8.554  1.00 87.71           C  
ATOM    604  CD1 ILE A  63       4.318  -5.763  -9.309  1.00 87.71           C  
ATOM    605  H   ILE A  63       1.653  -1.949  -8.987  1.00 87.71           H  
ATOM    606  HA  ILE A  63       0.662  -4.334 -10.488  1.00 87.71           H  
ATOM    607  HB  ILE A  63       2.224  -4.255  -7.885  1.00 87.71           H  
ATOM    608 HG12 ILE A  63       2.974  -4.938 -10.750  1.00 87.71           H  
ATOM    609 HG13 ILE A  63       3.711  -3.751  -9.676  1.00 87.71           H  
ATOM    610 HG21 ILE A  63       1.162  -6.630  -9.481  1.00 87.71           H  
ATOM    611 HG22 ILE A  63       2.187  -6.724  -8.028  1.00 87.71           H  
ATOM    612 HG23 ILE A  63       0.571  -6.082  -7.899  1.00 87.71           H  
ATOM    613 HD11 ILE A  63       5.257  -5.532  -9.811  1.00 87.71           H  
ATOM    614 HD12 ILE A  63       4.001  -6.762  -9.609  1.00 87.71           H  
ATOM    615 HD13 ILE A  63       4.467  -5.754  -8.229  1.00 87.71           H  
ATOM    616  N   GLU A  64      -1.423  -4.513  -9.197  1.00 88.57           N  
ATOM    617  CA  GLU A  64      -2.672  -4.671  -8.459  1.00 88.57           C  
ATOM    618  C   GLU A  64      -2.479  -5.697  -7.340  1.00 88.57           C  
ATOM    619  O   GLU A  64      -1.993  -6.807  -7.559  1.00 88.57           O  
ATOM    620  CB  GLU A  64      -3.825  -5.054  -9.400  1.00 88.57           C  
ATOM    621  CG  GLU A  64      -5.188  -4.947  -8.699  1.00 88.57           C  
ATOM    622  CD  GLU A  64      -6.354  -5.109  -9.684  1.00 88.57           C  
ATOM    623  OE1 GLU A  64      -7.214  -4.196  -9.720  1.00 88.57           O  
ATOM    624  OE2 GLU A  64      -6.391  -6.141 -10.388  1.00 88.57           O1-
ATOM    625  H   GLU A  64      -1.273  -5.131  -9.981  1.00 88.57           H  
ATOM    626  HA  GLU A  64      -2.926  -3.713  -8.007  1.00 88.57           H  
ATOM    627  HB2 GLU A  64      -3.674  -6.068  -9.770  1.00 88.57           H  
ATOM    628  HB3 GLU A  64      -3.825  -4.376 -10.253  1.00 88.57           H  
ATOM    629  HG2 GLU A  64      -5.258  -5.711  -7.924  1.00 88.57           H  
ATOM    630  HG3 GLU A  64      -5.255  -3.973  -8.214  1.00 88.57           H  
ATOM    631  N   TYR A  65      -2.861  -5.305  -6.135  1.00 89.15           N  
ATOM    632  CA  TYR A  65      -2.903  -6.145  -4.955  1.00 89.15           C  
ATOM    633  C   TYR A  65      -4.357  -6.400  -4.567  1.00 89.15           C  
ATOM    634  O   TYR A  65      -5.260  -5.620  -4.871  1.00 89.15           O  
ATOM    635  CB  TYR A  65      -2.100  -5.490  -3.822  1.00 89.15           C  
ATOM    636  CG  TYR A  65      -0.606  -5.499  -4.059  1.00 89.15           C  
ATOM    637  CD1 TYR A  65       0.177  -6.537  -3.523  1.00 89.15           C  
ATOM    638  CD2 TYR A  65      -0.005  -4.488  -4.833  1.00 89.15           C  
ATOM    639  CE1 TYR A  65       1.564  -6.558  -3.742  1.00 89.15           C  
ATOM    640  CE2 TYR A  65       1.381  -4.516  -5.073  1.00 89.15           C  
ATOM    641  CZ  TYR A  65       2.166  -5.546  -4.514  1.00 89.15           C  
ATOM    642  OH  TYR A  65       3.511  -5.565  -4.678  1.00 89.15           O  
ATOM    643  H   TYR A  65      -3.272  -4.386  -6.050  1.00 89.15           H  
ATOM    644  HA  TYR A  65      -2.447  -7.109  -5.178  1.00 89.15           H  
ATOM    645  HB2 TYR A  65      -2.424  -4.457  -3.695  1.00 89.15           H  
ATOM    646  HB3 TYR A  65      -2.307  -6.015  -2.889  1.00 89.15           H  
ATOM    647  HD1 TYR A  65      -0.287  -7.315  -2.935  1.00 89.15           H  
ATOM    648  HD2 TYR A  65      -0.613  -3.705  -5.260  1.00 89.15           H  
ATOM    649  HE1 TYR A  65       2.163  -7.347  -3.310  1.00 89.15           H  
ATOM    650  HE2 TYR A  65       1.833  -3.745  -5.679  1.00 89.15           H  
ATOM    651  HH  TYR A  65       3.888  -6.294  -4.179  1.00 89.15           H  
ATOM    652  N   MET A  66      -4.569  -7.493  -3.845  1.00 89.90           N  
ATOM    653  CA  MET A  66      -5.827  -7.766  -3.169  1.00 89.90           C  
ATOM    654  C   MET A  66      -5.607  -7.533  -1.677  1.00 89.90           C  
ATOM    655  O   MET A  66      -4.835  -8.249  -1.041  1.00 89.90           O  
ATOM    656  CB  MET A  66      -6.266  -9.192  -3.501  1.00 89.90           C  
ATOM    657  CG  MET A  66      -7.643  -9.521  -2.920  1.00 89.90           C  
ATOM    658  SD  MET A  66      -8.178 -11.224  -3.247  1.00 89.90           S  
ATOM    659  CE  MET A  66      -6.992 -12.137  -2.222  1.00 89.90           C  
ATOM    660  H   MET A  66      -3.784  -8.091  -3.631  1.00 89.90           H  
ATOM    661  HA  MET A  66      -6.603  -7.087  -3.522  1.00 89.90           H  
ATOM    662  HB2 MET A  66      -5.523  -9.890  -3.115  1.00 89.90           H  
ATOM    663  HB3 MET A  66      -6.316  -9.306  -4.584  1.00 89.90           H  
ATOM    664  HG2 MET A  66      -7.631  -9.363  -1.841  1.00 89.90           H  
ATOM    665  HG3 MET A  66      -8.372  -8.839  -3.358  1.00 89.90           H  
ATOM    666  HE1 MET A  66      -7.229 -13.201  -2.244  1.00 89.90           H  
ATOM    667  HE2 MET A  66      -7.041 -11.778  -1.194  1.00 89.90           H  
ATOM    668  HE3 MET A  66      -5.981 -11.998  -2.604  1.00 89.90           H  
ATOM    669  N   PHE A  67      -6.267  -6.521  -1.129  1.00 89.00           N  
ATOM    670  CA  PHE A  67      -6.267  -6.233   0.299  1.00 89.00           C  
ATOM    671  C   PHE A  67      -7.553  -6.771   0.923  1.00 89.00           C  
ATOM    672  O   PHE A  67      -8.641  -6.501   0.420  1.00 89.00           O  
ATOM    673  CB  PHE A  67      -6.103  -4.728   0.507  1.00 89.00           C  
ATOM    674  CG  PHE A  67      -5.957  -4.347   1.960  1.00 89.00           C  
ATOM    675  CD1 PHE A  67      -7.076  -3.926   2.700  1.00 89.00           C  
ATOM    676  CD2 PHE A  67      -4.700  -4.448   2.582  1.00 89.00           C  
ATOM    677  CE1 PHE A  67      -6.925  -3.596   4.058  1.00 89.00           C  
ATOM    678  CE2 PHE A  67      -4.559  -4.130   3.942  1.00 89.00           C  
ATOM    679  CZ  PHE A  67      -5.672  -3.697   4.681  1.00 89.00           C  
ATOM    680  H   PHE A  67      -6.874  -5.965  -1.714  1.00 89.00           H  
ATOM    681  HA  PHE A  67      -5.421  -6.730   0.775  1.00 89.00           H  
ATOM    682  HB2 PHE A  67      -5.210  -4.396  -0.023  1.00 89.00           H  
ATOM    683  HB3 PHE A  67      -6.961  -4.210   0.078  1.00 89.00           H  
ATOM    684  HD1 PHE A  67      -8.045  -3.856   2.229  1.00 89.00           H  
ATOM    685  HD2 PHE A  67      -3.838  -4.768   2.017  1.00 89.00           H  
ATOM    686  HE1 PHE A  67      -7.775  -3.255   4.632  1.00 89.00           H  
ATOM    687  HE2 PHE A  67      -3.590  -4.211   4.413  1.00 89.00           H  
ATOM    688  HZ  PHE A  67      -5.564  -3.437   5.723  1.00 89.00           H  
ATOM    689  N   GLU A  68      -7.450  -7.536   2.007  1.00 88.24           N  
ATOM    690  CA  GLU A  68      -8.613  -8.100   2.694  1.00 88.24           C  
ATOM    691  C   GLU A  68      -8.814  -7.435   4.056  1.00 88.24           C  
ATOM    692  O   GLU A  68      -7.890  -7.341   4.864  1.00 88.24           O  
ATOM    693  CB  GLU A  68      -8.504  -9.629   2.780  1.00 88.24           C  
ATOM    694  CG  GLU A  68      -9.833 -10.245   3.245  1.00 88.24           C  
ATOM    695  CD  GLU A  68      -9.837 -11.779   3.207  1.00 88.24           C  
ATOM    696  OE1 GLU A  68     -10.452 -12.361   4.126  1.00 88.24           O  
ATOM    697  OE2 GLU A  68      -9.319 -12.352   2.216  1.00 88.24           O1-
ATOM    698  H   GLU A  68      -6.543  -7.690   2.423  1.00 88.24           H  
ATOM    699  HA  GLU A  68      -9.503  -7.893   2.099  1.00 88.24           H  
ATOM    700  HB2 GLU A  68      -8.264 -10.009   1.787  1.00 88.24           H  
ATOM    701  HB3 GLU A  68      -7.706  -9.907   3.467  1.00 88.24           H  
ATOM    702  HG2 GLU A  68     -10.631  -9.891   2.592  1.00 88.24           H  
ATOM    703  HG3 GLU A  68     -10.052  -9.901   4.255  1.00 88.24           H  
ATOM    704  N   HIS A  69     -10.039  -6.982   4.319  1.00 87.58           N  
ATOM    705  CA  HIS A  69     -10.428  -6.395   5.595  1.00 87.58           C  
ATOM    706  C   HIS A  69     -11.867  -6.771   5.945  1.00 87.58           C  
ATOM    707  O   HIS A  69     -12.773  -6.595   5.130  1.00 87.58           O  
ATOM    708  CB  HIS A  69     -10.244  -4.878   5.537  1.00 87.58           C  
ATOM    709  CG  HIS A  69     -10.581  -4.209   6.841  1.00 87.58           C  
ATOM    710  CD2 HIS A  69     -11.626  -3.359   7.086  1.00 87.58           C  
ATOM    711  ND1 HIS A  69      -9.902  -4.372   8.026  1.00 87.58           N  
ATOM    712  CE1 HIS A  69     -10.516  -3.631   8.962  1.00 87.58           C  
ATOM    713  NE2 HIS A  69     -11.580  -3.011   8.436  1.00 87.58           N  
ATOM    714  H   HIS A  69     -10.754  -7.098   3.615  1.00 87.58           H  
ATOM    715  HA  HIS A  69      -9.775  -6.786   6.376  1.00 87.58           H  
ATOM    716  HB2 HIS A  69     -10.863  -4.458   4.744  1.00 87.58           H  
ATOM    717  HB3 HIS A  69      -9.199  -4.674   5.308  1.00 87.58           H  
ATOM    718  HD1 HIS A  69      -9.045  -4.890   8.158  1.00 87.58           H  
ATOM    719  HD2 HIS A  69     -12.358  -3.016   6.369  1.00 87.58           H  
ATOM    720  HE1 HIS A  69     -10.202  -3.533   9.990  1.00 87.58           H  
ATOM    721  N   ASN A  70     -12.078  -7.288   7.160  1.00 86.97           N  
ATOM    722  CA  ASN A  70     -13.378  -7.750   7.664  1.00 86.97           C  
ATOM    723  C   ASN A  70     -14.115  -8.688   6.682  1.00 86.97           C  
ATOM    724  O   ASN A  70     -15.310  -8.532   6.437  1.00 86.97           O  
ATOM    725  CB  ASN A  70     -14.206  -6.535   8.133  1.00 86.97           C  
ATOM    726  CG  ASN A  70     -13.559  -5.781   9.281  1.00 86.97           C  
ATOM    727  ND2 ASN A  70     -13.981  -4.564   9.525  1.00 86.97           N  
ATOM    728  OD1 ASN A  70     -12.671  -6.272   9.960  1.00 86.97           O  
ATOM    729  H   ASN A  70     -11.306  -7.307   7.812  1.00 86.97           H  
ATOM    730  HA  ASN A  70     -13.185  -8.360   8.546  1.00 86.97           H  
ATOM    731  HB2 ASN A  70     -14.359  -5.854   7.296  1.00 86.97           H  
ATOM    732  HB3 ASN A  70     -15.183  -6.875   8.478  1.00 86.97           H  
ATOM    733 HD21 ASN A  70     -14.647  -4.110   8.916  1.00 86.97           H  
ATOM    734 HD22 ASN A  70     -13.408  -4.016  10.149  1.00 86.97           H  
ATOM    735  N   GLY A  71     -13.383  -9.627   6.066  1.00 86.49           N  
ATOM    736  CA  GLY A  71     -13.912 -10.591   5.089  1.00 86.49           C  
ATOM    737  C   GLY A  71     -14.266 -10.003   3.717  1.00 86.49           C  
ATOM    738  O   GLY A  71     -14.722 -10.731   2.836  1.00 86.49           O  
ATOM    739  H   GLY A  71     -12.403  -9.700   6.297  1.00 86.49           H  
ATOM    740  HA2 GLY A  71     -13.166 -11.369   4.930  1.00 86.49           H  
ATOM    741  HA3 GLY A  71     -14.809 -11.056   5.496  1.00 86.49           H  
ATOM    742  N   LYS A  72     -14.059  -8.699   3.504  1.00 86.37           N  
ATOM    743  CA  LYS A  72     -14.219  -8.038   2.205  1.00 86.37           C  
ATOM    744  C   LYS A  72     -12.866  -7.905   1.520  1.00 86.37           C  
ATOM    745  O   LYS A  72     -11.871  -7.557   2.153  1.00 86.37           O  
ATOM    746  CB  LYS A  72     -14.884  -6.668   2.369  1.00 86.37           C  
ATOM    747  CG  LYS A  72     -16.335  -6.756   2.863  1.00 86.37           C  
ATOM    748  CD  LYS A  72     -16.909  -5.341   3.003  1.00 86.37           C  
ATOM    749  CE  LYS A  72     -18.364  -5.360   3.481  1.00 86.37           C  
ATOM    750  NZ  LYS A  72     -18.883  -3.976   3.654  1.00 86.37           N1+
ATOM    751  H   LYS A  72     -13.680  -8.150   4.263  1.00 86.37           H  
ATOM    752  HA  LYS A  72     -14.855  -8.654   1.569  1.00 86.37           H  
ATOM    753  HB2 LYS A  72     -14.872  -6.156   1.407  1.00 86.37           H  
ATOM    754  HB3 LYS A  72     -14.304  -6.077   3.078  1.00 86.37           H  
ATOM    755  HG2 LYS A  72     -16.929  -7.324   2.147  1.00 86.37           H  
ATOM    756  HG3 LYS A  72     -16.368  -7.254   3.832  1.00 86.37           H  
ATOM    757  HD2 LYS A  72     -16.309  -4.795   3.731  1.00 86.37           H  
ATOM    758  HD3 LYS A  72     -16.847  -4.831   2.042  1.00 86.37           H  
ATOM    759  HE2 LYS A  72     -18.409  -5.899   4.428  1.00 86.37           H  
ATOM    760  HE3 LYS A  72     -18.966  -5.904   2.754  1.00 86.37           H  
ATOM    761  HZ1 LYS A  72     -19.838  -3.979   3.981  1.00 86.37           H  
ATOM    762  HZ2 LYS A  72     -18.330  -3.467   4.328  1.00 86.37           H  
ATOM    763  HZ3 LYS A  72     -18.842  -3.461   2.786  1.00 86.37           H  
ATOM    764  N   LYS A  73     -12.851  -8.146   0.212  1.00 88.45           N  
ATOM    765  CA  LYS A  73     -11.667  -8.036  -0.641  1.00 88.45           C  
ATOM    766  C   LYS A  73     -11.734  -6.750  -1.450  1.00 88.45           C  
ATOM    767  O   LYS A  73     -12.760  -6.451  -2.057  1.00 88.45           O  
ATOM    768  CB  LYS A  73     -11.556  -9.273  -1.540  1.00 88.45           C  
ATOM    769  CG  LYS A  73     -11.232 -10.518  -0.703  1.00 88.45           C  
ATOM    770  CD  LYS A  73     -11.312 -11.791  -1.544  1.00 88.45           C  
ATOM    771  CE  LYS A  73     -10.777 -12.948  -0.696  1.00 88.45           C  
ATOM    772  NZ  LYS A  73     -10.596 -14.175  -1.502  1.00 88.45           N1+
ATOM    773  H   LYS A  73     -13.731  -8.360  -0.236  1.00 88.45           H  
ATOM    774  HA  LYS A  73     -10.772  -7.985  -0.021  1.00 88.45           H  
ATOM    775  HB2 LYS A  73     -12.494  -9.417  -2.076  1.00 88.45           H  
ATOM    776  HB3 LYS A  73     -10.760  -9.120  -2.268  1.00 88.45           H  
ATOM    777  HG2 LYS A  73     -10.227 -10.410  -0.296  1.00 88.45           H  
ATOM    778  HG3 LYS A  73     -11.933 -10.612   0.126  1.00 88.45           H  
ATOM    779  HD2 LYS A  73     -10.720 -11.673  -2.451  1.00 88.45           H  
ATOM    780  HD3 LYS A  73     -12.350 -11.980  -1.820  1.00 88.45           H  
ATOM    781  HE2 LYS A  73      -9.827 -12.648  -0.253  1.00 88.45           H  
ATOM    782  HE3 LYS A  73     -11.456 -13.124   0.138  1.00 88.45           H  
ATOM    783  HZ1 LYS A  73     -11.482 -14.487  -1.875  1.00 88.45           H  
ATOM    784  HZ2 LYS A  73      -9.948 -13.994  -2.255  1.00 88.45           H  
ATOM    785  HZ3 LYS A  73     -10.213 -14.896  -0.907  1.00 88.45           H  
ATOM    786  N   TYR A  74     -10.629  -6.023  -1.466  1.00 86.92           N  
ATOM    787  CA  TYR A  74     -10.482  -4.743  -2.134  1.00 86.92           C  
ATOM    788  C   TYR A  74      -9.300  -4.830  -3.089  1.00 86.92           C  
ATOM    789  O   TYR A  74      -8.165  -5.052  -2.666  1.00 86.92           O  
ATOM    790  CB  TYR A  74     -10.272  -3.631  -1.099  1.00 86.92           C  
ATOM    791  CG  TYR A  74     -11.359  -3.516  -0.054  1.00 86.92           C  
ATOM    792  CD1 TYR A  74     -12.415  -2.599  -0.220  1.00 86.92           C  
ATOM    793  CD2 TYR A  74     -11.305  -4.328   1.095  1.00 86.92           C  
ATOM    794  CE1 TYR A  74     -13.425  -2.506   0.756  1.00 86.92           C  
ATOM    795  CE2 TYR A  74     -12.313  -4.243   2.068  1.00 86.92           C  
ATOM    796  CZ  TYR A  74     -13.372  -3.327   1.902  1.00 86.92           C  
ATOM    797  OH  TYR A  74     -14.323  -3.230   2.866  1.00 86.92           O  
ATOM    798  H   TYR A  74      -9.849  -6.331  -0.903  1.00 86.92           H  
ATOM    799  HA  TYR A  74     -11.385  -4.513  -2.700  1.00 86.92           H  
ATOM    800  HB2 TYR A  74      -9.327  -3.805  -0.583  1.00 86.92           H  
ATOM    801  HB3 TYR A  74     -10.198  -2.681  -1.629  1.00 86.92           H  
ATOM    802  HD1 TYR A  74     -12.450  -1.954  -1.085  1.00 86.92           H  
ATOM    803  HD2 TYR A  74     -10.493  -5.027   1.228  1.00 86.92           H  
ATOM    804  HE1 TYR A  74     -14.224  -1.789   0.644  1.00 86.92           H  
ATOM    805  HE2 TYR A  74     -12.268  -4.879   2.939  1.00 86.92           H  
ATOM    806  HH  TYR A  74     -14.074  -3.756   3.629  1.00 86.92           H  
ATOM    807  N   ASN A  75      -9.565  -4.639  -4.376  1.00 87.63           N  
ATOM    808  CA  ASN A  75      -8.492  -4.450  -5.339  1.00 87.63           C  
ATOM    809  C   ASN A  75      -7.888  -3.064  -5.136  1.00 87.63           C  
ATOM    810  O   ASN A  75      -8.607  -2.079  -4.943  1.00 87.63           O  
ATOM    811  CB  ASN A  75      -9.007  -4.644  -6.765  1.00 87.63           C  
ATOM    812  CG  ASN A  75      -9.404  -6.076  -7.065  1.00 87.63           C  
ATOM    813  ND2 ASN A  75     -10.076  -6.285  -8.167  1.00 87.63           N  
ATOM    814  OD1 ASN A  75      -9.150  -7.012  -6.327  1.00 87.63           O  
ATOM    815  H   ASN A  75     -10.519  -4.497  -4.677  1.00 87.63           H  
ATOM    816  HA  ASN A  75      -7.714  -5.192  -5.158  1.00 87.63           H  
ATOM    817  HB2 ASN A  75      -9.857  -3.986  -6.947  1.00 87.63           H  
ATOM    818  HB3 ASN A  75      -8.214  -4.372  -7.461  1.00 87.63           H  
ATOM    819 HD21 ASN A  75     -10.204  -7.259  -8.404  1.00 87.63           H  
ATOM    820 HD22 ASN A  75     -10.034  -5.576  -8.886  1.00 87.63           H  
ATOM    821  N   VAL A  76      -6.568  -2.994  -5.182  1.00 88.67           N  
ATOM    822  CA  VAL A  76      -5.815  -1.775  -4.904  1.00 88.67           C  
ATOM    823  C   VAL A  76      -4.567  -1.731  -5.751  1.00 88.67           C  
ATOM    824  O   VAL A  76      -3.867  -2.725  -5.918  1.00 88.67           O  
ATOM    825  CB  VAL A  76      -5.469  -1.701  -3.417  1.00 88.67           C  
ATOM    826  CG1 VAL A  76      -4.607  -2.875  -2.956  1.00 88.67           C  
ATOM    827  CG2 VAL A  76      -4.829  -0.363  -3.025  1.00 88.67           C  
ATOM    828  H   VAL A  76      -6.047  -3.850  -5.309  1.00 88.67           H  
ATOM    829  HA  VAL A  76      -6.433  -0.912  -5.150  1.00 88.67           H  
ATOM    830  HB  VAL A  76      -6.421  -1.792  -2.893  1.00 88.67           H  
ATOM    831 HG11 VAL A  76      -4.619  -3.684  -3.687  1.00 88.67           H  
ATOM    832 HG12 VAL A  76      -3.568  -2.569  -2.834  1.00 88.67           H  
ATOM    833 HG13 VAL A  76      -5.037  -3.293  -2.046  1.00 88.67           H  
ATOM    834 HG21 VAL A  76      -3.856  -0.252  -3.503  1.00 88.67           H  
ATOM    835 HG22 VAL A  76      -5.483   0.456  -3.324  1.00 88.67           H  
ATOM    836 HG23 VAL A  76      -4.704  -0.327  -1.943  1.00 88.67           H  
ATOM    837  N   MET A  77      -4.257  -0.557  -6.270  1.00 88.22           N  
ATOM    838  CA  MET A  77      -3.040  -0.339  -7.029  1.00 88.22           C  
ATOM    839  C   MET A  77      -2.389   0.954  -6.566  1.00 88.22           C  
ATOM    840  O   MET A  77      -3.041   1.996  -6.481  1.00 88.22           O  
ATOM    841  CB  MET A  77      -3.384  -0.337  -8.520  1.00 88.22           C  
ATOM    842  CG  MET A  77      -2.128  -0.282  -9.392  1.00 88.22           C  
ATOM    843  SD  MET A  77      -2.453  -0.284 -11.173  1.00 88.22           S  
ATOM    844  CE  MET A  77      -3.147  -1.945 -11.395  1.00 88.22           C  
ATOM    845  H   MET A  77      -4.886   0.220  -6.128  1.00 88.22           H  
ATOM    846  HA  MET A  77      -2.339  -1.154  -6.849  1.00 88.22           H  
ATOM    847  HB2 MET A  77      -3.933  -1.250  -8.750  1.00 88.22           H  
ATOM    848  HB3 MET A  77      -4.020   0.518  -8.750  1.00 88.22           H  
ATOM    849  HG2 MET A  77      -1.491  -1.134  -9.156  1.00 88.22           H  
ATOM    850  HG3 MET A  77      -1.578   0.630  -9.160  1.00 88.22           H  
ATOM    851  HE1 MET A  77      -2.430  -2.688 -11.046  1.00 88.22           H  
ATOM    852  HE2 MET A  77      -3.346  -2.116 -12.453  1.00 88.22           H  
ATOM    853  HE3 MET A  77      -4.082  -2.043 -10.843  1.00 88.22           H  
ATOM    854  N   ALA A  78      -1.089   0.895  -6.293  1.00 87.30           N  
ATOM    855  CA  ALA A  78      -0.277   2.089  -6.130  1.00 87.30           C  
ATOM    856  C   ALA A  78       0.167   2.565  -7.517  1.00 87.30           C  
ATOM    857  O   ALA A  78       0.961   1.900  -8.179  1.00 87.30           O  
ATOM    858  CB  ALA A  78       0.903   1.772  -5.203  1.00 87.30           C  
ATOM    859  H   ALA A  78      -0.620   0.003  -6.359  1.00 87.30           H  
ATOM    860  HA  ALA A  78      -0.867   2.877  -5.662  1.00 87.30           H  
ATOM    861  HB1 ALA A  78       1.507   0.966  -5.619  1.00 87.30           H  
ATOM    862  HB2 ALA A  78       0.538   1.465  -4.222  1.00 87.30           H  
ATOM    863  HB3 ALA A  78       1.525   2.659  -5.081  1.00 87.30           H  
ATOM    864  N   TYR A  79      -0.334   3.705  -7.978  1.00 83.03           N  
ATOM    865  CA  TYR A  79       0.138   4.320  -9.221  1.00 83.03           C  
ATOM    866  C   TYR A  79       1.460   5.066  -9.012  1.00 83.03           C  
ATOM    867  O   TYR A  79       2.015   5.107  -7.908  1.00 83.03           O  
ATOM    868  CB  TYR A  79      -0.964   5.216  -9.799  1.00 83.03           C  
ATOM    869  CG  TYR A  79      -2.048   4.419 -10.488  1.00 83.03           C  
ATOM    870  CD1 TYR A  79      -1.850   3.949 -11.801  1.00 83.03           C  
ATOM    871  CD2 TYR A  79      -3.239   4.118  -9.806  1.00 83.03           C  
ATOM    872  CE1 TYR A  79      -2.861   3.210 -12.444  1.00 83.03           C  
ATOM    873  CE2 TYR A  79      -4.251   3.383 -10.454  1.00 83.03           C  
ATOM    874  CZ  TYR A  79      -4.066   2.933 -11.773  1.00 83.03           C  
ATOM    875  OH  TYR A  79      -5.048   2.230 -12.392  1.00 83.03           O  
ATOM    876  H   TYR A  79      -1.012   4.197  -7.414  1.00 83.03           H  
ATOM    877  HA  TYR A  79       0.336   3.537  -9.953  1.00 83.03           H  
ATOM    878  HB2 TYR A  79      -1.395   5.825  -9.005  1.00 83.03           H  
ATOM    879  HB3 TYR A  79      -0.549   5.900 -10.539  1.00 83.03           H  
ATOM    880  HD1 TYR A  79      -0.926   4.152 -12.322  1.00 83.03           H  
ATOM    881  HD2 TYR A  79      -3.353   4.419  -8.775  1.00 83.03           H  
ATOM    882  HE1 TYR A  79      -2.723   2.839 -13.450  1.00 83.03           H  
ATOM    883  HE2 TYR A  79      -5.170   3.121  -9.950  1.00 83.03           H  
ATOM    884  HH  TYR A  79      -5.765   1.992 -11.799  1.00 83.03           H  
ATOM    885  N   ASP A  80       1.966   5.678 -10.084  1.00 73.87           N  
ATOM    886  CA  ASP A  80       3.142   6.537 -10.029  1.00 73.87           C  
ATOM    887  C   ASP A  80       3.033   7.549  -8.880  1.00 73.87           C  
ATOM    888  O   ASP A  80       1.992   8.175  -8.647  1.00 73.87           O  
ATOM    889  CB  ASP A  80       3.367   7.248 -11.371  1.00 73.87           C  
ATOM    890  CG  ASP A  80       3.763   6.285 -12.494  1.00 73.87           C  
ATOM    891  OD1 ASP A  80       4.348   5.227 -12.165  1.00 73.87           O  
ATOM    892  OD2 ASP A  80       3.492   6.641 -13.657  1.00 73.87           O1-
ATOM    893  H   ASP A  80       1.514   5.559 -10.979  1.00 73.87           H  
ATOM    894  HA  ASP A  80       4.006   5.900  -9.838  1.00 73.87           H  
ATOM    895  HB2 ASP A  80       4.170   7.975 -11.250  1.00 73.87           H  
ATOM    896  HB3 ASP A  80       2.461   7.787 -11.648  1.00 73.87           H  
ATOM    897  N   LYS A  81       4.147   7.681  -8.149  1.00 77.49           N  
ATOM    898  CA  LYS A  81       4.266   8.440  -6.890  1.00 77.49           C  
ATOM    899  C   LYS A  81       3.495   7.846  -5.703  1.00 77.49           C  
ATOM    900  O   LYS A  81       3.185   8.582  -4.777  1.00 77.49           O  
ATOM    901  CB  LYS A  81       3.924   9.930  -7.089  1.00 77.49           C  
ATOM    902  CG  LYS A  81       4.587  10.594  -8.301  1.00 77.49           C  
ATOM    903  CD  LYS A  81       4.052  12.022  -8.448  1.00 77.49           C  
ATOM    904  CE  LYS A  81       4.707  12.705  -9.650  1.00 77.49           C  
ATOM    905  NZ  LYS A  81       4.185  14.081  -9.843  1.00 77.49           N1+
ATOM    906  H   LYS A  81       4.927   7.108  -8.438  1.00 77.49           H  
ATOM    907  HA  LYS A  81       5.308   8.399  -6.576  1.00 77.49           H  
ATOM    908  HB2 LYS A  81       2.842  10.035  -7.176  1.00 77.49           H  
ATOM    909  HB3 LYS A  81       4.227  10.476  -6.195  1.00 77.49           H  
ATOM    910  HG2 LYS A  81       4.355  10.047  -9.215  1.00 77.49           H  
ATOM    911  HG3 LYS A  81       5.668  10.614  -8.159  1.00 77.49           H  
ATOM    912  HD2 LYS A  81       4.269  12.583  -7.539  1.00 77.49           H  
ATOM    913  HD3 LYS A  81       2.972  11.982  -8.594  1.00 77.49           H  
ATOM    914  HE2 LYS A  81       5.785  12.733  -9.490  1.00 77.49           H  
ATOM    915  HE3 LYS A  81       4.516  12.103 -10.539  1.00 77.49           H  
ATOM    916  HZ1 LYS A  81       4.633  14.524 -10.632  1.00 77.49           H  
ATOM    917  HZ2 LYS A  81       4.355  14.646  -9.023  1.00 77.49           H  
ATOM    918  HZ3 LYS A  81       3.190  14.061 -10.016  1.00 77.49           H  
ATOM    919  N   CYS A  82       3.223   6.539  -5.705  1.00 85.53           N  
ATOM    920  CA  CYS A  82       2.620   5.843  -4.565  1.00 85.53           C  
ATOM    921  C   CYS A  82       1.214   6.355  -4.213  1.00 85.53           C  
ATOM    922  O   CYS A  82       0.792   6.350  -3.058  1.00 85.53           O  
ATOM    923  CB  CYS A  82       3.610   5.849  -3.389  1.00 85.53           C  
ATOM    924  SG  CYS A  82       5.197   5.084  -3.780  1.00 85.53           S  
ATOM    925  H   CYS A  82       3.370   6.005  -6.550  1.00 85.53           H  
ATOM    926  HA  CYS A  82       2.481   4.804  -4.863  1.00 85.53           H  
ATOM    927  HB2 CYS A  82       3.781   6.873  -3.060  1.00 85.53           H  
ATOM    928  HB3 CYS A  82       3.183   5.322  -2.536  1.00 85.53           H  
ATOM    929  N   ASN A  83       0.454   6.776  -5.222  1.00 86.13           N  
ATOM    930  CA  ASN A  83      -0.947   7.121  -5.027  1.00 86.13           C  
ATOM    931  C   ASN A  83      -1.782   5.841  -5.044  1.00 86.13           C  
ATOM    932  O   ASN A  83      -1.923   5.225  -6.103  1.00 86.13           O  
ATOM    933  CB  ASN A  83      -1.382   8.113  -6.111  1.00 86.13           C  
ATOM    934  CG  ASN A  83      -0.686   9.446  -5.950  1.00 86.13           C  
ATOM    935  ND2 ASN A  83       0.077   9.882  -6.921  1.00 86.13           N  
ATOM    936  OD1 ASN A  83      -0.829  10.133  -4.959  1.00 86.13           O  
ATOM    937  H   ASN A  83       0.822   6.715  -6.161  1.00 86.13           H  
ATOM    938  HA  ASN A  83      -1.077   7.603  -4.058  1.00 86.13           H  
ATOM    939  HB2 ASN A  83      -2.454   8.284  -6.024  1.00 86.13           H  
ATOM    940  HB3 ASN A  83      -1.177   7.696  -7.097  1.00 86.13           H  
ATOM    941 HD21 ASN A  83       0.384   9.246  -7.644  1.00 86.13           H  
ATOM    942 HD22 ASN A  83       0.607  10.706  -6.675  1.00 86.13           H  
ATOM    943  N   LEU A  84      -2.329   5.446  -3.893  1.00 86.31           N  
ATOM    944  CA  LEU A  84      -3.254   4.319  -3.820  1.00 86.31           C  
ATOM    945  C   LEU A  84      -4.567   4.674  -4.515  1.00 86.31           C  
ATOM    946  O   LEU A  84      -5.170   5.723  -4.280  1.00 86.31           O  
ATOM    947  CB  LEU A  84      -3.501   3.874  -2.367  1.00 86.31           C  
ATOM    948  CG  LEU A  84      -2.273   3.278  -1.659  1.00 86.31           C  
ATOM    949  CD1 LEU A  84      -2.627   2.945  -0.212  1.00 86.31           C  
ATOM    950  CD2 LEU A  84      -1.768   1.996  -2.322  1.00 86.31           C  
ATOM    951  H   LEU A  84      -2.146   5.975  -3.052  1.00 86.31           H  
ATOM    952  HA  LEU A  84      -2.821   3.481  -4.366  1.00 86.31           H  
ATOM    953  HB2 LEU A  84      -3.856   4.732  -1.796  1.00 86.31           H  
ATOM    954  HB3 LEU A  84      -4.293   3.125  -2.363  1.00 86.31           H  
ATOM    955  HG  LEU A  84      -1.477   4.022  -1.661  1.00 86.31           H  
ATOM    956 HD11 LEU A  84      -2.946   3.851   0.304  1.00 86.31           H  
ATOM    957 HD12 LEU A  84      -1.748   2.553   0.300  1.00 86.31           H  
ATOM    958 HD13 LEU A  84      -3.423   2.202  -0.172  1.00 86.31           H  
ATOM    959 HD21 LEU A  84      -1.437   2.200  -3.340  1.00 86.31           H  
ATOM    960 HD22 LEU A  84      -2.556   1.243  -2.328  1.00 86.31           H  
ATOM    961 HD23 LEU A  84      -0.920   1.608  -1.757  1.00 86.31           H  
ATOM    962  N   VAL A  85      -5.011   3.775  -5.378  1.00 86.77           N  
ATOM    963  CA  VAL A  85      -6.309   3.836  -6.035  1.00 86.77           C  
ATOM    964  C   VAL A  85      -6.983   2.498  -5.830  1.00 86.77           C  
ATOM    965  O   VAL A  85      -6.378   1.446  -6.028  1.00 86.77           O  
ATOM    966  CB  VAL A  85      -6.153   4.151  -7.525  1.00 86.77           C  
ATOM    967  CG1 VAL A  85      -7.481   4.096  -8.299  1.00 86.77           C  
ATOM    968  CG2 VAL A  85      -5.567   5.554  -7.733  1.00 86.77           C  
ATOM    969  H   VAL A  85      -4.425   2.978  -5.581  1.00 86.77           H  
ATOM    970  HA  VAL A  85      -6.925   4.608  -5.575  1.00 86.77           H  
ATOM    971  HB  VAL A  85      -5.469   3.409  -7.937  1.00 86.77           H  
ATOM    972 HG11 VAL A  85      -7.303   4.317  -9.351  1.00 86.77           H  
ATOM    973 HG12 VAL A  85      -7.914   3.097  -8.243  1.00 86.77           H  
ATOM    974 HG13 VAL A  85      -8.188   4.819  -7.893  1.00 86.77           H  
ATOM    975 HG21 VAL A  85      -4.584   5.622  -7.267  1.00 86.77           H  
ATOM    976 HG22 VAL A  85      -5.465   5.762  -8.798  1.00 86.77           H  
ATOM    977 HG23 VAL A  85      -6.221   6.296  -7.275  1.00 86.77           H  
ATOM    978  N   TRP A  86      -8.254   2.565  -5.469  1.00 85.74           N  
ATOM    979  CA  TRP A  86      -9.119   1.418  -5.277  1.00 85.74           C  
ATOM    980  C   TRP A  86     -10.023   1.354  -6.509  1.00 85.74           C  
ATOM    981  O   TRP A  86     -10.956   2.147  -6.582  1.00 85.74           O  
ATOM    982  CB  TRP A  86      -9.869   1.645  -3.959  1.00 85.74           C  
ATOM    983  CG  TRP A  86      -8.970   1.905  -2.793  1.00 85.74           C  
ATOM    984  CD1 TRP A  86      -8.544   3.112  -2.353  1.00 85.74           C  
ATOM    985  CD2 TRP A  86      -8.346   0.920  -1.924  1.00 85.74           C  
ATOM    986  CE2 TRP A  86      -7.530   1.602  -0.976  1.00 85.74           C  
ATOM    987  CE3 TRP A  86      -8.403  -0.483  -1.836  1.00 85.74           C  
ATOM    988  NE1 TRP A  86      -7.691   2.937  -1.280  1.00 85.74           N  
ATOM    989  CZ2 TRP A  86      -6.788   0.923  -0.002  1.00 85.74           C  
ATOM    990  CZ3 TRP A  86      -7.682  -1.174  -0.844  1.00 85.74           C  
ATOM    991  CH2 TRP A  86      -6.864  -0.479   0.061  1.00 85.74           C  
ATOM    992  H   TRP A  86      -8.672   3.469  -5.298  1.00 85.74           H  
ATOM    993  HA  TRP A  86      -8.540   0.499  -5.179  1.00 85.74           H  
ATOM    994  HB2 TRP A  86     -10.560   2.482  -4.058  1.00 85.74           H  
ATOM    995  HB3 TRP A  86     -10.448   0.751  -3.731  1.00 85.74           H  
ATOM    996  HD1 TRP A  86      -8.817   4.061  -2.792  1.00 85.74           H  
ATOM    997  HE1 TRP A  86      -7.243   3.697  -0.788  1.00 85.74           H  
ATOM    998  HE3 TRP A  86      -9.001  -1.027  -2.553  1.00 85.74           H  
ATOM    999  HZ2 TRP A  86      -6.165   1.467   0.693  1.00 85.74           H  
ATOM   1000  HZ3 TRP A  86      -7.720  -2.252  -0.806  1.00 85.74           H  
ATOM   1001  HH2 TRP A  86      -6.293  -1.021   0.799  1.00 85.74           H  
ATOM   1002  N   PRO A  87      -9.749   0.531  -7.539  1.00 78.15           N  
ATOM   1003  CA  PRO A  87     -10.356   0.708  -8.864  1.00 78.15           C  
ATOM   1004  C   PRO A  87     -11.889   0.711  -8.869  1.00 78.15           C  
ATOM   1005  O   PRO A  87     -12.492   1.489  -9.602  1.00 78.15           O  
ATOM   1006  CB  PRO A  87      -9.786  -0.424  -9.724  1.00 78.15           C  
ATOM   1007  CG  PRO A  87      -8.417  -0.672  -9.094  1.00 78.15           C  
ATOM   1008  CD  PRO A  87      -8.711  -0.486  -7.611  1.00 78.15           C  
ATOM   1009  HA  PRO A  87     -10.014   1.660  -9.270  1.00 78.15           H  
ATOM   1010  HB2 PRO A  87     -10.396  -1.321  -9.627  1.00 78.15           H  
ATOM   1011  HB3 PRO A  87      -9.701  -0.132 -10.771  1.00 78.15           H  
ATOM   1012  HG2 PRO A  87      -8.045  -1.673  -9.311  1.00 78.15           H  
ATOM   1013  HG3 PRO A  87      -7.709   0.086  -9.429  1.00 78.15           H  
ATOM   1014  HD2 PRO A  87      -9.109  -1.423  -7.220  1.00 78.15           H  
ATOM   1015  HD3 PRO A  87      -7.799  -0.211  -7.082  1.00 78.15           H  
ATOM   1016  N   ALA A  88     -12.520  -0.086  -8.002  1.00 76.53           N  
ATOM   1017  CA  ALA A  88     -13.977  -0.122  -7.865  1.00 76.53           C  
ATOM   1018  C   ALA A  88     -14.578   1.105  -7.145  1.00 76.53           C  
ATOM   1019  O   ALA A  88     -15.781   1.330  -7.227  1.00 76.53           O  
ATOM   1020  CB  ALA A  88     -14.353  -1.444  -7.185  1.00 76.53           C  
ATOM   1021  H   ALA A  88     -11.971  -0.704  -7.423  1.00 76.53           H  
ATOM   1022  HA  ALA A  88     -14.420  -0.129  -8.861  1.00 76.53           H  
ATOM   1023  HB1 ALA A  88     -14.197  -2.270  -7.879  1.00 76.53           H  
ATOM   1024  HB2 ALA A  88     -13.736  -1.610  -6.302  1.00 76.53           H  
ATOM   1025  HB3 ALA A  88     -15.401  -1.426  -6.888  1.00 76.53           H  
ATOM   1026  N   TRP A  89     -13.763   1.914  -6.465  1.00 64.32           N  
ATOM   1027  CA  TRP A  89     -14.233   2.968  -5.560  1.00 64.32           C  
ATOM   1028  C   TRP A  89     -13.473   4.311  -5.703  1.00 64.32           C  
ATOM   1029  O   TRP A  89     -13.764   5.288  -5.011  1.00 64.32           O  
ATOM   1030  CB  TRP A  89     -14.137   2.409  -4.141  1.00 64.32           C  
ATOM   1031  CG  TRP A  89     -14.875   1.164  -3.791  1.00 64.32           C  
ATOM   1032  CD1 TRP A  89     -16.165   1.095  -3.400  1.00 64.32           C  
ATOM   1033  CD2 TRP A  89     -14.353  -0.196  -3.700  1.00 64.32           C  
ATOM   1034  CE2 TRP A  89     -15.408  -1.056  -3.282  1.00 64.32           C  
ATOM   1035  CE3 TRP A  89     -13.095  -0.789  -3.934  1.00 64.32           C  
ATOM   1036  NE1 TRP A  89     -16.487  -0.216  -3.107  1.00 64.32           N  
ATOM   1037  CZ2 TRP A  89     -15.229  -2.438  -3.125  1.00 64.32           C  
ATOM   1038  CZ3 TRP A  89     -12.900  -2.175  -3.783  1.00 64.32           C  
ATOM   1039  CH2 TRP A  89     -13.966  -3.001  -3.383  1.00 64.32           C  
ATOM   1040  H   TRP A  89     -12.777   1.694  -6.460  1.00 64.32           H  
ATOM   1041  HA  TRP A  89     -15.282   3.186  -5.762  1.00 64.32           H  
ATOM   1042  HB2 TRP A  89     -14.484   3.180  -3.454  1.00 64.32           H  
ATOM   1043  HB3 TRP A  89     -13.087   2.170  -3.972  1.00 64.32           H  
ATOM   1044  HD1 TRP A  89     -16.832   1.941  -3.322  1.00 64.32           H  
ATOM   1045  HE1 TRP A  89     -17.403  -0.502  -2.791  1.00 64.32           H  
ATOM   1046  HE3 TRP A  89     -12.276  -0.158  -4.246  1.00 64.32           H  
ATOM   1047  HZ2 TRP A  89     -16.051  -3.062  -2.805  1.00 64.32           H  
ATOM   1048  HZ3 TRP A  89     -11.924  -2.599  -3.969  1.00 64.32           H  
ATOM   1049  HH2 TRP A  89     -13.813  -4.063  -3.257  1.00 64.32           H  
ATOM   1050  N   GLY A  90     -12.492   4.395  -6.605  1.00 68.78           N  
ATOM   1051  CA  GLY A  90     -11.656   5.572  -6.843  1.00 68.78           C  
ATOM   1052  C   GLY A  90     -10.625   5.864  -5.740  1.00 68.78           C  
ATOM   1053  O   GLY A  90     -10.200   4.993  -4.983  1.00 68.78           O  
ATOM   1054  H   GLY A  90     -12.233   3.536  -7.069  1.00 68.78           H  
ATOM   1055  HA2 GLY A  90     -11.121   5.435  -7.782  1.00 68.78           H  
ATOM   1056  HA3 GLY A  90     -12.309   6.439  -6.951  1.00 68.78           H  
ATOM   1057  N   LYS A  91     -10.178   7.128  -5.656  1.00 59.35           N  
ATOM   1058  CA  LYS A  91      -9.112   7.572  -4.727  1.00 59.35           C  
ATOM   1059  C   LYS A  91      -9.512   7.538  -3.245  1.00 59.35           C  
ATOM   1060  O   LYS A  91      -8.644   7.417  -2.394  1.00 59.35           O  
ATOM   1061  CB  LYS A  91      -8.636   8.991  -5.083  1.00 59.35           C  
ATOM   1062  CG  LYS A  91      -7.881   9.064  -6.418  1.00 59.35           C  
ATOM   1063  CD  LYS A  91      -7.334  10.480  -6.647  1.00 59.35           C  
ATOM   1064  CE  LYS A  91      -6.563  10.547  -7.969  1.00 59.35           C  
ATOM   1065  NZ  LYS A  91      -5.968  11.890  -8.187  1.00 59.35           N1+
ATOM   1066  H   LYS A  91     -10.561   7.796  -6.310  1.00 59.35           H  
ATOM   1067  HA  LYS A  91      -8.264   6.891  -4.804  1.00 59.35           H  
ATOM   1068  HB2 LYS A  91      -9.492   9.666  -5.109  1.00 59.35           H  
ATOM   1069  HB3 LYS A  91      -7.962   9.331  -4.297  1.00 59.35           H  
ATOM   1070  HG2 LYS A  91      -8.550   8.795  -7.235  1.00 59.35           H  
ATOM   1071  HG3 LYS A  91      -7.048   8.361  -6.393  1.00 59.35           H  
ATOM   1072  HD2 LYS A  91      -8.165  11.186  -6.668  1.00 59.35           H  
ATOM   1073  HD3 LYS A  91      -6.668  10.738  -5.824  1.00 59.35           H  
ATOM   1074  HE2 LYS A  91      -7.242  10.296  -8.784  1.00 59.35           H  
ATOM   1075  HE3 LYS A  91      -5.778   9.790  -7.948  1.00 59.35           H  
ATOM   1076  HZ1 LYS A  91      -5.459  11.911  -9.060  1.00 59.35           H  
ATOM   1077  HZ2 LYS A  91      -5.325  12.112  -7.441  1.00 59.35           H  
ATOM   1078  HZ3 LYS A  91      -6.686  12.600  -8.217  1.00 59.35           H  
ATOM   1079  N   LYS A  92     -10.806   7.662  -2.932  1.00 61.21           N  
ATOM   1080  CA  LYS A  92     -11.343   7.649  -1.553  1.00 61.21           C  
ATOM   1081  C   LYS A  92     -11.968   6.303  -1.171  1.00 61.21           C  
ATOM   1082  O   LYS A  92     -12.700   6.209  -0.198  1.00 61.21           O  
ATOM   1083  CB  LYS A  92     -12.334   8.807  -1.356  1.00 61.21           C  
ATOM   1084  CG  LYS A  92     -11.651  10.179  -1.407  1.00 61.21           C  
ATOM   1085  CD  LYS A  92     -12.653  11.268  -1.006  1.00 61.21           C  
ATOM   1086  CE  LYS A  92     -11.971  12.639  -0.951  1.00 61.21           C  
ATOM   1087  NZ  LYS A  92     -12.909  13.685  -0.468  1.00 61.21           N1+
ATOM   1088  H   LYS A  92     -11.468   7.690  -3.694  1.00 61.21           H  
ATOM   1089  HA  LYS A  92     -10.526   7.782  -0.843  1.00 61.21           H  
ATOM   1090  HB2 LYS A  92     -12.799   8.704  -0.375  1.00 61.21           H  
ATOM   1091  HB3 LYS A  92     -13.120   8.751  -2.109  1.00 61.21           H  
ATOM   1092  HG2 LYS A  92     -11.280  10.374  -2.413  1.00 61.21           H  
ATOM   1093  HG3 LYS A  92     -10.814  10.189  -0.709  1.00 61.21           H  
ATOM   1094  HD2 LYS A  92     -13.472  11.286  -1.725  1.00 61.21           H  
ATOM   1095  HD3 LYS A  92     -13.054  11.029  -0.021  1.00 61.21           H  
ATOM   1096  HE2 LYS A  92     -11.601  12.889  -1.945  1.00 61.21           H  
ATOM   1097  HE3 LYS A  92     -11.116  12.570  -0.279  1.00 61.21           H  
ATOM   1098  HZ1 LYS A  92     -13.239  13.452   0.458  1.00 61.21           H  
ATOM   1099  HZ2 LYS A  92     -12.451  14.583  -0.413  1.00 61.21           H  
ATOM   1100  HZ3 LYS A  92     -13.712  13.762  -1.075  1.00 61.21           H  
ATOM   1101  N   GLY A  93     -11.707   5.287  -1.979  1.00 62.75           N  
ATOM   1102  CA  GLY A  93     -12.483   4.065  -2.034  1.00 62.75           C  
ATOM   1103  C   GLY A  93     -11.992   2.886  -1.201  1.00 62.75           C  
ATOM   1104  O   GLY A  93     -12.320   1.745  -1.511  1.00 62.75           O  
ATOM   1105  H   GLY A  93     -11.051   5.432  -2.732  1.00 62.75           H  
ATOM   1106  HA2 GLY A  93     -12.399   3.782  -3.084  1.00 62.75           H  
ATOM   1107  HA3 GLY A  93     -13.522   4.265  -1.771  1.00 62.75           H  
ATOM   1108  N   GLY A  94     -11.133   3.149  -0.221  1.00 76.61           N  
ATOM   1109  CA  GLY A  94     -10.514   2.103   0.580  1.00 76.61           C  
ATOM   1110  C   GLY A  94     -11.476   1.430   1.561  1.00 76.61           C  
ATOM   1111  O   GLY A  94     -12.618   1.864   1.717  1.00 76.61           O  
ATOM   1112  H   GLY A  94     -11.000   4.111   0.056  1.00 76.61           H  
ATOM   1113  HA2 GLY A  94      -9.680   2.523   1.142  1.00 76.61           H  
ATOM   1114  HA3 GLY A  94     -10.132   1.329  -0.086  1.00 76.61           H  
ATOM   1115  N   PRO A  95     -11.013   0.371   2.241  1.00 83.77           N  
ATOM   1116  CA  PRO A  95     -11.748  -0.238   3.344  1.00 83.77           C  
ATOM   1117  C   PRO A  95     -12.096   0.805   4.415  1.00 83.77           C  
ATOM   1118  O   PRO A  95     -11.225   1.528   4.898  1.00 83.77           O  
ATOM   1119  CB  PRO A  95     -10.831  -1.336   3.890  1.00 83.77           C  
ATOM   1120  CG  PRO A  95      -9.439  -0.911   3.429  1.00 83.77           C  
ATOM   1121  CD  PRO A  95      -9.692  -0.214   2.106  1.00 83.77           C  
ATOM   1122  HA  PRO A  95     -12.669  -0.685   2.968  1.00 83.77           H  
ATOM   1123  HB2 PRO A  95     -10.886  -1.416   4.976  1.00 83.77           H  
ATOM   1124  HB3 PRO A  95     -11.084  -2.289   3.426  1.00 83.77           H  
ATOM   1125  HG2 PRO A  95      -8.775  -1.765   3.297  1.00 83.77           H  
ATOM   1126  HG3 PRO A  95      -9.024  -0.197   4.140  1.00 83.77           H  
ATOM   1127  HD2 PRO A  95      -8.920   0.534   1.930  1.00 83.77           H  
ATOM   1128  HD3 PRO A  95      -9.703  -0.946   1.297  1.00 83.77           H  
ATOM   1129  N   GLU A  96     -13.375   0.871   4.787  1.00 84.29           N  
ATOM   1130  CA  GLU A  96     -13.863   1.807   5.803  1.00 84.29           C  
ATOM   1131  C   GLU A  96     -13.183   1.584   7.157  1.00 84.29           C  
ATOM   1132  O   GLU A  96     -12.925   0.452   7.564  1.00 84.29           O  
ATOM   1133  CB  GLU A  96     -15.382   1.686   5.982  1.00 84.29           C  
ATOM   1134  CG  GLU A  96     -16.169   2.202   4.770  1.00 84.29           C  
ATOM   1135  CD  GLU A  96     -17.692   2.124   4.974  1.00 84.29           C  
ATOM   1136  OE1 GLU A  96     -18.408   2.756   4.168  1.00 84.29           O  
ATOM   1137  OE2 GLU A  96     -18.138   1.391   5.887  1.00 84.29           O1-
ATOM   1138  H   GLU A  96     -14.053   0.290   4.317  1.00 84.29           H  
ATOM   1139  HA  GLU A  96     -13.633   2.821   5.473  1.00 84.29           H  
ATOM   1140  HB2 GLU A  96     -15.675   2.274   6.852  1.00 84.29           H  
ATOM   1141  HB3 GLU A  96     -15.632   0.642   6.168  1.00 84.29           H  
ATOM   1142  HG2 GLU A  96     -15.880   3.237   4.585  1.00 84.29           H  
ATOM   1143  HG3 GLU A  96     -15.899   1.611   3.895  1.00 84.29           H  
ATOM   1144  N   GLY A  97     -12.913   2.682   7.866  1.00 87.04           N  
ATOM   1145  CA  GLY A  97     -12.254   2.654   9.172  1.00 87.04           C  
ATOM   1146  C   GLY A  97     -10.739   2.454   9.113  1.00 87.04           C  
ATOM   1147  O   GLY A  97     -10.103   2.524  10.162  1.00 87.04           O  
ATOM   1148  H   GLY A  97     -13.146   3.581   7.470  1.00 87.04           H  
ATOM   1149  HA2 GLY A  97     -12.448   3.593   9.690  1.00 87.04           H  
ATOM   1150  HA3 GLY A  97     -12.672   1.841   9.766  1.00 87.04           H  
ATOM   1151  N   LEU A  98     -10.163   2.253   7.923  1.00 88.95           N  
ATOM   1152  CA  LEU A  98      -8.719   2.216   7.726  1.00 88.95           C  
ATOM   1153  C   LEU A  98      -8.212   3.467   7.005  1.00 88.95           C  
ATOM   1154  O   LEU A  98      -8.783   3.917   6.010  1.00 88.95           O  
ATOM   1155  CB  LEU A  98      -8.293   0.942   6.984  1.00 88.95           C  
ATOM   1156  CG  LEU A  98      -8.618  -0.386   7.692  1.00 88.95           C  
ATOM   1157  CD1 LEU A  98      -8.005  -1.530   6.886  1.00 88.95           C  
ATOM   1158  CD2 LEU A  98      -8.055  -0.465   9.110  1.00 88.95           C  
ATOM   1159  H   LEU A  98     -10.744   2.184   7.100  1.00 88.95           H  
ATOM   1160  HA  LEU A  98      -8.244   2.197   8.706  1.00 88.95           H  
ATOM   1161  HB2 LEU A  98      -8.774   0.946   6.006  1.00 88.95           H  
ATOM   1162  HB3 LEU A  98      -7.215   0.996   6.828  1.00 88.95           H  
ATOM   1163  HG  LEU A  98      -9.698  -0.530   7.733  1.00 88.95           H  
ATOM   1164 HD11 LEU A  98      -8.140  -2.473   7.414  1.00 88.95           H  
ATOM   1165 HD12 LEU A  98      -8.516  -1.588   5.925  1.00 88.95           H  
ATOM   1166 HD13 LEU A  98      -6.941  -1.351   6.730  1.00 88.95           H  
ATOM   1167 HD21 LEU A  98      -8.173  -1.471   9.513  1.00 88.95           H  
ATOM   1168 HD22 LEU A  98      -8.623   0.216   9.744  1.00 88.95           H  
ATOM   1169 HD23 LEU A  98      -7.003  -0.180   9.122  1.00 88.95           H  
ATOM   1170  N   THR A  99      -7.074   3.969   7.466  1.00 89.07           N  
ATOM   1171  CA  THR A  99      -6.291   5.013   6.807  1.00 89.07           C  
ATOM   1172  C   THR A  99      -4.960   4.419   6.373  1.00 89.07           C  
ATOM   1173  O   THR A  99      -4.316   3.712   7.142  1.00 89.07           O  
ATOM   1174  CB  THR A  99      -6.075   6.216   7.732  1.00 89.07           C  
ATOM   1175  CG2 THR A  99      -5.311   7.354   7.055  1.00 89.07           C  
ATOM   1176  OG1 THR A  99      -7.321   6.752   8.111  1.00 89.07           O  
ATOM   1177  H   THR A  99      -6.681   3.541   8.293  1.00 89.07           H  
ATOM   1178  HA  THR A  99      -6.824   5.367   5.924  1.00 89.07           H  
ATOM   1179  HB  THR A  99      -5.536   5.896   8.624  1.00 89.07           H  
ATOM   1180  HG1 THR A  99      -7.203   7.160   8.972  1.00 89.07           H  
ATOM   1181 HG21 THR A  99      -5.825   7.665   6.145  1.00 89.07           H  
ATOM   1182 HG22 THR A  99      -4.296   7.038   6.817  1.00 89.07           H  
ATOM   1183 HG23 THR A  99      -5.243   8.201   7.737  1.00 89.07           H  
ATOM   1184  N   PHE A 100      -4.546   4.717   5.144  1.00 90.00           N  
ATOM   1185  CA  PHE A 100      -3.255   4.311   4.593  1.00 90.00           C  
ATOM   1186  C   PHE A 100      -2.371   5.550   4.517  1.00 90.00           C  
ATOM   1187  O   PHE A 100      -2.491   6.344   3.581  1.00 90.00           O  
ATOM   1188  CB  PHE A 100      -3.447   3.657   3.216  1.00 90.00           C  
ATOM   1189  CG  PHE A 100      -4.253   2.375   3.236  1.00 90.00           C  
ATOM   1190  CD1 PHE A 100      -3.607   1.130   3.138  1.00 90.00           C  
ATOM   1191  CD2 PHE A 100      -5.653   2.421   3.373  1.00 90.00           C  
ATOM   1192  CE1 PHE A 100      -4.354  -0.061   3.198  1.00 90.00           C  
ATOM   1193  CE2 PHE A 100      -6.396   1.234   3.452  1.00 90.00           C  
ATOM   1194  CZ  PHE A 100      -5.747  -0.009   3.365  1.00 90.00           C  
ATOM   1195  H   PHE A 100      -5.106   5.348   4.588  1.00 90.00           H  
ATOM   1196  HA  PHE A 100      -2.770   3.587   5.248  1.00 90.00           H  
ATOM   1197  HB2 PHE A 100      -2.461   3.448   2.802  1.00 90.00           H  
ATOM   1198  HB3 PHE A 100      -3.940   4.364   2.548  1.00 90.00           H  
ATOM   1199  HD1 PHE A 100      -2.532   1.090   3.041  1.00 90.00           H  
ATOM   1200  HD2 PHE A 100      -6.163   3.370   3.452  1.00 90.00           H  
ATOM   1201  HE1 PHE A 100      -3.858  -1.018   3.138  1.00 90.00           H  
ATOM   1202  HE2 PHE A 100      -7.464   1.291   3.600  1.00 90.00           H  
ATOM   1203  HZ  PHE A 100      -6.315  -0.924   3.435  1.00 90.00           H  
ATOM   1204  N   GLU A 101      -1.525   5.741   5.519  1.00 90.19           N  
ATOM   1205  CA  GLU A 101      -0.567   6.838   5.547  1.00 90.19           C  
ATOM   1206  C   GLU A 101       0.667   6.451   4.741  1.00 90.19           C  
ATOM   1207  O   GLU A 101       1.226   5.375   4.922  1.00 90.19           O  
ATOM   1208  CB  GLU A 101      -0.250   7.216   6.993  1.00 90.19           C  
ATOM   1209  CG  GLU A 101       0.689   8.430   7.063  1.00 90.19           C  
ATOM   1210  CD  GLU A 101       0.700   9.103   8.444  1.00 90.19           C  
ATOM   1211  OE1 GLU A 101       1.198  10.250   8.508  1.00 90.19           O  
ATOM   1212  OE2 GLU A 101       0.098   8.541   9.386  1.00 90.19           O1-
ATOM   1213  H   GLU A 101      -1.435   5.039   6.240  1.00 90.19           H  
ATOM   1214  HA  GLU A 101      -1.019   7.714   5.082  1.00 90.19           H  
ATOM   1215  HB2 GLU A 101       0.195   6.369   7.515  1.00 90.19           H  
ATOM   1216  HB3 GLU A 101      -1.198   7.470   7.467  1.00 90.19           H  
ATOM   1217  HG2 GLU A 101       0.360   9.159   6.324  1.00 90.19           H  
ATOM   1218  HG3 GLU A 101       1.698   8.115   6.795  1.00 90.19           H  
ATOM   1219  N   TYR A 102       1.051   7.295   3.788  1.00 90.46           N  
ATOM   1220  CA  TYR A 102       2.246   7.068   2.990  1.00 90.46           C  
ATOM   1221  C   TYR A 102       3.484   7.479   3.787  1.00 90.46           C  
ATOM   1222  O   TYR A 102       3.587   8.627   4.209  1.00 90.46           O  
ATOM   1223  CB  TYR A 102       2.129   7.835   1.671  1.00 90.46           C  
ATOM   1224  CG  TYR A 102       3.439   7.937   0.923  1.00 90.46           C  
ATOM   1225  CD1 TYR A 102       4.214   9.099   1.078  1.00 90.46           C  
ATOM   1226  CD2 TYR A 102       3.921   6.857   0.158  1.00 90.46           C  
ATOM   1227  CE1 TYR A 102       5.460   9.206   0.449  1.00 90.46           C  
ATOM   1228  CE2 TYR A 102       5.170   6.964  -0.487  1.00 90.46           C  
ATOM   1229  CZ  TYR A 102       5.931   8.146  -0.344  1.00 90.46           C  
ATOM   1230  OH  TYR A 102       7.132   8.305  -0.949  1.00 90.46           O  
ATOM   1231  H   TYR A 102       0.630   8.213   3.763  1.00 90.46           H  
ATOM   1232  HA  TYR A 102       2.338   6.007   2.758  1.00 90.46           H  
ATOM   1233  HB2 TYR A 102       1.387   7.347   1.038  1.00 90.46           H  
ATOM   1234  HB3 TYR A 102       1.771   8.843   1.880  1.00 90.46           H  
ATOM   1235  HD1 TYR A 102       3.875   9.885   1.737  1.00 90.46           H  
ATOM   1236  HD2 TYR A 102       3.356   5.938   0.109  1.00 90.46           H  
ATOM   1237  HE1 TYR A 102       6.062  10.088   0.613  1.00 90.46           H  
ATOM   1238  HE2 TYR A 102       5.575   6.127  -1.037  1.00 90.46           H  
ATOM   1239  HH  TYR A 102       7.552   9.092  -0.595  1.00 90.46           H  
ATOM   1240  N   GLU A 103       4.432   6.556   3.918  1.00 90.88           N  
ATOM   1241  CA  GLU A 103       5.680   6.775   4.652  1.00 90.88           C  
ATOM   1242  C   GLU A 103       6.807   7.165   3.694  1.00 90.88           C  
ATOM   1243  O   GLU A 103       7.398   8.240   3.773  1.00 90.88           O  
ATOM   1244  CB  GLU A 103       6.055   5.479   5.389  1.00 90.88           C  
ATOM   1245  CG  GLU A 103       5.071   5.082   6.493  1.00 90.88           C  
ATOM   1246  CD  GLU A 103       5.106   6.014   7.710  1.00 90.88           C  
ATOM   1247  OE1 GLU A 103       4.083   6.015   8.427  1.00 90.88           O  
ATOM   1248  OE2 GLU A 103       6.178   6.609   7.960  1.00 90.88           O1-
ATOM   1249  H   GLU A 103       4.264   5.633   3.544  1.00 90.88           H  
ATOM   1250  HA  GLU A 103       5.568   7.575   5.383  1.00 90.88           H  
ATOM   1251  HB2 GLU A 103       7.057   5.572   5.806  1.00 90.88           H  
ATOM   1252  HB3 GLU A 103       6.089   4.660   4.669  1.00 90.88           H  
ATOM   1253  HG2 GLU A 103       4.063   5.028   6.082  1.00 90.88           H  
ATOM   1254  HG3 GLU A 103       5.340   4.077   6.819  1.00 90.88           H  
ATOM   1255  N   GLU A 104       7.115   6.273   2.752  1.00 91.86           N  
ATOM   1256  CA  GLU A 104       8.295   6.404   1.906  1.00 91.86           C  
ATOM   1257  C   GLU A 104       8.166   5.629   0.588  1.00 91.86           C  
ATOM   1258  O   GLU A 104       7.353   4.709   0.428  1.00 91.86           O  
ATOM   1259  CB  GLU A 104       9.568   6.000   2.685  1.00 91.86           C  
ATOM   1260  CG  GLU A 104       9.605   4.511   3.056  1.00 91.86           C  
ATOM   1261  CD  GLU A 104      10.823   4.094   3.896  1.00 91.86           C  
ATOM   1262  OE1 GLU A 104      10.678   3.121   4.687  1.00 91.86           O  
ATOM   1263  OE2 GLU A 104      11.888   4.725   3.739  1.00 91.86           O1-
ATOM   1264  H   GLU A 104       6.550   5.439   2.674  1.00 91.86           H  
ATOM   1265  HA  GLU A 104       8.399   7.458   1.649  1.00 91.86           H  
ATOM   1266  HB2 GLU A 104       9.636   6.594   3.596  1.00 91.86           H  
ATOM   1267  HB3 GLU A 104      10.435   6.233   2.067  1.00 91.86           H  
ATOM   1268  HG2 GLU A 104       8.695   4.274   3.608  1.00 91.86           H  
ATOM   1269  HG3 GLU A 104       9.613   3.940   2.127  1.00 91.86           H  
ATOM   1270  N   ARG A 105       9.017   6.009  -0.371  1.00 90.96           N  
ATOM   1271  CA  ARG A 105       9.130   5.401  -1.697  1.00 90.96           C  
ATOM   1272  C   ARG A 105      10.590   5.208  -2.051  1.00 90.96           C  
ATOM   1273  O   ARG A 105      11.353   6.172  -2.037  1.00 90.96           O  
ATOM   1274  CB  ARG A 105       8.449   6.287  -2.749  1.00 90.96           C  
ATOM   1275  CG  ARG A 105       8.543   5.721  -4.170  1.00 90.96           C  
ATOM   1276  CD  ARG A 105       7.979   6.692  -5.210  1.00 90.96           C  
ATOM   1277  NE  ARG A 105       8.891   7.831  -5.431  1.00 90.96           N  
ATOM   1278  CZ  ARG A 105       8.902   8.637  -6.472  1.00 90.96           C  
ATOM   1279  NH1 ARG A 105       8.068   8.480  -7.462  1.00 90.96           N1+
ATOM   1280  NH2 ARG A 105       9.766   9.609  -6.552  1.00 90.96           N  
ATOM   1281  H   ARG A 105       9.685   6.726  -0.129  1.00 90.96           H  
ATOM   1282  HA  ARG A 105       8.641   4.427  -1.669  1.00 90.96           H  
ATOM   1283  HB2 ARG A 105       8.904   7.277  -2.723  1.00 90.96           H  
ATOM   1284  HB3 ARG A 105       7.392   6.376  -2.497  1.00 90.96           H  
ATOM   1285  HG2 ARG A 105       9.575   5.493  -4.437  1.00 90.96           H  
ATOM   1286  HG3 ARG A 105       7.966   4.796  -4.191  1.00 90.96           H  
ATOM   1287  HD2 ARG A 105       7.841   6.140  -6.139  1.00 90.96           H  
ATOM   1288  HD3 ARG A 105       7.009   7.056  -4.872  1.00 90.96           H  
ATOM   1289  HE  ARG A 105       9.553   8.010  -4.689  1.00 90.96           H  
ATOM   1290 HH11 ARG A 105       8.231   8.967  -8.331  1.00 90.96           H  
ATOM   1291 HH12 ARG A 105       7.534   7.623  -7.454  1.00 90.96           H  
ATOM   1292 HH21 ARG A 105      10.442   9.727  -5.811  1.00 90.96           H  
ATOM   1293 HH22 ARG A 105       9.766  10.242  -7.339  1.00 90.96           H  
ATOM   1294  N   TRP A 106      10.935   4.016  -2.522  1.00 91.25           N  
ATOM   1295  CA  TRP A 106      12.253   3.715  -3.077  1.00 91.25           C  
ATOM   1296  C   TRP A 106      12.133   2.954  -4.402  1.00 91.25           C  
ATOM   1297  O   TRP A 106      11.081   2.386  -4.698  1.00 91.25           O  
ATOM   1298  CB  TRP A 106      13.102   2.959  -2.050  1.00 91.25           C  
ATOM   1299  CG  TRP A 106      12.600   1.609  -1.649  1.00 91.25           C  
ATOM   1300  CD1 TRP A 106      13.081   0.416  -2.074  1.00 91.25           C  
ATOM   1301  CD2 TRP A 106      11.535   1.291  -0.704  1.00 91.25           C  
ATOM   1302  CE2 TRP A 106      11.447  -0.128  -0.584  1.00 91.25           C  
ATOM   1303  CE3 TRP A 106      10.641   2.058   0.069  1.00 91.25           C  
ATOM   1304  NE1 TRP A 106      12.411  -0.611  -1.438  1.00 91.25           N  
ATOM   1305  CZ2 TRP A 106      10.521  -0.758   0.255  1.00 91.25           C  
ATOM   1306  CZ3 TRP A 106       9.685   1.433   0.885  1.00 91.25           C  
ATOM   1307  CH2 TRP A 106       9.627   0.033   0.990  1.00 91.25           C  
ATOM   1308  H   TRP A 106      10.244   3.280  -2.514  1.00 91.25           H  
ATOM   1309  HA  TRP A 106      12.762   4.658  -3.273  1.00 91.25           H  
ATOM   1310  HB2 TRP A 106      13.178   3.569  -1.150  1.00 91.25           H  
ATOM   1311  HB3 TRP A 106      14.114   2.846  -2.440  1.00 91.25           H  
ATOM   1312  HD1 TRP A 106      13.897   0.282  -2.769  1.00 91.25           H  
ATOM   1313  HE1 TRP A 106      12.650  -1.588  -1.534  1.00 91.25           H  
ATOM   1314  HE3 TRP A 106      10.706   3.136   0.057  1.00 91.25           H  
ATOM   1315  HZ2 TRP A 106      10.519  -1.834   0.345  1.00 91.25           H  
ATOM   1316  HZ3 TRP A 106       9.010   2.046   1.464  1.00 91.25           H  
ATOM   1317  HH2 TRP A 106       8.916  -0.435   1.655  1.00 91.25           H  
ATOM   1318  N   PRO A 107      13.156   2.982  -5.270  1.00 88.96           N  
ATOM   1319  CA  PRO A 107      13.153   2.181  -6.489  1.00 88.96           C  
ATOM   1320  C   PRO A 107      13.125   0.678  -6.176  1.00 88.96           C  
ATOM   1321  O   PRO A 107      13.813   0.235  -5.261  1.00 88.96           O  
ATOM   1322  CB  PRO A 107      14.431   2.573  -7.235  1.00 88.96           C  
ATOM   1323  CG  PRO A 107      14.839   3.915  -6.628  1.00 88.96           C  
ATOM   1324  CD  PRO A 107      14.364   3.787  -5.187  1.00 88.96           C  
ATOM   1325  HA  PRO A 107      12.285   2.445  -7.094  1.00 88.96           H  
ATOM   1326  HB2 PRO A 107      14.237   2.670  -8.303  1.00 88.96           H  
ATOM   1327  HB3 PRO A 107      15.218   1.842  -7.052  1.00 88.96           H  
ATOM   1328  HG2 PRO A 107      15.915   4.078  -6.686  1.00 88.96           H  
ATOM   1329  HG3 PRO A 107      14.298   4.722  -7.123  1.00 88.96           H  
ATOM   1330  HD2 PRO A 107      14.182   4.779  -4.773  1.00 88.96           H  
ATOM   1331  HD3 PRO A 107      15.112   3.258  -4.596  1.00 88.96           H  
ATOM   1332  N   LYS A 108      12.387  -0.110  -6.965  1.00 82.19           N  
ATOM   1333  CA  LYS A 108      12.458  -1.579  -6.929  1.00 82.19           C  
ATOM   1334  C   LYS A 108      13.874  -2.041  -7.256  1.00 82.19           C  
ATOM   1335  O   LYS A 108      14.562  -1.448  -8.099  1.00 82.19           O  
ATOM   1336  CB  LYS A 108      11.475  -2.231  -7.919  1.00 82.19           C  
ATOM   1337  CG  LYS A 108      10.006  -2.117  -7.489  1.00 82.19           C  
ATOM   1338  CD  LYS A 108       9.050  -2.603  -8.589  1.00 82.19           C  
ATOM   1339  CE  LYS A 108       7.661  -1.984  -8.383  1.00 82.19           C  
ATOM   1340  NZ  LYS A 108       6.705  -2.333  -9.471  1.00 82.19           N1+
ATOM   1341  H   LYS A 108      11.842   0.318  -7.700  1.00 82.19           H  
ATOM   1342  HA  LYS A 108      12.232  -1.923  -5.920  1.00 82.19           H  
ATOM   1343  HB2 LYS A 108      11.616  -1.775  -8.900  1.00 82.19           H  
ATOM   1344  HB3 LYS A 108      11.713  -3.291  -8.006  1.00 82.19           H  
ATOM   1345  HG2 LYS A 108       9.784  -1.081  -7.232  1.00 82.19           H  
ATOM   1346  HG3 LYS A 108       9.847  -2.733  -6.604  1.00 82.19           H  
ATOM   1347  HD2 LYS A 108       9.442  -2.307  -9.563  1.00 82.19           H  
ATOM   1348  HD3 LYS A 108       8.992  -3.690  -8.551  1.00 82.19           H  
ATOM   1349  HE2 LYS A 108       7.285  -2.297  -7.409  1.00 82.19           H  
ATOM   1350  HE3 LYS A 108       7.769  -0.901  -8.329  1.00 82.19           H  
ATOM   1351  HZ1 LYS A 108       7.072  -2.092 -10.381  1.00 82.19           H  
ATOM   1352  HZ2 LYS A 108       5.841  -1.819  -9.376  1.00 82.19           H  
ATOM   1353  HZ3 LYS A 108       6.478  -3.317  -9.457  1.00 82.19           H  
ATOM   1354  N   ASN A 109      14.260  -3.154  -6.649  1.00 83.35           N  
ATOM   1355  CA  ASN A 109      15.495  -3.850  -6.974  1.00 83.35           C  
ATOM   1356  C   ASN A 109      15.446  -4.413  -8.409  1.00 83.35           C  
ATOM   1357  O   ASN A 109      14.392  -4.488  -9.046  1.00 83.35           O  
ATOM   1358  CB  ASN A 109      15.719  -4.914  -5.891  1.00 83.35           C  
ATOM   1359  CG  ASN A 109      16.081  -4.329  -4.542  1.00 83.35           C  
ATOM   1360  ND2 ASN A 109      15.781  -5.034  -3.479  1.00 83.35           N  
ATOM   1361  OD1 ASN A 109      16.647  -3.252  -4.444  1.00 83.35           O  
ATOM   1362  H   ASN A 109      13.626  -3.587  -5.994  1.00 83.35           H  
ATOM   1363  HA  ASN A 109      16.316  -3.134  -6.931  1.00 83.35           H  
ATOM   1364  HB2 ASN A 109      16.507  -5.610  -6.179  1.00 83.35           H  
ATOM   1365  HB3 ASN A 109      14.794  -5.475  -5.760  1.00 83.35           H  
ATOM   1366 HD21 ASN A 109      15.909  -4.603  -2.574  1.00 83.35           H  
ATOM   1367 HD22 ASN A 109      15.275  -5.903  -3.572  1.00 83.35           H  
ATOM   1368  N   LYS A 110      16.607  -4.791  -8.963  1.00 79.89           N  
ATOM   1369  CA  LYS A 110      16.710  -5.298 -10.351  1.00 79.89           C  
ATOM   1370  C   LYS A 110      15.941  -6.607 -10.576  1.00 79.89           C  
ATOM   1371  O   LYS A 110      15.547  -6.883 -11.708  1.00 79.89           O  
ATOM   1372  CB  LYS A 110      18.180  -5.502 -10.747  1.00 79.89           C  
ATOM   1373  CG  LYS A 110      18.943  -4.185 -10.941  1.00 79.89           C  
ATOM   1374  CD  LYS A 110      20.384  -4.480 -11.382  1.00 79.89           C  
ATOM   1375  CE  LYS A 110      21.164  -3.176 -11.583  1.00 79.89           C  
ATOM   1376  NZ  LYS A 110      22.594  -3.440 -11.887  1.00 79.89           N1+
ATOM   1377  H   LYS A 110      17.430  -4.762  -8.378  1.00 79.89           H  
ATOM   1378  HA  LYS A 110      16.249  -4.574 -11.022  1.00 79.89           H  
ATOM   1379  HB2 LYS A 110      18.209  -6.051 -11.688  1.00 79.89           H  
ATOM   1380  HB3 LYS A 110      18.675  -6.109  -9.989  1.00 79.89           H  
ATOM   1381  HG2 LYS A 110      18.958  -3.628 -10.004  1.00 79.89           H  
ATOM   1382  HG3 LYS A 110      18.445  -3.587 -11.704  1.00 79.89           H  
ATOM   1383  HD2 LYS A 110      20.868  -5.079 -10.611  1.00 79.89           H  
ATOM   1384  HD3 LYS A 110      20.368  -5.046 -12.313  1.00 79.89           H  
ATOM   1385  HE2 LYS A 110      21.083  -2.584 -10.672  1.00 79.89           H  
ATOM   1386  HE3 LYS A 110      20.700  -2.610 -12.390  1.00 79.89           H  
ATOM   1387  HZ1 LYS A 110      22.690  -3.987 -12.731  1.00 79.89           H  
ATOM   1388  HZ2 LYS A 110      23.098  -2.572 -12.003  1.00 79.89           H  
ATOM   1389  HZ3 LYS A 110      23.024  -3.947 -11.127  1.00 79.89           H  
ATOM   1390  N   ASP A 111      15.743  -7.387  -9.520  1.00 81.56           N  
ATOM   1391  CA  ASP A 111      14.906  -8.592  -9.480  1.00 81.56           C  
ATOM   1392  C   ASP A 111      13.398  -8.276  -9.447  1.00 81.56           C  
ATOM   1393  O   ASP A 111      12.578  -9.151  -9.712  1.00 81.56           O  
ATOM   1394  CB  ASP A 111      15.326  -9.450  -8.271  1.00 81.56           C  
ATOM   1395  CG  ASP A 111      15.272  -8.710  -6.928  1.00 81.56           C  
ATOM   1396  OD1 ASP A 111      14.793  -7.552  -6.926  1.00 81.56           O  
ATOM   1397  OD2 ASP A 111      15.816  -9.251  -5.949  1.00 81.56           O1-
ATOM   1398  H   ASP A 111      16.006  -7.038  -8.609  1.00 81.56           H  
ATOM   1399  HA  ASP A 111      15.083  -9.179 -10.381  1.00 81.56           H  
ATOM   1400  HB2 ASP A 111      16.347  -9.795  -8.436  1.00 81.56           H  
ATOM   1401  HB3 ASP A 111      14.683 -10.329  -8.218  1.00 81.56           H  
ATOM   1402  N   GLY A 112      13.026  -7.014  -9.216  1.00 74.40           N  
ATOM   1403  CA  GLY A 112      11.645  -6.565  -9.087  1.00 74.40           C  
ATOM   1404  C   GLY A 112      11.113  -6.612  -7.657  1.00 74.40           C  
ATOM   1405  O   GLY A 112       9.912  -6.387  -7.478  1.00 74.40           O  
ATOM   1406  H   GLY A 112      13.748  -6.361  -8.949  1.00 74.40           H  
ATOM   1407  HA2 GLY A 112      10.999  -7.184  -9.709  1.00 74.40           H  
ATOM   1408  HA3 GLY A 112      11.588  -5.532  -9.429  1.00 74.40           H  
ATOM   1409  N   GLU A 113      11.958  -6.884  -6.661  1.00 82.54           N  
ATOM   1410  CA  GLU A 113      11.580  -6.905  -5.249  1.00 82.54           C  
ATOM   1411  C   GLU A 113      11.582  -5.528  -4.580  1.00 82.54           C  
ATOM   1412  O   GLU A 113      12.176  -4.556  -5.067  1.00 82.54           O  
ATOM   1413  CB  GLU A 113      12.401  -7.946  -4.458  1.00 82.54           C  
ATOM   1414  CG  GLU A 113      12.067  -9.403  -4.839  1.00 82.54           C  
ATOM   1415  CD  GLU A 113      10.555  -9.684  -4.783  1.00 82.54           C  
ATOM   1416  OE1 GLU A 113       9.988 -10.182  -5.780  1.00 82.54           O  
ATOM   1417  OE2 GLU A 113       9.844  -9.156  -3.899  1.00 82.54           O1-
ATOM   1418  H   GLU A 113      12.924  -7.093  -6.867  1.00 82.54           H  
ATOM   1419  HA  GLU A 113      10.538  -7.219  -5.192  1.00 82.54           H  
ATOM   1420  HB2 GLU A 113      13.465  -7.762  -4.604  1.00 82.54           H  
ATOM   1421  HB3 GLU A 113      12.193  -7.828  -3.395  1.00 82.54           H  
ATOM   1422  HG2 GLU A 113      12.586 -10.076  -4.157  1.00 82.54           H  
ATOM   1423  HG3 GLU A 113      12.436  -9.594  -5.846  1.00 82.54           H  
ATOM   1424  N   CYS A 114      10.845  -5.497  -3.470  1.00 81.66           N  
ATOM   1425  CA  CYS A 114      10.946  -4.531  -2.389  1.00 81.66           C  
ATOM   1426  C   CYS A 114      11.613  -5.256  -1.215  1.00 81.66           C  
ATOM   1427  O   CYS A 114      12.444  -4.605  -0.563  1.00 81.66           O  
ATOM   1428  CB  CYS A 114       9.546  -4.029  -2.007  1.00 81.66           C  
ATOM   1429  SG  CYS A 114       8.601  -3.317  -3.365  1.00 81.66           S  
ATOM   1430  OXT CYS A 114      11.275  -6.450  -1.012  1.00 81.66           O1-
ATOM   1431  H   CYS A 114      10.530  -6.395  -3.130  1.00 81.66           H  
ATOM   1432  HA  CYS A 114      11.592  -3.701  -2.676  1.00 81.66           H  
ATOM   1433  HB2 CYS A 114       8.991  -4.865  -1.581  1.00 81.66           H  
ATOM   1434  HB3 CYS A 114       9.668  -3.280  -1.225  1.00 81.66           H  
END
