# Supplementary material for: The structural landscape and diversity of Pyricularia oryzae MAX effectors revisited
Source: PLoS Pathog. 2024 May 6;20(5):e1012176. doi: 10.1371/journal.ppat.1012176 (PMC11132498; doi:10.1371/journal.ppat.1012176)
Supplement: S1 File — (ZIP) [file ppat.1012176.s018.zip › Supplementary_Data/MAX82.pdb]

ATOM      1  N   GLU A  26      -4.864  -4.977  14.820  1.00 91.26           N  
ATOM      2  CA  GLU A  26      -3.999  -4.095  14.033  1.00 91.26           C  
ATOM      3  C   GLU A  26      -3.164  -4.918  13.050  1.00 91.26           C  
ATOM      4  O   GLU A  26      -2.604  -5.962  13.390  1.00 91.26           O  
ATOM      5  CB  GLU A  26      -3.088  -3.247  14.929  1.00 91.26           C  
ATOM      6  CG  GLU A  26      -3.866  -2.235  15.779  1.00 91.26           C  
ATOM      7  CD  GLU A  26      -2.899  -1.304  16.518  1.00 91.26           C  
ATOM      8  OE1 GLU A  26      -2.996  -0.079  16.300  1.00 91.26           O  
ATOM      9  OE2 GLU A  26      -2.040  -1.832  17.266  1.00 91.26           O1-
ATOM     10  H   GLU A  26      -4.391  -5.594  15.464  1.00 91.26           H  
ATOM     11  HA  GLU A  26      -4.606  -3.405  13.447  1.00 91.26           H  
ATOM     12  HB2 GLU A  26      -2.396  -2.699  14.290  1.00 91.26           H  
ATOM     13  HB3 GLU A  26      -2.508  -3.905  15.577  1.00 91.26           H  
ATOM     14  HG2 GLU A  26      -4.521  -1.655  15.128  1.00 91.26           H  
ATOM     15  HG3 GLU A  26      -4.489  -2.764  16.500  1.00 91.26           H  
ATOM     16  N   CYS A  27      -3.063  -4.417  11.829  1.00 93.90           N  
ATOM     17  CA  CYS A  27      -2.176  -4.921  10.804  1.00 93.90           C  
ATOM     18  C   CYS A  27      -0.921  -4.061  10.759  1.00 93.90           C  
ATOM     19  O   CYS A  27      -0.996  -2.831  10.754  1.00 93.90           O  
ATOM     20  CB  CYS A  27      -2.881  -4.892   9.450  1.00 93.90           C  
ATOM     21  SG  CYS A  27      -4.483  -5.723   9.363  1.00 93.90           S  
ATOM     22  H   CYS A  27      -3.540  -3.552  11.622  1.00 93.90           H  
ATOM     23  HA  CYS A  27      -1.899  -5.951  11.029  1.00 93.90           H  
ATOM     24  HB2 CYS A  27      -3.035  -3.852   9.161  1.00 93.90           H  
ATOM     25  HB3 CYS A  27      -2.216  -5.351   8.720  1.00 93.90           H  
ATOM     26  N   GLN A  28       0.231  -4.711  10.652  1.00 95.53           N  
ATOM     27  CA  GLN A  28       1.462  -4.050  10.250  1.00 95.53           C  
ATOM     28  C   GLN A  28       1.613  -4.215   8.741  1.00 95.53           C  
ATOM     29  O   GLN A  28       1.639  -5.349   8.255  1.00 95.53           O  
ATOM     30  CB  GLN A  28       2.631  -4.661  11.026  1.00 95.53           C  
ATOM     31  CG  GLN A  28       3.919  -3.860  10.810  1.00 95.53           C  
ATOM     32  CD  GLN A  28       5.090  -4.423  11.609  1.00 95.53           C  
ATOM     33  NE2 GLN A  28       6.063  -3.603  11.927  1.00 95.53           N  
ATOM     34  OE1 GLN A  28       5.182  -5.605  11.937  1.00 95.53           O  
ATOM     35  H   GLN A  28       0.209  -5.720  10.626  1.00 95.53           H  
ATOM     36  HA  GLN A  28       1.411  -2.988  10.491  1.00 95.53           H  
ATOM     37  HB2 GLN A  28       2.392  -4.657  12.089  1.00 95.53           H  
ATOM     38  HB3 GLN A  28       2.780  -5.694  10.710  1.00 95.53           H  
ATOM     39  HG2 GLN A  28       3.746  -2.829  11.117  1.00 95.53           H  
ATOM     40  HG3 GLN A  28       4.188  -3.862   9.754  1.00 95.53           H  
ATOM     41 HE21 GLN A  28       6.759  -3.933  12.580  1.00 95.53           H  
ATOM     42 HE22 GLN A  28       5.986  -2.626  11.681  1.00 95.53           H  
ATOM     43  N   TRP A  29       1.711  -3.112   8.002  1.00 95.05           N  
ATOM     44  CA  TRP A  29       1.957  -3.144   6.562  1.00 95.05           C  
ATOM     45  C   TRP A  29       3.338  -2.590   6.217  1.00 95.05           C  
ATOM     46  O   TRP A  29       3.891  -1.751   6.928  1.00 95.05           O  
ATOM     47  CB  TRP A  29       0.816  -2.479   5.789  1.00 95.05           C  
ATOM     48  CG  TRP A  29       0.742  -0.990   5.896  1.00 95.05           C  
ATOM     49  CD1 TRP A  29       0.003  -0.290   6.787  1.00 95.05           C  
ATOM     50  CD2 TRP A  29       1.429   0.005   5.080  1.00 95.05           C  
ATOM     51  CE2 TRP A  29       1.057   1.301   5.544  1.00 95.05           C  
ATOM     52  CE3 TRP A  29       2.299  -0.056   3.971  1.00 95.05           C  
ATOM     53  NE1 TRP A  29       0.149   1.062   6.548  1.00 95.05           N  
ATOM     54  CZ2 TRP A  29       1.550   2.480   4.972  1.00 95.05           C  
ATOM     55  CZ3 TRP A  29       2.741   1.124   3.350  1.00 95.05           C  
ATOM     56  CH2 TRP A  29       2.385   2.388   3.849  1.00 95.05           C  
ATOM     57  H   TRP A  29       1.725  -2.213   8.460  1.00 95.05           H  
ATOM     58  HA  TRP A  29       1.970  -4.186   6.240  1.00 95.05           H  
ATOM     59  HB2 TRP A  29      -0.130  -2.905   6.121  1.00 95.05           H  
ATOM     60  HB3 TRP A  29       0.927  -2.731   4.735  1.00 95.05           H  
ATOM     61  HD1 TRP A  29      -0.618  -0.727   7.555  1.00 95.05           H  
ATOM     62  HE1 TRP A  29      -0.334   1.791   7.054  1.00 95.05           H  
ATOM     63  HE3 TRP A  29       2.565  -1.017   3.556  1.00 95.05           H  
ATOM     64  HZ2 TRP A  29       1.241   3.442   5.352  1.00 95.05           H  
ATOM     65  HZ3 TRP A  29       3.296   1.065   2.425  1.00 95.05           H  
ATOM     66  HH2 TRP A  29       2.722   3.285   3.352  1.00 95.05           H  
ATOM     67  N   PHE A  30       3.900  -3.096   5.122  1.00 95.77           N  
ATOM     68  CA  PHE A  30       5.253  -2.827   4.656  1.00 95.77           C  
ATOM     69  C   PHE A  30       5.211  -2.411   3.194  1.00 95.77           C  
ATOM     70  O   PHE A  30       4.679  -3.154   2.364  1.00 95.77           O  
ATOM     71  CB  PHE A  30       6.129  -4.082   4.791  1.00 95.77           C  
ATOM     72  CG  PHE A  30       6.125  -4.715   6.161  1.00 95.77           C  
ATOM     73  CD1 PHE A  30       7.093  -4.348   7.110  1.00 95.77           C  
ATOM     74  CD2 PHE A  30       5.140  -5.663   6.491  1.00 95.77           C  
ATOM     75  CE1 PHE A  30       7.084  -4.929   8.387  1.00 95.77           C  
ATOM     76  CE2 PHE A  30       5.125  -6.238   7.770  1.00 95.77           C  
ATOM     77  CZ  PHE A  30       6.102  -5.877   8.713  1.00 95.77           C  
ATOM     78  H   PHE A  30       3.361  -3.770   4.597  1.00 95.77           H  
ATOM     79  HA  PHE A  30       5.693  -2.025   5.249  1.00 95.77           H  
ATOM     80  HB2 PHE A  30       7.153  -3.822   4.523  1.00 95.77           H  
ATOM     81  HB3 PHE A  30       5.791  -4.830   4.074  1.00 95.77           H  
ATOM     82  HD1 PHE A  30       7.834  -3.601   6.867  1.00 95.77           H  
ATOM     83  HD2 PHE A  30       4.390  -5.942   5.766  1.00 95.77           H  
ATOM     84  HE1 PHE A  30       7.818  -4.629   9.121  1.00 95.77           H  
ATOM     85  HE2 PHE A  30       4.356  -6.956   8.016  1.00 95.77           H  
ATOM     86  HZ  PHE A  30       6.098  -6.319   9.698  1.00 95.77           H  
ATOM     87  N   LEU A  31       5.830  -1.275   2.879  1.00 97.16           N  
ATOM     88  CA  LEU A  31       6.192  -0.914   1.513  1.00 97.16           C  
ATOM     89  C   LEU A  31       7.612  -1.393   1.249  1.00 97.16           C  
ATOM     90  O   LEU A  31       8.533  -1.024   1.982  1.00 97.16           O  
ATOM     91  CB  LEU A  31       6.109   0.606   1.334  1.00 97.16           C  
ATOM     92  CG  LEU A  31       6.325   1.109  -0.101  1.00 97.16           C  
ATOM     93  CD1 LEU A  31       5.291   0.561  -1.082  1.00 97.16           C  
ATOM     94  CD2 LEU A  31       6.219   2.632  -0.106  1.00 97.16           C  
ATOM     95  H   LEU A  31       6.245  -0.740   3.627  1.00 97.16           H  
ATOM     96  HA  LEU A  31       5.507  -1.396   0.816  1.00 97.16           H  
ATOM     97  HB2 LEU A  31       5.133   0.959   1.669  1.00 97.16           H  
ATOM     98  HB3 LEU A  31       6.865   1.062   1.973  1.00 97.16           H  
ATOM     99  HG  LEU A  31       7.320   0.824  -0.442  1.00 97.16           H  
ATOM    100 HD11 LEU A  31       5.384   1.075  -2.038  1.00 97.16           H  
ATOM    101 HD12 LEU A  31       4.286   0.721  -0.692  1.00 97.16           H  
ATOM    102 HD13 LEU A  31       5.455  -0.504  -1.251  1.00 97.16           H  
ATOM    103 HD21 LEU A  31       6.459   3.009  -1.101  1.00 97.16           H  
ATOM    104 HD22 LEU A  31       5.206   2.937   0.158  1.00 97.16           H  
ATOM    105 HD23 LEU A  31       6.917   3.069   0.607  1.00 97.16           H  
ATOM    106  N   LYS A  32       7.794  -2.182   0.196  1.00 97.29           N  
ATOM    107  CA  LYS A  32       9.099  -2.669  -0.242  1.00 97.29           C  
ATOM    108  C   LYS A  32       9.420  -2.164  -1.637  1.00 97.29           C  
ATOM    109  O   LYS A  32       8.524  -2.046  -2.468  1.00 97.29           O  
ATOM    110  CB  LYS A  32       9.162  -4.197  -0.185  1.00 97.29           C  
ATOM    111  CG  LYS A  32       8.989  -4.733   1.240  1.00 97.29           C  
ATOM    112  CD  LYS A  32       9.081  -6.258   1.227  1.00 97.29           C  
ATOM    113  CE  LYS A  32       8.907  -6.789   2.649  1.00 97.29           C  
ATOM    114  NZ  LYS A  32       9.082  -8.258   2.679  1.00 97.29           N1+
ATOM    115  H   LYS A  32       6.990  -2.430  -0.363  1.00 97.29           H  
ATOM    116  HA  LYS A  32       9.860  -2.270   0.429  1.00 97.29           H  
ATOM    117  HB2 LYS A  32      10.128  -4.523  -0.570  1.00 97.29           H  
ATOM    118  HB3 LYS A  32       8.379  -4.608  -0.822  1.00 97.29           H  
ATOM    119  HG2 LYS A  32       9.775  -4.328   1.877  1.00 97.29           H  
ATOM    120  HG3 LYS A  32       8.017  -4.438   1.635  1.00 97.29           H  
ATOM    121  HD2 LYS A  32      10.058  -6.550   0.841  1.00 97.29           H  
ATOM    122  HD3 LYS A  32       8.303  -6.661   0.580  1.00 97.29           H  
ATOM    123  HE2 LYS A  32       9.646  -6.306   3.288  1.00 97.29           H  
ATOM    124  HE3 LYS A  32       7.916  -6.513   3.009  1.00 97.29           H  
ATOM    125  HZ1 LYS A  32       8.973  -8.608   3.620  1.00 97.29           H  
ATOM    126  HZ2 LYS A  32       8.400  -8.702   2.080  1.00 97.29           H  
ATOM    127  HZ3 LYS A  32      10.007  -8.495   2.349  1.00 97.29           H  
ATOM    128  N   ASN A  33      10.694  -1.897  -1.888  1.00 95.93           N  
ATOM    129  CA  ASN A  33      11.193  -1.603  -3.229  1.00 95.93           C  
ATOM    130  C   ASN A  33      11.558  -2.897  -3.991  1.00 95.93           C  
ATOM    131  O   ASN A  33      11.453  -4.004  -3.457  1.00 95.93           O  
ATOM    132  CB  ASN A  33      12.354  -0.598  -3.101  1.00 95.93           C  
ATOM    133  CG  ASN A  33      13.618  -1.179  -2.492  1.00 95.93           C  
ATOM    134  ND2 ASN A  33      14.591  -0.349  -2.205  1.00 95.93           N  
ATOM    135  OD1 ASN A  33      13.779  -2.374  -2.307  1.00 95.93           O  
ATOM    136  H   ASN A  33      11.363  -2.064  -1.150  1.00 95.93           H  
ATOM    137  HA  ASN A  33      10.403  -1.112  -3.797  1.00 95.93           H  
ATOM    138  HB2 ASN A  33      12.026   0.244  -2.492  1.00 95.93           H  
ATOM    139  HB3 ASN A  33      12.601  -0.209  -4.089  1.00 95.93           H  
ATOM    140 HD21 ASN A  33      15.444  -0.756  -1.850  1.00 95.93           H  
ATOM    141 HD22 ASN A  33      14.474   0.646  -2.335  1.00 95.93           H  
ATOM    142  N   LYS A  34      12.043  -2.753  -5.229  1.00 94.26           N  
ATOM    143  CA  LYS A  34      12.312  -3.870  -6.149  1.00 94.26           C  
ATOM    144  C   LYS A  34      13.385  -4.845  -5.668  1.00 94.26           C  
ATOM    145  O   LYS A  34      13.422  -5.975  -6.135  1.00 94.26           O  
ATOM    146  CB  LYS A  34      12.650  -3.326  -7.548  1.00 94.26           C  
ATOM    147  CG  LYS A  34      14.008  -2.606  -7.635  1.00 94.26           C  
ATOM    148  CD  LYS A  34      14.247  -2.089  -9.058  1.00 94.26           C  
ATOM    149  CE  LYS A  34      15.622  -1.420  -9.181  1.00 94.26           C  
ATOM    150  NZ  LYS A  34      15.857  -0.941 -10.567  1.00 94.26           N1+
ATOM    151  H   LYS A  34      11.903  -1.844  -5.645  1.00 94.26           H  
ATOM    152  HA  LYS A  34      11.399  -4.460  -6.234  1.00 94.26           H  
ATOM    153  HB2 LYS A  34      11.864  -2.638  -7.858  1.00 94.26           H  
ATOM    154  HB3 LYS A  34      12.653  -4.162  -8.247  1.00 94.26           H  
ATOM    155  HG2 LYS A  34      14.805  -3.306  -7.384  1.00 94.26           H  
ATOM    156  HG3 LYS A  34      14.029  -1.770  -6.937  1.00 94.26           H  
ATOM    157  HD2 LYS A  34      14.189  -2.926  -9.753  1.00 94.26           H  
ATOM    158  HD3 LYS A  34      13.467  -1.371  -9.312  1.00 94.26           H  
ATOM    159  HE2 LYS A  34      16.389  -2.142  -8.899  1.00 94.26           H  
ATOM    160  HE3 LYS A  34      15.669  -0.585  -8.482  1.00 94.26           H  
ATOM    161  HZ1 LYS A  34      15.817  -1.708 -11.223  1.00 94.26           H  
ATOM    162  HZ2 LYS A  34      15.144  -0.280 -10.841  1.00 94.26           H  
ATOM    163  HZ3 LYS A  34      16.757  -0.491 -10.656  1.00 94.26           H  
ATOM    164  N   VAL A  35      14.251  -4.416  -4.747  1.00 93.86           N  
ATOM    165  CA  VAL A  35      15.291  -5.268  -4.146  1.00 93.86           C  
ATOM    166  C   VAL A  35      14.829  -5.924  -2.840  1.00 93.86           C  
ATOM    167  O   VAL A  35      15.610  -6.597  -2.181  1.00 93.86           O  
ATOM    168  CB  VAL A  35      16.641  -4.536  -4.000  1.00 93.86           C  
ATOM    169  CG1 VAL A  35      17.192  -4.121  -5.370  1.00 93.86           C  
ATOM    170  CG2 VAL A  35      16.579  -3.282  -3.123  1.00 93.86           C  
ATOM    171  H   VAL A  35      14.104  -3.499  -4.351  1.00 93.86           H  
ATOM    172  HA  VAL A  35      15.475  -6.106  -4.819  1.00 93.86           H  
ATOM    173  HB  VAL A  35      17.362  -5.223  -3.556  1.00 93.86           H  
ATOM    174 HG11 VAL A  35      17.239  -4.992  -6.023  1.00 93.86           H  
ATOM    175 HG12 VAL A  35      16.559  -3.358  -5.824  1.00 93.86           H  
ATOM    176 HG13 VAL A  35      18.200  -3.724  -5.249  1.00 93.86           H  
ATOM    177 HG21 VAL A  35      17.589  -2.901  -2.972  1.00 93.86           H  
ATOM    178 HG22 VAL A  35      16.162  -3.537  -2.148  1.00 93.86           H  
ATOM    179 HG23 VAL A  35      15.978  -2.512  -3.606  1.00 93.86           H  
ATOM    180  N   GLY A  36      13.560  -5.745  -2.457  1.00 92.62           N  
ATOM    181  CA  GLY A  36      12.972  -6.351  -1.264  1.00 92.62           C  
ATOM    182  C   GLY A  36      13.201  -5.566   0.029  1.00 92.62           C  
ATOM    183  O   GLY A  36      12.743  -6.009   1.085  1.00 92.62           O  
ATOM    184  H   GLY A  36      12.959  -5.172  -3.032  1.00 92.62           H  
ATOM    185  HA2 GLY A  36      13.386  -7.350  -1.127  1.00 92.62           H  
ATOM    186  HA3 GLY A  36      11.896  -6.441  -1.417  1.00 92.62           H  
ATOM    187  N   ASN A  37      13.844  -4.395  -0.034  1.00 95.87           N  
ATOM    188  CA  ASN A  37      14.065  -3.560   1.141  1.00 95.87           C  
ATOM    189  C   ASN A  37      12.767  -2.878   1.550  1.00 95.87           C  
ATOM    190  O   ASN A  37      12.116  -2.222   0.735  1.00 95.87           O  
ATOM    191  CB  ASN A  37      15.156  -2.505   0.892  1.00 95.87           C  
ATOM    192  CG  ASN A  37      16.545  -3.092   0.775  1.00 95.87           C  
ATOM    193  ND2 ASN A  37      17.505  -2.309   0.343  1.00 95.87           N  
ATOM    194  OD1 ASN A  37      16.799  -4.237   1.088  1.00 95.87           O  
ATOM    195  H   ASN A  37      14.125  -4.045  -0.939  1.00 95.87           H  
ATOM    196  HA  ASN A  37      14.390  -4.199   1.962  1.00 95.87           H  
ATOM    197  HB2 ASN A  37      15.169  -1.804   1.726  1.00 95.87           H  
ATOM    198  HB3 ASN A  37      14.924  -1.947  -0.014  1.00 95.87           H  
ATOM    199 HD21 ASN A  37      18.420  -2.736   0.310  1.00 95.87           H  
ATOM    200 HD22 ASN A  37      17.357  -1.319   0.212  1.00 95.87           H  
ATOM    201  N   THR A  38      12.437  -2.980   2.832  1.00 95.94           N  
ATOM    202  CA  THR A  38      11.360  -2.202   3.436  1.00 95.94           C  
ATOM    203  C   THR A  38      11.760  -0.729   3.472  1.00 95.94           C  
ATOM    204  O   THR A  38      12.719  -0.363   4.144  1.00 95.94           O  
ATOM    205  CB  THR A  38      11.062  -2.714   4.845  1.00 95.94           C  
ATOM    206  CG2 THR A  38       9.903  -1.974   5.495  1.00 95.94           C  
ATOM    207  OG1 THR A  38      10.688  -4.076   4.804  1.00 95.94           O  
ATOM    208  H   THR A  38      12.999  -3.562   3.436  1.00 95.94           H  
ATOM    209  HA  THR A  38      10.457  -2.313   2.836  1.00 95.94           H  
ATOM    210  HB  THR A  38      11.950  -2.608   5.469  1.00 95.94           H  
ATOM    211  HG1 THR A  38      10.609  -4.355   5.720  1.00 95.94           H  
ATOM    212 HG21 THR A  38       9.744  -2.389   6.490  1.00 95.94           H  
ATOM    213 HG22 THR A  38       9.001  -2.084   4.892  1.00 95.94           H  
ATOM    214 HG23 THR A  38      10.143  -0.917   5.605  1.00 95.94           H  
ATOM    215  N   VAL A  39      11.017   0.112   2.756  1.00 95.10           N  
ATOM    216  CA  VAL A  39      11.215   1.572   2.722  1.00 95.10           C  
ATOM    217  C   VAL A  39      10.235   2.311   3.631  1.00 95.10           C  
ATOM    218  O   VAL A  39      10.481   3.450   4.010  1.00 95.10           O  
ATOM    219  CB  VAL A  39      11.128   2.119   1.287  1.00 95.10           C  
ATOM    220  CG1 VAL A  39      12.250   1.553   0.408  1.00 95.10           C  
ATOM    221  CG2 VAL A  39       9.785   1.813   0.613  1.00 95.10           C  
ATOM    222  H   VAL A  39      10.254  -0.276   2.220  1.00 95.10           H  
ATOM    223  HA  VAL A  39      12.210   1.810   3.099  1.00 95.10           H  
ATOM    224  HB  VAL A  39      11.250   3.201   1.324  1.00 95.10           H  
ATOM    225 HG11 VAL A  39      12.139   0.475   0.291  1.00 95.10           H  
ATOM    226 HG12 VAL A  39      12.218   2.027  -0.573  1.00 95.10           H  
ATOM    227 HG13 VAL A  39      13.213   1.764   0.871  1.00 95.10           H  
ATOM    228 HG21 VAL A  39       9.729   2.350  -0.334  1.00 95.10           H  
ATOM    229 HG22 VAL A  39       8.965   2.157   1.244  1.00 95.10           H  
ATOM    230 HG23 VAL A  39       9.685   0.745   0.421  1.00 95.10           H  
ATOM    231  N   HIS A  40       9.122   1.669   3.990  1.00 95.45           N  
ATOM    232  CA  HIS A  40       8.157   2.211   4.937  1.00 95.45           C  
ATOM    233  C   HIS A  40       7.434   1.088   5.675  1.00 95.45           C  
ATOM    234  O   HIS A  40       7.234  -0.010   5.149  1.00 95.45           O  
ATOM    235  CB  HIS A  40       7.167   3.132   4.213  1.00 95.45           C  
ATOM    236  CG  HIS A  40       6.250   3.856   5.157  1.00 95.45           C  
ATOM    237  CD2 HIS A  40       4.983   3.481   5.507  1.00 95.45           C  
ATOM    238  ND1 HIS A  40       6.540   5.002   5.858  1.00 95.45           N  
ATOM    239  CE1 HIS A  40       5.459   5.328   6.586  1.00 95.45           C  
ATOM    240  NE2 HIS A  40       4.485   4.424   6.407  1.00 95.45           N  
ATOM    241  H   HIS A  40       8.965   0.737   3.635  1.00 95.45           H  
ATOM    242  HA  HIS A  40       8.693   2.807   5.676  1.00 95.45           H  
ATOM    243  HB2 HIS A  40       6.555   2.550   3.524  1.00 95.45           H  
ATOM    244  HB3 HIS A  40       7.717   3.876   3.636  1.00 95.45           H  
ATOM    245  HD1 HIS A  40       7.367   5.574   5.758  1.00 95.45           H  
ATOM    246  HD2 HIS A  40       4.476   2.588   5.174  1.00 95.45           H  
ATOM    247  HE1 HIS A  40       5.365   6.214   7.196  1.00 95.45           H  
ATOM    248  N   THR A  41       7.034   1.362   6.910  1.00 95.11           N  
ATOM    249  CA  THR A  41       6.225   0.464   7.731  1.00 95.11           C  
ATOM    250  C   THR A  41       5.276   1.292   8.568  1.00 95.11           C  
ATOM    251  O   THR A  41       5.699   2.274   9.175  1.00 95.11           O  
ATOM    252  CB  THR A  41       7.107  -0.385   8.650  1.00 95.11           C  
ATOM    253  CG2 THR A  41       6.338  -1.364   9.531  1.00 95.11           C  
ATOM    254  OG1 THR A  41       7.951  -1.169   7.847  1.00 95.11           O  
ATOM    255  H   THR A  41       7.173   2.295   7.271  1.00 95.11           H  
ATOM    256  HA  THR A  41       5.642  -0.195   7.089  1.00 95.11           H  
ATOM    257  HB  THR A  41       7.711   0.268   9.280  1.00 95.11           H  
ATOM    258  HG1 THR A  41       7.830  -0.857   6.948  1.00 95.11           H  
ATOM    259 HG21 THR A  41       5.691  -0.827  10.224  1.00 95.11           H  
ATOM    260 HG22 THR A  41       7.066  -1.948  10.095  1.00 95.11           H  
ATOM    261 HG23 THR A  41       5.741  -2.034   8.911  1.00 95.11           H  
ATOM    262  N   ASN A  42       4.017   0.874   8.631  1.00 95.20           N  
ATOM    263  CA  ASN A  42       3.034   1.513   9.493  1.00 95.20           C  
ATOM    264  C   ASN A  42       2.042   0.494  10.057  1.00 95.20           C  
ATOM    265  O   ASN A  42       1.977  -0.657   9.612  1.00 95.20           O  
ATOM    266  CB  ASN A  42       2.347   2.648   8.715  1.00 95.20           C  
ATOM    267  CG  ASN A  42       1.929   3.813   9.585  1.00 95.20           C  
ATOM    268  ND2 ASN A  42       1.686   4.953   8.989  1.00 95.20           N  
ATOM    269  OD1 ASN A  42       1.833   3.726  10.798  1.00 95.20           O  
ATOM    270  H   ASN A  42       3.732   0.055   8.114  1.00 95.20           H  
ATOM    271  HA  ASN A  42       3.558   1.950  10.344  1.00 95.20           H  
ATOM    272  HB2 ASN A  42       1.449   2.276   8.221  1.00 95.20           H  
ATOM    273  HB3 ASN A  42       3.023   3.031   7.952  1.00 95.20           H  
ATOM    274 HD21 ASN A  42       1.797   5.013   7.987  1.00 95.20           H  
ATOM    275 HD22 ASN A  42       1.552   5.761   9.580  1.00 95.20           H  
ATOM    276  N   TYR A  43       1.273   0.939  11.044  1.00 94.54           N  
ATOM    277  CA  TYR A  43       0.195   0.177  11.651  1.00 94.54           C  
ATOM    278  C   TYR A  43      -1.148   0.763  11.246  1.00 94.54           C  
ATOM    279  O   TYR A  43      -1.329   1.978  11.172  1.00 94.54           O  
ATOM    280  CB  TYR A  43       0.351   0.122  13.170  1.00 94.54           C  
ATOM    281  CG  TYR A  43       1.636  -0.548  13.607  1.00 94.54           C  
ATOM    282  CD1 TYR A  43       1.696  -1.950  13.726  1.00 94.54           C  
ATOM    283  CD2 TYR A  43       2.775   0.235  13.869  1.00 94.54           C  
ATOM    284  CE1 TYR A  43       2.896  -2.568  14.132  1.00 94.54           C  
ATOM    285  CE2 TYR A  43       3.976  -0.377  14.271  1.00 94.54           C  
ATOM    286  CZ  TYR A  43       4.033  -1.780  14.409  1.00 94.54           C  
ATOM    287  OH  TYR A  43       5.186  -2.374  14.813  1.00 94.54           O  
ATOM    288  H   TYR A  43       1.341   1.916  11.290  1.00 94.54           H  
ATOM    289  HA  TYR A  43       0.239  -0.849  11.286  1.00 94.54           H  
ATOM    290  HB2 TYR A  43       0.314   1.135  13.571  1.00 94.54           H  
ATOM    291  HB3 TYR A  43      -0.491  -0.427  13.592  1.00 94.54           H  
ATOM    292  HD1 TYR A  43       0.820  -2.544  13.513  1.00 94.54           H  
ATOM    293  HD2 TYR A  43       2.722   1.309  13.767  1.00 94.54           H  
ATOM    294  HE1 TYR A  43       2.954  -3.640  14.246  1.00 94.54           H  
ATOM    295  HE2 TYR A  43       4.843   0.230  14.481  1.00 94.54           H  
ATOM    296  HH  TYR A  43       5.850  -1.722  15.049  1.00 94.54           H  
ATOM    297  N   ILE A  44      -2.100  -0.120  10.978  1.00 94.66           N  
ATOM    298  CA  ILE A  44      -3.442   0.253  10.560  1.00 94.66           C  
ATOM    299  C   ILE A  44      -4.447  -0.767  11.086  1.00 94.66           C  
ATOM    300  O   ILE A  44      -4.122  -1.940  11.249  1.00 94.66           O  
ATOM    301  CB  ILE A  44      -3.463   0.406   9.027  1.00 94.66           C  
ATOM    302  CG1 ILE A  44      -4.735   1.149   8.607  1.00 94.66           C  
ATOM    303  CG2 ILE A  44      -3.322  -0.938   8.297  1.00 94.66           C  
ATOM    304  CD1 ILE A  44      -4.782   1.456   7.117  1.00 94.66           C  
ATOM    305  H   ILE A  44      -1.880  -1.104  11.039  1.00 94.66           H  
ATOM    306  HA  ILE A  44      -3.682   1.218  11.007  1.00 94.66           H  
ATOM    307  HB  ILE A  44      -2.615   1.030   8.744  1.00 94.66           H  
ATOM    308 HG12 ILE A  44      -5.601   0.536   8.855  1.00 94.66           H  
ATOM    309 HG13 ILE A  44      -4.795   2.091   9.152  1.00 94.66           H  
ATOM    310 HG21 ILE A  44      -4.241  -1.519   8.380  1.00 94.66           H  
ATOM    311 HG22 ILE A  44      -2.497  -1.515   8.717  1.00 94.66           H  
ATOM    312 HG23 ILE A  44      -3.109  -0.749   7.245  1.00 94.66           H  
ATOM    313 HD11 ILE A  44      -5.610   2.146   6.953  1.00 94.66           H  
ATOM    314 HD12 ILE A  44      -3.844   1.911   6.798  1.00 94.66           H  
ATOM    315 HD13 ILE A  44      -4.949   0.544   6.545  1.00 94.66           H  
ATOM    316  N   LYS A  45      -5.680  -0.345  11.368  1.00 94.94           N  
ATOM    317  CA  LYS A  45      -6.747  -1.280  11.748  1.00 94.94           C  
ATOM    318  C   LYS A  45      -7.076  -2.224  10.586  1.00 94.94           C  
ATOM    319  O   LYS A  45      -7.031  -1.828   9.423  1.00 94.94           O  
ATOM    320  CB  LYS A  45      -7.992  -0.519  12.226  1.00 94.94           C  
ATOM    321  CG  LYS A  45      -7.732   0.231  13.542  1.00 94.94           C  
ATOM    322  CD  LYS A  45      -9.013   0.897  14.063  1.00 94.94           C  
ATOM    323  CE  LYS A  45      -8.719   1.626  15.380  1.00 94.94           C  
ATOM    324  NZ  LYS A  45      -9.928   2.293  15.926  1.00 94.94           N1+
ATOM    325  H   LYS A  45      -5.911   0.620  11.179  1.00 94.94           H  
ATOM    326  HA  LYS A  45      -6.386  -1.905  12.564  1.00 94.94           H  
ATOM    327  HB2 LYS A  45      -8.309   0.183  11.455  1.00 94.94           H  
ATOM    328  HB3 LYS A  45      -8.796  -1.238  12.386  1.00 94.94           H  
ATOM    329  HG2 LYS A  45      -7.367  -0.474  14.289  1.00 94.94           H  
ATOM    330  HG3 LYS A  45      -6.972   0.997  13.382  1.00 94.94           H  
ATOM    331  HD2 LYS A  45      -9.773   0.132  14.226  1.00 94.94           H  
ATOM    332  HD3 LYS A  45      -9.373   1.607  13.319  1.00 94.94           H  
ATOM    333  HE2 LYS A  45      -7.934   2.360  15.201  1.00 94.94           H  
ATOM    334  HE3 LYS A  45      -8.331   0.904  16.098  1.00 94.94           H  
ATOM    335  HZ1 LYS A  45      -9.703   2.766  16.790  1.00 94.94           H  
ATOM    336  HZ2 LYS A  45     -10.279   2.981  15.275  1.00 94.94           H  
ATOM    337  HZ3 LYS A  45     -10.656   1.619  16.114  1.00 94.94           H  
ATOM    338  N   GLU A  46      -7.447  -3.458  10.908  1.00 93.27           N  
ATOM    339  CA  GLU A  46      -7.985  -4.417   9.935  1.00 93.27           C  
ATOM    340  C   GLU A  46      -9.126  -3.811   9.106  1.00 93.27           C  
ATOM    341  O   GLU A  46     -10.066  -3.231   9.654  1.00 93.27           O  
ATOM    342  CB  GLU A  46      -8.515  -5.644  10.683  1.00 93.27           C  
ATOM    343  CG  GLU A  46      -7.388  -6.621  11.025  1.00 93.27           C  
ATOM    344  CD  GLU A  46      -7.834  -7.753  11.953  1.00 93.27           C  
ATOM    345  OE1 GLU A  46      -7.037  -8.695  12.135  1.00 93.27           O  
ATOM    346  OE2 GLU A  46      -8.861  -7.576  12.655  1.00 93.27           O1-
ATOM    347  H   GLU A  46      -7.383  -3.749  11.873  1.00 93.27           H  
ATOM    348  HA  GLU A  46      -7.197  -4.729   9.249  1.00 93.27           H  
ATOM    349  HB2 GLU A  46      -9.015  -5.306  11.591  1.00 93.27           H  
ATOM    350  HB3 GLU A  46      -9.248  -6.166  10.068  1.00 93.27           H  
ATOM    351  HG2 GLU A  46      -6.580  -6.075  11.512  1.00 93.27           H  
ATOM    352  HG3 GLU A  46      -7.016  -7.044  10.091  1.00 93.27           H  
ATOM    353  N   GLY A  47      -9.058  -3.959   7.781  1.00 92.80           N  
ATOM    354  CA  GLY A  47     -10.068  -3.425   6.864  1.00 92.80           C  
ATOM    355  C   GLY A  47     -10.021  -1.908   6.650  1.00 92.80           C  
ATOM    356  O   GLY A  47     -10.879  -1.392   5.936  1.00 92.80           O  
ATOM    357  H   GLY A  47      -8.251  -4.407   7.371  1.00 92.80           H  
ATOM    358  HA2 GLY A  47     -11.058  -3.671   7.248  1.00 92.80           H  
ATOM    359  HA3 GLY A  47      -9.955  -3.902   5.890  1.00 92.80           H  
ATOM    360  N   ALA A  48      -9.078  -1.187   7.263  1.00 95.52           N  
ATOM    361  CA  ALA A  48      -8.945   0.254   7.084  1.00 95.52           C  
ATOM    362  C   ALA A  48      -7.963   0.614   5.957  1.00 95.52           C  
ATOM    363  O   ALA A  48      -7.204  -0.222   5.451  1.00 95.52           O  
ATOM    364  CB  ALA A  48      -8.624   0.907   8.435  1.00 95.52           C  
ATOM    365  H   ALA A  48      -8.391  -1.660   7.833  1.00 95.52           H  
ATOM    366  HA  ALA A  48      -9.911   0.653   6.775  1.00 95.52           H  
ATOM    367  HB1 ALA A  48      -7.690   0.509   8.832  1.00 95.52           H  
ATOM    368  HB2 ALA A  48      -9.426   0.689   9.140  1.00 95.52           H  
ATOM    369  HB3 ALA A  48      -8.536   1.987   8.320  1.00 95.52           H  
ATOM    370  N   SER A  49      -7.994   1.893   5.580  1.00 96.12           N  
ATOM    371  CA  SER A  49      -7.162   2.471   4.527  1.00 96.12           C  
ATOM    372  C   SER A  49      -6.349   3.657   5.040  1.00 96.12           C  
ATOM    373  O   SER A  49      -6.804   4.405   5.906  1.00 96.12           O  
ATOM    374  CB  SER A  49      -8.006   2.914   3.329  1.00 96.12           C  
ATOM    375  OG  SER A  49      -8.879   1.893   2.893  1.00 96.12           O  
ATOM    376  H   SER A  49      -8.637   2.518   6.045  1.00 96.12           H  
ATOM    377  HA  SER A  49      -6.468   1.701   4.188  1.00 96.12           H  
ATOM    378  HB2 SER A  49      -8.601   3.779   3.621  1.00 96.12           H  
ATOM    379  HB3 SER A  49      -7.348   3.202   2.509  1.00 96.12           H  
ATOM    380  HG  SER A  49      -8.452   1.377   2.205  1.00 96.12           H  
ATOM    381  N   GLN A  50      -5.148   3.838   4.501  1.00 96.27           N  
ATOM    382  CA  GLN A  50      -4.253   4.948   4.814  1.00 96.27           C  
ATOM    383  C   GLN A  50      -3.539   5.400   3.547  1.00 96.27           C  
ATOM    384  O   GLN A  50      -3.124   4.574   2.740  1.00 96.27           O  
ATOM    385  CB  GLN A  50      -3.255   4.499   5.887  1.00 96.27           C  
ATOM    386  CG  GLN A  50      -2.272   5.591   6.326  1.00 96.27           C  
ATOM    387  CD  GLN A  50      -1.382   5.082   7.453  1.00 96.27           C  
ATOM    388  NE2 GLN A  50      -1.266   5.802   8.546  1.00 96.27           N  
ATOM    389  OE1 GLN A  50      -0.790   4.014   7.379  1.00 96.27           O  
ATOM    390  H   GLN A  50      -4.816   3.153   3.837  1.00 96.27           H  
ATOM    391  HA  GLN A  50      -4.834   5.785   5.202  1.00 96.27           H  
ATOM    392  HB2 GLN A  50      -2.693   3.643   5.513  1.00 96.27           H  
ATOM    393  HB3 GLN A  50      -3.820   4.192   6.768  1.00 96.27           H  
ATOM    394  HG2 GLN A  50      -1.632   5.883   5.493  1.00 96.27           H  
ATOM    395  HG3 GLN A  50      -2.830   6.464   6.663  1.00 96.27           H  
ATOM    396 HE21 GLN A  50      -0.701   5.386   9.272  1.00 96.27           H  
ATOM    397 HE22 GLN A  50      -1.742   6.687   8.649  1.00 96.27           H  
ATOM    398  N   THR A  51      -3.376   6.707   3.372  1.00 96.50           N  
ATOM    399  CA  THR A  51      -2.641   7.259   2.232  1.00 96.50           C  
ATOM    400  C   THR A  51      -1.195   7.537   2.615  1.00 96.50           C  
ATOM    401  O   THR A  51      -0.929   8.125   3.662  1.00 96.50           O  
ATOM    402  CB  THR A  51      -3.346   8.487   1.651  1.00 96.50           C  
ATOM    403  CG2 THR A  51      -2.654   9.050   0.410  1.00 96.50           C  
ATOM    404  OG1 THR A  51      -4.644   8.107   1.242  1.00 96.50           O  
ATOM    405  H   THR A  51      -3.724   7.351   4.068  1.00 96.50           H  
ATOM    406  HA  THR A  51      -2.626   6.516   1.435  1.00 96.50           H  
ATOM    407  HB  THR A  51      -3.416   9.265   2.411  1.00 96.50           H  
ATOM    408  HG1 THR A  51      -5.069   8.897   0.898  1.00 96.50           H  
ATOM    409 HG21 THR A  51      -3.237   9.879   0.008  1.00 96.50           H  
ATOM    410 HG22 THR A  51      -1.664   9.425   0.668  1.00 96.50           H  
ATOM    411 HG23 THR A  51      -2.560   8.277  -0.352  1.00 96.50           H  
ATOM    412  N   TRP A  52      -0.268   7.126   1.755  1.00 94.86           N  
ATOM    413  CA  TRP A  52       1.153   7.425   1.864  1.00 94.86           C  
ATOM    414  C   TRP A  52       1.712   7.810   0.495  1.00 94.86           C  
ATOM    415  O   TRP A  52       1.339   7.225  -0.522  1.00 94.86           O  
ATOM    416  CB  TRP A  52       1.896   6.228   2.467  1.00 94.86           C  
ATOM    417  CG  TRP A  52       3.341   6.488   2.712  1.00 94.86           C  
ATOM    418  CD1 TRP A  52       4.370   6.127   1.913  1.00 94.86           C  
ATOM    419  CD2 TRP A  52       3.921   7.274   3.789  1.00 94.86           C  
ATOM    420  CE2 TRP A  52       5.330   7.351   3.584  1.00 94.86           C  
ATOM    421  CE3 TRP A  52       3.382   7.969   4.891  1.00 94.86           C  
ATOM    422  NE1 TRP A  52       5.548   6.637   2.424  1.00 94.86           N  
ATOM    423  CZ2 TRP A  52       6.169   8.078   4.440  1.00 94.86           C  
ATOM    424  CZ3 TRP A  52       4.215   8.699   5.759  1.00 94.86           C  
ATOM    425  CH2 TRP A  52       5.603   8.753   5.537  1.00 94.86           C  
ATOM    426  H   TRP A  52      -0.565   6.634   0.925  1.00 94.86           H  
ATOM    427  HA  TRP A  52       1.290   8.276   2.531  1.00 94.86           H  
ATOM    428  HB2 TRP A  52       1.804   5.360   1.814  1.00 94.86           H  
ATOM    429  HB3 TRP A  52       1.434   5.971   3.420  1.00 94.86           H  
ATOM    430  HD1 TRP A  52       4.269   5.593   0.980  1.00 94.86           H  
ATOM    431  HE1 TRP A  52       6.416   6.631   1.906  1.00 94.86           H  
ATOM    432  HE3 TRP A  52       2.315   7.943   5.060  1.00 94.86           H  
ATOM    433  HZ2 TRP A  52       7.228   8.144   4.239  1.00 94.86           H  
ATOM    434  HZ3 TRP A  52       3.785   9.236   6.592  1.00 94.86           H  
ATOM    435  HH2 TRP A  52       6.232   9.334   6.195  1.00 94.86           H  
ATOM    436  N   THR A  53       2.600   8.799   0.465  1.00 95.27           N  
ATOM    437  CA  THR A  53       3.206   9.272  -0.782  1.00 95.27           C  
ATOM    438  C   THR A  53       4.376   8.377  -1.177  1.00 95.27           C  
ATOM    439  O   THR A  53       5.328   8.204  -0.415  1.00 95.27           O  
ATOM    440  CB  THR A  53       3.627  10.741  -0.676  1.00 95.27           C  
ATOM    441  CG2 THR A  53       4.102  11.303  -2.009  1.00 95.27           C  
ATOM    442  OG1 THR A  53       2.514  11.518  -0.294  1.00 95.27           O  
ATOM    443  H   THR A  53       2.877   9.249   1.326  1.00 95.27           H  
ATOM    444  HA  THR A  53       2.454   9.219  -1.569  1.00 95.27           H  
ATOM    445  HB  THR A  53       4.417  10.850   0.068  1.00 95.27           H  
ATOM    446  HG1 THR A  53       2.747  12.436  -0.449  1.00 95.27           H  
ATOM    447 HG21 THR A  53       4.378  12.351  -1.891  1.00 95.27           H  
ATOM    448 HG22 THR A  53       3.309  11.222  -2.752  1.00 95.27           H  
ATOM    449 HG23 THR A  53       4.979  10.755  -2.353  1.00 95.27           H  
ATOM    450  N   VAL A  54       4.319   7.817  -2.383  1.00 94.50           N  
ATOM    451  CA  VAL A  54       5.385   7.016  -2.990  1.00 94.50           C  
ATOM    452  C   VAL A  54       5.849   7.741  -4.245  1.00 94.50           C  
ATOM    453  O   VAL A  54       5.076   7.858  -5.187  1.00 94.50           O  
ATOM    454  CB  VAL A  54       4.898   5.590  -3.326  1.00 94.50           C  
ATOM    455  CG1 VAL A  54       6.063   4.722  -3.824  1.00 94.50           C  
ATOM    456  CG2 VAL A  54       4.287   4.903  -2.098  1.00 94.50           C  
ATOM    457  H   VAL A  54       3.516   8.019  -2.962  1.00 94.50           H  
ATOM    458  HA  VAL A  54       6.226   6.934  -2.301  1.00 94.50           H  
ATOM    459  HB  VAL A  54       4.137   5.630  -4.105  1.00 94.50           H  
ATOM    460 HG11 VAL A  54       6.474   5.138  -4.744  1.00 94.50           H  
ATOM    461 HG12 VAL A  54       5.708   3.716  -4.046  1.00 94.50           H  
ATOM    462 HG13 VAL A  54       6.849   4.668  -3.070  1.00 94.50           H  
ATOM    463 HG21 VAL A  54       3.353   5.396  -1.826  1.00 94.50           H  
ATOM    464 HG22 VAL A  54       4.982   4.961  -1.261  1.00 94.50           H  
ATOM    465 HG23 VAL A  54       4.069   3.861  -2.334  1.00 94.50           H  
ATOM    466  N   GLN A  55       7.092   8.239  -4.250  1.00 92.23           N  
ATOM    467  CA  GLN A  55       7.651   9.020  -5.370  1.00 92.23           C  
ATOM    468  C   GLN A  55       6.723  10.166  -5.809  1.00 92.23           C  
ATOM    469  O   GLN A  55       6.325  10.244  -6.966  1.00 92.23           O  
ATOM    470  CB  GLN A  55       8.006   8.095  -6.548  1.00 92.23           C  
ATOM    471  CG  GLN A  55       9.057   7.037  -6.206  1.00 92.23           C  
ATOM    472  CD  GLN A  55       9.422   6.207  -7.431  1.00 92.23           C  
ATOM    473  NE2 GLN A  55      10.664   5.800  -7.571  1.00 92.23           N  
ATOM    474  OE1 GLN A  55       8.611   5.871  -8.272  1.00 92.23           O  
ATOM    475  H   GLN A  55       7.656   8.137  -3.418  1.00 92.23           H  
ATOM    476  HA  GLN A  55       8.571   9.496  -5.033  1.00 92.23           H  
ATOM    477  HB2 GLN A  55       7.103   7.601  -6.907  1.00 92.23           H  
ATOM    478  HB3 GLN A  55       8.402   8.706  -7.359  1.00 92.23           H  
ATOM    479  HG2 GLN A  55       8.679   6.363  -5.437  1.00 92.23           H  
ATOM    480  HG3 GLN A  55       9.951   7.535  -5.829  1.00 92.23           H  
ATOM    481 HE21 GLN A  55      11.389   6.140  -6.955  1.00 92.23           H  
ATOM    482 HE22 GLN A  55      10.840   5.302  -8.432  1.00 92.23           H  
ATOM    483  N   ASP A  56       6.309  11.001  -4.854  1.00 93.59           N  
ATOM    484  CA  ASP A  56       5.408  12.144  -5.081  1.00 93.59           C  
ATOM    485  C   ASP A  56       3.981  11.786  -5.545  1.00 93.59           C  
ATOM    486  O   ASP A  56       3.158  12.673  -5.766  1.00 93.59           O  
ATOM    487  CB  ASP A  56       6.106  13.206  -5.946  1.00 93.59           C  
ATOM    488  CG  ASP A  56       7.444  13.591  -5.314  1.00 93.59           C  
ATOM    489  OD1 ASP A  56       7.392  14.173  -4.206  1.00 93.59           O  
ATOM    490  OD2 ASP A  56       8.499  13.215  -5.873  1.00 93.59           O1-
ATOM    491  H   ASP A  56       6.771  10.961  -3.957  1.00 93.59           H  
ATOM    492  HA  ASP A  56       5.268  12.624  -4.112  1.00 93.59           H  
ATOM    493  HB2 ASP A  56       5.477  14.094  -6.005  1.00 93.59           H  
ATOM    494  HB3 ASP A  56       6.260  12.833  -6.959  1.00 93.59           H  
ATOM    495  N   ILE A  57       3.634  10.495  -5.602  1.00 93.71           N  
ATOM    496  CA  ILE A  57       2.281  10.023  -5.909  1.00 93.71           C  
ATOM    497  C   ILE A  57       1.590   9.601  -4.604  1.00 93.71           C  
ATOM    498  O   ILE A  57       2.086   8.708  -3.911  1.00 93.71           O  
ATOM    499  CB  ILE A  57       2.305   8.887  -6.954  1.00 93.71           C  
ATOM    500  CG1 ILE A  57       3.029   9.340  -8.246  1.00 93.71           C  
ATOM    501  CG2 ILE A  57       0.861   8.463  -7.294  1.00 93.71           C  
ATOM    502  CD1 ILE A  57       3.368   8.194  -9.203  1.00 93.71           C  
ATOM    503  H   ILE A  57       4.362   9.801  -5.505  1.00 93.71           H  
ATOM    504  HA  ILE A  57       1.734  10.846  -6.368  1.00 93.71           H  
ATOM    505  HB  ILE A  57       2.831   8.031  -6.532  1.00 93.71           H  
ATOM    506 HG12 ILE A  57       3.976   9.821  -8.000  1.00 93.71           H  
ATOM    507 HG13 ILE A  57       2.417  10.074  -8.769  1.00 93.71           H  
ATOM    508 HG21 ILE A  57       0.320   8.171  -6.394  1.00 93.71           H  
ATOM    509 HG22 ILE A  57       0.330   9.286  -7.773  1.00 93.71           H  
ATOM    510 HG23 ILE A  57       0.870   7.605  -7.966  1.00 93.71           H  
ATOM    511 HD11 ILE A  57       4.022   7.483  -8.697  1.00 93.71           H  
ATOM    512 HD12 ILE A  57       3.894   8.596 -10.069  1.00 93.71           H  
ATOM    513 HD13 ILE A  57       2.465   7.690  -9.547  1.00 93.71           H  
ATOM    514  N   PRO A  58       0.443  10.196  -4.232  1.00 97.08           N  
ATOM    515  CA  PRO A  58      -0.331   9.734  -3.086  1.00 97.08           C  
ATOM    516  C   PRO A  58      -0.973   8.377  -3.400  1.00 97.08           C  
ATOM    517  O   PRO A  58      -1.805   8.270  -4.299  1.00 97.08           O  
ATOM    518  CB  PRO A  58      -1.363  10.835  -2.829  1.00 97.08           C  
ATOM    519  CG  PRO A  58      -1.574  11.465  -4.206  1.00 97.08           C  
ATOM    520  CD  PRO A  58      -0.211  11.324  -4.880  1.00 97.08           C  
ATOM    521  HA  PRO A  58       0.310   9.636  -2.210  1.00 97.08           H  
ATOM    522  HB2 PRO A  58      -0.934  11.578  -2.156  1.00 97.08           H  
ATOM    523  HB3 PRO A  58      -2.292  10.443  -2.417  1.00 97.08           H  
ATOM    524  HG2 PRO A  58      -2.317  10.892  -4.762  1.00 97.08           H  
ATOM    525  HG3 PRO A  58      -1.878  12.509  -4.131  1.00 97.08           H  
ATOM    526  HD2 PRO A  58      -0.348  11.149  -5.947  1.00 97.08           H  
ATOM    527  HD3 PRO A  58       0.380  12.226  -4.720  1.00 97.08           H  
ATOM    528  N   ILE A  59      -0.611   7.346  -2.637  1.00 97.61           N  
ATOM    529  CA  ILE A  59      -1.146   5.988  -2.770  1.00 97.61           C  
ATOM    530  C   ILE A  59      -1.963   5.648  -1.528  1.00 97.61           C  
ATOM    531  O   ILE A  59      -1.456   5.688  -0.409  1.00 97.61           O  
ATOM    532  CB  ILE A  59      -0.011   4.961  -2.982  1.00 97.61           C  
ATOM    533  CG1 ILE A  59       0.948   5.291  -4.144  1.00 97.61           C  
ATOM    534  CG2 ILE A  59      -0.602   3.550  -3.158  1.00 97.61           C  
ATOM    535  CD1 ILE A  59       0.297   5.366  -5.525  1.00 97.61           C  
ATOM    536  H   ILE A  59       0.117   7.485  -1.951  1.00 97.61           H  
ATOM    537  HA  ILE A  59      -1.809   5.938  -3.633  1.00 97.61           H  
ATOM    538  HB  ILE A  59       0.606   4.954  -2.083  1.00 97.61           H  
ATOM    539 HG12 ILE A  59       1.443   6.240  -3.942  1.00 97.61           H  
ATOM    540 HG13 ILE A  59       1.731   4.533  -4.178  1.00 97.61           H  
ATOM    541 HG21 ILE A  59       0.193   2.843  -3.393  1.00 97.61           H  
ATOM    542 HG22 ILE A  59      -1.330   3.546  -3.969  1.00 97.61           H  
ATOM    543 HG23 ILE A  59      -1.083   3.220  -2.237  1.00 97.61           H  
ATOM    544 HD11 ILE A  59       1.061   5.598  -6.267  1.00 97.61           H  
ATOM    545 HD12 ILE A  59      -0.453   6.157  -5.530  1.00 97.61           H  
ATOM    546 HD13 ILE A  59      -0.162   4.413  -5.788  1.00 97.61           H  
ATOM    547  N   THR A  60      -3.227   5.276  -1.707  1.00 97.73           N  
ATOM    548  CA  THR A  60      -4.058   4.735  -0.631  1.00 97.73           C  
ATOM    549  C   THR A  60      -3.832   3.236  -0.501  1.00 97.73           C  
ATOM    550  O   THR A  60      -4.181   2.471  -1.394  1.00 97.73           O  
ATOM    551  CB  THR A  60      -5.540   5.053  -0.851  1.00 97.73           C  
ATOM    552  CG2 THR A  60      -6.411   4.508   0.281  1.00 97.73           C  
ATOM    553  OG1 THR A  60      -5.737   6.447  -0.878  1.00 97.73           O  
ATOM    554  H   THR A  60      -3.615   5.310  -2.639  1.00 97.73           H  
ATOM    555  HA  THR A  60      -3.772   5.201   0.312  1.00 97.73           H  
ATOM    556  HB  THR A  60      -5.876   4.629  -1.798  1.00 97.73           H  
ATOM    557  HG1 THR A  60      -5.307   6.834  -0.112  1.00 97.73           H  
ATOM    558 HG21 THR A  60      -5.996   4.798   1.246  1.00 97.73           H  
ATOM    559 HG22 THR A  60      -6.465   3.422   0.215  1.00 97.73           H  
ATOM    560 HG23 THR A  60      -7.419   4.911   0.188  1.00 97.73           H  
ATOM    561  N   PHE A  61      -3.293   2.813   0.635  1.00 96.78           N  
ATOM    562  CA  PHE A  61      -3.094   1.427   1.036  1.00 96.78           C  
ATOM    563  C   PHE A  61      -4.291   0.968   1.857  1.00 96.78           C  
ATOM    564  O   PHE A  61      -4.601   1.563   2.883  1.00 96.78           O  
ATOM    565  CB  PHE A  61      -1.805   1.316   1.864  1.00 96.78           C  
ATOM    566  CG  PHE A  61      -0.561   1.713   1.102  1.00 96.78           C  
ATOM    567  CD1 PHE A  61       0.241   0.730   0.495  1.00 96.78           C  
ATOM    568  CD2 PHE A  61      -0.224   3.071   0.957  1.00 96.78           C  
ATOM    569  CE1 PHE A  61       1.366   1.104  -0.257  1.00 96.78           C  
ATOM    570  CE2 PHE A  61       0.883   3.441   0.179  1.00 96.78           C  
ATOM    571  CZ  PHE A  61       1.684   2.460  -0.420  1.00 96.78           C  
ATOM    572  H   PHE A  61      -3.035   3.512   1.316  1.00 96.78           H  
ATOM    573  HA  PHE A  61      -2.998   0.796   0.152  1.00 96.78           H  
ATOM    574  HB2 PHE A  61      -1.886   1.947   2.748  1.00 96.78           H  
ATOM    575  HB3 PHE A  61      -1.695   0.288   2.209  1.00 96.78           H  
ATOM    576  HD1 PHE A  61      -0.014  -0.315   0.590  1.00 96.78           H  
ATOM    577  HD2 PHE A  61      -0.830   3.837   1.420  1.00 96.78           H  
ATOM    578  HE1 PHE A  61       1.976   0.352  -0.735  1.00 96.78           H  
ATOM    579  HE2 PHE A  61       1.104   4.486   0.020  1.00 96.78           H  
ATOM    580  HZ  PHE A  61       2.534   2.753  -1.018  1.00 96.78           H  
ATOM    581  N   THR A  62      -4.960  -0.093   1.422  1.00 96.58           N  
ATOM    582  CA  THR A  62      -6.056  -0.734   2.156  1.00 96.58           C  
ATOM    583  C   THR A  62      -5.624  -2.128   2.551  1.00 96.58           C  
ATOM    584  O   THR A  62      -5.227  -2.912   1.689  1.00 96.58           O  
ATOM    585  CB  THR A  62      -7.331  -0.793   1.315  1.00 96.58           C  
ATOM    586  CG2 THR A  62      -8.523  -1.368   2.078  1.00 96.58           C  
ATOM    587  OG1 THR A  62      -7.654   0.511   0.887  1.00 96.58           O  
ATOM    588  H   THR A  62      -4.653  -0.528   0.564  1.00 96.58           H  
ATOM    589  HA  THR A  62      -6.283  -0.175   3.064  1.00 96.58           H  
ATOM    590  HB  THR A  62      -7.151  -1.404   0.431  1.00 96.58           H  
ATOM    591  HG1 THR A  62      -6.939   0.796   0.313  1.00 96.58           H  
ATOM    592 HG21 THR A  62      -9.426  -1.265   1.477  1.00 96.58           H  
ATOM    593 HG22 THR A  62      -8.660  -0.841   3.023  1.00 96.58           H  
ATOM    594 HG23 THR A  62      -8.359  -2.426   2.283  1.00 96.58           H  
ATOM    595  N   VAL A  63      -5.695  -2.434   3.841  1.00 95.69           N  
ATOM    596  CA  VAL A  63      -5.370  -3.768   4.347  1.00 95.69           C  
ATOM    597  C   VAL A  63      -6.659  -4.551   4.543  1.00 95.69           C  
ATOM    598  O   VAL A  63      -7.648  -4.011   5.034  1.00 95.69           O  
ATOM    599  CB  VAL A  63      -4.517  -3.705   5.622  1.00 95.69           C  
ATOM    600  CG1 VAL A  63      -4.065  -5.116   5.999  1.00 95.69           C  
ATOM    601  CG2 VAL A  63      -3.255  -2.858   5.403  1.00 95.69           C  
ATOM    602  H   VAL A  63      -6.102  -1.767   4.481  1.00 95.69           H  
ATOM    603  HA  VAL A  63      -4.779  -4.296   3.598  1.00 95.69           H  
ATOM    604  HB  VAL A  63      -5.093  -3.277   6.443  1.00 95.69           H  
ATOM    605 HG11 VAL A  63      -3.637  -5.623   5.135  1.00 95.69           H  
ATOM    606 HG12 VAL A  63      -3.311  -5.069   6.785  1.00 95.69           H  
ATOM    607 HG13 VAL A  63      -4.921  -5.684   6.364  1.00 95.69           H  
ATOM    608 HG21 VAL A  63      -2.614  -2.908   6.283  1.00 95.69           H  
ATOM    609 HG22 VAL A  63      -3.532  -1.817   5.234  1.00 95.69           H  
ATOM    610 HG23 VAL A  63      -2.704  -3.217   4.534  1.00 95.69           H  
ATOM    611  N   ASP A  64      -6.676  -5.821   4.147  1.00 94.73           N  
ATOM    612  CA  ASP A  64      -7.853  -6.664   4.338  1.00 94.73           C  
ATOM    613  C   ASP A  64      -8.118  -6.971   5.824  1.00 94.73           C  
ATOM    614  O   ASP A  64      -7.297  -6.720   6.710  1.00 94.73           O  
ATOM    615  CB  ASP A  64      -7.760  -7.935   3.478  1.00 94.73           C  
ATOM    616  CG  ASP A  64      -6.952  -9.043   4.152  1.00 94.73           C  
ATOM    617  OD1 ASP A  64      -5.789  -8.786   4.512  1.00 94.73           O  
ATOM    618  OD2 ASP A  64      -7.508 -10.143   4.358  1.00 94.73           O1-
ATOM    619  H   ASP A  64      -5.832  -6.239   3.782  1.00 94.73           H  
ATOM    620  HA  ASP A  64      -8.711  -6.099   3.972  1.00 94.73           H  
ATOM    621  HB2 ASP A  64      -7.320  -7.697   2.509  1.00 94.73           H  
ATOM    622  HB3 ASP A  64      -8.772  -8.298   3.300  1.00 94.73           H  
ATOM    623  N   LYS A  65      -9.292  -7.544   6.110  1.00 92.82           N  
ATOM    624  CA  LYS A  65      -9.713  -7.848   7.485  1.00 92.82           C  
ATOM    625  C   LYS A  65      -8.844  -8.898   8.190  1.00 92.82           C  
ATOM    626  O   LYS A  65      -8.962  -9.018   9.397  1.00 92.82           O  
ATOM    627  CB  LYS A  65     -11.190  -8.264   7.527  1.00 92.82           C  
ATOM    628  CG  LYS A  65     -12.138  -7.104   7.190  1.00 92.82           C  
ATOM    629  CD  LYS A  65     -13.596  -7.539   7.390  1.00 92.82           C  
ATOM    630  CE  LYS A  65     -14.547  -6.378   7.079  1.00 92.82           C  
ATOM    631  NZ  LYS A  65     -15.965  -6.765   7.288  1.00 92.82           N1+
ATOM    632  H   LYS A  65      -9.912  -7.770   5.345  1.00 92.82           H  
ATOM    633  HA  LYS A  65      -9.594  -6.945   8.083  1.00 92.82           H  
ATOM    634  HB2 LYS A  65     -11.421  -8.608   8.535  1.00 92.82           H  
ATOM    635  HB3 LYS A  65     -11.355  -9.094   6.840  1.00 92.82           H  
ATOM    636  HG2 LYS A  65     -11.922  -6.262   7.847  1.00 92.82           H  
ATOM    637  HG3 LYS A  65     -11.988  -6.795   6.155  1.00 92.82           H  
ATOM    638  HD2 LYS A  65     -13.731  -7.854   8.424  1.00 92.82           H  
ATOM    639  HD3 LYS A  65     -13.811  -8.380   6.731  1.00 92.82           H  
ATOM    640  HE2 LYS A  65     -14.288  -5.539   7.724  1.00 92.82           H  
ATOM    641  HE3 LYS A  65     -14.388  -6.064   6.048  1.00 92.82           H  
ATOM    642  HZ1 LYS A  65     -16.217  -7.538   6.687  1.00 92.82           H  
ATOM    643  HZ2 LYS A  65     -16.576  -5.988   7.084  1.00 92.82           H  
ATOM    644  HZ3 LYS A  65     -16.115  -7.043   8.247  1.00 92.82           H  
ATOM    645  N   ASN A  66      -8.004  -9.644   7.466  1.00 91.77           N  
ATOM    646  CA  ASN A  66      -7.124 -10.667   8.039  1.00 91.77           C  
ATOM    647  C   ASN A  66      -5.636 -10.290   7.979  1.00 91.77           C  
ATOM    648  O   ASN A  66      -4.786 -11.146   8.225  1.00 91.77           O  
ATOM    649  CB  ASN A  66      -7.383 -12.008   7.336  1.00 91.77           C  
ATOM    650  CG  ASN A  66      -8.832 -12.433   7.401  1.00 91.77           C  
ATOM    651  ND2 ASN A  66      -9.504 -12.461   6.275  1.00 91.77           N  
ATOM    652  OD1 ASN A  66      -9.374 -12.753   8.440  1.00 91.77           O  
ATOM    653  H   ASN A  66      -7.957  -9.494   6.468  1.00 91.77           H  
ATOM    654  HA  ASN A  66      -7.359 -10.793   9.096  1.00 91.77           H  
ATOM    655  HB2 ASN A  66      -7.067 -11.933   6.296  1.00 91.77           H  
ATOM    656  HB3 ASN A  66      -6.792 -12.784   7.821  1.00 91.77           H  
ATOM    657 HD21 ASN A  66     -10.472 -12.740   6.341  1.00 91.77           H  
ATOM    658 HD22 ASN A  66      -9.075 -12.089   5.439  1.00 91.77           H  
ATOM    659  N   CYS A  67      -5.306  -9.052   7.599  1.00 93.76           N  
ATOM    660  CA  CYS A  67      -3.931  -8.584   7.425  1.00 93.76           C  
ATOM    661  C   CYS A  67      -3.072  -9.443   6.475  1.00 93.76           C  
ATOM    662  O   CYS A  67      -1.859  -9.518   6.648  1.00 93.76           O  
ATOM    663  CB  CYS A  67      -3.252  -8.429   8.790  1.00 93.76           C  
ATOM    664  SG  CYS A  67      -4.150  -7.577  10.104  1.00 93.76           S  
ATOM    665  H   CYS A  67      -6.046  -8.392   7.407  1.00 93.76           H  
ATOM    666  HA  CYS A  67      -3.991  -7.596   6.968  1.00 93.76           H  
ATOM    667  HB2 CYS A  67      -3.023  -9.430   9.155  1.00 93.76           H  
ATOM    668  HB3 CYS A  67      -2.310  -7.903   8.636  1.00 93.76           H  
ATOM    669  N   ARG A  68      -3.676 -10.118   5.493  1.00 93.03           N  
ATOM    670  CA  ARG A  68      -2.998 -10.989   4.518  1.00 93.03           C  
ATOM    671  C   ARG A  68      -2.712 -10.290   3.199  1.00 93.03           C  
ATOM    672  O   ARG A  68      -1.821 -10.716   2.468  1.00 93.03           O  
ATOM    673  CB  ARG A  68      -3.846 -12.238   4.254  1.00 93.03           C  
ATOM    674  CG  ARG A  68      -3.980 -13.107   5.505  1.00 93.03           C  
ATOM    675  CD  ARG A  68      -4.675 -14.424   5.172  1.00 93.03           C  
ATOM    676  NE  ARG A  68      -4.816 -15.254   6.380  1.00 93.03           N  
ATOM    677  CZ  ARG A  68      -5.149 -16.531   6.417  1.00 93.03           C  
ATOM    678  NH1 ARG A  68      -5.408 -17.209   5.331  1.00 93.03           N1+
ATOM    679  NH2 ARG A  68      -5.229 -17.157   7.557  1.00 93.03           N  
ATOM    680  H   ARG A  68      -4.655  -9.915   5.356  1.00 93.03           H  
ATOM    681  HA  ARG A  68      -2.027 -11.290   4.912  1.00 93.03           H  
ATOM    682  HB2 ARG A  68      -3.365 -12.826   3.472  1.00 93.03           H  
ATOM    683  HB3 ARG A  68      -4.836 -11.943   3.906  1.00 93.03           H  
ATOM    684  HG2 ARG A  68      -2.991 -13.313   5.914  1.00 93.03           H  
ATOM    685  HG3 ARG A  68      -4.576 -12.579   6.250  1.00 93.03           H  
ATOM    686  HD2 ARG A  68      -4.080 -14.951   4.426  1.00 93.03           H  
ATOM    687  HD3 ARG A  68      -5.660 -14.208   4.759  1.00 93.03           H  
ATOM    688  HE  ARG A  68      -4.655 -14.790   7.262  1.00 93.03           H  
ATOM    689 HH11 ARG A  68      -5.674 -18.182   5.381  1.00 93.03           H  
ATOM    690 HH12 ARG A  68      -5.342 -16.737   4.441  1.00 93.03           H  
ATOM    691 HH21 ARG A  68      -5.498 -18.130   7.591  1.00 93.03           H  
ATOM    692 HH22 ARG A  68      -5.038 -16.664   8.417  1.00 93.03           H  
ATOM    693  N   LYS A  69      -3.475  -9.248   2.868  1.00 94.44           N  
ATOM    694  CA  LYS A  69      -3.368  -8.551   1.588  1.00 94.44           C  
ATOM    695  C   LYS A  69      -3.421  -7.045   1.780  1.00 94.44           C  
ATOM    696  O   LYS A  69      -4.199  -6.533   2.579  1.00 94.44           O  
ATOM    697  CB  LYS A  69      -4.465  -9.064   0.641  1.00 94.44           C  
ATOM    698  CG  LYS A  69      -4.260  -8.556  -0.794  1.00 94.44           C  
ATOM    699  CD  LYS A  69      -5.283  -9.157  -1.764  1.00 94.44           C  
ATOM    700  CE  LYS A  69      -5.009  -8.614  -3.171  1.00 94.44           C  
ATOM    701  NZ  LYS A  69      -5.991  -9.114  -4.167  1.00 94.44           N1+
ATOM    702  H   LYS A  69      -4.198  -8.967   3.515  1.00 94.44           H  
ATOM    703  HA  LYS A  69      -2.401  -8.788   1.146  1.00 94.44           H  
ATOM    704  HB2 LYS A  69      -4.437 -10.154   0.630  1.00 94.44           H  
ATOM    705  HB3 LYS A  69      -5.440  -8.747   1.009  1.00 94.44           H  
ATOM    706  HG2 LYS A  69      -3.256  -8.819  -1.128  1.00 94.44           H  
ATOM    707  HG3 LYS A  69      -4.365  -7.471  -0.813  1.00 94.44           H  
ATOM    708  HD2 LYS A  69      -5.192 -10.243  -1.759  1.00 94.44           H  
ATOM    709  HD3 LYS A  69      -6.286  -8.876  -1.443  1.00 94.44           H  
ATOM    710  HE2 LYS A  69      -3.999  -8.901  -3.465  1.00 94.44           H  
ATOM    711  HE3 LYS A  69      -5.037  -7.525  -3.132  1.00 94.44           H  
ATOM    712  HZ1 LYS A  69      -6.928  -8.830  -3.917  1.00 94.44           H  
ATOM    713  HZ2 LYS A  69      -5.957 -10.121  -4.228  1.00 94.44           H  
ATOM    714  HZ3 LYS A  69      -5.782  -8.736  -5.080  1.00 94.44           H  
ATOM    715  N   VAL A  70      -2.616  -6.353   0.981  1.00 96.28           N  
ATOM    716  CA  VAL A  70      -2.698  -4.906   0.796  1.00 96.28           C  
ATOM    717  C   VAL A  70      -3.139  -4.642  -0.635  1.00 96.28           C  
ATOM    718  O   VAL A  70      -2.582  -5.208  -1.573  1.00 96.28           O  
ATOM    719  CB  VAL A  70      -1.369  -4.200   1.113  1.00 96.28           C  
ATOM    720  CG1 VAL A  70      -1.574  -2.683   1.168  1.00 96.28           C  
ATOM    721  CG2 VAL A  70      -0.819  -4.652   2.467  1.00 96.28           C  
ATOM    722  H   VAL A  70      -2.020  -6.858   0.341  1.00 96.28           H  
ATOM    723  HA  VAL A  70      -3.452  -4.506   1.473  1.00 96.28           H  
ATOM    724  HB  VAL A  70      -0.631  -4.436   0.347  1.00 96.28           H  
ATOM    725 HG11 VAL A  70      -1.805  -2.296   0.175  1.00 96.28           H  
ATOM    726 HG12 VAL A  70      -2.388  -2.437   1.849  1.00 96.28           H  
ATOM    727 HG13 VAL A  70      -0.666  -2.202   1.532  1.00 96.28           H  
ATOM    728 HG21 VAL A  70      -0.521  -5.699   2.410  1.00 96.28           H  
ATOM    729 HG22 VAL A  70      -1.593  -4.544   3.226  1.00 96.28           H  
ATOM    730 HG23 VAL A  70       0.053  -4.057   2.740  1.00 96.28           H  
ATOM    731  N   THR A  71      -4.156  -3.810  -0.806  1.00 96.72           N  
ATOM    732  CA  THR A  71      -4.563  -3.275  -2.108  1.00 96.72           C  
ATOM    733  C   THR A  71      -4.258  -1.791  -2.149  1.00 96.72           C  
ATOM    734  O   THR A  71      -4.476  -1.097  -1.155  1.00 96.72           O  
ATOM    735  CB  THR A  71      -6.049  -3.514  -2.399  1.00 96.72           C  
ATOM    736  CG2 THR A  71      -6.373  -5.003  -2.520  1.00 96.72           C  
ATOM    737  OG1 THR A  71      -6.855  -3.004  -1.369  1.00 96.72           O  
ATOM    738  H   THR A  71      -4.605  -3.428   0.015  1.00 96.72           H  
ATOM    739  HA  THR A  71      -3.987  -3.750  -2.902  1.00 96.72           H  
ATOM    740  HB  THR A  71      -6.310  -3.020  -3.335  1.00 96.72           H  
ATOM    741  HG1 THR A  71      -6.522  -2.132  -1.144  1.00 96.72           H  
ATOM    742 HG21 THR A  71      -6.171  -5.507  -1.574  1.00 96.72           H  
ATOM    743 HG22 THR A  71      -7.428  -5.118  -2.769  1.00 96.72           H  
ATOM    744 HG23 THR A  71      -5.764  -5.439  -3.311  1.00 96.72           H  
ATOM    745  N   THR A  72      -3.785  -1.299  -3.286  1.00 96.82           N  
ATOM    746  CA  THR A  72      -3.392   0.100  -3.457  1.00 96.82           C  
ATOM    747  C   THR A  72      -4.258   0.798  -4.490  1.00 96.82           C  
ATOM    748  O   THR A  72      -4.693   0.171  -5.454  1.00 96.82           O  
ATOM    749  CB  THR A  72      -1.906   0.222  -3.804  1.00 96.82           C  
ATOM    750  CG2 THR A  72      -1.071  -0.194  -2.588  1.00 96.82           C  
ATOM    751  OG1 THR A  72      -1.580  -0.627  -4.880  1.00 96.82           O  
ATOM    752  H   THR A  72      -3.620  -1.902  -4.080  1.00 96.82           H  
ATOM    753  HA  THR A  72      -3.531   0.621  -2.510  1.00 96.82           H  
ATOM    754  HB  THR A  72      -1.674   1.254  -4.067  1.00 96.82           H  
ATOM    755  HG1 THR A  72      -2.004  -0.276  -5.667  1.00 96.82           H  
ATOM    756 HG21 THR A  72      -0.024   0.056  -2.759  1.00 96.82           H  
ATOM    757 HG22 THR A  72      -1.161  -1.266  -2.411  1.00 96.82           H  
ATOM    758 HG23 THR A  72      -1.410   0.355  -1.710  1.00 96.82           H  
ATOM    759  N   LYS A  73      -4.527   2.089  -4.281  1.00 96.88           N  
ATOM    760  CA  LYS A  73      -5.128   2.951  -5.301  1.00 96.88           C  
ATOM    761  C   LYS A  73      -4.469   4.342  -5.292  1.00 96.88           C  
ATOM    762  O   LYS A  73      -4.468   4.966  -4.231  1.00 96.88           O  
ATOM    763  CB  LYS A  73      -6.646   3.010  -5.111  1.00 96.88           C  
ATOM    764  CG  LYS A  73      -7.312   3.583  -6.369  1.00 96.88           C  
ATOM    765  CD  LYS A  73      -8.834   3.446  -6.289  1.00 96.88           C  
ATOM    766  CE  LYS A  73      -9.453   3.965  -7.590  1.00 96.88           C  
ATOM    767  NZ  LYS A  73     -10.926   3.790  -7.603  1.00 96.88           N1+
ATOM    768  H   LYS A  73      -4.201   2.515  -3.426  1.00 96.88           H  
ATOM    769  HA  LYS A  73      -4.950   2.469  -6.262  1.00 96.88           H  
ATOM    770  HB2 LYS A  73      -7.016   1.997  -4.951  1.00 96.88           H  
ATOM    771  HB3 LYS A  73      -6.893   3.617  -4.240  1.00 96.88           H  
ATOM    772  HG2 LYS A  73      -6.958   3.036  -7.242  1.00 96.88           H  
ATOM    773  HG3 LYS A  73      -7.046   4.634  -6.478  1.00 96.88           H  
ATOM    774  HD2 LYS A  73      -9.090   2.395  -6.153  1.00 96.88           H  
ATOM    775  HD3 LYS A  73      -9.204   4.021  -5.441  1.00 96.88           H  
ATOM    776  HE2 LYS A  73      -9.195   5.018  -7.702  1.00 96.88           H  
ATOM    777  HE3 LYS A  73      -9.005   3.426  -8.425  1.00 96.88           H  
ATOM    778  HZ1 LYS A  73     -11.309   4.137  -8.471  1.00 96.88           H  
ATOM    779  HZ2 LYS A  73     -11.348   4.297  -6.839  1.00 96.88           H  
ATOM    780  HZ3 LYS A  73     -11.163   2.811  -7.520  1.00 96.88           H  
ATOM    781  N   PRO A  74      -3.959   4.847  -6.432  1.00 96.58           N  
ATOM    782  CA  PRO A  74      -3.739   4.111  -7.684  1.00 96.58           C  
ATOM    783  C   PRO A  74      -2.775   2.925  -7.489  1.00 96.58           C  
ATOM    784  O   PRO A  74      -2.325   2.652  -6.372  1.00 96.58           O  
ATOM    785  CB  PRO A  74      -3.196   5.156  -8.667  1.00 96.58           C  
ATOM    786  CG  PRO A  74      -2.450   6.130  -7.764  1.00 96.58           C  
ATOM    787  CD  PRO A  74      -3.311   6.149  -6.501  1.00 96.58           C  
ATOM    788  HA  PRO A  74      -4.680   3.726  -8.077  1.00 96.58           H  
ATOM    789  HB2 PRO A  74      -4.029   5.673  -9.145  1.00 96.58           H  
ATOM    790  HB3 PRO A  74      -2.538   4.729  -9.424  1.00 96.58           H  
ATOM    791  HG2 PRO A  74      -1.462   5.722  -7.550  1.00 96.58           H  
ATOM    792  HG3 PRO A  74      -2.365   7.121  -8.211  1.00 96.58           H  
ATOM    793  HD2 PRO A  74      -2.692   6.329  -5.623  1.00 96.58           H  
ATOM    794  HD3 PRO A  74      -4.070   6.928  -6.582  1.00 96.58           H  
ATOM    795  N   ASP A  75      -2.511   2.179  -8.559  1.00 95.93           N  
ATOM    796  CA  ASP A  75      -1.510   1.115  -8.517  1.00 95.93           C  
ATOM    797  C   ASP A  75      -0.143   1.669  -8.102  1.00 95.93           C  
ATOM    798  O   ASP A  75       0.189   2.832  -8.352  1.00 95.93           O  
ATOM    799  CB  ASP A  75      -1.438   0.373  -9.858  1.00 95.93           C  
ATOM    800  CG  ASP A  75      -2.701  -0.454 -10.105  1.00 95.93           C  
ATOM    801  OD1 ASP A  75      -3.118  -1.165  -9.160  1.00 95.93           O  
ATOM    802  OD2 ASP A  75      -3.262  -0.343 -11.215  1.00 95.93           O1-
ATOM    803  H   ASP A  75      -2.899   2.413  -9.462  1.00 95.93           H  
ATOM    804  HA  ASP A  75      -1.812   0.395  -7.756  1.00 95.93           H  
ATOM    805  HB2 ASP A  75      -0.584  -0.305  -9.844  1.00 95.93           H  
ATOM    806  HB3 ASP A  75      -1.291   1.091 -10.665  1.00 95.93           H  
ATOM    807  N   LEU A  76       0.640   0.830  -7.423  1.00 95.71           N  
ATOM    808  CA  LEU A  76       1.986   1.205  -7.014  1.00 95.71           C  
ATOM    809  C   LEU A  76       2.861   1.488  -8.243  1.00 95.71           C  
ATOM    810  O   LEU A  76       2.757   0.763  -9.236  1.00 95.71           O  
ATOM    811  CB  LEU A  76       2.614   0.094  -6.157  1.00 95.71           C  
ATOM    812  CG  LEU A  76       2.128   0.103  -4.705  1.00 95.71           C  
ATOM    813  CD1 LEU A  76       2.593  -1.166  -3.990  1.00 95.71           C  
ATOM    814  CD2 LEU A  76       2.674   1.303  -3.923  1.00 95.71           C  
ATOM    815  H   LEU A  76       0.344  -0.129  -7.312  1.00 95.71           H  
ATOM    816  HA  LEU A  76       1.898   2.121  -6.431  1.00 95.71           H  
ATOM    817  HB2 LEU A  76       2.392  -0.869  -6.617  1.00 95.71           H  
ATOM    818  HB3 LEU A  76       3.698   0.211  -6.162  1.00 95.71           H  
ATOM    819  HG  LEU A  76       1.038   0.133  -4.698  1.00 95.71           H  
ATOM    820 HD11 LEU A  76       3.682  -1.198  -3.969  1.00 95.71           H  
ATOM    821 HD12 LEU A  76       2.198  -1.174  -2.974  1.00 95.71           H  
ATOM    822 HD13 LEU A  76       2.216  -2.037  -4.526  1.00 95.71           H  
ATOM    823 HD21 LEU A  76       2.345   1.241  -2.886  1.00 95.71           H  
ATOM    824 HD22 LEU A  76       2.296   2.233  -4.346  1.00 95.71           H  
ATOM    825 HD23 LEU A  76       3.763   1.313  -3.964  1.00 95.71           H  
ATOM    826  N   PRO A  77       3.769   2.479  -8.161  1.00 95.12           N  
ATOM    827  CA  PRO A  77       4.795   2.663  -9.176  1.00 95.12           C  
ATOM    828  C   PRO A  77       5.609   1.384  -9.381  1.00 95.12           C  
ATOM    829  O   PRO A  77       5.757   0.560  -8.468  1.00 95.12           O  
ATOM    830  CB  PRO A  77       5.670   3.825  -8.692  1.00 95.12           C  
ATOM    831  CG  PRO A  77       4.753   4.586  -7.738  1.00 95.12           C  
ATOM    832  CD  PRO A  77       3.906   3.482  -7.115  1.00 95.12           C  
ATOM    833  HA  PRO A  77       4.309   2.940 -10.112  1.00 95.12           H  
ATOM    834  HB2 PRO A  77       6.532   3.449  -8.140  1.00 95.12           H  
ATOM    835  HB3 PRO A  77       5.999   4.454  -9.519  1.00 95.12           H  
ATOM    836  HG2 PRO A  77       5.313   5.146  -6.989  1.00 95.12           H  
ATOM    837  HG3 PRO A  77       4.105   5.248  -8.312  1.00 95.12           H  
ATOM    838  HD2 PRO A  77       4.424   3.049  -6.260  1.00 95.12           H  
ATOM    839  HD3 PRO A  77       2.941   3.892  -6.817  1.00 95.12           H  
ATOM    840  N   GLU A  78       6.169   1.230 -10.579  1.00 95.09           N  
ATOM    841  CA  GLU A  78       6.971   0.058 -10.914  1.00 95.09           C  
ATOM    842  C   GLU A  78       8.114  -0.139  -9.906  1.00 95.09           C  
ATOM    843  O   GLU A  78       8.813   0.795  -9.507  1.00 95.09           O  
ATOM    844  CB  GLU A  78       7.500   0.152 -12.350  1.00 95.09           C  
ATOM    845  CG  GLU A  78       8.094  -1.190 -12.799  1.00 95.09           C  
ATOM    846  CD  GLU A  78       8.683  -1.098 -14.206  1.00 95.09           C  
ATOM    847  OE1 GLU A  78       9.933  -1.129 -14.299  1.00 95.09           O  
ATOM    848  OE2 GLU A  78       7.880  -1.017 -15.160  1.00 95.09           O1-
ATOM    849  H   GLU A  78       6.034   1.939 -11.286  1.00 95.09           H  
ATOM    850  HA  GLU A  78       6.310  -0.808 -10.860  1.00 95.09           H  
ATOM    851  HB2 GLU A  78       6.679   0.416 -13.016  1.00 95.09           H  
ATOM    852  HB3 GLU A  78       8.262   0.930 -12.406  1.00 95.09           H  
ATOM    853  HG2 GLU A  78       7.315  -1.952 -12.771  1.00 95.09           H  
ATOM    854  HG3 GLU A  78       8.878  -1.495 -12.105  1.00 95.09           H  
ATOM    855  N   GLY A  79       8.298  -1.387  -9.474  1.00 95.29           N  
ATOM    856  CA  GLY A  79       9.325  -1.736  -8.503  1.00 95.29           C  
ATOM    857  C   GLY A  79       8.930  -1.494  -7.048  1.00 95.29           C  
ATOM    858  O   GLY A  79       9.798  -1.601  -6.185  1.00 95.29           O  
ATOM    859  H   GLY A  79       7.702  -2.113  -9.846  1.00 95.29           H  
ATOM    860  HA2 GLY A  79       9.559  -2.795  -8.616  1.00 95.29           H  
ATOM    861  HA3 GLY A  79      10.224  -1.156  -8.713  1.00 95.29           H  
ATOM    862  N   PHE A  80       7.662  -1.219  -6.742  1.00 96.59           N  
ATOM    863  CA  PHE A  80       7.155  -1.233  -5.371  1.00 96.59           C  
ATOM    864  C   PHE A  80       6.163  -2.370  -5.141  1.00 96.59           C  
ATOM    865  O   PHE A  80       5.371  -2.729  -6.007  1.00 96.59           O  
ATOM    866  CB  PHE A  80       6.575   0.128  -4.988  1.00 96.59           C  
ATOM    867  CG  PHE A  80       7.631   1.202  -4.851  1.00 96.59           C  
ATOM    868  CD1 PHE A  80       8.263   1.432  -3.614  1.00 96.59           C  
ATOM    869  CD2 PHE A  80       8.002   1.955  -5.977  1.00 96.59           C  
ATOM    870  CE1 PHE A  80       9.243   2.435  -3.503  1.00 96.59           C  
ATOM    871  CE2 PHE A  80       8.982   2.952  -5.867  1.00 96.59           C  
ATOM    872  CZ  PHE A  80       9.599   3.200  -4.629  1.00 96.59           C  
ATOM    873  H   PHE A  80       7.005  -1.024  -7.484  1.00 96.59           H  
ATOM    874  HA  PHE A  80       7.990  -1.409  -4.693  1.00 96.59           H  
ATOM    875  HB2 PHE A  80       6.050   0.033  -4.037  1.00 96.59           H  
ATOM    876  HB3 PHE A  80       5.850   0.435  -5.741  1.00 96.59           H  
ATOM    877  HD1 PHE A  80       7.993   0.838  -2.754  1.00 96.59           H  
ATOM    878  HD2 PHE A  80       7.543   1.760  -6.935  1.00 96.59           H  
ATOM    879  HE1 PHE A  80       9.723   2.626  -2.555  1.00 96.59           H  
ATOM    880  HE2 PHE A  80       9.253   3.521  -6.744  1.00 96.59           H  
ATOM    881  HZ  PHE A  80      10.346   3.975  -4.547  1.00 96.59           H  
ATOM    882  N   THR A  81       6.192  -2.934  -3.936  1.00 96.83           N  
ATOM    883  CA  THR A  81       5.216  -3.930  -3.477  1.00 96.83           C  
ATOM    884  C   THR A  81       4.760  -3.602  -2.063  1.00 96.83           C  
ATOM    885  O   THR A  81       5.532  -3.077  -1.258  1.00 96.83           O  
ATOM    886  CB  THR A  81       5.761  -5.366  -3.543  1.00 96.83           C  
ATOM    887  CG2 THR A  81       6.085  -5.813  -4.967  1.00 96.83           C  
ATOM    888  OG1 THR A  81       6.943  -5.497  -2.791  1.00 96.83           O  
ATOM    889  H   THR A  81       6.865  -2.589  -3.266  1.00 96.83           H  
ATOM    890  HA  THR A  81       4.337  -3.884  -4.120  1.00 96.83           H  
ATOM    891  HB  THR A  81       5.010  -6.041  -3.135  1.00 96.83           H  
ATOM    892  HG1 THR A  81       7.603  -4.955  -3.229  1.00 96.83           H  
ATOM    893 HG21 THR A  81       6.889  -5.210  -5.388  1.00 96.83           H  
ATOM    894 HG22 THR A  81       5.200  -5.706  -5.595  1.00 96.83           H  
ATOM    895 HG23 THR A  81       6.389  -6.860  -4.961  1.00 96.83           H  
ATOM    896  N   ALA A  82       3.504  -3.917  -1.748  1.00 96.97           N  
ATOM    897  CA  ALA A  82       2.952  -3.762  -0.410  1.00 96.97           C  
ATOM    898  C   ALA A  82       2.535  -5.116   0.164  1.00 96.97           C  
ATOM    899  O   ALA A  82       1.890  -5.921  -0.505  1.00 96.97           O  
ATOM    900  CB  ALA A  82       1.808  -2.751  -0.429  1.00 96.97           C  
ATOM    901  H   ALA A  82       2.911  -4.342  -2.447  1.00 96.97           H  
ATOM    902  HA  ALA A  82       3.721  -3.347   0.242  1.00 96.97           H  
ATOM    903  HB1 ALA A  82       1.435  -2.608   0.585  1.00 96.97           H  
ATOM    904  HB2 ALA A  82       2.186  -1.799  -0.801  1.00 96.97           H  
ATOM    905  HB3 ALA A  82       1.002  -3.101  -1.073  1.00 96.97           H  
ATOM    906  N   THR A  83       2.897  -5.364   1.419  1.00 95.86           N  
ATOM    907  CA  THR A  83       2.531  -6.586   2.153  1.00 95.86           C  
ATOM    908  C   THR A  83       2.030  -6.223   3.542  1.00 95.86           C  
ATOM    909  O   THR A  83       2.383  -5.168   4.060  1.00 95.86           O  
ATOM    910  CB  THR A  83       3.700  -7.583   2.237  1.00 95.86           C  
ATOM    911  CG2 THR A  83       4.101  -8.119   0.864  1.00 95.86           C  
ATOM    912  OG1 THR A  83       4.848  -6.978   2.790  1.00 95.86           O  
ATOM    913  H   THR A  83       3.366  -4.625   1.924  1.00 95.86           H  
ATOM    914  HA  THR A  83       1.710  -7.084   1.638  1.00 95.86           H  
ATOM    915  HB  THR A  83       3.406  -8.426   2.862  1.00 95.86           H  
ATOM    916  HG1 THR A  83       4.893  -6.098   2.408  1.00 95.86           H  
ATOM    917 HG21 THR A  83       4.864  -8.888   0.982  1.00 95.86           H  
ATOM    918 HG22 THR A  83       4.493  -7.319   0.236  1.00 95.86           H  
ATOM    919 HG23 THR A  83       3.232  -8.559   0.374  1.00 95.86           H  
ATOM    920  N   ALA A  84       1.207  -7.073   4.148  1.00 95.29           N  
ATOM    921  CA  ALA A  84       0.743  -6.900   5.519  1.00 95.29           C  
ATOM    922  C   ALA A  84       0.872  -8.207   6.297  1.00 95.29           C  
ATOM    923  O   ALA A  84       0.992  -9.282   5.708  1.00 95.29           O  
ATOM    924  CB  ALA A  84      -0.689  -6.351   5.534  1.00 95.29           C  
ATOM    925  H   ALA A  84       0.979  -7.954   3.710  1.00 95.29           H  
ATOM    926  HA  ALA A  84       1.387  -6.180   6.023  1.00 95.29           H  
ATOM    927  HB1 ALA A  84      -0.692  -5.330   5.152  1.00 95.29           H  
ATOM    928  HB2 ALA A  84      -1.342  -6.981   4.930  1.00 95.29           H  
ATOM    929  HB3 ALA A  84      -1.065  -6.330   6.557  1.00 95.29           H  
ATOM    930  N   ARG A  85       0.874  -8.088   7.624  1.00 94.33           N  
ATOM    931  CA  ARG A  85       0.727  -9.207   8.554  1.00 94.33           C  
ATOM    932  C   ARG A  85      -0.039  -8.766   9.792  1.00 94.33           C  
ATOM    933  O   ARG A  85      -0.010  -7.587  10.156  1.00 94.33           O  
ATOM    934  CB  ARG A  85       2.101  -9.798   8.904  1.00 94.33           C  
ATOM    935  CG  ARG A  85       2.940  -8.874   9.798  1.00 94.33           C  
ATOM    936  CD  ARG A  85       4.356  -9.430   9.948  1.00 94.33           C  
ATOM    937  NE  ARG A  85       5.178  -8.549  10.791  1.00 94.33           N  
ATOM    938  CZ  ARG A  85       6.393  -8.792  11.237  1.00 94.33           C  
ATOM    939  NH1 ARG A  85       7.022  -9.909  10.987  1.00 94.33           N1+
ATOM    940  NH2 ARG A  85       6.987  -7.884  11.954  1.00 94.33           N  
ATOM    941  H   ARG A  85       0.854  -7.155   8.011  1.00 94.33           H  
ATOM    942  HA  ARG A  85       0.139  -9.982   8.063  1.00 94.33           H  
ATOM    943  HB2 ARG A  85       2.640 -10.002   7.979  1.00 94.33           H  
ATOM    944  HB3 ARG A  85       1.955 -10.745   9.424  1.00 94.33           H  
ATOM    945  HG2 ARG A  85       2.975  -7.872   9.371  1.00 94.33           H  
ATOM    946  HG3 ARG A  85       2.485  -8.810  10.787  1.00 94.33           H  
ATOM    947  HD2 ARG A  85       4.293 -10.419  10.401  1.00 94.33           H  
ATOM    948  HD3 ARG A  85       4.810  -9.516   8.961  1.00 94.33           H  
ATOM    949  HE  ARG A  85       4.769  -7.673  11.086  1.00 94.33           H  
ATOM    950 HH11 ARG A  85       7.937 -10.079  11.377  1.00 94.33           H  
ATOM    951 HH12 ARG A  85       6.533 -10.634  10.482  1.00 94.33           H  
ATOM    952 HH21 ARG A  85       7.892  -8.050  12.370  1.00 94.33           H  
ATOM    953 HH22 ARG A  85       6.478  -7.035  12.154  1.00 94.33           H  
ATOM    954  N   THR A  86      -0.687  -9.715  10.454  1.00 91.35           N  
ATOM    955  CA  THR A  86      -1.300  -9.483  11.763  1.00 91.35           C  
ATOM    956  C   THR A  86      -0.211  -9.119  12.764  1.00 91.35           C  
ATOM    957  O   THR A  86       0.843  -9.761  12.803  1.00 91.35           O  
ATOM    958  CB  THR A  86      -2.070 -10.722  12.238  1.00 91.35           C  
ATOM    959  CG2 THR A  86      -2.967 -10.437  13.438  1.00 91.35           C  
ATOM    960  OG1 THR A  86      -2.899 -11.183  11.196  1.00 91.35           O  
ATOM    961  H   THR A  86      -0.736 -10.650  10.075  1.00 91.35           H  
ATOM    962  HA  THR A  86      -1.999  -8.650  11.689  1.00 91.35           H  
ATOM    963  HB  THR A  86      -1.362 -11.511  12.493  1.00 91.35           H  
ATOM    964  HG1 THR A  86      -3.760 -10.769  11.297  1.00 91.35           H  
ATOM    965 HG21 THR A  86      -3.546 -11.328  13.681  1.00 91.35           H  
ATOM    966 HG22 THR A  86      -3.647  -9.614  13.221  1.00 91.35           H  
ATOM    967 HG23 THR A  86      -2.359 -10.182  14.306  1.00 91.35           H  
ATOM    968  N   ARG A  87      -0.445  -8.069  13.553  1.00 81.77           N  
ATOM    969  CA  ARG A  87       0.404  -7.757  14.700  1.00 81.77           C  
ATOM    970  C   ARG A  87       0.158  -8.828  15.768  1.00 81.77           C  
ATOM    971  O   ARG A  87      -0.970  -8.946  16.243  1.00 81.77           O  
ATOM    972  CB  ARG A  87       0.076  -6.334  15.173  1.00 81.77           C  
ATOM    973  CG  ARG A  87       1.029  -5.850  16.266  1.00 81.77           C  
ATOM    974  CD  ARG A  87       0.656  -4.423  16.682  1.00 81.77           C  
ATOM    975  NE  ARG A  87       1.537  -3.954  17.758  1.00 81.77           N  
ATOM    976  CZ  ARG A  87       1.460  -2.790  18.377  1.00 81.77           C  
ATOM    977  NH1 ARG A  87       0.540  -1.898  18.134  1.00 81.77           N1+
ATOM    978  NH2 ARG A  87       2.339  -2.497  19.296  1.00 81.77           N  
ATOM    979  H   ARG A  87      -1.318  -7.568  13.469  1.00 81.77           H  
ATOM    980  HA  ARG A  87       1.452  -7.805  14.403  1.00 81.77           H  
ATOM    981  HB2 ARG A  87      -0.946  -6.307  15.552  1.00 81.77           H  
ATOM    982  HB3 ARG A  87       0.146  -5.655  14.323  1.00 81.77           H  
ATOM    983  HG2 ARG A  87       2.054  -5.866  15.893  1.00 81.77           H  
ATOM    984  HG3 ARG A  87       0.953  -6.507  17.133  1.00 81.77           H  
ATOM    985  HD2 ARG A  87       0.738  -3.759  15.822  1.00 81.77           H  
ATOM    986  HD3 ARG A  87      -0.376  -4.415  17.032  1.00 81.77           H  
ATOM    987  HE  ARG A  87       2.213  -4.621  18.104  1.00 81.77           H  
ATOM    988 HH11 ARG A  87      -0.289  -2.115  17.599  1.00 81.77           H  
ATOM    989 HH12 ARG A  87       0.488  -1.022  18.635  1.00 81.77           H  
ATOM    990 HH21 ARG A  87       3.030  -3.183  19.564  1.00 81.77           H  
ATOM    991 HH22 ARG A  87       2.259  -1.622  19.793  1.00 81.77           H  
ATOM    992  N   LEU A  88       1.186  -9.627  16.058  1.00 68.35           N  
ATOM    993  CA  LEU A  88       1.199 -10.556  17.193  1.00 68.35           C  
ATOM    994  C   LEU A  88       1.296  -9.783  18.511  1.00 68.35           C  
ATOM    995  O   LEU A  88       1.974  -8.725  18.512  1.00 68.35           O  
ATOM    996  CB  LEU A  88       2.344 -11.583  17.040  1.00 68.35           C  
ATOM    997  CG  LEU A  88       2.193 -12.586  15.887  1.00 68.35           C  
ATOM    998  CD1 LEU A  88       3.473 -13.415  15.776  1.00 68.35           C  
ATOM    999  CD2 LEU A  88       1.019 -13.541  16.105  1.00 68.35           C  
ATOM   1000  OXT LEU A  88       0.686 -10.290  19.469  1.00 68.35           O1-
ATOM   1001  H   LEU A  88       2.074  -9.437  15.614  1.00 68.35           H  
ATOM   1002  HA  LEU A  88       0.243 -11.075  17.254  1.00 68.35           H  
ATOM   1003  HB2 LEU A  88       2.413 -12.141  17.973  1.00 68.35           H  
ATOM   1004  HB3 LEU A  88       3.278 -11.034  16.926  1.00 68.35           H  
ATOM   1005  HG  LEU A  88       2.050 -12.051  14.948  1.00 68.35           H  
ATOM   1006 HD11 LEU A  88       4.321 -12.756  15.593  1.00 68.35           H  
ATOM   1007 HD12 LEU A  88       3.637 -13.961  16.705  1.00 68.35           H  
ATOM   1008 HD13 LEU A  88       3.384 -14.123  14.952  1.00 68.35           H  
ATOM   1009 HD21 LEU A  88       0.087 -12.977  16.102  1.00 68.35           H  
ATOM   1010 HD22 LEU A  88       0.984 -14.280  15.304  1.00 68.35           H  
ATOM   1011 HD23 LEU A  88       1.123 -14.045  17.066  1.00 68.35           H  
END
