# Supplementary material for: The structural landscape and diversity of Pyricularia oryzae MAX effectors revisited
Source: PLoS Pathog. 2024 May 6;20(5):e1012176. doi: 10.1371/journal.ppat.1012176 (PMC11132498; doi:10.1371/journal.ppat.1012176)
Supplement: S1 File — (ZIP) [file ppat.1012176.s018.zip › Supplementary_Data/MAX69.pdb]

ATOM      1  N   GLY A  22     -14.593  -3.171  10.715  1.00 42.41           N  
ATOM      2  CA  GLY A  22     -15.134  -2.943   9.369  1.00 42.41           C  
ATOM      3  C   GLY A  22     -15.532  -4.242   8.709  1.00 42.41           C  
ATOM      4  O   GLY A  22     -15.103  -5.314   9.144  1.00 42.41           O  
ATOM      5  H   GLY A  22     -15.323  -3.382  11.380  1.00 42.41           H  
ATOM      6  HA2 GLY A  22     -14.359  -2.483   8.756  1.00 42.41           H  
ATOM      7  HA3 GLY A  22     -15.982  -2.259   9.401  1.00 42.41           H  
ATOM      8  H2  GLY A  22     -14.075  -2.348  10.988  1.00 42.41           H  
ATOM      9  H3  GLY A  22     -13.921  -3.924  10.673  1.00 42.41           H  
ATOM     10  N   LYS A  23     -16.368  -4.170   7.672  1.00 50.06           N  
ATOM     11  CA  LYS A  23     -16.483  -5.271   6.702  1.00 50.06           C  
ATOM     12  C   LYS A  23     -15.220  -5.185   5.832  1.00 50.06           C  
ATOM     13  O   LYS A  23     -14.756  -4.088   5.554  1.00 50.06           O  
ATOM     14  CB  LYS A  23     -17.781  -5.133   5.880  1.00 50.06           C  
ATOM     15  CG  LYS A  23     -19.052  -5.432   6.700  1.00 50.06           C  
ATOM     16  CD  LYS A  23     -20.319  -5.268   5.845  1.00 50.06           C  
ATOM     17  CE  LYS A  23     -21.585  -5.595   6.651  1.00 50.06           C  
ATOM     18  NZ  LYS A  23     -22.813  -5.367   5.845  1.00 50.06           N1+
ATOM     19  H   LYS A  23     -16.503  -3.241   7.298  1.00 50.06           H  
ATOM     20  HA  LYS A  23     -16.475  -6.229   7.221  1.00 50.06           H  
ATOM     21  HB2 LYS A  23     -17.835  -4.124   5.472  1.00 50.06           H  
ATOM     22  HB3 LYS A  23     -17.735  -5.829   5.042  1.00 50.06           H  
ATOM     23  HG2 LYS A  23     -19.001  -6.454   7.077  1.00 50.06           H  
ATOM     24  HG3 LYS A  23     -19.106  -4.748   7.547  1.00 50.06           H  
ATOM     25  HD2 LYS A  23     -20.366  -4.238   5.491  1.00 50.06           H  
ATOM     26  HD3 LYS A  23     -20.253  -5.930   4.982  1.00 50.06           H  
ATOM     27  HE2 LYS A  23     -21.598  -4.963   7.539  1.00 50.06           H  
ATOM     28  HE3 LYS A  23     -21.532  -6.633   6.978  1.00 50.06           H  
ATOM     29  HZ1 LYS A  23     -22.808  -5.946   5.018  1.00 50.06           H  
ATOM     30  HZ2 LYS A  23     -23.642  -5.570   6.384  1.00 50.06           H  
ATOM     31  HZ3 LYS A  23     -22.855  -4.403   5.547  1.00 50.06           H  
ATOM     32  N   LYS A  24     -14.619  -6.314   5.436  1.00 48.37           N  
ATOM     33  CA  LYS A  24     -13.465  -6.288   4.512  1.00 48.37           C  
ATOM     34  C   LYS A  24     -13.804  -5.396   3.307  1.00 48.37           C  
ATOM     35  O   LYS A  24     -14.834  -5.644   2.685  1.00 48.37           O  
ATOM     36  CB  LYS A  24     -13.129  -7.700   4.006  1.00 48.37           C  
ATOM     37  CG  LYS A  24     -12.232  -8.508   4.950  1.00 48.37           C  
ATOM     38  CD  LYS A  24     -11.949  -9.879   4.318  1.00 48.37           C  
ATOM     39  CE  LYS A  24     -10.915 -10.665   5.129  1.00 48.37           C  
ATOM     40  NZ  LYS A  24     -10.685 -12.007   4.535  1.00 48.37           N1+
ATOM     41  H   LYS A  24     -15.040  -7.198   5.685  1.00 48.37           H  
ATOM     42  HA  LYS A  24     -12.607  -5.845   5.018  1.00 48.37           H  
ATOM     43  HB2 LYS A  24     -14.053  -8.244   3.809  1.00 48.37           H  
ATOM     44  HB3 LYS A  24     -12.601  -7.599   3.058  1.00 48.37           H  
ATOM     45  HG2 LYS A  24     -11.294  -7.972   5.099  1.00 48.37           H  
ATOM     46  HG3 LYS A  24     -12.727  -8.639   5.913  1.00 48.37           H  
ATOM     47  HD2 LYS A  24     -12.882 -10.439   4.263  1.00 48.37           H  
ATOM     48  HD3 LYS A  24     -11.570  -9.731   3.306  1.00 48.37           H  
ATOM     49  HE2 LYS A  24      -9.987 -10.094   5.151  1.00 48.37           H  
ATOM     50  HE3 LYS A  24     -11.277 -10.760   6.153  1.00 48.37           H  
ATOM     51  HZ1 LYS A  24     -11.545 -12.537   4.523  1.00 48.37           H  
ATOM     52  HZ2 LYS A  24      -9.998 -12.522   5.068  1.00 48.37           H  
ATOM     53  HZ3 LYS A  24     -10.358 -11.917   3.584  1.00 48.37           H  
ATOM     54  N   GLY A  25     -12.946  -4.420   2.997  1.00 56.74           N  
ATOM     55  CA  GLY A  25     -13.126  -3.533   1.845  1.00 56.74           C  
ATOM     56  C   GLY A  25     -13.699  -2.149   2.154  1.00 56.74           C  
ATOM     57  O   GLY A  25     -14.302  -1.560   1.272  1.00 56.74           O  
ATOM     58  H   GLY A  25     -12.140  -4.256   3.582  1.00 56.74           H  
ATOM     59  HA2 GLY A  25     -13.768  -4.005   1.101  1.00 56.74           H  
ATOM     60  HA3 GLY A  25     -12.153  -3.377   1.380  1.00 56.74           H  
ATOM     61  N   ASP A  26     -13.529  -1.598   3.359  1.00 68.62           N  
ATOM     62  CA  ASP A  26     -14.030  -0.243   3.649  1.00 68.62           C  
ATOM     63  C   ASP A  26     -13.182   0.859   2.979  1.00 68.62           C  
ATOM     64  O   ASP A  26     -13.723   1.897   2.593  1.00 68.62           O  
ATOM     65  CB  ASP A  26     -14.174  -0.038   5.168  1.00 68.62           C  
ATOM     66  CG  ASP A  26     -15.379  -0.787   5.778  1.00 68.62           C  
ATOM     67  OD1 ASP A  26     -16.438  -0.866   5.117  1.00 68.62           O  
ATOM     68  OD2 ASP A  26     -15.271  -1.279   6.931  1.00 68.62           O1-
ATOM     69  H   ASP A  26     -13.156  -2.153   4.116  1.00 68.62           H  
ATOM     70  HA  ASP A  26     -15.028  -0.146   3.220  1.00 68.62           H  
ATOM     71  HB2 ASP A  26     -13.254  -0.350   5.661  1.00 68.62           H  
ATOM     72  HB3 ASP A  26     -14.314   1.026   5.361  1.00 68.62           H  
ATOM     73  N   CYS A  27     -11.878   0.635   2.752  1.00 78.85           N  
ATOM     74  CA  CYS A  27     -11.012   1.597   2.065  1.00 78.85           C  
ATOM     75  C   CYS A  27     -10.150   0.956   0.978  1.00 78.85           C  
ATOM     76  O   CYS A  27      -9.640  -0.153   1.120  1.00 78.85           O  
ATOM     77  CB  CYS A  27     -10.110   2.359   3.041  1.00 78.85           C  
ATOM     78  SG  CYS A  27     -10.751   2.658   4.695  1.00 78.85           S  
ATOM     79  H   CYS A  27     -11.478  -0.244   3.048  1.00 78.85           H  
ATOM     80  HA  CYS A  27     -11.645   2.336   1.574  1.00 78.85           H  
ATOM     81  HB2 CYS A  27      -9.184   1.797   3.157  1.00 78.85           H  
ATOM     82  HB3 CYS A  27      -9.850   3.318   2.592  1.00 78.85           H  
ATOM     83  N   PHE A  28      -9.906   1.713  -0.082  1.00 81.37           N  
ATOM     84  CA  PHE A  28      -8.958   1.397  -1.131  1.00 81.37           C  
ATOM     85  C   PHE A  28      -7.693   2.237  -0.963  1.00 81.37           C  
ATOM     86  O   PHE A  28      -7.732   3.468  -0.981  1.00 81.37           O  
ATOM     87  CB  PHE A  28      -9.619   1.636  -2.485  1.00 81.37           C  
ATOM     88  CG  PHE A  28      -8.710   1.247  -3.625  1.00 81.37           C  
ATOM     89  CD1 PHE A  28      -7.954   2.224  -4.299  1.00 81.37           C  
ATOM     90  CD2 PHE A  28      -8.607  -0.106  -3.989  1.00 81.37           C  
ATOM     91  CE1 PHE A  28      -7.125   1.846  -5.370  1.00 81.37           C  
ATOM     92  CE2 PHE A  28      -7.779  -0.481  -5.056  1.00 81.37           C  
ATOM     93  CZ  PHE A  28      -7.063   0.499  -5.757  1.00 81.37           C  
ATOM     94  H   PHE A  28     -10.350   2.619  -0.121  1.00 81.37           H  
ATOM     95  HA  PHE A  28      -8.687   0.343  -1.077  1.00 81.37           H  
ATOM     96  HB2 PHE A  28      -9.900   2.684  -2.579  1.00 81.37           H  
ATOM     97  HB3 PHE A  28     -10.530   1.041  -2.546  1.00 81.37           H  
ATOM     98  HD1 PHE A  28      -8.040   3.259  -4.005  1.00 81.37           H  
ATOM     99  HD2 PHE A  28      -9.196  -0.851  -3.476  1.00 81.37           H  
ATOM    100  HE1 PHE A  28      -6.559   2.577  -5.927  1.00 81.37           H  
ATOM    101  HE2 PHE A  28      -7.732  -1.514  -5.367  1.00 81.37           H  
ATOM    102  HZ  PHE A  28      -6.485   0.207  -6.621  1.00 81.37           H  
ATOM    103  N   MET A  29      -6.553   1.574  -0.826  1.00 82.83           N  
ATOM    104  CA  MET A  29      -5.240   2.203  -0.783  1.00 82.83           C  
ATOM    105  C   MET A  29      -4.527   1.947  -2.103  1.00 82.83           C  
ATOM    106  O   MET A  29      -4.370   0.799  -2.501  1.00 82.83           O  
ATOM    107  CB  MET A  29      -4.483   1.617   0.404  1.00 82.83           C  
ATOM    108  CG  MET A  29      -3.011   2.028   0.435  1.00 82.83           C  
ATOM    109  SD  MET A  29      -2.162   1.485   1.934  1.00 82.83           S  
ATOM    110  CE  MET A  29      -2.567  -0.281   1.941  1.00 82.83           C  
ATOM    111  H   MET A  29      -6.576   0.565  -0.857  1.00 82.83           H  
ATOM    112  HA  MET A  29      -5.332   3.280  -0.638  1.00 82.83           H  
ATOM    113  HB2 MET A  29      -4.967   1.936   1.327  1.00 82.83           H  
ATOM    114  HB3 MET A  29      -4.541   0.530   0.340  1.00 82.83           H  
ATOM    115  HG2 MET A  29      -2.942   3.114   0.367  1.00 82.83           H  
ATOM    116  HG3 MET A  29      -2.499   1.592  -0.422  1.00 82.83           H  
ATOM    117  HE1 MET A  29      -3.627  -0.412   2.157  1.00 82.83           H  
ATOM    118  HE2 MET A  29      -2.349  -0.717   0.966  1.00 82.83           H  
ATOM    119  HE3 MET A  29      -1.996  -0.791   2.717  1.00 82.83           H  
ATOM    120  N   GLY A  30      -4.054   2.998  -2.765  1.00 83.31           N  
ATOM    121  CA  GLY A  30      -3.353   2.874  -4.038  1.00 83.31           C  
ATOM    122  C   GLY A  30      -2.207   3.860  -4.183  1.00 83.31           C  
ATOM    123  O   GLY A  30      -2.144   4.877  -3.491  1.00 83.31           O  
ATOM    124  H   GLY A  30      -4.158   3.920  -2.364  1.00 83.31           H  
ATOM    125  HA2 GLY A  30      -2.930   1.873  -4.126  1.00 83.31           H  
ATOM    126  HA3 GLY A  30      -4.051   3.019  -4.863  1.00 83.31           H  
ATOM    127  N   LEU A  31      -1.294   3.547  -5.097  1.00 82.80           N  
ATOM    128  CA  LEU A  31      -0.282   4.485  -5.574  1.00 82.80           C  
ATOM    129  C   LEU A  31      -0.779   5.157  -6.836  1.00 82.80           C  
ATOM    130  O   LEU A  31      -1.037   4.480  -7.827  1.00 82.80           O  
ATOM    131  CB  LEU A  31       1.020   3.751  -5.881  1.00 82.80           C  
ATOM    132  CG  LEU A  31       1.959   3.745  -4.686  1.00 82.80           C  
ATOM    133  CD1 LEU A  31       3.006   2.693  -4.947  1.00 82.80           C  
ATOM    134  CD2 LEU A  31       2.709   5.058  -4.517  1.00 82.80           C  
ATOM    135  H   LEU A  31      -1.457   2.719  -5.651  1.00 82.80           H  
ATOM    136  HA  LEU A  31      -0.101   5.257  -4.827  1.00 82.80           H  
ATOM    137  HB2 LEU A  31       0.784   2.733  -6.191  1.00 82.80           H  
ATOM    138  HB3 LEU A  31       1.533   4.242  -6.708  1.00 82.80           H  
ATOM    139  HG  LEU A  31       1.414   3.508  -3.772  1.00 82.80           H  
ATOM    140 HD11 LEU A  31       2.515   1.725  -5.041  1.00 82.80           H  
ATOM    141 HD12 LEU A  31       3.541   2.903  -5.873  1.00 82.80           H  
ATOM    142 HD13 LEU A  31       3.714   2.718  -4.118  1.00 82.80           H  
ATOM    143 HD21 LEU A  31       2.017   5.900  -4.544  1.00 82.80           H  
ATOM    144 HD22 LEU A  31       3.437   5.180  -5.320  1.00 82.80           H  
ATOM    145 HD23 LEU A  31       3.218   5.056  -3.553  1.00 82.80           H  
ATOM    146  N   TYR A  32      -0.868   6.473  -6.793  1.00 80.83           N  
ATOM    147  CA  TYR A  32      -1.341   7.313  -7.883  1.00 80.83           C  
ATOM    148  C   TYR A  32      -0.184   8.147  -8.398  1.00 80.83           C  
ATOM    149  O   TYR A  32       0.743   8.436  -7.651  1.00 80.83           O  
ATOM    150  CB  TYR A  32      -2.483   8.195  -7.373  1.00 80.83           C  
ATOM    151  CG  TYR A  32      -3.681   7.383  -6.929  1.00 80.83           C  
ATOM    152  CD1 TYR A  32      -4.749   7.167  -7.818  1.00 80.83           C  
ATOM    153  CD2 TYR A  32      -3.686   6.778  -5.658  1.00 80.83           C  
ATOM    154  CE1 TYR A  32      -5.833   6.365  -7.416  1.00 80.83           C  
ATOM    155  CE2 TYR A  32      -4.760   5.961  -5.264  1.00 80.83           C  
ATOM    156  CZ  TYR A  32      -5.846   5.774  -6.142  1.00 80.83           C  
ATOM    157  OH  TYR A  32      -6.923   5.047  -5.766  1.00 80.83           O  
ATOM    158  H   TYR A  32      -0.549   6.951  -5.962  1.00 80.83           H  
ATOM    159  HA  TYR A  32      -1.714   6.700  -8.703  1.00 80.83           H  
ATOM    160  HB2 TYR A  32      -2.127   8.799  -6.539  1.00 80.83           H  
ATOM    161  HB3 TYR A  32      -2.786   8.875  -8.169  1.00 80.83           H  
ATOM    162  HD1 TYR A  32      -4.721   7.588  -8.812  1.00 80.83           H  
ATOM    163  HD2 TYR A  32      -2.850   6.930  -4.991  1.00 80.83           H  
ATOM    164  HE1 TYR A  32      -6.657   6.156  -8.082  1.00 80.83           H  
ATOM    165  HE2 TYR A  32      -4.764   5.507  -4.284  1.00 80.83           H  
ATOM    166  HH  TYR A  32      -6.829   4.682  -4.883  1.00 80.83           H  
ATOM    167  N   GLU A  33      -0.228   8.553  -9.658  1.00 79.84           N  
ATOM    168  CA  GLU A  33       0.721   9.543 -10.162  1.00 79.84           C  
ATOM    169  C   GLU A  33       0.546  10.870  -9.413  1.00 79.84           C  
ATOM    170  O   GLU A  33      -0.584  11.318  -9.172  1.00 79.84           O  
ATOM    171  CB  GLU A  33       0.525   9.749 -11.665  1.00 79.84           C  
ATOM    172  CG  GLU A  33       0.929   8.501 -12.463  1.00 79.84           C  
ATOM    173  CD  GLU A  33       0.720   8.680 -13.974  1.00 79.84           C  
ATOM    174  OE1 GLU A  33       1.397   7.959 -14.739  1.00 79.84           O  
ATOM    175  OE2 GLU A  33      -0.158   9.487 -14.361  1.00 79.84           O1-
ATOM    176  H   GLU A  33      -0.993   8.276 -10.257  1.00 79.84           H  
ATOM    177  HA  GLU A  33       1.738   9.185  -9.999  1.00 79.84           H  
ATOM    178  HB2 GLU A  33      -0.522   9.990 -11.850  1.00 79.84           H  
ATOM    179  HB3 GLU A  33       1.141  10.587 -11.990  1.00 79.84           H  
ATOM    180  HG2 GLU A  33       0.336   7.650 -12.128  1.00 79.84           H  
ATOM    181  HG3 GLU A  33       1.978   8.284 -12.262  1.00 79.84           H  
ATOM    182  N   THR A  34       1.660  11.505  -9.049  1.00 76.82           N  
ATOM    183  CA  THR A  34       1.653  12.789  -8.351  1.00 76.82           C  
ATOM    184  C   THR A  34       0.911  13.834  -9.180  1.00 76.82           C  
ATOM    185  O   THR A  34       1.276  14.118 -10.319  1.00 76.82           O  
ATOM    186  CB  THR A  34       3.066  13.273  -8.004  1.00 76.82           C  
ATOM    187  CG2 THR A  34       3.045  14.546  -7.157  1.00 76.82           C  
ATOM    188  OG1 THR A  34       3.755  12.305  -7.242  1.00 76.82           O  
ATOM    189  H   THR A  34       2.552  11.095  -9.288  1.00 76.82           H  
ATOM    190  HA  THR A  34       1.123  12.645  -7.409  1.00 76.82           H  
ATOM    191  HB  THR A  34       3.625  13.460  -8.921  1.00 76.82           H  
ATOM    192  HG1 THR A  34       3.214  12.073  -6.483  1.00 76.82           H  
ATOM    193 HG21 THR A  34       4.064  14.808  -6.873  1.00 76.82           H  
ATOM    194 HG22 THR A  34       2.446  14.394  -6.259  1.00 76.82           H  
ATOM    195 HG23 THR A  34       2.629  15.371  -7.736  1.00 76.82           H  
ATOM    196  N   GLY A  35      -0.147  14.419  -8.616  1.00 71.02           N  
ATOM    197  CA  GLY A  35      -0.979  15.409  -9.314  1.00 71.02           C  
ATOM    198  C   GLY A  35      -2.016  14.816 -10.280  1.00 71.02           C  
ATOM    199  O   GLY A  35      -2.762  15.568 -10.914  1.00 71.02           O  
ATOM    200  H   GLY A  35      -0.406  14.101  -7.693  1.00 71.02           H  
ATOM    201  HA2 GLY A  35      -1.510  16.003  -8.570  1.00 71.02           H  
ATOM    202  HA3 GLY A  35      -0.335  16.076  -9.886  1.00 71.02           H  
ATOM    203  N   GLY A  36      -2.137  13.487 -10.353  1.00 65.57           N  
ATOM    204  CA  GLY A  36      -3.188  12.815 -11.110  1.00 65.57           C  
ATOM    205  C   GLY A  36      -4.583  13.168 -10.578  1.00 65.57           C  
ATOM    206  O   GLY A  36      -4.877  13.002  -9.388  1.00 65.57           O  
ATOM    207  H   GLY A  36      -1.478  12.910  -9.851  1.00 65.57           H  
ATOM    208  HA2 GLY A  36      -3.105  13.097 -12.160  1.00 65.57           H  
ATOM    209  HA3 GLY A  36      -3.048  11.737 -11.034  1.00 65.57           H  
ATOM    210  N   ARG A  37      -5.462  13.653 -11.467  1.00 58.57           N  
ATOM    211  CA  ARG A  37      -6.892  13.923 -11.184  1.00 58.57           C  
ATOM    212  C   ARG A  37      -7.799  12.704 -11.383  1.00 58.57           C  
ATOM    213  O   ARG A  37      -8.992  12.781 -11.120  1.00 58.57           O  
ATOM    214  CB  ARG A  37      -7.399  15.092 -12.046  1.00 58.57           C  
ATOM    215  CG  ARG A  37      -6.826  16.448 -11.617  1.00 58.57           C  
ATOM    216  CD  ARG A  37      -7.487  17.561 -12.440  1.00 58.57           C  
ATOM    217  NE  ARG A  37      -6.974  18.891 -12.067  1.00 58.57           N  
ATOM    218  CZ  ARG A  37      -7.246  20.033 -12.674  1.00 58.57           C  
ATOM    219  NH1 ARG A  37      -8.037  20.097 -13.709  1.00 58.57           N1+
ATOM    220  NH2 ARG A  37      -6.719  21.146 -12.248  1.00 58.57           N  
ATOM    221  H   ARG A  37      -5.107  13.843 -12.393  1.00 58.57           H  
ATOM    222  HA  ARG A  37      -7.004  14.191 -10.134  1.00 58.57           H  
ATOM    223  HB2 ARG A  37      -8.484  15.150 -11.955  1.00 58.57           H  
ATOM    224  HB3 ARG A  37      -7.159  14.905 -13.093  1.00 58.57           H  
ATOM    225  HG2 ARG A  37      -7.032  16.611 -10.559  1.00 58.57           H  
ATOM    226  HG3 ARG A  37      -5.749  16.461 -11.779  1.00 58.57           H  
ATOM    227  HD2 ARG A  37      -7.287  17.376 -13.496  1.00 58.57           H  
ATOM    228  HD3 ARG A  37      -8.564  17.530 -12.274  1.00 58.57           H  
ATOM    229  HE  ARG A  37      -6.332  18.925 -11.287  1.00 58.57           H  
ATOM    230 HH11 ARG A  37      -8.459  19.246 -14.053  1.00 58.57           H  
ATOM    231 HH12 ARG A  37      -8.229  20.980 -14.160  1.00 58.57           H  
ATOM    232 HH21 ARG A  37      -6.090  21.142 -11.458  1.00 58.57           H  
ATOM    233 HH22 ARG A  37      -6.919  22.018 -12.718  1.00 58.57           H  
ATOM    234  N   ASN A  38      -7.251  11.603 -11.883  1.00 56.03           N  
ATOM    235  CA  ASN A  38      -7.993  10.418 -12.295  1.00 56.03           C  
ATOM    236  C   ASN A  38      -7.623   9.246 -11.367  1.00 56.03           C  
ATOM    237  O   ASN A  38      -6.438   9.130 -11.046  1.00 56.03           O  
ATOM    238  CB  ASN A  38      -7.622  10.170 -13.767  1.00 56.03           C  
ATOM    239  CG  ASN A  38      -8.523   9.176 -14.466  1.00 56.03           C  
ATOM    240  ND2 ASN A  38      -7.980   8.399 -15.359  1.00 56.03           N  
ATOM    241  OD1 ASN A  38      -9.714   9.085 -14.243  1.00 56.03           O  
ATOM    242  H   ASN A  38      -6.245  11.572 -11.967  1.00 56.03           H  
ATOM    243  HA  ASN A  38      -9.063  10.613 -12.229  1.00 56.03           H  
ATOM    244  HB2 ASN A  38      -6.589   9.826 -13.822  1.00 56.03           H  
ATOM    245  HB3 ASN A  38      -7.699  11.103 -14.325  1.00 56.03           H  
ATOM    246 HD21 ASN A  38      -8.576   7.669 -15.722  1.00 56.03           H  
ATOM    247 HD22 ASN A  38      -6.978   8.366 -15.483  1.00 56.03           H  
ATOM    248  N   PRO A  39      -8.556   8.369 -10.943  1.00 57.43           N  
ATOM    249  CA  PRO A  39      -8.267   7.228 -10.063  1.00 57.43           C  
ATOM    250  C   PRO A  39      -7.441   6.095 -10.718  1.00 57.43           C  
ATOM    251  O   PRO A  39      -7.627   4.915 -10.417  1.00 57.43           O  
ATOM    252  CB  PRO A  39      -9.628   6.770  -9.516  1.00 57.43           C  
ATOM    253  CG  PRO A  39     -10.586   7.168 -10.630  1.00 57.43           C  
ATOM    254  CD  PRO A  39     -10.001   8.499 -11.085  1.00 57.43           C  
ATOM    255  HA  PRO A  39      -7.680   7.607  -9.226  1.00 57.43           H  
ATOM    256  HB2 PRO A  39      -9.866   7.338  -8.617  1.00 57.43           H  
ATOM    257  HB3 PRO A  39      -9.681   5.703  -9.300  1.00 57.43           H  
ATOM    258  HG2 PRO A  39     -11.610   7.273 -10.272  1.00 57.43           H  
ATOM    259  HG3 PRO A  39     -10.527   6.437 -11.437  1.00 57.43           H  
ATOM    260  HD2 PRO A  39     -10.326   8.703 -12.105  1.00 57.43           H  
ATOM    261  HD3 PRO A  39     -10.353   9.294 -10.427  1.00 57.43           H  
ATOM    262  N   ASN A  40      -6.490   6.438 -11.588  1.00 63.14           N  
ATOM    263  CA  ASN A  40      -5.506   5.504 -12.110  1.00 63.14           C  
ATOM    264  C   ASN A  40      -4.435   5.291 -11.042  1.00 63.14           C  
ATOM    265  O   ASN A  40      -3.501   6.079 -10.903  1.00 63.14           O  
ATOM    266  CB  ASN A  40      -4.926   6.034 -13.427  1.00 63.14           C  
ATOM    267  CG  ASN A  40      -5.899   5.977 -14.588  1.00 63.14           C  
ATOM    268  ND2 ASN A  40      -5.539   6.588 -15.693  1.00 63.14           N  
ATOM    269  OD1 ASN A  40      -6.975   5.404 -14.548  1.00 63.14           O  
ATOM    270  H   ASN A  40      -6.292   7.423 -11.696  1.00 63.14           H  
ATOM    271  HA  ASN A  40      -5.980   4.543 -12.310  1.00 63.14           H  
ATOM    272  HB2 ASN A  40      -4.060   5.429 -13.695  1.00 63.14           H  
ATOM    273  HB3 ASN A  40      -4.582   7.059 -13.288  1.00 63.14           H  
ATOM    274 HD21 ASN A  40      -6.100   6.386 -16.509  1.00 63.14           H  
ATOM    275 HD22 ASN A  40      -4.602   6.958 -15.759  1.00 63.14           H  
ATOM    276  N   HIS A  41      -4.612   4.230 -10.267  1.00 69.29           N  
ATOM    277  CA  HIS A  41      -3.557   3.701  -9.428  1.00 69.29           C  
ATOM    278  C   HIS A  41      -2.707   2.736 -10.265  1.00 69.29           C  
ATOM    279  O   HIS A  41      -3.239   1.987 -11.082  1.00 69.29           O  
ATOM    280  CB  HIS A  41      -4.157   3.052  -8.174  1.00 69.29           C  
ATOM    281  CG  HIS A  41      -5.053   1.885  -8.490  1.00 69.29           C  
ATOM    282  CD2 HIS A  41      -4.660   0.579  -8.581  1.00 69.29           C  
ATOM    283  ND1 HIS A  41      -6.338   1.954  -8.980  1.00 69.29           N  
ATOM    284  CE1 HIS A  41      -6.682   0.714  -9.376  1.00 69.29           C  
ATOM    285  NE2 HIS A  41      -5.712  -0.165  -9.103  1.00 69.29           N  
ATOM    286  H   HIS A  41      -5.396   3.621 -10.457  1.00 69.29           H  
ATOM    287  HA  HIS A  41      -2.935   4.538  -9.111  1.00 69.29           H  
ATOM    288  HB2 HIS A  41      -4.731   3.798  -7.625  1.00 69.29           H  
ATOM    289  HB3 HIS A  41      -3.344   2.719  -7.528  1.00 69.29           H  
ATOM    290  HD1 HIS A  41      -6.868   2.797  -9.146  1.00 69.29           H  
ATOM    291  HD2 HIS A  41      -3.659   0.207  -8.421  1.00 69.29           H  
ATOM    292  HE1 HIS A  41      -7.589   0.451  -9.899  1.00 69.29           H  
ATOM    293  N   ILE A  42      -1.392   2.738 -10.069  1.00 68.41           N  
ATOM    294  CA  ILE A  42      -0.492   1.744 -10.685  1.00 68.41           C  
ATOM    295  C   ILE A  42      -0.547   0.399  -9.962  1.00 68.41           C  
ATOM    296  O   ILE A  42      -0.377  -0.662 -10.552  1.00 68.41           O  
ATOM    297  CB  ILE A  42       0.959   2.259 -10.720  1.00 68.41           C  
ATOM    298  CG1 ILE A  42       1.418   2.906  -9.391  1.00 68.41           C  
ATOM    299  CG2 ILE A  42       1.089   3.249 -11.883  1.00 68.41           C  
ATOM    300  CD1 ILE A  42       2.932   2.828  -9.174  1.00 68.41           C  
ATOM    301  H   ILE A  42      -1.010   3.416  -9.425  1.00 68.41           H  
ATOM    302  HA  ILE A  42      -0.816   1.550 -11.708  1.00 68.41           H  
ATOM    303  HB  ILE A  42       1.605   1.409 -10.938  1.00 68.41           H  
ATOM    304 HG12 ILE A  42       0.938   2.415  -8.545  1.00 68.41           H  
ATOM    305 HG13 ILE A  42       1.116   3.953  -9.375  1.00 68.41           H  
ATOM    306 HG21 ILE A  42       0.496   4.145 -11.698  1.00 68.41           H  
ATOM    307 HG22 ILE A  42       0.746   2.787 -12.809  1.00 68.41           H  
ATOM    308 HG23 ILE A  42       2.137   3.516 -12.022  1.00 68.41           H  
ATOM    309 HD11 ILE A  42       3.229   1.789  -9.034  1.00 68.41           H  
ATOM    310 HD12 ILE A  42       3.463   3.234 -10.035  1.00 68.41           H  
ATOM    311 HD13 ILE A  42       3.205   3.400  -8.288  1.00 68.41           H  
ATOM    312  N   ILE A  43      -0.796   0.461  -8.662  1.00 74.22           N  
ATOM    313  CA  ILE A  43      -0.990  -0.671  -7.775  1.00 74.22           C  
ATOM    314  C   ILE A  43      -1.949  -0.207  -6.687  1.00 74.22           C  
ATOM    315  O   ILE A  43      -1.922   0.971  -6.299  1.00 74.22           O  
ATOM    316  CB  ILE A  43       0.368  -1.209  -7.263  1.00 74.22           C  
ATOM    317  CG1 ILE A  43       0.153  -2.460  -6.387  1.00 74.22           C  
ATOM    318  CG2 ILE A  43       1.241  -0.140  -6.579  1.00 74.22           C  
ATOM    319  CD1 ILE A  43       1.446  -3.217  -6.071  1.00 74.22           C  
ATOM    320  H   ILE A  43      -0.940   1.378  -8.264  1.00 74.22           H  
ATOM    321  HA  ILE A  43      -1.478  -1.467  -8.339  1.00 74.22           H  
ATOM    322  HB  ILE A  43       0.918  -1.538  -8.144  1.00 74.22           H  
ATOM    323 HG12 ILE A  43      -0.508  -3.145  -6.919  1.00 74.22           H  
ATOM    324 HG13 ILE A  43      -0.327  -2.188  -5.447  1.00 74.22           H  
ATOM    325 HG21 ILE A  43       0.734   0.289  -5.714  1.00 74.22           H  
ATOM    326 HG22 ILE A  43       1.478   0.652  -7.289  1.00 74.22           H  
ATOM    327 HG23 ILE A  43       2.190  -0.572  -6.260  1.00 74.22           H  
ATOM    328 HD11 ILE A  43       2.062  -2.629  -5.390  1.00 74.22           H  
ATOM    329 HD12 ILE A  43       1.997  -3.425  -6.988  1.00 74.22           H  
ATOM    330 HD13 ILE A  43       1.200  -4.160  -5.581  1.00 74.22           H  
ATOM    331  N   GLY A  44      -2.828  -1.103  -6.249  1.00 77.95           N  
ATOM    332  CA  GLY A  44      -3.830  -0.821  -5.235  1.00 77.95           C  
ATOM    333  C   GLY A  44      -4.247  -2.071  -4.477  1.00 77.95           C  
ATOM    334  O   GLY A  44      -4.178  -3.181  -5.002  1.00 77.95           O  
ATOM    335  H   GLY A  44      -2.805  -2.045  -6.613  1.00 77.95           H  
ATOM    336  HA2 GLY A  44      -3.434  -0.103  -4.518  1.00 77.95           H  
ATOM    337  HA3 GLY A  44      -4.710  -0.383  -5.707  1.00 77.95           H  
ATOM    338  N   GLN A  45      -4.650  -1.887  -3.226  1.00 77.90           N  
ATOM    339  CA  GLN A  45      -5.129  -2.940  -2.347  1.00 77.90           C  
ATOM    340  C   GLN A  45      -6.238  -2.399  -1.443  1.00 77.90           C  
ATOM    341  O   GLN A  45      -6.135  -1.304  -0.887  1.00 77.90           O  
ATOM    342  CB  GLN A  45      -3.948  -3.505  -1.539  1.00 77.90           C  
ATOM    343  CG  GLN A  45      -4.370  -4.697  -0.672  1.00 77.90           C  
ATOM    344  CD  GLN A  45      -3.227  -5.355   0.090  1.00 77.90           C  
ATOM    345  NE2 GLN A  45      -3.544  -6.319   0.927  1.00 77.90           N  
ATOM    346  OE1 GLN A  45      -2.054  -5.035  -0.022  1.00 77.90           O  
ATOM    347  H   GLN A  45      -4.674  -0.942  -2.870  1.00 77.90           H  
ATOM    348  HA  GLN A  45      -5.546  -3.741  -2.957  1.00 77.90           H  
ATOM    349  HB2 GLN A  45      -3.176  -3.840  -2.232  1.00 77.90           H  
ATOM    350  HB3 GLN A  45      -3.536  -2.723  -0.901  1.00 77.90           H  
ATOM    351  HG2 GLN A  45      -4.845  -5.450  -1.300  1.00 77.90           H  
ATOM    352  HG3 GLN A  45      -5.096  -4.355   0.066  1.00 77.90           H  
ATOM    353 HE21 GLN A  45      -4.517  -6.556   1.058  1.00 77.90           H  
ATOM    354 HE22 GLN A  45      -2.777  -6.744   1.429  1.00 77.90           H  
ATOM    355  N   GLU A  46      -7.283  -3.198  -1.253  1.00 79.75           N  
ATOM    356  CA  GLU A  46      -8.316  -2.915  -0.261  1.00 79.75           C  
ATOM    357  C   GLU A  46      -7.809  -3.203   1.154  1.00 79.75           C  
ATOM    358  O   GLU A  46      -7.180  -4.235   1.424  1.00 79.75           O  
ATOM    359  CB  GLU A  46      -9.578  -3.724  -0.557  1.00 79.75           C  
ATOM    360  CG  GLU A  46     -10.234  -3.274  -1.868  1.00 79.75           C  
ATOM    361  CD  GLU A  46     -11.571  -3.980  -2.118  1.00 79.75           C  
ATOM    362  OE1 GLU A  46     -12.395  -3.381  -2.840  1.00 79.75           O  
ATOM    363  OE2 GLU A  46     -11.742  -5.111  -1.604  1.00 79.75           O1-
ATOM    364  H   GLU A  46      -7.351  -4.068  -1.761  1.00 79.75           H  
ATOM    365  HA  GLU A  46      -8.583  -1.860  -0.316  1.00 79.75           H  
ATOM    366  HB2 GLU A  46      -9.322  -4.782  -0.608  1.00 79.75           H  
ATOM    367  HB3 GLU A  46     -10.282  -3.571   0.261  1.00 79.75           H  
ATOM    368  HG2 GLU A  46     -10.397  -2.197  -1.822  1.00 79.75           H  
ATOM    369  HG3 GLU A  46      -9.561  -3.482  -2.700  1.00 79.75           H  
ATOM    370  N   THR A  47      -8.084  -2.287   2.079  1.00 78.67           N  
ATOM    371  CA  THR A  47      -7.786  -2.488   3.491  1.00 78.67           C  
ATOM    372  C   THR A  47      -8.858  -3.377   4.127  1.00 78.67           C  
ATOM    373  O   THR A  47     -10.045  -3.286   3.801  1.00 78.67           O  
ATOM    374  CB  THR A  47      -7.600  -1.172   4.262  1.00 78.67           C  
ATOM    375  CG2 THR A  47      -6.444  -0.350   3.684  1.00 78.67           C  
ATOM    376  OG1 THR A  47      -8.749  -0.372   4.221  1.00 78.67           O  
ATOM    377  H   THR A  47      -8.650  -1.488   1.830  1.00 78.67           H  
ATOM    378  HA  THR A  47      -6.829  -3.008   3.535  1.00 78.67           H  
ATOM    379  HB  THR A  47      -7.374  -1.405   5.302  1.00 78.67           H  
ATOM    380  HG1 THR A  47      -9.154  -0.356   5.091  1.00 78.67           H  
ATOM    381 HG21 THR A  47      -6.661  -0.068   2.654  1.00 78.67           H  
ATOM    382 HG22 THR A  47      -6.317   0.556   4.277  1.00 78.67           H  
ATOM    383 HG23 THR A  47      -5.524  -0.933   3.717  1.00 78.67           H  
ATOM    384  N   PRO A  48      -8.470  -4.274   5.050  1.00 76.27           N  
ATOM    385  CA  PRO A  48      -9.425  -5.135   5.740  1.00 76.27           C  
ATOM    386  C   PRO A  48     -10.317  -4.369   6.726  1.00 76.27           C  
ATOM    387  O   PRO A  48     -11.344  -4.910   7.125  1.00 76.27           O  
ATOM    388  CB  PRO A  48      -8.569  -6.189   6.447  1.00 76.27           C  
ATOM    389  CG  PRO A  48      -7.252  -5.463   6.699  1.00 76.27           C  
ATOM    390  CD  PRO A  48      -7.111  -4.569   5.469  1.00 76.27           C  
ATOM    391  HA  PRO A  48     -10.074  -5.623   5.014  1.00 76.27           H  
ATOM    392  HB2 PRO A  48      -9.023  -6.538   7.374  1.00 76.27           H  
ATOM    393  HB3 PRO A  48      -8.397  -7.026   5.771  1.00 76.27           H  
ATOM    394  HG2 PRO A  48      -7.367  -4.857   7.598  1.00 76.27           H  
ATOM    395  HG3 PRO A  48      -6.415  -6.154   6.798  1.00 76.27           H  
ATOM    396  HD2 PRO A  48      -6.563  -3.659   5.713  1.00 76.27           H  
ATOM    397  HD3 PRO A  48      -6.602  -5.113   4.674  1.00 76.27           H  
ATOM    398  N   ASP A  49      -9.928  -3.154   7.117  1.00 80.15           N  
ATOM    399  CA  ASP A  49     -10.693  -2.296   8.017  1.00 80.15           C  
ATOM    400  C   ASP A  49     -10.620  -0.829   7.577  1.00 80.15           C  
ATOM    401  O   ASP A  49      -9.740  -0.455   6.788  1.00 80.15           O  
ATOM    402  CB  ASP A  49     -10.186  -2.473   9.463  1.00 80.15           C  
ATOM    403  CG  ASP A  49     -11.291  -2.272  10.509  1.00 80.15           C  
ATOM    404  OD1 ASP A  49     -12.383  -1.777  10.149  1.00 80.15           O  
ATOM    405  OD2 ASP A  49     -11.130  -2.769  11.642  1.00 80.15           O1-
ATOM    406  H   ASP A  49      -9.128  -2.723   6.675  1.00 80.15           H  
ATOM    407  HA  ASP A  49     -11.739  -2.596   7.965  1.00 80.15           H  
ATOM    408  HB2 ASP A  49      -9.364  -1.783   9.653  1.00 80.15           H  
ATOM    409  HB3 ASP A  49      -9.801  -3.486   9.584  1.00 80.15           H  
ATOM    410  N   ASP A  50     -11.528  -0.013   8.109  1.00 81.12           N  
ATOM    411  CA  ASP A  50     -11.603   1.421   7.832  1.00 81.12           C  
ATOM    412  C   ASP A  50     -10.457   2.218   8.484  1.00 81.12           C  
ATOM    413  O   ASP A  50     -10.110   3.318   8.048  1.00 81.12           O  
ATOM    414  CB  ASP A  50     -12.997   1.970   8.186  1.00 81.12           C  
ATOM    415  CG  ASP A  50     -13.292   2.135   9.683  1.00 81.12           C  
ATOM    416  OD1 ASP A  50     -12.492   1.666  10.524  1.00 81.12           O  
ATOM    417  OD2 ASP A  50     -14.287   2.821   9.999  1.00 81.12           O1-
ATOM    418  H   ASP A  50     -12.161  -0.388   8.801  1.00 81.12           H  
ATOM    419  HA  ASP A  50     -11.505   1.515   6.751  1.00 81.12           H  
ATOM    420  HB2 ASP A  50     -13.097   2.947   7.714  1.00 81.12           H  
ATOM    421  HB3 ASP A  50     -13.756   1.318   7.753  1.00 81.12           H  
ATOM    422  N   SER A  51      -9.848   1.640   9.519  1.00 84.21           N  
ATOM    423  CA  SER A  51      -8.849   2.263  10.378  1.00 84.21           C  
ATOM    424  C   SER A  51      -7.837   1.218  10.845  1.00 84.21           C  
ATOM    425  O   SER A  51      -8.181   0.074  11.131  1.00 84.21           O  
ATOM    426  CB  SER A  51      -9.525   2.908  11.596  1.00 84.21           C  
ATOM    427  OG  SER A  51     -10.658   3.665  11.214  1.00 84.21           O  
ATOM    428  H   SER A  51     -10.282   0.794   9.859  1.00 84.21           H  
ATOM    429  HA  SER A  51      -8.333   3.040   9.813  1.00 84.21           H  
ATOM    430  HB2 SER A  51      -9.850   2.127  12.283  1.00 84.21           H  
ATOM    431  HB3 SER A  51      -8.810   3.553  12.108  1.00 84.21           H  
ATOM    432  HG  SER A  51     -11.353   3.029  11.030  1.00 84.21           H  
ATOM    433  N   GLY A  52      -6.563   1.588  10.941  1.00 87.87           N  
ATOM    434  CA  GLY A  52      -5.509   0.689  11.400  1.00 87.87           C  
ATOM    435  C   GLY A  52      -4.148   0.957  10.773  1.00 87.87           C  
ATOM    436  O   GLY A  52      -3.909   1.970  10.116  1.00 87.87           O  
ATOM    437  H   GLY A  52      -6.323   2.536  10.690  1.00 87.87           H  
ATOM    438  HA2 GLY A  52      -5.785  -0.339  11.164  1.00 87.87           H  
ATOM    439  HA3 GLY A  52      -5.422   0.772  12.483  1.00 87.87           H  
ATOM    440  N   LYS A  53      -3.220   0.027  11.005  1.00 90.07           N  
ATOM    441  CA  LYS A  53      -1.883   0.031  10.401  1.00 90.07           C  
ATOM    442  C   LYS A  53      -1.786  -1.115   9.405  1.00 90.07           C  
ATOM    443  O   LYS A  53      -1.876  -2.279   9.789  1.00 90.07           O  
ATOM    444  CB  LYS A  53      -0.790  -0.067  11.472  1.00 90.07           C  
ATOM    445  CG  LYS A  53      -0.747   1.158  12.395  1.00 90.07           C  
ATOM    446  CD  LYS A  53       0.320   0.957  13.478  1.00 90.07           C  
ATOM    447  CE  LYS A  53       0.269   2.103  14.493  1.00 90.07           C  
ATOM    448  NZ  LYS A  53       1.165   1.844  15.651  1.00 90.07           N1+
ATOM    449  H   LYS A  53      -3.517  -0.808  11.489  1.00 90.07           H  
ATOM    450  HA  LYS A  53      -1.737   0.960   9.850  1.00 90.07           H  
ATOM    451  HB2 LYS A  53      -0.960  -0.965  12.066  1.00 90.07           H  
ATOM    452  HB3 LYS A  53       0.175  -0.163  10.974  1.00 90.07           H  
ATOM    453  HG2 LYS A  53      -1.718   1.291  12.873  1.00 90.07           H  
ATOM    454  HG3 LYS A  53      -0.515   2.048  11.810  1.00 90.07           H  
ATOM    455  HD2 LYS A  53       1.305   0.912  13.013  1.00 90.07           H  
ATOM    456  HD3 LYS A  53       0.123   0.016  13.991  1.00 90.07           H  
ATOM    457  HE2 LYS A  53      -0.759   2.205  14.839  1.00 90.07           H  
ATOM    458  HE3 LYS A  53       0.540   3.031  13.988  1.00 90.07           H  
ATOM    459  HZ1 LYS A  53       0.889   0.990  16.113  1.00 90.07           H  
ATOM    460  HZ2 LYS A  53       1.091   2.586  16.333  1.00 90.07           H  
ATOM    461  HZ3 LYS A  53       2.127   1.751  15.360  1.00 90.07           H  
ATOM    462  N   PHE A  54      -1.545  -0.783   8.147  1.00 87.09           N  
ATOM    463  CA  PHE A  54      -1.464  -1.718   7.036  1.00 87.09           C  
ATOM    464  C   PHE A  54      -0.052  -1.746   6.456  1.00 87.09           C  
ATOM    465  O   PHE A  54       0.680  -0.758   6.495  1.00 87.09           O  
ATOM    466  CB  PHE A  54      -2.542  -1.362   6.003  1.00 87.09           C  
ATOM    467  CG  PHE A  54      -3.932  -1.316   6.615  1.00 87.09           C  
ATOM    468  CD1 PHE A  54      -4.496  -2.485   7.161  1.00 87.09           C  
ATOM    469  CD2 PHE A  54      -4.626  -0.097   6.728  1.00 87.09           C  
ATOM    470  CE1 PHE A  54      -5.729  -2.425   7.834  1.00 87.09           C  
ATOM    471  CE2 PHE A  54      -5.884  -0.057   7.358  1.00 87.09           C  
ATOM    472  CZ  PHE A  54      -6.434  -1.217   7.915  1.00 87.09           C  
ATOM    473  H   PHE A  54      -1.468   0.199   7.927  1.00 87.09           H  
ATOM    474  HA  PHE A  54      -1.684  -2.721   7.402  1.00 87.09           H  
ATOM    475  HB2 PHE A  54      -2.307  -0.394   5.560  1.00 87.09           H  
ATOM    476  HB3 PHE A  54      -2.536  -2.105   5.205  1.00 87.09           H  
ATOM    477  HD1 PHE A  54      -3.963  -3.423   7.111  1.00 87.09           H  
ATOM    478  HD2 PHE A  54      -4.205   0.808   6.316  1.00 87.09           H  
ATOM    479  HE1 PHE A  54      -6.128  -3.301   8.323  1.00 87.09           H  
ATOM    480  HE2 PHE A  54      -6.454   0.859   7.410  1.00 87.09           H  
ATOM    481  HZ  PHE A  54      -7.391  -1.171   8.415  1.00 87.09           H  
ATOM    482  N   LYS A  55       0.346  -2.906   5.934  1.00 86.61           N  
ATOM    483  CA  LYS A  55       1.579  -3.059   5.160  1.00 86.61           C  
ATOM    484  C   LYS A  55       1.193  -3.171   3.700  1.00 86.61           C  
ATOM    485  O   LYS A  55       0.438  -4.068   3.340  1.00 86.61           O  
ATOM    486  CB  LYS A  55       2.381  -4.286   5.606  1.00 86.61           C  
ATOM    487  CG  LYS A  55       2.882  -4.174   7.050  1.00 86.61           C  
ATOM    488  CD  LYS A  55       3.754  -5.389   7.389  1.00 86.61           C  
ATOM    489  CE  LYS A  55       4.213  -5.324   8.848  1.00 86.61           C  
ATOM    490  NZ  LYS A  55       5.053  -6.495   9.213  1.00 86.61           N1+
ATOM    491  H   LYS A  55      -0.329  -3.656   5.881  1.00 86.61           H  
ATOM    492  HA  LYS A  55       2.209  -2.177   5.273  1.00 86.61           H  
ATOM    493  HB2 LYS A  55       3.241  -4.388   4.944  1.00 86.61           H  
ATOM    494  HB3 LYS A  55       1.762  -5.178   5.504  1.00 86.61           H  
ATOM    495  HG2 LYS A  55       2.030  -4.143   7.730  1.00 86.61           H  
ATOM    496  HG3 LYS A  55       3.466  -3.261   7.166  1.00 86.61           H  
ATOM    497  HD2 LYS A  55       4.623  -5.395   6.731  1.00 86.61           H  
ATOM    498  HD3 LYS A  55       3.176  -6.299   7.228  1.00 86.61           H  
ATOM    499  HE2 LYS A  55       3.331  -5.282   9.487  1.00 86.61           H  
ATOM    500  HE3 LYS A  55       4.775  -4.401   8.989  1.00 86.61           H  
ATOM    501  HZ1 LYS A  55       5.340  -6.443  10.180  1.00 86.61           H  
ATOM    502  HZ2 LYS A  55       4.542  -7.357   9.086  1.00 86.61           H  
ATOM    503  HZ3 LYS A  55       5.887  -6.526   8.643  1.00 86.61           H  
ATOM    504  N   TYR A  56       1.724  -2.279   2.887  1.00 82.86           N  
ATOM    505  CA  TYR A  56       1.414  -2.174   1.480  1.00 82.86           C  
ATOM    506  C   TYR A  56       2.662  -2.478   0.664  1.00 82.86           C  
ATOM    507  O   TYR A  56       3.656  -1.761   0.744  1.00 82.86           O  
ATOM    508  CB  TYR A  56       0.855  -0.781   1.232  1.00 82.86           C  
ATOM    509  CG  TYR A  56       0.360  -0.592  -0.174  1.00 82.86           C  
ATOM    510  CD1 TYR A  56       0.793   0.517  -0.917  1.00 82.86           C  
ATOM    511  CD2 TYR A  56      -0.533  -1.524  -0.731  1.00 82.86           C  
ATOM    512  CE1 TYR A  56       0.350   0.701  -2.234  1.00 82.86           C  
ATOM    513  CE2 TYR A  56      -0.976  -1.349  -2.044  1.00 82.86           C  
ATOM    514  CZ  TYR A  56      -0.533  -0.243  -2.779  1.00 82.86           C  
ATOM    515  OH  TYR A  56      -1.002  -0.095  -4.018  1.00 82.86           O  
ATOM    516  H   TYR A  56       2.340  -1.578   3.273  1.00 82.86           H  
ATOM    517  HA  TYR A  56       0.648  -2.906   1.223  1.00 82.86           H  
ATOM    518  HB2 TYR A  56       0.029  -0.608   1.922  1.00 82.86           H  
ATOM    519  HB3 TYR A  56       1.616  -0.037   1.466  1.00 82.86           H  
ATOM    520  HD1 TYR A  56       1.448   1.239  -0.453  1.00 82.86           H  
ATOM    521  HD2 TYR A  56      -0.898  -2.370  -0.167  1.00 82.86           H  
ATOM    522  HE1 TYR A  56       0.670   1.555  -2.812  1.00 82.86           H  
ATOM    523  HE2 TYR A  56      -1.657  -2.051  -2.503  1.00 82.86           H  
ATOM    524  HH  TYR A  56      -0.725   0.714  -4.456  1.00 82.86           H  
ATOM    525  N   ARG A  57       2.641  -3.598  -0.055  1.00 81.51           N  
ATOM    526  CA  ARG A  57       3.787  -4.056  -0.841  1.00 81.51           C  
ATOM    527  C   ARG A  57       3.703  -3.452  -2.232  1.00 81.51           C  
ATOM    528  O   ARG A  57       2.768  -3.754  -2.966  1.00 81.51           O  
ATOM    529  CB  ARG A  57       3.834  -5.585  -0.904  1.00 81.51           C  
ATOM    530  CG  ARG A  57       4.172  -6.199   0.458  1.00 81.51           C  
ATOM    531  CD  ARG A  57       4.267  -7.720   0.326  1.00 81.51           C  
ATOM    532  NE  ARG A  57       4.659  -8.354   1.600  1.00 81.51           N  
ATOM    533  CZ  ARG A  57       4.588  -9.645   1.870  1.00 81.51           C  
ATOM    534  NH1 ARG A  57       4.125 -10.507   1.008  1.00 81.51           N1+
ATOM    535  NH2 ARG A  57       4.996 -10.106   3.019  1.00 81.51           N  
ATOM    536  H   ARG A  57       1.760  -4.079  -0.170  1.00 81.51           H  
ATOM    537  HA  ARG A  57       4.715  -3.702  -0.393  1.00 81.51           H  
ATOM    538  HB2 ARG A  57       2.875  -5.967  -1.255  1.00 81.51           H  
ATOM    539  HB3 ARG A  57       4.602  -5.876  -1.621  1.00 81.51           H  
ATOM    540  HG2 ARG A  57       5.130  -5.807   0.797  1.00 81.51           H  
ATOM    541  HG3 ARG A  57       3.400  -5.944   1.184  1.00 81.51           H  
ATOM    542  HD2 ARG A  57       3.296  -8.096   0.004  1.00 81.51           H  
ATOM    543  HD3 ARG A  57       5.006  -7.960  -0.438  1.00 81.51           H  
ATOM    544  HE  ARG A  57       5.078  -7.748   2.291  1.00 81.51           H  
ATOM    545 HH11 ARG A  57       3.830 -10.174   0.101  1.00 81.51           H  
ATOM    546 HH12 ARG A  57       4.121 -11.499   1.200  1.00 81.51           H  
ATOM    547 HH21 ARG A  57       5.468  -9.493   3.668  1.00 81.51           H  
ATOM    548 HH22 ARG A  57       4.962 -11.100   3.193  1.00 81.51           H  
ATOM    549  N   LEU A  58       4.680  -2.629  -2.580  1.00 71.73           N  
ATOM    550  CA  LEU A  58       4.896  -2.227  -3.962  1.00 71.73           C  
ATOM    551  C   LEU A  58       5.715  -3.340  -4.619  1.00 71.73           C  
ATOM    552  O   LEU A  58       6.502  -4.005  -3.937  1.00 71.73           O  
ATOM    553  CB  LEU A  58       5.548  -0.837  -4.064  1.00 71.73           C  
ATOM    554  CG  LEU A  58       5.134   0.170  -2.975  1.00 71.73           C  
ATOM    555  CD1 LEU A  58       5.870   1.484  -3.211  1.00 71.73           C  
ATOM    556  CD2 LEU A  58       3.614   0.324  -2.941  1.00 71.73           C  
ATOM    557  H   LEU A  58       5.460  -2.529  -1.947  1.00 71.73           H  
ATOM    558  HA  LEU A  58       3.931  -2.172  -4.467  1.00 71.73           H  
ATOM    559  HB2 LEU A  58       6.632  -0.953  -4.058  1.00 71.73           H  
ATOM    560  HB3 LEU A  58       5.299  -0.424  -5.041  1.00 71.73           H  
ATOM    561  HG  LEU A  58       5.459  -0.193  -1.999  1.00 71.73           H  
ATOM    562 HD11 LEU A  58       6.941   1.315  -3.102  1.00 71.73           H  
ATOM    563 HD12 LEU A  58       5.692   1.841  -4.226  1.00 71.73           H  
ATOM    564 HD13 LEU A  58       5.577   2.237  -2.480  1.00 71.73           H  
ATOM    565 HD21 LEU A  58       3.189   0.135  -3.927  1.00 71.73           H  
ATOM    566 HD22 LEU A  58       3.327   1.296  -2.540  1.00 71.73           H  
ATOM    567 HD23 LEU A  58       3.202  -0.430  -2.270  1.00 71.73           H  
ATOM    568  N   GLY A  59       5.513  -3.582  -5.915  1.00 66.61           N  
ATOM    569  CA  GLY A  59       6.375  -4.500  -6.670  1.00 66.61           C  
ATOM    570  C   GLY A  59       7.859  -4.207  -6.405  1.00 66.61           C  
ATOM    571  O   GLY A  59       8.202  -3.092  -6.028  1.00 66.61           O  
ATOM    572  H   GLY A  59       4.878  -2.990  -6.431  1.00 66.61           H  
ATOM    573  HA2 GLY A  59       6.192  -4.393  -7.739  1.00 66.61           H  
ATOM    574  HA3 GLY A  59       6.158  -5.526  -6.376  1.00 66.61           H  
ATOM    575  N   ASP A  60       8.718  -5.218  -6.539  1.00 71.68           N  
ATOM    576  CA  ASP A  60      10.165  -5.154  -6.243  1.00 71.68           C  
ATOM    577  C   ASP A  60      10.556  -5.168  -4.751  1.00 71.68           C  
ATOM    578  O   ASP A  60      11.688  -4.863  -4.385  1.00 71.68           O  
ATOM    579  CB  ASP A  60      10.869  -4.052  -7.057  1.00 71.68           C  
ATOM    580  CG  ASP A  60      10.458  -4.079  -8.529  1.00 71.68           C  
ATOM    581  OD1 ASP A  60      10.374  -5.203  -9.075  1.00 71.68           O  
ATOM    582  OD2 ASP A  60      10.201  -2.986  -9.080  1.00 71.68           O1-
ATOM    583  H   ASP A  60       8.406  -6.033  -7.046  1.00 71.68           H  
ATOM    584  HA  ASP A  60      10.575  -6.086  -6.633  1.00 71.68           H  
ATOM    585  HB2 ASP A  60      11.947  -4.205  -7.001  1.00 71.68           H  
ATOM    586  HB3 ASP A  60      10.656  -3.073  -6.629  1.00 71.68           H  
ATOM    587  N   GLY A  61       9.641  -5.586  -3.868  1.00 71.43           N  
ATOM    588  CA  GLY A  61       9.945  -5.852  -2.454  1.00 71.43           C  
ATOM    589  C   GLY A  61       9.856  -4.632  -1.535  1.00 71.43           C  
ATOM    590  O   GLY A  61      10.079  -4.752  -0.329  1.00 71.43           O  
ATOM    591  H   GLY A  61       8.699  -5.721  -4.207  1.00 71.43           H  
ATOM    592  HA2 GLY A  61      10.955  -6.254  -2.375  1.00 71.43           H  
ATOM    593  HA3 GLY A  61       9.247  -6.602  -2.082  1.00 71.43           H  
ATOM    594  N   TRP A  62       9.471  -3.473  -2.065  1.00 79.18           N  
ATOM    595  CA  TRP A  62       9.226  -2.278  -1.268  1.00 79.18           C  
ATOM    596  C   TRP A  62       7.978  -2.453  -0.401  1.00 79.18           C  
ATOM    597  O   TRP A  62       6.919  -2.864  -0.873  1.00 79.18           O  
ATOM    598  CB  TRP A  62       9.098  -1.066  -2.185  1.00 79.18           C  
ATOM    599  CG  TRP A  62      10.290  -0.826  -3.049  1.00 79.18           C  
ATOM    600  CD1 TRP A  62      10.421  -1.195  -4.342  1.00 79.18           C  
ATOM    601  CD2 TRP A  62      11.558  -0.213  -2.684  1.00 79.18           C  
ATOM    602  CE2 TRP A  62      12.422  -0.248  -3.818  1.00 79.18           C  
ATOM    603  CE3 TRP A  62      12.069   0.348  -1.495  1.00 79.18           C  
ATOM    604  NE1 TRP A  62      11.678  -0.865  -4.799  1.00 79.18           N  
ATOM    605  CZ2 TRP A  62      13.728   0.256  -3.778  1.00 79.18           C  
ATOM    606  CZ3 TRP A  62      13.379   0.862  -1.443  1.00 79.18           C  
ATOM    607  CH2 TRP A  62      14.210   0.804  -2.577  1.00 79.18           C  
ATOM    608  H   TRP A  62       9.318  -3.427  -3.063  1.00 79.18           H  
ATOM    609  HA  TRP A  62      10.087  -2.120  -0.619  1.00 79.18           H  
ATOM    610  HB2 TRP A  62       8.918  -0.175  -1.584  1.00 79.18           H  
ATOM    611  HB3 TRP A  62       8.232  -1.223  -2.829  1.00 79.18           H  
ATOM    612  HD1 TRP A  62       9.663  -1.691  -4.930  1.00 79.18           H  
ATOM    613  HE1 TRP A  62      12.000  -1.101  -5.727  1.00 79.18           H  
ATOM    614  HE3 TRP A  62      11.441   0.376  -0.616  1.00 79.18           H  
ATOM    615  HZ2 TRP A  62      14.356   0.202  -4.655  1.00 79.18           H  
ATOM    616  HZ3 TRP A  62      13.760   1.283  -0.525  1.00 79.18           H  
ATOM    617  HH2 TRP A  62      15.220   1.184  -2.529  1.00 79.18           H  
ATOM    618  N   ILE A  63       8.087  -2.119   0.884  1.00 84.45           N  
ATOM    619  CA  ILE A  63       6.969  -2.180   1.830  1.00 84.45           C  
ATOM    620  C   ILE A  63       6.717  -0.780   2.377  1.00 84.45           C  
ATOM    621  O   ILE A  63       7.557  -0.213   3.075  1.00 84.45           O  
ATOM    622  CB  ILE A  63       7.211  -3.217   2.953  1.00 84.45           C  
ATOM    623  CG1 ILE A  63       7.625  -4.586   2.361  1.00 84.45           C  
ATOM    624  CG2 ILE A  63       5.941  -3.333   3.823  1.00 84.45           C  
ATOM    625  CD1 ILE A  63       7.765  -5.730   3.372  1.00 84.45           C  
ATOM    626  H   ILE A  63       8.980  -1.791   1.222  1.00 84.45           H  
ATOM    627  HA  ILE A  63       6.068  -2.490   1.300  1.00 84.45           H  
ATOM    628  HB  ILE A  63       8.027  -2.865   3.585  1.00 84.45           H  
ATOM    629 HG12 ILE A  63       8.597  -4.474   1.882  1.00 84.45           H  
ATOM    630 HG13 ILE A  63       6.912  -4.877   1.590  1.00 84.45           H  
ATOM    631 HG21 ILE A  63       5.670  -2.357   4.226  1.00 84.45           H  
ATOM    632 HG22 ILE A  63       5.113  -3.714   3.225  1.00 84.45           H  
ATOM    633 HG23 ILE A  63       6.127  -3.989   4.674  1.00 84.45           H  
ATOM    634 HD11 ILE A  63       8.200  -6.596   2.874  1.00 84.45           H  
ATOM    635 HD12 ILE A  63       8.421  -5.425   4.187  1.00 84.45           H  
ATOM    636 HD13 ILE A  63       6.789  -6.011   3.767  1.00 84.45           H  
ATOM    637  N   LEU A  64       5.536  -0.240   2.098  1.00 86.64           N  
ATOM    638  CA  LEU A  64       5.012   0.943   2.762  1.00 86.64           C  
ATOM    639  C   LEU A  64       4.241   0.518   4.011  1.00 86.64           C  
ATOM    640  O   LEU A  64       3.361  -0.339   3.968  1.00 86.64           O  
ATOM    641  CB  LEU A  64       4.130   1.760   1.803  1.00 86.64           C  
ATOM    642  CG  LEU A  64       4.829   2.293   0.544  1.00 86.64           C  
ATOM    643  CD1 LEU A  64       3.850   3.134  -0.265  1.00 86.64           C  
ATOM    644  CD2 LEU A  64       6.015   3.182   0.885  1.00 86.64           C  
ATOM    645  H   LEU A  64       4.912  -0.749   1.489  1.00 86.64           H  
ATOM    646  HA  LEU A  64       5.843   1.573   3.077  1.00 86.64           H  
ATOM    647  HB2 LEU A  64       3.304   1.131   1.472  1.00 86.64           H  
ATOM    648  HB3 LEU A  64       3.712   2.602   2.354  1.00 86.64           H  
ATOM    649  HG  LEU A  64       5.166   1.460  -0.072  1.00 86.64           H  
ATOM    650 HD11 LEU A  64       4.306   3.423  -1.212  1.00 86.64           H  
ATOM    651 HD12 LEU A  64       2.961   2.551  -0.503  1.00 86.64           H  
ATOM    652 HD13 LEU A  64       3.565   4.029   0.288  1.00 86.64           H  
ATOM    653 HD21 LEU A  64       5.749   3.921   1.641  1.00 86.64           H  
ATOM    654 HD22 LEU A  64       6.828   2.540   1.226  1.00 86.64           H  
ATOM    655 HD23 LEU A  64       6.359   3.690  -0.015  1.00 86.64           H  
ATOM    656  N   HIS A  65       4.547   1.134   5.141  1.00 89.91           N  
ATOM    657  CA  HIS A  65       3.746   1.024   6.351  1.00 89.91           C  
ATOM    658  C   HIS A  65       2.785   2.198   6.382  1.00 89.91           C  
ATOM    659  O   HIS A  65       3.217   3.343   6.448  1.00 89.91           O  
ATOM    660  CB  HIS A  65       4.645   1.022   7.582  1.00 89.91           C  
ATOM    661  CG  HIS A  65       5.505  -0.201   7.702  1.00 89.91           C  
ATOM    662  CD2 HIS A  65       6.536  -0.583   6.883  1.00 89.91           C  
ATOM    663  ND1 HIS A  65       5.420  -1.122   8.717  1.00 89.91           N  
ATOM    664  CE1 HIS A  65       6.389  -2.029   8.528  1.00 89.91           C  
ATOM    665  NE2 HIS A  65       7.071  -1.764   7.411  1.00 89.91           N  
ATOM    666  H   HIS A  65       5.287   1.821   5.115  1.00 89.91           H  
ATOM    667  HA  HIS A  65       3.171   0.098   6.346  1.00 89.91           H  
ATOM    668  HB2 HIS A  65       5.293   1.899   7.551  1.00 89.91           H  
ATOM    669  HB3 HIS A  65       4.019   1.098   8.471  1.00 89.91           H  
ATOM    670  HD1 HIS A  65       4.823  -1.044   9.528  1.00 89.91           H  
ATOM    671  HD2 HIS A  65       6.882  -0.070   5.998  1.00 89.91           H  
ATOM    672  HE1 HIS A  65       6.630  -2.836   9.205  1.00 89.91           H  
ATOM    673  N   VAL A  66       1.493   1.920   6.334  1.00 89.73           N  
ATOM    674  CA  VAL A  66       0.452   2.920   6.120  1.00 89.73           C  
ATOM    675  C   VAL A  66      -0.476   2.923   7.318  1.00 89.73           C  
ATOM    676  O   VAL A  66      -0.963   1.878   7.733  1.00 89.73           O  
ATOM    677  CB  VAL A  66      -0.295   2.648   4.804  1.00 89.73           C  
ATOM    678  CG1 VAL A  66      -1.230   3.826   4.522  1.00 89.73           C  
ATOM    679  CG2 VAL A  66       0.720   2.477   3.659  1.00 89.73           C  
ATOM    680  H   VAL A  66       1.209   0.951   6.307  1.00 89.73           H  
ATOM    681  HA  VAL A  66       0.904   3.909   6.038  1.00 89.73           H  
ATOM    682  HB  VAL A  66      -0.884   1.734   4.892  1.00 89.73           H  
ATOM    683 HG11 VAL A  66      -0.640   4.740   4.455  1.00 89.73           H  
ATOM    684 HG12 VAL A  66      -1.974   3.930   5.312  1.00 89.73           H  
ATOM    685 HG13 VAL A  66      -1.762   3.675   3.583  1.00 89.73           H  
ATOM    686 HG21 VAL A  66       1.420   3.312   3.645  1.00 89.73           H  
ATOM    687 HG22 VAL A  66       0.215   2.424   2.694  1.00 89.73           H  
ATOM    688 HG23 VAL A  66       1.270   1.543   3.777  1.00 89.73           H  
ATOM    689  N   THR A  67      -0.697   4.088   7.912  1.00 90.36           N  
ATOM    690  CA  THR A  67      -1.684   4.280   8.977  1.00 90.36           C  
ATOM    691  C   THR A  67      -2.892   4.982   8.384  1.00 90.36           C  
ATOM    692  O   THR A  67      -2.762   6.070   7.818  1.00 90.36           O  
ATOM    693  CB  THR A  67      -1.117   5.087  10.146  1.00 90.36           C  
ATOM    694  CG2 THR A  67      -2.051   5.096  11.354  1.00 90.36           C  
ATOM    695  OG1 THR A  67       0.117   4.527  10.558  1.00 90.36           O  
ATOM    696  H   THR A  67      -0.323   4.919   7.478  1.00 90.36           H  
ATOM    697  HA  THR A  67      -2.002   3.314   9.368  1.00 90.36           H  
ATOM    698  HB  THR A  67      -0.946   6.111   9.814  1.00 90.36           H  
ATOM    699  HG1 THR A  67       0.537   4.259   9.737  1.00 90.36           H  
ATOM    700 HG21 THR A  67      -1.603   5.674  12.162  1.00 90.36           H  
ATOM    701 HG22 THR A  67      -3.003   5.554  11.089  1.00 90.36           H  
ATOM    702 HG23 THR A  67      -2.236   4.076  11.691  1.00 90.36           H  
ATOM    703  N   VAL A  68      -4.048   4.351   8.525  1.00 87.70           N  
ATOM    704  CA  VAL A  68      -5.333   4.841   8.037  1.00 87.70           C  
ATOM    705  C   VAL A  68      -6.254   5.044   9.233  1.00 87.70           C  
ATOM    706  O   VAL A  68      -6.220   4.254  10.174  1.00 87.70           O  
ATOM    707  CB  VAL A  68      -5.935   3.862   7.014  1.00 87.70           C  
ATOM    708  CG1 VAL A  68      -7.249   4.364   6.411  1.00 87.70           C  
ATOM    709  CG2 VAL A  68      -4.958   3.609   5.855  1.00 87.70           C  
ATOM    710  H   VAL A  68      -4.072   3.491   9.055  1.00 87.70           H  
ATOM    711  HA  VAL A  68      -5.190   5.802   7.545  1.00 87.70           H  
ATOM    712  HB  VAL A  68      -6.130   2.919   7.524  1.00 87.70           H  
ATOM    713 HG11 VAL A  68      -7.089   5.302   5.877  1.00 87.70           H  
ATOM    714 HG12 VAL A  68      -7.650   3.616   5.727  1.00 87.70           H  
ATOM    715 HG13 VAL A  68      -7.990   4.517   7.195  1.00 87.70           H  
ATOM    716 HG21 VAL A  68      -4.067   3.097   6.220  1.00 87.70           H  
ATOM    717 HG22 VAL A  68      -5.431   2.981   5.100  1.00 87.70           H  
ATOM    718 HG23 VAL A  68      -4.668   4.562   5.413  1.00 87.70           H  
ATOM    719  N   ASP A  69      -7.058   6.097   9.203  1.00 85.59           N  
ATOM    720  CA  ASP A  69      -8.136   6.346  10.161  1.00 85.59           C  
ATOM    721  C   ASP A  69      -9.376   6.770   9.376  1.00 85.59           C  
ATOM    722  O   ASP A  69      -9.316   7.742   8.618  1.00 85.59           O  
ATOM    723  CB  ASP A  69      -7.703   7.420  11.169  1.00 85.59           C  
ATOM    724  CG  ASP A  69      -8.776   7.674  12.230  1.00 85.59           C  
ATOM    725  OD1 ASP A  69      -9.082   6.715  12.968  1.00 85.59           O  
ATOM    726  OD2 ASP A  69      -9.279   8.819  12.307  1.00 85.59           O1-
ATOM    727  H   ASP A  69      -7.005   6.724   8.413  1.00 85.59           H  
ATOM    728  HA  ASP A  69      -8.372   5.436  10.714  1.00 85.59           H  
ATOM    729  HB2 ASP A  69      -6.796   7.084  11.673  1.00 85.59           H  
ATOM    730  HB3 ASP A  69      -7.483   8.348  10.641  1.00 85.59           H  
ATOM    731  N   LYS A  70     -10.475   6.019   9.490  1.00 84.26           N  
ATOM    732  CA  LYS A  70     -11.740   6.265   8.771  1.00 84.26           C  
ATOM    733  C   LYS A  70     -11.543   6.525   7.268  1.00 84.26           C  
ATOM    734  O   LYS A  70     -12.009   7.532   6.731  1.00 84.26           O  
ATOM    735  CB  LYS A  70     -12.509   7.399   9.465  1.00 84.26           C  
ATOM    736  CG  LYS A  70     -12.812   7.089  10.934  1.00 84.26           C  
ATOM    737  CD  LYS A  70     -13.563   8.262  11.563  1.00 84.26           C  
ATOM    738  CE  LYS A  70     -13.832   7.917  13.025  1.00 84.26           C  
ATOM    739  NZ  LYS A  70     -14.524   9.024  13.723  1.00 84.26           N1+
ATOM    740  H   LYS A  70     -10.443   5.223  10.111  1.00 84.26           H  
ATOM    741  HA  LYS A  70     -12.339   5.357   8.842  1.00 84.26           H  
ATOM    742  HB2 LYS A  70     -13.452   7.553   8.941  1.00 84.26           H  
ATOM    743  HB3 LYS A  70     -11.924   8.317   9.404  1.00 84.26           H  
ATOM    744  HG2 LYS A  70     -11.884   6.933  11.484  1.00 84.26           H  
ATOM    745  HG3 LYS A  70     -13.418   6.186  10.995  1.00 84.26           H  
ATOM    746  HD2 LYS A  70     -14.503   8.418  11.033  1.00 84.26           H  
ATOM    747  HD3 LYS A  70     -12.943   9.156  11.500  1.00 84.26           H  
ATOM    748  HE2 LYS A  70     -14.426   7.003  13.062  1.00 84.26           H  
ATOM    749  HE3 LYS A  70     -12.875   7.705  13.502  1.00 84.26           H  
ATOM    750  HZ1 LYS A  70     -14.684   8.766  14.686  1.00 84.26           H  
ATOM    751  HZ2 LYS A  70     -15.410   9.218  13.279  1.00 84.26           H  
ATOM    752  HZ3 LYS A  70     -13.939   9.848  13.705  1.00 84.26           H  
ATOM    753  N   CYS A  71     -10.788   5.655   6.599  1.00 81.08           N  
ATOM    754  CA  CYS A  71     -10.401   5.760   5.186  1.00 81.08           C  
ATOM    755  C   CYS A  71      -9.636   7.020   4.786  1.00 81.08           C  
ATOM    756  O   CYS A  71      -9.598   7.383   3.609  1.00 81.08           O  
ATOM    757  CB  CYS A  71     -11.597   5.486   4.271  1.00 81.08           C  
ATOM    758  SG  CYS A  71     -12.362   3.881   4.533  1.00 81.08           S  
ATOM    759  H   CYS A  71     -10.495   4.832   7.106  1.00 81.08           H  
ATOM    760  HA  CYS A  71      -9.670   4.970   5.016  1.00 81.08           H  
ATOM    761  HB2 CYS A  71     -12.349   6.265   4.405  1.00 81.08           H  
ATOM    762  HB3 CYS A  71     -11.253   5.519   3.237  1.00 81.08           H  
ATOM    763  N   LYS A  72      -8.976   7.670   5.743  1.00 84.28           N  
ATOM    764  CA  LYS A  72      -8.052   8.772   5.489  1.00 84.28           C  
ATOM    765  C   LYS A  72      -6.632   8.328   5.776  1.00 84.28           C  
ATOM    766  O   LYS A  72      -6.350   7.708   6.799  1.00 84.28           O  
ATOM    767  CB  LYS A  72      -8.438   9.996   6.320  1.00 84.28           C  
ATOM    768  CG  LYS A  72      -9.833  10.500   5.935  1.00 84.28           C  
ATOM    769  CD  LYS A  72     -10.207  11.715   6.778  1.00 84.28           C  
ATOM    770  CE  LYS A  72     -11.595  12.194   6.355  1.00 84.28           C  
ATOM    771  NZ  LYS A  72     -12.019  13.366   7.156  1.00 84.28           N1+
ATOM    772  H   LYS A  72      -9.115   7.386   6.702  1.00 84.28           H  
ATOM    773  HA  LYS A  72      -8.106   9.051   4.437  1.00 84.28           H  
ATOM    774  HB2 LYS A  72      -8.410   9.749   7.382  1.00 84.28           H  
ATOM    775  HB3 LYS A  72      -7.711  10.788   6.137  1.00 84.28           H  
ATOM    776  HG2 LYS A  72     -10.574   9.719   6.105  1.00 84.28           H  
ATOM    777  HG3 LYS A  72      -9.840  10.771   4.879  1.00 84.28           H  
ATOM    778  HD2 LYS A  72      -9.473  12.506   6.622  1.00 84.28           H  
ATOM    779  HD3 LYS A  72     -10.215  11.427   7.829  1.00 84.28           H  
ATOM    780  HE2 LYS A  72     -11.571  12.443   5.294  1.00 84.28           H  
ATOM    781  HE3 LYS A  72     -12.295  11.369   6.487  1.00 84.28           H  
ATOM    782  HZ1 LYS A  72     -12.945  13.663   6.881  1.00 84.28           H  
ATOM    783  HZ2 LYS A  72     -11.375  14.133   7.024  1.00 84.28           H  
ATOM    784  HZ3 LYS A  72     -12.033  13.122   8.136  1.00 84.28           H  
ATOM    785  N   LEU A  73      -5.726   8.677   4.872  1.00 88.07           N  
ATOM    786  CA  LEU A  73      -4.300   8.488   5.082  1.00 88.07           C  
ATOM    787  C   LEU A  73      -3.830   9.414   6.214  1.00 88.07           C  
ATOM    788  O   LEU A  73      -3.800  10.629   6.043  1.00 88.07           O  
ATOM    789  CB  LEU A  73      -3.586   8.775   3.752  1.00 88.07           C  
ATOM    790  CG  LEU A  73      -2.061   8.606   3.810  1.00 88.07           C  
ATOM    791  CD1 LEU A  73      -1.663   7.163   4.104  1.00 88.07           C  
ATOM    792  CD2 LEU A  73      -1.478   8.998   2.458  1.00 88.07           C  
ATOM    793  H   LEU A  73      -6.031   9.194   4.060  1.00 88.07           H  
ATOM    794  HA  LEU A  73      -4.123   7.453   5.373  1.00 88.07           H  
ATOM    795  HB2 LEU A  73      -3.987   8.112   2.985  1.00 88.07           H  
ATOM    796  HB3 LEU A  73      -3.807   9.800   3.454  1.00 88.07           H  
ATOM    797  HG  LEU A  73      -1.637   9.255   4.576  1.00 88.07           H  
ATOM    798 HD11 LEU A  73      -1.989   6.874   5.103  1.00 88.07           H  
ATOM    799 HD12 LEU A  73      -2.103   6.494   3.364  1.00 88.07           H  
ATOM    800 HD13 LEU A  73      -0.577   7.078   4.061  1.00 88.07           H  
ATOM    801 HD21 LEU A  73      -0.393   8.889   2.451  1.00 88.07           H  
ATOM    802 HD22 LEU A  73      -1.894   8.365   1.674  1.00 88.07           H  
ATOM    803 HD23 LEU A  73      -1.718  10.038   2.234  1.00 88.07           H  
ATOM    804  N   VAL A  74      -3.457   8.843   7.360  1.00 89.77           N  
ATOM    805  CA  VAL A  74      -2.917   9.600   8.504  1.00 89.77           C  
ATOM    806  C   VAL A  74      -1.424   9.824   8.320  1.00 89.77           C  
ATOM    807  O   VAL A  74      -0.916  10.928   8.488  1.00 89.77           O  
ATOM    808  CB  VAL A  74      -3.176   8.861   9.832  1.00 89.77           C  
ATOM    809  CG1 VAL A  74      -2.593   9.604  11.041  1.00 89.77           C  
ATOM    810  CG2 VAL A  74      -4.671   8.669  10.073  1.00 89.77           C  
ATOM    811  H   VAL A  74      -3.565   7.843   7.453  1.00 89.77           H  
ATOM    812  HA  VAL A  74      -3.395  10.578   8.553  1.00 89.77           H  
ATOM    813  HB  VAL A  74      -2.709   7.877   9.791  1.00 89.77           H  
ATOM    814 HG11 VAL A  74      -3.006  10.612  11.085  1.00 89.77           H  
ATOM    815 HG12 VAL A  74      -2.853   9.077  11.959  1.00 89.77           H  
ATOM    816 HG13 VAL A  74      -1.507   9.668  10.970  1.00 89.77           H  
ATOM    817 HG21 VAL A  74      -5.113   8.073   9.274  1.00 89.77           H  
ATOM    818 HG22 VAL A  74      -4.830   8.145  11.016  1.00 89.77           H  
ATOM    819 HG23 VAL A  74      -5.177   9.634  10.111  1.00 89.77           H  
ATOM    820  N   LYS A  75      -0.707   8.747   7.995  1.00 91.03           N  
ATOM    821  CA  LYS A  75       0.728   8.766   7.711  1.00 91.03           C  
ATOM    822  C   LYS A  75       1.137   7.504   6.977  1.00 91.03           C  
ATOM    823  O   LYS A  75       0.483   6.469   7.101  1.00 91.03           O  
ATOM    824  CB  LYS A  75       1.548   8.927   9.007  1.00 91.03           C  
ATOM    825  CG  LYS A  75       1.342   7.798  10.031  1.00 91.03           C  
ATOM    826  CD  LYS A  75       2.247   8.020  11.242  1.00 91.03           C  
ATOM    827  CE  LYS A  75       2.049   6.909  12.274  1.00 91.03           C  
ATOM    828  NZ  LYS A  75       2.895   7.169  13.466  1.00 91.03           N1+
ATOM    829  H   LYS A  75      -1.211   7.886   7.838  1.00 91.03           H  
ATOM    830  HA  LYS A  75       0.938   9.617   7.064  1.00 91.03           H  
ATOM    831  HB2 LYS A  75       2.604   8.976   8.742  1.00 91.03           H  
ATOM    832  HB3 LYS A  75       1.289   9.877   9.474  1.00 91.03           H  
ATOM    833  HG2 LYS A  75       1.582   6.835   9.581  1.00 91.03           H  
ATOM    834  HG3 LYS A  75       0.304   7.801  10.364  1.00 91.03           H  
ATOM    835  HD2 LYS A  75       2.004   8.985  11.688  1.00 91.03           H  
ATOM    836  HD3 LYS A  75       3.286   8.035  10.912  1.00 91.03           H  
ATOM    837  HE2 LYS A  75       0.995   6.881  12.550  1.00 91.03           H  
ATOM    838  HE3 LYS A  75       2.301   5.954  11.814  1.00 91.03           H  
ATOM    839  HZ1 LYS A  75       2.761   6.464  14.176  1.00 91.03           H  
ATOM    840  HZ2 LYS A  75       2.660   8.069  13.861  1.00 91.03           H  
ATOM    841  HZ3 LYS A  75       3.870   7.200  13.203  1.00 91.03           H  
ATOM    842  N   TYR A  76       2.270   7.561   6.299  1.00 88.92           N  
ATOM    843  CA  TYR A  76       2.940   6.375   5.794  1.00 88.92           C  
ATOM    844  C   TYR A  76       4.453   6.501   5.941  1.00 88.92           C  
ATOM    845  O   TYR A  76       4.985   7.598   6.093  1.00 88.92           O  
ATOM    846  CB  TYR A  76       2.529   6.099   4.345  1.00 88.92           C  
ATOM    847  CG  TYR A  76       3.005   7.148   3.362  1.00 88.92           C  
ATOM    848  CD1 TYR A  76       2.274   8.338   3.185  1.00 88.92           C  
ATOM    849  CD2 TYR A  76       4.204   6.948   2.652  1.00 88.92           C  
ATOM    850  CE1 TYR A  76       2.724   9.321   2.284  1.00 88.92           C  
ATOM    851  CE2 TYR A  76       4.670   7.939   1.770  1.00 88.92           C  
ATOM    852  CZ  TYR A  76       3.928   9.121   1.574  1.00 88.92           C  
ATOM    853  OH  TYR A  76       4.379  10.058   0.703  1.00 88.92           O  
ATOM    854  H   TYR A  76       2.776   8.433   6.235  1.00 88.92           H  
ATOM    855  HA  TYR A  76       2.620   5.533   6.407  1.00 88.92           H  
ATOM    856  HB2 TYR A  76       2.933   5.131   4.048  1.00 88.92           H  
ATOM    857  HB3 TYR A  76       1.443   6.021   4.295  1.00 88.92           H  
ATOM    858  HD1 TYR A  76       1.365   8.502   3.745  1.00 88.92           H  
ATOM    859  HD2 TYR A  76       4.780   6.044   2.787  1.00 88.92           H  
ATOM    860  HE1 TYR A  76       2.155  10.227   2.136  1.00 88.92           H  
ATOM    861  HE2 TYR A  76       5.600   7.810   1.236  1.00 88.92           H  
ATOM    862  HH  TYR A  76       3.802  10.823   0.644  1.00 88.92           H  
ATOM    863  N   SER A  77       5.141   5.367   5.908  1.00 87.14           N  
ATOM    864  CA  SER A  77       6.599   5.301   5.881  1.00 87.14           C  
ATOM    865  C   SER A  77       7.063   4.210   4.928  1.00 87.14           C  
ATOM    866  O   SER A  77       6.568   3.085   4.996  1.00 87.14           O  
ATOM    867  CB  SER A  77       7.164   5.064   7.286  1.00 87.14           C  
ATOM    868  OG  SER A  77       6.674   3.860   7.840  1.00 87.14           O  
ATOM    869  H   SER A  77       4.625   4.499   5.870  1.00 87.14           H  
ATOM    870  HA  SER A  77       6.991   6.253   5.523  1.00 87.14           H  
ATOM    871  HB2 SER A  77       8.252   5.016   7.230  1.00 87.14           H  
ATOM    872  HB3 SER A  77       6.886   5.898   7.931  1.00 87.14           H  
ATOM    873  HG  SER A  77       6.719   3.192   7.151  1.00 87.14           H  
ATOM    874  N   GLY A  78       8.030   4.538   4.080  1.00 83.71           N  
ATOM    875  CA  GLY A  78       8.672   3.635   3.129  1.00 83.71           C  
ATOM    876  C   GLY A  78       9.004   4.364   1.827  1.00 83.71           C  
ATOM    877  O   GLY A  78       8.689   5.547   1.682  1.00 83.71           O  
ATOM    878  H   GLY A  78       8.303   5.508   4.010  1.00 83.71           H  
ATOM    879  HA2 GLY A  78       8.038   2.772   2.923  1.00 83.71           H  
ATOM    880  HA3 GLY A  78       9.603   3.267   3.560  1.00 83.71           H  
ATOM    881  N   LEU A  79       9.665   3.674   0.898  1.00 81.12           N  
ATOM    882  CA  LEU A  79      10.036   4.270  -0.381  1.00 81.12           C  
ATOM    883  C   LEU A  79       8.829   4.277  -1.322  1.00 81.12           C  
ATOM    884  O   LEU A  79       8.343   3.223  -1.729  1.00 81.12           O  
ATOM    885  CB  LEU A  79      11.224   3.526  -1.009  1.00 81.12           C  
ATOM    886  CG  LEU A  79      11.937   4.418  -2.046  1.00 81.12           C  
ATOM    887  CD1 LEU A  79      13.175   5.064  -1.421  1.00 81.12           C  
ATOM    888  CD2 LEU A  79      12.358   3.665  -3.303  1.00 81.12           C  
ATOM    889  H   LEU A  79       9.869   2.696   1.045  1.00 81.12           H  
ATOM    890  HA  LEU A  79      10.343   5.300  -0.200  1.00 81.12           H  
ATOM    891  HB2 LEU A  79      11.930   3.217  -0.238  1.00 81.12           H  
ATOM    892  HB3 LEU A  79      10.840   2.631  -1.499  1.00 81.12           H  
ATOM    893  HG  LEU A  79      11.260   5.210  -2.367  1.00 81.12           H  
ATOM    894 HD11 LEU A  79      12.887   5.646  -0.546  1.00 81.12           H  
ATOM    895 HD12 LEU A  79      13.640   5.731  -2.148  1.00 81.12           H  
ATOM    896 HD13 LEU A  79      13.894   4.298  -1.131  1.00 81.12           H  
ATOM    897 HD21 LEU A  79      12.631   4.382  -4.078  1.00 81.12           H  
ATOM    898 HD22 LEU A  79      13.228   3.041  -3.097  1.00 81.12           H  
ATOM    899 HD23 LEU A  79      11.539   3.048  -3.671  1.00 81.12           H  
ATOM    900  N   VAL A  80       8.362   5.470  -1.670  1.00 80.20           N  
ATOM    901  CA  VAL A  80       7.431   5.673  -2.779  1.00 80.20           C  
ATOM    902  C   VAL A  80       8.259   6.069  -4.003  1.00 80.20           C  
ATOM    903  O   VAL A  80       9.067   6.995  -3.885  1.00 80.20           O  
ATOM    904  CB  VAL A  80       6.378   6.739  -2.438  1.00 80.20           C  
ATOM    905  CG1 VAL A  80       5.466   6.984  -3.637  1.00 80.20           C  
ATOM    906  CG2 VAL A  80       5.495   6.290  -1.270  1.00 80.20           C  
ATOM    907  H   VAL A  80       8.813   6.291  -1.292  1.00 80.20           H  
ATOM    908  HA  VAL A  80       6.896   4.744  -2.973  1.00 80.20           H  
ATOM    909  HB  VAL A  80       6.869   7.673  -2.163  1.00 80.20           H  
ATOM    910 HG11 VAL A  80       4.580   7.547  -3.342  1.00 80.20           H  
ATOM    911 HG12 VAL A  80       5.178   6.035  -4.091  1.00 80.20           H  
ATOM    912 HG13 VAL A  80       6.002   7.574  -4.381  1.00 80.20           H  
ATOM    913 HG21 VAL A  80       6.105   6.068  -0.394  1.00 80.20           H  
ATOM    914 HG22 VAL A  80       4.930   5.408  -1.570  1.00 80.20           H  
ATOM    915 HG23 VAL A  80       4.796   7.087  -1.018  1.00 80.20           H  
ATOM    916  N   PRO A  81       8.107   5.394  -5.157  1.00 78.08           N  
ATOM    917  CA  PRO A  81       8.807   5.784  -6.374  1.00 78.08           C  
ATOM    918  C   PRO A  81       8.508   7.240  -6.740  1.00 78.08           C  
ATOM    919  O   PRO A  81       7.387   7.723  -6.566  1.00 78.08           O  
ATOM    920  CB  PRO A  81       8.354   4.803  -7.459  1.00 78.08           C  
ATOM    921  CG  PRO A  81       7.889   3.581  -6.672  1.00 78.08           C  
ATOM    922  CD  PRO A  81       7.333   4.184  -5.385  1.00 78.08           C  
ATOM    923  HA  PRO A  81       9.877   5.663  -6.208  1.00 78.08           H  
ATOM    924  HB2 PRO A  81       9.164   4.557  -8.145  1.00 78.08           H  
ATOM    925  HB3 PRO A  81       7.502   5.205  -8.007  1.00 78.08           H  
ATOM    926  HG2 PRO A  81       7.131   3.014  -7.213  1.00 78.08           H  
ATOM    927  HG3 PRO A  81       8.745   2.949  -6.437  1.00 78.08           H  
ATOM    928  HD2 PRO A  81       6.282   4.441  -5.520  1.00 78.08           H  
ATOM    929  HD3 PRO A  81       7.455   3.471  -4.570  1.00 78.08           H  
ATOM    930  N   TRP A  82       9.514   7.950  -7.248  1.00 76.53           N  
ATOM    931  CA  TRP A  82       9.351   9.356  -7.604  1.00 76.53           C  
ATOM    932  C   TRP A  82       8.307   9.522  -8.716  1.00 76.53           C  
ATOM    933  O   TRP A  82       8.243   8.711  -9.637  1.00 76.53           O  
ATOM    934  CB  TRP A  82      10.709   9.960  -7.975  1.00 76.53           C  
ATOM    935  CG  TRP A  82      10.784  11.455  -7.957  1.00 76.53           C  
ATOM    936  CD1 TRP A  82      10.217  12.268  -7.034  1.00 76.53           C  
ATOM    937  CD2 TRP A  82      11.531  12.335  -8.854  1.00 76.53           C  
ATOM    938  CE2 TRP A  82      11.363  13.680  -8.407  1.00 76.53           C  
ATOM    939  CE3 TRP A  82      12.355  12.132  -9.983  1.00 76.53           C  
ATOM    940  NE1 TRP A  82      10.537  13.581  -7.310  1.00 76.53           N  
ATOM    941  CZ2 TRP A  82      11.979  14.768  -9.041  1.00 76.53           C  
ATOM    942  CZ3 TRP A  82      12.979  13.218 -10.628  1.00 76.53           C  
ATOM    943  CH2 TRP A  82      12.794  14.531 -10.160  1.00 76.53           C  
ATOM    944  H   TRP A  82      10.407   7.506  -7.405  1.00 76.53           H  
ATOM    945  HA  TRP A  82       8.976   9.864  -6.715  1.00 76.53           H  
ATOM    946  HB2 TRP A  82      11.454   9.599  -7.266  1.00 76.53           H  
ATOM    947  HB3 TRP A  82      10.995   9.601  -8.963  1.00 76.53           H  
ATOM    948  HD1 TRP A  82       9.627  11.938  -6.191  1.00 76.53           H  
ATOM    949  HE1 TRP A  82      10.231  14.362  -6.748  1.00 76.53           H  
ATOM    950  HE3 TRP A  82      12.508  11.128 -10.351  1.00 76.53           H  
ATOM    951  HZ2 TRP A  82      11.831  15.772  -8.672  1.00 76.53           H  
ATOM    952  HZ3 TRP A  82      13.606  13.042 -11.490  1.00 76.53           H  
ATOM    953  HH2 TRP A  82      13.278  15.356 -10.662  1.00 76.53           H  
ATOM    954  N   GLY A  83       7.468  10.554  -8.605  1.00 78.44           N  
ATOM    955  CA  GLY A  83       6.314  10.751  -9.488  1.00 78.44           C  
ATOM    956  C   GLY A  83       5.052  10.000  -9.061  1.00 78.44           C  
ATOM    957  O   GLY A  83       4.032  10.129  -9.735  1.00 78.44           O  
ATOM    958  H   GLY A  83       7.581  11.192  -7.831  1.00 78.44           H  
ATOM    959  HA2 GLY A  83       6.071  11.814  -9.517  1.00 78.44           H  
ATOM    960  HA3 GLY A  83       6.567  10.432 -10.499  1.00 78.44           H  
ATOM    961  N   TYR A  84       5.086   9.267  -7.943  1.00 81.90           N  
ATOM    962  CA  TYR A  84       3.908   8.641  -7.356  1.00 81.90           C  
ATOM    963  C   TYR A  84       3.637   9.140  -5.936  1.00 81.90           C  
ATOM    964  O   TYR A  84       4.526   9.571  -5.206  1.00 81.90           O  
ATOM    965  CB  TYR A  84       4.015   7.116  -7.415  1.00 81.90           C  
ATOM    966  CG  TYR A  84       4.135   6.572  -8.821  1.00 81.90           C  
ATOM    967  CD1 TYR A  84       2.976   6.305  -9.571  1.00 81.90           C  
ATOM    968  CD2 TYR A  84       5.403   6.406  -9.407  1.00 81.90           C  
ATOM    969  CE1 TYR A  84       3.091   5.848 -10.895  1.00 81.90           C  
ATOM    970  CE2 TYR A  84       5.523   5.899 -10.713  1.00 81.90           C  
ATOM    971  CZ  TYR A  84       4.361   5.608 -11.457  1.00 81.90           C  
ATOM    972  OH  TYR A  84       4.461   5.109 -12.715  1.00 81.90           O  
ATOM    973  H   TYR A  84       5.958   9.162  -7.444  1.00 81.90           H  
ATOM    974  HA  TYR A  84       3.041   8.922  -7.954  1.00 81.90           H  
ATOM    975  HB2 TYR A  84       3.113   6.696  -6.969  1.00 81.90           H  
ATOM    976  HB3 TYR A  84       4.868   6.787  -6.822  1.00 81.90           H  
ATOM    977  HD1 TYR A  84       2.000   6.490  -9.147  1.00 81.90           H  
ATOM    978  HD2 TYR A  84       6.285   6.717  -8.865  1.00 81.90           H  
ATOM    979  HE1 TYR A  84       2.211   5.711 -11.507  1.00 81.90           H  
ATOM    980  HE2 TYR A  84       6.501   5.772 -11.156  1.00 81.90           H  
ATOM    981  HH  TYR A  84       5.371   5.086 -13.019  1.00 81.90           H  
ATOM    982  N   GLU A  85       2.377   9.067  -5.533  1.00 84.44           N  
ATOM    983  CA  GLU A  85       1.896   9.390  -4.201  1.00 84.44           C  
ATOM    984  C   GLU A  85       0.925   8.314  -3.715  1.00 84.44           C  
ATOM    985  O   GLU A  85       0.055   7.827  -4.442  1.00 84.44           O  
ATOM    986  CB  GLU A  85       1.284  10.799  -4.162  1.00 84.44           C  
ATOM    987  CG  GLU A  85       0.126  11.014  -5.145  1.00 84.44           C  
ATOM    988  CD  GLU A  85      -0.455  12.422  -5.024  1.00 84.44           C  
ATOM    989  OE1 GLU A  85      -0.623  13.120  -6.046  1.00 84.44           O  
ATOM    990  OE2 GLU A  85      -0.925  12.789  -3.932  1.00 84.44           O1-
ATOM    991  H   GLU A  85       1.692   8.751  -6.204  1.00 84.44           H  
ATOM    992  HA  GLU A  85       2.746   9.396  -3.520  1.00 84.44           H  
ATOM    993  HB2 GLU A  85       0.934  10.988  -3.147  1.00 84.44           H  
ATOM    994  HB3 GLU A  85       2.066  11.524  -4.388  1.00 84.44           H  
ATOM    995  HG2 GLU A  85      -0.668  10.295  -4.940  1.00 84.44           H  
ATOM    996  HG3 GLU A  85       0.476  10.849  -6.164  1.00 84.44           H  
ATOM    997  N   LEU A  86       1.089   7.915  -2.457  1.00 85.03           N  
ATOM    998  CA  LEU A  86       0.159   7.007  -1.809  1.00 85.03           C  
ATOM    999  C   LEU A  86      -1.115   7.776  -1.452  1.00 85.03           C  
ATOM   1000  O   LEU A  86      -1.052   8.781  -0.745  1.00 85.03           O  
ATOM   1001  CB  LEU A  86       0.839   6.421  -0.568  1.00 85.03           C  
ATOM   1002  CG  LEU A  86      -0.038   5.377   0.136  1.00 85.03           C  
ATOM   1003  CD1 LEU A  86      -0.066   4.051  -0.624  1.00 85.03           C  
ATOM   1004  CD2 LEU A  86       0.513   5.137   1.530  1.00 85.03           C  
ATOM   1005  H   LEU A  86       1.796   8.362  -1.891  1.00 85.03           H  
ATOM   1006  HA  LEU A  86      -0.089   6.200  -2.499  1.00 85.03           H  
ATOM   1007  HB2 LEU A  86       1.051   7.239   0.121  1.00 85.03           H  
ATOM   1008  HB3 LEU A  86       1.789   5.966  -0.850  1.00 85.03           H  
ATOM   1009  HG  LEU A  86      -1.057   5.747   0.248  1.00 85.03           H  
ATOM   1010 HD11 LEU A  86       0.950   3.724  -0.847  1.00 85.03           H  
ATOM   1011 HD12 LEU A  86      -0.564   3.289  -0.025  1.00 85.03           H  
ATOM   1012 HD13 LEU A  86      -0.614   4.170  -1.559  1.00 85.03           H  
ATOM   1013 HD21 LEU A  86       1.498   4.674   1.477  1.00 85.03           H  
ATOM   1014 HD22 LEU A  86       0.577   6.087   2.060  1.00 85.03           H  
ATOM   1015 HD23 LEU A  86      -0.190   4.493   2.059  1.00 85.03           H  
ATOM   1016  N   ARG A  87      -2.274   7.280  -1.884  1.00 84.23           N  
ATOM   1017  CA  ARG A  87      -3.580   7.830  -1.501  1.00 84.23           C  
ATOM   1018  C   ARG A  87      -4.503   6.719  -1.015  1.00 84.23           C  
ATOM   1019  O   ARG A  87      -4.426   5.581  -1.478  1.00 84.23           O  
ATOM   1020  CB  ARG A  87      -4.207   8.626  -2.655  1.00 84.23           C  
ATOM   1021  CG  ARG A  87      -3.347   9.787  -3.191  1.00 84.23           C  
ATOM   1022  CD  ARG A  87      -4.100  10.472  -4.338  1.00 84.23           C  
ATOM   1023  NE  ARG A  87      -3.451  11.710  -4.809  1.00 84.23           N  
ATOM   1024  CZ  ARG A  87      -3.831  12.433  -5.849  1.00 84.23           C  
ATOM   1025  NH1 ARG A  87      -4.835  12.091  -6.608  1.00 84.23           N1+
ATOM   1026  NH2 ARG A  87      -3.216  13.519  -6.183  1.00 84.23           N  
ATOM   1027  H   ARG A  87      -2.255   6.448  -2.455  1.00 84.23           H  
ATOM   1028  HA  ARG A  87      -3.440   8.518  -0.667  1.00 84.23           H  
ATOM   1029  HB2 ARG A  87      -5.156   9.034  -2.309  1.00 84.23           H  
ATOM   1030  HB3 ARG A  87      -4.423   7.937  -3.472  1.00 84.23           H  
ATOM   1031  HG2 ARG A  87      -2.393   9.413  -3.563  1.00 84.23           H  
ATOM   1032  HG3 ARG A  87      -3.165  10.504  -2.390  1.00 84.23           H  
ATOM   1033  HD2 ARG A  87      -4.181   9.765  -5.164  1.00 84.23           H  
ATOM   1034  HD3 ARG A  87      -5.103  10.721  -3.991  1.00 84.23           H  
ATOM   1035  HE  ARG A  87      -2.646  12.056  -4.307  1.00 84.23           H  
ATOM   1036 HH11 ARG A  87      -4.943  12.542  -7.505  1.00 84.23           H  
ATOM   1037 HH12 ARG A  87      -5.275  11.198  -6.439  1.00 84.23           H  
ATOM   1038 HH21 ARG A  87      -3.443  13.967  -7.059  1.00 84.23           H  
ATOM   1039 HH22 ARG A  87      -2.278  13.620  -5.824  1.00 84.23           H  
ATOM   1040  N   VAL A  88      -5.380   7.068  -0.080  1.00 82.29           N  
ATOM   1041  CA  VAL A  88      -6.401   6.173   0.476  1.00 82.29           C  
ATOM   1042  C   VAL A  88      -7.764   6.808   0.249  1.00 82.29           C  
ATOM   1043  O   VAL A  88      -7.937   7.999   0.506  1.00 82.29           O  
ATOM   1044  CB  VAL A  88      -6.159   5.867   1.966  1.00 82.29           C  
ATOM   1045  CG1 VAL A  88      -7.190   4.869   2.508  1.00 82.29           C  
ATOM   1046  CG2 VAL A  88      -4.764   5.261   2.181  1.00 82.29           C  
ATOM   1047  H   VAL A  88      -5.439   8.041   0.182  1.00 82.29           H  
ATOM   1048  HA  VAL A  88      -6.378   5.225  -0.062  1.00 82.29           H  
ATOM   1049  HB  VAL A  88      -6.226   6.790   2.542  1.00 82.29           H  
ATOM   1050 HG11 VAL A  88      -6.958   4.617   3.542  1.00 82.29           H  
ATOM   1051 HG12 VAL A  88      -7.185   3.957   1.911  1.00 82.29           H  
ATOM   1052 HG13 VAL A  88      -8.189   5.305   2.481  1.00 82.29           H  
ATOM   1053 HG21 VAL A  88      -4.675   4.333   1.616  1.00 82.29           H  
ATOM   1054 HG22 VAL A  88      -4.610   5.052   3.239  1.00 82.29           H  
ATOM   1055 HG23 VAL A  88      -3.988   5.952   1.852  1.00 82.29           H  
ATOM   1056  N   PHE A  89      -8.705   6.013  -0.246  1.00 78.04           N  
ATOM   1057  CA  PHE A  89     -10.077   6.408  -0.532  1.00 78.04           C  
ATOM   1058  C   PHE A  89     -11.042   5.470   0.193  1.00 78.04           C  
ATOM   1059  O   PHE A  89     -10.726   4.292   0.341  1.00 78.04           O  
ATOM   1060  CB  PHE A  89     -10.317   6.361  -2.047  1.00 78.04           C  
ATOM   1061  CG  PHE A  89      -9.456   7.337  -2.822  1.00 78.04           C  
ATOM   1062  CD1 PHE A  89      -9.872   8.673  -2.968  1.00 78.04           C  
ATOM   1063  CD2 PHE A  89      -8.221   6.929  -3.354  1.00 78.04           C  
ATOM   1064  CE1 PHE A  89      -9.067   9.595  -3.660  1.00 78.04           C  
ATOM   1065  CE2 PHE A  89      -7.418   7.858  -4.037  1.00 78.04           C  
ATOM   1066  CZ  PHE A  89      -7.841   9.184  -4.203  1.00 78.04           C  
ATOM   1067  H   PHE A  89      -8.473   5.046  -0.418  1.00 78.04           H  
ATOM   1068  HA  PHE A  89     -10.236   7.428  -0.181  1.00 78.04           H  
ATOM   1069  HB2 PHE A  89     -11.366   6.586  -2.246  1.00 78.04           H  
ATOM   1070  HB3 PHE A  89     -10.130   5.350  -2.409  1.00 78.04           H  
ATOM   1071  HD1 PHE A  89     -10.815   8.991  -2.549  1.00 78.04           H  
ATOM   1072  HD2 PHE A  89      -7.887   5.911  -3.218  1.00 78.04           H  
ATOM   1073  HE1 PHE A  89      -9.397  10.616  -3.776  1.00 78.04           H  
ATOM   1074  HE2 PHE A  89      -6.457   7.568  -4.435  1.00 78.04           H  
ATOM   1075  HZ  PHE A  89      -7.224   9.889  -4.741  1.00 78.04           H  
ATOM   1076  N   PRO A  90     -12.220   5.934   0.631  1.00 74.22           N  
ATOM   1077  CA  PRO A  90     -13.288   5.026   1.035  1.00 74.22           C  
ATOM   1078  C   PRO A  90     -13.726   4.192  -0.178  1.00 74.22           C  
ATOM   1079  O   PRO A  90     -13.977   4.747  -1.245  1.00 74.22           O  
ATOM   1080  CB  PRO A  90     -14.388   5.934   1.590  1.00 74.22           C  
ATOM   1081  CG  PRO A  90     -14.177   7.259   0.855  1.00 74.22           C  
ATOM   1082  CD  PRO A  90     -12.669   7.315   0.625  1.00 74.22           C  
ATOM   1083  HA  PRO A  90     -12.943   4.353   1.820  1.00 74.22           H  
ATOM   1084  HB2 PRO A  90     -14.227   6.083   2.658  1.00 74.22           H  
ATOM   1085  HB3 PRO A  90     -15.384   5.528   1.413  1.00 74.22           H  
ATOM   1086  HG2 PRO A  90     -14.689   7.225  -0.107  1.00 74.22           H  
ATOM   1087  HG3 PRO A  90     -14.527   8.107   1.443  1.00 74.22           H  
ATOM   1088  HD2 PRO A  90     -12.461   7.803  -0.328  1.00 74.22           H  
ATOM   1089  HD3 PRO A  90     -12.188   7.853   1.442  1.00 74.22           H  
ATOM   1090  N   SER A  91     -13.806   2.870  -0.029  1.00 66.91           N  
ATOM   1091  CA  SER A  91     -14.129   1.921  -1.111  1.00 66.91           C  
ATOM   1092  C   SER A  91     -15.620   1.887  -1.461  1.00 66.91           C  
ATOM   1093  O   SER A  91     -16.071   0.998  -2.182  1.00 66.91           O  
ATOM   1094  CB  SER A  91     -13.678   0.498  -0.758  1.00 66.91           C  
ATOM   1095  OG  SER A  91     -13.093  -0.131  -1.878  1.00 66.91           O  
ATOM   1096  H   SER A  91     -13.671   2.487   0.896  1.00 66.91           H  
ATOM   1097  HA  SER A  91     -13.593   2.236  -2.006  1.00 66.91           H  
ATOM   1098  HB2 SER A  91     -12.953   0.517   0.055  1.00 66.91           H  
ATOM   1099  HB3 SER A  91     -14.556  -0.070  -0.452  1.00 66.91           H  
ATOM   1100  HG  SER A  91     -13.257  -1.076  -1.844  1.00 66.91           H  
ATOM   1101  N   VAL A  92     -16.415   2.826  -0.941  1.00 60.89           N  
ATOM   1102  CA  VAL A  92     -17.849   2.891  -1.226  1.00 60.89           C  
ATOM   1103  C   VAL A  92     -18.011   3.057  -2.742  1.00 60.89           C  
ATOM   1104  O   VAL A  92     -17.584   4.059  -3.311  1.00 60.89           O  
ATOM   1105  CB  VAL A  92     -18.542   4.006  -0.419  1.00 60.89           C  
ATOM   1106  CG1 VAL A  92     -20.063   3.931  -0.586  1.00 60.89           C  
ATOM   1107  CG2 VAL A  92     -18.245   3.886   1.086  1.00 60.89           C  
ATOM   1108  H   VAL A  92     -15.982   3.587  -0.438  1.00 60.89           H  
ATOM   1109  HA  VAL A  92     -18.295   1.940  -0.934  1.00 60.89           H  
ATOM   1110  HB  VAL A  92     -18.190   4.979  -0.762  1.00 60.89           H  
ATOM   1111 HG11 VAL A  92     -20.441   2.976  -0.222  1.00 60.89           H  
ATOM   1112 HG12 VAL A  92     -20.539   4.744  -0.039  1.00 60.89           H  
ATOM   1113 HG13 VAL A  92     -20.327   4.035  -1.639  1.00 60.89           H  
ATOM   1114 HG21 VAL A  92     -18.779   4.663   1.633  1.00 60.89           H  
ATOM   1115 HG22 VAL A  92     -17.178   3.999   1.279  1.00 60.89           H  
ATOM   1116 HG23 VAL A  92     -18.564   2.909   1.450  1.00 60.89           H  
ATOM   1117  N   ASP A  93     -18.547   2.017  -3.385  1.00 55.57           N  
ATOM   1118  CA  ASP A  93     -18.711   1.867  -4.838  1.00 55.57           C  
ATOM   1119  C   ASP A  93     -17.418   1.751  -5.675  1.00 55.57           C  
ATOM   1120  O   ASP A  93     -17.439   1.952  -6.898  1.00 55.57           O  
ATOM   1121  CB  ASP A  93     -19.690   2.920  -5.379  1.00 55.57           C  
ATOM   1122  CG  ASP A  93     -21.017   2.897  -4.623  1.00 55.57           C  
ATOM   1123  OD1 ASP A  93     -21.631   1.806  -4.592  1.00 55.57           O  
ATOM   1124  OD2 ASP A  93     -21.416   3.965  -4.108  1.00 55.57           O1-
ATOM   1125  H   ASP A  93     -18.845   1.236  -2.818  1.00 55.57           H  
ATOM   1126  HA  ASP A  93     -19.209   0.907  -4.976  1.00 55.57           H  
ATOM   1127  HB2 ASP A  93     -19.898   2.710  -6.428  1.00 55.57           H  
ATOM   1128  HB3 ASP A  93     -19.242   3.912  -5.322  1.00 55.57           H  
ATOM   1129  N   TYR A  94     -16.281   1.385  -5.072  1.00 53.97           N  
ATOM   1130  CA  TYR A  94     -15.065   1.110  -5.837  1.00 53.97           C  
ATOM   1131  C   TYR A  94     -15.212  -0.192  -6.643  1.00 53.97           C  
ATOM   1132  O   TYR A  94     -15.261  -1.293  -6.102  1.00 53.97           O  
ATOM   1133  CB  TYR A  94     -13.831   1.088  -4.934  1.00 53.97           C  
ATOM   1134  CG  TYR A  94     -12.549   0.944  -5.727  1.00 53.97           C  
ATOM   1135  CD1 TYR A  94     -11.946  -0.322  -5.854  1.00 53.97           C  
ATOM   1136  CD2 TYR A  94     -12.006   2.063  -6.389  1.00 53.97           C  
ATOM   1137  CE1 TYR A  94     -10.810  -0.476  -6.666  1.00 53.97           C  
ATOM   1138  CE2 TYR A  94     -10.861   1.917  -7.191  1.00 53.97           C  
ATOM   1139  CZ  TYR A  94     -10.278   0.642  -7.332  1.00 53.97           C  
ATOM   1140  OH  TYR A  94      -9.206   0.491  -8.130  1.00 53.97           O  
ATOM   1141  H   TYR A  94     -16.286   1.204  -4.078  1.00 53.97           H  
ATOM   1142  HA  TYR A  94     -14.925   1.929  -6.542  1.00 53.97           H  
ATOM   1143  HB2 TYR A  94     -13.928   0.254  -4.239  1.00 53.97           H  
ATOM   1144  HB3 TYR A  94     -13.791   2.013  -4.357  1.00 53.97           H  
ATOM   1145  HD1 TYR A  94     -12.360  -1.169  -5.327  1.00 53.97           H  
ATOM   1146  HD2 TYR A  94     -12.474   3.030  -6.273  1.00 53.97           H  
ATOM   1147  HE1 TYR A  94     -10.334  -1.440  -6.764  1.00 53.97           H  
ATOM   1148  HE2 TYR A  94     -10.441   2.772  -7.699  1.00 53.97           H  
ATOM   1149  HH  TYR A  94      -8.871   1.350  -8.397  1.00 53.97           H  
ATOM   1150  N   ASN A  95     -15.275  -0.067  -7.970  1.00 53.44           N  
ATOM   1151  CA  ASN A  95     -15.303  -1.198  -8.892  1.00 53.44           C  
ATOM   1152  C   ASN A  95     -13.986  -1.228  -9.690  1.00 53.44           C  
ATOM   1153  O   ASN A  95     -13.829  -0.408 -10.599  1.00 53.44           O  
ATOM   1154  CB  ASN A  95     -16.566  -1.101  -9.767  1.00 53.44           C  
ATOM   1155  CG  ASN A  95     -16.732  -2.269 -10.728  1.00 53.44           C  
ATOM   1156  ND2 ASN A  95     -17.887  -2.388 -11.342  1.00 53.44           N  
ATOM   1157  OD1 ASN A  95     -15.848  -3.079 -10.959  1.00 53.44           O  
ATOM   1158  H   ASN A  95     -15.278   0.870  -8.347  1.00 53.44           H  
ATOM   1159  HA  ASN A  95     -15.403  -2.119  -8.319  1.00 53.44           H  
ATOM   1160  HB2 ASN A  95     -16.550  -0.170 -10.333  1.00 53.44           H  
ATOM   1161  HB3 ASN A  95     -17.433  -1.078  -9.106  1.00 53.44           H  
ATOM   1162 HD21 ASN A  95     -18.010  -3.205 -11.922  1.00 53.44           H  
ATOM   1163 HD22 ASN A  95     -18.655  -1.785 -11.086  1.00 53.44           H  
ATOM   1164  N   PRO A  96     -13.056  -2.167  -9.419  1.00 52.07           N  
ATOM   1165  CA  PRO A  96     -11.775  -2.248 -10.131  1.00 52.07           C  
ATOM   1166  C   PRO A  96     -11.935  -2.526 -11.636  1.00 52.07           C  
ATOM   1167  O   PRO A  96     -11.042  -2.226 -12.424  1.00 52.07           O  
ATOM   1168  CB  PRO A  96     -10.987  -3.359  -9.425  1.00 52.07           C  
ATOM   1169  CG  PRO A  96     -12.063  -4.222  -8.766  1.00 52.07           C  
ATOM   1170  CD  PRO A  96     -13.156  -3.219  -8.417  1.00 52.07           C  
ATOM   1171  HA  PRO A  96     -11.237  -1.307 -10.017  1.00 52.07           H  
ATOM   1172  HB2 PRO A  96     -10.374  -3.937 -10.116  1.00 52.07           H  
ATOM   1173  HB3 PRO A  96     -10.356  -2.918  -8.654  1.00 52.07           H  
ATOM   1174  HG2 PRO A  96     -11.689  -4.730  -7.878  1.00 52.07           H  
ATOM   1175  HG3 PRO A  96     -12.447  -4.942  -9.489  1.00 52.07           H  
ATOM   1176  HD2 PRO A  96     -14.121  -3.724  -8.444  1.00 52.07           H  
ATOM   1177  HD3 PRO A  96     -12.976  -2.801  -7.427  1.00 52.07           H  
ATOM   1178  N   ASN A  97     -13.092  -3.045 -12.063  1.00 54.52           N  
ATOM   1179  CA  ASN A  97     -13.410  -3.264 -13.476  1.00 54.52           C  
ATOM   1180  C   ASN A  97     -13.977  -2.013 -14.163  1.00 54.52           C  
ATOM   1181  O   ASN A  97     -14.121  -1.985 -15.389  1.00 54.52           O  
ATOM   1182  CB  ASN A  97     -14.362  -4.461 -13.605  1.00 54.52           C  
ATOM   1183  CG  ASN A  97     -13.747  -5.725 -13.042  1.00 54.52           C  
ATOM   1184  ND2 ASN A  97     -14.366  -6.335 -12.058  1.00 54.52           N  
ATOM   1185  OD1 ASN A  97     -12.699  -6.167 -13.471  1.00 54.52           O  
ATOM   1186  H   ASN A  97     -13.812  -3.235 -11.380  1.00 54.52           H  
ATOM   1187  HA  ASN A  97     -12.490  -3.518 -14.002  1.00 54.52           H  
ATOM   1188  HB2 ASN A  97     -14.566  -4.639 -14.661  1.00 54.52           H  
ATOM   1189  HB3 ASN A  97     -15.311  -4.250 -13.113  1.00 54.52           H  
ATOM   1190 HD21 ASN A  97     -15.190  -5.928 -11.640  1.00 54.52           H  
ATOM   1191 HD22 ASN A  97     -13.919  -7.165 -11.697  1.00 54.52           H  
ATOM   1192  N   ARG A  98     -14.292  -0.954 -13.409  1.00 53.03           N  
ATOM   1193  CA  ARG A  98     -14.755   0.318 -13.961  1.00 53.03           C  
ATOM   1194  C   ARG A  98     -13.545   1.139 -14.403  1.00 53.03           C  
ATOM   1195  O   ARG A  98     -13.059   1.998 -13.676  1.00 53.03           O  
ATOM   1196  CB  ARG A  98     -15.659   1.024 -12.938  1.00 53.03           C  
ATOM   1197  CG  ARG A  98     -16.422   2.197 -13.562  1.00 53.03           C  
ATOM   1198  CD  ARG A  98     -17.282   2.883 -12.497  1.00 53.03           C  
ATOM   1199  NE  ARG A  98     -18.076   3.985 -13.077  1.00 53.03           N  
ATOM   1200  CZ  ARG A  98     -18.402   5.119 -12.482  1.00 53.03           C  
ATOM   1201  NH1 ARG A  98     -18.034   5.401 -11.263  1.00 53.03           N1+
ATOM   1202  NH2 ARG A  98     -19.121   6.006 -13.112  1.00 53.03           N  
ATOM   1203  H   ARG A  98     -14.089  -0.995 -12.420  1.00 53.03           H  
ATOM   1204  HA  ARG A  98     -15.355   0.113 -14.848  1.00 53.03           H  
ATOM   1205  HB2 ARG A  98     -16.391   0.305 -12.570  1.00 53.03           H  
ATOM   1206  HB3 ARG A  98     -15.063   1.376 -12.096  1.00 53.03           H  
ATOM   1207  HG2 ARG A  98     -17.061   1.825 -14.362  1.00 53.03           H  
ATOM   1208  HG3 ARG A  98     -15.718   2.920 -13.974  1.00 53.03           H  
ATOM   1209  HD2 ARG A  98     -17.956   2.150 -12.054  1.00 53.03           H  
ATOM   1210  HD3 ARG A  98     -16.618   3.255 -11.717  1.00 53.03           H  
ATOM   1211  HE  ARG A  98     -18.421   3.846 -14.016  1.00 53.03           H  
ATOM   1212 HH11 ARG A  98     -17.538   4.705 -10.724  1.00 53.03           H  
ATOM   1213 HH12 ARG A  98     -18.348   6.241 -10.799  1.00 53.03           H  
ATOM   1214 HH21 ARG A  98     -19.387   6.857 -12.639  1.00 53.03           H  
ATOM   1215 HH22 ARG A  98     -19.460   5.822 -14.046  1.00 53.03           H  
ATOM   1216  N   LYS A  99     -13.073   0.902 -15.631  1.00 48.20           N  
ATOM   1217  CA  LYS A  99     -12.119   1.798 -16.306  1.00 48.20           C  
ATOM   1218  C   LYS A  99     -12.777   3.175 -16.486  1.00 48.20           C  
ATOM   1219  O   LYS A  99     -13.570   3.357 -17.404  1.00 48.20           O  
ATOM   1220  CB  LYS A  99     -11.681   1.206 -17.661  1.00 48.20           C  
ATOM   1221  CG  LYS A  99     -10.810  -0.052 -17.519  1.00 48.20           C  
ATOM   1222  CD  LYS A  99     -10.340  -0.552 -18.894  1.00 48.20           C  
ATOM   1223  CE  LYS A  99      -9.453  -1.791 -18.720  1.00 48.20           C  
ATOM   1224  NZ  LYS A  99      -8.972  -2.322 -20.021  1.00 48.20           N1+
ATOM   1225  H   LYS A  99     -13.459   0.112 -16.128  1.00 48.20           H  
ATOM   1226  HA  LYS A  99     -11.240   1.930 -15.675  1.00 48.20           H  
ATOM   1227  HB2 LYS A  99     -11.107   1.963 -18.196  1.00 48.20           H  
ATOM   1228  HB3 LYS A  99     -12.563   0.968 -18.255  1.00 48.20           H  
ATOM   1229  HG2 LYS A  99      -9.940   0.183 -16.906  1.00 48.20           H  
ATOM   1230  HG3 LYS A  99     -11.384  -0.838 -17.028  1.00 48.20           H  
ATOM   1231  HD2 LYS A  99     -11.213  -0.804 -19.497  1.00 48.20           H  
ATOM   1232  HD3 LYS A  99      -9.777   0.239 -19.388  1.00 48.20           H  
ATOM   1233  HE2 LYS A  99     -10.025  -2.553 -18.192  1.00 48.20           H  
ATOM   1234  HE3 LYS A  99      -8.606  -1.523 -18.087  1.00 48.20           H  
ATOM   1235  HZ1 LYS A  99      -8.420  -1.628 -20.506  1.00 48.20           H  
ATOM   1236  HZ2 LYS A  99      -9.752  -2.591 -20.602  1.00 48.20           H  
ATOM   1237  HZ3 LYS A  99      -8.396  -3.137 -19.869  1.00 48.20           H  
ATOM   1238  N   THR A 100     -12.493   4.139 -15.609  1.00 51.49           N  
ATOM   1239  CA  THR A 100     -13.070   5.500 -15.683  1.00 51.49           C  
ATOM   1240  C   THR A 100     -12.372   6.410 -16.691  1.00 51.49           C  
ATOM   1241  O   THR A 100     -12.823   7.530 -16.907  1.00 51.49           O  
ATOM   1242  CB  THR A 100     -13.118   6.187 -14.310  1.00 51.49           C  
ATOM   1243  CG2 THR A 100     -14.121   5.509 -13.376  1.00 51.49           C  
ATOM   1244  OG1 THR A 100     -11.850   6.139 -13.703  1.00 51.49           O  
ATOM   1245  H   THR A 100     -11.947   3.909 -14.791  1.00 51.49           H  
ATOM   1246  HA  THR A 100     -14.099   5.417 -16.033  1.00 51.49           H  
ATOM   1247  HB  THR A 100     -13.419   7.228 -14.428  1.00 51.49           H  
ATOM   1248  HG1 THR A 100     -11.388   6.957 -13.902  1.00 51.49           H  
ATOM   1249 HG21 THR A 100     -14.157   6.055 -12.433  1.00 51.49           H  
ATOM   1250 HG22 THR A 100     -15.112   5.512 -13.829  1.00 51.49           H  
ATOM   1251 HG23 THR A 100     -13.811   4.484 -13.173  1.00 51.49           H  
ATOM   1252  N   ALA A 101     -11.305   5.944 -17.344  1.00 48.67           N  
ATOM   1253  CA  ALA A 101     -10.668   6.660 -18.439  1.00 48.67           C  
ATOM   1254  C   ALA A 101     -10.154   5.700 -19.520  1.00 48.67           C  
ATOM   1255  O   ALA A 101      -9.743   4.577 -19.202  1.00 48.67           O  
ATOM   1256  CB  ALA A 101      -9.531   7.515 -17.883  1.00 48.67           C  
ATOM   1257  H   ALA A 101     -10.969   5.014 -17.137  1.00 48.67           H  
ATOM   1258  HA  ALA A 101     -11.410   7.323 -18.884  1.00 48.67           H  
ATOM   1259  HB1 ALA A 101      -9.937   8.226 -17.164  1.00 48.67           H  
ATOM   1260  HB2 ALA A 101      -8.791   6.865 -17.416  1.00 48.67           H  
ATOM   1261  HB3 ALA A 101      -9.050   8.067 -18.690  1.00 48.67           H  
ATOM   1262  N   PRO A 102     -10.145   6.136 -20.794  1.00 47.50           N  
ATOM   1263  CA  PRO A 102      -9.423   5.429 -21.839  1.00 47.50           C  
ATOM   1264  C   PRO A 102      -7.933   5.332 -21.465  1.00 47.50           C  
ATOM   1265  O   PRO A 102      -7.415   6.226 -20.786  1.00 47.50           O  
ATOM   1266  CB  PRO A 102      -9.666   6.225 -23.126  1.00 47.50           C  
ATOM   1267  CG  PRO A 102      -9.964   7.639 -22.630  1.00 47.50           C  
ATOM   1268  CD  PRO A 102     -10.640   7.415 -21.282  1.00 47.50           C  
ATOM   1269  HA  PRO A 102      -9.842   4.428 -21.943  1.00 47.50           H  
ATOM   1270  HB2 PRO A 102      -8.803   6.206 -23.791  1.00 47.50           H  
ATOM   1271  HB3 PRO A 102     -10.545   5.828 -23.634  1.00 47.50           H  
ATOM   1272  HG2 PRO A 102     -10.608   8.185 -23.320  1.00 47.50           H  
ATOM   1273  HG3 PRO A 102      -9.027   8.174 -22.479  1.00 47.50           H  
ATOM   1274  HD2 PRO A 102     -10.388   8.237 -20.612  1.00 47.50           H  
ATOM   1275  HD3 PRO A 102     -11.720   7.356 -21.417  1.00 47.50           H  
ATOM   1276  N   PRO A 103      -7.235   4.258 -21.880  1.00 50.85           N  
ATOM   1277  CA  PRO A 103      -5.800   4.138 -21.659  1.00 50.85           C  
ATOM   1278  C   PRO A 103      -5.093   5.387 -22.207  1.00 50.85           C  
ATOM   1279  O   PRO A 103      -5.527   5.916 -23.240  1.00 50.85           O  
ATOM   1280  CB  PRO A 103      -5.367   2.858 -22.385  1.00 50.85           C  
ATOM   1281  CG  PRO A 103      -6.443   2.673 -23.455  1.00 50.85           C  
ATOM   1282  CD  PRO A 103      -7.700   3.219 -22.784  1.00 50.85           C  
ATOM   1283  HA  PRO A 103      -5.613   4.039 -20.590  1.00 50.85           H  
ATOM   1284  HB2 PRO A 103      -5.399   2.020 -21.689  1.00 50.85           H  
ATOM   1285  HB3 PRO A 103      -4.373   2.948 -22.823  1.00 50.85           H  
ATOM   1286  HG2 PRO A 103      -6.200   3.282 -24.325  1.00 50.85           H  
ATOM   1287  HG3 PRO A 103      -6.557   1.627 -23.739  1.00 50.85           H  
ATOM   1288  HD2 PRO A 103      -8.379   3.611 -23.542  1.00 50.85           H  
ATOM   1289  HD3 PRO A 103      -8.187   2.432 -22.209  1.00 50.85           H  
ATOM   1290  N   PRO A 104      -4.034   5.882 -21.541  1.00 51.83           N  
ATOM   1291  CA  PRO A 104      -3.256   6.985 -22.081  1.00 51.83           C  
ATOM   1292  C   PRO A 104      -2.823   6.611 -23.501  1.00 51.83           C  
ATOM   1293  O   PRO A 104      -2.262   5.536 -23.727  1.00 51.83           O  
ATOM   1294  CB  PRO A 104      -2.082   7.193 -21.115  1.00 51.83           C  
ATOM   1295  CG  PRO A 104      -1.962   5.858 -20.377  1.00 51.83           C  
ATOM   1296  CD  PRO A 104      -3.392   5.322 -20.362  1.00 51.83           C  
ATOM   1297  HA  PRO A 104      -3.865   7.888 -22.111  1.00 51.83           H  
ATOM   1298  HB2 PRO A 104      -1.160   7.448 -21.636  1.00 51.83           H  
ATOM   1299  HB3 PRO A 104      -2.339   7.975 -20.400  1.00 51.83           H  
ATOM   1300  HG2 PRO A 104      -1.328   5.183 -20.951  1.00 51.83           H  
ATOM   1301  HG3 PRO A 104      -1.568   5.987 -19.369  1.00 51.83           H  
ATOM   1302  HD2 PRO A 104      -3.909   5.672 -19.469  1.00 51.83           H  
ATOM   1303  HD3 PRO A 104      -3.373   4.233 -20.388  1.00 51.83           H  
ATOM   1304  N   LYS A 105      -3.134   7.476 -24.478  1.00 55.20           N  
ATOM   1305  CA  LYS A 105      -2.557   7.341 -25.820  1.00 55.20           C  
ATOM   1306  C   LYS A 105      -1.036   7.299 -25.642  1.00 55.20           C  
ATOM   1307  O   LYS A 105      -0.543   8.071 -24.817  1.00 55.20           O  
ATOM   1308  CB  LYS A 105      -2.959   8.505 -26.739  1.00 55.20           C  
ATOM   1309  CG  LYS A 105      -4.436   8.442 -27.157  1.00 55.20           C  
ATOM   1310  CD  LYS A 105      -4.762   9.569 -28.148  1.00 55.20           C  
ATOM   1311  CE  LYS A 105      -6.230   9.493 -28.585  1.00 55.20           C  
ATOM   1312  NZ  LYS A 105      -6.559  10.544 -29.582  1.00 55.20           N1+
ATOM   1313  H   LYS A 105      -3.610   8.329 -24.224  1.00 55.20           H  
ATOM   1314  HA  LYS A 105      -2.898   6.396 -26.243  1.00 55.20           H  
ATOM   1315  HB2 LYS A 105      -2.756   9.451 -26.237  1.00 55.20           H  
ATOM   1316  HB3 LYS A 105      -2.343   8.459 -27.637  1.00 55.20           H  
ATOM   1317  HG2 LYS A 105      -4.633   7.480 -27.630  1.00 55.20           H  
ATOM   1318  HG3 LYS A 105      -5.069   8.541 -26.276  1.00 55.20           H  
ATOM   1319  HD2 LYS A 105      -4.568  10.530 -27.672  1.00 55.20           H  
ATOM   1320  HD3 LYS A 105      -4.116   9.470 -29.021  1.00 55.20           H  
ATOM   1321  HE2 LYS A 105      -6.414   8.506 -29.008  1.00 55.20           H  
ATOM   1322  HE3 LYS A 105      -6.861   9.599 -27.702  1.00 55.20           H  
ATOM   1323  HZ1 LYS A 105      -7.527  10.481 -29.863  1.00 55.20           H  
ATOM   1324  HZ2 LYS A 105      -6.397  11.464 -29.198  1.00 55.20           H  
ATOM   1325  HZ3 LYS A 105      -5.985  10.442 -30.407  1.00 55.20           H  
ATOM   1326  N   PRO A 106      -0.299   6.440 -26.369  1.00 51.13           N  
ATOM   1327  CA  PRO A 106       1.153   6.426 -26.297  1.00 51.13           C  
ATOM   1328  C   PRO A 106       1.652   7.848 -26.539  1.00 51.13           C  
ATOM   1329  O   PRO A 106       1.493   8.390 -27.634  1.00 51.13           O  
ATOM   1330  CB  PRO A 106       1.634   5.444 -27.375  1.00 51.13           C  
ATOM   1331  CG  PRO A 106       0.402   4.600 -27.693  1.00 51.13           C  
ATOM   1332  CD  PRO A 106      -0.776   5.517 -27.382  1.00 51.13           C  
ATOM   1333  HA  PRO A 106       1.463   6.075 -25.312  1.00 51.13           H  
ATOM   1334  HB2 PRO A 106       2.455   4.826 -27.010  1.00 51.13           H  
ATOM   1335  HB3 PRO A 106       1.943   5.973 -28.277  1.00 51.13           H  
ATOM   1336  HG2 PRO A 106       0.394   4.274 -28.733  1.00 51.13           H  
ATOM   1337  HG3 PRO A 106       0.372   3.739 -27.026  1.00 51.13           H  
ATOM   1338  HD2 PRO A 106      -1.055   6.076 -28.275  1.00 51.13           H  
ATOM   1339  HD3 PRO A 106      -1.615   4.921 -27.024  1.00 51.13           H  
ATOM   1340  N   VAL A 107       2.184   8.487 -25.501  1.00 50.37           N  
ATOM   1341  CA  VAL A 107       2.913   9.734 -25.682  1.00 50.37           C  
ATOM   1342  C   VAL A 107       4.203   9.299 -26.356  1.00 50.37           C  
ATOM   1343  O   VAL A 107       4.992   8.566 -25.759  1.00 50.37           O  
ATOM   1344  CB  VAL A 107       3.153  10.486 -24.359  1.00 50.37           C  
ATOM   1345  CG1 VAL A 107       3.697  11.890 -24.652  1.00 50.37           C  
ATOM   1346  CG2 VAL A 107       1.860  10.640 -23.545  1.00 50.37           C  
ATOM   1347  H   VAL A 107       2.204   8.038 -24.597  1.00 50.37           H  
ATOM   1348  HA  VAL A 107       2.352  10.387 -26.351  1.00 50.37           H  
ATOM   1349  HB  VAL A 107       3.876   9.943 -23.750  1.00 50.37           H  
ATOM   1350 HG11 VAL A 107       4.641  11.819 -25.192  1.00 50.37           H  
ATOM   1351 HG12 VAL A 107       3.880  12.418 -23.717  1.00 50.37           H  
ATOM   1352 HG13 VAL A 107       2.984  12.458 -25.250  1.00 50.37           H  
ATOM   1353 HG21 VAL A 107       2.056  11.232 -22.651  1.00 50.37           H  
ATOM   1354 HG22 VAL A 107       1.491   9.665 -23.229  1.00 50.37           H  
ATOM   1355 HG23 VAL A 107       1.096  11.135 -24.145  1.00 50.37           H  
ATOM   1356  N   ALA A 108       4.371   9.652 -27.630  1.00 47.68           N  
ATOM   1357  CA  ALA A 108       5.626   9.428 -28.326  1.00 47.68           C  
ATOM   1358  C   ALA A 108       6.735  10.078 -27.489  1.00 47.68           C  
ATOM   1359  O   ALA A 108       6.744  11.296 -27.306  1.00 47.68           O  
ATOM   1360  CB  ALA A 108       5.529  10.014 -29.742  1.00 47.68           C  
ATOM   1361  H   ALA A 108       3.646  10.178 -28.096  1.00 47.68           H  
ATOM   1362  HA  ALA A 108       5.814   8.357 -28.400  1.00 47.68           H  
ATOM   1363  HB1 ALA A 108       6.476   9.868 -30.260  1.00 47.68           H  
ATOM   1364  HB2 ALA A 108       4.739   9.511 -30.299  1.00 47.68           H  
ATOM   1365  HB3 ALA A 108       5.317  11.082 -29.693  1.00 47.68           H  
ATOM   1366  N   ARG A 109       7.635   9.264 -26.924  1.00 41.20           N  
ATOM   1367  CA  ARG A 109       8.883   9.786 -26.367  1.00 41.20           C  
ATOM   1368  C   ARG A 109       9.623  10.471 -27.521  1.00 41.20           C  
ATOM   1369  O   ARG A 109       9.774   9.828 -28.562  1.00 41.20           O  
ATOM   1370  CB  ARG A 109       9.749   8.668 -25.761  1.00 41.20           C  
ATOM   1371  CG  ARG A 109       9.445   8.440 -24.273  1.00 41.20           C  
ATOM   1372  CD  ARG A 109      10.222   7.246 -23.696  1.00 41.20           C  
ATOM   1373  NE  ARG A 109      11.688   7.424 -23.768  1.00 41.20           N  
ATOM   1374  CZ  ARG A 109      12.604   6.533 -23.429  1.00 41.20           C  
ATOM   1375  NH1 ARG A 109      12.284   5.358 -22.957  1.00 41.20           N1+
ATOM   1376  NH2 ARG A 109      13.870   6.808 -23.565  1.00 41.20           N  
ATOM   1377  H   ARG A 109       7.538   8.269 -27.065  1.00 41.20           H  
ATOM   1378  HA  ARG A 109       8.644  10.527 -25.604  1.00 41.20           H  
ATOM   1379  HB2 ARG A 109       9.607   7.744 -26.322  1.00 41.20           H  
ATOM   1380  HB3 ARG A 109      10.797   8.955 -25.852  1.00 41.20           H  
ATOM   1381  HG2 ARG A 109       9.696   9.339 -23.710  1.00 41.20           H  
ATOM   1382  HG3 ARG A 109       8.379   8.247 -24.156  1.00 41.20           H  
ATOM   1383  HD2 ARG A 109       9.926   7.119 -22.655  1.00 41.20           H  
ATOM   1384  HD3 ARG A 109       9.935   6.352 -24.250  1.00 41.20           H  
ATOM   1385  HE  ARG A 109      12.023   8.293 -24.157  1.00 41.20           H  
ATOM   1386 HH11 ARG A 109      11.307   5.131 -22.845  1.00 41.20           H  
ATOM   1387 HH12 ARG A 109      13.003   4.697 -22.702  1.00 41.20           H  
ATOM   1388 HH21 ARG A 109      14.579   6.124 -23.341  1.00 41.20           H  
ATOM   1389 HH22 ARG A 109      14.153   7.685 -23.979  1.00 41.20           H  
ATOM   1390  N   PRO A 110      10.066  11.729 -27.375  1.00 48.59           N  
ATOM   1391  CA  PRO A 110      11.024  12.281 -28.318  1.00 48.59           C  
ATOM   1392  C   PRO A 110      12.294  11.417 -28.290  1.00 48.59           C  
ATOM   1393  O   PRO A 110      12.653  10.877 -27.236  1.00 48.59           O  
ATOM   1394  CB  PRO A 110      11.236  13.739 -27.906  1.00 48.59           C  
ATOM   1395  CG  PRO A 110      10.822  13.788 -26.434  1.00 48.59           C  
ATOM   1396  CD  PRO A 110       9.847  12.626 -26.253  1.00 48.59           C  
ATOM   1397  HA  PRO A 110      10.605  12.255 -29.324  1.00 48.59           H  
ATOM   1398  HB2 PRO A 110      10.571  14.375 -28.489  1.00 48.59           H  
ATOM   1399  HB3 PRO A 110      12.271  14.052 -28.042  1.00 48.59           H  
ATOM   1400  HG2 PRO A 110      10.357  14.741 -26.184  1.00 48.59           H  
ATOM   1401  HG3 PRO A 110      11.700  13.621 -25.809  1.00 48.59           H  
ATOM   1402  HD2 PRO A 110       8.821  12.993 -26.278  1.00 48.59           H  
ATOM   1403  HD3 PRO A 110      10.051  12.130 -25.304  1.00 48.59           H  
ATOM   1404  N   ALA A 111      12.876  11.226 -29.476  1.00 59.17           N  
ATOM   1405  CA  ALA A 111      14.132  10.512 -29.690  1.00 59.17           C  
ATOM   1406  C   ALA A 111      15.307  11.205 -28.990  1.00 59.17           C  
ATOM   1407  O   ALA A 111      15.248  12.448 -28.839  1.00 59.17           O  
ATOM   1408  CB  ALA A 111      14.364  10.378 -31.203  1.00 59.17           C  
ATOM   1409  OXT ALA A 111      16.235  10.449 -28.635  1.00 59.17           O1-
ATOM   1410  H   ALA A 111      12.528  11.756 -30.262  1.00 59.17           H  
ATOM   1411  HA  ALA A 111      14.059   9.517 -29.251  1.00 59.17           H  
ATOM   1412  HB1 ALA A 111      13.535   9.844 -31.666  1.00 59.17           H  
ATOM   1413  HB2 ALA A 111      15.288   9.824 -31.372  1.00 59.17           H  
ATOM   1414  HB3 ALA A 111      14.467  11.368 -31.647  1.00 59.17           H  
END
