# Supplementary material for: The structural landscape and diversity of Pyricularia oryzae MAX effectors revisited
Source: PLoS Pathog. 2024 May 6;20(5):e1012176. doi: 10.1371/journal.ppat.1012176 (PMC11132498; doi:10.1371/journal.ppat.1012176)
Supplement: S1 File — (ZIP) [file ppat.1012176.s018.zip › Supplementary_Data/MAX55.pdb]

ATOM      1  N   ASP A  23      12.789   8.377 -16.691  1.00 54.62           N  
ATOM      2  CA  ASP A  23      13.469   8.058 -15.417  1.00 54.62           C  
ATOM      3  C   ASP A  23      12.808   8.649 -14.144  1.00 54.62           C  
ATOM      4  O   ASP A  23      13.450   8.977 -13.147  1.00 54.62           O  
ATOM      5  CB  ASP A  23      14.933   8.513 -15.569  1.00 54.62           C  
ATOM      6  CG  ASP A  23      15.883   7.345 -15.344  1.00 54.62           C  
ATOM      7  OD1 ASP A  23      15.844   6.787 -14.231  1.00 54.62           O  
ATOM      8  OD2 ASP A  23      16.581   7.016 -16.326  1.00 54.62           O1-
ATOM      9  H   ASP A  23      13.346   8.975 -17.284  1.00 54.62           H  
ATOM     10  HA  ASP A  23      13.460   6.975 -15.288  1.00 54.62           H  
ATOM     11  HB2 ASP A  23      15.177   9.318 -14.877  1.00 54.62           H  
ATOM     12  HB3 ASP A  23      15.103   8.914 -16.569  1.00 54.62           H  
ATOM     13  N   SER A  24      11.499   8.905 -14.197  1.00 65.69           N  
ATOM     14  CA  SER A  24      10.778   9.645 -13.146  1.00 65.69           C  
ATOM     15  C   SER A  24       9.685   8.826 -12.466  1.00 65.69           C  
ATOM     16  O   SER A  24       8.998   9.336 -11.581  1.00 65.69           O  
ATOM     17  CB  SER A  24      10.221  10.970 -13.671  1.00 65.69           C  
ATOM     18  OG  SER A  24      11.219  11.674 -14.390  1.00 65.69           O  
ATOM     19  H   SER A  24      10.975   8.517 -14.968  1.00 65.69           H  
ATOM     20  HA  SER A  24      11.482   9.901 -12.354  1.00 65.69           H  
ATOM     21  HB2 SER A  24       9.879  11.576 -12.832  1.00 65.69           H  
ATOM     22  HB3 SER A  24       9.375  10.774 -14.330  1.00 65.69           H  
ATOM     23  HG  SER A  24      12.052  11.566 -13.925  1.00 65.69           H  
ATOM     24  N   ASP A  25       9.533   7.559 -12.827  1.00 79.54           N  
ATOM     25  CA  ASP A  25       8.531   6.703 -12.209  1.00 79.54           C  
ATOM     26  C   ASP A  25       9.104   6.025 -10.944  1.00 79.54           C  
ATOM     27  O   ASP A  25      10.310   5.784 -10.843  1.00 79.54           O  
ATOM     28  CB  ASP A  25       7.946   5.737 -13.252  1.00 79.54           C  
ATOM     29  CG  ASP A  25       7.121   6.459 -14.334  1.00 79.54           C  
ATOM     30  OD1 ASP A  25       6.490   7.496 -14.020  1.00 79.54           O  
ATOM     31  OD2 ASP A  25       7.096   5.961 -15.485  1.00 79.54           O1-
ATOM     32  H   ASP A  25      10.173   7.136 -13.484  1.00 79.54           H  
ATOM     33  HA  ASP A  25       7.702   7.339 -11.898  1.00 79.54           H  
ATOM     34  HB2 ASP A  25       8.759   5.179 -13.717  1.00 79.54           H  
ATOM     35  HB3 ASP A  25       7.295   5.025 -12.745  1.00 79.54           H  
ATOM     36  N   PRO A  26       8.288   5.796  -9.905  1.00 87.71           N  
ATOM     37  CA  PRO A  26       8.688   5.043  -8.718  1.00 87.71           C  
ATOM     38  C   PRO A  26       9.017   3.575  -9.036  1.00 87.71           C  
ATOM     39  O   PRO A  26       8.370   2.947  -9.869  1.00 87.71           O  
ATOM     40  CB  PRO A  26       7.514   5.172  -7.747  1.00 87.71           C  
ATOM     41  CG  PRO A  26       6.320   5.453  -8.660  1.00 87.71           C  
ATOM     42  CD  PRO A  26       6.922   6.264  -9.789  1.00 87.71           C  
ATOM     43  HA  PRO A  26       9.566   5.508  -8.271  1.00 87.71           H  
ATOM     44  HB2 PRO A  26       7.686   6.029  -7.096  1.00 87.71           H  
ATOM     45  HB3 PRO A  26       7.364   4.268  -7.156  1.00 87.71           H  
ATOM     46  HG2 PRO A  26       5.535   6.013  -8.151  1.00 87.71           H  
ATOM     47  HG3 PRO A  26       5.941   4.516  -9.067  1.00 87.71           H  
ATOM     48  HD2 PRO A  26       6.362   6.106 -10.711  1.00 87.71           H  
ATOM     49  HD3 PRO A  26       6.923   7.322  -9.526  1.00 87.71           H  
ATOM     50  N   HIS A  27       9.984   3.000  -8.312  1.00 90.53           N  
ATOM     51  CA  HIS A  27      10.360   1.584  -8.446  1.00 90.53           C  
ATOM     52  C   HIS A  27       9.295   0.653  -7.857  1.00 90.53           C  
ATOM     53  O   HIS A  27       9.049  -0.436  -8.369  1.00 90.53           O  
ATOM     54  CB  HIS A  27      11.700   1.329  -7.734  1.00 90.53           C  
ATOM     55  CG  HIS A  27      12.899   2.025  -8.329  1.00 90.53           C  
ATOM     56  CD2 HIS A  27      12.969   2.683  -9.529  1.00 90.53           C  
ATOM     57  ND1 HIS A  27      14.145   2.117  -7.744  1.00 90.53           N  
ATOM     58  CE1 HIS A  27      14.935   2.839  -8.558  1.00 90.53           C  
ATOM     59  NE2 HIS A  27      14.253   3.213  -9.645  1.00 90.53           N  
ATOM     60  H   HIS A  27      10.417   3.539  -7.575  1.00 90.53           H  
ATOM     61  HA  HIS A  27      10.460   1.332  -9.502  1.00 90.53           H  
ATOM     62  HB2 HIS A  27      11.609   1.637  -6.692  1.00 90.53           H  
ATOM     63  HB3 HIS A  27      11.899   0.257  -7.741  1.00 90.53           H  
ATOM     64  HD1 HIS A  27      14.493   1.541  -6.991  1.00 90.53           H  
ATOM     65  HD2 HIS A  27      12.171   2.808 -10.247  1.00 90.53           H  
ATOM     66  HE1 HIS A  27      15.980   3.054  -8.391  1.00 90.53           H  
ATOM     67  N   PHE A  28       8.664   1.071  -6.761  1.00 91.54           N  
ATOM     68  CA  PHE A  28       7.571   0.338  -6.137  1.00 91.54           C  
ATOM     69  C   PHE A  28       6.599   1.300  -5.452  1.00 91.54           C  
ATOM     70  O   PHE A  28       6.951   2.413  -5.058  1.00 91.54           O  
ATOM     71  CB  PHE A  28       8.114  -0.733  -5.177  1.00 91.54           C  
ATOM     72  CG  PHE A  28       8.941  -0.185  -4.036  1.00 91.54           C  
ATOM     73  CD1 PHE A  28      10.309   0.068  -4.217  1.00 91.54           C  
ATOM     74  CD2 PHE A  28       8.331   0.114  -2.806  1.00 91.54           C  
ATOM     75  CE1 PHE A  28      11.052   0.636  -3.173  1.00 91.54           C  
ATOM     76  CE2 PHE A  28       9.091   0.642  -1.748  1.00 91.54           C  
ATOM     77  CZ  PHE A  28      10.458   0.904  -1.932  1.00 91.54           C  
ATOM     78  H   PHE A  28       8.911   1.969  -6.372  1.00 91.54           H  
ATOM     79  HA  PHE A  28       7.019  -0.187  -6.916  1.00 91.54           H  
ATOM     80  HB2 PHE A  28       7.277  -1.299  -4.768  1.00 91.54           H  
ATOM     81  HB3 PHE A  28       8.723  -1.438  -5.744  1.00 91.54           H  
ATOM     82  HD1 PHE A  28      10.780  -0.144  -5.166  1.00 91.54           H  
ATOM     83  HD2 PHE A  28       7.270  -0.052  -2.689  1.00 91.54           H  
ATOM     84  HE1 PHE A  28      12.089   0.892  -3.332  1.00 91.54           H  
ATOM     85  HE2 PHE A  28       8.616   0.881  -0.808  1.00 91.54           H  
ATOM     86  HZ  PHE A  28      11.046   1.337  -1.136  1.00 91.54           H  
ATOM     87  N   CYS A  29       5.362   0.848  -5.288  1.00 92.38           N  
ATOM     88  CA  CYS A  29       4.301   1.566  -4.605  1.00 92.38           C  
ATOM     89  C   CYS A  29       4.058   0.971  -3.231  1.00 92.38           C  
ATOM     90  O   CYS A  29       3.968  -0.247  -3.081  1.00 92.38           O  
ATOM     91  CB  CYS A  29       3.001   1.499  -5.406  1.00 92.38           C  
ATOM     92  SG  CYS A  29       3.142   1.977  -7.129  1.00 92.38           S  
ATOM     93  H   CYS A  29       5.147  -0.070  -5.650  1.00 92.38           H  
ATOM     94  HA  CYS A  29       4.585   2.614  -4.501  1.00 92.38           H  
ATOM     95  HB2 CYS A  29       2.267   2.150  -4.930  1.00 92.38           H  
ATOM     96  HB3 CYS A  29       2.624   0.477  -5.378  1.00 92.38           H  
ATOM     97  N   LYS A  30       3.842   1.835  -2.247  1.00 92.40           N  
ATOM     98  CA  LYS A  30       3.265   1.487  -0.954  1.00 92.40           C  
ATOM     99  C   LYS A  30       1.796   1.892  -0.959  1.00 92.40           C  
ATOM    100  O   LYS A  30       1.474   3.072  -1.060  1.00 92.40           O  
ATOM    101  CB  LYS A  30       4.083   2.189   0.128  1.00 92.40           C  
ATOM    102  CG  LYS A  30       3.571   1.907   1.546  1.00 92.40           C  
ATOM    103  CD  LYS A  30       4.441   2.674   2.552  1.00 92.40           C  
ATOM    104  CE  LYS A  30       3.617   3.147   3.752  1.00 92.40           C  
ATOM    105  NZ  LYS A  30       4.160   4.419   4.280  1.00 92.40           N1+
ATOM    106  H   LYS A  30       3.952   2.815  -2.466  1.00 92.40           H  
ATOM    107  HA  LYS A  30       3.330   0.410  -0.795  1.00 92.40           H  
ATOM    108  HB2 LYS A  30       4.043   3.262  -0.056  1.00 92.40           H  
ATOM    109  HB3 LYS A  30       5.123   1.875   0.046  1.00 92.40           H  
ATOM    110  HG2 LYS A  30       3.602   0.839   1.761  1.00 92.40           H  
ATOM    111  HG3 LYS A  30       2.540   2.254   1.616  1.00 92.40           H  
ATOM    112  HD2 LYS A  30       4.853   3.552   2.055  1.00 92.40           H  
ATOM    113  HD3 LYS A  30       5.278   2.056   2.877  1.00 92.40           H  
ATOM    114  HE2 LYS A  30       2.610   3.361   3.393  1.00 92.40           H  
ATOM    115  HE3 LYS A  30       3.541   2.376   4.519  1.00 92.40           H  
ATOM    116  HZ1 LYS A  30       3.549   4.846   4.962  1.00 92.40           H  
ATOM    117  HZ2 LYS A  30       4.175   5.088   3.523  1.00 92.40           H  
ATOM    118  HZ3 LYS A  30       5.110   4.359   4.616  1.00 92.40           H  
ATOM    119  N   VAL A  31       0.910   0.917  -0.823  1.00 92.46           N  
ATOM    120  CA  VAL A  31      -0.533   1.107  -0.661  1.00 92.46           C  
ATOM    121  C   VAL A  31      -0.865   0.923   0.811  1.00 92.46           C  
ATOM    122  O   VAL A  31      -0.618  -0.137   1.389  1.00 92.46           O  
ATOM    123  CB  VAL A  31      -1.335   0.139  -1.549  1.00 92.46           C  
ATOM    124  CG1 VAL A  31      -2.838   0.437  -1.452  1.00 92.46           C  
ATOM    125  CG2 VAL A  31      -0.912   0.247  -3.021  1.00 92.46           C  
ATOM    126  H   VAL A  31       1.263  -0.026  -0.742  1.00 92.46           H  
ATOM    127  HA  VAL A  31      -0.800   2.122  -0.955  1.00 92.46           H  
ATOM    128  HB  VAL A  31      -1.163  -0.886  -1.220  1.00 92.46           H  
ATOM    129 HG11 VAL A  31      -3.390  -0.241  -2.104  1.00 92.46           H  
ATOM    130 HG12 VAL A  31      -3.038   1.465  -1.754  1.00 92.46           H  
ATOM    131 HG13 VAL A  31      -3.189   0.289  -0.431  1.00 92.46           H  
ATOM    132 HG21 VAL A  31       0.111  -0.107  -3.145  1.00 92.46           H  
ATOM    133 HG22 VAL A  31      -0.974   1.281  -3.361  1.00 92.46           H  
ATOM    134 HG23 VAL A  31      -1.561  -0.371  -3.641  1.00 92.46           H  
ATOM    135  N   SER A  32      -1.395   1.971   1.428  1.00 91.84           N  
ATOM    136  CA  SER A  32      -1.735   1.997   2.847  1.00 91.84           C  
ATOM    137  C   SER A  32      -3.211   2.296   3.022  1.00 91.84           C  
ATOM    138  O   SER A  32      -3.730   3.261   2.467  1.00 91.84           O  
ATOM    139  CB  SER A  32      -0.895   3.041   3.572  1.00 91.84           C  
ATOM    140  OG  SER A  32       0.472   2.710   3.423  1.00 91.84           O  
ATOM    141  H   SER A  32      -1.598   2.800   0.888  1.00 91.84           H  
ATOM    142  HA  SER A  32      -1.524   1.031   3.304  1.00 91.84           H  
ATOM    143  HB2 SER A  32      -1.173   3.060   4.626  1.00 91.84           H  
ATOM    144  HB3 SER A  32      -1.075   4.020   3.129  1.00 91.84           H  
ATOM    145  HG  SER A  32       0.620   2.740   2.475  1.00 91.84           H  
ATOM    146  N   VAL A  33      -3.879   1.468   3.813  1.00 90.84           N  
ATOM    147  CA  VAL A  33      -5.259   1.682   4.230  1.00 90.84           C  
ATOM    148  C   VAL A  33      -5.227   2.203   5.646  1.00 90.84           C  
ATOM    149  O   VAL A  33      -4.619   1.601   6.532  1.00 90.84           O  
ATOM    150  CB  VAL A  33      -6.100   0.404   4.169  1.00 90.84           C  
ATOM    151  CG1 VAL A  33      -7.583   0.714   4.397  1.00 90.84           C  
ATOM    152  CG2 VAL A  33      -5.963  -0.289   2.816  1.00 90.84           C  
ATOM    153  H   VAL A  33      -3.373   0.716   4.259  1.00 90.84           H  
ATOM    154  HA  VAL A  33      -5.730   2.423   3.584  1.00 90.84           H  
ATOM    155  HB  VAL A  33      -5.761  -0.284   4.943  1.00 90.84           H  
ATOM    156 HG11 VAL A  33      -7.718   1.258   5.332  1.00 90.84           H  
ATOM    157 HG12 VAL A  33      -8.137  -0.221   4.476  1.00 90.84           H  
ATOM    158 HG13 VAL A  33      -7.982   1.310   3.576  1.00 90.84           H  
ATOM    159 HG21 VAL A  33      -6.588  -1.182   2.828  1.00 90.84           H  
ATOM    160 HG22 VAL A  33      -6.277   0.390   2.023  1.00 90.84           H  
ATOM    161 HG23 VAL A  33      -4.933  -0.599   2.643  1.00 90.84           H  
ATOM    162  N   TYR A  34      -5.904   3.316   5.851  1.00 90.53           N  
ATOM    163  CA  TYR A  34      -6.090   3.906   7.155  1.00 90.53           C  
ATOM    164  C   TYR A  34      -7.556   3.853   7.520  1.00 90.53           C  
ATOM    165  O   TYR A  34      -8.409   4.018   6.651  1.00 90.53           O  
ATOM    166  CB  TYR A  34      -5.557   5.330   7.153  1.00 90.53           C  
ATOM    167  CG  TYR A  34      -4.065   5.380   6.909  1.00 90.53           C  
ATOM    168  CD1 TYR A  34      -3.185   5.353   8.006  1.00 90.53           C  
ATOM    169  CD2 TYR A  34      -3.559   5.447   5.596  1.00 90.53           C  
ATOM    170  CE1 TYR A  34      -1.796   5.423   7.797  1.00 90.53           C  
ATOM    171  CE2 TYR A  34      -2.171   5.540   5.390  1.00 90.53           C  
ATOM    172  CZ  TYR A  34      -1.287   5.516   6.485  1.00 90.53           C  
ATOM    173  OH  TYR A  34       0.056   5.538   6.283  1.00 90.53           O  
ATOM    174  H   TYR A  34      -6.384   3.746   5.073  1.00 90.53           H  
ATOM    175  HA  TYR A  34      -5.534   3.339   7.901  1.00 90.53           H  
ATOM    176  HB2 TYR A  34      -5.777   5.778   8.122  1.00 90.53           H  
ATOM    177  HB3 TYR A  34      -6.076   5.910   6.390  1.00 90.53           H  
ATOM    178  HD1 TYR A  34      -3.575   5.277   9.010  1.00 90.53           H  
ATOM    179  HD2 TYR A  34      -4.226   5.433   4.746  1.00 90.53           H  
ATOM    180  HE1 TYR A  34      -1.125   5.412   8.643  1.00 90.53           H  
ATOM    181  HE2 TYR A  34      -1.767   5.673   4.397  1.00 90.53           H  
ATOM    182  HH  TYR A  34       0.516   5.756   7.096  1.00 90.53           H  
ATOM    183  N   TYR A  35      -7.816   3.632   8.799  1.00 89.18           N  
ATOM    184  CA  TYR A  35      -9.124   3.850   9.381  1.00 89.18           C  
ATOM    185  C   TYR A  35      -9.033   5.010  10.365  1.00 89.18           C  
ATOM    186  O   TYR A  35      -8.088   5.098  11.154  1.00 89.18           O  
ATOM    187  CB  TYR A  35      -9.631   2.574  10.037  1.00 89.18           C  
ATOM    188  CG  TYR A  35     -11.011   2.730  10.640  1.00 89.18           C  
ATOM    189  CD1 TYR A  35     -11.158   2.963  12.016  1.00 89.18           C  
ATOM    190  CD2 TYR A  35     -12.150   2.708   9.820  1.00 89.18           C  
ATOM    191  CE1 TYR A  35     -12.434   3.046  12.601  1.00 89.18           C  
ATOM    192  CE2 TYR A  35     -13.434   2.814  10.390  1.00 89.18           C  
ATOM    193  CZ  TYR A  35     -13.581   2.964  11.785  1.00 89.18           C  
ATOM    194  OH  TYR A  35     -14.827   3.066  12.317  1.00 89.18           O  
ATOM    195  H   TYR A  35      -7.048   3.531   9.447  1.00 89.18           H  
ATOM    196  HA  TYR A  35      -9.837   4.114   8.601  1.00 89.18           H  
ATOM    197  HB2 TYR A  35      -8.927   2.275  10.813  1.00 89.18           H  
ATOM    198  HB3 TYR A  35      -9.662   1.778   9.293  1.00 89.18           H  
ATOM    199  HD1 TYR A  35     -10.281   3.147  12.618  1.00 89.18           H  
ATOM    200  HD2 TYR A  35     -12.035   2.638   8.749  1.00 89.18           H  
ATOM    201  HE1 TYR A  35     -12.539   3.221  13.661  1.00 89.18           H  
ATOM    202  HE2 TYR A  35     -14.317   2.817   9.768  1.00 89.18           H  
ATOM    203  HH  TYR A  35     -14.845   3.367  13.229  1.00 89.18           H  
ATOM    204  N   GLN A  36     -10.001   5.907  10.284  1.00 86.33           N  
ATOM    205  CA  GLN A  36     -10.184   7.014  11.198  1.00 86.33           C  
ATOM    206  C   GLN A  36     -11.676   7.143  11.489  1.00 86.33           C  
ATOM    207  O   GLN A  36     -12.473   7.375  10.582  1.00 86.33           O  
ATOM    208  CB  GLN A  36      -9.594   8.283  10.573  1.00 86.33           C  
ATOM    209  CG  GLN A  36      -9.673   9.462  11.550  1.00 86.33           C  
ATOM    210  CD  GLN A  36      -8.990  10.719  11.028  1.00 86.33           C  
ATOM    211  NE2 GLN A  36      -9.027  11.786  11.792  1.00 86.33           N  
ATOM    212  OE1 GLN A  36      -8.388  10.765   9.962  1.00 86.33           O  
ATOM    213  H   GLN A  36     -10.708   5.792   9.572  1.00 86.33           H  
ATOM    214  HA  GLN A  36      -9.664   6.808  12.134  1.00 86.33           H  
ATOM    215  HB2 GLN A  36     -10.130   8.530   9.657  1.00 86.33           H  
ATOM    216  HB3 GLN A  36      -8.548   8.098  10.328  1.00 86.33           H  
ATOM    217  HG2 GLN A  36      -9.203   9.182  12.493  1.00 86.33           H  
ATOM    218  HG3 GLN A  36     -10.718   9.700  11.751  1.00 86.33           H  
ATOM    219 HE21 GLN A  36      -9.563  11.762  12.648  1.00 86.33           H  
ATOM    220 HE22 GLN A  36      -8.636  12.640  11.419  1.00 86.33           H  
ATOM    221  N   ASP A  37     -12.026   6.984  12.759  1.00 82.38           N  
ATOM    222  CA  ASP A  37     -13.349   7.325  13.278  1.00 82.38           C  
ATOM    223  C   ASP A  37     -13.304   8.723  13.908  1.00 82.38           C  
ATOM    224  O   ASP A  37     -12.226   9.203  14.260  1.00 82.38           O  
ATOM    225  CB  ASP A  37     -13.780   6.259  14.294  1.00 82.38           C  
ATOM    226  CG  ASP A  37     -15.288   6.168  14.502  1.00 82.38           C  
ATOM    227  OD1 ASP A  37     -16.013   7.053  14.003  1.00 82.38           O  
ATOM    228  OD2 ASP A  37     -15.679   5.184  15.164  1.00 82.38           O1-
ATOM    229  H   ASP A  37     -11.297   6.838  13.443  1.00 82.38           H  
ATOM    230  HA  ASP A  37     -14.071   7.339  12.462  1.00 82.38           H  
ATOM    231  HB2 ASP A  37     -13.432   5.284  13.955  1.00 82.38           H  
ATOM    232  HB3 ASP A  37     -13.316   6.474  15.257  1.00 82.38           H  
ATOM    233  N   GLU A  38     -14.456   9.357  14.110  1.00 78.49           N  
ATOM    234  CA  GLU A  38     -14.558  10.693  14.723  1.00 78.49           C  
ATOM    235  C   GLU A  38     -13.885  10.750  16.106  1.00 78.49           C  
ATOM    236  O   GLU A  38     -13.305  11.767  16.478  1.00 78.49           O  
ATOM    237  CB  GLU A  38     -16.039  11.100  14.828  1.00 78.49           C  
ATOM    238  CG  GLU A  38     -16.685  11.289  13.443  1.00 78.49           C  
ATOM    239  CD  GLU A  38     -18.150  11.759  13.491  1.00 78.49           C  
ATOM    240  OE1 GLU A  38     -18.646  12.166  12.412  1.00 78.49           O  
ATOM    241  OE2 GLU A  38     -18.775  11.693  14.572  1.00 78.49           O1-
ATOM    242  H   GLU A  38     -15.309   8.860  13.895  1.00 78.49           H  
ATOM    243  HA  GLU A  38     -14.044  11.419  14.093  1.00 78.49           H  
ATOM    244  HB2 GLU A  38     -16.580  10.338  15.388  1.00 78.49           H  
ATOM    245  HB3 GLU A  38     -16.101  12.043  15.371  1.00 78.49           H  
ATOM    246  HG2 GLU A  38     -16.096  12.019  12.887  1.00 78.49           H  
ATOM    247  HG3 GLU A  38     -16.643  10.346  12.897  1.00 78.49           H  
ATOM    248  N   ASN A  39     -13.885   9.624  16.828  1.00 80.36           N  
ATOM    249  CA  ASN A  39     -13.354   9.506  18.187  1.00 80.36           C  
ATOM    250  C   ASN A  39     -12.008   8.770  18.286  1.00 80.36           C  
ATOM    251  O   ASN A  39     -11.512   8.571  19.395  1.00 80.36           O  
ATOM    252  CB  ASN A  39     -14.430   8.828  19.051  1.00 80.36           C  
ATOM    253  CG  ASN A  39     -15.669   9.688  19.206  1.00 80.36           C  
ATOM    254  ND2 ASN A  39     -16.829   9.088  19.305  1.00 80.36           N  
ATOM    255  OD1 ASN A  39     -15.618  10.902  19.262  1.00 80.36           O  
ATOM    256  H   ASN A  39     -14.392   8.844  16.435  1.00 80.36           H  
ATOM    257  HA  ASN A  39     -13.181  10.506  18.586  1.00 80.36           H  
ATOM    258  HB2 ASN A  39     -14.037   8.651  20.053  1.00 80.36           H  
ATOM    259  HB3 ASN A  39     -14.699   7.868  18.611  1.00 80.36           H  
ATOM    260 HD21 ASN A  39     -16.910   8.090  19.173  1.00 80.36           H  
ATOM    261 HD22 ASN A  39     -17.628   9.707  19.312  1.00 80.36           H  
ATOM    262  N   THR A  40     -11.418   8.317  17.172  1.00 75.69           N  
ATOM    263  CA  THR A  40     -10.175   7.523  17.213  1.00 75.69           C  
ATOM    264  C   THR A  40      -9.060   8.136  16.374  1.00 75.69           C  
ATOM    265  O   THR A  40      -9.307   8.666  15.289  1.00 75.69           O  
ATOM    266  CB  THR A  40     -10.369   6.044  16.844  1.00 75.69           C  
ATOM    267  CG2 THR A  40     -11.323   5.331  17.802  1.00 75.69           C  
ATOM    268  OG1 THR A  40     -10.868   5.884  15.541  1.00 75.69           O  
ATOM    269  H   THR A  40     -11.766   8.632  16.278  1.00 75.69           H  
ATOM    270  HA  THR A  40      -9.821   7.519  18.244  1.00 75.69           H  
ATOM    271  HB  THR A  40      -9.402   5.544  16.900  1.00 75.69           H  
ATOM    272  HG1 THR A  40     -11.737   6.291  15.530  1.00 75.69           H  
ATOM    273 HG21 THR A  40     -12.323   5.759  17.733  1.00 75.69           H  
ATOM    274 HG22 THR A  40     -11.370   4.273  17.547  1.00 75.69           H  
ATOM    275 HG23 THR A  40     -10.961   5.434  18.825  1.00 75.69           H  
ATOM    276  N   PRO A  41      -7.801   8.060  16.846  1.00 79.60           N  
ATOM    277  CA  PRO A  41      -6.674   8.478  16.037  1.00 79.60           C  
ATOM    278  C   PRO A  41      -6.588   7.596  14.793  1.00 79.60           C  
ATOM    279  O   PRO A  41      -6.810   6.384  14.837  1.00 79.60           O  
ATOM    280  CB  PRO A  41      -5.439   8.358  16.931  1.00 79.60           C  
ATOM    281  CG  PRO A  41      -5.829   7.259  17.918  1.00 79.60           C  
ATOM    282  CD  PRO A  41      -7.334   7.458  18.090  1.00 79.60           C  
ATOM    283  HA  PRO A  41      -6.805   9.517  15.736  1.00 79.60           H  
ATOM    284  HB2 PRO A  41      -5.291   9.292  17.472  1.00 79.60           H  
ATOM    285  HB3 PRO A  41      -4.543   8.097  16.368  1.00 79.60           H  
ATOM    286  HG2 PRO A  41      -5.638   6.282  17.473  1.00 79.60           H  
ATOM    287  HG3 PRO A  41      -5.298   7.357  18.865  1.00 79.60           H  
ATOM    288  HD2 PRO A  41      -7.524   8.145  18.915  1.00 79.60           H  
ATOM    289  HD3 PRO A  41      -7.812   6.497  18.281  1.00 79.60           H  
ATOM    290  N   ARG A  42      -6.222   8.224  13.678  1.00 84.74           N  
ATOM    291  CA  ARG A  42      -5.986   7.547  12.409  1.00 84.74           C  
ATOM    292  C   ARG A  42      -4.962   6.424  12.599  1.00 84.74           C  
ATOM    293  O   ARG A  42      -3.798   6.701  12.884  1.00 84.74           O  
ATOM    294  CB  ARG A  42      -5.511   8.606  11.408  1.00 84.74           C  
ATOM    295  CG  ARG A  42      -5.303   8.010  10.021  1.00 84.74           C  
ATOM    296  CD  ARG A  42      -4.819   9.086   9.050  1.00 84.74           C  
ATOM    297  NE  ARG A  42      -4.665   8.486   7.728  1.00 84.74           N  
ATOM    298  CZ  ARG A  42      -4.323   9.069   6.605  1.00 84.74           C  
ATOM    299  NH1 ARG A  42      -3.946  10.304   6.471  1.00 84.74           N1+
ATOM    300  NH2 ARG A  42      -4.355   8.362   5.534  1.00 84.74           N  
ATOM    301  H   ARG A  42      -6.097   9.225  13.726  1.00 84.74           H  
ATOM    302  HA  ARG A  42      -6.925   7.109  12.070  1.00 84.74           H  
ATOM    303  HB2 ARG A  42      -6.260   9.395  11.343  1.00 84.74           H  
ATOM    304  HB3 ARG A  42      -4.576   9.045  11.758  1.00 84.74           H  
ATOM    305  HG2 ARG A  42      -6.246   7.596   9.665  1.00 84.74           H  
ATOM    306  HG3 ARG A  42      -4.555   7.218  10.067  1.00 84.74           H  
ATOM    307  HD2 ARG A  42      -5.556   9.888   9.009  1.00 84.74           H  
ATOM    308  HD3 ARG A  42      -3.865   9.486   9.394  1.00 84.74           H  
ATOM    309  HE  ARG A  42      -4.920   7.513   7.647  1.00 84.74           H  
ATOM    310 HH11 ARG A  42      -3.595  10.565   5.560  1.00 84.74           H  
ATOM    311 HH12 ARG A  42      -3.898  10.926   7.265  1.00 84.74           H  
ATOM    312 HH21 ARG A  42      -4.301   7.355   5.588  1.00 84.74           H  
ATOM    313 HH22 ARG A  42      -3.995   8.842   4.722  1.00 84.74           H  
ATOM    314  N   TYR A  43      -5.364   5.175  12.378  1.00 82.61           N  
ATOM    315  CA  TYR A  43      -4.454   4.030  12.422  1.00 82.61           C  
ATOM    316  C   TYR A  43      -4.355   3.347  11.061  1.00 82.61           C  
ATOM    317  O   TYR A  43      -5.299   3.329  10.268  1.00 82.61           O  
ATOM    318  CB  TYR A  43      -4.815   3.067  13.558  1.00 82.61           C  
ATOM    319  CG  TYR A  43      -6.091   2.278  13.358  1.00 82.61           C  
ATOM    320  CD1 TYR A  43      -7.293   2.740  13.924  1.00 82.61           C  
ATOM    321  CD2 TYR A  43      -6.065   1.055  12.656  1.00 82.61           C  
ATOM    322  CE1 TYR A  43      -8.465   1.973  13.800  1.00 82.61           C  
ATOM    323  CE2 TYR A  43      -7.251   0.319  12.480  1.00 82.61           C  
ATOM    324  CZ  TYR A  43      -8.458   0.784  13.040  1.00 82.61           C  
ATOM    325  OH  TYR A  43      -9.605   0.087  12.829  1.00 82.61           O  
ATOM    326  H   TYR A  43      -6.340   5.011  12.178  1.00 82.61           H  
ATOM    327  HA  TYR A  43      -3.452   4.392  12.657  1.00 82.61           H  
ATOM    328  HB2 TYR A  43      -3.995   2.361  13.683  1.00 82.61           H  
ATOM    329  HB3 TYR A  43      -4.887   3.634  14.487  1.00 82.61           H  
ATOM    330  HD1 TYR A  43      -7.312   3.665  14.481  1.00 82.61           H  
ATOM    331  HD2 TYR A  43      -5.135   0.676  12.257  1.00 82.61           H  
ATOM    332  HE1 TYR A  43      -9.365   2.298  14.301  1.00 82.61           H  
ATOM    333  HE2 TYR A  43      -7.249  -0.616  11.940  1.00 82.61           H  
ATOM    334  HH  TYR A  43     -10.367   0.520  13.220  1.00 82.61           H  
ATOM    335  N   GLN A  44      -3.176   2.801  10.763  1.00 83.90           N  
ATOM    336  CA  GLN A  44      -2.952   2.024   9.550  1.00 83.90           C  
ATOM    337  C   GLN A  44      -3.499   0.612   9.765  1.00 83.90           C  
ATOM    338  O   GLN A  44      -2.983  -0.126  10.597  1.00 83.90           O  
ATOM    339  CB  GLN A  44      -1.458   2.037   9.203  1.00 83.90           C  
ATOM    340  CG  GLN A  44      -1.174   1.320   7.878  1.00 83.90           C  
ATOM    341  CD  GLN A  44       0.263   1.543   7.426  1.00 83.90           C  
ATOM    342  NE2 GLN A  44       0.503   2.464   6.525  1.00 83.90           N  
ATOM    343  OE1 GLN A  44       1.218   0.924   7.869  1.00 83.90           O  
ATOM    344  H   GLN A  44      -2.458   2.790  11.473  1.00 83.90           H  
ATOM    345  HA  GLN A  44      -3.493   2.487   8.724  1.00 83.90           H  
ATOM    346  HB2 GLN A  44      -1.124   3.071   9.122  1.00 83.90           H  
ATOM    347  HB3 GLN A  44      -0.888   1.558  10.000  1.00 83.90           H  
ATOM    348  HG2 GLN A  44      -1.343   0.249   7.994  1.00 83.90           H  
ATOM    349  HG3 GLN A  44      -1.852   1.693   7.110  1.00 83.90           H  
ATOM    350 HE21 GLN A  44       1.461   2.591   6.233  1.00 83.90           H  
ATOM    351 HE22 GLN A  44      -0.241   3.046   6.168  1.00 83.90           H  
ATOM    352  N   SER A  45      -4.540   0.247   9.022  1.00 83.26           N  
ATOM    353  CA  SER A  45      -5.174  -1.073   9.102  1.00 83.26           C  
ATOM    354  C   SER A  45      -4.489  -2.092   8.195  1.00 83.26           C  
ATOM    355  O   SER A  45      -4.271  -3.229   8.600  1.00 83.26           O  
ATOM    356  CB  SER A  45      -6.663  -0.967   8.762  1.00 83.26           C  
ATOM    357  OG  SER A  45      -6.865  -0.308   7.524  1.00 83.26           O  
ATOM    358  H   SER A  45      -4.876   0.885   8.314  1.00 83.26           H  
ATOM    359  HA  SER A  45      -5.094  -1.450  10.122  1.00 83.26           H  
ATOM    360  HB2 SER A  45      -7.095  -1.967   8.722  1.00 83.26           H  
ATOM    361  HB3 SER A  45      -7.167  -0.403   9.547  1.00 83.26           H  
ATOM    362  HG  SER A  45      -7.318   0.517   7.712  1.00 83.26           H  
ATOM    363  N   THR A  46      -4.094  -1.677   6.989  1.00 88.05           N  
ATOM    364  CA  THR A  46      -3.426  -2.546   6.013  1.00 88.05           C  
ATOM    365  C   THR A  46      -2.292  -1.804   5.323  1.00 88.05           C  
ATOM    366  O   THR A  46      -2.404  -0.621   5.001  1.00 88.05           O  
ATOM    367  CB  THR A  46      -4.417  -3.095   4.970  1.00 88.05           C  
ATOM    368  CG2 THR A  46      -3.758  -4.009   3.933  1.00 88.05           C  
ATOM    369  OG1 THR A  46      -5.396  -3.888   5.586  1.00 88.05           O  
ATOM    370  H   THR A  46      -4.310  -0.725   6.731  1.00 88.05           H  
ATOM    371  HA  THR A  46      -3.000  -3.400   6.539  1.00 88.05           H  
ATOM    372  HB  THR A  46      -4.906  -2.270   4.452  1.00 88.05           H  
ATOM    373  HG1 THR A  46      -6.264  -3.525   5.396  1.00 88.05           H  
ATOM    374 HG21 THR A  46      -3.173  -4.780   4.434  1.00 88.05           H  
ATOM    375 HG22 THR A  46      -4.528  -4.486   3.326  1.00 88.05           H  
ATOM    376 HG23 THR A  46      -3.121  -3.425   3.269  1.00 88.05           H  
ATOM    377  N   LYS A  47      -1.209  -2.523   5.034  1.00 90.45           N  
ATOM    378  CA  LYS A  47      -0.074  -2.036   4.252  1.00 90.45           C  
ATOM    379  C   LYS A  47       0.352  -3.103   3.252  1.00 90.45           C  
ATOM    380  O   LYS A  47       0.549  -4.256   3.633  1.00 90.45           O  
ATOM    381  CB  LYS A  47       1.052  -1.691   5.227  1.00 90.45           C  
ATOM    382  CG  LYS A  47       2.226  -0.957   4.570  1.00 90.45           C  
ATOM    383  CD  LYS A  47       3.364  -0.915   5.592  1.00 90.45           C  
ATOM    384  CE  LYS A  47       4.521  -0.060   5.096  1.00 90.45           C  
ATOM    385  NZ  LYS A  47       5.749  -0.335   5.882  1.00 90.45           N1+
ATOM    386  H   LYS A  47      -1.177  -3.482   5.349  1.00 90.45           H  
ATOM    387  HA  LYS A  47      -0.361  -1.137   3.706  1.00 90.45           H  
ATOM    388  HB2 LYS A  47       0.652  -1.058   6.018  1.00 90.45           H  
ATOM    389  HB3 LYS A  47       1.407  -2.615   5.684  1.00 90.45           H  
ATOM    390  HG2 LYS A  47       2.564  -1.487   3.680  1.00 90.45           H  
ATOM    391  HG3 LYS A  47       1.920   0.054   4.301  1.00 90.45           H  
ATOM    392  HD2 LYS A  47       3.706  -1.936   5.760  1.00 90.45           H  
ATOM    393  HD3 LYS A  47       2.999  -0.511   6.537  1.00 90.45           H  
ATOM    394  HE2 LYS A  47       4.666  -0.274   4.037  1.00 90.45           H  
ATOM    395  HE3 LYS A  47       4.236   0.987   5.200  1.00 90.45           H  
ATOM    396  HZ1 LYS A  47       6.018  -1.302   5.771  1.00 90.45           H  
ATOM    397  HZ2 LYS A  47       6.523   0.246   5.592  1.00 90.45           H  
ATOM    398  HZ3 LYS A  47       5.572  -0.188   6.865  1.00 90.45           H  
ATOM    399  N   LYS A  48       0.499  -2.720   1.987  1.00 92.14           N  
ATOM    400  CA  LYS A  48       1.006  -3.588   0.921  1.00 92.14           C  
ATOM    401  C   LYS A  48       1.952  -2.831   0.005  1.00 92.14           C  
ATOM    402  O   LYS A  48       1.765  -1.642  -0.239  1.00 92.14           O  
ATOM    403  CB  LYS A  48      -0.161  -4.197   0.123  1.00 92.14           C  
ATOM    404  CG  LYS A  48      -0.956  -5.288   0.861  1.00 92.14           C  
ATOM    405  CD  LYS A  48      -0.097  -6.525   1.172  1.00 92.14           C  
ATOM    406  CE  LYS A  48      -0.915  -7.619   1.863  1.00 92.14           C  
ATOM    407  NZ  LYS A  48      -0.043  -8.754   2.272  1.00 92.14           N1+
ATOM    408  H   LYS A  48       0.268  -1.767   1.747  1.00 92.14           H  
ATOM    409  HA  LYS A  48       1.604  -4.385   1.365  1.00 92.14           H  
ATOM    410  HB2 LYS A  48      -0.846  -3.397  -0.156  1.00 92.14           H  
ATOM    411  HB3 LYS A  48       0.235  -4.636  -0.792  1.00 92.14           H  
ATOM    412  HG2 LYS A  48      -1.786  -5.594   0.224  1.00 92.14           H  
ATOM    413  HG3 LYS A  48      -1.372  -4.885   1.785  1.00 92.14           H  
ATOM    414  HD2 LYS A  48       0.324  -6.913   0.245  1.00 92.14           H  
ATOM    415  HD3 LYS A  48       0.722  -6.245   1.835  1.00 92.14           H  
ATOM    416  HE2 LYS A  48      -1.392  -7.186   2.743  1.00 92.14           H  
ATOM    417  HE3 LYS A  48      -1.697  -7.958   1.184  1.00 92.14           H  
ATOM    418  HZ1 LYS A  48       0.413  -9.174   1.475  1.00 92.14           H  
ATOM    419  HZ2 LYS A  48       0.682  -8.438   2.900  1.00 92.14           H  
ATOM    420  HZ3 LYS A  48      -0.567  -9.469   2.756  1.00 92.14           H  
ATOM    421  N   PHE A  49       2.946  -3.535  -0.509  1.00 91.93           N  
ATOM    422  CA  PHE A  49       3.893  -3.037  -1.495  1.00 91.93           C  
ATOM    423  C   PHE A  49       3.737  -3.792  -2.813  1.00 91.93           C  
ATOM    424  O   PHE A  49       3.417  -4.983  -2.800  1.00 91.93           O  
ATOM    425  CB  PHE A  49       5.313  -3.128  -0.944  1.00 91.93           C  
ATOM    426  CG  PHE A  49       5.550  -2.270   0.280  1.00 91.93           C  
ATOM    427  CD1 PHE A  49       6.061  -0.969   0.133  1.00 91.93           C  
ATOM    428  CD2 PHE A  49       5.323  -2.792   1.565  1.00 91.93           C  
ATOM    429  CE1 PHE A  49       6.449  -0.232   1.261  1.00 91.93           C  
ATOM    430  CE2 PHE A  49       5.703  -2.055   2.698  1.00 91.93           C  
ATOM    431  CZ  PHE A  49       6.308  -0.793   2.538  1.00 91.93           C  
ATOM    432  H   PHE A  49       3.046  -4.499  -0.224  1.00 91.93           H  
ATOM    433  HA  PHE A  49       3.676  -1.985  -1.679  1.00 91.93           H  
ATOM    434  HB2 PHE A  49       5.540  -4.166  -0.700  1.00 91.93           H  
ATOM    435  HB3 PHE A  49       6.009  -2.818  -1.723  1.00 91.93           H  
ATOM    436  HD1 PHE A  49       6.210  -0.561  -0.855  1.00 91.93           H  
ATOM    437  HD2 PHE A  49       4.935  -3.794   1.678  1.00 91.93           H  
ATOM    438  HE1 PHE A  49       6.918   0.732   1.132  1.00 91.93           H  
ATOM    439  HE2 PHE A  49       5.611  -2.517   3.670  1.00 91.93           H  
ATOM    440  HZ  PHE A  49       6.717  -0.258   3.383  1.00 91.93           H  
ATOM    441  N   ALA A  50       3.948  -3.110  -3.937  1.00 91.92           N  
ATOM    442  CA  ALA A  50       3.877  -3.710  -5.268  1.00 91.92           C  
ATOM    443  C   ALA A  50       4.736  -2.948  -6.285  1.00 91.92           C  
ATOM    444  O   ALA A  50       4.916  -1.740  -6.152  1.00 91.92           O  
ATOM    445  CB  ALA A  50       2.413  -3.745  -5.717  1.00 91.92           C  
ATOM    446  H   ALA A  50       4.179  -2.129  -3.878  1.00 91.92           H  
ATOM    447  HA  ALA A  50       4.244  -4.735  -5.221  1.00 91.92           H  
ATOM    448  HB1 ALA A  50       2.020  -2.732  -5.799  1.00 91.92           H  
ATOM    449  HB2 ALA A  50       1.823  -4.312  -4.997  1.00 91.92           H  
ATOM    450  HB3 ALA A  50       2.346  -4.238  -6.687  1.00 91.92           H  
ATOM    451  N   VAL A  51       5.223  -3.639  -7.316  1.00 91.83           N  
ATOM    452  CA  VAL A  51       5.930  -3.025  -8.452  1.00 91.83           C  
ATOM    453  C   VAL A  51       4.893  -2.526  -9.465  1.00 91.83           C  
ATOM    454  O   VAL A  51       4.123  -3.349  -9.958  1.00 91.83           O  
ATOM    455  CB  VAL A  51       6.892  -4.029  -9.115  1.00 91.83           C  
ATOM    456  CG1 VAL A  51       7.671  -3.377 -10.262  1.00 91.83           C  
ATOM    457  CG2 VAL A  51       7.896  -4.557  -8.084  1.00 91.83           C  
ATOM    458  H   VAL A  51       5.008  -4.623  -7.391  1.00 91.83           H  
ATOM    459  HA  VAL A  51       6.533  -2.191  -8.093  1.00 91.83           H  
ATOM    460  HB  VAL A  51       6.329  -4.876  -9.509  1.00 91.83           H  
ATOM    461 HG11 VAL A  51       8.235  -2.519  -9.898  1.00 91.83           H  
ATOM    462 HG12 VAL A  51       8.366  -4.098 -10.694  1.00 91.83           H  
ATOM    463 HG13 VAL A  51       6.992  -3.051 -11.051  1.00 91.83           H  
ATOM    464 HG21 VAL A  51       8.363  -3.711  -7.578  1.00 91.83           H  
ATOM    465 HG22 VAL A  51       8.667  -5.148  -8.578  1.00 91.83           H  
ATOM    466 HG23 VAL A  51       7.399  -5.191  -7.351  1.00 91.83           H  
ATOM    467  N   PRO A  52       4.800  -1.216  -9.754  1.00 89.28           N  
ATOM    468  CA  PRO A  52       3.781  -0.695 -10.652  1.00 89.28           C  
ATOM    469  C   PRO A  52       4.060  -0.995 -12.139  1.00 89.28           C  
ATOM    470  O   PRO A  52       5.218  -1.114 -12.539  1.00 89.28           O  
ATOM    471  CB  PRO A  52       3.754   0.803 -10.394  1.00 89.28           C  
ATOM    472  CG  PRO A  52       5.184   1.128  -9.966  1.00 89.28           C  
ATOM    473  CD  PRO A  52       5.583  -0.125  -9.192  1.00 89.28           C  
ATOM    474  HA  PRO A  52       2.819  -1.118 -10.361  1.00 89.28           H  
ATOM    475  HB2 PRO A  52       3.045   1.011  -9.593  1.00 89.28           H  
ATOM    476  HB3 PRO A  52       3.463   1.350 -11.291  1.00 89.28           H  
ATOM    477  HG2 PRO A  52       5.818   1.233 -10.847  1.00 89.28           H  
ATOM    478  HG3 PRO A  52       5.238   2.026  -9.351  1.00 89.28           H  
ATOM    479  HD2 PRO A  52       6.653  -0.304  -9.304  1.00 89.28           H  
ATOM    480  HD3 PRO A  52       5.313   0.003  -8.144  1.00 89.28           H  
ATOM    481  N   PRO A  53       3.018  -1.035 -12.993  1.00 89.98           N  
ATOM    482  CA  PRO A  53       1.601  -0.961 -12.638  1.00 89.98           C  
ATOM    483  C   PRO A  53       1.131  -2.274 -11.997  1.00 89.98           C  
ATOM    484  O   PRO A  53       1.511  -3.357 -12.433  1.00 89.98           O  
ATOM    485  CB  PRO A  53       0.881  -0.683 -13.958  1.00 89.98           C  
ATOM    486  CG  PRO A  53       1.755  -1.403 -14.988  1.00 89.98           C  
ATOM    487  CD  PRO A  53       3.169  -1.269 -14.421  1.00 89.98           C  
ATOM    488  HA  PRO A  53       1.416  -0.133 -11.953  1.00 89.98           H  
ATOM    489  HB2 PRO A  53      -0.143  -1.057 -13.957  1.00 89.98           H  
ATOM    490  HB3 PRO A  53       0.894   0.388 -14.157  1.00 89.98           H  
ATOM    491  HG2 PRO A  53       1.478  -2.457 -15.033  1.00 89.98           H  
ATOM    492  HG3 PRO A  53       1.673  -0.947 -15.974  1.00 89.98           H  
ATOM    493  HD2 PRO A  53       3.736  -2.183 -14.602  1.00 89.98           H  
ATOM    494  HD3 PRO A  53       3.679  -0.422 -14.879  1.00 89.98           H  
ATOM    495  N   ALA A  54       0.288  -2.186 -10.967  1.00 90.69           N  
ATOM    496  CA  ALA A  54      -0.101  -3.356 -10.185  1.00 90.69           C  
ATOM    497  C   ALA A  54      -1.551  -3.318  -9.713  1.00 90.69           C  
ATOM    498  O   ALA A  54      -2.147  -2.261  -9.499  1.00 90.69           O  
ATOM    499  CB  ALA A  54       0.841  -3.512  -8.988  1.00 90.69           C  
ATOM    500  H   ALA A  54      -0.088  -1.283 -10.716  1.00 90.69           H  
ATOM    501  HA  ALA A  54       0.006  -4.247 -10.804  1.00 90.69           H  
ATOM    502  HB1 ALA A  54       0.510  -4.333  -8.352  1.00 90.69           H  
ATOM    503  HB2 ALA A  54       1.842  -3.748  -9.351  1.00 90.69           H  
ATOM    504  HB3 ALA A  54       0.871  -2.591  -8.406  1.00 90.69           H  
ATOM    505  N   LYS A  55      -2.083  -4.517  -9.476  1.00 92.16           N  
ATOM    506  CA  LYS A  55      -3.330  -4.757  -8.754  1.00 92.16           C  
ATOM    507  C   LYS A  55      -2.995  -5.331  -7.389  1.00 92.16           C  
ATOM    508  O   LYS A  55      -2.373  -6.385  -7.287  1.00 92.16           O  
ATOM    509  CB  LYS A  55      -4.205  -5.713  -9.558  1.00 92.16           C  
ATOM    510  CG  LYS A  55      -4.820  -5.010 -10.772  1.00 92.16           C  
ATOM    511  CD  LYS A  55      -5.502  -6.055 -11.651  1.00 92.16           C  
ATOM    512  CE  LYS A  55      -6.475  -5.388 -12.622  1.00 92.16           C  
ATOM    513  NZ  LYS A  55      -7.744  -6.146 -12.608  1.00 92.16           N1+
ATOM    514  H   LYS A  55      -1.503  -5.323  -9.663  1.00 92.16           H  
ATOM    515  HA  LYS A  55      -3.872  -3.822  -8.613  1.00 92.16           H  
ATOM    516  HB2 LYS A  55      -5.009  -6.082  -8.921  1.00 92.16           H  
ATOM    517  HB3 LYS A  55      -3.610  -6.567  -9.882  1.00 92.16           H  
ATOM    518  HG2 LYS A  55      -5.554  -4.288 -10.414  1.00 92.16           H  
ATOM    519  HG3 LYS A  55      -4.058  -4.492 -11.355  1.00 92.16           H  
ATOM    520  HD2 LYS A  55      -4.752  -6.617 -12.207  1.00 92.16           H  
ATOM    521  HD3 LYS A  55      -6.030  -6.758 -11.007  1.00 92.16           H  
ATOM    522  HE2 LYS A  55      -6.038  -5.344 -13.619  1.00 92.16           H  
ATOM    523  HE3 LYS A  55      -6.665  -4.372 -12.277  1.00 92.16           H  
ATOM    524  HZ1 LYS A  55      -8.468  -5.682 -13.137  1.00 92.16           H  
ATOM    525  HZ2 LYS A  55      -8.049  -6.205 -11.647  1.00 92.16           H  
ATOM    526  HZ3 LYS A  55      -7.614  -7.093 -12.931  1.00 92.16           H  
ATOM    527  N   VAL A  56      -3.385  -4.624  -6.338  1.00 91.36           N  
ATOM    528  CA  VAL A  56      -3.030  -4.953  -4.958  1.00 91.36           C  
ATOM    529  C   VAL A  56      -4.285  -5.334  -4.196  1.00 91.36           C  
ATOM    530  O   VAL A  56      -5.246  -4.567  -4.139  1.00 91.36           O  
ATOM    531  CB  VAL A  56      -2.284  -3.796  -4.274  1.00 91.36           C  
ATOM    532  CG1 VAL A  56      -1.724  -4.248  -2.922  1.00 91.36           C  
ATOM    533  CG2 VAL A  56      -1.104  -3.308  -5.125  1.00 91.36           C  
ATOM    534  H   VAL A  56      -3.901  -3.772  -6.509  1.00 91.36           H  
ATOM    535  HA  VAL A  56      -2.356  -5.810  -4.960  1.00 91.36           H  
ATOM    536  HB  VAL A  56      -2.965  -2.960  -4.113  1.00 91.36           H  
ATOM    537 HG11 VAL A  56      -1.013  -5.062  -3.062  1.00 91.36           H  
ATOM    538 HG12 VAL A  56      -1.214  -3.404  -2.457  1.00 91.36           H  
ATOM    539 HG13 VAL A  56      -2.526  -4.575  -2.260  1.00 91.36           H  
ATOM    540 HG21 VAL A  56      -1.469  -2.812  -6.024  1.00 91.36           H  
ATOM    541 HG22 VAL A  56      -0.482  -4.155  -5.416  1.00 91.36           H  
ATOM    542 HG23 VAL A  56      -0.503  -2.591  -4.566  1.00 91.36           H  
ATOM    543  N   ARG A  57      -4.263  -6.518  -3.583  1.00 90.44           N  
ATOM    544  CA  ARG A  57      -5.341  -6.982  -2.709  1.00 90.44           C  
ATOM    545  C   ARG A  57      -5.107  -6.464  -1.293  1.00 90.44           C  
ATOM    546  O   ARG A  57      -4.101  -6.802  -0.669  1.00 90.44           O  
ATOM    547  CB  ARG A  57      -5.482  -8.509  -2.775  1.00 90.44           C  
ATOM    548  CG  ARG A  57      -5.877  -8.990  -4.182  1.00 90.44           C  
ATOM    549  CD  ARG A  57      -6.058 -10.513  -4.239  1.00 90.44           C  
ATOM    550  NE  ARG A  57      -7.275 -10.969  -3.535  1.00 90.44           N  
ATOM    551  CZ  ARG A  57      -7.699 -12.221  -3.457  1.00 90.44           C  
ATOM    552  NH1 ARG A  57      -7.025 -13.211  -3.973  1.00 90.44           N1+
ATOM    553  NH2 ARG A  57      -8.822 -12.505  -2.859  1.00 90.44           N  
ATOM    554  H   ARG A  57      -3.434  -7.087  -3.674  1.00 90.44           H  
ATOM    555  HA  ARG A  57      -6.276  -6.552  -3.067  1.00 90.44           H  
ATOM    556  HB2 ARG A  57      -6.262  -8.816  -2.078  1.00 90.44           H  
ATOM    557  HB3 ARG A  57      -4.544  -8.976  -2.478  1.00 90.44           H  
ATOM    558  HG2 ARG A  57      -5.092  -8.719  -4.887  1.00 90.44           H  
ATOM    559  HG3 ARG A  57      -6.800  -8.503  -4.496  1.00 90.44           H  
ATOM    560  HD2 ARG A  57      -6.132 -10.796  -5.289  1.00 90.44           H  
ATOM    561  HD3 ARG A  57      -5.175 -10.992  -3.817  1.00 90.44           H  
ATOM    562  HE  ARG A  57      -7.879 -10.253  -3.158  1.00 90.44           H  
ATOM    563 HH11 ARG A  57      -7.365 -14.161  -3.920  1.00 90.44           H  
ATOM    564 HH12 ARG A  57      -6.168 -13.015  -4.470  1.00 90.44           H  
ATOM    565 HH21 ARG A  57      -9.139 -13.464  -2.822  1.00 90.44           H  
ATOM    566 HH22 ARG A  57      -9.407 -11.772  -2.485  1.00 90.44           H  
ATOM    567  N   ILE A  58      -6.035  -5.660  -0.791  1.00 89.59           N  
ATOM    568  CA  ILE A  58      -5.985  -5.048   0.540  1.00 89.59           C  
ATOM    569  C   ILE A  58      -7.231  -5.401   1.348  1.00 89.59           C  
ATOM    570  O   ILE A  58      -8.319  -5.544   0.795  1.00 89.59           O  
ATOM    571  CB  ILE A  58      -5.793  -3.520   0.455  1.00 89.59           C  
ATOM    572  CG1 ILE A  58      -6.858  -2.841  -0.433  1.00 89.59           C  
ATOM    573  CG2 ILE A  58      -4.378  -3.195  -0.057  1.00 89.59           C  
ATOM    574  CD1 ILE A  58      -7.004  -1.354  -0.119  1.00 89.59           C  
ATOM    575  H   ILE A  58      -6.839  -5.455  -1.366  1.00 89.59           H  
ATOM    576  HA  ILE A  58      -5.135  -5.456   1.087  1.00 89.59           H  
ATOM    577  HB  ILE A  58      -5.879  -3.127   1.468  1.00 89.59           H  
ATOM    578 HG12 ILE A  58      -7.836  -3.298  -0.280  1.00 89.59           H  
ATOM    579 HG13 ILE A  58      -6.590  -2.972  -1.481  1.00 89.59           H  
ATOM    580 HG21 ILE A  58      -4.283  -3.478  -1.105  1.00 89.59           H  
ATOM    581 HG22 ILE A  58      -4.176  -2.128   0.039  1.00 89.59           H  
ATOM    582 HG23 ILE A  58      -3.635  -3.736   0.529  1.00 89.59           H  
ATOM    583 HD11 ILE A  58      -7.646  -0.883  -0.864  1.00 89.59           H  
ATOM    584 HD12 ILE A  58      -7.504  -1.241   0.842  1.00 89.59           H  
ATOM    585 HD13 ILE A  58      -6.038  -0.849  -0.119  1.00 89.59           H  
ATOM    586  N   LEU A  59      -7.068  -5.529   2.661  1.00 85.77           N  
ATOM    587  CA  LEU A  59      -8.175  -5.721   3.585  1.00 85.77           C  
ATOM    588  C   LEU A  59      -8.718  -4.349   4.006  1.00 85.77           C  
ATOM    589  O   LEU A  59      -7.959  -3.499   4.478  1.00 85.77           O  
ATOM    590  CB  LEU A  59      -7.680  -6.564   4.774  1.00 85.77           C  
ATOM    591  CG  LEU A  59      -8.787  -6.980   5.756  1.00 85.77           C  
ATOM    592  CD1 LEU A  59      -9.710  -8.046   5.164  1.00 85.77           C  
ATOM    593  CD2 LEU A  59      -8.157  -7.564   7.018  1.00 85.77           C  
ATOM    594  H   LEU A  59      -6.157  -5.377   3.069  1.00 85.77           H  
ATOM    595  HA  LEU A  59      -8.969  -6.271   3.079  1.00 85.77           H  
ATOM    596  HB2 LEU A  59      -6.935  -5.984   5.320  1.00 85.77           H  
ATOM    597  HB3 LEU A  59      -7.188  -7.463   4.402  1.00 85.77           H  
ATOM    598  HG  LEU A  59      -9.375  -6.104   6.030  1.00 85.77           H  
ATOM    599 HD11 LEU A  59     -10.478  -8.300   5.894  1.00 85.77           H  
ATOM    600 HD12 LEU A  59     -10.194  -7.665   4.265  1.00 85.77           H  
ATOM    601 HD13 LEU A  59      -9.140  -8.943   4.918  1.00 85.77           H  
ATOM    602 HD21 LEU A  59      -7.578  -8.457   6.781  1.00 85.77           H  
ATOM    603 HD22 LEU A  59      -8.942  -7.819   7.731  1.00 85.77           H  
ATOM    604 HD23 LEU A  59      -7.507  -6.822   7.482  1.00 85.77           H  
ATOM    605  N   VAL A  60     -10.021  -4.140   3.826  1.00 84.75           N  
ATOM    606  CA  VAL A  60     -10.750  -2.957   4.301  1.00 84.75           C  
ATOM    607  C   VAL A  60     -11.920  -3.453   5.144  1.00 84.75           C  
ATOM    608  O   VAL A  60     -12.791  -4.173   4.651  1.00 84.75           O  
ATOM    609  CB  VAL A  60     -11.213  -2.061   3.135  1.00 84.75           C  
ATOM    610  CG1 VAL A  60     -11.855  -0.769   3.639  1.00 84.75           C  
ATOM    611  CG2 VAL A  60     -10.031  -1.670   2.235  1.00 84.75           C  
ATOM    612  H   VAL A  60     -10.573  -4.886   3.428  1.00 84.75           H  
ATOM    613  HA  VAL A  60     -10.099  -2.361   4.940  1.00 84.75           H  
ATOM    614  HB  VAL A  60     -11.955  -2.589   2.535  1.00 84.75           H  
ATOM    615 HG11 VAL A  60     -12.683  -0.984   4.315  1.00 84.75           H  
ATOM    616 HG12 VAL A  60     -11.106  -0.172   4.158  1.00 84.75           H  
ATOM    617 HG13 VAL A  60     -12.236  -0.197   2.793  1.00 84.75           H  
ATOM    618 HG21 VAL A  60      -9.182  -1.368   2.849  1.00 84.75           H  
ATOM    619 HG22 VAL A  60      -9.737  -2.523   1.623  1.00 84.75           H  
ATOM    620 HG23 VAL A  60     -10.300  -0.836   1.587  1.00 84.75           H  
ATOM    621  N   GLY A  61     -11.911  -3.132   6.438  1.00 82.52           N  
ATOM    622  CA  GLY A  61     -12.790  -3.782   7.409  1.00 82.52           C  
ATOM    623  C   GLY A  61     -12.565  -5.295   7.426  1.00 82.52           C  
ATOM    624  O   GLY A  61     -11.458  -5.759   7.677  1.00 82.52           O  
ATOM    625  H   GLY A  61     -11.175  -2.540   6.796  1.00 82.52           H  
ATOM    626  HA2 GLY A  61     -13.830  -3.563   7.165  1.00 82.52           H  
ATOM    627  HA3 GLY A  61     -12.578  -3.405   8.409  1.00 82.52           H  
ATOM    628  N   SER A  62     -13.609  -6.066   7.124  1.00 82.76           N  
ATOM    629  CA  SER A  62     -13.573  -7.534   7.078  1.00 82.76           C  
ATOM    630  C   SER A  62     -13.520  -8.117   5.660  1.00 82.76           C  
ATOM    631  O   SER A  62     -13.680  -9.326   5.489  1.00 82.76           O  
ATOM    632  CB  SER A  62     -14.768  -8.089   7.858  1.00 82.76           C  
ATOM    633  OG  SER A  62     -15.985  -7.589   7.326  1.00 82.76           O  
ATOM    634  H   SER A  62     -14.498  -5.626   6.937  1.00 82.76           H  
ATOM    635  HA  SER A  62     -12.672  -7.883   7.583  1.00 82.76           H  
ATOM    636  HB2 SER A  62     -14.764  -9.178   7.818  1.00 82.76           H  
ATOM    637  HB3 SER A  62     -14.681  -7.781   8.900  1.00 82.76           H  
ATOM    638  HG  SER A  62     -16.689  -7.864   7.918  1.00 82.76           H  
ATOM    639  N   ARG A  63     -13.328  -7.287   4.622  1.00 85.27           N  
ATOM    640  CA  ARG A  63     -13.392  -7.722   3.217  1.00 85.27           C  
ATOM    641  C   ARG A  63     -12.132  -7.374   2.439  1.00 85.27           C  
ATOM    642  O   ARG A  63     -11.537  -6.312   2.611  1.00 85.27           O  
ATOM    643  CB  ARG A  63     -14.640  -7.147   2.533  1.00 85.27           C  
ATOM    644  CG  ARG A  63     -15.930  -7.726   3.132  1.00 85.27           C  
ATOM    645  CD  ARG A  63     -17.147  -7.246   2.338  1.00 85.27           C  
ATOM    646  NE  ARG A  63     -18.399  -7.795   2.892  1.00 85.27           N  
ATOM    647  CZ  ARG A  63     -19.616  -7.607   2.414  1.00 85.27           C  
ATOM    648  NH1 ARG A  63     -19.834  -6.887   1.348  1.00 85.27           N1+
ATOM    649  NH2 ARG A  63     -20.648  -8.143   3.002  1.00 85.27           N  
ATOM    650  H   ARG A  63     -13.150  -6.311   4.810  1.00 85.27           H  
ATOM    651  HA  ARG A  63     -13.473  -8.809   3.193  1.00 85.27           H  
ATOM    652  HB2 ARG A  63     -14.603  -7.391   1.472  1.00 85.27           H  
ATOM    653  HB3 ARG A  63     -14.641  -6.061   2.636  1.00 85.27           H  
ATOM    654  HG2 ARG A  63     -16.031  -7.404   4.168  1.00 85.27           H  
ATOM    655  HG3 ARG A  63     -15.888  -8.814   3.100  1.00 85.27           H  
ATOM    656  HD2 ARG A  63     -17.035  -7.562   1.301  1.00 85.27           H  
ATOM    657  HD3 ARG A  63     -17.178  -6.157   2.373  1.00 85.27           H  
ATOM    658  HE  ARG A  63     -18.313  -8.351   3.731  1.00 85.27           H  
ATOM    659 HH11 ARG A  63     -20.772  -6.763   0.994  1.00 85.27           H  
ATOM    660 HH12 ARG A  63     -19.046  -6.457   0.886  1.00 85.27           H  
ATOM    661 HH21 ARG A  63     -20.526  -8.713   3.826  1.00 85.27           H  
ATOM    662 HH22 ARG A  63     -21.580  -7.992   2.642  1.00 85.27           H  
ATOM    663  N   MET A  64     -11.741  -8.287   1.554  1.00 87.08           N  
ATOM    664  CA  MET A  64     -10.634  -8.076   0.628  1.00 87.08           C  
ATOM    665  C   MET A  64     -11.118  -7.318  -0.605  1.00 87.08           C  
ATOM    666  O   MET A  64     -12.077  -7.727  -1.258  1.00 87.08           O  
ATOM    667  CB  MET A  64      -9.995  -9.411   0.223  1.00 87.08           C  
ATOM    668  CG  MET A  64      -9.260 -10.091   1.384  1.00 87.08           C  
ATOM    669  SD  MET A  64      -7.849  -9.180   2.075  1.00 87.08           S  
ATOM    670  CE  MET A  64      -6.697  -9.177   0.683  1.00 87.08           C  
ATOM    671  H   MET A  64     -12.305  -9.118   1.448  1.00 87.08           H  
ATOM    672  HA  MET A  64      -9.873  -7.471   1.121  1.00 87.08           H  
ATOM    673  HB2 MET A  64      -9.286  -9.235  -0.586  1.00 87.08           H  
ATOM    674  HB3 MET A  64     -10.770 -10.082  -0.148  1.00 87.08           H  
ATOM    675  HG2 MET A  64      -9.972 -10.269   2.191  1.00 87.08           H  
ATOM    676  HG3 MET A  64      -8.903 -11.063   1.045  1.00 87.08           H  
ATOM    677  HE1 MET A  64      -5.744  -8.758   1.006  1.00 87.08           H  
ATOM    678  HE2 MET A  64      -7.108  -8.550  -0.108  1.00 87.08           H  
ATOM    679  HE3 MET A  64      -6.544 -10.194   0.325  1.00 87.08           H  
ATOM    680  N   HIS A  65     -10.399  -6.262  -0.954  1.00 87.93           N  
ATOM    681  CA  HIS A  65     -10.645  -5.429  -2.121  1.00 87.93           C  
ATOM    682  C   HIS A  65      -9.396  -5.324  -2.992  1.00 87.93           C  
ATOM    683  O   HIS A  65      -8.277  -5.508  -2.516  1.00 87.93           O  
ATOM    684  CB  HIS A  65     -11.108  -4.054  -1.656  1.00 87.93           C  
ATOM    685  CG  HIS A  65     -12.461  -4.084  -1.001  1.00 87.93           C  
ATOM    686  CD2 HIS A  65     -12.737  -4.158   0.337  1.00 87.93           C  
ATOM    687  ND1 HIS A  65     -13.660  -4.071  -1.668  1.00 87.93           N  
ATOM    688  CE1 HIS A  65     -14.641  -4.123  -0.753  1.00 87.93           C  
ATOM    689  NE2 HIS A  65     -14.130  -4.175   0.486  1.00 87.93           N  
ATOM    690  H   HIS A  65      -9.631  -5.990  -0.356  1.00 87.93           H  
ATOM    691  HA  HIS A  65     -11.437  -5.864  -2.731  1.00 87.93           H  
ATOM    692  HB2 HIS A  65     -10.374  -3.639  -0.965  1.00 87.93           H  
ATOM    693  HB3 HIS A  65     -11.172  -3.402  -2.528  1.00 87.93           H  
ATOM    694  HD1 HIS A  65     -13.768  -4.043  -2.672  1.00 87.93           H  
ATOM    695  HD2 HIS A  65     -12.008  -4.230   1.130  1.00 87.93           H  
ATOM    696  HE1 HIS A  65     -15.697  -4.127  -0.977  1.00 87.93           H  
ATOM    697  N   GLU A  66      -9.589  -5.027  -4.272  1.00 90.38           N  
ATOM    698  CA  GLU A  66      -8.522  -4.816  -5.247  1.00 90.38           C  
ATOM    699  C   GLU A  66      -8.391  -3.322  -5.553  1.00 90.38           C  
ATOM    700  O   GLU A  66      -9.354  -2.652  -5.940  1.00 90.38           O  
ATOM    701  CB  GLU A  66      -8.765  -5.660  -6.510  1.00 90.38           C  
ATOM    702  CG  GLU A  66      -7.592  -5.587  -7.501  1.00 90.38           C  
ATOM    703  CD  GLU A  66      -7.765  -6.571  -8.671  1.00 90.38           C  
ATOM    704  OE1 GLU A  66      -8.159  -6.139  -9.787  1.00 90.38           O  
ATOM    705  OE2 GLU A  66      -7.451  -7.761  -8.459  1.00 90.38           O1-
ATOM    706  H   GLU A  66     -10.525  -4.784  -4.563  1.00 90.38           H  
ATOM    707  HA  GLU A  66      -7.579  -5.155  -4.819  1.00 90.38           H  
ATOM    708  HB2 GLU A  66      -8.907  -6.698  -6.209  1.00 90.38           H  
ATOM    709  HB3 GLU A  66      -9.669  -5.316  -7.013  1.00 90.38           H  
ATOM    710  HG2 GLU A  66      -7.510  -4.571  -7.886  1.00 90.38           H  
ATOM    711  HG3 GLU A  66      -6.669  -5.814  -6.968  1.00 90.38           H  
ATOM    712  N   VAL A  67      -7.172  -2.814  -5.387  1.00 90.66           N  
ATOM    713  CA  VAL A  67      -6.765  -1.462  -5.775  1.00 90.66           C  
ATOM    714  C   VAL A  67      -5.846  -1.575  -6.975  1.00 90.66           C  
ATOM    715  O   VAL A  67      -4.864  -2.311  -6.929  1.00 90.66           O  
ATOM    716  CB  VAL A  67      -6.028  -0.748  -4.632  1.00 90.66           C  
ATOM    717  CG1 VAL A  67      -5.604   0.672  -5.025  1.00 90.66           C  
ATOM    718  CG2 VAL A  67      -6.915  -0.602  -3.404  1.00 90.66           C  
ATOM    719  H   VAL A  67      -6.450  -3.426  -5.037  1.00 90.66           H  
ATOM    720  HA  VAL A  67      -7.640  -0.872  -6.047  1.00 90.66           H  
ATOM    721  HB  VAL A  67      -5.143  -1.320  -4.354  1.00 90.66           H  
ATOM    722 HG11 VAL A  67      -5.141   1.172  -4.174  1.00 90.66           H  
ATOM    723 HG12 VAL A  67      -6.482   1.232  -5.347  1.00 90.66           H  
ATOM    724 HG13 VAL A  67      -4.875   0.643  -5.834  1.00 90.66           H  
ATOM    725 HG21 VAL A  67      -7.348  -1.564  -3.128  1.00 90.66           H  
ATOM    726 HG22 VAL A  67      -7.711   0.115  -3.599  1.00 90.66           H  
ATOM    727 HG23 VAL A  67      -6.295  -0.240  -2.584  1.00 90.66           H  
ATOM    728  N   THR A  68      -6.134  -0.823  -8.031  1.00 91.66           N  
ATOM    729  CA  THR A  68      -5.226  -0.707  -9.179  1.00 91.66           C  
ATOM    730  C   THR A  68      -4.406   0.570  -9.051  1.00 91.66           C  
ATOM    731  O   THR A  68      -4.967   1.643  -8.803  1.00 91.66           O  
ATOM    732  CB  THR A  68      -5.983  -0.759 -10.508  1.00 91.66           C  
ATOM    733  CG2 THR A  68      -5.041  -0.910 -11.701  1.00 91.66           C  
ATOM    734  OG1 THR A  68      -6.832  -1.887 -10.517  1.00 91.66           O  
ATOM    735  H   THR A  68      -6.916  -0.186  -7.972  1.00 91.66           H  
ATOM    736  HA  THR A  68      -4.535  -1.550  -9.181  1.00 91.66           H  
ATOM    737  HB  THR A  68      -6.583   0.143 -10.625  1.00 91.66           H  
ATOM    738  HG1 THR A  68      -7.186  -1.990  -9.631  1.00 91.66           H  
ATOM    739 HG21 THR A  68      -5.628  -0.985 -12.616  1.00 91.66           H  
ATOM    740 HG22 THR A  68      -4.388  -0.041 -11.777  1.00 91.66           H  
ATOM    741 HG23 THR A  68      -4.431  -1.806 -11.587  1.00 91.66           H  
ATOM    742  N   VAL A  69      -3.089   0.444  -9.207  1.00 92.29           N  
ATOM    743  CA  VAL A  69      -2.141   1.561  -9.252  1.00 92.29           C  
ATOM    744  C   VAL A  69      -1.435   1.603 -10.601  1.00 92.29           C  
ATOM    745  O   VAL A  69      -1.083   0.562 -11.164  1.00 92.29           O  
ATOM    746  CB  VAL A  69      -1.132   1.545  -8.086  1.00 92.29           C  
ATOM    747  CG1 VAL A  69      -1.855   1.714  -6.744  1.00 92.29           C  
ATOM    748  CG2 VAL A  69      -0.270   0.277  -8.017  1.00 92.29           C  
ATOM    749  H   VAL A  69      -2.714  -0.472  -9.408  1.00 92.29           H  
ATOM    750  HA  VAL A  69      -2.705   2.490  -9.167  1.00 92.29           H  
ATOM    751  HB  VAL A  69      -0.466   2.400  -8.207  1.00 92.29           H  
ATOM    752 HG11 VAL A  69      -2.473   0.840  -6.536  1.00 92.29           H  
ATOM    753 HG12 VAL A  69      -1.121   1.835  -5.948  1.00 92.29           H  
ATOM    754 HG13 VAL A  69      -2.484   2.603  -6.783  1.00 92.29           H  
ATOM    755 HG21 VAL A  69       0.426   0.352  -7.181  1.00 92.29           H  
ATOM    756 HG22 VAL A  69       0.313   0.173  -8.932  1.00 92.29           H  
ATOM    757 HG23 VAL A  69      -0.897  -0.604  -7.880  1.00 92.29           H  
ATOM    758  N   ASP A  70      -1.243   2.808 -11.126  1.00 92.14           N  
ATOM    759  CA  ASP A  70      -0.474   3.034 -12.348  1.00 92.14           C  
ATOM    760  C   ASP A  70       1.041   3.096 -12.090  1.00 92.14           C  
ATOM    761  O   ASP A  70       1.513   2.924 -10.965  1.00 92.14           O  
ATOM    762  CB  ASP A  70      -1.006   4.277 -13.085  1.00 92.14           C  
ATOM    763  CG  ASP A  70      -0.739   5.622 -12.396  1.00 92.14           C  
ATOM    764  OD1 ASP A  70       0.084   5.670 -11.457  1.00 92.14           O  
ATOM    765  OD2 ASP A  70      -1.324   6.625 -12.851  1.00 92.14           O1-
ATOM    766  H   ASP A  70      -1.538   3.622 -10.606  1.00 92.14           H  
ATOM    767  HA  ASP A  70      -0.638   2.186 -13.013  1.00 92.14           H  
ATOM    768  HB2 ASP A  70      -0.555   4.310 -14.077  1.00 92.14           H  
ATOM    769  HB3 ASP A  70      -2.078   4.149 -13.235  1.00 92.14           H  
ATOM    770  N   LYS A  71       1.803   3.357 -13.161  1.00 90.91           N  
ATOM    771  CA  LYS A  71       3.265   3.530 -13.138  1.00 90.91           C  
ATOM    772  C   LYS A  71       3.735   4.632 -12.186  1.00 90.91           C  
ATOM    773  O   LYS A  71       4.795   4.493 -11.596  1.00 90.91           O  
ATOM    774  CB  LYS A  71       3.782   3.798 -14.554  1.00 90.91           C  
ATOM    775  CG  LYS A  71       3.639   2.548 -15.433  1.00 90.91           C  
ATOM    776  CD  LYS A  71       4.277   2.788 -16.803  1.00 90.91           C  
ATOM    777  CE  LYS A  71       4.151   1.533 -17.671  1.00 90.91           C  
ATOM    778  NZ  LYS A  71       4.870   1.709 -18.957  1.00 90.91           N1+
ATOM    779  H   LYS A  71       1.326   3.531 -14.034  1.00 90.91           H  
ATOM    780  HA  LYS A  71       3.754   2.621 -12.790  1.00 90.91           H  
ATOM    781  HB2 LYS A  71       3.244   4.636 -14.997  1.00 90.91           H  
ATOM    782  HB3 LYS A  71       4.837   4.064 -14.494  1.00 90.91           H  
ATOM    783  HG2 LYS A  71       2.586   2.298 -15.561  1.00 90.91           H  
ATOM    784  HG3 LYS A  71       4.152   1.718 -14.947  1.00 90.91           H  
ATOM    785  HD2 LYS A  71       3.783   3.629 -17.290  1.00 90.91           H  
ATOM    786  HD3 LYS A  71       5.329   3.034 -16.660  1.00 90.91           H  
ATOM    787  HE2 LYS A  71       3.095   1.326 -17.846  1.00 90.91           H  
ATOM    788  HE3 LYS A  71       4.577   0.693 -17.121  1.00 90.91           H  
ATOM    789  HZ1 LYS A  71       5.846   1.894 -18.775  1.00 90.91           H  
ATOM    790  HZ2 LYS A  71       4.806   0.877 -19.525  1.00 90.91           H  
ATOM    791  HZ3 LYS A  71       4.497   2.495 -19.470  1.00 90.91           H  
ATOM    792  N   ALA A  72       2.926   5.668 -11.980  1.00 89.53           N  
ATOM    793  CA  ALA A  72       3.213   6.775 -11.073  1.00 89.53           C  
ATOM    794  C   ALA A  72       2.705   6.516  -9.640  1.00 89.53           C  
ATOM    795  O   ALA A  72       2.627   7.444  -8.834  1.00 89.53           O  
ATOM    796  CB  ALA A  72       2.634   8.053 -11.692  1.00 89.53           C  
ATOM    797  H   ALA A  72       1.994   5.638 -12.366  1.00 89.53           H  
ATOM    798  HA  ALA A  72       4.293   6.902 -11.010  1.00 89.53           H  
ATOM    799  HB1 ALA A  72       2.888   8.909 -11.067  1.00 89.53           H  
ATOM    800  HB2 ALA A  72       1.550   7.969 -11.773  1.00 89.53           H  
ATOM    801  HB3 ALA A  72       3.063   8.204 -12.683  1.00 89.53           H  
ATOM    802  N   CYS A  73       2.322   5.276  -9.312  1.00 91.49           N  
ATOM    803  CA  CYS A  73       1.684   4.905  -8.049  1.00 91.49           C  
ATOM    804  C   CYS A  73       0.410   5.700  -7.731  1.00 91.49           C  
ATOM    805  O   CYS A  73       0.045   5.850  -6.561  1.00 91.49           O  
ATOM    806  CB  CYS A  73       2.698   4.936  -6.898  1.00 91.49           C  
ATOM    807  SG  CYS A  73       4.054   3.766  -7.073  1.00 91.49           S  
ATOM    808  H   CYS A  73       2.360   4.567 -10.030  1.00 91.49           H  
ATOM    809  HA  CYS A  73       1.354   3.873  -8.170  1.00 91.49           H  
ATOM    810  HB2 CYS A  73       2.184   4.708  -5.964  1.00 91.49           H  
ATOM    811  HB3 CYS A  73       3.111   5.941  -6.815  1.00 91.49           H  
ATOM    812  N   LYS A  74      -0.301   6.197  -8.745  1.00 90.61           N  
ATOM    813  CA  LYS A  74      -1.613   6.820  -8.571  1.00 90.61           C  
ATOM    814  C   LYS A  74      -2.690   5.750  -8.643  1.00 90.61           C  
ATOM    815  O   LYS A  74      -2.647   4.842  -9.472  1.00 90.61           O  
ATOM    816  CB  LYS A  74      -1.843   7.927  -9.605  1.00 90.61           C  
ATOM    817  CG  LYS A  74      -0.809   9.052  -9.478  1.00 90.61           C  
ATOM    818  CD  LYS A  74      -1.064  10.133 -10.531  1.00 90.61           C  
ATOM    819  CE  LYS A  74      -0.021  11.242 -10.369  1.00 90.61           C  
ATOM    820  NZ  LYS A  74      -0.180  12.287 -11.408  1.00 90.61           N1+
ATOM    821  H   LYS A  74       0.020   6.030  -9.688  1.00 90.61           H  
ATOM    822  HA  LYS A  74      -1.656   7.277  -7.583  1.00 90.61           H  
ATOM    823  HB2 LYS A  74      -2.840   8.343  -9.458  1.00 90.61           H  
ATOM    824  HB3 LYS A  74      -1.801   7.501 -10.607  1.00 90.61           H  
ATOM    825  HG2 LYS A  74       0.194   8.651  -9.626  1.00 90.61           H  
ATOM    826  HG3 LYS A  74      -0.873   9.490  -8.482  1.00 90.61           H  
ATOM    827  HD2 LYS A  74      -0.978   9.683 -11.520  1.00 90.61           H  
ATOM    828  HD3 LYS A  74      -2.067  10.539 -10.403  1.00 90.61           H  
ATOM    829  HE2 LYS A  74       0.968  10.790 -10.441  1.00 90.61           H  
ATOM    830  HE3 LYS A  74      -0.116  11.674  -9.372  1.00 90.61           H  
ATOM    831  HZ1 LYS A  74       0.538  12.991 -11.310  1.00 90.61           H  
ATOM    832  HZ2 LYS A  74      -1.087  12.727 -11.341  1.00 90.61           H  
ATOM    833  HZ3 LYS A  74      -0.089  11.870 -12.324  1.00 90.61           H  
ATOM    834  N   ARG A  75      -3.677   5.857  -7.754  1.00 88.88           N  
ATOM    835  CA  ARG A  75      -4.840   4.967  -7.749  1.00 88.88           C  
ATOM    836  C   ARG A  75      -5.692   5.229  -8.990  1.00 88.88           C  
ATOM    837  O   ARG A  75      -6.270   6.305  -9.115  1.00 88.88           O  
ATOM    838  CB  ARG A  75      -5.631   5.171  -6.451  1.00 88.88           C  
ATOM    839  CG  ARG A  75      -6.804   4.184  -6.354  1.00 88.88           C  
ATOM    840  CD  ARG A  75      -7.586   4.373  -5.048  1.00 88.88           C  
ATOM    841  NE  ARG A  75      -8.379   5.622  -5.069  1.00 88.88           N  
ATOM    842  CZ  ARG A  75      -9.671   5.747  -5.324  1.00 88.88           C  
ATOM    843  NH1 ARG A  75     -10.440   4.718  -5.546  1.00 88.88           N1+
ATOM    844  NH2 ARG A  75     -10.223   6.926  -5.362  1.00 88.88           N  
ATOM    845  H   ARG A  75      -3.636   6.619  -7.093  1.00 88.88           H  
ATOM    846  HA  ARG A  75      -4.490   3.935  -7.792  1.00 88.88           H  
ATOM    847  HB2 ARG A  75      -4.964   5.012  -5.604  1.00 88.88           H  
ATOM    848  HB3 ARG A  75      -6.004   6.194  -6.412  1.00 88.88           H  
ATOM    849  HG2 ARG A  75      -7.483   4.314  -7.196  1.00 88.88           H  
ATOM    850  HG3 ARG A  75      -6.404   3.171  -6.393  1.00 88.88           H  
ATOM    851  HD2 ARG A  75      -6.885   4.401  -4.214  1.00 88.88           H  
ATOM    852  HD3 ARG A  75      -8.232   3.508  -4.900  1.00 88.88           H  
ATOM    853  HE  ARG A  75      -7.869   6.476  -4.894  1.00 88.88           H  
ATOM    854 HH11 ARG A  75     -10.033   3.794  -5.536  1.00 88.88           H  
ATOM    855 HH12 ARG A  75     -11.421   4.845  -5.753  1.00 88.88           H  
ATOM    856 HH21 ARG A  75     -11.206   7.027  -5.572  1.00 88.88           H  
ATOM    857 HH22 ARG A  75      -9.664   7.755  -5.217  1.00 88.88           H  
ATOM    858  N   THR A  76      -5.819   4.228  -9.852  1.00 87.66           N  
ATOM    859  CA  THR A  76      -6.622   4.297 -11.084  1.00 87.66           C  
ATOM    860  C   THR A  76      -7.894   3.460 -11.021  1.00 87.66           C  
ATOM    861  O   THR A  76      -8.819   3.706 -11.788  1.00 87.66           O  
ATOM    862  CB  THR A  76      -5.794   3.861 -12.295  1.00 87.66           C  
ATOM    863  CG2 THR A  76      -4.670   4.851 -12.581  1.00 87.66           C  
ATOM    864  OG1 THR A  76      -5.211   2.598 -12.055  1.00 87.66           O  
ATOM    865  H   THR A  76      -5.259   3.400  -9.711  1.00 87.66           H  
ATOM    866  HA  THR A  76      -6.942   5.324 -11.261  1.00 87.66           H  
ATOM    867  HB  THR A  76      -6.437   3.804 -13.173  1.00 87.66           H  
ATOM    868  HG1 THR A  76      -4.520   2.488 -12.712  1.00 87.66           H  
ATOM    869 HG21 THR A  76      -4.232   4.629 -13.554  1.00 87.66           H  
ATOM    870 HG22 THR A  76      -5.067   5.865 -12.616  1.00 87.66           H  
ATOM    871 HG23 THR A  76      -3.902   4.800 -11.808  1.00 87.66           H  
ATOM    872  N   GLY A  77      -7.982   2.501 -10.092  1.00 82.84           N  
ATOM    873  CA  GLY A  77      -9.137   1.609  -9.990  1.00 82.84           C  
ATOM    874  C   GLY A  77      -9.400   1.088  -8.579  1.00 82.84           C  
ATOM    875  O   GLY A  77      -8.482   0.943  -7.768  1.00 82.84           O  
ATOM    876  H   GLY A  77      -7.176   2.323  -9.511  1.00 82.84           H  
ATOM    877  HA2 GLY A  77      -8.988   0.754 -10.650  1.00 82.84           H  
ATOM    878  HA3 GLY A  77     -10.029   2.135 -10.331  1.00 82.84           H  
ATOM    879  N   TRP A  78     -10.674   0.807  -8.302  1.00 82.83           N  
ATOM    880  CA  TRP A  78     -11.192   0.213  -7.067  1.00 82.83           C  
ATOM    881  C   TRP A  78     -12.368  -0.701  -7.410  1.00 82.83           C  
ATOM    882  O   TRP A  78     -13.276  -0.275  -8.119  1.00 82.83           O  
ATOM    883  CB  TRP A  78     -11.659   1.329  -6.125  1.00 82.83           C  
ATOM    884  CG  TRP A  78     -12.412   0.890  -4.905  1.00 82.83           C  
ATOM    885  CD1 TRP A  78     -13.743   1.021  -4.699  1.00 82.83           C  
ATOM    886  CD2 TRP A  78     -11.890   0.251  -3.705  1.00 82.83           C  
ATOM    887  CE2 TRP A  78     -12.962   0.059  -2.786  1.00 82.83           C  
ATOM    888  CE3 TRP A  78     -10.619  -0.210  -3.318  1.00 82.83           C  
ATOM    889  NE1 TRP A  78     -14.059   0.582  -3.428  1.00 82.83           N  
ATOM    890  CZ2 TRP A  78     -12.786  -0.539  -1.534  1.00 82.83           C  
ATOM    891  CZ3 TRP A  78     -10.428  -0.809  -2.062  1.00 82.83           C  
ATOM    892  CH2 TRP A  78     -11.501  -0.960  -1.166  1.00 82.83           C  
ATOM    893  H   TRP A  78     -11.356   0.946  -9.034  1.00 82.83           H  
ATOM    894  HA  TRP A  78     -10.418  -0.378  -6.577  1.00 82.83           H  
ATOM    895  HB2 TRP A  78     -10.779   1.883  -5.798  1.00 82.83           H  
ATOM    896  HB3 TRP A  78     -12.295   2.015  -6.685  1.00 82.83           H  
ATOM    897  HD1 TRP A  78     -14.444   1.442  -5.405  1.00 82.83           H  
ATOM    898  HE1 TRP A  78     -14.980   0.655  -3.020  1.00 82.83           H  
ATOM    899  HE3 TRP A  78      -9.804  -0.146  -4.024  1.00 82.83           H  
ATOM    900  HZ2 TRP A  78     -13.623  -0.674  -0.865  1.00 82.83           H  
ATOM    901  HZ3 TRP A  78      -9.461  -1.214  -1.802  1.00 82.83           H  
ATOM    902  HH2 TRP A  78     -11.355  -1.450  -0.215  1.00 82.83           H  
ATOM    903  N   ASN A  79     -12.368  -1.936  -6.904  1.00 80.46           N  
ATOM    904  CA  ASN A  79     -13.421  -2.915  -7.200  1.00 80.46           C  
ATOM    905  C   ASN A  79     -14.575  -2.950  -6.174  1.00 80.46           C  
ATOM    906  O   ASN A  79     -15.410  -3.851  -6.226  1.00 80.46           O  
ATOM    907  CB  ASN A  79     -12.782  -4.299  -7.411  1.00 80.46           C  
ATOM    908  CG  ASN A  79     -12.377  -4.986  -6.118  1.00 80.46           C  
ATOM    909  ND2 ASN A  79     -12.151  -6.277  -6.163  1.00 80.46           N  
ATOM    910  OD1 ASN A  79     -12.241  -4.392  -5.057  1.00 80.46           O  
ATOM    911  H   ASN A  79     -11.582  -2.236  -6.345  1.00 80.46           H  
ATOM    912  HA  ASN A  79     -13.885  -2.636  -8.146  1.00 80.46           H  
ATOM    913  HB2 ASN A  79     -13.512  -4.934  -7.914  1.00 80.46           H  
ATOM    914  HB3 ASN A  79     -11.908  -4.215  -8.058  1.00 80.46           H  
ATOM    915 HD21 ASN A  79     -12.249  -6.773  -7.037  1.00 80.46           H  
ATOM    916 HD22 ASN A  79     -11.936  -6.749  -5.296  1.00 80.46           H  
ATOM    917  N   GLY A  80     -14.622  -2.033  -5.203  1.00 69.92           N  
ATOM    918  CA  GLY A  80     -15.688  -2.016  -4.199  1.00 69.92           C  
ATOM    919  C   GLY A  80     -16.966  -1.354  -4.716  1.00 69.92           C  
ATOM    920  O   GLY A  80     -16.957  -0.192  -5.117  1.00 69.92           O  
ATOM    921  H   GLY A  80     -13.935  -1.293  -5.195  1.00 69.92           H  
ATOM    922  HA2 GLY A  80     -15.915  -3.043  -3.913  1.00 69.92           H  
ATOM    923  HA3 GLY A  80     -15.365  -1.507  -3.292  1.00 69.92           H  
ATOM    924  N   TRP A  81     -18.068  -2.101  -4.629  1.00 64.72           N  
ATOM    925  CA  TRP A  81     -19.399  -1.774  -5.160  1.00 64.72           C  
ATOM    926  C   TRP A  81     -19.978  -0.420  -4.697  1.00 64.72           C  
ATOM    927  O   TRP A  81     -20.748   0.191  -5.426  1.00 64.72           O  
ATOM    928  CB  TRP A  81     -20.325  -2.938  -4.761  1.00 64.72           C  
ATOM    929  CG  TRP A  81     -21.656  -3.015  -5.443  1.00 64.72           C  
ATOM    930  CD1 TRP A  81     -22.683  -2.151  -5.279  1.00 64.72           C  
ATOM    931  CD2 TRP A  81     -22.129  -4.002  -6.414  1.00 64.72           C  
ATOM    932  CE2 TRP A  81     -23.468  -3.668  -6.781  1.00 64.72           C  
ATOM    933  CE3 TRP A  81     -21.560  -5.136  -7.035  1.00 64.72           C  
ATOM    934  NE1 TRP A  81     -23.754  -2.536  -6.055  1.00 64.72           N  
ATOM    935  CZ2 TRP A  81     -24.207  -4.416  -7.707  1.00 64.72           C  
ATOM    936  CZ3 TRP A  81     -22.292  -5.894  -7.970  1.00 64.72           C  
ATOM    937  CH2 TRP A  81     -23.611  -5.537  -8.305  1.00 64.72           C  
ATOM    938  H   TRP A  81     -17.938  -3.059  -4.338  1.00 64.72           H  
ATOM    939  HA  TRP A  81     -19.345  -1.737  -6.248  1.00 64.72           H  
ATOM    940  HB2 TRP A  81     -20.498  -2.897  -3.685  1.00 64.72           H  
ATOM    941  HB3 TRP A  81     -19.809  -3.875  -4.969  1.00 64.72           H  
ATOM    942  HD1 TRP A  81     -22.663  -1.270  -4.654  1.00 64.72           H  
ATOM    943  HE1 TRP A  81     -24.613  -2.007  -6.115  1.00 64.72           H  
ATOM    944  HE3 TRP A  81     -20.544  -5.418  -6.797  1.00 64.72           H  
ATOM    945  HZ2 TRP A  81     -25.216  -4.128  -7.963  1.00 64.72           H  
ATOM    946  HZ3 TRP A  81     -21.839  -6.754  -8.441  1.00 64.72           H  
ATOM    947  HH2 TRP A  81     -24.163  -6.123  -9.025  1.00 64.72           H  
ATOM    948  N   PHE A  82     -19.604   0.079  -3.514  1.00 66.74           N  
ATOM    949  CA  PHE A  82     -20.157   1.315  -2.930  1.00 66.74           C  
ATOM    950  C   PHE A  82     -19.092   2.385  -2.627  1.00 66.74           C  
ATOM    951  O   PHE A  82     -19.304   3.261  -1.792  1.00 66.74           O  
ATOM    952  CB  PHE A  82     -21.028   0.955  -1.713  1.00 66.74           C  
ATOM    953  CG  PHE A  82     -22.317   0.243  -2.079  1.00 66.74           C  
ATOM    954  CD1 PHE A  82     -23.395   0.985  -2.597  1.00 66.74           C  
ATOM    955  CD2 PHE A  82     -22.448  -1.147  -1.903  1.00 66.74           C  
ATOM    956  CE1 PHE A  82     -24.599   0.343  -2.936  1.00 66.74           C  
ATOM    957  CE2 PHE A  82     -23.655  -1.790  -2.237  1.00 66.74           C  
ATOM    958  CZ  PHE A  82     -24.730  -1.044  -2.754  1.00 66.74           C  
ATOM    959  H   PHE A  82     -18.936  -0.445  -2.967  1.00 66.74           H  
ATOM    960  HA  PHE A  82     -20.815   1.788  -3.658  1.00 66.74           H  
ATOM    961  HB2 PHE A  82     -20.449   0.346  -1.019  1.00 66.74           H  
ATOM    962  HB3 PHE A  82     -21.307   1.868  -1.187  1.00 66.74           H  
ATOM    963  HD1 PHE A  82     -23.302   2.052  -2.737  1.00 66.74           H  
ATOM    964  HD2 PHE A  82     -21.625  -1.723  -1.506  1.00 66.74           H  
ATOM    965  HE1 PHE A  82     -25.424   0.916  -3.332  1.00 66.74           H  
ATOM    966  HE2 PHE A  82     -23.759  -2.857  -2.106  1.00 66.74           H  
ATOM    967  HZ  PHE A  82     -25.657  -1.537  -3.010  1.00 66.74           H  
ATOM    968  N   GLY A  83     -17.930   2.325  -3.287  1.00 74.19           N  
ATOM    969  CA  GLY A  83     -16.784   3.164  -2.921  1.00 74.19           C  
ATOM    970  C   GLY A  83     -16.093   2.665  -1.648  1.00 74.19           C  
ATOM    971  O   GLY A  83     -16.217   1.489  -1.294  1.00 74.19           O  
ATOM    972  H   GLY A  83     -17.812   1.611  -3.991  1.00 74.19           H  
ATOM    973  HA2 GLY A  83     -16.059   3.168  -3.735  1.00 74.19           H  
ATOM    974  HA3 GLY A  83     -17.122   4.187  -2.758  1.00 74.19           H  
ATOM    975  N   LEU A  84     -15.297   3.521  -1.001  1.00 79.60           N  
ATOM    976  CA  LEU A  84     -14.660   3.180   0.274  1.00 79.60           C  
ATOM    977  C   LEU A  84     -15.670   3.324   1.421  1.00 79.60           C  
ATOM    978  O   LEU A  84     -16.401   4.316   1.444  1.00 79.60           O  
ATOM    979  CB  LEU A  84     -13.413   4.050   0.521  1.00 79.60           C  
ATOM    980  CG  LEU A  84     -12.196   3.577  -0.287  1.00 79.60           C  
ATOM    981  CD1 LEU A  84     -11.108   4.653  -0.303  1.00 79.60           C  
ATOM    982  CD2 LEU A  84     -11.607   2.294   0.303  1.00 79.60           C  
ATOM    983  H   LEU A  84     -15.310   4.494  -1.271  1.00 79.60           H  
ATOM    984  HA  LEU A  84     -14.353   2.136   0.212  1.00 79.60           H  
ATOM    985  HB2 LEU A  84     -13.156   4.024   1.580  1.00 79.60           H  
ATOM    986  HB3 LEU A  84     -13.650   5.084   0.269  1.00 79.60           H  
ATOM    987  HG  LEU A  84     -12.502   3.386  -1.316  1.00 79.60           H  
ATOM    988 HD11 LEU A  84     -10.257   4.314  -0.893  1.00 79.60           H  
ATOM    989 HD12 LEU A  84     -11.506   5.567  -0.743  1.00 79.60           H  
ATOM    990 HD13 LEU A  84     -10.791   4.868   0.717  1.00 79.60           H  
ATOM    991 HD21 LEU A  84     -12.385   1.574   0.557  1.00 79.60           H  
ATOM    992 HD22 LEU A  84     -11.032   2.512   1.203  1.00 79.60           H  
ATOM    993 HD23 LEU A  84     -10.980   1.826  -0.456  1.00 79.60           H  
ATOM    994  N   PRO A  85     -15.719   2.378   2.380  1.00 81.50           N  
ATOM    995  CA  PRO A  85     -16.550   2.538   3.569  1.00 81.50           C  
ATOM    996  C   PRO A  85     -16.163   3.804   4.350  1.00 81.50           C  
ATOM    997  O   PRO A  85     -15.006   4.231   4.313  1.00 81.50           O  
ATOM    998  CB  PRO A  85     -16.362   1.260   4.398  1.00 81.50           C  
ATOM    999  CG  PRO A  85     -15.755   0.253   3.420  1.00 81.50           C  
ATOM   1000  CD  PRO A  85     -14.985   1.124   2.436  1.00 81.50           C  
ATOM   1001  HA  PRO A  85     -17.591   2.612   3.255  1.00 81.50           H  
ATOM   1002  HB2 PRO A  85     -17.312   0.902   4.794  1.00 81.50           H  
ATOM   1003  HB3 PRO A  85     -15.665   1.433   5.217  1.00 81.50           H  
ATOM   1004  HG2 PRO A  85     -15.106  -0.462   3.925  1.00 81.50           H  
ATOM   1005  HG3 PRO A  85     -16.556  -0.265   2.892  1.00 81.50           H  
ATOM   1006  HD2 PRO A  85     -14.947   0.625   1.468  1.00 81.50           H  
ATOM   1007  HD3 PRO A  85     -13.980   1.316   2.812  1.00 81.50           H  
ATOM   1008  N   ARG A  86     -17.115   4.397   5.083  1.00 83.80           N  
ATOM   1009  CA  ARG A  86     -16.843   5.584   5.913  1.00 83.80           C  
ATOM   1010  C   ARG A  86     -15.699   5.326   6.894  1.00 83.80           C  
ATOM   1011  O   ARG A  86     -15.569   4.229   7.431  1.00 83.80           O  
ATOM   1012  CB  ARG A  86     -18.083   6.046   6.690  1.00 83.80           C  
ATOM   1013  CG  ARG A  86     -19.028   6.905   5.843  1.00 83.80           C  
ATOM   1014  CD  ARG A  86     -20.117   7.494   6.745  1.00 83.80           C  
ATOM   1015  NE  ARG A  86     -21.115   8.255   5.972  1.00 83.80           N  
ATOM   1016  CZ  ARG A  86     -22.356   8.510   6.351  1.00 83.80           C  
ATOM   1017  NH1 ARG A  86     -22.825   8.113   7.501  1.00 83.80           N1+
ATOM   1018  NH2 ARG A  86     -23.159   9.180   5.574  1.00 83.80           N  
ATOM   1019  H   ARG A  86     -18.034   3.979   5.112  1.00 83.80           H  
ATOM   1020  HA  ARG A  86     -16.510   6.386   5.254  1.00 83.80           H  
ATOM   1021  HB2 ARG A  86     -17.754   6.652   7.534  1.00 83.80           H  
ATOM   1022  HB3 ARG A  86     -18.613   5.182   7.090  1.00 83.80           H  
ATOM   1023  HG2 ARG A  86     -19.482   6.288   5.067  1.00 83.80           H  
ATOM   1024  HG3 ARG A  86     -18.471   7.719   5.378  1.00 83.80           H  
ATOM   1025  HD2 ARG A  86     -20.602   6.672   7.272  1.00 83.80           H  
ATOM   1026  HD3 ARG A  86     -19.655   8.150   7.483  1.00 83.80           H  
ATOM   1027  HE  ARG A  86     -20.813   8.641   5.089  1.00 83.80           H  
ATOM   1028 HH11 ARG A  86     -22.192   7.689   8.164  1.00 83.80           H  
ATOM   1029 HH12 ARG A  86     -23.754   8.369   7.803  1.00 83.80           H  
ATOM   1030 HH21 ARG A  86     -22.834   9.542   4.689  1.00 83.80           H  
ATOM   1031 HH22 ARG A  86     -24.091   9.404   5.893  1.00 83.80           H  
ATOM   1032  N   GLY A  87     -14.877   6.353   7.090  1.00 84.99           N  
ATOM   1033  CA  GLY A  87     -13.691   6.305   7.941  1.00 84.99           C  
ATOM   1034  C   GLY A  87     -12.471   5.643   7.299  1.00 84.99           C  
ATOM   1035  O   GLY A  87     -11.380   5.754   7.849  1.00 84.99           O  
ATOM   1036  H   GLY A  87     -15.077   7.228   6.626  1.00 84.99           H  
ATOM   1037  HA2 GLY A  87     -13.413   7.323   8.214  1.00 84.99           H  
ATOM   1038  HA3 GLY A  87     -13.923   5.766   8.859  1.00 84.99           H  
ATOM   1039  N   TYR A  88     -12.597   4.994   6.132  1.00 87.52           N  
ATOM   1040  CA  TYR A  88     -11.452   4.400   5.442  1.00 87.52           C  
ATOM   1041  C   TYR A  88     -10.873   5.315   4.366  1.00 87.52           C  
ATOM   1042  O   TYR A  88     -11.573   5.763   3.459  1.00 87.52           O  
ATOM   1043  CB  TYR A  88     -11.780   3.023   4.864  1.00 87.52           C  
ATOM   1044  CG  TYR A  88     -11.968   1.962   5.924  1.00 87.52           C  
ATOM   1045  CD1 TYR A  88     -10.874   1.191   6.359  1.00 87.52           C  
ATOM   1046  CD2 TYR A  88     -13.234   1.774   6.501  1.00 87.52           C  
ATOM   1047  CE1 TYR A  88     -11.057   0.193   7.334  1.00 87.52           C  
ATOM   1048  CE2 TYR A  88     -13.425   0.787   7.486  1.00 87.52           C  
ATOM   1049  CZ  TYR A  88     -12.332  -0.001   7.906  1.00 87.52           C  
ATOM   1050  OH  TYR A  88     -12.484  -0.912   8.898  1.00 87.52           O  
ATOM   1051  H   TYR A  88     -13.501   4.930   5.688  1.00 87.52           H  
ATOM   1052  HA  TYR A  88     -10.671   4.229   6.183  1.00 87.52           H  
ATOM   1053  HB2 TYR A  88     -10.961   2.713   4.214  1.00 87.52           H  
ATOM   1054  HB3 TYR A  88     -12.674   3.089   4.244  1.00 87.52           H  
ATOM   1055  HD1 TYR A  88      -9.892   1.378   5.950  1.00 87.52           H  
ATOM   1056  HD2 TYR A  88     -14.045   2.431   6.226  1.00 87.52           H  
ATOM   1057  HE1 TYR A  88     -10.223  -0.390   7.695  1.00 87.52           H  
ATOM   1058  HE2 TYR A  88     -14.392   0.675   7.954  1.00 87.52           H  
ATOM   1059  HH  TYR A  88     -13.310  -0.788   9.371  1.00 87.52           H  
ATOM   1060  N   THR A  89      -9.553   5.479   4.406  1.00 88.88           N  
ATOM   1061  CA  THR A  89      -8.787   6.221   3.401  1.00 88.88           C  
ATOM   1062  C   THR A  89      -7.684   5.336   2.846  1.00 88.88           C  
ATOM   1063  O   THR A  89      -6.945   4.701   3.600  1.00 88.88           O  
ATOM   1064  CB  THR A  89      -8.211   7.520   3.982  1.00 88.88           C  
ATOM   1065  CG2 THR A  89      -7.516   8.377   2.923  1.00 88.88           C  
ATOM   1066  OG1 THR A  89      -9.262   8.298   4.497  1.00 88.88           O  
ATOM   1067  H   THR A  89      -9.057   5.071   5.186  1.00 88.88           H  
ATOM   1068  HA  THR A  89      -9.449   6.503   2.583  1.00 88.88           H  
ATOM   1069  HB  THR A  89      -7.510   7.287   4.784  1.00 88.88           H  
ATOM   1070  HG1 THR A  89      -8.900   9.012   5.027  1.00 88.88           H  
ATOM   1071 HG21 THR A  89      -7.188   9.315   3.371  1.00 88.88           H  
ATOM   1072 HG22 THR A  89      -8.205   8.594   2.107  1.00 88.88           H  
ATOM   1073 HG23 THR A  89      -6.638   7.862   2.533  1.00 88.88           H  
ATOM   1074  N   ILE A  90      -7.549   5.309   1.520  1.00 89.26           N  
ATOM   1075  CA  ILE A  90      -6.423   4.663   0.843  1.00 89.26           C  
ATOM   1076  C   ILE A  90      -5.436   5.739   0.423  1.00 89.26           C  
ATOM   1077  O   ILE A  90      -5.785   6.646  -0.329  1.00 89.26           O  
ATOM   1078  CB  ILE A  90      -6.872   3.810  -0.360  1.00 89.26           C  
ATOM   1079  CG1 ILE A  90      -7.816   2.694   0.130  1.00 89.26           C  
ATOM   1080  CG2 ILE A  90      -5.639   3.209  -1.074  1.00 89.26           C  
ATOM   1081  CD1 ILE A  90      -8.391   1.841  -1.000  1.00 89.26           C  
ATOM   1082  H   ILE A  90      -8.160   5.891   0.964  1.00 89.26           H  
ATOM   1083  HA  ILE A  90      -5.918   3.995   1.540  1.00 89.26           H  
ATOM   1084  HB  ILE A  90      -7.410   4.446  -1.063  1.00 89.26           H  
ATOM   1085 HG12 ILE A  90      -8.655   3.127   0.675  1.00 89.26           H  
ATOM   1086 HG13 ILE A  90      -7.273   2.044   0.817  1.00 89.26           H  
ATOM   1087 HG21 ILE A  90      -5.931   2.653  -1.965  1.00 89.26           H  
ATOM   1088 HG22 ILE A  90      -4.964   3.996  -1.411  1.00 89.26           H  
ATOM   1089 HG23 ILE A  90      -5.097   2.551  -0.394  1.00 89.26           H  
ATOM   1090 HD11 ILE A  90      -8.992   1.045  -0.560  1.00 89.26           H  
ATOM   1091 HD12 ILE A  90      -7.592   1.366  -1.569  1.00 89.26           H  
ATOM   1092 HD13 ILE A  90      -8.999   2.449  -1.669  1.00 89.26           H  
ATOM   1093  N   GLU A  91      -4.194   5.583   0.855  1.00 91.15           N  
ATOM   1094  CA  GLU A  91      -3.069   6.373   0.374  1.00 91.15           C  
ATOM   1095  C   GLU A  91      -2.123   5.492  -0.430  1.00 91.15           C  
ATOM   1096  O   GLU A  91      -1.825   4.352  -0.059  1.00 91.15           O  
ATOM   1097  CB  GLU A  91      -2.335   7.044   1.533  1.00 91.15           C  
ATOM   1098  CG  GLU A  91      -3.204   8.127   2.182  1.00 91.15           C  
ATOM   1099  CD  GLU A  91      -2.475   8.878   3.298  1.00 91.15           C  
ATOM   1100  OE1 GLU A  91      -3.055   9.882   3.778  1.00 91.15           O  
ATOM   1101  OE2 GLU A  91      -1.468   8.362   3.818  1.00 91.15           O1-
ATOM   1102  H   GLU A  91      -3.986   4.794   1.450  1.00 91.15           H  
ATOM   1103  HA  GLU A  91      -3.428   7.162  -0.286  1.00 91.15           H  
ATOM   1104  HB2 GLU A  91      -2.058   6.287   2.266  1.00 91.15           H  
ATOM   1105  HB3 GLU A  91      -1.428   7.511   1.147  1.00 91.15           H  
ATOM   1106  HG2 GLU A  91      -3.513   8.837   1.415  1.00 91.15           H  
ATOM   1107  HG3 GLU A  91      -4.099   7.666   2.602  1.00 91.15           H  
ATOM   1108  N   THR A  92      -1.645   6.039  -1.540  1.00 92.15           N  
ATOM   1109  CA  THR A  92      -0.633   5.415  -2.381  1.00 92.15           C  
ATOM   1110  C   THR A  92       0.600   6.307  -2.409  1.00 92.15           C  
ATOM   1111  O   THR A  92       0.512   7.519  -2.597  1.00 92.15           O  
ATOM   1112  CB  THR A  92      -1.170   5.093  -3.783  1.00 92.15           C  
ATOM   1113  CG2 THR A  92      -2.368   4.145  -3.729  1.00 92.15           C  
ATOM   1114  OG1 THR A  92      -1.611   6.239  -4.470  1.00 92.15           O  
ATOM   1115  H   THR A  92      -1.919   6.977  -1.796  1.00 92.15           H  
ATOM   1116  HA  THR A  92      -0.335   4.465  -1.938  1.00 92.15           H  
ATOM   1117  HB  THR A  92      -0.376   4.613  -4.354  1.00 92.15           H  
ATOM   1118  HG1 THR A  92      -0.974   6.365  -5.177  1.00 92.15           H  
ATOM   1119 HG21 THR A  92      -2.112   3.264  -3.140  1.00 92.15           H  
ATOM   1120 HG22 THR A  92      -3.223   4.644  -3.272  1.00 92.15           H  
ATOM   1121 HG23 THR A  92      -2.633   3.842  -4.741  1.00 92.15           H  
ATOM   1122  N   GLU A  93       1.763   5.711  -2.175  1.00 91.68           N  
ATOM   1123  CA  GLU A  93       3.046   6.410  -2.169  1.00 91.68           C  
ATOM   1124  C   GLU A  93       3.998   5.705  -3.128  1.00 91.68           C  
ATOM   1125  O   GLU A  93       4.209   4.498  -3.004  1.00 91.68           O  
ATOM   1126  CB  GLU A  93       3.656   6.439  -0.759  1.00 91.68           C  
ATOM   1127  CG  GLU A  93       2.757   7.056   0.320  1.00 91.68           C  
ATOM   1128  CD  GLU A  93       3.444   7.069   1.696  1.00 91.68           C  
ATOM   1129  OE1 GLU A  93       3.281   8.073   2.420  1.00 91.68           O  
ATOM   1130  OE2 GLU A  93       4.135   6.074   2.057  1.00 91.68           O1-
ATOM   1131  H   GLU A  93       1.767   4.728  -1.941  1.00 91.68           H  
ATOM   1132  HA  GLU A  93       2.917   7.439  -2.506  1.00 91.68           H  
ATOM   1133  HB2 GLU A  93       3.897   5.418  -0.465  1.00 91.68           H  
ATOM   1134  HB3 GLU A  93       4.586   7.007  -0.800  1.00 91.68           H  
ATOM   1135  HG2 GLU A  93       1.835   6.480   0.399  1.00 91.68           H  
ATOM   1136  HG3 GLU A  93       2.502   8.072   0.019  1.00 91.68           H  
ATOM   1137  N   GLY A  94       4.587   6.449  -4.060  1.00 91.54           N  
ATOM   1138  CA  GLY A  94       5.695   5.957  -4.865  1.00 91.54           C  
ATOM   1139  C   GLY A  94       7.011   6.074  -4.108  1.00 91.54           C  
ATOM   1140  O   GLY A  94       7.264   7.066  -3.421  1.00 91.54           O  
ATOM   1141  H   GLY A  94       4.383   7.437  -4.120  1.00 91.54           H  
ATOM   1142  HA2 GLY A  94       5.760   6.529  -5.791  1.00 91.54           H  
ATOM   1143  HA3 GLY A  94       5.534   4.909  -5.119  1.00 91.54           H  
ATOM   1144  N   TRP A  95       7.835   5.039  -4.204  1.00 90.11           N  
ATOM   1145  CA  TRP A  95       9.150   4.991  -3.584  1.00 90.11           C  
ATOM   1146  C   TRP A  95      10.198   4.598  -4.615  1.00 90.11           C  
ATOM   1147  O   TRP A  95       9.968   3.763  -5.494  1.00 90.11           O  
ATOM   1148  CB  TRP A  95       9.137   4.025  -2.396  1.00 90.11           C  
ATOM   1149  CG  TRP A  95       8.402   4.510  -1.181  1.00 90.11           C  
ATOM   1150  CD1 TRP A  95       7.060   4.503  -1.012  1.00 90.11           C  
ATOM   1151  CD2 TRP A  95       8.949   5.117   0.028  1.00 90.11           C  
ATOM   1152  CE2 TRP A  95       7.867   5.448   0.897  1.00 90.11           C  
ATOM   1153  CE3 TRP A  95      10.248   5.446   0.470  1.00 90.11           C  
ATOM   1154  NE1 TRP A  95       6.735   5.071   0.209  1.00 90.11           N  
ATOM   1155  CZ2 TRP A  95       8.062   6.058   2.144  1.00 90.11           C  
ATOM   1156  CZ3 TRP A  95      10.460   6.036   1.731  1.00 90.11           C  
ATOM   1157  CH2 TRP A  95       9.371   6.342   2.567  1.00 90.11           C  
ATOM   1158  H   TRP A  95       7.550   4.231  -4.739  1.00 90.11           H  
ATOM   1159  HA  TRP A  95       9.415   5.979  -3.208  1.00 90.11           H  
ATOM   1160  HB2 TRP A  95      10.167   3.822  -2.103  1.00 90.11           H  
ATOM   1161  HB3 TRP A  95       8.693   3.087  -2.727  1.00 90.11           H  
ATOM   1162  HD1 TRP A  95       6.358   4.154  -1.755  1.00 90.11           H  
ATOM   1163  HE1 TRP A  95       5.792   5.290   0.496  1.00 90.11           H  
ATOM   1164  HE3 TRP A  95      11.084   5.259  -0.187  1.00 90.11           H  
ATOM   1165  HZ2 TRP A  95       7.211   6.330   2.752  1.00 90.11           H  
ATOM   1166  HZ3 TRP A  95      11.463   6.277   2.050  1.00 90.11           H  
ATOM   1167  HH2 TRP A  95       9.545   6.823   3.518  1.00 90.11           H  
ATOM   1168  N   ARG A  96      11.376   5.198  -4.477  1.00 87.74           N  
ATOM   1169  CA  ARG A  96      12.575   4.825  -5.221  1.00 87.74           C  
ATOM   1170  C   ARG A  96      13.646   4.377  -4.255  1.00 87.74           C  
ATOM   1171  O   ARG A  96      13.815   4.971  -3.193  1.00 87.74           O  
ATOM   1172  CB  ARG A  96      13.068   5.983  -6.091  1.00 87.74           C  
ATOM   1173  CG  ARG A  96      12.042   6.346  -7.170  1.00 87.74           C  
ATOM   1174  CD  ARG A  96      12.692   7.273  -8.192  1.00 87.74           C  
ATOM   1175  NE  ARG A  96      11.695   7.978  -9.012  1.00 87.74           N  
ATOM   1176  CZ  ARG A  96      11.889   9.179  -9.514  1.00 87.74           C  
ATOM   1177  NH1 ARG A  96      13.080   9.683  -9.656  1.00 87.74           N1+
ATOM   1178  NH2 ARG A  96      10.902   9.934  -9.864  1.00 87.74           N  
ATOM   1179  H   ARG A  96      11.472   5.901  -3.758  1.00 87.74           H  
ATOM   1180  HA  ARG A  96      12.357   3.983  -5.877  1.00 87.74           H  
ATOM   1181  HB2 ARG A  96      13.995   5.675  -6.576  1.00 87.74           H  
ATOM   1182  HB3 ARG A  96      13.275   6.854  -5.470  1.00 87.74           H  
ATOM   1183  HG2 ARG A  96      11.190   6.841  -6.705  1.00 87.74           H  
ATOM   1184  HG3 ARG A  96      11.710   5.442  -7.681  1.00 87.74           H  
ATOM   1185  HD2 ARG A  96      13.296   8.004  -7.653  1.00 87.74           H  
ATOM   1186  HD3 ARG A  96      13.347   6.686  -8.836  1.00 87.74           H  
ATOM   1187  HE  ARG A  96      10.829   7.505  -9.229  1.00 87.74           H  
ATOM   1188 HH11 ARG A  96      13.210  10.534 -10.184  1.00 87.74           H  
ATOM   1189 HH12 ARG A  96      13.857   9.042  -9.579  1.00 87.74           H  
ATOM   1190 HH21 ARG A  96       9.975   9.552  -9.985  1.00 87.74           H  
ATOM   1191 HH22 ARG A  96      11.049  10.913 -10.064  1.00 87.74           H  
ATOM   1192  N   LEU A  97      14.359   3.329  -4.635  1.00 86.86           N  
ATOM   1193  CA  LEU A  97      15.574   2.928  -3.937  1.00 86.86           C  
ATOM   1194  C   LEU A  97      16.718   3.810  -4.406  1.00 86.86           C  
ATOM   1195  O   LEU A  97      16.749   4.222  -5.565  1.00 86.86           O  
ATOM   1196  CB  LEU A  97      15.892   1.444  -4.174  1.00 86.86           C  
ATOM   1197  CG  LEU A  97      14.763   0.492  -3.765  1.00 86.86           C  
ATOM   1198  CD1 LEU A  97      15.097  -0.953  -4.109  1.00 86.86           C  
ATOM   1199  CD2 LEU A  97      14.470   0.611  -2.265  1.00 86.86           C  
ATOM   1200  H   LEU A  97      14.225   2.998  -5.580  1.00 86.86           H  
ATOM   1201  HA  LEU A  97      15.456   3.095  -2.866  1.00 86.86           H  
ATOM   1202  HB2 LEU A  97      16.792   1.183  -3.618  1.00 86.86           H  
ATOM   1203  HB3 LEU A  97      16.114   1.309  -5.233  1.00 86.86           H  
ATOM   1204  HG  LEU A  97      13.879   0.754  -4.346  1.00 86.86           H  
ATOM   1205 HD11 LEU A  97      14.234  -1.594  -3.924  1.00 86.86           H  
ATOM   1206 HD12 LEU A  97      15.943  -1.300  -3.515  1.00 86.86           H  
ATOM   1207 HD13 LEU A  97      15.358  -1.041  -5.163  1.00 86.86           H  
ATOM   1208 HD21 LEU A  97      13.671  -0.079  -1.996  1.00 86.86           H  
ATOM   1209 HD22 LEU A  97      14.134   1.619  -2.024  1.00 86.86           H  
ATOM   1210 HD23 LEU A  97      15.365   0.370  -1.691  1.00 86.86           H  
ATOM   1211  N   LYS A  98      17.655   4.090  -3.506  1.00 83.63           N  
ATOM   1212  CA  LYS A  98      18.928   4.687  -3.895  1.00 83.63           C  
ATOM   1213  C   LYS A  98      19.774   3.654  -4.635  1.00 83.63           C  
ATOM   1214  O   LYS A  98      19.819   2.495  -4.235  1.00 83.63           O  
ATOM   1215  CB  LYS A  98      19.663   5.237  -2.674  1.00 83.63           C  
ATOM   1216  CG  LYS A  98      18.912   6.424  -2.060  1.00 83.63           C  
ATOM   1217  CD  LYS A  98      19.831   7.127  -1.063  1.00 83.63           C  
ATOM   1218  CE  LYS A  98      19.056   8.207  -0.305  1.00 83.63           C  
ATOM   1219  NZ  LYS A  98      19.829   8.656   0.873  1.00 83.63           N1+
ATOM   1220  H   LYS A  98      17.558   3.714  -2.574  1.00 83.63           H  
ATOM   1221  HA  LYS A  98      18.732   5.502  -4.591  1.00 83.63           H  
ATOM   1222  HB2 LYS A  98      19.786   4.450  -1.930  1.00 83.63           H  
ATOM   1223  HB3 LYS A  98      20.652   5.568  -2.993  1.00 83.63           H  
ATOM   1224  HG2 LYS A  98      18.016   6.069  -1.552  1.00 83.63           H  
ATOM   1225  HG3 LYS A  98      18.626   7.129  -2.841  1.00 83.63           H  
ATOM   1226  HD2 LYS A  98      20.664   7.582  -1.598  1.00 83.63           H  
ATOM   1227  HD3 LYS A  98      20.232   6.381  -0.378  1.00 83.63           H  
ATOM   1228  HE2 LYS A  98      18.840   9.036  -0.980  1.00 83.63           H  
ATOM   1229  HE3 LYS A  98      18.110   7.778   0.024  1.00 83.63           H  
ATOM   1230  HZ1 LYS A  98      20.731   9.016   0.596  1.00 83.63           H  
ATOM   1231  HZ2 LYS A  98      19.317   9.358   1.390  1.00 83.63           H  
ATOM   1232  HZ3 LYS A  98      19.965   7.846   1.460  1.00 83.63           H  
ATOM   1233  N   GLY A  99      20.467   4.106  -5.674  1.00 78.55           N  
ATOM   1234  CA  GLY A  99      21.154   3.236  -6.629  1.00 78.55           C  
ATOM   1235  C   GLY A  99      20.267   2.913  -7.832  1.00 78.55           C  
ATOM   1236  O   GLY A  99      19.112   3.331  -7.884  1.00 78.55           O  
ATOM   1237  H   GLY A  99      20.291   5.056  -5.972  1.00 78.55           H  
ATOM   1238  HA2 GLY A  99      22.057   3.729  -6.986  1.00 78.55           H  
ATOM   1239  HA3 GLY A  99      21.444   2.300  -6.151  1.00 78.55           H  
ATOM   1240  N   ALA A 100      20.820   2.201  -8.811  1.00 72.00           N  
ATOM   1241  CA  ALA A 100      20.086   1.678  -9.961  1.00 72.00           C  
ATOM   1242  C   ALA A 100      19.801   0.182  -9.714  1.00 72.00           C  
ATOM   1243  O   ALA A 100      20.575  -0.651 -10.181  1.00 72.00           O  
ATOM   1244  CB  ALA A 100      20.913   1.954 -11.227  1.00 72.00           C  
ATOM   1245  H   ALA A 100      21.768   1.871  -8.701  1.00 72.00           H  
ATOM   1246  HA  ALA A 100      19.136   2.198 -10.079  1.00 72.00           H  
ATOM   1247  HB1 ALA A 100      20.390   1.555 -12.096  1.00 72.00           H  
ATOM   1248  HB2 ALA A 100      21.888   1.471 -11.155  1.00 72.00           H  
ATOM   1249  HB3 ALA A 100      21.046   3.028 -11.356  1.00 72.00           H  
ATOM   1250  N   PRO A 101      18.776  -0.166  -8.907  1.00 81.52           N  
ATOM   1251  CA  PRO A 101      18.478  -1.555  -8.571  1.00 81.52           C  
ATOM   1252  C   PRO A 101      17.961  -2.327  -9.788  1.00 81.52           C  
ATOM   1253  O   PRO A 101      17.257  -1.774 -10.639  1.00 81.52           O  
ATOM   1254  CB  PRO A 101      17.407  -1.488  -7.479  1.00 81.52           C  
ATOM   1255  CG  PRO A 101      16.642  -0.227  -7.875  1.00 81.52           C  
ATOM   1256  CD  PRO A 101      17.768   0.700  -8.313  1.00 81.52           C  
ATOM   1257  HA  PRO A 101      19.366  -2.055  -8.185  1.00 81.52           H  
ATOM   1258  HB2 PRO A 101      17.881  -1.350  -6.508  1.00 81.52           H  
ATOM   1259  HB3 PRO A 101      16.770  -2.372  -7.472  1.00 81.52           H  
ATOM   1260  HG2 PRO A 101      16.062   0.180  -7.046  1.00 81.52           H  
ATOM   1261  HG3 PRO A 101      15.989  -0.431  -8.724  1.00 81.52           H  
ATOM   1262  HD2 PRO A 101      17.399   1.435  -9.028  1.00 81.52           H  
ATOM   1263  HD3 PRO A 101      18.178   1.178  -7.424  1.00 81.52           H  
ATOM   1264  N   GLU A 102      18.238  -3.626  -9.833  1.00 87.21           N  
ATOM   1265  CA  GLU A 102      17.652  -4.511 -10.842  1.00 87.21           C  
ATOM   1266  C   GLU A 102      16.196  -4.867 -10.498  1.00 87.21           C  
ATOM   1267  O   GLU A 102      15.777  -4.870  -9.339  1.00 87.21           O  
ATOM   1268  CB  GLU A 102      18.485  -5.785 -11.023  1.00 87.21           C  
ATOM   1269  CG  GLU A 102      19.907  -5.520 -11.543  1.00 87.21           C  
ATOM   1270  CD  GLU A 102      20.629  -6.821 -11.932  1.00 87.21           C  
ATOM   1271  OE1 GLU A 102      21.599  -6.726 -12.716  1.00 87.21           O  
ATOM   1272  OE2 GLU A 102      20.166  -7.906 -11.503  1.00 87.21           O1-
ATOM   1273  H   GLU A 102      18.795  -4.023  -9.090  1.00 87.21           H  
ATOM   1274  HA  GLU A 102      17.649  -3.985 -11.797  1.00 87.21           H  
ATOM   1275  HB2 GLU A 102      18.534  -6.320 -10.074  1.00 87.21           H  
ATOM   1276  HB3 GLU A 102      17.969  -6.418 -11.745  1.00 87.21           H  
ATOM   1277  HG2 GLU A 102      19.837  -4.873 -12.418  1.00 87.21           H  
ATOM   1278  HG3 GLU A 102      20.481  -4.999 -10.777  1.00 87.21           H  
ATOM   1279  N   VAL A 103      15.404  -5.246 -11.508  1.00 84.21           N  
ATOM   1280  CA  VAL A 103      13.985  -5.614 -11.327  1.00 84.21           C  
ATOM   1281  C   VAL A 103      13.806  -6.741 -10.299  1.00 84.21           C  
ATOM   1282  O   VAL A 103      12.882  -6.697  -9.484  1.00 84.21           O  
ATOM   1283  CB  VAL A 103      13.354  -6.004 -12.679  1.00 84.21           C  
ATOM   1284  CG1 VAL A 103      11.885  -6.425 -12.537  1.00 84.21           C  
ATOM   1285  CG2 VAL A 103      13.404  -4.830 -13.669  1.00 84.21           C  
ATOM   1286  H   VAL A 103      15.790  -5.232 -12.441  1.00 84.21           H  
ATOM   1287  HA  VAL A 103      13.451  -4.747 -10.939  1.00 84.21           H  
ATOM   1288  HB  VAL A 103      13.910  -6.839 -13.105  1.00 84.21           H  
ATOM   1289 HG11 VAL A 103      11.810  -7.344 -11.956  1.00 84.21           H  
ATOM   1290 HG12 VAL A 103      11.317  -5.638 -12.042  1.00 84.21           H  
ATOM   1291 HG13 VAL A 103      11.457  -6.616 -13.521  1.00 84.21           H  
ATOM   1292 HG21 VAL A 103      14.436  -4.547 -13.875  1.00 84.21           H  
ATOM   1293 HG22 VAL A 103      12.940  -5.119 -14.612  1.00 84.21           H  
ATOM   1294 HG23 VAL A 103      12.876  -3.970 -13.257  1.00 84.21           H  
ATOM   1295  N   ASN A 104      14.712  -7.722 -10.291  1.00 87.47           N  
ATOM   1296  CA  ASN A 104      14.670  -8.844  -9.352  1.00 87.47           C  
ATOM   1297  C   ASN A 104      14.917  -8.408  -7.900  1.00 87.47           C  
ATOM   1298  O   ASN A 104      14.286  -8.940  -6.984  1.00 87.47           O  
ATOM   1299  CB  ASN A 104      15.703  -9.894  -9.792  1.00 87.47           C  
ATOM   1300  CG  ASN A 104      15.309 -10.629 -11.060  1.00 87.47           C  
ATOM   1301  ND2 ASN A 104      16.257 -11.249 -11.719  1.00 87.47           N  
ATOM   1302  OD1 ASN A 104      14.160 -10.664 -11.470  1.00 87.47           O  
ATOM   1303  H   ASN A 104      15.473  -7.676 -10.954  1.00 87.47           H  
ATOM   1304  HA  ASN A 104      13.677  -9.294  -9.380  1.00 87.47           H  
ATOM   1305  HB2 ASN A 104      15.808 -10.642  -9.006  1.00 87.47           H  
ATOM   1306  HB3 ASN A 104      16.674  -9.419  -9.933  1.00 87.47           H  
ATOM   1307 HD21 ASN A 104      17.221 -11.156 -11.432  1.00 87.47           H  
ATOM   1308 HD22 ASN A 104      15.990 -11.715 -12.574  1.00 87.47           H  
ATOM   1309  N   GLU A 105      15.781  -7.414  -7.681  1.00 88.75           N  
ATOM   1310  CA  GLU A 105      16.038  -6.862  -6.348  1.00 88.75           C  
ATOM   1311  C   GLU A 105      14.806  -6.136  -5.811  1.00 88.75           C  
ATOM   1312  O   GLU A 105      14.411  -6.339  -4.661  1.00 88.75           O  
ATOM   1313  CB  GLU A 105      17.213  -5.880  -6.379  1.00 88.75           C  
ATOM   1314  CG  GLU A 105      18.542  -6.531  -6.773  1.00 88.75           C  
ATOM   1315  CD  GLU A 105      19.697  -5.532  -6.621  1.00 88.75           C  
ATOM   1316  OE1 GLU A 105      20.780  -5.969  -6.177  1.00 88.75           O  
ATOM   1317  OE2 GLU A 105      19.464  -4.331  -6.905  1.00 88.75           O1-
ATOM   1318  H   GLU A 105      16.234  -6.966  -8.465  1.00 88.75           H  
ATOM   1319  HA  GLU A 105      16.280  -7.669  -5.656  1.00 88.75           H  
ATOM   1320  HB2 GLU A 105      16.984  -5.067  -7.067  1.00 88.75           H  
ATOM   1321  HB3 GLU A 105      17.321  -5.456  -5.381  1.00 88.75           H  
ATOM   1322  HG2 GLU A 105      18.710  -7.395  -6.130  1.00 88.75           H  
ATOM   1323  HG3 GLU A 105      18.486  -6.877  -7.805  1.00 88.75           H  
ATOM   1324  N   ILE A 106      14.148  -5.342  -6.663  1.00 89.02           N  
ATOM   1325  CA  ILE A 106      12.908  -4.645  -6.304  1.00 89.02           C  
ATOM   1326  C   ILE A 106      11.825  -5.665  -5.928  1.00 89.02           C  
ATOM   1327  O   ILE A 106      11.142  -5.497  -4.915  1.00 89.02           O  
ATOM   1328  CB  ILE A 106      12.436  -3.723  -7.452  1.00 89.02           C  
ATOM   1329  CG1 ILE A 106      13.502  -2.671  -7.841  1.00 89.02           C  
ATOM   1330  CG2 ILE A 106      11.145  -2.992  -7.034  1.00 89.02           C  
ATOM   1331  CD1 ILE A 106      13.212  -1.988  -9.185  1.00 89.02           C  
ATOM   1332  H   ILE A 106      14.540  -5.215  -7.585  1.00 89.02           H  
ATOM   1333  HA  ILE A 106      13.103  -4.033  -5.423  1.00 89.02           H  
ATOM   1334  HB  ILE A 106      12.221  -4.342  -8.323  1.00 89.02           H  
ATOM   1335 HG12 ILE A 106      13.573  -1.913  -7.060  1.00 89.02           H  
ATOM   1336 HG13 ILE A 106      14.481  -3.141  -7.929  1.00 89.02           H  
ATOM   1337 HG21 ILE A 106      10.738  -2.431  -7.874  1.00 89.02           H  
ATOM   1338 HG22 ILE A 106      11.351  -2.313  -6.206  1.00 89.02           H  
ATOM   1339 HG23 ILE A 106      10.383  -3.705  -6.717  1.00 89.02           H  
ATOM   1340 HD11 ILE A 106      13.993  -1.258  -9.401  1.00 89.02           H  
ATOM   1341 HD12 ILE A 106      13.205  -2.732  -9.981  1.00 89.02           H  
ATOM   1342 HD13 ILE A 106      12.251  -1.473  -9.172  1.00 89.02           H  
ATOM   1343  N   LEU A 107      11.673  -6.736  -6.713  1.00 88.47           N  
ATOM   1344  CA  LEU A 107      10.675  -7.773  -6.452  1.00 88.47           C  
ATOM   1345  C   LEU A 107      10.937  -8.500  -5.126  1.00 88.47           C  
ATOM   1346  O   LEU A 107      10.019  -8.642  -4.315  1.00 88.47           O  
ATOM   1347  CB  LEU A 107      10.646  -8.748  -7.640  1.00 88.47           C  
ATOM   1348  CG  LEU A 107       9.559  -9.832  -7.522  1.00 88.47           C  
ATOM   1349  CD1 LEU A 107       8.147  -9.238  -7.533  1.00 88.47           C  
ATOM   1350  CD2 LEU A 107       9.678 -10.803  -8.694  1.00 88.47           C  
ATOM   1351  H   LEU A 107      12.254  -6.816  -7.536  1.00 88.47           H  
ATOM   1352  HA  LEU A 107       9.704  -7.282  -6.370  1.00 88.47           H  
ATOM   1353  HB2 LEU A 107      10.482  -8.183  -8.558  1.00 88.47           H  
ATOM   1354  HB3 LEU A 107      11.618  -9.235  -7.718  1.00 88.47           H  
ATOM   1355  HG  LEU A 107       9.698 -10.399  -6.601  1.00 88.47           H  
ATOM   1356 HD11 LEU A 107       7.414 -10.045  -7.538  1.00 88.47           H  
ATOM   1357 HD12 LEU A 107       8.011  -8.620  -8.420  1.00 88.47           H  
ATOM   1358 HD13 LEU A 107       7.988  -8.640  -6.635  1.00 88.47           H  
ATOM   1359 HD21 LEU A 107      10.667 -11.262  -8.691  1.00 88.47           H  
ATOM   1360 HD22 LEU A 107       9.539 -10.273  -9.636  1.00 88.47           H  
ATOM   1361 HD23 LEU A 107       8.930 -11.591  -8.605  1.00 88.47           H  
ATOM   1362  N   SER A 108      12.183  -8.915  -4.888  1.00 90.45           N  
ATOM   1363  CA  SER A 108      12.601  -9.563  -3.639  1.00 90.45           C  
ATOM   1364  C   SER A 108      12.326  -8.670  -2.425  1.00 90.45           C  
ATOM   1365  O   SER A 108      11.722  -9.104  -1.442  1.00 90.45           O  
ATOM   1366  CB  SER A 108      14.091  -9.900  -3.731  1.00 90.45           C  
ATOM   1367  OG  SER A 108      14.516 -10.577  -2.566  1.00 90.45           O  
ATOM   1368  H   SER A 108      12.882  -8.761  -5.601  1.00 90.45           H  
ATOM   1369  HA  SER A 108      12.044 -10.491  -3.509  1.00 90.45           H  
ATOM   1370  HB2 SER A 108      14.262 -10.537  -4.598  1.00 90.45           H  
ATOM   1371  HB3 SER A 108      14.668  -8.983  -3.849  1.00 90.45           H  
ATOM   1372  HG  SER A 108      15.457 -10.749  -2.651  1.00 90.45           H  
ATOM   1373  N   LEU A 109      12.664  -7.381  -2.525  1.00 90.34           N  
ATOM   1374  CA  LEU A 109      12.398  -6.404  -1.475  1.00 90.34           C  
ATOM   1375  C   LEU A 109      10.896  -6.256  -1.192  1.00 90.34           C  
ATOM   1376  O   LEU A 109      10.481  -6.233  -0.033  1.00 90.34           O  
ATOM   1377  CB  LEU A 109      13.019  -5.068  -1.907  1.00 90.34           C  
ATOM   1378  CG  LEU A 109      12.829  -3.946  -0.878  1.00 90.34           C  
ATOM   1379  CD1 LEU A 109      13.592  -4.210   0.414  1.00 90.34           C  
ATOM   1380  CD2 LEU A 109      13.319  -2.634  -1.460  1.00 90.34           C  
ATOM   1381  H   LEU A 109      13.163  -7.075  -3.348  1.00 90.34           H  
ATOM   1382  HA  LEU A 109      12.880  -6.751  -0.561  1.00 90.34           H  
ATOM   1383  HB2 LEU A 109      14.085  -5.213  -2.083  1.00 90.34           H  
ATOM   1384  HB3 LEU A 109      12.566  -4.758  -2.848  1.00 90.34           H  
ATOM   1385  HG  LEU A 109      11.771  -3.824  -0.645  1.00 90.34           H  
ATOM   1386 HD11 LEU A 109      13.518  -3.352   1.082  1.00 90.34           H  
ATOM   1387 HD12 LEU A 109      14.640  -4.420   0.199  1.00 90.34           H  
ATOM   1388 HD13 LEU A 109      13.141  -5.071   0.906  1.00 90.34           H  
ATOM   1389 HD21 LEU A 109      14.362  -2.733  -1.762  1.00 90.34           H  
ATOM   1390 HD22 LEU A 109      12.708  -2.376  -2.325  1.00 90.34           H  
ATOM   1391 HD23 LEU A 109      13.235  -1.848  -0.709  1.00 90.34           H  
ATOM   1392  N   VAL A 110      10.069  -6.161  -2.235  1.00 91.56           N  
ATOM   1393  CA  VAL A 110       8.608  -6.060  -2.098  1.00 91.56           C  
ATOM   1394  C   VAL A 110       8.027  -7.281  -1.382  1.00 91.56           C  
ATOM   1395  O   VAL A 110       7.150  -7.115  -0.529  1.00 91.56           O  
ATOM   1396  CB  VAL A 110       7.957  -5.845  -3.479  1.00 91.56           C  
ATOM   1397  CG1 VAL A 110       6.449  -6.116  -3.476  1.00 91.56           C  
ATOM   1398  CG2 VAL A 110       8.155  -4.394  -3.941  1.00 91.56           C  
ATOM   1399  H   VAL A 110      10.473  -6.179  -3.161  1.00 91.56           H  
ATOM   1400  HA  VAL A 110       8.377  -5.197  -1.474  1.00 91.56           H  
ATOM   1401  HB  VAL A 110       8.416  -6.511  -4.210  1.00 91.56           H  
ATOM   1402 HG11 VAL A 110       5.974  -5.548  -2.676  1.00 91.56           H  
ATOM   1403 HG12 VAL A 110       6.261  -7.179  -3.331  1.00 91.56           H  
ATOM   1404 HG13 VAL A 110       6.025  -5.834  -4.441  1.00 91.56           H  
ATOM   1405 HG21 VAL A 110       7.777  -4.272  -4.956  1.00 91.56           H  
ATOM   1406 HG22 VAL A 110       9.216  -4.144  -3.943  1.00 91.56           H  
ATOM   1407 HG23 VAL A 110       7.637  -3.706  -3.272  1.00 91.56           H  
ATOM   1408  N   LEU A 111       8.508  -8.490  -1.690  1.00 91.30           N  
ATOM   1409  CA  LEU A 111       8.094  -9.714  -0.998  1.00 91.30           C  
ATOM   1410  C   LEU A 111       8.433  -9.638   0.493  1.00 91.30           C  
ATOM   1411  O   LEU A 111       7.532  -9.725   1.327  1.00 91.30           O  
ATOM   1412  CB  LEU A 111       8.741 -10.943  -1.662  1.00 91.30           C  
ATOM   1413  CG  LEU A 111       8.185 -11.279  -3.056  1.00 91.30           C  
ATOM   1414  CD1 LEU A 111       9.042 -12.363  -3.707  1.00 91.30           C  
ATOM   1415  CD2 LEU A 111       6.739 -11.780  -2.989  1.00 91.30           C  
ATOM   1416  H   LEU A 111       9.230  -8.558  -2.393  1.00 91.30           H  
ATOM   1417  HA  LEU A 111       7.010  -9.810  -1.056  1.00 91.30           H  
ATOM   1418  HB2 LEU A 111       9.816 -10.779  -1.740  1.00 91.30           H  
ATOM   1419  HB3 LEU A 111       8.594 -11.808  -1.015  1.00 91.30           H  
ATOM   1420  HG  LEU A 111       8.210 -10.393  -3.691  1.00 91.30           H  
ATOM   1421 HD11 LEU A 111       8.661 -12.594  -4.702  1.00 91.30           H  
ATOM   1422 HD12 LEU A 111       9.032 -13.266  -3.096  1.00 91.30           H  
ATOM   1423 HD13 LEU A 111      10.068 -12.008  -3.803  1.00 91.30           H  
ATOM   1424 HD21 LEU A 111       6.079 -10.989  -2.634  1.00 91.30           H  
ATOM   1425 HD22 LEU A 111       6.413 -12.086  -3.983  1.00 91.30           H  
ATOM   1426 HD23 LEU A 111       6.678 -12.635  -2.316  1.00 91.30           H  
ATOM   1427  N   GLN A 112       9.688  -9.335   0.825  1.00 90.31           N  
ATOM   1428  CA  GLN A 112      10.142  -9.224   2.214  1.00 90.31           C  
ATOM   1429  C   GLN A 112       9.379  -8.147   3.001  1.00 90.31           C  
ATOM   1430  O   GLN A 112       9.044  -8.336   4.171  1.00 90.31           O  
ATOM   1431  CB  GLN A 112      11.644  -8.919   2.215  1.00 90.31           C  
ATOM   1432  CG  GLN A 112      12.471 -10.118   1.723  1.00 90.31           C  
ATOM   1433  CD  GLN A 112      13.968  -9.839   1.693  1.00 90.31           C  
ATOM   1434  NE2 GLN A 112      14.767 -10.716   1.135  1.00 90.31           N  
ATOM   1435  OE1 GLN A 112      14.466  -8.848   2.185  1.00 90.31           O  
ATOM   1436  H   GLN A 112      10.372  -9.254   0.087  1.00 90.31           H  
ATOM   1437  HA  GLN A 112       9.975 -10.177   2.717  1.00 90.31           H  
ATOM   1438  HB2 GLN A 112      11.953  -8.682   3.233  1.00 90.31           H  
ATOM   1439  HB3 GLN A 112      11.842  -8.054   1.583  1.00 90.31           H  
ATOM   1440  HG2 GLN A 112      12.296 -10.966   2.384  1.00 90.31           H  
ATOM   1441  HG3 GLN A 112      12.155 -10.408   0.721  1.00 90.31           H  
ATOM   1442 HE21 GLN A 112      15.749 -10.480   1.121  1.00 90.31           H  
ATOM   1443 HE22 GLN A 112      14.387 -11.526   0.667  1.00 90.31           H  
ATOM   1444  N   LEU A 113       9.050  -7.016   2.371  1.00 90.59           N  
ATOM   1445  CA  LEU A 113       8.239  -5.966   2.994  1.00 90.59           C  
ATOM   1446  C   LEU A 113       6.803  -6.418   3.276  1.00 90.59           C  
ATOM   1447  O   LEU A 113       6.228  -6.037   4.297  1.00 90.59           O  
ATOM   1448  CB  LEU A 113       8.210  -4.735   2.077  1.00 90.59           C  
ATOM   1449  CG  LEU A 113       9.515  -3.931   2.033  1.00 90.59           C  
ATOM   1450  CD1 LEU A 113       9.454  -2.922   0.885  1.00 90.59           C  
ATOM   1451  CD2 LEU A 113       9.735  -3.157   3.333  1.00 90.59           C  
ATOM   1452  H   LEU A 113       9.385  -6.889   1.427  1.00 90.59           H  
ATOM   1453  HA  LEU A 113       8.679  -5.712   3.958  1.00 90.59           H  
ATOM   1454  HB2 LEU A 113       7.425  -4.068   2.433  1.00 90.59           H  
ATOM   1455  HB3 LEU A 113       7.948  -5.056   1.069  1.00 90.59           H  
ATOM   1456  HG  LEU A 113      10.364  -4.598   1.883  1.00 90.59           H  
ATOM   1457 HD11 LEU A 113       8.613  -2.241   1.014  1.00 90.59           H  
ATOM   1458 HD12 LEU A 113       9.341  -3.458  -0.057  1.00 90.59           H  
ATOM   1459 HD13 LEU A 113      10.389  -2.364   0.844  1.00 90.59           H  
ATOM   1460 HD21 LEU A 113      10.777  -2.839   3.368  1.00 90.59           H  
ATOM   1461 HD22 LEU A 113       9.567  -3.813   4.188  1.00 90.59           H  
ATOM   1462 HD23 LEU A 113       9.060  -2.303   3.390  1.00 90.59           H  
ATOM   1463  N   ASN A 114       6.213  -7.202   2.374  1.00 90.41           N  
ATOM   1464  CA  ASN A 114       4.855  -7.723   2.521  1.00 90.41           C  
ATOM   1465  C   ASN A 114       4.758  -8.864   3.542  1.00 90.41           C  
ATOM   1466  O   ASN A 114       3.700  -9.021   4.153  1.00 90.41           O  
ATOM   1467  CB  ASN A 114       4.355  -8.176   1.143  1.00 90.41           C  
ATOM   1468  CG  ASN A 114       3.899  -7.029   0.265  1.00 90.41           C  
ATOM   1469  ND2 ASN A 114       3.960  -7.202  -1.032  1.00 90.41           N  
ATOM   1470  OD1 ASN A 114       3.392  -6.015   0.725  1.00 90.41           O  
ATOM   1471  H   ASN A 114       6.756  -7.500   1.576  1.00 90.41           H  
ATOM   1472  HA  ASN A 114       4.211  -6.928   2.898  1.00 90.41           H  
ATOM   1473  HB2 ASN A 114       3.505  -8.847   1.269  1.00 90.41           H  
ATOM   1474  HB3 ASN A 114       5.141  -8.737   0.637  1.00 90.41           H  
ATOM   1475 HD21 ASN A 114       4.512  -7.972  -1.382  1.00 90.41           H  
ATOM   1476 HD22 ASN A 114       3.728  -6.430  -1.641  1.00 90.41           H  
ATOM   1477  N   GLU A 115       5.836  -9.623   3.726  1.00 91.99           N  
ATOM   1478  CA  GLU A 115       5.990 -10.647   4.769  1.00 91.99           C  
ATOM   1479  C   GLU A 115       6.370 -10.045   6.133  1.00 91.99           C  
ATOM   1480  O   GLU A 115       6.383 -10.742   7.143  1.00 91.99           O  
ATOM   1481  CB  GLU A 115       7.043 -11.664   4.308  1.00 91.99           C  
ATOM   1482  CG  GLU A 115       6.546 -12.484   3.107  1.00 91.99           C  
ATOM   1483  CD  GLU A 115       7.589 -13.480   2.587  1.00 91.99           C  
ATOM   1484  OE1 GLU A 115       7.147 -14.456   1.942  1.00 91.99           O  
ATOM   1485  OE2 GLU A 115       8.800 -13.241   2.801  1.00 91.99           O1-
ATOM   1486  H   GLU A 115       6.605  -9.525   3.078  1.00 91.99           H  
ATOM   1487  HA  GLU A 115       5.047 -11.174   4.911  1.00 91.99           H  
ATOM   1488  HB2 GLU A 115       7.261 -12.351   5.126  1.00 91.99           H  
ATOM   1489  HB3 GLU A 115       7.954 -11.127   4.043  1.00 91.99           H  
ATOM   1490  HG2 GLU A 115       5.648 -13.022   3.412  1.00 91.99           H  
ATOM   1491  HG3 GLU A 115       6.263 -11.817   2.293  1.00 91.99           H  
ATOM   1492  N   GLY A 116       6.656  -8.739   6.184  1.00 87.41           N  
ATOM   1493  CA  GLY A 116       7.050  -8.044   7.410  1.00 87.41           C  
ATOM   1494  C   GLY A 116       8.497  -8.303   7.840  1.00 87.41           C  
ATOM   1495  O   GLY A 116       8.873  -7.922   8.946  1.00 87.41           O  
ATOM   1496  H   GLY A 116       6.653  -8.224   5.316  1.00 87.41           H  
ATOM   1497  HA2 GLY A 116       6.933  -6.972   7.256  1.00 87.41           H  
ATOM   1498  HA3 GLY A 116       6.397  -8.356   8.225  1.00 87.41           H  
ATOM   1499  N   VAL A 117       9.308  -8.908   6.969  1.00 90.80           N  
ATOM   1500  CA  VAL A 117      10.719  -9.243   7.213  1.00 90.80           C  
ATOM   1501  C   VAL A 117      11.592  -7.988   7.230  1.00 90.80           C  
ATOM   1502  O   VAL A 117      12.539  -7.898   8.008  1.00 90.80           O  
ATOM   1503  CB  VAL A 117      11.212 -10.238   6.139  1.00 90.80           C  
ATOM   1504  CG1 VAL A 117      12.688 -10.613   6.315  1.00 90.80           C  
ATOM   1505  CG2 VAL A 117      10.396 -11.536   6.169  1.00 90.80           C  
ATOM   1506  H   VAL A 117       8.923  -9.157   6.069  1.00 90.80           H  
ATOM   1507  HA  VAL A 117      10.809  -9.718   8.189  1.00 90.80           H  
ATOM   1508  HB  VAL A 117      11.095  -9.783   5.155  1.00 90.80           H  
ATOM   1509 HG11 VAL A 117      13.326  -9.743   6.159  1.00 90.80           H  
ATOM   1510 HG12 VAL A 117      12.966 -11.368   5.580  1.00 90.80           H  
ATOM   1511 HG13 VAL A 117      12.857 -11.010   7.316  1.00 90.80           H  
ATOM   1512 HG21 VAL A 117      10.526 -12.043   7.125  1.00 90.80           H  
ATOM   1513 HG22 VAL A 117      10.721 -12.198   5.366  1.00 90.80           H  
ATOM   1514 HG23 VAL A 117       9.336 -11.333   6.019  1.00 90.80           H  
ATOM   1515  N   LEU A 118      11.262  -6.989   6.405  1.00 85.99           N  
ATOM   1516  CA  LEU A 118      12.043  -5.758   6.282  1.00 85.99           C  
ATOM   1517  C   LEU A 118      11.277  -4.493   6.673  1.00 85.99           C  
ATOM   1518  O   LEU A 118      10.058  -4.377   6.530  1.00 85.99           O  
ATOM   1519  CB  LEU A 118      12.623  -5.644   4.863  1.00 85.99           C  
ATOM   1520  CG  LEU A 118      13.851  -6.531   4.580  1.00 85.99           C  
ATOM   1521  CD1 LEU A 118      14.322  -6.175   3.178  1.00 85.99           C  
ATOM   1522  CD2 LEU A 118      15.031  -6.266   5.519  1.00 85.99           C  
ATOM   1523  H   LEU A 118      10.455  -7.122   5.812  1.00 85.99           H  
ATOM   1524  HA  LEU A 118      12.878  -5.806   6.981  1.00 85.99           H  
ATOM   1525  HB2 LEU A 118      11.841  -5.877   4.140  1.00 85.99           H  
ATOM   1526  HB3 LEU A 118      12.919  -4.608   4.699  1.00 85.99           H  
ATOM   1527  HG  LEU A 118      13.578  -7.585   4.629  1.00 85.99           H  
ATOM   1528 HD11 LEU A 118      13.573  -6.508   2.459  1.00 85.99           H  
ATOM   1529 HD12 LEU A 118      14.491  -5.103   3.080  1.00 85.99           H  
ATOM   1530 HD13 LEU A 118      15.261  -6.683   2.957  1.00 85.99           H  
ATOM   1531 HD21 LEU A 118      15.273  -5.203   5.542  1.00 85.99           H  
ATOM   1532 HD22 LEU A 118      14.800  -6.626   6.522  1.00 85.99           H  
ATOM   1533 HD23 LEU A 118      15.900  -6.824   5.172  1.00 85.99           H  
ATOM   1534  N   ARG A 119      12.040  -3.485   7.110  1.00 82.83           N  
ATOM   1535  CA  ARG A 119      11.590  -2.098   7.275  1.00 82.83           C  
ATOM   1536  C   ARG A 119      12.444  -1.190   6.398  1.00 82.83           C  
ATOM   1537  O   ARG A 119      13.665  -1.281   6.413  1.00 82.83           O  
ATOM   1538  CB  ARG A 119      11.653  -1.675   8.752  1.00 82.83           C  
ATOM   1539  CG  ARG A 119      10.643  -2.442   9.619  1.00 82.83           C  
ATOM   1540  CD  ARG A 119      10.662  -1.921  11.061  1.00 82.83           C  
ATOM   1541  NE  ARG A 119       9.642  -2.592  11.889  1.00 82.83           N  
ATOM   1542  CZ  ARG A 119       9.464  -2.440  13.191  1.00 82.83           C  
ATOM   1543  NH1 ARG A 119      10.214  -1.648  13.905  1.00 82.83           N1+
ATOM   1544  NH2 ARG A 119       8.521  -3.095  13.806  1.00 82.83           N  
ATOM   1545  H   ARG A 119      13.033  -3.659   7.172  1.00 82.83           H  
ATOM   1546  HA  ARG A 119      10.560  -2.018   6.931  1.00 82.83           H  
ATOM   1547  HB2 ARG A 119      11.432  -0.609   8.817  1.00 82.83           H  
ATOM   1548  HB3 ARG A 119      12.661  -1.838   9.135  1.00 82.83           H  
ATOM   1549  HG2 ARG A 119       9.644  -2.312   9.203  1.00 82.83           H  
ATOM   1550  HG3 ARG A 119      10.889  -3.503   9.619  1.00 82.83           H  
ATOM   1551  HD2 ARG A 119      10.475  -0.847  11.054  1.00 82.83           H  
ATOM   1552  HD3 ARG A 119      11.652  -2.103  11.479  1.00 82.83           H  
ATOM   1553  HE  ARG A 119       9.080  -3.297  11.433  1.00 82.83           H  
ATOM   1554 HH11 ARG A 119      10.990  -1.177  13.463  1.00 82.83           H  
ATOM   1555 HH12 ARG A 119      10.084  -1.577  14.904  1.00 82.83           H  
ATOM   1556 HH21 ARG A 119       7.962  -3.774  13.309  1.00 82.83           H  
ATOM   1557 HH22 ARG A 119       8.414  -3.013  14.807  1.00 82.83           H  
ATOM   1558  N   LEU A 120      11.797  -0.305   5.644  1.00 76.53           N  
ATOM   1559  CA  LEU A 120      12.494   0.689   4.829  1.00 76.53           C  
ATOM   1560  C   LEU A 120      12.992   1.839   5.705  1.00 76.53           C  
ATOM   1561  O   LEU A 120      12.196   2.508   6.366  1.00 76.53           O  
ATOM   1562  CB  LEU A 120      11.571   1.223   3.721  1.00 76.53           C  
ATOM   1563  CG  LEU A 120      11.300   0.216   2.596  1.00 76.53           C  
ATOM   1564  CD1 LEU A 120      10.141   0.710   1.735  1.00 76.53           C  
ATOM   1565  CD2 LEU A 120      12.520  -0.006   1.706  1.00 76.53           C  
ATOM   1566  H   LEU A 120      10.788  -0.274   5.687  1.00 76.53           H  
ATOM   1567  HA  LEU A 120      13.364   0.224   4.368  1.00 76.53           H  
ATOM   1568  HB2 LEU A 120      10.627   1.528   4.174  1.00 76.53           H  
ATOM   1569  HB3 LEU A 120      12.024   2.112   3.282  1.00 76.53           H  
ATOM   1570  HG  LEU A 120      11.002  -0.734   3.041  1.00 76.53           H  
ATOM   1571 HD11 LEU A 120       9.244   0.824   2.344  1.00 76.53           H  
ATOM   1572 HD12 LEU A 120      10.396   1.668   1.281  1.00 76.53           H  
ATOM   1573 HD13 LEU A 120       9.941  -0.017   0.947  1.00 76.53           H  
ATOM   1574 HD21 LEU A 120      12.874   0.941   1.299  1.00 76.53           H  
ATOM   1575 HD22 LEU A 120      13.323  -0.484   2.267  1.00 76.53           H  
ATOM   1576 HD23 LEU A 120      12.246  -0.665   0.882  1.00 76.53           H  
ATOM   1577  N   SER A 121      14.296   2.095   5.649  1.00 74.81           N  
ATOM   1578  CA  SER A 121      14.928   3.290   6.212  1.00 74.81           C  
ATOM   1579  C   SER A 121      14.856   4.440   5.201  1.00 74.81           C  
ATOM   1580  O   SER A 121      15.137   4.235   4.019  1.00 74.81           O  
ATOM   1581  CB  SER A 121      16.388   2.990   6.575  1.00 74.81           C  
ATOM   1582  OG  SER A 121      16.466   1.811   7.349  1.00 74.81           O  
ATOM   1583  H   SER A 121      14.894   1.432   5.178  1.00 74.81           H  
ATOM   1584  HA  SER A 121      14.403   3.578   7.123  1.00 74.81           H  
ATOM   1585  HB2 SER A 121      16.965   2.851   5.660  1.00 74.81           H  
ATOM   1586  HB3 SER A 121      16.806   3.827   7.134  1.00 74.81           H  
ATOM   1587  HG  SER A 121      17.384   1.567   7.489  1.00 74.81           H  
ATOM   1588  N   SER A 122      14.563   5.665   5.652  1.00 69.81           N  
ATOM   1589  CA  SER A 122      14.497   6.871   4.795  1.00 69.81           C  
ATOM   1590  C   SER A 122      15.802   7.175   4.043  1.00 69.81           C  
ATOM   1591  O   SER A 122      15.807   7.861   3.025  1.00 69.81           O  
ATOM   1592  CB  SER A 122      14.138   8.089   5.653  1.00 69.81           C  
ATOM   1593  OG  SER A 122      15.090   8.240   6.692  1.00 69.81           O  
ATOM   1594  H   SER A 122      14.380   5.794   6.637  1.00 69.81           H  
ATOM   1595  HA  SER A 122      13.719   6.733   4.044  1.00 69.81           H  
ATOM   1596  HB2 SER A 122      13.147   7.951   6.084  1.00 69.81           H  
ATOM   1597  HB3 SER A 122      14.130   8.983   5.028  1.00 69.81           H  
ATOM   1598  HG  SER A 122      14.943   9.082   7.129  1.00 69.81           H  
ATOM   1599  N   GLY A 123      16.930   6.649   4.526  1.00 74.06           N  
ATOM   1600  CA  GLY A 123      18.222   6.742   3.854  1.00 74.06           C  
ATOM   1601  C   GLY A 123      18.384   5.797   2.660  1.00 74.06           C  
ATOM   1602  O   GLY A 123      19.207   6.099   1.804  1.00 74.06           O  
ATOM   1603  H   GLY A 123      16.877   6.182   5.420  1.00 74.06           H  
ATOM   1604  HA2 GLY A 123      19.005   6.506   4.574  1.00 74.06           H  
ATOM   1605  HA3 GLY A 123      18.371   7.766   3.510  1.00 74.06           H  
ATOM   1606  N   ILE A 124      17.625   4.700   2.585  1.00 80.01           N  
ATOM   1607  CA  ILE A 124      17.727   3.662   1.538  1.00 80.01           C  
ATOM   1608  C   ILE A 124      16.695   3.902   0.437  1.00 80.01           C  
ATOM   1609  O   ILE A 124      16.963   3.648  -0.735  1.00 80.01           O  
ATOM   1610  CB  ILE A 124      17.551   2.255   2.163  1.00 80.01           C  
ATOM   1611  CG1 ILE A 124      18.675   1.989   3.192  1.00 80.01           C  
ATOM   1612  CG2 ILE A 124      17.534   1.150   1.088  1.00 80.01           C  
ATOM   1613  CD1 ILE A 124      18.486   0.704   4.007  1.00 80.01           C  
ATOM   1614  H   ILE A 124      16.909   4.573   3.287  1.00 80.01           H  
ATOM   1615  HA  ILE A 124      18.711   3.705   1.071  1.00 80.01           H  
ATOM   1616  HB  ILE A 124      16.594   2.228   2.684  1.00 80.01           H  
ATOM   1617 HG12 ILE A 124      18.720   2.809   3.908  1.00 80.01           H  
ATOM   1618 HG13 ILE A 124      19.635   1.944   2.678  1.00 80.01           H  
ATOM   1619 HG21 ILE A 124      16.696   1.280   0.403  1.00 80.01           H  
ATOM   1620 HG22 ILE A 124      17.417   0.165   1.541  1.00 80.01           H  
ATOM   1621 HG23 ILE A 124      18.461   1.165   0.515  1.00 80.01           H  
ATOM   1622 HD11 ILE A 124      18.637  -0.175   3.379  1.00 80.01           H  
ATOM   1623 HD12 ILE A 124      17.487   0.678   4.440  1.00 80.01           H  
ATOM   1624 HD13 ILE A 124      19.222   0.678   4.811  1.00 80.01           H  
ATOM   1625  N   ALA A 125      15.529   4.426   0.812  1.00 82.21           N  
ATOM   1626  CA  ALA A 125      14.456   4.723  -0.116  1.00 82.21           C  
ATOM   1627  C   ALA A 125      13.943   6.151   0.075  1.00 82.21           C  
ATOM   1628  O   ALA A 125      13.791   6.623   1.201  1.00 82.21           O  
ATOM   1629  CB  ALA A 125      13.362   3.662   0.041  1.00 82.21           C  
ATOM   1630  H   ALA A 125      15.373   4.634   1.788  1.00 82.21           H  
ATOM   1631  HA  ALA A 125      14.852   4.650  -1.129  1.00 82.21           H  
ATOM   1632  HB1 ALA A 125      12.645   3.754  -0.775  1.00 82.21           H  
ATOM   1633  HB2 ALA A 125      13.811   2.670  -0.003  1.00 82.21           H  
ATOM   1634  HB3 ALA A 125      12.856   3.784   0.999  1.00 82.21           H  
ATOM   1635  N   THR A 126      13.643   6.821  -1.031  1.00 83.28           N  
ATOM   1636  CA  THR A 126      13.074   8.171  -1.059  1.00 83.28           C  
ATOM   1637  C   THR A 126      11.687   8.135  -1.682  1.00 83.28           C  
ATOM   1638  O   THR A 126      11.459   7.423  -2.663  1.00 83.28           O  
ATOM   1639  CB  THR A 126      13.984   9.159  -1.805  1.00 83.28           C  
ATOM   1640  CG2 THR A 126      15.305   9.363  -1.059  1.00 83.28           C  
ATOM   1641  OG1 THR A 126      14.294   8.687  -3.094  1.00 83.28           O  
ATOM   1642  H   THR A 126      13.784   6.362  -1.919  1.00 83.28           H  
ATOM   1643  HA  THR A 126      12.967   8.539  -0.039  1.00 83.28           H  
ATOM   1644  HB  THR A 126      13.476  10.121  -1.885  1.00 83.28           H  
ATOM   1645  HG1 THR A 126      13.476   8.615  -3.591  1.00 83.28           H  
ATOM   1646 HG21 THR A 126      15.880   8.437  -1.055  1.00 83.28           H  
ATOM   1647 HG22 THR A 126      15.882  10.141  -1.560  1.00 83.28           H  
ATOM   1648 HG23 THR A 126      15.106   9.671  -0.033  1.00 83.28           H  
ATOM   1649  N   ARG A 127      10.756   8.908  -1.119  1.00 80.22           N  
ATOM   1650  CA  ARG A 127       9.427   9.104  -1.706  1.00 80.22           C  
ATOM   1651  C   ARG A 127       9.569   9.866  -3.030  1.00 80.22           C  
ATOM   1652  O   ARG A 127      10.316  10.842  -3.071  1.00 80.22           O  
ATOM   1653  CB  ARG A 127       8.540   9.829  -0.686  1.00 80.22           C  
ATOM   1654  CG  ARG A 127       7.076   9.913  -1.133  1.00 80.22           C  
ATOM   1655  CD  ARG A 127       6.250  10.587  -0.032  1.00 80.22           C  
ATOM   1656  NE  ARG A 127       4.836  10.716  -0.421  1.00 80.22           N  
ATOM   1657  CZ  ARG A 127       3.814  10.888   0.399  1.00 80.22           C  
ATOM   1658  NH1 ARG A 127       3.975  11.041   1.681  1.00 80.22           N1+
ATOM   1659  NH2 ARG A 127       2.592  10.888  -0.047  1.00 80.22           N  
ATOM   1660  H   ARG A 127      11.021   9.494  -0.341  1.00 80.22           H  
ATOM   1661  HA  ARG A 127       8.990   8.130  -1.925  1.00 80.22           H  
ATOM   1662  HB2 ARG A 127       8.581   9.285   0.258  1.00 80.22           H  
ATOM   1663  HB3 ARG A 127       8.926  10.836  -0.526  1.00 80.22           H  
ATOM   1664  HG2 ARG A 127       6.690   8.910  -1.315  1.00 80.22           H  
ATOM   1665  HG3 ARG A 127       7.002  10.498  -2.050  1.00 80.22           H  
ATOM   1666  HD2 ARG A 127       6.331   9.985   0.873  1.00 80.22           H  
ATOM   1667  HD3 ARG A 127       6.661  11.578   0.161  1.00 80.22           H  
ATOM   1668  HE  ARG A 127       4.640  10.680  -1.412  1.00 80.22           H  
ATOM   1669 HH11 ARG A 127       4.913  10.980   2.048  1.00 80.22           H  
ATOM   1670 HH12 ARG A 127       3.207  10.789   2.288  1.00 80.22           H  
ATOM   1671 HH21 ARG A 127       1.829  10.970   0.611  1.00 80.22           H  
ATOM   1672 HH22 ARG A 127       2.403  10.733  -1.027  1.00 80.22           H  
ATOM   1673  N   SER A 128       8.910   9.381  -4.083  1.00 71.25           N  
ATOM   1674  CA  SER A 128       8.899   9.988  -5.426  1.00 71.25           C  
ATOM   1675  C   SER A 128       7.924  11.149  -5.535  1.00 71.25           C  
ATOM   1676  O   SER A 128       6.823  11.003  -4.947  1.00 71.25           O  
ATOM   1677  CB  SER A 128       8.545   8.950  -6.485  1.00 71.25           C  
ATOM   1678  OG  SER A 128       7.226   8.534  -6.219  1.00 71.25           O  
ATOM   1679  OXT SER A 128       8.255  12.061  -6.312  1.00 71.25           O1-
ATOM   1680  H   SER A 128       8.285   8.602  -3.934  1.00 71.25           H  
ATOM   1681  HA  SER A 128       9.882  10.402  -5.648  1.00 71.25           H  
ATOM   1682  HB2 SER A 128       9.231   8.104  -6.440  1.00 71.25           H  
ATOM   1683  HB3 SER A 128       8.591   9.414  -7.470  1.00 71.25           H  
ATOM   1684  HG  SER A 128       6.805   9.307  -5.835  1.00 71.25           H  
END
