# Supplementary material for: The structural landscape and diversity of Pyricularia oryzae MAX effectors revisited
Source: PLoS Pathog. 2024 May 6;20(5):e1012176. doi: 10.1371/journal.ppat.1012176 (PMC11132498; doi:10.1371/journal.ppat.1012176)
Supplement: S1 File — (ZIP) [file ppat.1012176.s018.zip › Supplementary_Data/MAX41.pdb]

ATOM      1  N   PHE A  21      23.441  -4.360 -27.710  1.00 41.02           N  
ATOM      2  CA  PHE A  21      22.409  -4.787 -26.761  1.00 41.02           C  
ATOM      3  C   PHE A  21      21.072  -4.234 -27.263  1.00 41.02           C  
ATOM      4  O   PHE A  21      20.963  -3.030 -27.483  1.00 41.02           O  
ATOM      5  CB  PHE A  21      22.774  -4.324 -25.341  1.00 41.02           C  
ATOM      6  CG  PHE A  21      24.025  -4.982 -24.774  1.00 41.02           C  
ATOM      7  CD1 PHE A  21      23.960  -6.288 -24.250  1.00 41.02           C  
ATOM      8  CD2 PHE A  21      25.256  -4.296 -24.766  1.00 41.02           C  
ATOM      9  CE1 PHE A  21      25.108  -6.899 -23.715  1.00 41.02           C  
ATOM     10  CE2 PHE A  21      26.408  -4.911 -24.241  1.00 41.02           C  
ATOM     11  CZ  PHE A  21      26.333  -6.212 -23.713  1.00 41.02           C  
ATOM     12  H   PHE A  21      23.584  -3.362 -27.775  1.00 41.02           H  
ATOM     13  HA  PHE A  21      22.337  -5.874 -26.742  1.00 41.02           H  
ATOM     14  HB2 PHE A  21      22.899  -3.241 -25.336  1.00 41.02           H  
ATOM     15  HB3 PHE A  21      21.937  -4.551 -24.680  1.00 41.02           H  
ATOM     16  HD1 PHE A  21      23.027  -6.831 -24.256  1.00 41.02           H  
ATOM     17  HD2 PHE A  21      25.312  -3.283 -25.137  1.00 41.02           H  
ATOM     18  HE1 PHE A  21      25.049  -7.895 -23.302  1.00 41.02           H  
ATOM     19  HE2 PHE A  21      27.344  -4.374 -24.212  1.00 41.02           H  
ATOM     20  HZ  PHE A  21      27.212  -6.677 -23.290  1.00 41.02           H  
ATOM     21  N   GLY A  22      20.114  -5.118 -27.554  1.00 32.26           N  
ATOM     22  CA  GLY A  22      18.798  -4.753 -28.085  1.00 32.26           C  
ATOM     23  C   GLY A  22      17.921  -4.009 -27.063  1.00 32.26           C  
ATOM     24  O   GLY A  22      18.236  -4.018 -25.872  1.00 32.26           O  
ATOM     25  H   GLY A  22      20.269  -6.091 -27.331  1.00 32.26           H  
ATOM     26  HA2 GLY A  22      18.268  -5.653 -28.398  1.00 32.26           H  
ATOM     27  HA3 GLY A  22      18.937  -4.115 -28.958  1.00 32.26           H  
ATOM     28  N   PRO A  23      16.814  -3.386 -27.508  1.00 41.23           N  
ATOM     29  CA  PRO A  23      15.937  -2.550 -26.676  1.00 41.23           C  
ATOM     30  C   PRO A  23      15.153  -3.296 -25.575  1.00 41.23           C  
ATOM     31  O   PRO A  23      14.444  -2.649 -24.812  1.00 41.23           O  
ATOM     32  CB  PRO A  23      15.019  -1.818 -27.667  1.00 41.23           C  
ATOM     33  CG  PRO A  23      14.968  -2.751 -28.874  1.00 41.23           C  
ATOM     34  CD  PRO A  23      16.355  -3.384 -28.890  1.00 41.23           C  
ATOM     35  HA  PRO A  23      16.549  -1.806 -26.166  1.00 41.23           H  
ATOM     36  HB2 PRO A  23      15.481  -0.875 -27.959  1.00 41.23           H  
ATOM     37  HB3 PRO A  23      14.024  -1.638 -27.259  1.00 41.23           H  
ATOM     38  HG2 PRO A  23      14.755  -2.211 -29.797  1.00 41.23           H  
ATOM     39  HG3 PRO A  23      14.218  -3.523 -28.701  1.00 41.23           H  
ATOM     40  HD2 PRO A  23      16.294  -4.396 -29.292  1.00 41.23           H  
ATOM     41  HD3 PRO A  23      17.025  -2.775 -29.496  1.00 41.23           H  
ATOM     42  N   ASP A  24      15.333  -4.613 -25.425  1.00 42.38           N  
ATOM     43  CA  ASP A  24      14.530  -5.465 -24.534  1.00 42.38           C  
ATOM     44  C   ASP A  24      15.307  -6.104 -23.372  1.00 42.38           C  
ATOM     45  O   ASP A  24      14.816  -7.022 -22.718  1.00 42.38           O  
ATOM     46  CB  ASP A  24      13.772  -6.506 -25.366  1.00 42.38           C  
ATOM     47  CG  ASP A  24      12.708  -5.860 -26.252  1.00 42.38           C  
ATOM     48  OD1 ASP A  24      12.018  -4.938 -25.764  1.00 42.38           O  
ATOM     49  OD2 ASP A  24      12.606  -6.295 -27.418  1.00 42.38           O1-
ATOM     50  H   ASP A  24      15.934  -5.084 -26.086  1.00 42.38           H  
ATOM     51  HA  ASP A  24      13.775  -4.844 -24.052  1.00 42.38           H  
ATOM     52  HB2 ASP A  24      14.482  -7.066 -25.975  1.00 42.38           H  
ATOM     53  HB3 ASP A  24      13.262  -7.207 -24.706  1.00 42.38           H  
ATOM     54  N   ASN A  25      16.487  -5.587 -23.021  1.00 41.76           N  
ATOM     55  CA  ASN A  25      17.135  -5.944 -21.754  1.00 41.76           C  
ATOM     56  C   ASN A  25      16.489  -5.174 -20.591  1.00 41.76           C  
ATOM     57  O   ASN A  25      17.145  -4.424 -19.866  1.00 41.76           O  
ATOM     58  CB  ASN A  25      18.655  -5.771 -21.854  1.00 41.76           C  
ATOM     59  CG  ASN A  25      19.308  -6.772 -22.787  1.00 41.76           C  
ATOM     60  ND2 ASN A  25      20.530  -6.515 -23.182  1.00 41.76           N  
ATOM     61  OD1 ASN A  25      18.783  -7.806 -23.153  1.00 41.76           O  
ATOM     62  H   ASN A  25      16.861  -4.835 -23.583  1.00 41.76           H  
ATOM     63  HA  ASN A  25      16.948  -6.999 -21.556  1.00 41.76           H  
ATOM     64  HB2 ASN A  25      19.096  -5.912 -20.867  1.00 41.76           H  
ATOM     65  HB3 ASN A  25      18.880  -4.759 -22.190  1.00 41.76           H  
ATOM     66 HD21 ASN A  25      21.002  -5.684 -22.857  1.00 41.76           H  
ATOM     67 HD22 ASN A  25      20.951  -7.245 -23.738  1.00 41.76           H  
ATOM     68  N   VAL A  26      15.177  -5.350 -20.413  1.00 47.29           N  
ATOM     69  CA  VAL A  26      14.491  -5.001 -19.172  1.00 47.29           C  
ATOM     70  C   VAL A  26      14.995  -5.993 -18.134  1.00 47.29           C  
ATOM     71  O   VAL A  26      14.403  -7.046 -17.911  1.00 47.29           O  
ATOM     72  CB  VAL A  26      12.952  -5.033 -19.314  1.00 47.29           C  
ATOM     73  CG1 VAL A  26      12.251  -4.610 -18.010  1.00 47.29           C  
ATOM     74  CG2 VAL A  26      12.474  -4.078 -20.415  1.00 47.29           C  
ATOM     75  H   VAL A  26      14.708  -5.963 -21.065  1.00 47.29           H  
ATOM     76  HA  VAL A  26      14.787  -3.997 -18.868  1.00 47.29           H  
ATOM     77  HB  VAL A  26      12.626  -6.039 -19.576  1.00 47.29           H  
ATOM     78 HG11 VAL A  26      12.486  -5.319 -17.217  1.00 47.29           H  
ATOM     79 HG12 VAL A  26      12.586  -3.616 -17.713  1.00 47.29           H  
ATOM     80 HG13 VAL A  26      11.172  -4.607 -18.160  1.00 47.29           H  
ATOM     81 HG21 VAL A  26      11.387  -4.103 -20.489  1.00 47.29           H  
ATOM     82 HG22 VAL A  26      12.805  -3.061 -20.207  1.00 47.29           H  
ATOM     83 HG23 VAL A  26      12.876  -4.389 -21.380  1.00 47.29           H  
ATOM     84  N   ILE A  27      16.105  -5.662 -17.472  1.00 48.46           N  
ATOM     85  CA  ILE A  27      16.308  -6.147 -16.110  1.00 48.46           C  
ATOM     86  C   ILE A  27      14.998  -5.798 -15.408  1.00 48.46           C  
ATOM     87  O   ILE A  27      14.623  -4.623 -15.360  1.00 48.46           O  
ATOM     88  CB  ILE A  27      17.532  -5.483 -15.438  1.00 48.46           C  
ATOM     89  CG1 ILE A  27      18.822  -5.850 -16.209  1.00 48.46           C  
ATOM     90  CG2 ILE A  27      17.634  -5.911 -13.960  1.00 48.46           C  
ATOM     91  CD1 ILE A  27      20.078  -5.115 -15.724  1.00 48.46           C  
ATOM     92  H   ILE A  27      16.627  -4.859 -17.794  1.00 48.46           H  
ATOM     93  HA  ILE A  27      16.442  -7.228 -16.123  1.00 48.46           H  
ATOM     94  HB  ILE A  27      17.403  -4.401 -15.473  1.00 48.46           H  
ATOM     95 HG12 ILE A  27      18.696  -5.601 -17.263  1.00 48.46           H  
ATOM     96 HG13 ILE A  27      18.993  -6.924 -16.138  1.00 48.46           H  
ATOM     97 HG21 ILE A  27      17.779  -6.988 -13.887  1.00 48.46           H  
ATOM     98 HG22 ILE A  27      18.471  -5.406 -13.476  1.00 48.46           H  
ATOM     99 HG23 ILE A  27      16.732  -5.634 -13.414  1.00 48.46           H  
ATOM    100 HD11 ILE A  27      19.902  -4.039 -15.720  1.00 48.46           H  
ATOM    101 HD12 ILE A  27      20.354  -5.446 -14.723  1.00 48.46           H  
ATOM    102 HD13 ILE A  27      20.904  -5.336 -16.400  1.00 48.46           H  
ATOM    103  N   ALA A  28      14.254  -6.813 -14.966  1.00 51.12           N  
ATOM    104  CA  ALA A  28      13.114  -6.633 -14.086  1.00 51.12           C  
ATOM    105  C   ALA A  28      13.676  -6.001 -12.812  1.00 51.12           C  
ATOM    106  O   ALA A  28      14.113  -6.700 -11.903  1.00 51.12           O  
ATOM    107  CB  ALA A  28      12.434  -7.991 -13.858  1.00 51.12           C  
ATOM    108  H   ALA A  28      14.557  -7.755 -15.169  1.00 51.12           H  
ATOM    109  HA  ALA A  28      12.401  -5.947 -14.543  1.00 51.12           H  
ATOM    110  HB1 ALA A  28      13.148  -8.704 -13.444  1.00 51.12           H  
ATOM    111  HB2 ALA A  28      12.050  -8.376 -14.802  1.00 51.12           H  
ATOM    112  HB3 ALA A  28      11.609  -7.873 -13.156  1.00 51.12           H  
ATOM    113  N   SER A  29      13.816  -4.674 -12.827  1.00 63.86           N  
ATOM    114  CA  SER A  29      14.463  -3.927 -11.767  1.00 63.86           C  
ATOM    115  C   SER A  29      13.582  -4.116 -10.554  1.00 63.86           C  
ATOM    116  O   SER A  29      12.470  -3.582 -10.518  1.00 63.86           O  
ATOM    117  CB  SER A  29      14.631  -2.446 -12.137  1.00 63.86           C  
ATOM    118  OG  SER A  29      13.373  -1.843 -12.398  1.00 63.86           O  
ATOM    119  H   SER A  29      13.610  -4.186 -13.687  1.00 63.86           H  
ATOM    120  HA  SER A  29      15.449  -4.349 -11.569  1.00 63.86           H  
ATOM    121  HB2 SER A  29      15.111  -1.928 -11.306  1.00 63.86           H  
ATOM    122  HB3 SER A  29      15.268  -2.361 -13.017  1.00 63.86           H  
ATOM    123  HG  SER A  29      12.766  -2.266 -11.786  1.00 63.86           H  
ATOM    124  N   ARG A  30      14.046  -4.935  -9.618  1.00 69.33           N  
ATOM    125  CA  ARG A  30      13.413  -5.039  -8.320  1.00 69.33           C  
ATOM    126  C   ARG A  30      13.514  -3.669  -7.658  1.00 69.33           C  
ATOM    127  O   ARG A  30      14.540  -2.997  -7.795  1.00 69.33           O  
ATOM    128  CB  ARG A  30      14.061  -6.151  -7.502  1.00 69.33           C  
ATOM    129  CG  ARG A  30      13.992  -7.529  -8.191  1.00 69.33           C  
ATOM    130  CD  ARG A  30      14.475  -8.548  -7.171  1.00 69.33           C  
ATOM    131  NE  ARG A  30      14.566  -9.940  -7.633  1.00 69.33           N  
ATOM    132  CZ  ARG A  30      15.065 -10.910  -6.881  1.00 69.33           C  
ATOM    133  NH1 ARG A  30      15.584 -10.688  -5.706  1.00 69.33           N1+
ATOM    134  NH2 ARG A  30      15.044 -12.145  -7.303  1.00 69.33           N  
ATOM    135  H   ARG A  30      14.931  -5.399  -9.764  1.00 69.33           H  
ATOM    136  HA  ARG A  30      12.357  -5.270  -8.457  1.00 69.33           H  
ATOM    137  HB2 ARG A  30      15.099  -5.898  -7.287  1.00 69.33           H  
ATOM    138  HB3 ARG A  30      13.512  -6.203  -6.562  1.00 69.33           H  
ATOM    139  HG2 ARG A  30      12.965  -7.754  -8.479  1.00 69.33           H  
ATOM    140  HG3 ARG A  30      14.640  -7.547  -9.067  1.00 69.33           H  
ATOM    141  HD2 ARG A  30      15.456  -8.228  -6.820  1.00 69.33           H  
ATOM    142  HD3 ARG A  30      13.755  -8.524  -6.353  1.00 69.33           H  
ATOM    143  HE  ARG A  30      14.170 -10.169  -8.534  1.00 69.33           H  
ATOM    144 HH11 ARG A  30      15.480  -9.767  -5.306  1.00 69.33           H  
ATOM    145 HH12 ARG A  30      15.909 -11.419  -5.089  1.00 69.33           H  
ATOM    146 HH21 ARG A  30      15.418 -12.865  -6.702  1.00 69.33           H  
ATOM    147 HH22 ARG A  30      14.617 -12.371  -8.190  1.00 69.33           H  
ATOM    148  N   ARG A  31      12.424  -3.206  -7.055  1.00 81.04           N  
ATOM    149  CA  ARG A  31      12.339  -1.867  -6.458  1.00 81.04           C  
ATOM    150  C   ARG A  31      12.009  -1.988  -4.986  1.00 81.04           C  
ATOM    151  O   ARG A  31      11.222  -2.852  -4.614  1.00 81.04           O  
ATOM    152  CB  ARG A  31      11.313  -0.985  -7.185  1.00 81.04           C  
ATOM    153  CG  ARG A  31      11.760  -0.638  -8.611  1.00 81.04           C  
ATOM    154  CD  ARG A  31      10.838   0.419  -9.222  1.00 81.04           C  
ATOM    155  NE  ARG A  31      11.292   0.814 -10.569  1.00 81.04           N  
ATOM    156  CZ  ARG A  31      10.802   1.812 -11.282  1.00 81.04           C  
ATOM    157  NH1 ARG A  31       9.770   2.502 -10.891  1.00 81.04           N1+
ATOM    158  NH2 ARG A  31      11.357   2.147 -12.413  1.00 81.04           N  
ATOM    159  H   ARG A  31      11.645  -3.838  -6.935  1.00 81.04           H  
ATOM    160  HA  ARG A  31      13.313  -1.379  -6.515  1.00 81.04           H  
ATOM    161  HB2 ARG A  31      10.347  -1.488  -7.213  1.00 81.04           H  
ATOM    162  HB3 ARG A  31      11.202  -0.060  -6.621  1.00 81.04           H  
ATOM    163  HG2 ARG A  31      12.779  -0.252  -8.585  1.00 81.04           H  
ATOM    164  HG3 ARG A  31      11.730  -1.537  -9.227  1.00 81.04           H  
ATOM    165  HD2 ARG A  31      10.839   1.293  -8.571  1.00 81.04           H  
ATOM    166  HD3 ARG A  31       9.824   0.021  -9.272  1.00 81.04           H  
ATOM    167  HE  ARG A  31      12.066   0.289 -10.951  1.00 81.04           H  
ATOM    168 HH11 ARG A  31       9.314   2.221 -10.034  1.00 81.04           H  
ATOM    169 HH12 ARG A  31       9.394   3.263 -11.438  1.00 81.04           H  
ATOM    170 HH21 ARG A  31      11.033   2.976 -12.891  1.00 81.04           H  
ATOM    171 HH22 ARG A  31      12.161   1.624 -12.732  1.00 81.04           H  
ATOM    172  N   MET A  32      12.603  -1.117  -4.179  1.00 85.08           N  
ATOM    173  CA  MET A  32      12.273  -1.037  -2.764  1.00 85.08           C  
ATOM    174  C   MET A  32      10.994  -0.221  -2.584  1.00 85.08           C  
ATOM    175  O   MET A  32      10.887   0.897  -3.088  1.00 85.08           O  
ATOM    176  CB  MET A  32      13.451  -0.457  -1.966  1.00 85.08           C  
ATOM    177  CG  MET A  32      13.273  -0.714  -0.466  1.00 85.08           C  
ATOM    178  SD  MET A  32      13.233  -2.473  -0.016  1.00 85.08           S  
ATOM    179  CE  MET A  32      14.998  -2.876  -0.098  1.00 85.08           C  
ATOM    180  H   MET A  32      13.208  -0.406  -4.565  1.00 85.08           H  
ATOM    181  HA  MET A  32      12.085  -2.049  -2.406  1.00 85.08           H  
ATOM    182  HB2 MET A  32      13.526   0.615  -2.144  1.00 85.08           H  
ATOM    183  HB3 MET A  32      14.379  -0.929  -2.291  1.00 85.08           H  
ATOM    184  HG2 MET A  32      14.086  -0.234   0.078  1.00 85.08           H  
ATOM    185  HG3 MET A  32      12.341  -0.254  -0.136  1.00 85.08           H  
ATOM    186  HE1 MET A  32      15.547  -2.233   0.590  1.00 85.08           H  
ATOM    187  HE2 MET A  32      15.369  -2.735  -1.113  1.00 85.08           H  
ATOM    188  HE3 MET A  32      15.143  -3.916   0.195  1.00 85.08           H  
ATOM    189  N   CYS A  33      10.039  -0.795  -1.867  1.00 87.13           N  
ATOM    190  CA  CYS A  33       8.783  -0.174  -1.483  1.00 87.13           C  
ATOM    191  C   CYS A  33       8.757  -0.018   0.033  1.00 87.13           C  
ATOM    192  O   CYS A  33       9.256  -0.885   0.751  1.00 87.13           O  
ATOM    193  CB  CYS A  33       7.611  -1.057  -1.924  1.00 87.13           C  
ATOM    194  SG  CYS A  33       7.740  -1.791  -3.571  1.00 87.13           S  
ATOM    195  H   CYS A  33      10.199  -1.732  -1.525  1.00 87.13           H  
ATOM    196  HA  CYS A  33       8.689   0.804  -1.954  1.00 87.13           H  
ATOM    197  HB2 CYS A  33       7.541  -1.885  -1.219  1.00 87.13           H  
ATOM    198  HB3 CYS A  33       6.688  -0.482  -1.854  1.00 87.13           H  
ATOM    199  N   ILE A  34       8.123   1.043   0.513  1.00 88.36           N  
ATOM    200  CA  ILE A  34       7.860   1.252   1.934  1.00 88.36           C  
ATOM    201  C   ILE A  34       6.368   1.095   2.173  1.00 88.36           C  
ATOM    202  O   ILE A  34       5.565   1.666   1.441  1.00 88.36           O  
ATOM    203  CB  ILE A  34       8.366   2.623   2.406  1.00 88.36           C  
ATOM    204  CG1 ILE A  34       9.876   2.780   2.119  1.00 88.36           C  
ATOM    205  CG2 ILE A  34       8.054   2.762   3.904  1.00 88.36           C  
ATOM    206  CD1 ILE A  34      10.419   4.174   2.441  1.00 88.36           C  
ATOM    207  H   ILE A  34       7.719   1.700  -0.139  1.00 88.36           H  
ATOM    208  HA  ILE A  34       8.379   0.492   2.519  1.00 88.36           H  
ATOM    209  HB  ILE A  34       7.829   3.403   1.865  1.00 88.36           H  
ATOM    210 HG12 ILE A  34      10.072   2.603   1.061  1.00 88.36           H  
ATOM    211 HG13 ILE A  34      10.432   2.042   2.697  1.00 88.36           H  
ATOM    212 HG21 ILE A  34       8.441   3.706   4.287  1.00 88.36           H  
ATOM    213 HG22 ILE A  34       8.506   1.939   4.458  1.00 88.36           H  
ATOM    214 HG23 ILE A  34       6.980   2.763   4.087  1.00 88.36           H  
ATOM    215 HD11 ILE A  34      10.371   4.351   3.515  1.00 88.36           H  
ATOM    216 HD12 ILE A  34      11.456   4.242   2.109  1.00 88.36           H  
ATOM    217 HD13 ILE A  34       9.834   4.945   1.939  1.00 88.36           H  
ATOM    218  N   LEU A  35       6.004   0.336   3.195  1.00 88.27           N  
ATOM    219  CA  LEU A  35       4.631   0.057   3.569  1.00 88.27           C  
ATOM    220  C   LEU A  35       4.398   0.465   5.015  1.00 88.27           C  
ATOM    221  O   LEU A  35       5.283   0.302   5.851  1.00 88.27           O  
ATOM    222  CB  LEU A  35       4.319  -1.424   3.390  1.00 88.27           C  
ATOM    223  CG  LEU A  35       4.643  -1.991   2.003  1.00 88.27           C  
ATOM    224  CD1 LEU A  35       6.068  -2.503   1.841  1.00 88.27           C  
ATOM    225  CD2 LEU A  35       3.740  -3.187   1.812  1.00 88.27           C  
ATOM    226  H   LEU A  35       6.726  -0.104   3.747  1.00 88.27           H  
ATOM    227  HA  LEU A  35       3.955   0.630   2.935  1.00 88.27           H  
ATOM    228  HB2 LEU A  35       3.251  -1.536   3.578  1.00 88.27           H  
ATOM    229  HB3 LEU A  35       4.849  -2.002   4.148  1.00 88.27           H  
ATOM    230  HG  LEU A  35       4.423  -1.260   1.225  1.00 88.27           H  
ATOM    231 HD11 LEU A  35       6.789  -1.686   1.868  1.00 88.27           H  
ATOM    232 HD12 LEU A  35       6.289  -3.185   2.662  1.00 88.27           H  
ATOM    233 HD13 LEU A  35       6.178  -3.008   0.881  1.00 88.27           H  
ATOM    234 HD21 LEU A  35       4.064  -3.779   0.956  1.00 88.27           H  
ATOM    235 HD22 LEU A  35       2.749  -2.770   1.636  1.00 88.27           H  
ATOM    236 HD23 LEU A  35       3.754  -3.817   2.702  1.00 88.27           H  
ATOM    237  N   THR A  36       3.216   0.996   5.300  1.00 87.95           N  
ATOM    238  CA  THR A  36       2.824   1.412   6.648  1.00 87.95           C  
ATOM    239  C   THR A  36       1.312   1.620   6.716  1.00 87.95           C  
ATOM    240  O   THR A  36       0.644   1.808   5.693  1.00 87.95           O  
ATOM    241  CB  THR A  36       3.596   2.686   7.046  1.00 87.95           C  
ATOM    242  CG2 THR A  36       3.343   3.858   6.097  1.00 87.95           C  
ATOM    243  OG1 THR A  36       3.267   3.131   8.338  1.00 87.95           O  
ATOM    244  H   THR A  36       2.566   1.179   4.548  1.00 87.95           H  
ATOM    245  HA  THR A  36       3.088   0.624   7.354  1.00 87.95           H  
ATOM    246  HB  THR A  36       4.664   2.468   7.037  1.00 87.95           H  
ATOM    247  HG1 THR A  36       3.483   2.459   8.988  1.00 87.95           H  
ATOM    248 HG21 THR A  36       2.288   4.129   6.127  1.00 87.95           H  
ATOM    249 HG22 THR A  36       3.626   3.595   5.077  1.00 87.95           H  
ATOM    250 HG23 THR A  36       3.948   4.708   6.413  1.00 87.95           H  
ATOM    251  N   PHE A  37       0.754   1.591   7.918  1.00 85.67           N  
ATOM    252  CA  PHE A  37      -0.581   2.087   8.200  1.00 85.67           C  
ATOM    253  C   PHE A  37      -0.554   3.524   8.691  1.00 85.67           C  
ATOM    254  O   PHE A  37       0.375   3.978   9.357  1.00 85.67           O  
ATOM    255  CB  PHE A  37      -1.290   1.191   9.217  1.00 85.67           C  
ATOM    256  CG  PHE A  37      -1.745  -0.171   8.741  1.00 85.67           C  
ATOM    257  CD1 PHE A  37      -1.881  -0.482   7.376  1.00 85.67           C  
ATOM    258  CD2 PHE A  37      -2.091  -1.131   9.701  1.00 85.67           C  
ATOM    259  CE1 PHE A  37      -2.330  -1.749   6.982  1.00 85.67           C  
ATOM    260  CE2 PHE A  37      -2.522  -2.410   9.308  1.00 85.67           C  
ATOM    261  CZ  PHE A  37      -2.632  -2.719   7.950  1.00 85.67           C  
ATOM    262  H   PHE A  37       1.353   1.437   8.716  1.00 85.67           H  
ATOM    263  HA  PHE A  37      -1.166   2.104   7.280  1.00 85.67           H  
ATOM    264  HB2 PHE A  37      -0.627   1.061  10.072  1.00 85.67           H  
ATOM    265  HB3 PHE A  37      -2.184   1.710   9.565  1.00 85.67           H  
ATOM    266  HD1 PHE A  37      -1.608   0.230   6.612  1.00 85.67           H  
ATOM    267  HD2 PHE A  37      -2.015  -0.865  10.745  1.00 85.67           H  
ATOM    268  HE1 PHE A  37      -2.392  -1.991   5.931  1.00 85.67           H  
ATOM    269  HE2 PHE A  37      -2.759  -3.166  10.042  1.00 85.67           H  
ATOM    270  HZ  PHE A  37      -2.914  -3.721   7.661  1.00 85.67           H  
ATOM    271  N   ALA A  38      -1.644   4.218   8.401  1.00 84.00           N  
ATOM    272  CA  ALA A  38      -1.951   5.487   9.016  1.00 84.00           C  
ATOM    273  C   ALA A  38      -3.415   5.526   9.444  1.00 84.00           C  
ATOM    274  O   ALA A  38      -4.291   4.968   8.771  1.00 84.00           O  
ATOM    275  CB  ALA A  38      -1.595   6.614   8.051  1.00 84.00           C  
ATOM    276  H   ALA A  38      -2.352   3.794   7.818  1.00 84.00           H  
ATOM    277  HA  ALA A  38      -1.344   5.600   9.914  1.00 84.00           H  
ATOM    278  HB1 ALA A  38      -1.673   7.560   8.588  1.00 84.00           H  
ATOM    279  HB2 ALA A  38      -0.569   6.497   7.703  1.00 84.00           H  
ATOM    280  HB3 ALA A  38      -2.277   6.614   7.201  1.00 84.00           H  
ATOM    281  N   GLU A  39      -3.686   6.217  10.544  1.00 83.56           N  
ATOM    282  CA  GLU A  39      -5.055   6.547  10.924  1.00 83.56           C  
ATOM    283  C   GLU A  39      -5.677   7.437   9.844  1.00 83.56           C  
ATOM    284  O   GLU A  39      -5.028   8.329   9.286  1.00 83.56           O  
ATOM    285  CB  GLU A  39      -5.100   7.248  12.282  1.00 83.56           C  
ATOM    286  CG  GLU A  39      -4.553   6.362  13.411  1.00 83.56           C  
ATOM    287  CD  GLU A  39      -4.614   7.073  14.767  1.00 83.56           C  
ATOM    288  OE1 GLU A  39      -4.914   6.387  15.768  1.00 83.56           O  
ATOM    289  OE2 GLU A  39      -4.357   8.303  14.796  1.00 83.56           O1-
ATOM    290  H   GLU A  39      -2.925   6.663  11.035  1.00 83.56           H  
ATOM    291  HA  GLU A  39      -5.637   5.629  10.998  1.00 83.56           H  
ATOM    292  HB2 GLU A  39      -6.134   7.506  12.508  1.00 83.56           H  
ATOM    293  HB3 GLU A  39      -4.521   8.170  12.217  1.00 83.56           H  
ATOM    294  HG2 GLU A  39      -3.516   6.101  13.200  1.00 83.56           H  
ATOM    295  HG3 GLU A  39      -5.136   5.442  13.445  1.00 83.56           H  
ATOM    296  N   LYS A  40      -6.948   7.190   9.529  1.00 77.02           N  
ATOM    297  CA  LYS A  40      -7.683   7.976   8.546  1.00 77.02           C  
ATOM    298  C   LYS A  40      -7.923   9.374   9.110  1.00 77.02           C  
ATOM    299  O   LYS A  40      -8.819   9.592   9.923  1.00 77.02           O  
ATOM    300  CB  LYS A  40      -8.966   7.238   8.141  1.00 77.02           C  
ATOM    301  CG  LYS A  40      -9.681   7.993   7.016  1.00 77.02           C  
ATOM    302  CD  LYS A  40     -10.803   7.156   6.401  1.00 77.02           C  
ATOM    303  CE  LYS A  40     -11.463   8.002   5.311  1.00 77.02           C  
ATOM    304  NZ  LYS A  40     -12.258   7.181   4.376  1.00 77.02           N1+
ATOM    305  H   LYS A  40      -7.431   6.465  10.040  1.00 77.02           H  
ATOM    306  HA  LYS A  40      -7.059   8.076   7.658  1.00 77.02           H  
ATOM    307  HB2 LYS A  40      -9.629   7.137   9.000  1.00 77.02           H  
ATOM    308  HB3 LYS A  40      -8.695   6.244   7.785  1.00 77.02           H  
ATOM    309  HG2 LYS A  40      -8.960   8.237   6.235  1.00 77.02           H  
ATOM    310  HG3 LYS A  40     -10.096   8.921   7.409  1.00 77.02           H  
ATOM    311  HD2 LYS A  40     -10.365   6.260   5.961  1.00 77.02           H  
ATOM    312  HD3 LYS A  40     -11.531   6.879   7.163  1.00 77.02           H  
ATOM    313  HE2 LYS A  40     -12.070   8.777   5.777  1.00 77.02           H  
ATOM    314  HE3 LYS A  40     -10.667   8.484   4.743  1.00 77.02           H  
ATOM    315  HZ1 LYS A  40     -12.859   6.514   4.838  1.00 77.02           H  
ATOM    316  HZ2 LYS A  40     -11.605   6.686   3.786  1.00 77.02           H  
ATOM    317  HZ3 LYS A  40     -12.755   7.758   3.713  1.00 77.02           H  
ATOM    318  N   THR A  41      -7.119  10.331   8.666  1.00 66.33           N  
ATOM    319  CA  THR A  41      -7.294  11.749   8.982  1.00 66.33           C  
ATOM    320  C   THR A  41      -8.165  12.419   7.916  1.00 66.33           C  
ATOM    321  O   THR A  41      -8.332  11.916   6.806  1.00 66.33           O  
ATOM    322  CB  THR A  41      -5.943  12.466   9.143  1.00 66.33           C  
ATOM    323  CG2 THR A  41      -4.986  11.768  10.109  1.00 66.33           C  
ATOM    324  OG1 THR A  41      -5.324  12.552   7.890  1.00 66.33           O  
ATOM    325  H   THR A  41      -6.348  10.067   8.069  1.00 66.33           H  
ATOM    326  HA  THR A  41      -7.814  11.831   9.937  1.00 66.33           H  
ATOM    327  HB  THR A  41      -6.128  13.476   9.509  1.00 66.33           H  
ATOM    328  HG1 THR A  41      -4.453  12.946   7.975  1.00 66.33           H  
ATOM    329 HG21 THR A  41      -5.489  11.577  11.057  1.00 66.33           H  
ATOM    330 HG22 THR A  41      -4.647  10.821   9.691  1.00 66.33           H  
ATOM    331 HG23 THR A  41      -4.121  12.405  10.292  1.00 66.33           H  
ATOM    332  N   GLN A  42      -8.716  13.596   8.224  1.00 66.58           N  
ATOM    333  CA  GLN A  42      -9.378  14.427   7.206  1.00 66.58           C  
ATOM    334  C   GLN A  42      -8.381  15.012   6.188  1.00 66.58           C  
ATOM    335  O   GLN A  42      -8.801  15.568   5.176  1.00 66.58           O  
ATOM    336  CB  GLN A  42     -10.173  15.557   7.877  1.00 66.58           C  
ATOM    337  CG  GLN A  42     -11.323  15.042   8.756  1.00 66.58           C  
ATOM    338  CD  GLN A  42     -12.147  16.171   9.372  1.00 66.58           C  
ATOM    339  NE2 GLN A  42     -12.942  15.886  10.378  1.00 66.58           N  
ATOM    340  OE1 GLN A  42     -12.103  17.323   8.977  1.00 66.58           O  
ATOM    341  H   GLN A  42      -8.589  13.974   9.152  1.00 66.58           H  
ATOM    342  HA  GLN A  42     -10.072  13.807   6.639  1.00 66.58           H  
ATOM    343  HB2 GLN A  42      -9.499  16.163   8.482  1.00 66.58           H  
ATOM    344  HB3 GLN A  42     -10.596  16.191   7.098  1.00 66.58           H  
ATOM    345  HG2 GLN A  42     -10.917  14.433   9.564  1.00 66.58           H  
ATOM    346  HG3 GLN A  42     -11.987  14.420   8.157  1.00 66.58           H  
ATOM    347 HE21 GLN A  42     -13.456  16.668  10.759  1.00 66.58           H  
ATOM    348 HE22 GLN A  42     -13.004  14.947  10.745  1.00 66.58           H  
ATOM    349  N   ASN A  43      -7.072  14.906   6.456  1.00 66.63           N  
ATOM    350  CA  ASN A  43      -6.013  15.447   5.618  1.00 66.63           C  
ATOM    351  C   ASN A  43      -5.087  14.321   5.111  1.00 66.63           C  
ATOM    352  O   ASN A  43      -4.114  13.983   5.794  1.00 66.63           O  
ATOM    353  CB  ASN A  43      -5.256  16.545   6.382  1.00 66.63           C  
ATOM    354  CG  ASN A  43      -4.261  17.239   5.466  1.00 66.63           C  
ATOM    355  ND2 ASN A  43      -3.701  18.351   5.873  1.00 66.63           N  
ATOM    356  OD1 ASN A  43      -3.987  16.810   4.361  1.00 66.63           O  
ATOM    357  H   ASN A  43      -6.786  14.313   7.222  1.00 66.63           H  
ATOM    358  HA  ASN A  43      -6.463  15.948   4.760  1.00 66.63           H  
ATOM    359  HB2 ASN A  43      -4.718  16.118   7.229  1.00 66.63           H  
ATOM    360  HB3 ASN A  43      -5.967  17.287   6.745  1.00 66.63           H  
ATOM    361 HD21 ASN A  43      -3.138  18.808   5.170  1.00 66.63           H  
ATOM    362 HD22 ASN A  43      -3.961  18.771   6.755  1.00 66.63           H  
ATOM    363  N   PRO A  44      -5.334  13.778   3.905  1.00 61.71           N  
ATOM    364  CA  PRO A  44      -4.539  12.686   3.340  1.00 61.71           C  
ATOM    365  C   PRO A  44      -3.072  13.061   3.072  1.00 61.71           C  
ATOM    366  O   PRO A  44      -2.253  12.177   2.840  1.00 61.71           O  
ATOM    367  CB  PRO A  44      -5.268  12.292   2.050  1.00 61.71           C  
ATOM    368  CG  PRO A  44      -5.987  13.572   1.629  1.00 61.71           C  
ATOM    369  CD  PRO A  44      -6.360  14.207   2.963  1.00 61.71           C  
ATOM    370  HA  PRO A  44      -4.543  11.840   4.026  1.00 61.71           H  
ATOM    371  HB2 PRO A  44      -4.585  11.940   1.276  1.00 61.71           H  
ATOM    372  HB3 PRO A  44      -6.006  11.522   2.275  1.00 61.71           H  
ATOM    373  HG2 PRO A  44      -6.867  13.363   1.020  1.00 61.71           H  
ATOM    374  HG3 PRO A  44      -5.294  14.222   1.095  1.00 61.71           H  
ATOM    375  HD2 PRO A  44      -6.378  15.290   2.840  1.00 61.71           H  
ATOM    376  HD3 PRO A  44      -7.333  13.843   3.292  1.00 61.71           H  
ATOM    377  N   GLU A  45      -2.720  14.348   3.118  1.00 60.75           N  
ATOM    378  CA  GLU A  45      -1.357  14.846   2.896  1.00 60.75           C  
ATOM    379  C   GLU A  45      -0.524  14.897   4.186  1.00 60.75           C  
ATOM    380  O   GLU A  45       0.703  14.991   4.130  1.00 60.75           O  
ATOM    381  CB  GLU A  45      -1.420  16.238   2.255  1.00 60.75           C  
ATOM    382  CG  GLU A  45      -2.287  16.251   0.986  1.00 60.75           C  
ATOM    383  CD  GLU A  45      -2.334  17.625   0.320  1.00 60.75           C  
ATOM    384  OE1 GLU A  45      -2.449  17.642  -0.926  1.00 60.75           O  
ATOM    385  OE2 GLU A  45      -2.277  18.637   1.054  1.00 60.75           O1-
ATOM    386  H   GLU A  45      -3.429  15.043   3.303  1.00 60.75           H  
ATOM    387  HA  GLU A  45      -0.839  14.180   2.206  1.00 60.75           H  
ATOM    388  HB2 GLU A  45      -0.409  16.549   1.993  1.00 60.75           H  
ATOM    389  HB3 GLU A  45      -1.816  16.947   2.983  1.00 60.75           H  
ATOM    390  HG2 GLU A  45      -1.886  15.516   0.287  1.00 60.75           H  
ATOM    391  HG3 GLU A  45      -3.310  15.964   1.229  1.00 60.75           H  
ATOM    392  N   LYS A  46      -1.176  14.822   5.354  1.00 66.89           N  
ATOM    393  CA  LYS A  46      -0.534  14.729   6.675  1.00 66.89           C  
ATOM    394  C   LYS A  46      -1.215  13.648   7.530  1.00 66.89           C  
ATOM    395  O   LYS A  46      -1.832  13.977   8.548  1.00 66.89           O  
ATOM    396  CB  LYS A  46      -0.525  16.106   7.373  1.00 66.89           C  
ATOM    397  CG  LYS A  46       0.300  17.174   6.634  1.00 66.89           C  
ATOM    398  CD  LYS A  46       0.435  18.472   7.454  1.00 66.89           C  
ATOM    399  CE  LYS A  46       1.256  19.513   6.668  1.00 66.89           C  
ATOM    400  NZ  LYS A  46       1.665  20.696   7.480  1.00 66.89           N1+
ATOM    401  H   LYS A  46      -2.178  14.711   5.306  1.00 66.89           H  
ATOM    402  HA  LYS A  46       0.499  14.404   6.548  1.00 66.89           H  
ATOM    403  HB2 LYS A  46      -1.550  16.460   7.483  1.00 66.89           H  
ATOM    404  HB3 LYS A  46      -0.100  15.979   8.369  1.00 66.89           H  
ATOM    405  HG2 LYS A  46       1.296  16.777   6.436  1.00 66.89           H  
ATOM    406  HG3 LYS A  46      -0.179  17.404   5.683  1.00 66.89           H  
ATOM    407  HD2 LYS A  46       0.939  18.239   8.392  1.00 66.89           H  
ATOM    408  HD3 LYS A  46      -0.557  18.870   7.669  1.00 66.89           H  
ATOM    409  HE2 LYS A  46       2.150  19.016   6.291  1.00 66.89           H  
ATOM    410  HE3 LYS A  46       0.685  19.832   5.796  1.00 66.89           H  
ATOM    411  HZ1 LYS A  46       2.083  20.418   8.356  1.00 66.89           H  
ATOM    412  HZ2 LYS A  46       2.393  21.230   7.029  1.00 66.89           H  
ATOM    413  HZ3 LYS A  46       0.895  21.327   7.652  1.00 66.89           H  
ATOM    414  N   PRO A  47      -1.185  12.373   7.116  1.00 71.24           N  
ATOM    415  CA  PRO A  47      -1.823  11.316   7.885  1.00 71.24           C  
ATOM    416  C   PRO A  47      -0.945  10.923   9.089  1.00 71.24           C  
ATOM    417  O   PRO A  47       0.269  11.138   9.090  1.00 71.24           O  
ATOM    418  CB  PRO A  47      -2.094  10.218   6.859  1.00 71.24           C  
ATOM    419  CG  PRO A  47      -0.885  10.329   5.946  1.00 71.24           C  
ATOM    420  CD  PRO A  47      -0.556  11.821   5.922  1.00 71.24           C  
ATOM    421  HA  PRO A  47      -2.783  11.661   8.267  1.00 71.24           H  
ATOM    422  HB2 PRO A  47      -2.994  10.461   6.294  1.00 71.24           H  
ATOM    423  HB3 PRO A  47      -2.188   9.232   7.313  1.00 71.24           H  
ATOM    424  HG2 PRO A  47      -1.071   9.927   4.950  1.00 71.24           H  
ATOM    425  HG3 PRO A  47      -0.093   9.784   6.460  1.00 71.24           H  
ATOM    426  HD2 PRO A  47      -0.996  12.263   5.028  1.00 71.24           H  
ATOM    427  HD3 PRO A  47       0.523  11.975   5.933  1.00 71.24           H  
ATOM    428  N   ASN A  48      -1.571  10.395  10.142  1.00 78.84           N  
ATOM    429  CA  ASN A  48      -0.879   9.997  11.369  1.00 78.84           C  
ATOM    430  C   ASN A  48      -0.338   8.567  11.218  1.00 78.84           C  
ATOM    431  O   ASN A  48      -1.120   7.614  11.265  1.00 78.84           O  
ATOM    432  CB  ASN A  48      -1.845  10.141  12.561  1.00 78.84           C  
ATOM    433  CG  ASN A  48      -1.144   9.919  13.890  1.00 78.84           C  
ATOM    434  ND2 ASN A  48      -1.845   9.485  14.907  1.00 78.84           N  
ATOM    435  OD1 ASN A  48       0.037  10.182  14.033  1.00 78.84           O  
ATOM    436  H   ASN A  48      -2.557  10.186  10.074  1.00 78.84           H  
ATOM    437  HA  ASN A  48      -0.032  10.662  11.538  1.00 78.84           H  
ATOM    438  HB2 ASN A  48      -2.274  11.143  12.577  1.00 78.84           H  
ATOM    439  HB3 ASN A  48      -2.654   9.416  12.471  1.00 78.84           H  
ATOM    440 HD21 ASN A  48      -1.328   9.246  15.742  1.00 78.84           H  
ATOM    441 HD22 ASN A  48      -2.795   9.160  14.799  1.00 78.84           H  
ATOM    442  N   PHE A  49       0.968   8.423  10.975  1.00 81.64           N  
ATOM    443  CA  PHE A  49       1.600   7.125  10.721  1.00 81.64           C  
ATOM    444  C   PHE A  49       1.776   6.298  11.978  1.00 81.64           C  
ATOM    445  O   PHE A  49       2.172   6.795  13.030  1.00 81.64           O  
ATOM    446  CB  PHE A  49       2.956   7.265  10.020  1.00 81.64           C  
ATOM    447  CG  PHE A  49       2.758   7.663   8.592  1.00 81.64           C  
ATOM    448  CD1 PHE A  49       2.355   6.692   7.660  1.00 81.64           C  
ATOM    449  CD2 PHE A  49       2.766   9.020   8.259  1.00 81.64           C  
ATOM    450  CE1 PHE A  49       1.945   7.074   6.376  1.00 81.64           C  
ATOM    451  CE2 PHE A  49       2.283   9.402   7.010  1.00 81.64           C  
ATOM    452  CZ  PHE A  49       1.876   8.433   6.069  1.00 81.64           C  
ATOM    453  H   PHE A  49       1.557   9.244  10.985  1.00 81.64           H  
ATOM    454  HA  PHE A  49       0.944   6.560  10.059  1.00 81.64           H  
ATOM    455  HB2 PHE A  49       3.577   7.995  10.541  1.00 81.64           H  
ATOM    456  HB3 PHE A  49       3.478   6.309  10.039  1.00 81.64           H  
ATOM    457  HD1 PHE A  49       2.309   5.656   7.963  1.00 81.64           H  
ATOM    458  HD2 PHE A  49       3.018   9.768   8.996  1.00 81.64           H  
ATOM    459  HE1 PHE A  49       1.604   6.337   5.665  1.00 81.64           H  
ATOM    460  HE2 PHE A  49       2.142  10.454   6.809  1.00 81.64           H  
ATOM    461  HZ  PHE A  49       1.456   8.736   5.121  1.00 81.64           H  
ATOM    462  N   LEU A  50       1.559   5.001  11.808  1.00 80.50           N  
ATOM    463  CA  LEU A  50       1.841   3.991  12.808  1.00 80.50           C  
ATOM    464  C   LEU A  50       3.245   3.448  12.534  1.00 80.50           C  
ATOM    465  O   LEU A  50       3.428   2.560  11.699  1.00 80.50           O  
ATOM    466  CB  LEU A  50       0.723   2.938  12.748  1.00 80.50           C  
ATOM    467  CG  LEU A  50      -0.693   3.510  12.944  1.00 80.50           C  
ATOM    468  CD1 LEU A  50      -1.700   2.370  12.857  1.00 80.50           C  
ATOM    469  CD2 LEU A  50      -0.869   4.213  14.291  1.00 80.50           C  
ATOM    470  H   LEU A  50       1.260   4.677  10.900  1.00 80.50           H  
ATOM    471  HA  LEU A  50       1.845   4.432  13.804  1.00 80.50           H  
ATOM    472  HB2 LEU A  50       0.759   2.436  11.781  1.00 80.50           H  
ATOM    473  HB3 LEU A  50       0.906   2.192  13.521  1.00 80.50           H  
ATOM    474  HG  LEU A  50      -0.929   4.218  12.149  1.00 80.50           H  
ATOM    475 HD11 LEU A  50      -2.699   2.736  13.096  1.00 80.50           H  
ATOM    476 HD12 LEU A  50      -1.416   1.584  13.557  1.00 80.50           H  
ATOM    477 HD13 LEU A  50      -1.703   1.955  11.849  1.00 80.50           H  
ATOM    478 HD21 LEU A  50      -0.245   5.106  14.329  1.00 80.50           H  
ATOM    479 HD22 LEU A  50      -1.907   4.521  14.422  1.00 80.50           H  
ATOM    480 HD23 LEU A  50      -0.588   3.538  15.099  1.00 80.50           H  
ATOM    481  N   GLU A  51       4.256   4.040  13.174  1.00 76.59           N  
ATOM    482  CA  GLU A  51       5.676   3.719  12.937  1.00 76.59           C  
ATOM    483  C   GLU A  51       5.999   2.227  13.138  1.00 76.59           C  
ATOM    484  O   GLU A  51       6.867   1.680  12.463  1.00 76.59           O  
ATOM    485  CB  GLU A  51       6.574   4.547  13.873  1.00 76.59           C  
ATOM    486  CG  GLU A  51       6.532   6.060  13.602  1.00 76.59           C  
ATOM    487  CD  GLU A  51       7.549   6.857  14.447  1.00 76.59           C  
ATOM    488  OE1 GLU A  51       7.722   8.062  14.153  1.00 76.59           O  
ATOM    489  OE2 GLU A  51       8.160   6.274  15.373  1.00 76.59           O1-
ATOM    490  H   GLU A  51       4.040   4.808  13.792  1.00 76.59           H  
ATOM    491  HA  GLU A  51       5.931   3.963  11.906  1.00 76.59           H  
ATOM    492  HB2 GLU A  51       6.284   4.355  14.906  1.00 76.59           H  
ATOM    493  HB3 GLU A  51       7.601   4.208  13.735  1.00 76.59           H  
ATOM    494  HG2 GLU A  51       6.740   6.226  12.545  1.00 76.59           H  
ATOM    495  HG3 GLU A  51       5.528   6.429  13.810  1.00 76.59           H  
ATOM    496  N   ASP A  52       5.263   1.546  14.015  1.00 80.33           N  
ATOM    497  CA  ASP A  52       5.379   0.113  14.300  1.00 80.33           C  
ATOM    498  C   ASP A  52       4.927  -0.794  13.143  1.00 80.33           C  
ATOM    499  O   ASP A  52       5.270  -1.974  13.107  1.00 80.33           O  
ATOM    500  CB  ASP A  52       4.596  -0.201  15.588  1.00 80.33           C  
ATOM    501  CG  ASP A  52       3.081   0.049  15.501  1.00 80.33           C  
ATOM    502  OD1 ASP A  52       2.669   0.995  14.792  1.00 80.33           O  
ATOM    503  OD2 ASP A  52       2.336  -0.679  16.192  1.00 80.33           O1-
ATOM    504  H   ASP A  52       4.464   2.008  14.426  1.00 80.33           H  
ATOM    505  HA  ASP A  52       6.430  -0.113  14.482  1.00 80.33           H  
ATOM    506  HB2 ASP A  52       5.001   0.406  16.398  1.00 80.33           H  
ATOM    507  HB3 ASP A  52       4.768  -1.246  15.847  1.00 80.33           H  
ATOM    508  N   THR A  53       4.200  -0.246  12.169  1.00 81.12           N  
ATOM    509  CA  THR A  53       3.740  -0.964  10.967  1.00 81.12           C  
ATOM    510  C   THR A  53       4.662  -0.777   9.762  1.00 81.12           C  
ATOM    511  O   THR A  53       4.344  -1.220   8.657  1.00 81.12           O  
ATOM    512  CB  THR A  53       2.305  -0.577  10.602  1.00 81.12           C  
ATOM    513  CG2 THR A  53       1.338  -0.755  11.770  1.00 81.12           C  
ATOM    514  OG1 THR A  53       2.253   0.763  10.172  1.00 81.12           O  
ATOM    515  H   THR A  53       3.938   0.722  12.293  1.00 81.12           H  
ATOM    516  HA  THR A  53       3.736  -2.032  11.186  1.00 81.12           H  
ATOM    517  HB  THR A  53       1.968  -1.214   9.785  1.00 81.12           H  
ATOM    518  HG1 THR A  53       2.581   1.315  10.885  1.00 81.12           H  
ATOM    519 HG21 THR A  53       0.319  -0.560  11.436  1.00 81.12           H  
ATOM    520 HG22 THR A  53       1.400  -1.778  12.140  1.00 81.12           H  
ATOM    521 HG23 THR A  53       1.579  -0.069  12.582  1.00 81.12           H  
ATOM    522  N   TYR A  54       5.791  -0.095   9.953  1.00 86.84           N  
ATOM    523  CA  TYR A  54       6.756   0.191   8.905  1.00 86.84           C  
ATOM    524  C   TYR A  54       7.417  -1.088   8.369  1.00 86.84           C  
ATOM    525  O   TYR A  54       8.020  -1.860   9.116  1.00 86.84           O  
ATOM    526  CB  TYR A  54       7.794   1.169   9.457  1.00 86.84           C  
ATOM    527  CG  TYR A  54       8.853   1.543   8.450  1.00 86.84           C  
ATOM    528  CD1 TYR A  54       9.976   0.711   8.277  1.00 86.84           C  
ATOM    529  CD2 TYR A  54       8.703   2.711   7.682  1.00 86.84           C  
ATOM    530  CE1 TYR A  54      10.932   1.016   7.297  1.00 86.84           C  
ATOM    531  CE2 TYR A  54       9.673   3.035   6.721  1.00 86.84           C  
ATOM    532  CZ  TYR A  54      10.755   2.163   6.502  1.00 86.84           C  
ATOM    533  OH  TYR A  54      11.614   2.442   5.505  1.00 86.84           O  
ATOM    534  H   TYR A  54       6.003   0.226  10.887  1.00 86.84           H  
ATOM    535  HA  TYR A  54       6.235   0.684   8.084  1.00 86.84           H  
ATOM    536  HB2 TYR A  54       7.285   2.073   9.791  1.00 86.84           H  
ATOM    537  HB3 TYR A  54       8.279   0.723  10.326  1.00 86.84           H  
ATOM    538  HD1 TYR A  54      10.088  -0.170   8.891  1.00 86.84           H  
ATOM    539  HD2 TYR A  54       7.850   3.355   7.841  1.00 86.84           H  
ATOM    540  HE1 TYR A  54      11.789   0.374   7.154  1.00 86.84           H  
ATOM    541  HE2 TYR A  54       9.586   3.942   6.142  1.00 86.84           H  
ATOM    542  HH  TYR A  54      12.321   1.800   5.400  1.00 86.84           H  
ATOM    543  N   GLN A  55       7.373  -1.278   7.050  1.00 87.06           N  
ATOM    544  CA  GLN A  55       8.008  -2.408   6.378  1.00 87.06           C  
ATOM    545  C   GLN A  55       8.662  -1.978   5.061  1.00 87.06           C  
ATOM    546  O   GLN A  55       8.044  -1.307   4.239  1.00 87.06           O  
ATOM    547  CB  GLN A  55       6.957  -3.507   6.158  1.00 87.06           C  
ATOM    548  CG  GLN A  55       7.597  -4.841   5.754  1.00 87.06           C  
ATOM    549  CD  GLN A  55       6.579  -5.917   5.389  1.00 87.06           C  
ATOM    550  NE2 GLN A  55       7.030  -7.122   5.123  1.00 87.06           N  
ATOM    551  OE1 GLN A  55       5.381  -5.718   5.298  1.00 87.06           O  
ATOM    552  H   GLN A  55       6.805  -0.648   6.503  1.00 87.06           H  
ATOM    553  HA  GLN A  55       8.787  -2.807   7.027  1.00 87.06           H  
ATOM    554  HB2 GLN A  55       6.262  -3.188   5.382  1.00 87.06           H  
ATOM    555  HB3 GLN A  55       6.395  -3.661   7.080  1.00 87.06           H  
ATOM    556  HG2 GLN A  55       8.203  -5.204   6.584  1.00 87.06           H  
ATOM    557  HG3 GLN A  55       8.255  -4.695   4.898  1.00 87.06           H  
ATOM    558 HE21 GLN A  55       8.019  -7.315   5.184  1.00 87.06           H  
ATOM    559 HE22 GLN A  55       6.321  -7.822   4.958  1.00 87.06           H  
ATOM    560  N   GLU A  56       9.898  -2.422   4.827  1.00 88.83           N  
ATOM    561  CA  GLU A  56      10.556  -2.331   3.519  1.00 88.83           C  
ATOM    562  C   GLU A  56      10.437  -3.662   2.779  1.00 88.83           C  
ATOM    563  O   GLU A  56      10.710  -4.724   3.343  1.00 88.83           O  
ATOM    564  CB  GLU A  56      12.025  -1.915   3.657  1.00 88.83           C  
ATOM    565  CG  GLU A  56      12.135  -0.446   4.070  1.00 88.83           C  
ATOM    566  CD  GLU A  56      13.572   0.089   4.132  1.00 88.83           C  
ATOM    567  OE1 GLU A  56      13.726   1.238   4.618  1.00 88.83           O  
ATOM    568  OE2 GLU A  56      14.512  -0.571   3.650  1.00 88.83           O1-
ATOM    569  H   GLU A  56      10.355  -2.981   5.533  1.00 88.83           H  
ATOM    570  HA  GLU A  56      10.059  -1.571   2.917  1.00 88.83           H  
ATOM    571  HB2 GLU A  56      12.513  -2.042   2.690  1.00 88.83           H  
ATOM    572  HB3 GLU A  56      12.525  -2.549   4.391  1.00 88.83           H  
ATOM    573  HG2 GLU A  56      11.668  -0.333   5.049  1.00 88.83           H  
ATOM    574  HG3 GLU A  56      11.574   0.158   3.358  1.00 88.83           H  
ATOM    575  N   VAL A  57      10.012  -3.613   1.516  1.00 90.24           N  
ATOM    576  CA  VAL A  57       9.808  -4.809   0.689  1.00 90.24           C  
ATOM    577  C   VAL A  57      10.367  -4.590  -0.709  1.00 90.24           C  
ATOM    578  O   VAL A  57      10.113  -3.574  -1.352  1.00 90.24           O  
ATOM    579  CB  VAL A  57       8.323  -5.215   0.628  1.00 90.24           C  
ATOM    580  CG1 VAL A  57       8.103  -6.477  -0.212  1.00 90.24           C  
ATOM    581  CG2 VAL A  57       7.754  -5.523   2.018  1.00 90.24           C  
ATOM    582  H   VAL A  57       9.807  -2.709   1.115  1.00 90.24           H  
ATOM    583  HA  VAL A  57      10.357  -5.638   1.135  1.00 90.24           H  
ATOM    584  HB  VAL A  57       7.752  -4.403   0.178  1.00 90.24           H  
ATOM    585 HG11 VAL A  57       8.706  -7.298   0.174  1.00 90.24           H  
ATOM    586 HG12 VAL A  57       8.372  -6.286  -1.251  1.00 90.24           H  
ATOM    587 HG13 VAL A  57       7.051  -6.761  -0.180  1.00 90.24           H  
ATOM    588 HG21 VAL A  57       8.290  -6.362   2.464  1.00 90.24           H  
ATOM    589 HG22 VAL A  57       6.693  -5.760   1.952  1.00 90.24           H  
ATOM    590 HG23 VAL A  57       7.874  -4.657   2.668  1.00 90.24           H  
ATOM    591  N   GLU A  58      11.084  -5.592  -1.209  1.00 89.91           N  
ATOM    592  CA  GLU A  58      11.588  -5.635  -2.577  1.00 89.91           C  
ATOM    593  C   GLU A  58      10.516  -6.204  -3.520  1.00 89.91           C  
ATOM    594  O   GLU A  58      10.208  -7.393  -3.480  1.00 89.91           O  
ATOM    595  CB  GLU A  58      12.888  -6.453  -2.573  1.00 89.91           C  
ATOM    596  CG  GLU A  58      13.551  -6.502  -3.948  1.00 89.91           C  
ATOM    597  CD  GLU A  58      14.915  -7.202  -3.887  1.00 89.91           C  
ATOM    598  OE1 GLU A  58      15.063  -8.294  -4.487  1.00 89.91           O  
ATOM    599  OE2 GLU A  58      15.843  -6.645  -3.276  1.00 89.91           O1-
ATOM    600  H   GLU A  58      11.258  -6.396  -0.623  1.00 89.91           H  
ATOM    601  HA  GLU A  58      11.833  -4.623  -2.898  1.00 89.91           H  
ATOM    602  HB2 GLU A  58      12.683  -7.469  -2.237  1.00 89.91           H  
ATOM    603  HB3 GLU A  58      13.579  -5.992  -1.867  1.00 89.91           H  
ATOM    604  HG2 GLU A  58      12.891  -7.041  -4.627  1.00 89.91           H  
ATOM    605  HG3 GLU A  58      13.678  -5.485  -4.321  1.00 89.91           H  
ATOM    606  N   ALA A  59       9.933  -5.361  -4.372  1.00 87.47           N  
ATOM    607  CA  ALA A  59       8.883  -5.761  -5.302  1.00 87.47           C  
ATOM    608  C   ALA A  59       9.436  -6.303  -6.640  1.00 87.47           C  
ATOM    609  O   ALA A  59      10.491  -5.851  -7.102  1.00 87.47           O  
ATOM    610  CB  ALA A  59       7.925  -4.589  -5.488  1.00 87.47           C  
ATOM    611  H   ALA A  59      10.212  -4.391  -4.350  1.00 87.47           H  
ATOM    612  HA  ALA A  59       8.319  -6.555  -4.813  1.00 87.47           H  
ATOM    613  HB1 ALA A  59       7.495  -4.333  -4.520  1.00 87.47           H  
ATOM    614  HB2 ALA A  59       8.446  -3.730  -5.909  1.00 87.47           H  
ATOM    615  HB3 ALA A  59       7.107  -4.888  -6.144  1.00 87.47           H  
ATOM    616  N   PRO A  60       8.716  -7.217  -7.324  1.00 91.17           N  
ATOM    617  CA  PRO A  60       7.382  -7.725  -6.986  1.00 91.17           C  
ATOM    618  C   PRO A  60       7.397  -8.707  -5.808  1.00 91.17           C  
ATOM    619  O   PRO A  60       8.253  -9.586  -5.741  1.00 91.17           O  
ATOM    620  CB  PRO A  60       6.879  -8.402  -8.263  1.00 91.17           C  
ATOM    621  CG  PRO A  60       8.166  -8.909  -8.912  1.00 91.17           C  
ATOM    622  CD  PRO A  60       9.183  -7.823  -8.561  1.00 91.17           C  
ATOM    623  HA  PRO A  60       6.713  -6.899  -6.747  1.00 91.17           H  
ATOM    624  HB2 PRO A  60       6.413  -7.657  -8.907  1.00 91.17           H  
ATOM    625  HB3 PRO A  60       6.180  -9.211  -8.054  1.00 91.17           H  
ATOM    626  HG2 PRO A  60       8.057  -9.026  -9.990  1.00 91.17           H  
ATOM    627  HG3 PRO A  60       8.464  -9.853  -8.454  1.00 91.17           H  
ATOM    628  HD2 PRO A  60      10.174  -8.258  -8.431  1.00 91.17           H  
ATOM    629  HD3 PRO A  60       9.204  -7.066  -9.344  1.00 91.17           H  
ATOM    630  N   ALA A  61       6.427  -8.577  -4.902  1.00 90.89           N  
ATOM    631  CA  ALA A  61       6.349  -9.393  -3.691  1.00 90.89           C  
ATOM    632  C   ALA A  61       4.914  -9.537  -3.180  1.00 90.89           C  
ATOM    633  O   ALA A  61       4.079  -8.651  -3.363  1.00 90.89           O  
ATOM    634  CB  ALA A  61       7.230  -8.763  -2.609  1.00 90.89           C  
ATOM    635  H   ALA A  61       5.706  -7.886  -5.051  1.00 90.89           H  
ATOM    636  HA  ALA A  61       6.733 -10.391  -3.905  1.00 90.89           H  
ATOM    637  HB1 ALA A  61       8.275  -8.821  -2.911  1.00 90.89           H  
ATOM    638  HB2 ALA A  61       7.114  -9.297  -1.666  1.00 90.89           H  
ATOM    639  HB3 ALA A  61       6.944  -7.720  -2.470  1.00 90.89           H  
ATOM    640  N   ALA A  62       4.642 -10.643  -2.489  1.00 92.63           N  
ATOM    641  CA  ALA A  62       3.519 -10.700  -1.563  1.00 92.63           C  
ATOM    642  C   ALA A  62       3.915  -9.962  -0.279  1.00 92.63           C  
ATOM    643  O   ALA A  62       5.019 -10.158   0.229  1.00 92.63           O  
ATOM    644  CB  ALA A  62       3.138 -12.162  -1.305  1.00 92.63           C  
ATOM    645  H   ALA A  62       5.399 -11.290  -2.322  1.00 92.63           H  
ATOM    646  HA  ALA A  62       2.657 -10.196  -2.000  1.00 92.63           H  
ATOM    647  HB1 ALA A  62       2.859 -12.641  -2.243  1.00 92.63           H  
ATOM    648  HB2 ALA A  62       3.980 -12.692  -0.859  1.00 92.63           H  
ATOM    649  HB3 ALA A  62       2.292 -12.198  -0.620  1.00 92.63           H  
ATOM    650  N   ALA A  63       3.019  -9.130   0.236  1.00 91.69           N  
ATOM    651  CA  ALA A  63       3.231  -8.368   1.454  1.00 91.69           C  
ATOM    652  C   ALA A  63       2.002  -8.462   2.362  1.00 91.69           C  
ATOM    653  O   ALA A  63       0.889  -8.782   1.923  1.00 91.69           O  
ATOM    654  CB  ALA A  63       3.606  -6.932   1.080  1.00 91.69           C  
ATOM    655  H   ALA A  63       2.122  -9.024  -0.217  1.00 91.69           H  
ATOM    656  HA  ALA A  63       4.067  -8.792   2.010  1.00 91.69           H  
ATOM    657  HB1 ALA A  63       2.857  -6.529   0.399  1.00 91.69           H  
ATOM    658  HB2 ALA A  63       4.575  -6.925   0.581  1.00 91.69           H  
ATOM    659  HB3 ALA A  63       3.666  -6.313   1.975  1.00 91.69           H  
ATOM    660  N   MET A  64       2.237  -8.223   3.647  1.00 91.59           N  
ATOM    661  CA  MET A  64       1.213  -8.248   4.674  1.00 91.59           C  
ATOM    662  C   MET A  64       1.495  -7.145   5.680  1.00 91.59           C  
ATOM    663  O   MET A  64       2.600  -7.075   6.207  1.00 91.59           O  
ATOM    664  CB  MET A  64       1.187  -9.617   5.363  1.00 91.59           C  
ATOM    665  CG  MET A  64       0.073  -9.721   6.411  1.00 91.59           C  
ATOM    666  SD  MET A  64       0.196 -11.213   7.422  1.00 91.59           S  
ATOM    667  CE  MET A  64       1.539 -10.753   8.550  1.00 91.59           C  
ATOM    668  H   MET A  64       3.153  -7.910   3.936  1.00 91.59           H  
ATOM    669  HA  MET A  64       0.245  -8.072   4.205  1.00 91.59           H  
ATOM    670  HB2 MET A  64       2.151  -9.786   5.843  1.00 91.59           H  
ATOM    671  HB3 MET A  64       1.035 -10.396   4.615  1.00 91.59           H  
ATOM    672  HG2 MET A  64      -0.890  -9.721   5.901  1.00 91.59           H  
ATOM    673  HG3 MET A  64       0.101  -8.862   7.081  1.00 91.59           H  
ATOM    674  HE1 MET A  64       2.468 -10.619   7.996  1.00 91.59           H  
ATOM    675  HE2 MET A  64       1.667 -11.541   9.292  1.00 91.59           H  
ATOM    676  HE3 MET A  64       1.282  -9.826   9.063  1.00 91.59           H  
ATOM    677  N   LEU A  65       0.484  -6.334   5.972  1.00 90.35           N  
ATOM    678  CA  LEU A  65       0.518  -5.408   7.100  1.00 90.35           C  
ATOM    679  C   LEU A  65      -0.376  -5.950   8.213  1.00 90.35           C  
ATOM    680  O   LEU A  65      -1.495  -6.393   7.940  1.00 90.35           O  
ATOM    681  CB  LEU A  65       0.108  -4.004   6.642  1.00 90.35           C  
ATOM    682  CG  LEU A  65       1.134  -3.307   5.732  1.00 90.35           C  
ATOM    683  CD1 LEU A  65       0.535  -2.012   5.180  1.00 90.35           C  
ATOM    684  CD2 LEU A  65       2.419  -2.963   6.484  1.00 90.35           C  
ATOM    685  H   LEU A  65      -0.406  -6.497   5.523  1.00 90.35           H  
ATOM    686  HA  LEU A  65       1.529  -5.351   7.503  1.00 90.35           H  
ATOM    687  HB2 LEU A  65      -0.845  -4.080   6.117  1.00 90.35           H  
ATOM    688  HB3 LEU A  65      -0.032  -3.383   7.527  1.00 90.35           H  
ATOM    689  HG  LEU A  65       1.378  -3.956   4.891  1.00 90.35           H  
ATOM    690 HD11 LEU A  65       1.237  -1.534   4.497  1.00 90.35           H  
ATOM    691 HD12 LEU A  65       0.335  -1.324   6.001  1.00 90.35           H  
ATOM    692 HD13 LEU A  65      -0.385  -2.231   4.639  1.00 90.35           H  
ATOM    693 HD21 LEU A  65       2.194  -2.406   7.393  1.00 90.35           H  
ATOM    694 HD22 LEU A  65       2.964  -3.871   6.744  1.00 90.35           H  
ATOM    695 HD23 LEU A  65       3.075  -2.353   5.863  1.00 90.35           H  
ATOM    696  N   SER A  66       0.132  -5.923   9.445  1.00 88.10           N  
ATOM    697  CA  SER A  66      -0.585  -6.374  10.637  1.00 88.10           C  
ATOM    698  C   SER A  66      -0.629  -5.265  11.679  1.00 88.10           C  
ATOM    699  O   SER A  66       0.403  -4.679  12.000  1.00 88.10           O  
ATOM    700  CB  SER A  66       0.037  -7.647  11.214  1.00 88.10           C  
ATOM    701  OG  SER A  66      -0.745  -8.129  12.290  1.00 88.10           O  
ATOM    702  H   SER A  66       1.034  -5.492   9.593  1.00 88.10           H  
ATOM    703  HA  SER A  66      -1.606  -6.618  10.345  1.00 88.10           H  
ATOM    704  HB2 SER A  66       1.048  -7.435  11.563  1.00 88.10           H  
ATOM    705  HB3 SER A  66       0.080  -8.409  10.435  1.00 88.10           H  
ATOM    706  HG  SER A  66      -1.053  -9.012  12.072  1.00 88.10           H  
ATOM    707  N   TYR A  67      -1.823  -4.964  12.188  1.00 84.89           N  
ATOM    708  CA  TYR A  67      -2.017  -4.003  13.274  1.00 84.89           C  
ATOM    709  C   TYR A  67      -3.350  -4.242  13.974  1.00 84.89           C  
ATOM    710  O   TYR A  67      -4.359  -4.517  13.323  1.00 84.89           O  
ATOM    711  CB  TYR A  67      -1.997  -2.576  12.732  1.00 84.89           C  
ATOM    712  CG  TYR A  67      -2.056  -1.511  13.801  1.00 84.89           C  
ATOM    713  CD1 TYR A  67      -3.274  -0.861  14.082  1.00 84.89           C  
ATOM    714  CD2 TYR A  67      -0.896  -1.186  14.528  1.00 84.89           C  
ATOM    715  CE1 TYR A  67      -3.329   0.112  15.098  1.00 84.89           C  
ATOM    716  CE2 TYR A  67      -0.947  -0.203  15.531  1.00 84.89           C  
ATOM    717  CZ  TYR A  67      -2.164   0.448  15.818  1.00 84.89           C  
ATOM    718  OH  TYR A  67      -2.210   1.414  16.768  1.00 84.89           O  
ATOM    719  H   TYR A  67      -2.620  -5.499  11.873  1.00 84.89           H  
ATOM    720  HA  TYR A  67      -1.206  -4.112  13.994  1.00 84.89           H  
ATOM    721  HB2 TYR A  67      -1.090  -2.430  12.146  1.00 84.89           H  
ATOM    722  HB3 TYR A  67      -2.865  -2.450  12.084  1.00 84.89           H  
ATOM    723  HD1 TYR A  67      -4.166  -1.104  13.524  1.00 84.89           H  
ATOM    724  HD2 TYR A  67       0.049  -1.663  14.313  1.00 84.89           H  
ATOM    725  HE1 TYR A  67      -4.255   0.620  15.324  1.00 84.89           H  
ATOM    726  HE2 TYR A  67      -0.041   0.065  16.055  1.00 84.89           H  
ATOM    727  HH  TYR A  67      -1.327   1.603  17.093  1.00 84.89           H  
ATOM    728  N   GLY A  68      -3.371  -4.137  15.304  1.00 83.14           N  
ATOM    729  CA  GLY A  68      -4.607  -4.258  16.085  1.00 83.14           C  
ATOM    730  C   GLY A  68      -5.356  -5.586  15.890  1.00 83.14           C  
ATOM    731  O   GLY A  68      -6.573  -5.620  16.026  1.00 83.14           O  
ATOM    732  H   GLY A  68      -2.532  -3.819  15.770  1.00 83.14           H  
ATOM    733  HA2 GLY A  68      -4.367  -4.160  17.143  1.00 83.14           H  
ATOM    734  HA3 GLY A  68      -5.281  -3.447  15.809  1.00 83.14           H  
ATOM    735  N   GLY A  69      -4.656  -6.669  15.529  1.00 84.66           N  
ATOM    736  CA  GLY A  69      -5.264  -7.972  15.228  1.00 84.66           C  
ATOM    737  C   GLY A  69      -5.866  -8.098  13.822  1.00 84.66           C  
ATOM    738  O   GLY A  69      -6.459  -9.128  13.509  1.00 84.66           O  
ATOM    739  H   GLY A  69      -3.660  -6.565  15.394  1.00 84.66           H  
ATOM    740  HA2 GLY A  69      -4.504  -8.747  15.330  1.00 84.66           H  
ATOM    741  HA3 GLY A  69      -6.058  -8.174  15.948  1.00 84.66           H  
ATOM    742  N   HIS A  70      -5.712  -7.084  12.969  1.00 85.11           N  
ATOM    743  CA  HIS A  70      -6.055  -7.153  11.552  1.00 85.11           C  
ATOM    744  C   HIS A  70      -4.830  -7.528  10.724  1.00 85.11           C  
ATOM    745  O   HIS A  70      -3.763  -6.954  10.921  1.00 85.11           O  
ATOM    746  CB  HIS A  70      -6.624  -5.809  11.086  1.00 85.11           C  
ATOM    747  CG  HIS A  70      -7.887  -5.432  11.809  1.00 85.11           C  
ATOM    748  CD2 HIS A  70      -8.024  -4.489  12.792  1.00 85.11           C  
ATOM    749  ND1 HIS A  70      -9.119  -6.011  11.620  1.00 85.11           N  
ATOM    750  CE1 HIS A  70      -9.983  -5.425  12.463  1.00 85.11           C  
ATOM    751  NE2 HIS A  70      -9.369  -4.475  13.180  1.00 85.11           N  
ATOM    752  H   HIS A  70      -5.236  -6.250  13.283  1.00 85.11           H  
ATOM    753  HA  HIS A  70      -6.817  -7.917  11.401  1.00 85.11           H  
ATOM    754  HB2 HIS A  70      -6.841  -5.868  10.020  1.00 85.11           H  
ATOM    755  HB3 HIS A  70      -5.880  -5.026  11.230  1.00 85.11           H  
ATOM    756  HD1 HIS A  70      -9.320  -6.789  11.008  1.00 85.11           H  
ATOM    757  HD2 HIS A  70      -7.235  -3.870  13.194  1.00 85.11           H  
ATOM    758  HE1 HIS A  70     -11.027  -5.682  12.563  1.00 85.11           H  
ATOM    759  N   GLU A  71      -5.004  -8.430   9.760  1.00 90.48           N  
ATOM    760  CA  GLU A  71      -3.979  -8.813   8.788  1.00 90.48           C  
ATOM    761  C   GLU A  71      -4.478  -8.515   7.375  1.00 90.48           C  
ATOM    762  O   GLU A  71      -5.549  -8.965   6.962  1.00 90.48           O  
ATOM    763  CB  GLU A  71      -3.610 -10.297   8.928  1.00 90.48           C  
ATOM    764  CG  GLU A  71      -2.973 -10.603  10.290  1.00 90.48           C  
ATOM    765  CD  GLU A  71      -2.490 -12.056  10.413  1.00 90.48           C  
ATOM    766  OE1 GLU A  71      -1.515 -12.256  11.173  1.00 90.48           O  
ATOM    767  OE2 GLU A  71      -3.092 -12.952   9.779  1.00 90.48           O1-
ATOM    768  H   GLU A  71      -5.902  -8.885   9.668  1.00 90.48           H  
ATOM    769  HA  GLU A  71      -3.072  -8.232   8.957  1.00 90.48           H  
ATOM    770  HB2 GLU A  71      -2.897 -10.549   8.143  1.00 90.48           H  
ATOM    771  HB3 GLU A  71      -4.506 -10.903   8.796  1.00 90.48           H  
ATOM    772  HG2 GLU A  71      -3.697 -10.406  11.081  1.00 90.48           H  
ATOM    773  HG3 GLU A  71      -2.129  -9.929  10.433  1.00 90.48           H  
ATOM    774  N   ILE A  72      -3.709  -7.728   6.624  1.00 90.52           N  
ATOM    775  CA  ILE A  72      -4.076  -7.310   5.272  1.00 90.52           C  
ATOM    776  C   ILE A  72      -3.046  -7.840   4.301  1.00 90.52           C  
ATOM    777  O   ILE A  72      -1.905  -7.386   4.295  1.00 90.52           O  
ATOM    778  CB  ILE A  72      -4.183  -5.785   5.144  1.00 90.52           C  
ATOM    779  CG1 ILE A  72      -5.015  -5.208   6.303  1.00 90.52           C  
ATOM    780  CG2 ILE A  72      -4.779  -5.431   3.759  1.00 90.52           C  
ATOM    781  CD1 ILE A  72      -5.167  -3.711   6.132  1.00 90.52           C  
ATOM    782  H   ILE A  72      -2.867  -7.351   7.035  1.00 90.52           H  
ATOM    783  HA  ILE A  72      -5.048  -7.729   5.012  1.00 90.52           H  
ATOM    784  HB  ILE A  72      -3.183  -5.356   5.209  1.00 90.52           H  
ATOM    785 HG12 ILE A  72      -4.512  -5.386   7.253  1.00 90.52           H  
ATOM    786 HG13 ILE A  72      -5.999  -5.675   6.333  1.00 90.52           H  
ATOM    787 HG21 ILE A  72      -5.844  -5.661   3.748  1.00 90.52           H  
ATOM    788 HG22 ILE A  72      -4.640  -4.369   3.552  1.00 90.52           H  
ATOM    789 HG23 ILE A  72      -4.286  -5.984   2.960  1.00 90.52           H  
ATOM    790 HD11 ILE A  72      -4.216  -3.257   5.854  1.00 90.52           H  
ATOM    791 HD12 ILE A  72      -5.548  -3.263   7.050  1.00 90.52           H  
ATOM    792 HD13 ILE A  72      -5.855  -3.563   5.300  1.00 90.52           H  
ATOM    793  N   HIS A  73      -3.472  -8.752   3.432  1.00 93.63           N  
ATOM    794  CA  HIS A  73      -2.605  -9.337   2.419  1.00 93.63           C  
ATOM    795  C   HIS A  73      -2.813  -8.687   1.056  1.00 93.63           C  
ATOM    796  O   HIS A  73      -3.950  -8.546   0.585  1.00 93.63           O  
ATOM    797  CB  HIS A  73      -2.838 -10.844   2.328  1.00 93.63           C  
ATOM    798  CG  HIS A  73      -2.691 -11.553   3.641  1.00 93.63           C  
ATOM    799  CD2 HIS A  73      -3.684 -11.765   4.559  1.00 93.63           C  
ATOM    800  ND1 HIS A  73      -1.540 -12.127   4.135  1.00 93.63           N  
ATOM    801  CE1 HIS A  73      -1.842 -12.687   5.319  1.00 93.63           C  
ATOM    802  NE2 HIS A  73      -3.135 -12.501   5.601  1.00 93.63           N  
ATOM    803  H   HIS A  73      -4.411  -9.107   3.537  1.00 93.63           H  
ATOM    804  HA  HIS A  73      -1.566  -9.190   2.712  1.00 93.63           H  
ATOM    805  HB2 HIS A  73      -2.112 -11.262   1.630  1.00 93.63           H  
ATOM    806  HB3 HIS A  73      -3.838 -11.041   1.943  1.00 93.63           H  
ATOM    807  HD1 HIS A  73      -0.605 -12.035   3.766  1.00 93.63           H  
ATOM    808  HD2 HIS A  73      -4.712 -11.444   4.485  1.00 93.63           H  
ATOM    809  HE1 HIS A  73      -1.148 -13.183   5.982  1.00 93.63           H  
ATOM    810  N   PHE A  74      -1.714  -8.381   0.378  1.00 93.05           N  
ATOM    811  CA  PHE A  74      -1.717  -7.853  -0.980  1.00 93.05           C  
ATOM    812  C   PHE A  74      -0.461  -8.276  -1.744  1.00 93.05           C  
ATOM    813  O   PHE A  74       0.503  -8.804  -1.191  1.00 93.05           O  
ATOM    814  CB  PHE A  74      -1.900  -6.327  -0.952  1.00 93.05           C  
ATOM    815  CG  PHE A  74      -1.000  -5.611   0.021  1.00 93.05           C  
ATOM    816  CD1 PHE A  74      -1.425  -5.405   1.347  1.00 93.05           C  
ATOM    817  CD2 PHE A  74       0.275  -5.201  -0.388  1.00 93.05           C  
ATOM    818  CE1 PHE A  74      -0.560  -4.823   2.282  1.00 93.05           C  
ATOM    819  CE2 PHE A  74       1.127  -4.599   0.541  1.00 93.05           C  
ATOM    820  CZ  PHE A  74       0.722  -4.433   1.881  1.00 93.05           C  
ATOM    821  H   PHE A  74      -0.816  -8.498   0.826  1.00 93.05           H  
ATOM    822  HA  PHE A  74      -2.562  -8.276  -1.523  1.00 93.05           H  
ATOM    823  HB2 PHE A  74      -2.930  -6.117  -0.665  1.00 93.05           H  
ATOM    824  HB3 PHE A  74      -1.755  -5.911  -1.949  1.00 93.05           H  
ATOM    825  HD1 PHE A  74      -2.404  -5.731   1.663  1.00 93.05           H  
ATOM    826  HD2 PHE A  74       0.609  -5.366  -1.401  1.00 93.05           H  
ATOM    827  HE1 PHE A  74      -0.870  -4.702   3.310  1.00 93.05           H  
ATOM    828  HE2 PHE A  74       2.111  -4.304   0.208  1.00 93.05           H  
ATOM    829  HZ  PHE A  74       1.384  -4.018   2.627  1.00 93.05           H  
ATOM    830  N   GLU A  75      -0.504  -8.075  -3.052  1.00 94.28           N  
ATOM    831  CA  GLU A  75       0.600  -8.339  -3.967  1.00 94.28           C  
ATOM    832  C   GLU A  75       1.051  -7.027  -4.591  1.00 94.28           C  
ATOM    833  O   GLU A  75       0.227  -6.277  -5.108  1.00 94.28           O  
ATOM    834  CB  GLU A  75       0.161  -9.344  -5.036  1.00 94.28           C  
ATOM    835  CG  GLU A  75      -0.140 -10.704  -4.393  1.00 94.28           C  
ATOM    836  CD  GLU A  75      -0.638 -11.755  -5.379  1.00 94.28           C  
ATOM    837  OE1 GLU A  75      -0.710 -12.921  -4.925  1.00 94.28           O  
ATOM    838  OE2 GLU A  75      -1.017 -11.407  -6.521  1.00 94.28           O1-
ATOM    839  H   GLU A  75      -1.343  -7.672  -3.443  1.00 94.28           H  
ATOM    840  HA  GLU A  75       1.448  -8.761  -3.427  1.00 94.28           H  
ATOM    841  HB2 GLU A  75       0.961  -9.463  -5.766  1.00 94.28           H  
ATOM    842  HB3 GLU A  75      -0.729  -8.968  -5.541  1.00 94.28           H  
ATOM    843  HG2 GLU A  75       0.764 -11.071  -3.908  1.00 94.28           H  
ATOM    844  HG3 GLU A  75      -0.906 -10.590  -3.626  1.00 94.28           H  
ATOM    845  N   LEU A  76       2.350  -6.755  -4.534  1.00 91.33           N  
ATOM    846  CA  LEU A  76       2.973  -5.595  -5.151  1.00 91.33           C  
ATOM    847  C   LEU A  76       3.491  -5.966  -6.537  1.00 91.33           C  
ATOM    848  O   LEU A  76       4.243  -6.934  -6.692  1.00 91.33           O  
ATOM    849  CB  LEU A  76       4.115  -5.079  -4.260  1.00 91.33           C  
ATOM    850  CG  LEU A  76       3.699  -4.642  -2.845  1.00 91.33           C  
ATOM    851  CD1 LEU A  76       4.931  -4.102  -2.124  1.00 91.33           C  
ATOM    852  CD2 LEU A  76       2.626  -3.554  -2.861  1.00 91.33           C  
ATOM    853  H   LEU A  76       2.963  -7.424  -4.090  1.00 91.33           H  
ATOM    854  HA  LEU A  76       2.237  -4.801  -5.271  1.00 91.33           H  
ATOM    855  HB2 LEU A  76       4.583  -4.235  -4.766  1.00 91.33           H  
ATOM    856  HB3 LEU A  76       4.867  -5.863  -4.169  1.00 91.33           H  
ATOM    857  HG  LEU A  76       3.322  -5.500  -2.288  1.00 91.33           H  
ATOM    858 HD11 LEU A  76       5.333  -3.242  -2.660  1.00 91.33           H  
ATOM    859 HD12 LEU A  76       4.665  -3.787  -1.115  1.00 91.33           H  
ATOM    860 HD13 LEU A  76       5.696  -4.876  -2.058  1.00 91.33           H  
ATOM    861 HD21 LEU A  76       2.942  -2.725  -3.495  1.00 91.33           H  
ATOM    862 HD22 LEU A  76       1.691  -3.968  -3.237  1.00 91.33           H  
ATOM    863 HD23 LEU A  76       2.457  -3.180  -1.851  1.00 91.33           H  
ATOM    864  N   ASP A  77       3.130  -5.172  -7.541  1.00 89.97           N  
ATOM    865  CA  ASP A  77       3.782  -5.237  -8.845  1.00 89.97           C  
ATOM    866  C   ASP A  77       5.194  -4.614  -8.801  1.00 89.97           C  
ATOM    867  O   ASP A  77       5.629  -4.053  -7.797  1.00 89.97           O  
ATOM    868  CB  ASP A  77       2.859  -4.661  -9.940  1.00 89.97           C  
ATOM    869  CG  ASP A  77       2.855  -3.135 -10.108  1.00 89.97           C  
ATOM    870  OD1 ASP A  77       3.592  -2.434  -9.383  1.00 89.97           O  
ATOM    871  OD2 ASP A  77       2.225  -2.662 -11.076  1.00 89.97           O1-
ATOM    872  H   ASP A  77       2.480  -4.421  -7.357  1.00 89.97           H  
ATOM    873  HA  ASP A  77       3.917  -6.292  -9.084  1.00 89.97           H  
ATOM    874  HB2 ASP A  77       3.179  -5.090 -10.890  1.00 89.97           H  
ATOM    875  HB3 ASP A  77       1.839  -5.003  -9.763  1.00 89.97           H  
ATOM    876  N   LYS A  78       5.927  -4.667  -9.917  1.00 85.46           N  
ATOM    877  CA  LYS A  78       7.288  -4.101 -10.034  1.00 85.46           C  
ATOM    878  C   LYS A  78       7.400  -2.589  -9.754  1.00 85.46           C  
ATOM    879  O   LYS A  78       8.509  -2.076  -9.651  1.00 85.46           O  
ATOM    880  CB  LYS A  78       7.849  -4.430 -11.426  1.00 85.46           C  
ATOM    881  CG  LYS A  78       7.088  -3.705 -12.552  1.00 85.46           C  
ATOM    882  CD  LYS A  78       7.658  -4.066 -13.925  1.00 85.46           C  
ATOM    883  CE  LYS A  78       6.865  -3.335 -15.013  1.00 85.46           C  
ATOM    884  NZ  LYS A  78       7.351  -3.690 -16.370  1.00 85.46           N1+
ATOM    885  H   LYS A  78       5.513  -5.119 -10.720  1.00 85.46           H  
ATOM    886  HA  LYS A  78       7.917  -4.578  -9.283  1.00 85.46           H  
ATOM    887  HB2 LYS A  78       7.797  -5.508 -11.582  1.00 85.46           H  
ATOM    888  HB3 LYS A  78       8.899  -4.136 -11.456  1.00 85.46           H  
ATOM    889  HG2 LYS A  78       6.035  -3.982 -12.522  1.00 85.46           H  
ATOM    890  HG3 LYS A  78       7.172  -2.627 -12.416  1.00 85.46           H  
ATOM    891  HD2 LYS A  78       7.583  -5.144 -14.071  1.00 85.46           H  
ATOM    892  HD3 LYS A  78       8.706  -3.769 -13.966  1.00 85.46           H  
ATOM    893  HE2 LYS A  78       6.958  -2.262 -14.843  1.00 85.46           H  
ATOM    894  HE3 LYS A  78       5.813  -3.599 -14.908  1.00 85.46           H  
ATOM    895  HZ1 LYS A  78       6.814  -3.213 -17.079  1.00 85.46           H  
ATOM    896  HZ2 LYS A  78       7.264  -4.684 -16.526  1.00 85.46           H  
ATOM    897  HZ3 LYS A  78       8.323  -3.436 -16.476  1.00 85.46           H  
ATOM    898  N   ASN A  79       6.280  -1.871  -9.696  1.00 83.23           N  
ATOM    899  CA  ASN A  79       6.191  -0.445  -9.394  1.00 83.23           C  
ATOM    900  C   ASN A  79       5.579  -0.191  -8.005  1.00 83.23           C  
ATOM    901  O   ASN A  79       5.125   0.922  -7.750  1.00 83.23           O  
ATOM    902  CB  ASN A  79       5.385   0.262 -10.493  1.00 83.23           C  
ATOM    903  CG  ASN A  79       5.949   0.092 -11.885  1.00 83.23           C  
ATOM    904  ND2 ASN A  79       5.118  -0.314 -12.816  1.00 83.23           N  
ATOM    905  OD1 ASN A  79       7.110   0.346 -12.177  1.00 83.23           O  
ATOM    906  H   ASN A  79       5.400  -2.366  -9.692  1.00 83.23           H  
ATOM    907  HA  ASN A  79       7.193  -0.016  -9.371  1.00 83.23           H  
ATOM    908  HB2 ASN A  79       5.349   1.331 -10.282  1.00 83.23           H  
ATOM    909  HB3 ASN A  79       4.362  -0.112 -10.463  1.00 83.23           H  
ATOM    910 HD21 ASN A  79       4.187  -0.586 -12.534  1.00 83.23           H  
ATOM    911 HD22 ASN A  79       5.440  -0.299 -13.774  1.00 83.23           H  
ATOM    912  N   CYS A  80       5.563  -1.200  -7.125  1.00 87.03           N  
ATOM    913  CA  CYS A  80       4.955  -1.146  -5.794  1.00 87.03           C  
ATOM    914  C   CYS A  80       3.439  -0.920  -5.811  1.00 87.03           C  
ATOM    915  O   CYS A  80       2.865  -0.482  -4.814  1.00 87.03           O  
ATOM    916  CB  CYS A  80       5.674  -0.117  -4.916  1.00 87.03           C  
ATOM    917  SG  CYS A  80       7.467  -0.276  -4.852  1.00 87.03           S  
ATOM    918  H   CYS A  80       5.878  -2.109  -7.434  1.00 87.03           H  
ATOM    919  HA  CYS A  80       5.112  -2.124  -5.337  1.00 87.03           H  
ATOM    920  HB2 CYS A  80       5.428   0.881  -5.280  1.00 87.03           H  
ATOM    921  HB3 CYS A  80       5.288  -0.189  -3.899  1.00 87.03           H  
ATOM    922  N   TRP A  81       2.773  -1.200  -6.931  1.00 88.14           N  
ATOM    923  CA  TRP A  81       1.342  -0.980  -7.043  1.00 88.14           C  
ATOM    924  C   TRP A  81       0.595  -2.190  -6.457  1.00 88.14           C  
ATOM    925  O   TRP A  81       0.841  -3.314  -6.909  1.00 88.14           O  
ATOM    926  CB  TRP A  81       0.998  -0.614  -8.491  1.00 88.14           C  
ATOM    927  CG  TRP A  81       0.071   0.542  -8.741  1.00 88.14           C  
ATOM    928  CD1 TRP A  81      -0.389   0.830  -9.976  1.00 88.14           C  
ATOM    929  CD2 TRP A  81      -0.598   1.493  -7.841  1.00 88.14           C  
ATOM    930  CE2 TRP A  81      -1.567   2.199  -8.616  1.00 88.14           C  
ATOM    931  CE3 TRP A  81      -0.579   1.819  -6.468  1.00 88.14           C  
ATOM    932  NE1 TRP A  81      -1.329   1.831  -9.913  1.00 88.14           N  
ATOM    933  CZ2 TRP A  81      -2.554   3.013  -8.063  1.00 88.14           C  
ATOM    934  CZ3 TRP A  81      -1.644   2.536  -5.906  1.00 88.14           C  
ATOM    935  CH2 TRP A  81      -2.618   3.144  -6.680  1.00 88.14           C  
ATOM    936  H   TRP A  81       3.259  -1.588  -7.726  1.00 88.14           H  
ATOM    937  HA  TRP A  81       1.131  -0.108  -6.425  1.00 88.14           H  
ATOM    938  HB2 TRP A  81       0.588  -1.497  -8.983  1.00 88.14           H  
ATOM    939  HB3 TRP A  81       1.919  -0.368  -9.019  1.00 88.14           H  
ATOM    940  HD1 TRP A  81      -0.120   0.264 -10.856  1.00 88.14           H  
ATOM    941  HE1 TRP A  81      -1.936   2.059 -10.688  1.00 88.14           H  
ATOM    942  HE3 TRP A  81       0.198   1.461  -5.809  1.00 88.14           H  
ATOM    943  HZ2 TRP A  81      -3.331   3.424  -8.690  1.00 88.14           H  
ATOM    944  HZ3 TRP A  81      -1.799   2.596  -4.839  1.00 88.14           H  
ATOM    945  HH2 TRP A  81      -3.437   3.665  -6.207  1.00 88.14           H  
ATOM    946  N   PRO A  82      -0.252  -2.013  -5.422  1.00 90.31           N  
ATOM    947  CA  PRO A  82      -0.819  -3.118  -4.682  1.00 90.31           C  
ATOM    948  C   PRO A  82      -2.063  -3.665  -5.378  1.00 90.31           C  
ATOM    949  O   PRO A  82      -2.904  -2.935  -5.907  1.00 90.31           O  
ATOM    950  CB  PRO A  82      -1.153  -2.556  -3.298  1.00 90.31           C  
ATOM    951  CG  PRO A  82      -1.644  -1.158  -3.661  1.00 90.31           C  
ATOM    952  CD  PRO A  82      -0.714  -0.777  -4.808  1.00 90.31           C  
ATOM    953  HA  PRO A  82      -0.082  -3.914  -4.577  1.00 90.31           H  
ATOM    954  HB2 PRO A  82      -0.247  -2.491  -2.696  1.00 90.31           H  
ATOM    955  HB3 PRO A  82      -1.918  -3.139  -2.785  1.00 90.31           H  
ATOM    956  HG2 PRO A  82      -2.673  -1.206  -4.016  1.00 90.31           H  
ATOM    957  HG3 PRO A  82      -1.592  -0.448  -2.835  1.00 90.31           H  
ATOM    958  HD2 PRO A  82      -1.311  -0.226  -5.534  1.00 90.31           H  
ATOM    959  HD3 PRO A  82       0.132  -0.208  -4.422  1.00 90.31           H  
ATOM    960  N   ARG A  83      -2.236  -4.975  -5.264  1.00 91.41           N  
ATOM    961  CA  ARG A  83      -3.493  -5.675  -5.493  1.00 91.41           C  
ATOM    962  C   ARG A  83      -3.870  -6.406  -4.214  1.00 91.41           C  
ATOM    963  O   ARG A  83      -3.157  -7.319  -3.802  1.00 91.41           O  
ATOM    964  CB  ARG A  83      -3.313  -6.608  -6.694  1.00 91.41           C  
ATOM    965  CG  ARG A  83      -4.605  -7.370  -7.013  1.00 91.41           C  
ATOM    966  CD  ARG A  83      -4.460  -8.197  -8.292  1.00 91.41           C  
ATOM    967  NE  ARG A  83      -3.445  -9.263  -8.162  1.00 91.41           N  
ATOM    968  CZ  ARG A  83      -2.918  -9.957  -9.151  1.00 91.41           C  
ATOM    969  NH1 ARG A  83      -3.234  -9.729 -10.396  1.00 91.41           N1+
ATOM    970  NH2 ARG A  83      -2.064 -10.905  -8.925  1.00 91.41           N  
ATOM    971  H   ARG A  83      -1.438  -5.511  -4.953  1.00 91.41           H  
ATOM    972  HA  ARG A  83      -4.275  -4.952  -5.725  1.00 91.41           H  
ATOM    973  HB2 ARG A  83      -3.029  -6.010  -7.559  1.00 91.41           H  
ATOM    974  HB3 ARG A  83      -2.510  -7.314  -6.485  1.00 91.41           H  
ATOM    975  HG2 ARG A  83      -4.861  -8.035  -6.188  1.00 91.41           H  
ATOM    976  HG3 ARG A  83      -5.418  -6.657  -7.151  1.00 91.41           H  
ATOM    977  HD2 ARG A  83      -5.425  -8.653  -8.514  1.00 91.41           H  
ATOM    978  HD3 ARG A  83      -4.197  -7.524  -9.107  1.00 91.41           H  
ATOM    979  HE  ARG A  83      -3.108  -9.493  -7.238  1.00 91.41           H  
ATOM    980 HH11 ARG A  83      -2.792 -10.258 -11.134  1.00 91.41           H  
ATOM    981 HH12 ARG A  83      -3.904  -8.999 -10.592  1.00 91.41           H  
ATOM    982 HH21 ARG A  83      -1.746 -11.084  -7.983  1.00 91.41           H  
ATOM    983 HH22 ARG A  83      -1.649 -11.456  -9.664  1.00 91.41           H  
ATOM    984  N   LEU A  84      -4.985  -6.019  -3.594  1.00 90.62           N  
ATOM    985  CA  LEU A  84      -5.524  -6.734  -2.435  1.00 90.62           C  
ATOM    986  C   LEU A  84      -5.811  -8.195  -2.798  1.00 90.62           C  
ATOM    987  O   LEU A  84      -6.373  -8.483  -3.859  1.00 90.62           O  
ATOM    988  CB  LEU A  84      -6.800  -6.046  -1.923  1.00 90.62           C  
ATOM    989  CG  LEU A  84      -6.583  -4.702  -1.203  1.00 90.62           C  
ATOM    990  CD1 LEU A  84      -7.955  -4.108  -0.895  1.00 90.62           C  
ATOM    991  CD2 LEU A  84      -5.819  -4.876   0.113  1.00 90.62           C  
ATOM    992  H   LEU A  84      -5.515  -5.249  -3.975  1.00 90.62           H  
ATOM    993  HA  LEU A  84      -4.781  -6.739  -1.637  1.00 90.62           H  
ATOM    994  HB2 LEU A  84      -7.474  -5.896  -2.766  1.00 90.62           H  
ATOM    995  HB3 LEU A  84      -7.300  -6.721  -1.229  1.00 90.62           H  
ATOM    996  HG  LEU A  84      -6.040  -4.015  -1.851  1.00 90.62           H  
ATOM    997 HD11 LEU A  84      -8.495  -3.923  -1.823  1.00 90.62           H  
ATOM    998 HD12 LEU A  84      -8.529  -4.796  -0.273  1.00 90.62           H  
ATOM    999 HD13 LEU A  84      -7.853  -3.163  -0.361  1.00 90.62           H  
ATOM   1000 HD21 LEU A  84      -6.294  -5.644   0.723  1.00 90.62           H  
ATOM   1001 HD22 LEU A  84      -4.781  -5.147  -0.081  1.00 90.62           H  
ATOM   1002 HD23 LEU A  84      -5.819  -3.942   0.675  1.00 90.62           H  
ATOM   1003  N   ARG A  85      -5.431  -9.120  -1.913  1.00 91.66           N  
ATOM   1004  CA  ARG A  85      -5.855 -10.519  -2.028  1.00 91.66           C  
ATOM   1005  C   ARG A  85      -7.331 -10.653  -1.659  1.00 91.66           C  
ATOM   1006  O   ARG A  85      -7.876  -9.843  -0.914  1.00 91.66           O  
ATOM   1007  CB  ARG A  85      -4.963 -11.443  -1.189  1.00 91.66           C  
ATOM   1008  CG  ARG A  85      -3.580 -11.605  -1.835  1.00 91.66           C  
ATOM   1009  CD  ARG A  85      -2.810 -12.762  -1.193  1.00 91.66           C  
ATOM   1010  NE  ARG A  85      -1.648 -13.137  -2.014  1.00 91.66           N  
ATOM   1011  CZ  ARG A  85      -0.893 -14.206  -1.876  1.00 91.66           C  
ATOM   1012  NH1 ARG A  85      -1.076 -15.074  -0.920  1.00 91.66           N1+
ATOM   1013  NH2 ARG A  85       0.054 -14.417  -2.738  1.00 91.66           N  
ATOM   1014  H   ARG A  85      -5.003  -8.813  -1.051  1.00 91.66           H  
ATOM   1015  HA  ARG A  85      -5.777 -10.813  -3.074  1.00 91.66           H  
ATOM   1016  HB2 ARG A  85      -4.866 -11.055  -0.175  1.00 91.66           H  
ATOM   1017  HB3 ARG A  85      -5.438 -12.423  -1.134  1.00 91.66           H  
ATOM   1018  HG2 ARG A  85      -3.009 -10.682  -1.737  1.00 91.66           H  
ATOM   1019  HG3 ARG A  85      -3.711 -11.825  -2.895  1.00 91.66           H  
ATOM   1020  HD2 ARG A  85      -3.474 -13.621  -1.105  1.00 91.66           H  
ATOM   1021  HD3 ARG A  85      -2.483 -12.468  -0.196  1.00 91.66           H  
ATOM   1022  HE  ARG A  85      -1.454 -12.595  -2.844  1.00 91.66           H  
ATOM   1023 HH11 ARG A  85      -0.462 -15.869  -0.823  1.00 91.66           H  
ATOM   1024 HH12 ARG A  85      -1.792 -14.890  -0.231  1.00 91.66           H  
ATOM   1025 HH21 ARG A  85       0.647 -15.233  -2.690  1.00 91.66           H  
ATOM   1026 HH22 ARG A  85       0.009 -13.876  -3.590  1.00 91.66           H  
ATOM   1027  N   HIS A  86      -7.981 -11.683  -2.197  1.00 87.92           N  
ATOM   1028  CA  HIS A  86      -9.389 -11.952  -1.913  1.00 87.92           C  
ATOM   1029  C   HIS A  86      -9.616 -12.090  -0.400  1.00 87.92           C  
ATOM   1030  O   HIS A  86      -8.895 -12.833   0.260  1.00 87.92           O  
ATOM   1031  CB  HIS A  86      -9.828 -13.219  -2.660  1.00 87.92           C  
ATOM   1032  CG  HIS A  86     -11.319 -13.433  -2.635  1.00 87.92           C  
ATOM   1033  CD2 HIS A  86     -12.084 -13.807  -1.561  1.00 87.92           C  
ATOM   1034  ND1 HIS A  86     -12.173 -13.278  -3.704  1.00 87.92           N  
ATOM   1035  CE1 HIS A  86     -13.420 -13.546  -3.283  1.00 87.92           C  
ATOM   1036  NE2 HIS A  86     -13.414 -13.863  -1.983  1.00 87.92           N  
ATOM   1037  H   HIS A  86      -7.466 -12.343  -2.762  1.00 87.92           H  
ATOM   1038  HA  HIS A  86      -9.979 -11.111  -2.278  1.00 87.92           H  
ATOM   1039  HB2 HIS A  86      -9.511 -13.146  -3.700  1.00 87.92           H  
ATOM   1040  HB3 HIS A  86      -9.339 -14.087  -2.218  1.00 87.92           H  
ATOM   1041  HD1 HIS A  86     -11.915 -13.018  -4.645  1.00 87.92           H  
ATOM   1042  HD2 HIS A  86     -11.727 -14.020  -0.564  1.00 87.92           H  
ATOM   1043  HE1 HIS A  86     -14.309 -13.508  -3.896  1.00 87.92           H  
ATOM   1044  N   GLY A  87     -10.615 -11.382   0.130  1.00 87.14           N  
ATOM   1045  CA  GLY A  87     -10.943 -11.378   1.559  1.00 87.14           C  
ATOM   1046  C   GLY A  87     -10.139 -10.386   2.407  1.00 87.14           C  
ATOM   1047  O   GLY A  87     -10.523 -10.144   3.546  1.00 87.14           O  
ATOM   1048  H   GLY A  87     -11.152 -10.773  -0.471  1.00 87.14           H  
ATOM   1049  HA2 GLY A  87     -12.000 -11.139   1.681  1.00 87.14           H  
ATOM   1050  HA3 GLY A  87     -10.774 -12.373   1.971  1.00 87.14           H  
ATOM   1051  N   SER A  88      -9.085  -9.766   1.865  1.00 90.30           N  
ATOM   1052  CA  SER A  88      -8.360  -8.690   2.547  1.00 90.30           C  
ATOM   1053  C   SER A  88      -9.105  -7.361   2.428  1.00 90.30           C  
ATOM   1054  O   SER A  88      -9.553  -6.985   1.342  1.00 90.30           O  
ATOM   1055  CB  SER A  88      -6.962  -8.486   1.961  1.00 90.30           C  
ATOM   1056  OG  SER A  88      -6.140  -9.628   2.073  1.00 90.30           O  
ATOM   1057  H   SER A  88      -8.789 -10.007   0.930  1.00 90.30           H  
ATOM   1058  HA  SER A  88      -8.251  -8.944   3.601  1.00 90.30           H  
ATOM   1059  HB2 SER A  88      -6.478  -7.662   2.484  1.00 90.30           H  
ATOM   1060  HB3 SER A  88      -7.052  -8.213   0.910  1.00 90.30           H  
ATOM   1061  HG  SER A  88      -5.362  -9.439   1.544  1.00 90.30           H  
ATOM   1062  N   ALA A  89      -9.156  -6.607   3.523  1.00 91.25           N  
ATOM   1063  CA  ALA A  89      -9.633  -5.230   3.538  1.00 91.25           C  
ATOM   1064  C   ALA A  89      -8.906  -4.428   4.620  1.00 91.25           C  
ATOM   1065  O   ALA A  89      -8.547  -4.970   5.665  1.00 91.25           O  
ATOM   1066  CB  ALA A  89     -11.149  -5.219   3.770  1.00 91.25           C  
ATOM   1067  H   ALA A  89      -8.792  -6.969   4.392  1.00 91.25           H  
ATOM   1068  HA  ALA A  89      -9.425  -4.765   2.574  1.00 91.25           H  
ATOM   1069  HB1 ALA A  89     -11.510  -4.191   3.788  1.00 91.25           H  
ATOM   1070  HB2 ALA A  89     -11.379  -5.695   4.723  1.00 91.25           H  
ATOM   1071  HB3 ALA A  89     -11.649  -5.760   2.967  1.00 91.25           H  
ATOM   1072  N   VAL A  90      -8.723  -3.131   4.378  1.00 88.43           N  
ATOM   1073  CA  VAL A  90      -8.252  -2.202   5.409  1.00 88.43           C  
ATOM   1074  C   VAL A  90      -9.385  -1.907   6.388  1.00 88.43           C  
ATOM   1075  O   VAL A  90     -10.476  -1.543   5.935  1.00 88.43           O  
ATOM   1076  CB  VAL A  90      -7.635  -0.930   4.805  1.00 88.43           C  
ATOM   1077  CG1 VAL A  90      -7.077   0.000   5.883  1.00 88.43           C  
ATOM   1078  CG2 VAL A  90      -6.480  -1.245   3.844  1.00 88.43           C  
ATOM   1079  H   VAL A  90      -9.052  -2.751   3.502  1.00 88.43           H  
ATOM   1080  HA  VAL A  90      -7.473  -2.702   5.985  1.00 88.43           H  
ATOM   1081  HB  VAL A  90      -8.404  -0.394   4.248  1.00 88.43           H  
ATOM   1082 HG11 VAL A  90      -7.869   0.320   6.561  1.00 88.43           H  
ATOM   1083 HG12 VAL A  90      -6.285  -0.490   6.448  1.00 88.43           H  
ATOM   1084 HG13 VAL A  90      -6.667   0.891   5.407  1.00 88.43           H  
ATOM   1085 HG21 VAL A  90      -5.626  -1.656   4.383  1.00 88.43           H  
ATOM   1086 HG22 VAL A  90      -6.148  -0.315   3.383  1.00 88.43           H  
ATOM   1087 HG23 VAL A  90      -6.799  -1.931   3.060  1.00 88.43           H  
ATOM   1088  N   PRO A  91      -9.169  -2.078   7.708  1.00 88.26           N  
ATOM   1089  CA  PRO A  91     -10.211  -1.851   8.696  1.00 88.26           C  
ATOM   1090  C   PRO A  91     -10.673  -0.384   8.692  1.00 88.26           C  
ATOM   1091  O   PRO A  91      -9.880   0.519   8.404  1.00 88.26           O  
ATOM   1092  CB  PRO A  91      -9.628  -2.282  10.046  1.00 88.26           C  
ATOM   1093  CG  PRO A  91      -8.120  -2.155   9.847  1.00 88.26           C  
ATOM   1094  CD  PRO A  91      -7.934  -2.482   8.372  1.00 88.26           C  
ATOM   1095  HA  PRO A  91     -11.047  -2.507   8.454  1.00 88.26           H  
ATOM   1096  HB2 PRO A  91      -9.878  -3.327  10.230  1.00 88.26           H  
ATOM   1097  HB3 PRO A  91      -9.979  -1.661  10.870  1.00 88.26           H  
ATOM   1098  HG2 PRO A  91      -7.561  -2.838  10.487  1.00 88.26           H  
ATOM   1099  HG3 PRO A  91      -7.805  -1.127  10.026  1.00 88.26           H  
ATOM   1100  HD2 PRO A  91      -7.787  -3.555   8.246  1.00 88.26           H  
ATOM   1101  HD3 PRO A  91      -7.074  -1.930   7.994  1.00 88.26           H  
ATOM   1102  N   PRO A  92     -11.951  -0.117   9.021  1.00 86.62           N  
ATOM   1103  CA  PRO A  92     -12.460   1.244   9.133  1.00 86.62           C  
ATOM   1104  C   PRO A  92     -11.618   2.094  10.088  1.00 86.62           C  
ATOM   1105  O   PRO A  92     -11.211   1.626  11.147  1.00 86.62           O  
ATOM   1106  CB  PRO A  92     -13.901   1.111   9.637  1.00 86.62           C  
ATOM   1107  CG  PRO A  92     -14.308  -0.289   9.186  1.00 86.62           C  
ATOM   1108  CD  PRO A  92     -13.008  -1.079   9.298  1.00 86.62           C  
ATOM   1109  HA  PRO A  92     -12.461   1.695   8.140  1.00 86.62           H  
ATOM   1110  HB2 PRO A  92     -14.549   1.878   9.212  1.00 86.62           H  
ATOM   1111  HB3 PRO A  92     -13.925   1.155  10.726  1.00 86.62           H  
ATOM   1112  HG2 PRO A  92     -14.628  -0.260   8.145  1.00 86.62           H  
ATOM   1113  HG3 PRO A  92     -15.091  -0.708   9.819  1.00 86.62           H  
ATOM   1114  HD2 PRO A  92     -12.890  -1.464  10.310  1.00 86.62           H  
ATOM   1115  HD3 PRO A  92     -13.019  -1.895   8.575  1.00 86.62           H  
ATOM   1116  N   GLY A  93     -11.383   3.353   9.718  1.00 84.47           N  
ATOM   1117  CA  GLY A  93     -10.554   4.274  10.504  1.00 84.47           C  
ATOM   1118  C   GLY A  93      -9.058   4.195  10.198  1.00 84.47           C  
ATOM   1119  O   GLY A  93      -8.315   5.041  10.683  1.00 84.47           O  
ATOM   1120  H   GLY A  93     -11.710   3.659   8.813  1.00 84.47           H  
ATOM   1121  HA2 GLY A  93     -10.682   4.064  11.566  1.00 84.47           H  
ATOM   1122  HA3 GLY A  93     -10.880   5.298  10.322  1.00 84.47           H  
ATOM   1123  N   TYR A  94      -8.625   3.266   9.343  1.00 85.27           N  
ATOM   1124  CA  TYR A  94      -7.236   3.143   8.911  1.00 85.27           C  
ATOM   1125  C   TYR A  94      -7.102   3.238   7.394  1.00 85.27           C  
ATOM   1126  O   TYR A  94      -8.060   3.075   6.635  1.00 85.27           O  
ATOM   1127  CB  TYR A  94      -6.636   1.839   9.448  1.00 85.27           C  
ATOM   1128  CG  TYR A  94      -6.646   1.764  10.959  1.00 85.27           C  
ATOM   1129  CD1 TYR A  94      -5.616   2.375  11.701  1.00 85.27           C  
ATOM   1130  CD2 TYR A  94      -7.718   1.137  11.625  1.00 85.27           C  
ATOM   1131  CE1 TYR A  94      -5.655   2.352  13.109  1.00 85.27           C  
ATOM   1132  CE2 TYR A  94      -7.741   1.084  13.030  1.00 85.27           C  
ATOM   1133  CZ  TYR A  94      -6.713   1.697  13.774  1.00 85.27           C  
ATOM   1134  OH  TYR A  94      -6.759   1.680  15.130  1.00 85.27           O  
ATOM   1135  H   TYR A  94      -9.268   2.566   9.002  1.00 85.27           H  
ATOM   1136  HA  TYR A  94      -6.650   3.960   9.331  1.00 85.27           H  
ATOM   1137  HB2 TYR A  94      -7.192   0.995   9.038  1.00 85.27           H  
ATOM   1138  HB3 TYR A  94      -5.605   1.748   9.108  1.00 85.27           H  
ATOM   1139  HD1 TYR A  94      -4.806   2.881  11.197  1.00 85.27           H  
ATOM   1140  HD2 TYR A  94      -8.541   0.721  11.062  1.00 85.27           H  
ATOM   1141  HE1 TYR A  94      -4.885   2.844  13.683  1.00 85.27           H  
ATOM   1142  HE2 TYR A  94      -8.559   0.609  13.550  1.00 85.27           H  
ATOM   1143  HH  TYR A  94      -6.067   2.227  15.510  1.00 85.27           H  
ATOM   1144  N   SER A  95      -5.873   3.496   6.967  1.00 87.08           N  
ATOM   1145  CA  SER A  95      -5.453   3.522   5.576  1.00 87.08           C  
ATOM   1146  C   SER A  95      -4.105   2.817   5.437  1.00 87.08           C  
ATOM   1147  O   SER A  95      -3.224   2.996   6.279  1.00 87.08           O  
ATOM   1148  CB  SER A  95      -5.417   4.965   5.073  1.00 87.08           C  
ATOM   1149  OG  SER A  95      -4.560   5.779   5.855  1.00 87.08           O  
ATOM   1150  H   SER A  95      -5.159   3.657   7.662  1.00 87.08           H  
ATOM   1151  HA  SER A  95      -6.189   2.990   4.973  1.00 87.08           H  
ATOM   1152  HB2 SER A  95      -5.077   4.968   4.038  1.00 87.08           H  
ATOM   1153  HB3 SER A  95      -6.426   5.377   5.107  1.00 87.08           H  
ATOM   1154  HG  SER A  95      -4.684   5.559   6.781  1.00 87.08           H  
ATOM   1155  N   ALA A  96      -3.939   2.000   4.395  1.00 86.54           N  
ATOM   1156  CA  ALA A  96      -2.643   1.406   4.074  1.00 86.54           C  
ATOM   1157  C   ALA A  96      -1.924   2.260   3.037  1.00 86.54           C  
ATOM   1158  O   ALA A  96      -2.478   2.521   1.968  1.00 86.54           O  
ATOM   1159  CB  ALA A  96      -2.800  -0.050   3.628  1.00 86.54           C  
ATOM   1160  H   ALA A  96      -4.703   1.893   3.742  1.00 86.54           H  
ATOM   1161  HA  ALA A  96      -2.020   1.403   4.968  1.00 86.54           H  
ATOM   1162  HB1 ALA A  96      -1.818  -0.520   3.583  1.00 86.54           H  
ATOM   1163  HB2 ALA A  96      -3.248  -0.092   2.635  1.00 86.54           H  
ATOM   1164  HB3 ALA A  96      -3.426  -0.589   4.339  1.00 86.54           H  
ATOM   1165  N   HIS A  97      -0.699   2.669   3.354  1.00 86.37           N  
ATOM   1166  CA  HIS A  97       0.142   3.494   2.501  1.00 86.37           C  
ATOM   1167  C   HIS A  97       1.285   2.654   1.955  1.00 86.37           C  
ATOM   1168  O   HIS A  97       2.033   2.048   2.721  1.00 86.37           O  
ATOM   1169  CB  HIS A  97       0.644   4.727   3.259  1.00 86.37           C  
ATOM   1170  CG  HIS A  97      -0.454   5.707   3.579  1.00 86.37           C  
ATOM   1171  CD2 HIS A  97      -1.442   5.522   4.498  1.00 86.37           C  
ATOM   1172  ND1 HIS A  97      -0.640   6.943   2.957  1.00 86.37           N  
ATOM   1173  CE1 HIS A  97      -1.741   7.471   3.515  1.00 86.37           C  
ATOM   1174  NE2 HIS A  97      -2.249   6.631   4.431  1.00 86.37           N  
ATOM   1175  H   HIS A  97      -0.302   2.375   4.235  1.00 86.37           H  
ATOM   1176  HA  HIS A  97      -0.455   3.868   1.669  1.00 86.37           H  
ATOM   1177  HB2 HIS A  97       1.390   5.237   2.650  1.00 86.37           H  
ATOM   1178  HB3 HIS A  97       1.123   4.410   4.186  1.00 86.37           H  
ATOM   1179  HD2 HIS A  97      -1.566   4.666   5.146  1.00 86.37           H  
ATOM   1180  HE1 HIS A  97      -2.164   8.428   3.250  1.00 86.37           H  
ATOM   1181  HE2 HIS A  97      -3.097   6.761   4.963  1.00 86.37           H  
ATOM   1182  N   ILE A  98       1.430   2.625   0.630  1.00 86.92           N  
ATOM   1183  CA  ILE A  98       2.614   2.060  -0.027  1.00 86.92           C  
ATOM   1184  C   ILE A  98       3.305   3.173  -0.786  1.00 86.92           C  
ATOM   1185  O   ILE A  98       2.685   3.809  -1.630  1.00 86.92           O  
ATOM   1186  CB  ILE A  98       2.302   0.847  -0.929  1.00 86.92           C  
ATOM   1187  CG1 ILE A  98       1.616  -0.286  -0.131  1.00 86.92           C  
ATOM   1188  CG2 ILE A  98       3.594   0.312  -1.570  1.00 86.92           C  
ATOM   1189  CD1 ILE A  98       0.110  -0.340  -0.378  1.00 86.92           C  
ATOM   1190  H   ILE A  98       0.768   3.149   0.076  1.00 86.92           H  
ATOM   1191  HA  ILE A  98       3.302   1.707   0.741  1.00 86.92           H  
ATOM   1192  HB  ILE A  98       1.662   1.157  -1.755  1.00 86.92           H  
ATOM   1193 HG12 ILE A  98       2.025  -1.252  -0.428  1.00 86.92           H  
ATOM   1194 HG13 ILE A  98       1.807  -0.173   0.937  1.00 86.92           H  
ATOM   1195 HG21 ILE A  98       4.021   1.058  -2.240  1.00 86.92           H  
ATOM   1196 HG22 ILE A  98       4.323   0.062  -0.799  1.00 86.92           H  
ATOM   1197 HG23 ILE A  98       3.374  -0.578  -2.160  1.00 86.92           H  
ATOM   1198 HD11 ILE A  98      -0.367   0.584  -0.052  1.00 86.92           H  
ATOM   1199 HD12 ILE A  98      -0.046  -0.484  -1.447  1.00 86.92           H  
ATOM   1200 HD13 ILE A  98      -0.320  -1.179   0.167  1.00 86.92           H  
ATOM   1201  N   TYR A  99       4.576   3.398  -0.498  1.00 84.42           N  
ATOM   1202  CA  TYR A  99       5.408   4.412  -1.119  1.00 84.42           C  
ATOM   1203  C   TYR A  99       6.522   3.766  -1.934  1.00 84.42           C  
ATOM   1204  O   TYR A  99       7.191   2.838  -1.478  1.00 84.42           O  
ATOM   1205  CB  TYR A  99       5.967   5.331  -0.035  1.00 84.42           C  
ATOM   1206  CG  TYR A  99       6.988   6.324  -0.549  1.00 84.42           C  
ATOM   1207  CD1 TYR A  99       8.360   6.106  -0.331  1.00 84.42           C  
ATOM   1208  CD2 TYR A  99       6.563   7.466  -1.247  1.00 84.42           C  
ATOM   1209  CE1 TYR A  99       9.305   7.056  -0.759  1.00 84.42           C  
ATOM   1210  CE2 TYR A  99       7.496   8.437  -1.643  1.00 84.42           C  
ATOM   1211  CZ  TYR A  99       8.872   8.226  -1.414  1.00 84.42           C  
ATOM   1212  OH  TYR A  99       9.773   9.160  -1.815  1.00 84.42           O  
ATOM   1213  H   TYR A  99       5.003   2.818   0.210  1.00 84.42           H  
ATOM   1214  HA  TYR A  99       4.805   5.023  -1.792  1.00 84.42           H  
ATOM   1215  HB2 TYR A  99       6.425   4.724   0.746  1.00 84.42           H  
ATOM   1216  HB3 TYR A  99       5.140   5.872   0.425  1.00 84.42           H  
ATOM   1217  HD1 TYR A  99       8.685   5.197   0.154  1.00 84.42           H  
ATOM   1218  HD2 TYR A  99       5.508   7.623  -1.417  1.00 84.42           H  
ATOM   1219  HE1 TYR A  99      10.360   6.902  -0.584  1.00 84.42           H  
ATOM   1220  HE2 TYR A  99       7.146   9.360  -2.080  1.00 84.42           H  
ATOM   1221  HH  TYR A  99       9.340   9.916  -2.219  1.00 84.42           H  
ATOM   1222  N   LEU A 100       6.745   4.300  -3.130  1.00 82.21           N  
ATOM   1223  CA  LEU A 100       7.922   4.018  -3.937  1.00 82.21           C  
ATOM   1224  C   LEU A 100       8.763   5.288  -4.039  1.00 82.21           C  
ATOM   1225  O   LEU A 100       8.282   6.315  -4.535  1.00 82.21           O  
ATOM   1226  CB  LEU A 100       7.480   3.484  -5.307  1.00 82.21           C  
ATOM   1227  CG  LEU A 100       8.630   3.325  -6.315  1.00 82.21           C  
ATOM   1228  CD1 LEU A 100       9.746   2.376  -5.872  1.00 82.21           C  
ATOM   1229  CD2 LEU A 100       8.087   2.804  -7.644  1.00 82.21           C  
ATOM   1230  H   LEU A 100       6.149   5.060  -3.424  1.00 82.21           H  
ATOM   1231  HA  LEU A 100       8.523   3.249  -3.452  1.00 82.21           H  
ATOM   1232  HB2 LEU A 100       6.750   4.175  -5.728  1.00 82.21           H  
ATOM   1233  HB3 LEU A 100       6.987   2.522  -5.163  1.00 82.21           H  
ATOM   1234  HG  LEU A 100       9.064   4.306  -6.509  1.00 82.21           H  
ATOM   1235 HD11 LEU A 100      10.567   2.422  -6.588  1.00 82.21           H  
ATOM   1236 HD12 LEU A 100      10.149   2.690  -4.910  1.00 82.21           H  
ATOM   1237 HD13 LEU A 100       9.384   1.352  -5.784  1.00 82.21           H  
ATOM   1238 HD21 LEU A 100       7.708   1.791  -7.510  1.00 82.21           H  
ATOM   1239 HD22 LEU A 100       8.896   2.822  -8.374  1.00 82.21           H  
ATOM   1240 HD23 LEU A 100       7.275   3.449  -7.981  1.00 82.21           H  
ATOM   1241  N   GLU A 101      10.021   5.186  -3.612  1.00 75.34           N  
ATOM   1242  CA  GLU A 101      10.989   6.265  -3.764  1.00 75.34           C  
ATOM   1243  C   GLU A 101      11.207   6.575  -5.249  1.00 75.34           C  
ATOM   1244  O   GLU A 101      11.339   5.684  -6.096  1.00 75.34           O  
ATOM   1245  CB  GLU A 101      12.284   5.943  -3.005  1.00 75.34           C  
ATOM   1246  CG  GLU A 101      13.191   7.178  -2.867  1.00 75.34           C  
ATOM   1247  CD  GLU A 101      14.305   6.994  -1.823  1.00 75.34           C  
ATOM   1248  OE1 GLU A 101      14.771   8.031  -1.299  1.00 75.34           O  
ATOM   1249  OE2 GLU A 101      14.659   5.831  -1.524  1.00 75.34           O1-
ATOM   1250  H   GLU A 101      10.345   4.310  -3.228  1.00 75.34           H  
ATOM   1251  HA  GLU A 101      10.557   7.152  -3.301  1.00 75.34           H  
ATOM   1252  HB2 GLU A 101      12.820   5.140  -3.512  1.00 75.34           H  
ATOM   1253  HB3 GLU A 101      12.011   5.604  -2.006  1.00 75.34           H  
ATOM   1254  HG2 GLU A 101      12.573   8.028  -2.577  1.00 75.34           H  
ATOM   1255  HG3 GLU A 101      13.634   7.403  -3.837  1.00 75.34           H  
ATOM   1256  N   GLY A 102      11.167   7.865  -5.569  1.00 67.55           N  
ATOM   1257  CA  GLY A 102      11.382   8.341  -6.926  1.00 67.55           C  
ATOM   1258  C   GLY A 102      12.857   8.319  -7.321  1.00 67.55           C  
ATOM   1259  O   GLY A 102      13.753   8.156  -6.500  1.00 67.55           O  
ATOM   1260  H   GLY A 102      11.142   8.540  -4.818  1.00 67.55           H  
ATOM   1261  HA2 GLY A 102      10.822   7.715  -7.621  1.00 67.55           H  
ATOM   1262  HA3 GLY A 102      11.018   9.365  -7.019  1.00 67.55           H  
ATOM   1263  N   SER A 103      13.111   8.551  -8.600  1.00 64.84           N  
ATOM   1264  CA  SER A 103      14.422   8.937  -9.123  1.00 64.84           C  
ATOM   1265  C   SER A 103      14.258  10.130 -10.061  1.00 64.84           C  
ATOM   1266  O   SER A 103      13.132  10.495 -10.398  1.00 64.84           O  
ATOM   1267  CB  SER A 103      15.091   7.747  -9.819  1.00 64.84           C  
ATOM   1268  OG  SER A 103      14.487   7.401 -11.060  1.00 64.84           O  
ATOM   1269  H   SER A 103      12.317   8.760  -9.188  1.00 64.84           H  
ATOM   1270  HA  SER A 103      15.062   9.253  -8.300  1.00 64.84           H  
ATOM   1271  HB2 SER A 103      16.137   7.994  -9.998  1.00 64.84           H  
ATOM   1272  HB3 SER A 103      15.059   6.888  -9.148  1.00 64.84           H  
ATOM   1273  HG  SER A 103      14.930   6.598 -11.345  1.00 64.84           H  
ATOM   1274  N   ASP A 104      15.355  10.694 -10.568  1.00 59.76           N  
ATOM   1275  CA  ASP A 104      15.312  11.801 -11.544  1.00 59.76           C  
ATOM   1276  C   ASP A 104      14.417  11.506 -12.763  1.00 59.76           C  
ATOM   1277  O   ASP A 104      13.901  12.412 -13.413  1.00 59.76           O  
ATOM   1278  CB  ASP A 104      16.735  12.084 -12.049  1.00 59.76           C  
ATOM   1279  CG  ASP A 104      17.707  12.522 -10.952  1.00 59.76           C  
ATOM   1280  OD1 ASP A 104      17.231  13.018  -9.909  1.00 59.76           O  
ATOM   1281  OD2 ASP A 104      18.919  12.308 -11.168  1.00 59.76           O1-
ATOM   1282  H   ASP A 104      16.249  10.505 -10.138  1.00 59.76           H  
ATOM   1283  HA  ASP A 104      14.929  12.696 -11.054  1.00 59.76           H  
ATOM   1284  HB2 ASP A 104      16.691  12.876 -12.797  1.00 59.76           H  
ATOM   1285  HB3 ASP A 104      17.121  11.188 -12.534  1.00 59.76           H  
ATOM   1286  N   LYS A 105      14.214  10.219 -13.073  1.00 58.91           N  
ATOM   1287  CA  LYS A 105      13.388   9.749 -14.189  1.00 58.91           C  
ATOM   1288  C   LYS A 105      11.948   9.402 -13.796  1.00 58.91           C  
ATOM   1289  O   LYS A 105      11.084   9.360 -14.670  1.00 58.91           O  
ATOM   1290  CB  LYS A 105      14.125   8.571 -14.839  1.00 58.91           C  
ATOM   1291  CG  LYS A 105      13.470   8.136 -16.154  1.00 58.91           C  
ATOM   1292  CD  LYS A 105      14.340   7.117 -16.891  1.00 58.91           C  
ATOM   1293  CE  LYS A 105      13.628   6.720 -18.186  1.00 58.91           C  
ATOM   1294  NZ  LYS A 105      14.460   5.813 -19.012  1.00 58.91           N1+
ATOM   1295  H   LYS A 105      14.623   9.544 -12.443  1.00 58.91           H  
ATOM   1296  HA  LYS A 105      13.310  10.557 -14.917  1.00 58.91           H  
ATOM   1297  HB2 LYS A 105      15.150   8.881 -15.046  1.00 58.91           H  
ATOM   1298  HB3 LYS A 105      14.150   7.730 -14.146  1.00 58.91           H  
ATOM   1299  HG2 LYS A 105      12.501   7.680 -15.950  1.00 58.91           H  
ATOM   1300  HG3 LYS A 105      13.327   9.009 -16.791  1.00 58.91           H  
ATOM   1301  HD2 LYS A 105      14.490   6.242 -16.259  1.00 58.91           H  
ATOM   1302  HD3 LYS A 105      15.304   7.572 -17.119  1.00 58.91           H  
ATOM   1303  HE2 LYS A 105      13.398   7.629 -18.742  1.00 58.91           H  
ATOM   1304  HE3 LYS A 105      12.681   6.244 -17.928  1.00 58.91           H  
ATOM   1305  HZ1 LYS A 105      15.327   6.268 -19.259  1.00 58.91           H  
ATOM   1306  HZ2 LYS A 105      13.974   5.573 -19.864  1.00 58.91           H  
ATOM   1307  HZ3 LYS A 105      14.671   4.963 -18.509  1.00 58.91           H  
ATOM   1308  N   TYR A 106      11.678   9.114 -12.524  1.00 62.31           N  
ATOM   1309  CA  TYR A 106      10.371   8.642 -12.065  1.00 62.31           C  
ATOM   1310  C   TYR A 106       9.963   9.382 -10.791  1.00 62.31           C  
ATOM   1311  O   TYR A 106      10.618   9.196  -9.767  1.00 62.31           O  
ATOM   1312  CB  TYR A 106      10.405   7.125 -11.824  1.00 62.31           C  
ATOM   1313  CG  TYR A 106      10.780   6.304 -13.045  1.00 62.31           C  
ATOM   1314  CD1 TYR A 106       9.887   6.192 -14.128  1.00 62.31           C  
ATOM   1315  CD2 TYR A 106      12.040   5.681 -13.107  1.00 62.31           C  
ATOM   1316  CE1 TYR A 106      10.260   5.472 -15.280  1.00 62.31           C  
ATOM   1317  CE2 TYR A 106      12.415   4.951 -14.250  1.00 62.31           C  
ATOM   1318  CZ  TYR A 106      11.527   4.856 -15.344  1.00 62.31           C  
ATOM   1319  OH  TYR A 106      11.897   4.158 -16.450  1.00 62.31           O  
ATOM   1320  H   TYR A 106      12.378   9.319 -11.826  1.00 62.31           H  
ATOM   1321  HA  TYR A 106       9.631   8.831 -12.843  1.00 62.31           H  
ATOM   1322  HB2 TYR A 106      11.109   6.911 -11.020  1.00 62.31           H  
ATOM   1323  HB3 TYR A 106       9.419   6.807 -11.484  1.00 62.31           H  
ATOM   1324  HD1 TYR A 106       8.932   6.694 -14.088  1.00 62.31           H  
ATOM   1325  HD2 TYR A 106      12.722   5.789 -12.277  1.00 62.31           H  
ATOM   1326  HE1 TYR A 106       9.587   5.404 -16.121  1.00 62.31           H  
ATOM   1327  HE2 TYR A 106      13.392   4.492 -14.292  1.00 62.31           H  
ATOM   1328  HH  TYR A 106      12.691   3.644 -16.286  1.00 62.31           H  
ATOM   1329  N   PRO A 107       8.885  10.187 -10.804  1.00 64.50           N  
ATOM   1330  CA  PRO A 107       8.440  10.856  -9.591  1.00 64.50           C  
ATOM   1331  C   PRO A 107       8.036   9.820  -8.531  1.00 64.50           C  
ATOM   1332  O   PRO A 107       7.538   8.747  -8.891  1.00 64.50           O  
ATOM   1333  CB  PRO A 107       7.268  11.745 -10.011  1.00 64.50           C  
ATOM   1334  CG  PRO A 107       6.702  11.022 -11.232  1.00 64.50           C  
ATOM   1335  CD  PRO A 107       7.944  10.420 -11.890  1.00 64.50           C  
ATOM   1336  HA  PRO A 107       9.254  11.476  -9.215  1.00 64.50           H  
ATOM   1337  HB2 PRO A 107       6.525  11.850  -9.221  1.00 64.50           H  
ATOM   1338  HB3 PRO A 107       7.645  12.723 -10.310  1.00 64.50           H  
ATOM   1339  HG2 PRO A 107       6.180  11.705 -11.902  1.00 64.50           H  
ATOM   1340  HG3 PRO A 107       6.037  10.222 -10.906  1.00 64.50           H  
ATOM   1341  HD2 PRO A 107       8.374  11.131 -12.595  1.00 64.50           H  
ATOM   1342  HD3 PRO A 107       7.673   9.494 -12.396  1.00 64.50           H  
ATOM   1343  N   PRO A 108       8.222  10.128  -7.237  1.00 67.62           N  
ATOM   1344  CA  PRO A 108       7.733   9.270  -6.169  1.00 67.62           C  
ATOM   1345  C   PRO A 108       6.216   9.088  -6.283  1.00 67.62           C  
ATOM   1346  O   PRO A 108       5.477  10.016  -6.627  1.00 67.62           O  
ATOM   1347  CB  PRO A 108       8.132   9.964  -4.869  1.00 67.62           C  
ATOM   1348  CG  PRO A 108       8.267  11.436  -5.255  1.00 67.62           C  
ATOM   1349  CD  PRO A 108       8.757  11.370  -6.698  1.00 67.62           C  
ATOM   1350  HA  PRO A 108       8.218   8.296  -6.226  1.00 67.62           H  
ATOM   1351  HB2 PRO A 108       7.366   9.835  -4.105  1.00 67.62           H  
ATOM   1352  HB3 PRO A 108       9.094   9.581  -4.530  1.00 67.62           H  
ATOM   1353  HG2 PRO A 108       8.972  11.962  -4.611  1.00 67.62           H  
ATOM   1354  HG3 PRO A 108       7.288  11.913  -5.224  1.00 67.62           H  
ATOM   1355  HD2 PRO A 108       9.847  11.337  -6.718  1.00 67.62           H  
ATOM   1356  HD3 PRO A 108       8.396  12.240  -7.247  1.00 67.62           H  
ATOM   1357  N   THR A 109       5.739   7.888  -5.970  1.00 70.66           N  
ATOM   1358  CA  THR A 109       4.308   7.547  -6.050  1.00 70.66           C  
ATOM   1359  C   THR A 109       3.852   6.846  -4.789  1.00 70.66           C  
ATOM   1360  O   THR A 109       4.658   6.176  -4.142  1.00 70.66           O  
ATOM   1361  CB  THR A 109       3.966   6.689  -7.277  1.00 70.66           C  
ATOM   1362  CG2 THR A 109       4.173   7.438  -8.591  1.00 70.66           C  
ATOM   1363  OG1 THR A 109       4.742   5.518  -7.354  1.00 70.66           O  
ATOM   1364  H   THR A 109       6.377   7.213  -5.574  1.00 70.66           H  
ATOM   1365  HA  THR A 109       3.718   8.460  -6.125  1.00 70.66           H  
ATOM   1366  HB  THR A 109       2.915   6.405  -7.219  1.00 70.66           H  
ATOM   1367  HG1 THR A 109       5.448   5.592  -6.708  1.00 70.66           H  
ATOM   1368 HG21 THR A 109       3.827   6.820  -9.420  1.00 70.66           H  
ATOM   1369 HG22 THR A 109       3.617   8.375  -8.573  1.00 70.66           H  
ATOM   1370 HG23 THR A 109       5.232   7.655  -8.731  1.00 70.66           H  
ATOM   1371  N   SER A 110       2.571   7.003  -4.445  1.00 76.24           N  
ATOM   1372  CA  SER A 110       1.978   6.267  -3.339  1.00 76.24           C  
ATOM   1373  C   SER A 110       0.609   5.687  -3.662  1.00 76.24           C  
ATOM   1374  O   SER A 110      -0.143   6.168  -4.515  1.00 76.24           O  
ATOM   1375  CB  SER A 110       1.955   7.057  -2.021  1.00 76.24           C  
ATOM   1376  OG  SER A 110       1.215   8.254  -2.146  1.00 76.24           O  
ATOM   1377  H   SER A 110       1.961   7.628  -4.952  1.00 76.24           H  
ATOM   1378  HA  SER A 110       2.632   5.410  -3.180  1.00 76.24           H  
ATOM   1379  HB2 SER A 110       1.514   6.440  -1.238  1.00 76.24           H  
ATOM   1380  HB3 SER A 110       2.978   7.292  -1.726  1.00 76.24           H  
ATOM   1381  HG  SER A 110       0.694   8.379  -1.349  1.00 76.24           H  
ATOM   1382  N   ALA A 111       0.327   4.608  -2.949  1.00 80.41           N  
ATOM   1383  CA  ALA A 111      -0.950   3.946  -2.842  1.00 80.41           C  
ATOM   1384  C   ALA A 111      -1.606   4.309  -1.527  1.00 80.41           C  
ATOM   1385  O   ALA A 111      -0.934   4.221  -0.504  1.00 80.41           O  
ATOM   1386  CB  ALA A 111      -0.682   2.437  -2.806  1.00 80.41           C  
ATOM   1387  H   ALA A 111       1.044   4.283  -2.316  1.00 80.41           H  
ATOM   1388  HA  ALA A 111      -1.601   4.238  -3.666  1.00 80.41           H  
ATOM   1389  HB1 ALA A 111      -1.623   1.889  -2.832  1.00 80.41           H  
ATOM   1390  HB2 ALA A 111      -0.023   2.135  -3.620  1.00 80.41           H  
ATOM   1391  HB3 ALA A 111      -0.193   2.186  -1.864  1.00 80.41           H  
ATOM   1392  N   VAL A 112      -2.902   4.595  -1.544  1.00 81.12           N  
ATOM   1393  CA  VAL A 112      -3.723   4.574  -0.335  1.00 81.12           C  
ATOM   1394  C   VAL A 112      -4.824   3.553  -0.521  1.00 81.12           C  
ATOM   1395  O   VAL A 112      -5.520   3.560  -1.536  1.00 81.12           O  
ATOM   1396  CB  VAL A 112      -4.259   5.961   0.034  1.00 81.12           C  
ATOM   1397  CG1 VAL A 112      -5.119   5.912   1.298  1.00 81.12           C  
ATOM   1398  CG2 VAL A 112      -3.067   6.867   0.338  1.00 81.12           C  
ATOM   1399  H   VAL A 112      -3.376   4.689  -2.431  1.00 81.12           H  
ATOM   1400  HA  VAL A 112      -3.112   4.250   0.507  1.00 81.12           H  
ATOM   1401  HB  VAL A 112      -4.839   6.376  -0.789  1.00 81.12           H  
ATOM   1402 HG11 VAL A 112      -5.455   6.916   1.557  1.00 81.12           H  
ATOM   1403 HG12 VAL A 112      -6.002   5.293   1.137  1.00 81.12           H  
ATOM   1404 HG13 VAL A 112      -4.524   5.510   2.118  1.00 81.12           H  
ATOM   1405 HG21 VAL A 112      -2.425   6.388   1.077  1.00 81.12           H  
ATOM   1406 HG22 VAL A 112      -3.411   7.821   0.737  1.00 81.12           H  
ATOM   1407 HG23 VAL A 112      -2.483   7.031  -0.568  1.00 81.12           H  
ATOM   1408  N   ILE A 113      -4.957   2.657   0.449  1.00 80.89           N  
ATOM   1409  CA  ILE A 113      -6.018   1.658   0.473  1.00 80.89           C  
ATOM   1410  C   ILE A 113      -6.939   1.952   1.654  1.00 80.89           C  
ATOM   1411  O   ILE A 113      -6.470   2.047   2.787  1.00 80.89           O  
ATOM   1412  CB  ILE A 113      -5.458   0.223   0.499  1.00 80.89           C  
ATOM   1413  CG1 ILE A 113      -4.302   0.009  -0.509  1.00 80.89           C  
ATOM   1414  CG2 ILE A 113      -6.609  -0.764   0.250  1.00 80.89           C  
ATOM   1415  CD1 ILE A 113      -3.705  -1.404  -0.482  1.00 80.89           C  
ATOM   1416  H   ILE A 113      -4.299   2.683   1.215  1.00 80.89           H  
ATOM   1417  HA  ILE A 113      -6.599   1.755  -0.444  1.00 80.89           H  
ATOM   1418  HB  ILE A 113      -5.061   0.035   1.497  1.00 80.89           H  
ATOM   1419 HG12 ILE A 113      -4.643   0.240  -1.518  1.00 80.89           H  
ATOM   1420 HG13 ILE A 113      -3.487   0.692  -0.265  1.00 80.89           H  
ATOM   1421 HG21 ILE A 113      -7.427  -0.594   0.951  1.00 80.89           H  
ATOM   1422 HG22 ILE A 113      -6.988  -0.654  -0.766  1.00 80.89           H  
ATOM   1423 HG23 ILE A 113      -6.252  -1.782   0.406  1.00 80.89           H  
ATOM   1424 HD11 ILE A 113      -2.778  -1.416  -1.054  1.00 80.89           H  
ATOM   1425 HD12 ILE A 113      -3.482  -1.696   0.544  1.00 80.89           H  
ATOM   1426 HD13 ILE A 113      -4.399  -2.118  -0.926  1.00 80.89           H  
ATOM   1427  N   GLU A 114      -8.241   2.057   1.394  1.00 83.46           N  
ATOM   1428  CA  GLU A 114      -9.290   2.221   2.405  1.00 83.46           C  
ATOM   1429  C   GLU A 114     -10.412   1.211   2.146  1.00 83.46           C  
ATOM   1430  O   GLU A 114     -11.016   1.197   1.068  1.00 83.46           O  
ATOM   1431  CB  GLU A 114      -9.879   3.635   2.372  1.00 83.46           C  
ATOM   1432  CG  GLU A 114      -8.880   4.766   2.650  1.00 83.46           C  
ATOM   1433  CD  GLU A 114      -9.616   6.102   2.823  1.00 83.46           C  
ATOM   1434  OE1 GLU A 114      -9.131   6.971   3.574  1.00 83.46           O  
ATOM   1435  OE2 GLU A 114     -10.776   6.233   2.359  1.00 83.46           O1-
ATOM   1436  H   GLU A 114      -8.532   1.981   0.430  1.00 83.46           H  
ATOM   1437  HA  GLU A 114      -8.880   2.049   3.400  1.00 83.46           H  
ATOM   1438  HB2 GLU A 114     -10.335   3.804   1.397  1.00 83.46           H  
ATOM   1439  HB3 GLU A 114     -10.663   3.677   3.129  1.00 83.46           H  
ATOM   1440  HG2 GLU A 114      -8.179   4.840   1.818  1.00 83.46           H  
ATOM   1441  HG3 GLU A 114      -8.326   4.533   3.559  1.00 83.46           H  
ATOM   1442  N   GLY A 115     -10.699   0.333   3.110  1.00 86.75           N  
ATOM   1443  CA  GLY A 115     -11.555  -0.824   2.855  1.00 86.75           C  
ATOM   1444  C   GLY A 115     -10.974  -1.677   1.724  1.00 86.75           C  
ATOM   1445  O   GLY A 115      -9.910  -2.277   1.875  1.00 86.75           O  
ATOM   1446  H   GLY A 115     -10.199   0.371   3.987  1.00 86.75           H  
ATOM   1447  HA2 GLY A 115     -11.629  -1.440   3.751  1.00 86.75           H  
ATOM   1448  HA3 GLY A 115     -12.554  -0.485   2.585  1.00 86.75           H  
ATOM   1449  N   THR A 116     -11.662  -1.707   0.582  1.00 85.87           N  
ATOM   1450  CA  THR A 116     -11.213  -2.377  -0.652  1.00 85.87           C  
ATOM   1451  C   THR A 116     -10.828  -1.403  -1.769  1.00 85.87           C  
ATOM   1452  O   THR A 116     -10.423  -1.833  -2.851  1.00 85.87           O  
ATOM   1453  CB  THR A 116     -12.287  -3.342  -1.166  1.00 85.87           C  
ATOM   1454  CG2 THR A 116     -12.604  -4.443  -0.153  1.00 85.87           C  
ATOM   1455  OG1 THR A 116     -13.485  -2.640  -1.422  1.00 85.87           O  
ATOM   1456  H   THR A 116     -12.526  -1.186   0.531  1.00 85.87           H  
ATOM   1457  HA  THR A 116     -10.322  -2.965  -0.434  1.00 85.87           H  
ATOM   1458  HB  THR A 116     -11.942  -3.810  -2.088  1.00 85.87           H  
ATOM   1459  HG1 THR A 116     -14.105  -3.265  -1.804  1.00 85.87           H  
ATOM   1460 HG21 THR A 116     -11.690  -4.980   0.099  1.00 85.87           H  
ATOM   1461 HG22 THR A 116     -13.315  -5.148  -0.584  1.00 85.87           H  
ATOM   1462 HG23 THR A 116     -13.027  -4.019   0.757  1.00 85.87           H  
ATOM   1463  N   HIS A 117     -10.964  -0.096  -1.538  1.00 85.09           N  
ATOM   1464  CA  HIS A 117     -10.693   0.929  -2.535  1.00 85.09           C  
ATOM   1465  C   HIS A 117      -9.206   1.280  -2.555  1.00 85.09           C  
ATOM   1466  O   HIS A 117      -8.632   1.577  -1.512  1.00 85.09           O  
ATOM   1467  CB  HIS A 117     -11.561   2.162  -2.263  1.00 85.09           C  
ATOM   1468  CG  HIS A 117     -11.444   3.183  -3.364  1.00 85.09           C  
ATOM   1469  CD2 HIS A 117     -10.768   4.373  -3.317  1.00 85.09           C  
ATOM   1470  ND1 HIS A 117     -11.960   3.056  -4.633  1.00 85.09           N  
ATOM   1471  CE1 HIS A 117     -11.607   4.145  -5.334  1.00 85.09           C  
ATOM   1472  NE2 HIS A 117     -10.881   4.976  -4.576  1.00 85.09           N  
ATOM   1473  H   HIS A 117     -11.169   0.218  -0.600  1.00 85.09           H  
ATOM   1474  HA  HIS A 117     -10.967   0.538  -3.515  1.00 85.09           H  
ATOM   1475  HB2 HIS A 117     -12.604   1.858  -2.182  1.00 85.09           H  
ATOM   1476  HB3 HIS A 117     -11.265   2.616  -1.317  1.00 85.09           H  
ATOM   1477  HD1 HIS A 117     -12.537   2.297  -4.968  1.00 85.09           H  
ATOM   1478  HD2 HIS A 117     -10.230   4.767  -2.467  1.00 85.09           H  
ATOM   1479  HE1 HIS A 117     -11.873   4.338  -6.363  1.00 85.09           H  
ATOM   1480  N   VAL A 118      -8.600   1.269  -3.745  1.00 84.45           N  
ATOM   1481  CA  VAL A 118      -7.199   1.645  -3.967  1.00 84.45           C  
ATOM   1482  C   VAL A 118      -7.163   2.965  -4.730  1.00 84.45           C  
ATOM   1483  O   VAL A 118      -7.654   3.047  -5.856  1.00 84.45           O  
ATOM   1484  CB  VAL A 118      -6.426   0.551  -4.733  1.00 84.45           C  
ATOM   1485  CG1 VAL A 118      -4.944   0.920  -4.882  1.00 84.45           C  
ATOM   1486  CG2 VAL A 118      -6.502  -0.817  -4.040  1.00 84.45           C  
ATOM   1487  H   VAL A 118      -9.157   1.065  -4.563  1.00 84.45           H  
ATOM   1488  HA  VAL A 118      -6.705   1.788  -3.006  1.00 84.45           H  
ATOM   1489  HB  VAL A 118      -6.856   0.442  -5.729  1.00 84.45           H  
ATOM   1490 HG11 VAL A 118      -4.494   1.074  -3.902  1.00 84.45           H  
ATOM   1491 HG12 VAL A 118      -4.412   0.121  -5.399  1.00 84.45           H  
ATOM   1492 HG13 VAL A 118      -4.843   1.831  -5.472  1.00 84.45           H  
ATOM   1493 HG21 VAL A 118      -5.943  -1.553  -4.618  1.00 84.45           H  
ATOM   1494 HG22 VAL A 118      -6.081  -0.754  -3.036  1.00 84.45           H  
ATOM   1495 HG23 VAL A 118      -7.538  -1.149  -3.969  1.00 84.45           H  
ATOM   1496  N   GLN A 119      -6.543   3.980  -4.139  1.00 81.17           N  
ATOM   1497  CA  GLN A 119      -6.349   5.294  -4.739  1.00 81.17           C  
ATOM   1498  C   GLN A 119      -4.864   5.549  -5.004  1.00 81.17           C  
ATOM   1499  O   GLN A 119      -4.005   5.255  -4.172  1.00 81.17           O  
ATOM   1500  CB  GLN A 119      -6.959   6.365  -3.828  1.00 81.17           C  
ATOM   1501  CG  GLN A 119      -6.952   7.750  -4.495  1.00 81.17           C  
ATOM   1502  CD  GLN A 119      -7.569   8.829  -3.616  1.00 81.17           C  
ATOM   1503  NE2 GLN A 119      -7.986   9.940  -4.182  1.00 81.17           N  
ATOM   1504  OE1 GLN A 119      -7.668   8.720  -2.410  1.00 81.17           O  
ATOM   1505  H   GLN A 119      -6.185   3.842  -3.205  1.00 81.17           H  
ATOM   1506  HA  GLN A 119      -6.880   5.332  -5.690  1.00 81.17           H  
ATOM   1507  HB2 GLN A 119      -6.398   6.405  -2.895  1.00 81.17           H  
ATOM   1508  HB3 GLN A 119      -7.991   6.094  -3.603  1.00 81.17           H  
ATOM   1509  HG2 GLN A 119      -5.929   8.055  -4.715  1.00 81.17           H  
ATOM   1510  HG3 GLN A 119      -7.510   7.698  -5.430  1.00 81.17           H  
ATOM   1511 HE21 GLN A 119      -8.353  10.628  -3.540  1.00 81.17           H  
ATOM   1512 HE22 GLN A 119      -7.884  10.096  -5.174  1.00 81.17           H  
ATOM   1513  N   LYS A 120      -4.558   6.115  -6.177  1.00 77.55           N  
ATOM   1514  CA  LYS A 120      -3.208   6.580  -6.513  1.00 77.55           C  
ATOM   1515  C   LYS A 120      -3.038   8.017  -6.054  1.00 77.55           C  
ATOM   1516  O   LYS A 120      -3.829   8.866  -6.457  1.00 77.55           O  
ATOM   1517  CB  LYS A 120      -2.953   6.466  -8.020  1.00 77.55           C  
ATOM   1518  CG  LYS A 120      -1.447   6.527  -8.308  1.00 77.55           C  
ATOM   1519  CD  LYS A 120      -1.156   6.267  -9.787  1.00 77.55           C  
ATOM   1520  CE  LYS A 120       0.354   6.374 -10.008  1.00 77.55           C  
ATOM   1521  NZ  LYS A 120       0.719   6.100 -11.417  1.00 77.55           N1+
ATOM   1522  H   LYS A 120      -5.319   6.375  -6.788  1.00 77.55           H  
ATOM   1523  HA  LYS A 120      -2.481   5.967  -5.980  1.00 77.55           H  
ATOM   1524  HB2 LYS A 120      -3.361   5.525  -8.388  1.00 77.55           H  
ATOM   1525  HB3 LYS A 120      -3.463   7.273  -8.547  1.00 77.55           H  
ATOM   1526  HG2 LYS A 120      -0.936   5.774  -7.709  1.00 77.55           H  
ATOM   1527  HG3 LYS A 120      -1.067   7.511  -8.033  1.00 77.55           H  
ATOM   1528  HD2 LYS A 120      -1.677   7.007 -10.394  1.00 77.55           H  
ATOM   1529  HD3 LYS A 120      -1.502   5.267 -10.048  1.00 77.55           H  
ATOM   1530  HE2 LYS A 120       0.849   5.665  -9.345  1.00 77.55           H  
ATOM   1531  HE3 LYS A 120       0.677   7.374  -9.716  1.00 77.55           H  
ATOM   1532  HZ1 LYS A 120       0.249   6.748 -12.033  1.00 77.55           H  
ATOM   1533  HZ2 LYS A 120       0.459   5.154 -11.658  1.00 77.55           H  
ATOM   1534  HZ3 LYS A 120       1.718   6.198 -11.533  1.00 77.55           H  
ATOM   1535  N   LEU A 121      -1.985   8.289  -5.295  1.00 67.92           N  
ATOM   1536  CA  LEU A 121      -1.627   9.633  -4.859  1.00 67.92           C  
ATOM   1537  C   LEU A 121      -0.206  10.002  -5.331  1.00 67.92           C  
ATOM   1538  O   LEU A 121       0.628   9.115  -5.572  1.00 67.92           O  
ATOM   1539  CB  LEU A 121      -1.800   9.737  -3.331  1.00 67.92           C  
ATOM   1540  CG  LEU A 121      -3.243   9.568  -2.811  1.00 67.92           C  
ATOM   1541  CD1 LEU A 121      -3.254   9.777  -1.301  1.00 67.92           C  
ATOM   1542  CD2 LEU A 121      -4.232  10.579  -3.396  1.00 67.92           C  
ATOM   1543  H   LEU A 121      -1.374   7.534  -5.015  1.00 67.92           H  
ATOM   1544  HA  LEU A 121      -2.312  10.345  -5.318  1.00 67.92           H  
ATOM   1545  HB2 LEU A 121      -1.424  10.704  -2.996  1.00 67.92           H  
ATOM   1546  HB3 LEU A 121      -1.180   8.969  -2.867  1.00 67.92           H  
ATOM   1547  HG  LEU A 121      -3.590   8.558  -3.029  1.00 67.92           H  
ATOM   1548 HD11 LEU A 121      -2.428   9.236  -0.839  1.00 67.92           H  
ATOM   1549 HD12 LEU A 121      -4.201   9.430  -0.888  1.00 67.92           H  
ATOM   1550 HD13 LEU A 121      -3.127  10.833  -1.061  1.00 67.92           H  
ATOM   1551 HD21 LEU A 121      -3.867  11.593  -3.237  1.00 67.92           H  
ATOM   1552 HD22 LEU A 121      -4.376  10.404  -4.462  1.00 67.92           H  
ATOM   1553 HD23 LEU A 121      -5.195  10.469  -2.898  1.00 67.92           H  
ATOM   1554  N   PRO A 122       0.089  11.305  -5.506  1.00 61.60           N  
ATOM   1555  CA  PRO A 122       1.469  11.768  -5.584  1.00 61.60           C  
ATOM   1556  C   PRO A 122       2.202  11.323  -4.314  1.00 61.60           C  
ATOM   1557  O   PRO A 122       1.663  11.454  -3.218  1.00 61.60           O  
ATOM   1558  CB  PRO A 122       1.423  13.291  -5.736  1.00 61.60           C  
ATOM   1559  CG  PRO A 122      -0.050  13.696  -5.639  1.00 61.60           C  
ATOM   1560  CD  PRO A 122      -0.842  12.416  -5.392  1.00 61.60           C  
ATOM   1561  HA  PRO A 122       1.954  11.329  -6.457  1.00 61.60           H  
ATOM   1562  HB2 PRO A 122       1.821  13.579  -6.709  1.00 61.60           H  
ATOM   1563  HB3 PRO A 122       1.999  13.779  -4.949  1.00 61.60           H  
ATOM   1564  HG2 PRO A 122      -0.373  14.157  -6.572  1.00 61.60           H  
ATOM   1565  HG3 PRO A 122      -0.198  14.392  -4.813  1.00 61.60           H  
ATOM   1566  HD2 PRO A 122      -1.640  12.328  -6.128  1.00 61.60           H  
ATOM   1567  HD3 PRO A 122      -1.265  12.448  -4.387  1.00 61.60           H  
ATOM   1568  N   GLY A 123       3.389  10.727  -4.475  1.00 57.57           N  
ATOM   1569  CA  GLY A 123       3.984   9.882  -3.444  1.00 57.57           C  
ATOM   1570  C   GLY A 123       4.150  10.587  -2.117  1.00 57.57           C  
ATOM   1571  O   GLY A 123       4.948  11.512  -2.058  1.00 57.57           O  
ATOM   1572  H   GLY A 123       3.818  10.719  -5.389  1.00 57.57           H  
ATOM   1573  HA2 GLY A 123       3.336   9.021  -3.279  1.00 57.57           H  
ATOM   1574  HA3 GLY A 123       4.963   9.528  -3.767  1.00 57.57           H  
ATOM   1575  N   PHE A 124       3.428  10.127  -1.092  1.00 62.79           N  
ATOM   1576  CA  PHE A 124       3.652  10.442   0.316  1.00 62.79           C  
ATOM   1577  C   PHE A 124       4.870   9.652   0.836  1.00 62.79           C  
ATOM   1578  O   PHE A 124       4.824   8.426   0.841  1.00 62.79           O  
ATOM   1579  CB  PHE A 124       2.388  10.176   1.146  1.00 62.79           C  
ATOM   1580  CG  PHE A 124       2.684  10.442   2.602  1.00 62.79           C  
ATOM   1581  CD1 PHE A 124       3.266   9.417   3.360  1.00 62.79           C  
ATOM   1582  CD2 PHE A 124       2.595  11.745   3.130  1.00 62.79           C  
ATOM   1583  CE1 PHE A 124       3.875   9.727   4.578  1.00 62.79           C  
ATOM   1584  CE2 PHE A 124       3.137  12.032   4.393  1.00 62.79           C  
ATOM   1585  CZ  PHE A 124       3.820  11.030   5.096  1.00 62.79           C  
ATOM   1586  H   PHE A 124       2.710   9.450  -1.303  1.00 62.79           H  
ATOM   1587  HA  PHE A 124       3.830  11.512   0.427  1.00 62.79           H  
ATOM   1588  HB2 PHE A 124       2.072   9.140   1.022  1.00 62.79           H  
ATOM   1589  HB3 PHE A 124       1.583  10.827   0.807  1.00 62.79           H  
ATOM   1590  HD1 PHE A 124       3.321   8.408   2.977  1.00 62.79           H  
ATOM   1591  HD2 PHE A 124       2.140  12.538   2.555  1.00 62.79           H  
ATOM   1592  HE1 PHE A 124       4.337   8.938   5.153  1.00 62.79           H  
ATOM   1593  HE2 PHE A 124       3.073  13.033   4.794  1.00 62.79           H  
ATOM   1594  HZ  PHE A 124       4.277  11.250   6.050  1.00 62.79           H  
ATOM   1595  N   ASN A 125       5.949  10.321   1.253  1.00 68.46           N  
ATOM   1596  CA  ASN A 125       7.166   9.694   1.761  1.00 68.46           C  
ATOM   1597  C   ASN A 125       7.119   9.621   3.298  1.00 68.46           C  
ATOM   1598  O   ASN A 125       7.324  10.653   3.939  1.00 68.46           O  
ATOM   1599  CB  ASN A 125       8.413  10.462   1.270  1.00 68.46           C  
ATOM   1600  CG  ASN A 125       9.710   9.770   1.676  1.00 68.46           C  
ATOM   1601  ND2 ASN A 125      10.845  10.266   1.246  1.00 68.46           N  
ATOM   1602  OD1 ASN A 125       9.727   8.776   2.383  1.00 68.46           O  
ATOM   1603  H   ASN A 125       5.909  11.330   1.244  1.00 68.46           H  
ATOM   1604  HA  ASN A 125       7.235   8.690   1.342  1.00 68.46           H  
ATOM   1605  HB2 ASN A 125       8.409  11.471   1.684  1.00 68.46           H  
ATOM   1606  HB3 ASN A 125       8.384  10.540   0.184  1.00 68.46           H  
ATOM   1607 HD21 ASN A 125      10.855  11.026   0.581  1.00 68.46           H  
ATOM   1608 HD22 ASN A 125      11.673   9.719   1.437  1.00 68.46           H  
ATOM   1609  N   PRO A 126       6.949   8.432   3.904  1.00 61.38           N  
ATOM   1610  CA  PRO A 126       6.964   8.272   5.361  1.00 61.38           C  
ATOM   1611  C   PRO A 126       8.337   8.534   5.995  1.00 61.38           C  
ATOM   1612  O   PRO A 126       8.412   8.812   7.185  1.00 61.38           O  
ATOM   1613  CB  PRO A 126       6.468   6.843   5.606  1.00 61.38           C  
ATOM   1614  CG  PRO A 126       6.909   6.107   4.344  1.00 61.38           C  
ATOM   1615  CD  PRO A 126       6.735   7.150   3.250  1.00 61.38           C  
ATOM   1616  HA  PRO A 126       6.280   8.979   5.831  1.00 61.38           H  
ATOM   1617  HB2 PRO A 126       5.380   6.839   5.670  1.00 61.38           H  
ATOM   1618  HB3 PRO A 126       6.897   6.401   6.505  1.00 61.38           H  
ATOM   1619  HG2 PRO A 126       6.306   5.218   4.158  1.00 61.38           H  
ATOM   1620  HG3 PRO A 126       7.967   5.858   4.429  1.00 61.38           H  
ATOM   1621  HD2 PRO A 126       7.460   6.964   2.458  1.00 61.38           H  
ATOM   1622  HD3 PRO A 126       5.718   7.104   2.859  1.00 61.38           H  
ATOM   1623  N   LYS A 127       9.425   8.509   5.211  1.00 62.62           N  
ATOM   1624  CA  LYS A 127      10.761   8.957   5.646  1.00 62.62           C  
ATOM   1625  C   LYS A 127      10.966  10.469   5.488  1.00 62.62           C  
ATOM   1626  O   LYS A 127      11.972  11.007   5.946  1.00 62.62           O  
ATOM   1627  CB  LYS A 127      11.858   8.221   4.855  1.00 62.62           C  
ATOM   1628  CG  LYS A 127      11.857   6.700   5.030  1.00 62.62           C  
ATOM   1629  CD  LYS A 127      13.026   6.082   4.242  1.00 62.62           C  
ATOM   1630  CE  LYS A 127      13.081   4.595   4.571  1.00 62.62           C  
ATOM   1631  NZ  LYS A 127      14.074   3.808   3.801  1.00 62.62           N1+
ATOM   1632  H   LYS A 127       9.300   8.292   4.232  1.00 62.62           H  
ATOM   1633  HA  LYS A 127      10.882   8.739   6.707  1.00 62.62           H  
ATOM   1634  HB2 LYS A 127      12.824   8.595   5.194  1.00 62.62           H  
ATOM   1635  HB3 LYS A 127      11.770   8.460   3.795  1.00 62.62           H  
ATOM   1636  HG2 LYS A 127      11.966   6.466   6.089  1.00 62.62           H  
ATOM   1637  HG3 LYS A 127      10.914   6.288   4.671  1.00 62.62           H  
ATOM   1638  HD2 LYS A 127      12.861   6.226   3.174  1.00 62.62           H  
ATOM   1639  HD3 LYS A 127      13.964   6.554   4.534  1.00 62.62           H  
ATOM   1640  HE2 LYS A 127      12.090   4.192   4.365  1.00 62.62           H  
ATOM   1641  HE3 LYS A 127      13.259   4.469   5.639  1.00 62.62           H  
ATOM   1642  HZ1 LYS A 127      14.006   2.839   4.077  1.00 62.62           H  
ATOM   1643  HZ2 LYS A 127      15.022   4.099   3.993  1.00 62.62           H  
ATOM   1644  HZ3 LYS A 127      13.891   3.840   2.808  1.00 62.62           H  
ATOM   1645  N   GLY A 128      10.081  11.148   4.757  1.00 59.51           N  
ATOM   1646  CA  GLY A 128      10.251  12.530   4.327  1.00 59.51           C  
ATOM   1647  C   GLY A 128       9.760  13.532   5.367  1.00 59.51           C  
ATOM   1648  O   GLY A 128       8.668  13.413   5.910  1.00 59.51           O  
ATOM   1649  H   GLY A 128       9.207  10.693   4.535  1.00 59.51           H  
ATOM   1650  HA2 GLY A 128      11.303  12.714   4.111  1.00 59.51           H  
ATOM   1651  HA3 GLY A 128       9.680  12.691   3.413  1.00 59.51           H  
ATOM   1652  N   ASN A 129      10.550  14.577   5.605  1.00 48.18           N  
ATOM   1653  CA  ASN A 129      10.117  15.718   6.405  1.00 48.18           C  
ATOM   1654  C   ASN A 129       8.946  16.434   5.693  1.00 48.18           C  
ATOM   1655  O   ASN A 129       9.037  16.733   4.498  1.00 48.18           O  
ATOM   1656  CB  ASN A 129      11.350  16.609   6.654  1.00 48.18           C  
ATOM   1657  CG  ASN A 129      11.175  17.588   7.800  1.00 48.18           C  
ATOM   1658  ND2 ASN A 129      12.173  17.740   8.639  1.00 48.18           N  
ATOM   1659  OD1 ASN A 129      10.160  18.246   7.945  1.00 48.18           O  
ATOM   1660  H   ASN A 129      11.444  14.616   5.136  1.00 48.18           H  
ATOM   1661  HA  ASN A 129       9.757  15.338   7.361  1.00 48.18           H  
ATOM   1662  HB2 ASN A 129      12.198  15.966   6.890  1.00 48.18           H  
ATOM   1663  HB3 ASN A 129      11.591  17.168   5.750  1.00 48.18           H  
ATOM   1664 HD21 ASN A 129      11.981  18.305   9.454  1.00 48.18           H  
ATOM   1665 HD22 ASN A 129      12.980  17.135   8.582  1.00 48.18           H  
ATOM   1666  N   VAL A 130       7.875  16.738   6.437  1.00 47.72           N  
ATOM   1667  CA  VAL A 130       6.602  17.362   6.002  1.00 47.72           C  
ATOM   1668  C   VAL A 130       6.781  18.574   5.063  1.00 47.72           C  
ATOM   1669  O   VAL A 130       5.924  18.849   4.222  1.00 47.72           O  
ATOM   1670  CB  VAL A 130       5.810  17.761   7.273  1.00 47.72           C  
ATOM   1671  CG1 VAL A 130       4.487  18.471   6.979  1.00 47.72           C  
ATOM   1672  CG2 VAL A 130       5.474  16.528   8.129  1.00 47.72           C  
ATOM   1673  H   VAL A 130       7.904  16.424   7.396  1.00 47.72           H  
ATOM   1674  HA  VAL A 130       6.020  16.618   5.457  1.00 47.72           H  
ATOM   1675  HB  VAL A 130       6.425  18.434   7.871  1.00 47.72           H  
ATOM   1676 HG11 VAL A 130       3.950  18.650   7.911  1.00 47.72           H  
ATOM   1677 HG12 VAL A 130       3.883  17.852   6.316  1.00 47.72           H  
ATOM   1678 HG13 VAL A 130       4.677  19.436   6.509  1.00 47.72           H  
ATOM   1679 HG21 VAL A 130       6.379  16.036   8.483  1.00 47.72           H  
ATOM   1680 HG22 VAL A 130       4.896  16.823   9.005  1.00 47.72           H  
ATOM   1681 HG23 VAL A 130       4.891  15.814   7.547  1.00 47.72           H  
ATOM   1682  N   ARG A 131       7.933  19.255   5.130  1.00 40.13           N  
ATOM   1683  CA  ARG A 131       8.290  20.430   4.315  1.00 40.13           C  
ATOM   1684  C   ARG A 131       8.264  20.224   2.793  1.00 40.13           C  
ATOM   1685  O   ARG A 131       8.060  21.196   2.071  1.00 40.13           O  
ATOM   1686  CB  ARG A 131       9.684  20.921   4.726  1.00 40.13           C  
ATOM   1687  CG  ARG A 131       9.689  21.553   6.122  1.00 40.13           C  
ATOM   1688  CD  ARG A 131      11.054  22.196   6.384  1.00 40.13           C  
ATOM   1689  NE  ARG A 131      11.091  22.848   7.703  1.00 40.13           N  
ATOM   1690  CZ  ARG A 131      11.999  23.706   8.132  1.00 40.13           C  
ATOM   1691  NH1 ARG A 131      13.005  24.080   7.389  1.00 40.13           N1+
ATOM   1692  NH2 ARG A 131      11.909  24.210   9.330  1.00 40.13           N  
ATOM   1693  H   ARG A 131       8.590  18.939   5.829  1.00 40.13           H  
ATOM   1694  HA  ARG A 131       7.565  21.218   4.514  1.00 40.13           H  
ATOM   1695  HB2 ARG A 131      10.004  21.680   4.010  1.00 40.13           H  
ATOM   1696  HB3 ARG A 131      10.393  20.094   4.689  1.00 40.13           H  
ATOM   1697  HG2 ARG A 131       9.489  20.792   6.876  1.00 40.13           H  
ATOM   1698  HG3 ARG A 131       8.914  22.319   6.174  1.00 40.13           H  
ATOM   1699  HD2 ARG A 131      11.239  22.935   5.604  1.00 40.13           H  
ATOM   1700  HD3 ARG A 131      11.822  21.424   6.336  1.00 40.13           H  
ATOM   1701  HE  ARG A 131      10.317  22.642   8.317  1.00 40.13           H  
ATOM   1702 HH11 ARG A 131      13.064  23.714   6.449  1.00 40.13           H  
ATOM   1703 HH12 ARG A 131      13.681  24.746   7.734  1.00 40.13           H  
ATOM   1704 HH21 ARG A 131      11.118  23.970   9.910  1.00 40.13           H  
ATOM   1705 HH22 ARG A 131      12.583  24.887   9.657  1.00 40.13           H  
ATOM   1706  N   PHE A 132       8.491  19.011   2.276  1.00 44.15           N  
ATOM   1707  CA  PHE A 132       8.413  18.772   0.821  1.00 44.15           C  
ATOM   1708  C   PHE A 132       6.969  18.878   0.306  1.00 44.15           C  
ATOM   1709  O   PHE A 132       6.741  19.438  -0.766  1.00 44.15           O  
ATOM   1710  CB  PHE A 132       9.049  17.420   0.465  1.00 44.15           C  
ATOM   1711  CG  PHE A 132       9.073  17.111  -1.026  1.00 44.15           C  
ATOM   1712  CD1 PHE A 132       8.157  16.191  -1.573  1.00 44.15           C  
ATOM   1713  CD2 PHE A 132      10.012  17.737  -1.870  1.00 44.15           C  
ATOM   1714  CE1 PHE A 132       8.190  15.891  -2.947  1.00 44.15           C  
ATOM   1715  CE2 PHE A 132      10.037  17.446  -3.247  1.00 44.15           C  
ATOM   1716  CZ  PHE A 132       9.125  16.522  -3.786  1.00 44.15           C  
ATOM   1717  H   PHE A 132       8.643  18.236   2.905  1.00 44.15           H  
ATOM   1718  HA  PHE A 132       8.980  19.550   0.309  1.00 44.15           H  
ATOM   1719  HB2 PHE A 132       8.508  16.629   0.985  1.00 44.15           H  
ATOM   1720  HB3 PHE A 132      10.075  17.408   0.833  1.00 44.15           H  
ATOM   1721  HD1 PHE A 132       7.426  15.711  -0.940  1.00 44.15           H  
ATOM   1722  HD2 PHE A 132      10.720  18.442  -1.457  1.00 44.15           H  
ATOM   1723  HE1 PHE A 132       7.483  15.185  -3.356  1.00 44.15           H  
ATOM   1724  HE2 PHE A 132      10.759  17.925  -3.891  1.00 44.15           H  
ATOM   1725  HZ  PHE A 132       9.141  16.296  -4.842  1.00 44.15           H  
ATOM   1726  N   TYR A 133       5.995  18.426   1.104  1.00 46.49           N  
ATOM   1727  CA  TYR A 133       4.572  18.525   0.775  1.00 46.49           C  
ATOM   1728  C   TYR A 133       4.082  19.958   0.848  1.00 46.49           C  
ATOM   1729  O   TYR A 133       3.468  20.407  -0.109  1.00 46.49           O  
ATOM   1730  CB  TYR A 133       3.723  17.618   1.673  1.00 46.49           C  
ATOM   1731  CG  TYR A 133       4.018  16.174   1.374  1.00 46.49           C  
ATOM   1732  CD1 TYR A 133       3.434  15.564   0.245  1.00 46.49           C  
ATOM   1733  CD2 TYR A 133       5.008  15.517   2.124  1.00 46.49           C  
ATOM   1734  CE1 TYR A 133       3.935  14.333  -0.212  1.00 46.49           C  
ATOM   1735  CE2 TYR A 133       5.506  14.291   1.677  1.00 46.49           C  
ATOM   1736  CZ  TYR A 133       5.019  13.753   0.480  1.00 46.49           C  
ATOM   1737  OH  TYR A 133       5.729  12.737  -0.035  1.00 46.49           O  
ATOM   1738  H   TYR A 133       6.239  18.030   2.001  1.00 46.49           H  
ATOM   1739  HA  TYR A 133       4.430  18.196  -0.254  1.00 46.49           H  
ATOM   1740  HB2 TYR A 133       2.668  17.807   1.476  1.00 46.49           H  
ATOM   1741  HB3 TYR A 133       3.913  17.836   2.723  1.00 46.49           H  
ATOM   1742  HD1 TYR A 133       2.655  16.071  -0.305  1.00 46.49           H  
ATOM   1743  HD2 TYR A 133       5.422  15.978   3.008  1.00 46.49           H  
ATOM   1744  HE1 TYR A 133       3.556  13.884  -1.117  1.00 46.49           H  
ATOM   1745  HE2 TYR A 133       6.310  13.799   2.205  1.00 46.49           H  
ATOM   1746  HH  TYR A 133       5.380  12.421  -0.872  1.00 46.49           H  
ATOM   1747  N   GLU A 134       4.436  20.701   1.903  1.00 44.30           N  
ATOM   1748  CA  GLU A 134       4.046  22.113   2.075  1.00 44.30           C  
ATOM   1749  C   GLU A 134       4.402  22.973   0.853  1.00 44.30           C  
ATOM   1750  O   GLU A 134       3.626  23.839   0.451  1.00 44.30           O  
ATOM   1751  CB  GLU A 134       4.704  22.676   3.350  1.00 44.30           C  
ATOM   1752  CG  GLU A 134       4.083  22.021   4.594  1.00 44.30           C  
ATOM   1753  CD  GLU A 134       4.711  22.415   5.936  1.00 44.30           C  
ATOM   1754  OE1 GLU A 134       3.989  22.174   6.941  1.00 44.30           O  
ATOM   1755  OE2 GLU A 134       5.900  22.812   5.971  1.00 44.30           O1-
ATOM   1756  H   GLU A 134       4.933  20.250   2.657  1.00 44.30           H  
ATOM   1757  HA  GLU A 134       2.963  22.174   2.188  1.00 44.30           H  
ATOM   1758  HB2 GLU A 134       5.777  22.484   3.317  1.00 44.30           H  
ATOM   1759  HB3 GLU A 134       4.537  23.752   3.400  1.00 44.30           H  
ATOM   1760  HG2 GLU A 134       3.021  22.267   4.613  1.00 44.30           H  
ATOM   1761  HG3 GLU A 134       4.156  20.937   4.503  1.00 44.30           H  
ATOM   1762  N   LYS A 135       5.526  22.668   0.195  1.00 41.63           N  
ATOM   1763  CA  LYS A 135       5.974  23.348  -1.026  1.00 41.63           C  
ATOM   1764  C   LYS A 135       5.224  22.915  -2.297  1.00 41.63           C  
ATOM   1765  O   LYS A 135       5.108  23.705  -3.227  1.00 41.63           O  
ATOM   1766  CB  LYS A 135       7.487  23.123  -1.141  1.00 41.63           C  
ATOM   1767  CG  LYS A 135       8.152  24.183  -2.023  1.00 41.63           C  
ATOM   1768  CD  LYS A 135       9.671  23.991  -2.024  1.00 41.63           C  
ATOM   1769  CE  LYS A 135      10.315  25.121  -2.828  1.00 41.63           C  
ATOM   1770  NZ  LYS A 135      11.788  24.967  -2.890  1.00 41.63           N1+
ATOM   1771  H   LYS A 135       6.099  21.932   0.581  1.00 41.63           H  
ATOM   1772  HA  LYS A 135       5.776  24.413  -0.905  1.00 41.63           H  
ATOM   1773  HB2 LYS A 135       7.927  23.190  -0.146  1.00 41.63           H  
ATOM   1774  HB3 LYS A 135       7.682  22.126  -1.535  1.00 41.63           H  
ATOM   1775  HG2 LYS A 135       7.778  24.101  -3.044  1.00 41.63           H  
ATOM   1776  HG3 LYS A 135       7.914  25.173  -1.634  1.00 41.63           H  
ATOM   1777  HD2 LYS A 135      10.036  24.013  -0.998  1.00 41.63           H  
ATOM   1778  HD3 LYS A 135       9.907  23.026  -2.473  1.00 41.63           H  
ATOM   1779  HE2 LYS A 135      10.049  26.070  -2.362  1.00 41.63           H  
ATOM   1780  HE3 LYS A 135       9.888  25.117  -3.830  1.00 41.63           H  
ATOM   1781  HZ1 LYS A 135      12.026  24.084  -3.319  1.00 41.63           H  
ATOM   1782  HZ2 LYS A 135      12.191  25.714  -3.438  1.00 41.63           H  
ATOM   1783  HZ3 LYS A 135      12.179  24.998  -1.959  1.00 41.63           H  
ATOM   1784  N   LEU A 136       4.732  21.677  -2.355  1.00 37.97           N  
ATOM   1785  CA  LEU A 136       4.017  21.101  -3.505  1.00 37.97           C  
ATOM   1786  C   LEU A 136       2.553  21.554  -3.586  1.00 37.97           C  
ATOM   1787  O   LEU A 136       2.017  21.696  -4.682  1.00 37.97           O  
ATOM   1788  CB  LEU A 136       4.124  19.562  -3.421  1.00 37.97           C  
ATOM   1789  CG  LEU A 136       5.033  18.972  -4.511  1.00 37.97           C  
ATOM   1790  CD1 LEU A 136       5.646  17.659  -4.038  1.00 37.97           C  
ATOM   1791  CD2 LEU A 136       4.253  18.704  -5.799  1.00 37.97           C  
ATOM   1792  H   LEU A 136       4.807  21.110  -1.523  1.00 37.97           H  
ATOM   1793  HA  LEU A 136       4.490  21.448  -4.423  1.00 37.97           H  
ATOM   1794  HB2 LEU A 136       4.512  19.281  -2.442  1.00 37.97           H  
ATOM   1795  HB3 LEU A 136       3.134  19.112  -3.497  1.00 37.97           H  
ATOM   1796  HG  LEU A 136       5.850  19.662  -4.722  1.00 37.97           H  
ATOM   1797 HD11 LEU A 136       4.861  16.940  -3.805  1.00 37.97           H  
ATOM   1798 HD12 LEU A 136       6.236  17.847  -3.141  1.00 37.97           H  
ATOM   1799 HD13 LEU A 136       6.298  17.255  -4.813  1.00 37.97           H  
ATOM   1800 HD21 LEU A 136       3.461  17.979  -5.613  1.00 37.97           H  
ATOM   1801 HD22 LEU A 136       3.802  19.633  -6.149  1.00 37.97           H  
ATOM   1802 HD23 LEU A 136       4.925  18.322  -6.568  1.00 37.97           H  
ATOM   1803  N   ILE A 137       1.932  21.810  -2.436  1.00 42.81           N  
ATOM   1804  CA  ILE A 137       0.519  22.212  -2.306  1.00 42.81           C  
ATOM   1805  C   ILE A 137       0.344  23.715  -2.051  1.00 42.81           C  
ATOM   1806  O   ILE A 137      -0.762  24.179  -1.793  1.00 42.81           O  
ATOM   1807  CB  ILE A 137      -0.183  21.336  -1.249  1.00 42.81           C  
ATOM   1808  CG1 ILE A 137       0.422  21.592   0.148  1.00 42.81           C  
ATOM   1809  CG2 ILE A 137      -0.081  19.871  -1.700  1.00 42.81           C  
ATOM   1810  CD1 ILE A 137      -0.014  20.647   1.268  1.00 42.81           C  
ATOM   1811  H   ILE A 137       2.429  21.590  -1.585  1.00 42.81           H  
ATOM   1812  HA  ILE A 137       0.018  22.022  -3.254  1.00 42.81           H  
ATOM   1813  HB  ILE A 137      -1.240  21.598  -1.218  1.00 42.81           H  
ATOM   1814 HG12 ILE A 137       1.510  21.575   0.099  1.00 42.81           H  
ATOM   1815 HG13 ILE A 137       0.175  22.612   0.444  1.00 42.81           H  
ATOM   1816 HG21 ILE A 137      -0.466  19.757  -2.713  1.00 42.81           H  
ATOM   1817 HG22 ILE A 137      -0.697  19.260  -1.040  1.00 42.81           H  
ATOM   1818 HG23 ILE A 137       0.945  19.508  -1.642  1.00 42.81           H  
ATOM   1819 HD11 ILE A 137       0.184  19.610   0.996  1.00 42.81           H  
ATOM   1820 HD12 ILE A 137      -1.074  20.793   1.473  1.00 42.81           H  
ATOM   1821 HD13 ILE A 137       0.570  20.859   2.164  1.00 42.81           H  
ATOM   1822  N   GLY A 138       1.435  24.487  -2.128  1.00 36.97           N  
ATOM   1823  CA  GLY A 138       1.406  25.945  -1.992  1.00 36.97           C  
ATOM   1824  C   GLY A 138       1.024  26.441  -0.595  1.00 36.97           C  
ATOM   1825  O   GLY A 138       0.488  27.536  -0.472  1.00 36.97           O  
ATOM   1826  H   GLY A 138       2.315  24.040  -2.339  1.00 36.97           H  
ATOM   1827  HA2 GLY A 138       0.692  26.358  -2.704  1.00 36.97           H  
ATOM   1828  HA3 GLY A 138       2.395  26.340  -2.224  1.00 36.97           H  
ATOM   1829  N   LEU A 139       1.288  25.651   0.449  1.00 39.98           N  
ATOM   1830  CA  LEU A 139       1.069  26.041   1.848  1.00 39.98           C  
ATOM   1831  C   LEU A 139       2.306  26.714   2.481  1.00 39.98           C  
ATOM   1832  O   LEU A 139       2.395  26.787   3.706  1.00 39.98           O  
ATOM   1833  CB  LEU A 139       0.561  24.828   2.658  1.00 39.98           C  
ATOM   1834  CG  LEU A 139      -0.876  24.369   2.341  1.00 39.98           C  
ATOM   1835  CD1 LEU A 139      -1.216  23.169   3.231  1.00 39.98           C  
ATOM   1836  CD2 LEU A 139      -1.933  25.437   2.609  1.00 39.98           C  
ATOM   1837  H   LEU A 139       1.801  24.799   0.277  1.00 39.98           H  
ATOM   1838  HA  LEU A 139       0.300  26.813   1.877  1.00 39.98           H  
ATOM   1839  HB2 LEU A 139       0.589  25.078   3.718  1.00 39.98           H  
ATOM   1840  HB3 LEU A 139       1.248  23.998   2.498  1.00 39.98           H  
ATOM   1841  HG  LEU A 139      -0.963  24.088   1.291  1.00 39.98           H  
ATOM   1842 HD11 LEU A 139      -0.385  22.464   3.247  1.00 39.98           H  
ATOM   1843 HD12 LEU A 139      -1.401  23.504   4.252  1.00 39.98           H  
ATOM   1844 HD13 LEU A 139      -2.105  22.671   2.844  1.00 39.98           H  
ATOM   1845 HD21 LEU A 139      -1.822  26.248   1.890  1.00 39.98           H  
ATOM   1846 HD22 LEU A 139      -2.928  25.009   2.481  1.00 39.98           H  
ATOM   1847 HD23 LEU A 139      -1.826  25.831   3.620  1.00 39.98           H  
ATOM   1848  N   SER A 140       3.256  27.184   1.661  1.00 48.21           N  
ATOM   1849  CA  SER A 140       4.428  27.967   2.085  1.00 48.21           C  
ATOM   1850  C   SER A 140       4.186  29.467   2.016  1.00 48.21           C  
ATOM   1851  O   SER A 140       3.767  29.905   0.919  1.00 48.21           O  
ATOM   1852  CB  SER A 140       5.654  27.601   1.256  1.00 48.21           C  
ATOM   1853  OG  SER A 140       5.434  28.032  -0.071  1.00 48.21           O  
ATOM   1854  OXT SER A 140       4.574  30.135   2.992  1.00 48.21           O1-
ATOM   1855  H   SER A 140       3.067  27.156   0.669  1.00 48.21           H  
ATOM   1856  HA  SER A 140       4.641  27.750   3.132  1.00 48.21           H  
ATOM   1857  HB2 SER A 140       5.815  26.524   1.287  1.00 48.21           H  
ATOM   1858  HB3 SER A 140       6.523  28.115   1.668  1.00 48.21           H  
ATOM   1859  HG  SER A 140       4.825  28.768   0.025  1.00 48.21           H  
END
