# Supplementary material for: The structural landscape and diversity of Pyricularia oryzae MAX effectors revisited
Source: PLoS Pathog. 2024 May 6;20(5):e1012176. doi: 10.1371/journal.ppat.1012176 (PMC11132498; doi:10.1371/journal.ppat.1012176)
Supplement: S1 File — (ZIP) [file ppat.1012176.s018.zip › Supplementary_Data/MAX40.pdb]

ATOM      1  N   SER A  23      12.840  -3.936 -16.535  1.00 63.56           N  
ATOM      2  CA  SER A  23      13.133  -2.949 -15.485  1.00 63.56           C  
ATOM      3  C   SER A  23      12.290  -3.282 -14.260  1.00 63.56           C  
ATOM      4  O   SER A  23      11.065  -3.212 -14.333  1.00 63.56           O  
ATOM      5  CB  SER A  23      12.845  -1.514 -15.947  1.00 63.56           C  
ATOM      6  OG  SER A  23      11.498  -1.385 -16.362  1.00 63.56           O  
ATOM      7  H   SER A  23      12.226  -3.635 -17.278  1.00 63.56           H  
ATOM      8  HA  SER A  23      14.187  -3.008 -15.211  1.00 63.56           H  
ATOM      9  HB2 SER A  23      13.036  -0.827 -15.123  1.00 63.56           H  
ATOM     10  HB3 SER A  23      13.505  -1.260 -16.776  1.00 63.56           H  
ATOM     11  HG  SER A  23      10.954  -1.675 -15.627  1.00 63.56           H  
ATOM     12  N   ARG A  24      12.950  -3.693 -13.186  1.00 78.78           N  
ATOM     13  CA  ARG A  24      12.344  -3.952 -11.885  1.00 78.78           C  
ATOM     14  C   ARG A  24      12.139  -2.611 -11.188  1.00 78.78           C  
ATOM     15  O   ARG A  24      13.049  -1.781 -11.208  1.00 78.78           O  
ATOM     16  CB  ARG A  24      13.294  -4.883 -11.124  1.00 78.78           C  
ATOM     17  CG  ARG A  24      13.220  -6.324 -11.667  1.00 78.78           C  
ATOM     18  CD  ARG A  24      14.498  -7.094 -11.323  1.00 78.78           C  
ATOM     19  NE  ARG A  24      14.376  -8.546 -11.590  1.00 78.78           N  
ATOM     20  CZ  ARG A  24      14.875  -9.502 -10.824  1.00 78.78           C  
ATOM     21  NH1 ARG A  24      15.354  -9.245  -9.646  1.00 78.78           N1+
ATOM     22  NH2 ARG A  24      14.893 -10.741 -11.238  1.00 78.78           N  
ATOM     23  H   ARG A  24      13.959  -3.722 -13.220  1.00 78.78           H  
ATOM     24  HA  ARG A  24      11.371  -4.433 -11.987  1.00 78.78           H  
ATOM     25  HB2 ARG A  24      14.312  -4.504 -11.211  1.00 78.78           H  
ATOM     26  HB3 ARG A  24      13.037  -4.875 -10.065  1.00 78.78           H  
ATOM     27  HG2 ARG A  24      13.108  -6.320 -12.751  1.00 78.78           H  
ATOM     28  HG3 ARG A  24      12.348  -6.818 -11.237  1.00 78.78           H  
ATOM     29  HD2 ARG A  24      15.313  -6.693 -11.926  1.00 78.78           H  
ATOM     30  HD3 ARG A  24      14.761  -6.897 -10.284  1.00 78.78           H  
ATOM     31  HE  ARG A  24      13.780  -8.831 -12.354  1.00 78.78           H  
ATOM     32 HH11 ARG A  24      14.901  -8.451  -9.217  1.00 78.78           H  
ATOM     33 HH12 ARG A  24      15.625  -9.975  -9.003  1.00 78.78           H  
ATOM     34 HH21 ARG A  24      14.430 -11.001 -12.097  1.00 78.78           H  
ATOM     35 HH22 ARG A  24      15.225 -11.446 -10.596  1.00 78.78           H  
ATOM     36  N   ARG A  25      10.940  -2.366 -10.659  1.00 86.87           N  
ATOM     37  CA  ARG A  25      10.624  -1.157  -9.880  1.00 86.87           C  
ATOM     38  C   ARG A  25      10.197  -1.567  -8.486  1.00 86.87           C  
ATOM     39  O   ARG A  25       9.425  -2.509  -8.349  1.00 86.87           O  
ATOM     40  CB  ARG A  25       9.523  -0.303 -10.531  1.00 86.87           C  
ATOM     41  CG  ARG A  25       9.977   0.342 -11.846  1.00 86.87           C  
ATOM     42  CD  ARG A  25       8.932   1.345 -12.354  1.00 86.87           C  
ATOM     43  NE  ARG A  25       9.263   2.732 -11.981  1.00 86.87           N  
ATOM     44  CZ  ARG A  25       8.524   3.794 -12.224  1.00 86.87           C  
ATOM     45  NH1 ARG A  25       7.367   3.746 -12.819  1.00 86.87           N1+
ATOM     46  NH2 ARG A  25       8.930   4.964 -11.858  1.00 86.87           N  
ATOM     47  H   ARG A  25      10.256  -3.109 -10.665  1.00 86.87           H  
ATOM     48  HA  ARG A  25      11.518  -0.544  -9.771  1.00 86.87           H  
ATOM     49  HB2 ARG A  25       9.249   0.490  -9.836  1.00 86.87           H  
ATOM     50  HB3 ARG A  25       8.640  -0.917 -10.709  1.00 86.87           H  
ATOM     51  HG2 ARG A  25      10.096  -0.445 -12.591  1.00 86.87           H  
ATOM     52  HG3 ARG A  25      10.937   0.839 -11.711  1.00 86.87           H  
ATOM     53  HD2 ARG A  25       7.955   1.074 -11.956  1.00 86.87           H  
ATOM     54  HD3 ARG A  25       8.886   1.273 -13.440  1.00 86.87           H  
ATOM     55  HE  ARG A  25      10.060   2.877 -11.378  1.00 86.87           H  
ATOM     56 HH11 ARG A  25       7.000   2.852 -13.112  1.00 86.87           H  
ATOM     57 HH12 ARG A  25       6.785   4.571 -12.797  1.00 86.87           H  
ATOM     58 HH21 ARG A  25       9.511   5.007 -11.033  1.00 86.87           H  
ATOM     59 HH22 ARG A  25       8.309   5.742 -12.028  1.00 86.87           H  
ATOM     60  N   MET A  26      10.688  -0.843  -7.488  1.00 91.68           N  
ATOM     61  CA  MET A  26      10.240  -1.033  -6.119  1.00 91.68           C  
ATOM     62  C   MET A  26       8.911  -0.306  -5.922  1.00 91.68           C  
ATOM     63  O   MET A  26       8.814   0.900  -6.171  1.00 91.68           O  
ATOM     64  CB  MET A  26      11.321  -0.569  -5.130  1.00 91.68           C  
ATOM     65  CG  MET A  26      11.035  -1.092  -3.718  1.00 91.68           C  
ATOM     66  SD  MET A  26      10.913  -2.900  -3.603  1.00 91.68           S  
ATOM     67  CE  MET A  26      12.620  -3.403  -3.933  1.00 91.68           C  
ATOM     68  H   MET A  26      11.291  -0.057  -7.686  1.00 91.68           H  
ATOM     69  HA  MET A  26      10.068  -2.099  -5.968  1.00 91.68           H  
ATOM     70  HB2 MET A  26      12.292  -0.947  -5.450  1.00 91.68           H  
ATOM     71  HB3 MET A  26      11.366   0.520  -5.111  1.00 91.68           H  
ATOM     72  HG2 MET A  26      11.822  -0.755  -3.043  1.00 91.68           H  
ATOM     73  HG3 MET A  26      10.095  -0.667  -3.367  1.00 91.68           H  
ATOM     74  HE1 MET A  26      12.699  -4.485  -3.822  1.00 91.68           H  
ATOM     75  HE2 MET A  26      12.906  -3.127  -4.948  1.00 91.68           H  
ATOM     76  HE3 MET A  26      13.284  -2.924  -3.213  1.00 91.68           H  
ATOM     77  N   CYS A  27       7.899  -1.055  -5.512  1.00 92.67           N  
ATOM     78  CA  CYS A  27       6.590  -0.565  -5.129  1.00 92.67           C  
ATOM     79  C   CYS A  27       6.472  -0.660  -3.612  1.00 92.67           C  
ATOM     80  O   CYS A  27       6.854  -1.666  -3.029  1.00 92.67           O  
ATOM     81  CB  CYS A  27       5.493  -1.408  -5.783  1.00 92.67           C  
ATOM     82  SG  CYS A  27       5.742  -1.874  -7.514  1.00 92.67           S  
ATOM     83  H   CYS A  27       8.060  -2.040  -5.362  1.00 92.67           H  
ATOM     84  HA  CYS A  27       6.476   0.471  -5.448  1.00 92.67           H  
ATOM     85  HB2 CYS A  27       5.412  -2.337  -5.218  1.00 92.67           H  
ATOM     86  HB3 CYS A  27       4.544  -0.881  -5.685  1.00 92.67           H  
ATOM     87  N   ILE A  28       5.913   0.357  -2.982  1.00 93.48           N  
ATOM     88  CA  ILE A  28       5.573   0.355  -1.565  1.00 93.48           C  
ATOM     89  C   ILE A  28       4.064   0.236  -1.456  1.00 93.48           C  
ATOM     90  O   ILE A  28       3.349   1.008  -2.098  1.00 93.48           O  
ATOM     91  CB  ILE A  28       6.113   1.626  -0.895  1.00 93.48           C  
ATOM     92  CG1 ILE A  28       7.660   1.627  -0.912  1.00 93.48           C  
ATOM     93  CG2 ILE A  28       5.612   1.758   0.546  1.00 93.48           C  
ATOM     94  CD1 ILE A  28       8.197   2.872  -1.607  1.00 93.48           C  
ATOM     95  H   ILE A  28       5.606   1.147  -3.530  1.00 93.48           H  
ATOM     96  HA  ILE A  28       6.026  -0.503  -1.070  1.00 93.48           H  
ATOM     97  HB  ILE A  28       5.737   2.485  -1.450  1.00 93.48           H  
ATOM     98 HG12 ILE A  28       8.060   1.586   0.101  1.00 93.48           H  
ATOM     99 HG13 ILE A  28       8.042   0.751  -1.437  1.00 93.48           H  
ATOM    100 HG21 ILE A  28       6.062   2.639   1.005  1.00 93.48           H  
ATOM    101 HG22 ILE A  28       5.884   0.869   1.115  1.00 93.48           H  
ATOM    102 HG23 ILE A  28       4.528   1.872   0.574  1.00 93.48           H  
ATOM    103 HD11 ILE A  28       7.741   2.956  -2.593  1.00 93.48           H  
ATOM    104 HD12 ILE A  28       7.986   3.761  -1.012  1.00 93.48           H  
ATOM    105 HD13 ILE A  28       9.271   2.770  -1.765  1.00 93.48           H  
ATOM    106  N   LEU A  29       3.597  -0.706  -0.648  1.00 94.28           N  
ATOM    107  CA  LEU A  29       2.195  -0.899  -0.321  1.00 94.28           C  
ATOM    108  C   LEU A  29       1.988  -0.677   1.173  1.00 94.28           C  
ATOM    109  O   LEU A  29       2.835  -1.044   1.981  1.00 94.28           O  
ATOM    110  CB  LEU A  29       1.694  -2.285  -0.756  1.00 94.28           C  
ATOM    111  CG  LEU A  29       1.803  -2.540  -2.266  1.00 94.28           C  
ATOM    112  CD1 LEU A  29       3.104  -3.260  -2.621  1.00 94.28           C  
ATOM    113  CD2 LEU A  29       0.623  -3.393  -2.745  1.00 94.28           C  
ATOM    114  H   LEU A  29       4.263  -1.279  -0.150  1.00 94.28           H  
ATOM    115  HA  LEU A  29       1.607  -0.153  -0.856  1.00 94.28           H  
ATOM    116  HB2 LEU A  29       0.644  -2.348  -0.471  1.00 94.28           H  
ATOM    117  HB3 LEU A  29       2.227  -3.063  -0.209  1.00 94.28           H  
ATOM    118  HG  LEU A  29       1.777  -1.590  -2.800  1.00 94.28           H  
ATOM    119 HD11 LEU A  29       3.310  -3.152  -3.685  1.00 94.28           H  
ATOM    120 HD12 LEU A  29       3.945  -2.833  -2.076  1.00 94.28           H  
ATOM    121 HD13 LEU A  29       3.031  -4.313  -2.345  1.00 94.28           H  
ATOM    122 HD21 LEU A  29       0.731  -3.618  -3.806  1.00 94.28           H  
ATOM    123 HD22 LEU A  29       0.600  -4.326  -2.183  1.00 94.28           H  
ATOM    124 HD23 LEU A  29      -0.313  -2.859  -2.581  1.00 94.28           H  
ATOM    125  N   ALA A  30       0.864  -0.069   1.534  1.00 93.71           N  
ATOM    126  CA  ALA A  30       0.437   0.035   2.923  1.00 93.71           C  
ATOM    127  C   ALA A  30      -1.078   0.214   3.014  1.00 93.71           C  
ATOM    128  O   ALA A  30      -1.698   0.855   2.160  1.00 93.71           O  
ATOM    129  CB  ALA A  30       1.173   1.197   3.604  1.00 93.71           C  
ATOM    130  H   ALA A  30       0.241   0.268   0.813  1.00 93.71           H  
ATOM    131  HA  ALA A  30       0.698  -0.888   3.441  1.00 93.71           H  
ATOM    132  HB1 ALA A  30       2.248   1.021   3.580  1.00 93.71           H  
ATOM    133  HB2 ALA A  30       0.857   1.267   4.645  1.00 93.71           H  
ATOM    134  HB3 ALA A  30       0.949   2.132   3.091  1.00 93.71           H  
ATOM    135  N   LEU A  31      -1.674  -0.316   4.077  1.00 94.23           N  
ATOM    136  CA  LEU A  31      -3.051  -0.037   4.459  1.00 94.23           C  
ATOM    137  C   LEU A  31      -3.085   1.207   5.351  1.00 94.23           C  
ATOM    138  O   LEU A  31      -2.196   1.437   6.171  1.00 94.23           O  
ATOM    139  CB  LEU A  31      -3.650  -1.277   5.151  1.00 94.23           C  
ATOM    140  CG  LEU A  31      -5.188  -1.316   5.227  1.00 94.23           C  
ATOM    141  CD1 LEU A  31      -5.818  -1.419   3.836  1.00 94.23           C  
ATOM    142  CD2 LEU A  31      -5.672  -2.558   5.978  1.00 94.23           C  
ATOM    143  H   LEU A  31      -1.100  -0.794   4.756  1.00 94.23           H  
ATOM    144  HA  LEU A  31      -3.619   0.174   3.553  1.00 94.23           H  
ATOM    145  HB2 LEU A  31      -3.249  -1.316   6.164  1.00 94.23           H  
ATOM    146  HB3 LEU A  31      -3.313  -2.173   4.628  1.00 94.23           H  
ATOM    147  HG  LEU A  31      -5.559  -0.427   5.738  1.00 94.23           H  
ATOM    148 HD11 LEU A  31      -6.889  -1.604   3.922  1.00 94.23           H  
ATOM    149 HD12 LEU A  31      -5.671  -0.490   3.286  1.00 94.23           H  
ATOM    150 HD13 LEU A  31      -5.356  -2.235   3.281  1.00 94.23           H  
ATOM    151 HD21 LEU A  31      -5.209  -2.630   6.961  1.00 94.23           H  
ATOM    152 HD22 LEU A  31      -6.753  -2.514   6.114  1.00 94.23           H  
ATOM    153 HD23 LEU A  31      -5.415  -3.458   5.419  1.00 94.23           H  
ATOM    154  N   ALA A  32      -4.133   2.002   5.214  1.00 92.02           N  
ATOM    155  CA  ALA A  32      -4.405   3.137   6.076  1.00 92.02           C  
ATOM    156  C   ALA A  32      -5.871   3.174   6.482  1.00 92.02           C  
ATOM    157  O   ALA A  32      -6.743   2.755   5.716  1.00 92.02           O  
ATOM    158  CB  ALA A  32      -4.031   4.419   5.345  1.00 92.02           C  
ATOM    159  H   ALA A  32      -4.791   1.814   4.471  1.00 92.02           H  
ATOM    160  HA  ALA A  32      -3.813   3.060   6.987  1.00 92.02           H  
ATOM    161  HB1 ALA A  32      -2.956   4.446   5.166  1.00 92.02           H  
ATOM    162  HB2 ALA A  32      -4.560   4.481   4.394  1.00 92.02           H  
ATOM    163  HB3 ALA A  32      -4.322   5.262   5.973  1.00 92.02           H  
ATOM    164  N   GLU A  33      -6.148   3.744   7.650  1.00 90.88           N  
ATOM    165  CA  GLU A  33      -7.508   4.150   7.997  1.00 90.88           C  
ATOM    166  C   GLU A  33      -8.001   5.170   6.969  1.00 90.88           C  
ATOM    167  O   GLU A  33      -7.278   6.090   6.570  1.00 90.88           O  
ATOM    168  CB  GLU A  33      -7.569   4.767   9.395  1.00 90.88           C  
ATOM    169  CG  GLU A  33      -7.082   3.811  10.491  1.00 90.88           C  
ATOM    170  CD  GLU A  33      -7.125   4.468  11.878  1.00 90.88           C  
ATOM    171  OE1 GLU A  33      -7.361   3.719  12.851  1.00 90.88           O  
ATOM    172  OE2 GLU A  33      -6.902   5.705  11.957  1.00 90.88           O1-
ATOM    173  H   GLU A  33      -5.386   4.094   8.213  1.00 90.88           H  
ATOM    174  HA  GLU A  33      -8.162   3.278   7.976  1.00 90.88           H  
ATOM    175  HB2 GLU A  33      -8.601   5.047   9.607  1.00 90.88           H  
ATOM    176  HB3 GLU A  33      -6.960   5.670   9.397  1.00 90.88           H  
ATOM    177  HG2 GLU A  33      -7.704   2.916  10.478  1.00 90.88           H  
ATOM    178  HG3 GLU A  33      -6.053   3.516  10.283  1.00 90.88           H  
ATOM    179  N   LYS A  34      -9.242   5.005   6.517  1.00 86.48           N  
ATOM    180  CA  LYS A  34      -9.867   5.935   5.587  1.00 86.48           C  
ATOM    181  C   LYS A  34     -10.064   7.279   6.282  1.00 86.48           C  
ATOM    182  O   LYS A  34     -10.719   7.366   7.318  1.00 86.48           O  
ATOM    183  CB  LYS A  34     -11.177   5.342   5.058  1.00 86.48           C  
ATOM    184  CG  LYS A  34     -11.819   6.296   4.048  1.00 86.48           C  
ATOM    185  CD  LYS A  34     -12.994   5.641   3.321  1.00 86.48           C  
ATOM    186  CE  LYS A  34     -13.501   6.659   2.300  1.00 86.48           C  
ATOM    187  NZ  LYS A  34     -14.263   6.017   1.212  1.00 86.48           N1+
ATOM    188  H   LYS A  34      -9.796   4.256   6.908  1.00 86.48           H  
ATOM    189  HA  LYS A  34      -9.188   6.082   4.747  1.00 86.48           H  
ATOM    190  HB2 LYS A  34     -11.866   5.165   5.884  1.00 86.48           H  
ATOM    191  HB3 LYS A  34     -10.957   4.394   4.567  1.00 86.48           H  
ATOM    192  HG2 LYS A  34     -11.068   6.587   3.314  1.00 86.48           H  
ATOM    193  HG3 LYS A  34     -12.172   7.190   4.562  1.00 86.48           H  
ATOM    194  HD2 LYS A  34     -13.782   5.375   4.025  1.00 86.48           H  
ATOM    195  HD3 LYS A  34     -12.629   4.750   2.810  1.00 86.48           H  
ATOM    196  HE2 LYS A  34     -14.078   7.439   2.795  1.00 86.48           H  
ATOM    197  HE3 LYS A  34     -12.624   7.129   1.854  1.00 86.48           H  
ATOM    198  HZ1 LYS A  34     -14.201   6.604   0.393  1.00 86.48           H  
ATOM    199  HZ2 LYS A  34     -13.728   5.231   0.872  1.00 86.48           H  
ATOM    200  HZ3 LYS A  34     -15.211   5.765   1.452  1.00 86.48           H  
ATOM    201  N   THR A  35      -9.549   8.339   5.672  1.00 82.40           N  
ATOM    202  CA  THR A  35      -9.722   9.714   6.148  1.00 82.40           C  
ATOM    203  C   THR A  35     -10.393  10.563   5.070  1.00 82.40           C  
ATOM    204  O   THR A  35     -10.544  10.147   3.923  1.00 82.40           O  
ATOM    205  CB  THR A  35      -8.391  10.337   6.613  1.00 82.40           C  
ATOM    206  CG2 THR A  35      -7.506   9.413   7.447  1.00 82.40           C  
ATOM    207  OG1 THR A  35      -7.655  10.764   5.498  1.00 82.40           O  
ATOM    208  H   THR A  35      -9.032   8.200   4.816  1.00 82.40           H  
ATOM    209  HA  THR A  35     -10.385   9.712   7.013  1.00 82.40           H  
ATOM    210  HB  THR A  35      -8.623  11.215   7.216  1.00 82.40           H  
ATOM    211  HG1 THR A  35      -6.727  10.816   5.739  1.00 82.40           H  
ATOM    212 HG21 THR A  35      -7.086   8.626   6.822  1.00 82.40           H  
ATOM    213 HG22 THR A  35      -8.091   8.959   8.248  1.00 82.40           H  
ATOM    214 HG23 THR A  35      -6.690   9.984   7.889  1.00 82.40           H  
ATOM    215  N   GLN A  36     -10.796  11.785   5.422  1.00 82.84           N  
ATOM    216  CA  GLN A  36     -11.286  12.757   4.437  1.00 82.84           C  
ATOM    217  C   GLN A  36     -10.165  13.321   3.543  1.00 82.84           C  
ATOM    218  O   GLN A  36     -10.459  13.994   2.559  1.00 82.84           O  
ATOM    219  CB  GLN A  36     -12.016  13.898   5.160  1.00 82.84           C  
ATOM    220  CG  GLN A  36     -13.292  13.432   5.880  1.00 82.84           C  
ATOM    221  CD  GLN A  36     -14.012  14.572   6.594  1.00 82.84           C  
ATOM    222  NE2 GLN A  36     -15.081  14.287   7.303  1.00 82.84           N  
ATOM    223  OE1 GLN A  36     -13.637  15.730   6.549  1.00 82.84           O  
ATOM    224  H   GLN A  36     -10.666  12.088   6.376  1.00 82.84           H  
ATOM    225  HA  GLN A  36     -11.994  12.263   3.771  1.00 82.84           H  
ATOM    226  HB2 GLN A  36     -11.338  14.357   5.880  1.00 82.84           H  
ATOM    227  HB3 GLN A  36     -12.297  14.654   4.426  1.00 82.84           H  
ATOM    228  HG2 GLN A  36     -13.974  12.992   5.152  1.00 82.84           H  
ATOM    229  HG3 GLN A  36     -13.041  12.672   6.620  1.00 82.84           H  
ATOM    230 HE21 GLN A  36     -15.520  15.071   7.765  1.00 82.84           H  
ATOM    231 HE22 GLN A  36     -15.422  13.340   7.377  1.00 82.84           H  
ATOM    232  N   ASN A  37      -8.892  13.077   3.881  1.00 81.40           N  
ATOM    233  CA  ASN A  37      -7.736  13.560   3.134  1.00 81.40           C  
ATOM    234  C   ASN A  37      -6.776  12.395   2.812  1.00 81.40           C  
ATOM    235  O   ASN A  37      -5.896  12.094   3.626  1.00 81.40           O  
ATOM    236  CB  ASN A  37      -7.056  14.695   3.921  1.00 81.40           C  
ATOM    237  CG  ASN A  37      -5.935  15.327   3.113  1.00 81.40           C  
ATOM    238  ND2 ASN A  37      -5.430  16.463   3.527  1.00 81.40           N  
ATOM    239  OD1 ASN A  37      -5.514  14.844   2.080  1.00 81.40           O  
ATOM    240  H   ASN A  37      -8.707  12.413   4.619  1.00 81.40           H  
ATOM    241  HA  ASN A  37      -8.073  14.000   2.195  1.00 81.40           H  
ATOM    242  HB2 ASN A  37      -6.646  14.310   4.854  1.00 81.40           H  
ATOM    243  HB3 ASN A  37      -7.796  15.463   4.146  1.00 81.40           H  
ATOM    244 HD21 ASN A  37      -4.807  16.882   2.851  1.00 81.40           H  
ATOM    245 HD22 ASN A  37      -5.875  16.958   4.286  1.00 81.40           H  
ATOM    246  N   PRO A  38      -6.894  11.763   1.629  1.00 74.79           N  
ATOM    247  CA  PRO A  38      -6.070  10.612   1.260  1.00 74.79           C  
ATOM    248  C   PRO A  38      -4.581  10.948   1.087  1.00 74.79           C  
ATOM    249  O   PRO A  38      -3.768  10.033   1.052  1.00 74.79           O  
ATOM    250  CB  PRO A  38      -6.689  10.073  -0.035  1.00 74.79           C  
ATOM    251  CG  PRO A  38      -7.322  11.310  -0.667  1.00 74.79           C  
ATOM    252  CD  PRO A  38      -7.811  12.098   0.546  1.00 74.79           C  
ATOM    253  HA  PRO A  38      -6.147   9.847   2.033  1.00 74.79           H  
ATOM    254  HB2 PRO A  38      -5.948   9.616  -0.691  1.00 74.79           H  
ATOM    255  HB3 PRO A  38      -7.469   9.352   0.210  1.00 74.79           H  
ATOM    256  HG2 PRO A  38      -8.140  11.048  -1.338  1.00 74.79           H  
ATOM    257  HG3 PRO A  38      -6.559  11.883  -1.194  1.00 74.79           H  
ATOM    258  HD2 PRO A  38      -7.793  13.163   0.312  1.00 74.79           H  
ATOM    259  HD3 PRO A  38      -8.820  11.782   0.812  1.00 74.79           H  
ATOM    260  N   GLU A  39      -4.197  12.228   1.025  1.00 73.68           N  
ATOM    261  CA  GLU A  39      -2.788  12.656   1.013  1.00 73.68           C  
ATOM    262  C   GLU A  39      -2.173  12.723   2.423  1.00 73.68           C  
ATOM    263  O   GLU A  39      -0.963  12.892   2.573  1.00 73.68           O  
ATOM    264  CB  GLU A  39      -2.654  14.030   0.339  1.00 73.68           C  
ATOM    265  CG  GLU A  39      -3.186  14.076  -1.102  1.00 73.68           C  
ATOM    266  CD  GLU A  39      -2.975  15.451  -1.762  1.00 73.68           C  
ATOM    267  OE1 GLU A  39      -3.052  15.499  -3.011  1.00 73.68           O  
ATOM    268  OE2 GLU A  39      -2.763  16.446  -1.026  1.00 73.68           O1-
ATOM    269  H   GLU A  39      -4.898  12.955   1.052  1.00 73.68           H  
ATOM    270  HA  GLU A  39      -2.201  11.937   0.441  1.00 73.68           H  
ATOM    271  HB2 GLU A  39      -1.597  14.297   0.319  1.00 73.68           H  
ATOM    272  HB3 GLU A  39      -3.177  14.770   0.945  1.00 73.68           H  
ATOM    273  HG2 GLU A  39      -4.252  13.850  -1.101  1.00 73.68           H  
ATOM    274  HG3 GLU A  39      -2.676  13.309  -1.684  1.00 73.68           H  
ATOM    275  N   LYS A  40      -2.996  12.597   3.473  1.00 79.19           N  
ATOM    276  CA  LYS A  40      -2.570  12.532   4.881  1.00 79.19           C  
ATOM    277  C   LYS A  40      -3.200  11.329   5.597  1.00 79.19           C  
ATOM    278  O   LYS A  40      -3.978  11.511   6.537  1.00 79.19           O  
ATOM    279  CB  LYS A  40      -2.888  13.854   5.588  1.00 79.19           C  
ATOM    280  CG  LYS A  40      -2.126  15.030   4.972  1.00 79.19           C  
ATOM    281  CD  LYS A  40      -2.382  16.294   5.792  1.00 79.19           C  
ATOM    282  CE  LYS A  40      -1.642  17.459   5.136  1.00 79.19           C  
ATOM    283  NZ  LYS A  40      -1.831  18.713   5.903  1.00 79.19           N1+
ATOM    284  H   LYS A  40      -3.975  12.448   3.274  1.00 79.19           H  
ATOM    285  HA  LYS A  40      -1.492  12.374   4.923  1.00 79.19           H  
ATOM    286  HB2 LYS A  40      -2.605  13.764   6.637  1.00 79.19           H  
ATOM    287  HB3 LYS A  40      -3.960  14.045   5.531  1.00 79.19           H  
ATOM    288  HG2 LYS A  40      -1.058  14.810   4.969  1.00 79.19           H  
ATOM    289  HG3 LYS A  40      -2.462  15.194   3.949  1.00 79.19           H  
ATOM    290  HD2 LYS A  40      -3.453  16.496   5.815  1.00 79.19           H  
ATOM    291  HD3 LYS A  40      -2.018  16.142   6.808  1.00 79.19           H  
ATOM    292  HE2 LYS A  40      -2.009  17.572   4.116  1.00 79.19           H  
ATOM    293  HE3 LYS A  40      -0.584  17.204   5.077  1.00 79.19           H  
ATOM    294  HZ1 LYS A  40      -1.477  18.600   6.842  1.00 79.19           H  
ATOM    295  HZ2 LYS A  40      -1.334  19.469   5.455  1.00 79.19           H  
ATOM    296  HZ3 LYS A  40      -2.812  18.950   5.948  1.00 79.19           H  
ATOM    297  N   PRO A  41      -2.919  10.102   5.139  1.00 82.32           N  
ATOM    298  CA  PRO A  41      -3.494   8.902   5.726  1.00 82.32           C  
ATOM    299  C   PRO A  41      -2.822   8.534   7.059  1.00 82.32           C  
ATOM    300  O   PRO A  41      -1.627   8.767   7.258  1.00 82.32           O  
ATOM    301  CB  PRO A  41      -3.288   7.828   4.661  1.00 82.32           C  
ATOM    302  CG  PRO A  41      -1.986   8.245   3.999  1.00 82.32           C  
ATOM    303  CD  PRO A  41      -2.037   9.760   4.028  1.00 82.32           C  
ATOM    304  HA  PRO A  41      -4.562   9.037   5.892  1.00 82.32           H  
ATOM    305  HB2 PRO A  41      -4.101   7.853   3.936  1.00 82.32           H  
ATOM    306  HB3 PRO A  41      -3.173   6.839   5.103  1.00 82.32           H  
ATOM    307  HG2 PRO A  41      -1.901   7.853   2.986  1.00 82.32           H  
ATOM    308  HG3 PRO A  41      -1.162   7.920   4.635  1.00 82.32           H  
ATOM    309  HD2 PRO A  41      -2.463  10.110   3.088  1.00 82.32           H  
ATOM    310  HD3 PRO A  41      -1.037  10.170   4.168  1.00 82.32           H  
ATOM    311  N   ASN A  42      -3.585   7.884   7.941  1.00 85.91           N  
ATOM    312  CA  ASN A  42      -3.046   7.196   9.114  1.00 85.91           C  
ATOM    313  C   ASN A  42      -2.661   5.769   8.706  1.00 85.91           C  
ATOM    314  O   ASN A  42      -3.518   4.885   8.639  1.00 85.91           O  
ATOM    315  CB  ASN A  42      -4.093   7.170  10.237  1.00 85.91           C  
ATOM    316  CG  ASN A  42      -4.429   8.513  10.843  1.00 85.91           C  
ATOM    317  ND2 ASN A  42      -5.568   8.572  11.492  1.00 85.91           N  
ATOM    318  OD1 ASN A  42      -3.695   9.486  10.777  1.00 85.91           O  
ATOM    319  H   ASN A  42      -4.554   7.716   7.713  1.00 85.91           H  
ATOM    320  HA  ASN A  42      -2.159   7.712   9.481  1.00 85.91           H  
ATOM    321  HB2 ASN A  42      -5.011   6.720   9.859  1.00 85.91           H  
ATOM    322  HB3 ASN A  42      -3.735   6.531  11.045  1.00 85.91           H  
ATOM    323 HD21 ASN A  42      -6.090   7.719  11.630  1.00 85.91           H  
ATOM    324 HD22 ASN A  42      -5.800   9.432  11.968  1.00 85.91           H  
ATOM    325  N   PHE A  43      -1.386   5.550   8.386  1.00 88.90           N  
ATOM    326  CA  PHE A  43      -0.903   4.236   7.965  1.00 88.90           C  
ATOM    327  C   PHE A  43      -0.855   3.227   9.108  1.00 88.90           C  
ATOM    328  O   PHE A  43      -0.398   3.525  10.213  1.00 88.90           O  
ATOM    329  CB  PHE A  43       0.470   4.343   7.299  1.00 88.90           C  
ATOM    330  CG  PHE A  43       0.397   4.909   5.905  1.00 88.90           C  
ATOM    331  CD1 PHE A  43      -0.299   4.191   4.920  1.00 88.90           C  
ATOM    332  CD2 PHE A  43       1.014   6.131   5.589  1.00 88.90           C  
ATOM    333  CE1 PHE A  43      -0.422   4.707   3.629  1.00 88.90           C  
ATOM    334  CE2 PHE A  43       0.946   6.618   4.274  1.00 88.90           C  
ATOM    335  CZ  PHE A  43       0.206   5.912   3.303  1.00 88.90           C  
ATOM    336  H   PHE A  43      -0.734   6.321   8.423  1.00 88.90           H  
ATOM    337  HA  PHE A  43      -1.604   3.841   7.229  1.00 88.90           H  
ATOM    338  HB2 PHE A  43       1.133   4.944   7.922  1.00 88.90           H  
ATOM    339  HB3 PHE A  43       0.904   3.346   7.223  1.00 88.90           H  
ATOM    340  HD1 PHE A  43      -0.756   3.242   5.157  1.00 88.90           H  
ATOM    341  HD2 PHE A  43       1.556   6.679   6.345  1.00 88.90           H  
ATOM    342  HE1 PHE A  43      -0.994   4.163   2.892  1.00 88.90           H  
ATOM    343  HE2 PHE A  43       1.441   7.543   4.021  1.00 88.90           H  
ATOM    344  HZ  PHE A  43       0.106   6.269   2.289  1.00 88.90           H  
ATOM    345  N   LEU A  44      -1.256   1.998   8.794  1.00 88.84           N  
ATOM    346  CA  LEU A  44      -1.106   0.850   9.670  1.00 88.84           C  
ATOM    347  C   LEU A  44       0.304   0.291   9.485  1.00 88.84           C  
ATOM    348  O   LEU A  44       0.617  -0.296   8.449  1.00 88.84           O  
ATOM    349  CB  LEU A  44      -2.183  -0.192   9.344  1.00 88.84           C  
ATOM    350  CG  LEU A  44      -3.622   0.345   9.318  1.00 88.84           C  
ATOM    351  CD1 LEU A  44      -4.550  -0.825   9.046  1.00 88.84           C  
ATOM    352  CD2 LEU A  44      -4.046   1.011  10.626  1.00 88.84           C  
ATOM    353  H   LEU A  44      -1.573   1.820   7.852  1.00 88.84           H  
ATOM    354  HA  LEU A  44      -1.231   1.162  10.707  1.00 88.84           H  
ATOM    355  HB2 LEU A  44      -2.114  -1.001  10.071  1.00 88.84           H  
ATOM    356  HB3 LEU A  44      -1.972  -0.606   8.358  1.00 88.84           H  
ATOM    357  HG  LEU A  44      -3.734   1.060   8.503  1.00 88.84           H  
ATOM    358 HD11 LEU A  44      -4.692  -1.403   9.959  1.00 88.84           H  
ATOM    359 HD12 LEU A  44      -5.513  -0.464   8.686  1.00 88.84           H  
ATOM    360 HD13 LEU A  44      -4.096  -1.476   8.298  1.00 88.84           H  
ATOM    361 HD21 LEU A  44      -5.104   1.269  10.582  1.00 88.84           H  
ATOM    362 HD22 LEU A  44      -3.481   1.931  10.777  1.00 88.84           H  
ATOM    363 HD23 LEU A  44      -3.879   0.337  11.466  1.00 88.84           H  
ATOM    364  N   LYS A  45       1.160   0.495  10.487  1.00 80.49           N  
ATOM    365  CA  LYS A  45       2.597   0.177  10.412  1.00 80.49           C  
ATOM    366  C   LYS A  45       2.876  -1.267  10.004  1.00 80.49           C  
ATOM    367  O   LYS A  45       3.709  -1.501   9.138  1.00 80.49           O  
ATOM    368  CB  LYS A  45       3.260   0.472  11.760  1.00 80.49           C  
ATOM    369  CG  LYS A  45       3.230   1.974  12.054  1.00 80.49           C  
ATOM    370  CD  LYS A  45       4.005   2.275  13.334  1.00 80.49           C  
ATOM    371  CE  LYS A  45       4.081   3.792  13.473  1.00 80.49           C  
ATOM    372  NZ  LYS A  45       5.075   4.166  14.492  1.00 80.49           N1+
ATOM    373  H   LYS A  45       0.822   1.007  11.289  1.00 80.49           H  
ATOM    374  HA  LYS A  45       3.064   0.791   9.642  1.00 80.49           H  
ATOM    375  HB2 LYS A  45       2.756  -0.078  12.555  1.00 80.49           H  
ATOM    376  HB3 LYS A  45       4.297   0.139  11.715  1.00 80.49           H  
ATOM    377  HG2 LYS A  45       2.202   2.317  12.167  1.00 80.49           H  
ATOM    378  HG3 LYS A  45       3.694   2.503  11.222  1.00 80.49           H  
ATOM    379  HD2 LYS A  45       3.500   1.833  14.193  1.00 80.49           H  
ATOM    380  HD3 LYS A  45       5.008   1.859  13.247  1.00 80.49           H  
ATOM    381  HE2 LYS A  45       4.389   4.198  12.509  1.00 80.49           H  
ATOM    382  HE3 LYS A  45       3.095   4.188  13.714  1.00 80.49           H  
ATOM    383  HZ1 LYS A  45       5.261   5.158  14.525  1.00 80.49           H  
ATOM    384  HZ2 LYS A  45       5.972   3.744  14.299  1.00 80.49           H  
ATOM    385  HZ3 LYS A  45       4.815   3.864  15.420  1.00 80.49           H  
ATOM    386  N   ASP A  46       2.101  -2.201  10.542  1.00 86.96           N  
ATOM    387  CA  ASP A  46       2.275  -3.640  10.307  1.00 86.96           C  
ATOM    388  C   ASP A  46       1.878  -4.088   8.890  1.00 86.96           C  
ATOM    389  O   ASP A  46       1.973  -5.265   8.559  1.00 86.96           O  
ATOM    390  CB  ASP A  46       1.479  -4.422  11.362  1.00 86.96           C  
ATOM    391  CG  ASP A  46       1.825  -4.030  12.802  1.00 86.96           C  
ATOM    392  OD1 ASP A  46       2.973  -3.600  13.049  1.00 86.96           O  
ATOM    393  OD2 ASP A  46       0.898  -4.090  13.640  1.00 86.96           O1-
ATOM    394  H   ASP A  46       1.506  -1.933  11.312  1.00 86.96           H  
ATOM    395  HA  ASP A  46       3.330  -3.884  10.435  1.00 86.96           H  
ATOM    396  HB2 ASP A  46       0.416  -4.253  11.190  1.00 86.96           H  
ATOM    397  HB3 ASP A  46       1.676  -5.487  11.240  1.00 86.96           H  
ATOM    398  N   THR A  47       1.412  -3.162   8.048  1.00 90.99           N  
ATOM    399  CA  THR A  47       0.999  -3.439   6.665  1.00 90.99           C  
ATOM    400  C   THR A  47       1.957  -2.861   5.628  1.00 90.99           C  
ATOM    401  O   THR A  47       1.664  -2.922   4.439  1.00 90.99           O  
ATOM    402  CB  THR A  47      -0.431  -2.959   6.396  1.00 90.99           C  
ATOM    403  CG2 THR A  47      -1.426  -3.453   7.445  1.00 90.99           C  
ATOM    404  OG1 THR A  47      -0.502  -1.551   6.365  1.00 90.99           O  
ATOM    405  H   THR A  47       1.390  -2.205   8.371  1.00 90.99           H  
ATOM    406  HA  THR A  47       1.007  -4.517   6.502  1.00 90.99           H  
ATOM    407  HB  THR A  47      -0.748  -3.339   5.425  1.00 90.99           H  
ATOM    408  HG1 THR A  47      -0.058  -1.200   7.141  1.00 90.99           H  
ATOM    409 HG21 THR A  47      -2.439  -3.202   7.131  1.00 90.99           H  
ATOM    410 HG22 THR A  47      -1.340  -4.536   7.537  1.00 90.99           H  
ATOM    411 HG23 THR A  47      -1.225  -2.999   8.415  1.00 90.99           H  
ATOM    412  N   PHE A  48       3.071  -2.261   6.054  1.00 90.69           N  
ATOM    413  CA  PHE A  48       4.067  -1.734   5.130  1.00 90.69           C  
ATOM    414  C   PHE A  48       4.805  -2.878   4.425  1.00 90.69           C  
ATOM    415  O   PHE A  48       5.433  -3.715   5.072  1.00 90.69           O  
ATOM    416  CB  PHE A  48       5.029  -0.812   5.882  1.00 90.69           C  
ATOM    417  CG  PHE A  48       6.038  -0.132   4.979  1.00 90.69           C  
ATOM    418  CD1 PHE A  48       7.273  -0.748   4.704  1.00 90.69           C  
ATOM    419  CD2 PHE A  48       5.744   1.123   4.418  1.00 90.69           C  
ATOM    420  CE1 PHE A  48       8.212  -0.104   3.881  1.00 90.69           C  
ATOM    421  CE2 PHE A  48       6.696   1.780   3.619  1.00 90.69           C  
ATOM    422  CZ  PHE A  48       7.925   1.158   3.336  1.00 90.69           C  
ATOM    423  H   PHE A  48       3.298  -2.278   7.038  1.00 90.69           H  
ATOM    424  HA  PHE A  48       3.557  -1.139   4.371  1.00 90.69           H  
ATOM    425  HB2 PHE A  48       4.452  -0.048   6.401  1.00 90.69           H  
ATOM    426  HB3 PHE A  48       5.560  -1.389   6.639  1.00 90.69           H  
ATOM    427  HD1 PHE A  48       7.502  -1.713   5.131  1.00 90.69           H  
ATOM    428  HD2 PHE A  48       4.788   1.583   4.618  1.00 90.69           H  
ATOM    429  HE1 PHE A  48       9.166  -0.569   3.685  1.00 90.69           H  
ATOM    430  HE2 PHE A  48       6.479   2.762   3.224  1.00 90.69           H  
ATOM    431  HZ  PHE A  48       8.663   1.642   2.714  1.00 90.69           H  
ATOM    432  N   GLU A  49       4.758  -2.889   3.096  1.00 91.85           N  
ATOM    433  CA  GLU A  49       5.405  -3.899   2.262  1.00 91.85           C  
ATOM    434  C   GLU A  49       6.161  -3.232   1.108  1.00 91.85           C  
ATOM    435  O   GLU A  49       5.652  -2.313   0.463  1.00 91.85           O  
ATOM    436  CB  GLU A  49       4.349  -4.896   1.751  1.00 91.85           C  
ATOM    437  CG  GLU A  49       4.978  -6.185   1.192  1.00 91.85           C  
ATOM    438  CD  GLU A  49       3.955  -7.153   0.562  1.00 91.85           C  
ATOM    439  OE1 GLU A  49       4.400  -8.153  -0.048  1.00 91.85           O  
ATOM    440  OE2 GLU A  49       2.735  -6.879   0.616  1.00 91.85           O1-
ATOM    441  H   GLU A  49       4.179  -2.204   2.633  1.00 91.85           H  
ATOM    442  HA  GLU A  49       6.124  -4.453   2.866  1.00 91.85           H  
ATOM    443  HB2 GLU A  49       3.689  -5.169   2.575  1.00 91.85           H  
ATOM    444  HB3 GLU A  49       3.754  -4.413   0.976  1.00 91.85           H  
ATOM    445  HG2 GLU A  49       5.502  -6.694   2.001  1.00 91.85           H  
ATOM    446  HG3 GLU A  49       5.718  -5.918   0.438  1.00 91.85           H  
ATOM    447  N   GLU A  50       7.368  -3.716   0.817  1.00 91.92           N  
ATOM    448  CA  GLU A  50       8.122  -3.340  -0.379  1.00 91.92           C  
ATOM    449  C   GLU A  50       8.171  -4.519  -1.351  1.00 91.92           C  
ATOM    450  O   GLU A  50       8.634  -5.607  -1.009  1.00 91.92           O  
ATOM    451  CB  GLU A  50       9.533  -2.840  -0.044  1.00 91.92           C  
ATOM    452  CG  GLU A  50       9.516  -1.635   0.904  1.00 91.92           C  
ATOM    453  CD  GLU A  50      10.817  -0.822   0.899  1.00 91.92           C  
ATOM    454  OE1 GLU A  50      10.778   0.338   1.380  1.00 91.92           O  
ATOM    455  OE2 GLU A  50      11.822  -1.210   0.264  1.00 91.92           O1-
ATOM    456  H   GLU A  50       7.714  -4.503   1.347  1.00 91.92           H  
ATOM    457  HA  GLU A  50       7.610  -2.518  -0.879  1.00 91.92           H  
ATOM    458  HB2 GLU A  50      10.122  -3.643   0.400  1.00 91.92           H  
ATOM    459  HB3 GLU A  50       9.998  -2.538  -0.982  1.00 91.92           H  
ATOM    460  HG2 GLU A  50       8.702  -0.972   0.609  1.00 91.92           H  
ATOM    461  HG3 GLU A  50       9.315  -1.993   1.914  1.00 91.92           H  
ATOM    462  N   VAL A  51       7.695  -4.299  -2.575  1.00 94.04           N  
ATOM    463  CA  VAL A  51       7.524  -5.341  -3.587  1.00 94.04           C  
ATOM    464  C   VAL A  51       8.189  -4.925  -4.890  1.00 94.04           C  
ATOM    465  O   VAL A  51       7.951  -3.841  -5.420  1.00 94.04           O  
ATOM    466  CB  VAL A  51       6.035  -5.666  -3.804  1.00 94.04           C  
ATOM    467  CG1 VAL A  51       5.873  -6.828  -4.790  1.00 94.04           C  
ATOM    468  CG2 VAL A  51       5.352  -6.066  -2.494  1.00 94.04           C  
ATOM    469  H   VAL A  51       7.344  -3.375  -2.781  1.00 94.04           H  
ATOM    470  HA  VAL A  51       8.007  -6.254  -3.237  1.00 94.04           H  
ATOM    471  HB  VAL A  51       5.526  -4.791  -4.208  1.00 94.04           H  
ATOM    472 HG11 VAL A  51       6.268  -6.552  -5.767  1.00 94.04           H  
ATOM    473 HG12 VAL A  51       4.816  -7.074  -4.898  1.00 94.04           H  
ATOM    474 HG13 VAL A  51       6.398  -7.707  -4.416  1.00 94.04           H  
ATOM    475 HG21 VAL A  51       5.326  -5.221  -1.806  1.00 94.04           H  
ATOM    476 HG22 VAL A  51       4.325  -6.385  -2.672  1.00 94.04           H  
ATOM    477 HG23 VAL A  51       5.891  -6.885  -2.018  1.00 94.04           H  
ATOM    478  N   GLU A  52       8.995  -5.816  -5.459  1.00 93.68           N  
ATOM    479  CA  GLU A  52       9.600  -5.613  -6.772  1.00 93.68           C  
ATOM    480  C   GLU A  52       8.622  -6.013  -7.890  1.00 93.68           C  
ATOM    481  O   GLU A  52       8.305  -7.187  -8.063  1.00 93.68           O  
ATOM    482  CB  GLU A  52      10.920  -6.392  -6.843  1.00 93.68           C  
ATOM    483  CG  GLU A  52      11.704  -6.019  -8.101  1.00 93.68           C  
ATOM    484  CD  GLU A  52      13.006  -6.821  -8.218  1.00 93.68           C  
ATOM    485  OE1 GLU A  52      13.033  -7.829  -8.960  1.00 93.68           O  
ATOM    486  OE2 GLU A  52      14.052  -6.383  -7.701  1.00 93.68           O1-
ATOM    487  H   GLU A  52       9.145  -6.697  -4.987  1.00 93.68           H  
ATOM    488  HA  GLU A  52       9.836  -4.555  -6.881  1.00 93.68           H  
ATOM    489  HB2 GLU A  52      11.527  -6.147  -5.972  1.00 93.68           H  
ATOM    490  HB3 GLU A  52      10.721  -7.464  -6.838  1.00 93.68           H  
ATOM    491  HG2 GLU A  52      11.091  -6.199  -8.984  1.00 93.68           H  
ATOM    492  HG3 GLU A  52      11.929  -4.953  -8.066  1.00 93.68           H  
ATOM    493  N   ALA A  53       8.153  -5.046  -8.679  1.00 92.67           N  
ATOM    494  CA  ALA A  53       7.200  -5.287  -9.760  1.00 92.67           C  
ATOM    495  C   ALA A  53       7.842  -5.709 -11.104  1.00 92.67           C  
ATOM    496  O   ALA A  53       8.971  -5.302 -11.416  1.00 92.67           O  
ATOM    497  CB  ALA A  53       6.336  -4.045  -9.930  1.00 92.67           C  
ATOM    498  H   ALA A  53       8.415  -4.094  -8.468  1.00 92.67           H  
ATOM    499  HA  ALA A  53       6.546  -6.093  -9.430  1.00 92.67           H  
ATOM    500  HB1 ALA A  53       6.947  -3.143  -9.905  1.00 92.67           H  
ATOM    501  HB2 ALA A  53       5.830  -4.094 -10.894  1.00 92.67           H  
ATOM    502  HB3 ALA A  53       5.584  -4.026  -9.141  1.00 92.67           H  
ATOM    503  N   PRO A  54       7.093  -6.431 -11.973  1.00 93.76           N  
ATOM    504  CA  PRO A  54       5.702  -6.864 -11.790  1.00 93.76           C  
ATOM    505  C   PRO A  54       5.580  -8.048 -10.825  1.00 93.76           C  
ATOM    506  O   PRO A  54       6.368  -8.987 -10.897  1.00 93.76           O  
ATOM    507  CB  PRO A  54       5.205  -7.240 -13.186  1.00 93.76           C  
ATOM    508  CG  PRO A  54       6.473  -7.758 -13.864  1.00 93.76           C  
ATOM    509  CD  PRO A  54       7.573  -6.870 -13.275  1.00 93.76           C  
ATOM    510  HA  PRO A  54       5.093  -6.042 -11.414  1.00 93.76           H  
ATOM    511  HB2 PRO A  54       4.854  -6.345 -13.700  1.00 93.76           H  
ATOM    512  HB3 PRO A  54       4.419  -7.995 -13.157  1.00 93.76           H  
ATOM    513  HG2 PRO A  54       6.418  -7.666 -14.948  1.00 93.76           H  
ATOM    514  HG3 PRO A  54       6.648  -8.796 -13.579  1.00 93.76           H  
ATOM    515  HD2 PRO A  54       7.726  -5.997 -13.910  1.00 93.76           H  
ATOM    516  HD3 PRO A  54       8.502  -7.430 -13.175  1.00 93.76           H  
ATOM    517  N   ALA A  55       4.570  -8.014  -9.958  1.00 94.97           N  
ATOM    518  CA  ALA A  55       4.380  -9.023  -8.920  1.00 94.97           C  
ATOM    519  C   ALA A  55       2.910  -9.162  -8.521  1.00 94.97           C  
ATOM    520  O   ALA A  55       2.104  -8.250  -8.713  1.00 94.97           O  
ATOM    521  CB  ALA A  55       5.233  -8.645  -7.706  1.00 94.97           C  
ATOM    522  H   ALA A  55       3.906  -7.255 -10.000  1.00 94.97           H  
ATOM    523  HA  ALA A  55       4.720  -9.991  -9.288  1.00 94.97           H  
ATOM    524  HB1 ALA A  55       5.062  -9.341  -6.885  1.00 94.97           H  
ATOM    525  HB2 ALA A  55       4.976  -7.638  -7.378  1.00 94.97           H  
ATOM    526  HB3 ALA A  55       6.289  -8.683  -7.972  1.00 94.97           H  
ATOM    527  N   ALA A  56       2.578 -10.308  -7.934  1.00 95.35           N  
ATOM    528  CA  ALA A  56       1.421 -10.408  -7.060  1.00 95.35           C  
ATOM    529  C   ALA A  56       1.854  -9.977  -5.653  1.00 95.35           C  
ATOM    530  O   ALA A  56       2.925 -10.381  -5.206  1.00 95.35           O  
ATOM    531  CB  ALA A  56       0.875 -11.837  -7.099  1.00 95.35           C  
ATOM    532  H   ALA A  56       3.323 -10.963  -7.744  1.00 95.35           H  
ATOM    533  HA  ALA A  56       0.640  -9.733  -7.410  1.00 95.35           H  
ATOM    534  HB1 ALA A  56       1.619 -12.529  -6.704  1.00 95.35           H  
ATOM    535  HB2 ALA A  56       0.634 -12.107  -8.128  1.00 95.35           H  
ATOM    536  HB3 ALA A  56      -0.026 -11.895  -6.488  1.00 95.35           H  
ATOM    537  N   ALA A  57       1.034  -9.175  -4.984  1.00 95.08           N  
ATOM    538  CA  ALA A  57       1.274  -8.708  -3.620  1.00 95.08           C  
ATOM    539  C   ALA A  57       0.028  -8.951  -2.765  1.00 95.08           C  
ATOM    540  O   ALA A  57      -1.076  -9.115  -3.305  1.00 95.08           O  
ATOM    541  CB  ALA A  57       1.671  -7.228  -3.652  1.00 95.08           C  
ATOM    542  H   ALA A  57       0.145  -8.937  -5.400  1.00 95.08           H  
ATOM    543  HA  ALA A  57       2.096  -9.265  -3.170  1.00 95.08           H  
ATOM    544  HB1 ALA A  57       1.906  -6.893  -2.641  1.00 95.08           H  
ATOM    545  HB2 ALA A  57       0.854  -6.622  -4.044  1.00 95.08           H  
ATOM    546  HB3 ALA A  57       2.553  -7.097  -4.277  1.00 95.08           H  
ATOM    547  N   MET A  58       0.191  -8.972  -1.445  1.00 95.07           N  
ATOM    548  CA  MET A  58      -0.922  -9.171  -0.527  1.00 95.07           C  
ATOM    549  C   MET A  58      -0.713  -8.377   0.755  1.00 95.07           C  
ATOM    550  O   MET A  58       0.213  -8.647   1.507  1.00 95.07           O  
ATOM    551  CB  MET A  58      -1.082 -10.662  -0.212  1.00 95.07           C  
ATOM    552  CG  MET A  58      -2.285 -10.925   0.703  1.00 95.07           C  
ATOM    553  SD  MET A  58      -2.319 -12.594   1.393  1.00 95.07           S  
ATOM    554  CE  MET A  58      -0.913 -12.508   2.539  1.00 95.07           C  
ATOM    555  H   MET A  58       1.095  -8.774  -1.040  1.00 95.07           H  
ATOM    556  HA  MET A  58      -1.839  -8.824  -1.003  1.00 95.07           H  
ATOM    557  HB2 MET A  58      -1.219 -11.220  -1.138  1.00 95.07           H  
ATOM    558  HB3 MET A  58      -0.171 -11.018   0.271  1.00 95.07           H  
ATOM    559  HG2 MET A  58      -3.202 -10.759   0.138  1.00 95.07           H  
ATOM    560  HG3 MET A  58      -2.281 -10.229   1.542  1.00 95.07           H  
ATOM    561  HE1 MET A  58      -0.904 -11.549   3.056  1.00 95.07           H  
ATOM    562  HE2 MET A  58      -1.001 -13.311   3.272  1.00 95.07           H  
ATOM    563  HE3 MET A  58       0.021 -12.621   1.989  1.00 95.07           H  
ATOM    564  N   LEU A  59      -1.659  -7.491   1.060  1.00 95.04           N  
ATOM    565  CA  LEU A  59      -1.723  -6.856   2.373  1.00 95.04           C  
ATOM    566  C   LEU A  59      -2.661  -7.646   3.281  1.00 95.04           C  
ATOM    567  O   LEU A  59      -3.772  -7.989   2.871  1.00 95.04           O  
ATOM    568  CB  LEU A  59      -2.152  -5.389   2.243  1.00 95.04           C  
ATOM    569  CG  LEU A  59      -1.153  -4.492   1.486  1.00 95.04           C  
ATOM    570  CD1 LEU A  59      -1.698  -3.063   1.516  1.00 95.04           C  
ATOM    571  CD2 LEU A  59       0.234  -4.525   2.115  1.00 95.04           C  
ATOM    572  H   LEU A  59      -2.461  -7.421   0.450  1.00 95.04           H  
ATOM    573  HA  LEU A  59      -0.735  -6.878   2.832  1.00 95.04           H  
ATOM    574  HB2 LEU A  59      -3.122  -5.347   1.747  1.00 95.04           H  
ATOM    575  HB3 LEU A  59      -2.277  -4.989   3.249  1.00 95.04           H  
ATOM    576  HG  LEU A  59      -1.067  -4.808   0.446  1.00 95.04           H  
ATOM    577 HD11 LEU A  59      -2.681  -3.030   1.046  1.00 95.04           H  
ATOM    578 HD12 LEU A  59      -1.025  -2.395   0.978  1.00 95.04           H  
ATOM    579 HD13 LEU A  59      -1.774  -2.724   2.549  1.00 95.04           H  
ATOM    580 HD21 LEU A  59       0.854  -3.710   1.743  1.00 95.04           H  
ATOM    581 HD22 LEU A  59       0.157  -4.445   3.200  1.00 95.04           H  
ATOM    582 HD23 LEU A  59       0.739  -5.459   1.866  1.00 95.04           H  
ATOM    583  N   SER A  60      -2.224  -7.907   4.512  1.00 91.48           N  
ATOM    584  CA  SER A  60      -3.020  -8.582   5.540  1.00 91.48           C  
ATOM    585  C   SER A  60      -3.156  -7.720   6.787  1.00 91.48           C  
ATOM    586  O   SER A  60      -2.162  -7.230   7.315  1.00 91.48           O  
ATOM    587  CB  SER A  60      -2.410  -9.930   5.912  1.00 91.48           C  
ATOM    588  OG  SER A  60      -2.544 -10.809   4.824  1.00 91.48           O  
ATOM    589  H   SER A  60      -1.303  -7.585   4.777  1.00 91.48           H  
ATOM    590  HA  SER A  60      -4.017  -8.777   5.147  1.00 91.48           H  
ATOM    591  HB2 SER A  60      -1.357  -9.807   6.166  1.00 91.48           H  
ATOM    592  HB3 SER A  60      -2.939 -10.350   6.768  1.00 91.48           H  
ATOM    593  HG  SER A  60      -2.274 -10.357   4.021  1.00 91.48           H  
ATOM    594  N   TYR A  61      -4.383  -7.543   7.274  1.00 89.65           N  
ATOM    595  CA  TYR A  61      -4.651  -6.820   8.518  1.00 89.65           C  
ATOM    596  C   TYR A  61      -5.981  -7.252   9.132  1.00 89.65           C  
ATOM    597  O   TYR A  61      -6.992  -7.329   8.438  1.00 89.65           O  
ATOM    598  CB  TYR A  61      -4.673  -5.311   8.253  1.00 89.65           C  
ATOM    599  CG  TYR A  61      -4.920  -4.495   9.505  1.00 89.65           C  
ATOM    600  CD1 TYR A  61      -6.209  -3.994   9.771  1.00 89.65           C  
ATOM    601  CD2 TYR A  61      -3.879  -4.293  10.434  1.00 89.65           C  
ATOM    602  CE1 TYR A  61      -6.455  -3.288  10.962  1.00 89.65           C  
ATOM    603  CE2 TYR A  61      -4.121  -3.577  11.623  1.00 89.65           C  
ATOM    604  CZ  TYR A  61      -5.413  -3.067  11.885  1.00 89.65           C  
ATOM    605  OH  TYR A  61      -5.655  -2.350  13.012  1.00 89.65           O  
ATOM    606  H   TYR A  61      -5.159  -7.959   6.779  1.00 89.65           H  
ATOM    607  HA  TYR A  61      -3.852  -7.031   9.229  1.00 89.65           H  
ATOM    608  HB2 TYR A  61      -3.716  -5.014   7.823  1.00 89.65           H  
ATOM    609  HB3 TYR A  61      -5.447  -5.092   7.518  1.00 89.65           H  
ATOM    610  HD1 TYR A  61      -7.013  -4.162   9.070  1.00 89.65           H  
ATOM    611  HD2 TYR A  61      -2.892  -4.683  10.230  1.00 89.65           H  
ATOM    612  HE1 TYR A  61      -7.444  -2.914  11.182  1.00 89.65           H  
ATOM    613  HE2 TYR A  61      -3.318  -3.418  12.326  1.00 89.65           H  
ATOM    614  HH  TYR A  61      -4.865  -2.248  13.547  1.00 89.65           H  
ATOM    615  N   GLY A  62      -5.997  -7.525  10.440  1.00 86.05           N  
ATOM    616  CA  GLY A  62      -7.235  -7.825  11.169  1.00 86.05           C  
ATOM    617  C   GLY A  62      -8.021  -9.032  10.637  1.00 86.05           C  
ATOM    618  O   GLY A  62      -9.240  -9.059  10.756  1.00 86.05           O  
ATOM    619  H   GLY A  62      -5.147  -7.386  10.968  1.00 86.05           H  
ATOM    620  HA2 GLY A  62      -7.890  -6.954  11.127  1.00 86.05           H  
ATOM    621  HA3 GLY A  62      -6.991  -8.019  12.214  1.00 86.05           H  
ATOM    622  N   GLY A  63      -7.349 -10.007  10.013  1.00 86.54           N  
ATOM    623  CA  GLY A  63      -7.993 -11.159   9.365  1.00 86.54           C  
ATOM    624  C   GLY A  63      -8.536 -10.890   7.955  1.00 86.54           C  
ATOM    625  O   GLY A  63      -9.151 -11.775   7.366  1.00 86.54           O  
ATOM    626  H   GLY A  63      -6.348  -9.911   9.921  1.00 86.54           H  
ATOM    627  HA2 GLY A  63      -8.824 -11.503   9.982  1.00 86.54           H  
ATOM    628  HA3 GLY A  63      -7.269 -11.970   9.288  1.00 86.54           H  
ATOM    629  N   HIS A  64      -8.313  -9.696   7.402  1.00 87.12           N  
ATOM    630  CA  HIS A  64      -8.592  -9.382   6.004  1.00 87.12           C  
ATOM    631  C   HIS A  64      -7.337  -9.554   5.151  1.00 87.12           C  
ATOM    632  O   HIS A  64      -6.269  -9.080   5.536  1.00 87.12           O  
ATOM    633  CB  HIS A  64      -9.121  -7.949   5.884  1.00 87.12           C  
ATOM    634  CG  HIS A  64     -10.379  -7.712   6.672  1.00 87.12           C  
ATOM    635  CD2 HIS A  64     -10.507  -6.971   7.816  1.00 87.12           C  
ATOM    636  ND1 HIS A  64     -11.617  -8.232   6.380  1.00 87.12           N  
ATOM    637  CE1 HIS A  64     -12.474  -7.811   7.323  1.00 87.12           C  
ATOM    638  NE2 HIS A  64     -11.851  -7.020   8.207  1.00 87.12           N  
ATOM    639  H   HIS A  64      -7.835  -8.988   7.941  1.00 87.12           H  
ATOM    640  HA  HIS A  64      -9.357 -10.060   5.627  1.00 87.12           H  
ATOM    641  HB2 HIS A  64      -9.326  -7.740   4.834  1.00 87.12           H  
ATOM    642  HB3 HIS A  64      -8.354  -7.248   6.214  1.00 87.12           H  
ATOM    643  HD1 HIS A  64     -11.821  -8.897   5.648  1.00 87.12           H  
ATOM    644  HD2 HIS A  64      -9.711  -6.447   8.325  1.00 87.12           H  
ATOM    645  HE1 HIS A  64     -13.517  -8.084   7.383  1.00 87.12           H  
ATOM    646  N   GLU A  65      -7.496 -10.153   3.972  1.00 93.01           N  
ATOM    647  CA  GLU A  65      -6.453 -10.287   2.953  1.00 93.01           C  
ATOM    648  C   GLU A  65      -6.878  -9.530   1.690  1.00 93.01           C  
ATOM    649  O   GLU A  65      -7.983  -9.713   1.169  1.00 93.01           O  
ATOM    650  CB  GLU A  65      -6.180 -11.765   2.633  1.00 93.01           C  
ATOM    651  CG  GLU A  65      -5.670 -12.551   3.852  1.00 93.01           C  
ATOM    652  CD  GLU A  65      -5.314 -14.013   3.530  1.00 93.01           C  
ATOM    653  OE1 GLU A  65      -4.497 -14.589   4.285  1.00 93.01           O  
ATOM    654  OE2 GLU A  65      -5.890 -14.574   2.570  1.00 93.01           O1-
ATOM    655  H   GLU A  65      -8.396 -10.548   3.739  1.00 93.01           H  
ATOM    656  HA  GLU A  65      -5.521  -9.856   3.317  1.00 93.01           H  
ATOM    657  HB2 GLU A  65      -7.099 -12.222   2.265  1.00 93.01           H  
ATOM    658  HB3 GLU A  65      -5.427 -11.811   1.846  1.00 93.01           H  
ATOM    659  HG2 GLU A  65      -4.791 -12.041   4.246  1.00 93.01           H  
ATOM    660  HG3 GLU A  65      -6.435 -12.544   4.628  1.00 93.01           H  
ATOM    661  N   ILE A  66      -6.007  -8.652   1.196  1.00 94.98           N  
ATOM    662  CA  ILE A  66      -6.242  -7.866  -0.015  1.00 94.98           C  
ATOM    663  C   ILE A  66      -5.173  -8.257  -1.024  1.00 94.98           C  
ATOM    664  O   ILE A  66      -3.993  -7.988  -0.807  1.00 94.98           O  
ATOM    665  CB  ILE A  66      -6.228  -6.345   0.262  1.00 94.98           C  
ATOM    666  CG1 ILE A  66      -7.058  -5.935   1.501  1.00 94.98           C  
ATOM    667  CG2 ILE A  66      -6.768  -5.633  -0.994  1.00 94.98           C  
ATOM    668  CD1 ILE A  66      -6.765  -4.505   1.970  1.00 94.98           C  
ATOM    669  H   ILE A  66      -5.136  -8.518   1.690  1.00 94.98           H  
ATOM    670  HA  ILE A  66      -7.218  -8.121  -0.427  1.00 94.98           H  
ATOM    671  HB  ILE A  66      -5.197  -6.036   0.434  1.00 94.98           H  
ATOM    672 HG12 ILE A  66      -8.121  -6.045   1.288  1.00 94.98           H  
ATOM    673 HG13 ILE A  66      -6.817  -6.580   2.346  1.00 94.98           H  
ATOM    674 HG21 ILE A  66      -7.809  -5.910  -1.159  1.00 94.98           H  
ATOM    675 HG22 ILE A  66      -6.709  -4.551  -0.872  1.00 94.98           H  
ATOM    676 HG23 ILE A  66      -6.180  -5.907  -1.869  1.00 94.98           H  
ATOM    677 HD11 ILE A  66      -5.696  -4.387   2.144  1.00 94.98           H  
ATOM    678 HD12 ILE A  66      -7.292  -4.316   2.905  1.00 94.98           H  
ATOM    679 HD13 ILE A  66      -7.094  -3.778   1.227  1.00 94.98           H  
ATOM    680  N   HIS A  67      -5.576  -8.885  -2.128  1.00 95.97           N  
ATOM    681  CA  HIS A  67      -4.640  -9.351  -3.145  1.00 95.97           C  
ATOM    682  C   HIS A  67      -4.568  -8.388  -4.330  1.00 95.97           C  
ATOM    683  O   HIS A  67      -5.585  -7.998  -4.917  1.00 95.97           O  
ATOM    684  CB  HIS A  67      -4.990 -10.767  -3.602  1.00 95.97           C  
ATOM    685  CG  HIS A  67      -5.082 -11.774  -2.491  1.00 95.97           C  
ATOM    686  CD2 HIS A  67      -6.205 -12.081  -1.774  1.00 95.97           C  
ATOM    687  ND1 HIS A  67      -4.066 -12.579  -2.020  1.00 95.97           N  
ATOM    688  CE1 HIS A  67      -4.576 -13.353  -1.043  1.00 95.97           C  
ATOM    689  NE2 HIS A  67      -5.878 -13.094  -0.886  1.00 95.97           N  
ATOM    690  H   HIS A  67      -6.552  -9.119  -2.237  1.00 95.97           H  
ATOM    691  HA  HIS A  67      -3.645  -9.409  -2.702  1.00 95.97           H  
ATOM    692  HB2 HIS A  67      -4.219 -11.099  -4.298  1.00 95.97           H  
ATOM    693  HB3 HIS A  67      -5.943 -10.750  -4.131  1.00 95.97           H  
ATOM    694  HD1 HIS A  67      -3.080 -12.495  -2.220  1.00 95.97           H  
ATOM    695  HD2 HIS A  67      -7.182 -11.633  -1.878  1.00 95.97           H  
ATOM    696  HE1 HIS A  67      -4.022 -14.043  -0.423  1.00 95.97           H  
ATOM    697  N   PHE A  68      -3.340  -8.072  -4.731  1.00 94.41           N  
ATOM    698  CA  PHE A  68      -3.028  -7.142  -5.807  1.00 94.41           C  
ATOM    699  C   PHE A  68      -2.211  -7.823  -6.900  1.00 94.41           C  
ATOM    700  O   PHE A  68      -1.446  -8.758  -6.661  1.00 94.41           O  
ATOM    701  CB  PHE A  68      -2.262  -5.926  -5.263  1.00 94.41           C  
ATOM    702  CG  PHE A  68      -2.881  -5.282  -4.041  1.00 94.41           C  
ATOM    703  CD1 PHE A  68      -3.826  -4.247  -4.172  1.00 94.41           C  
ATOM    704  CD2 PHE A  68      -2.526  -5.745  -2.761  1.00 94.41           C  
ATOM    705  CE1 PHE A  68      -4.405  -3.679  -3.022  1.00 94.41           C  
ATOM    706  CE2 PHE A  68      -3.104  -5.171  -1.620  1.00 94.41           C  
ATOM    707  CZ  PHE A  68      -4.028  -4.126  -1.746  1.00 94.41           C  
ATOM    708  H   PHE A  68      -2.560  -8.451  -4.213  1.00 94.41           H  
ATOM    709  HA  PHE A  68      -3.956  -6.779  -6.249  1.00 94.41           H  
ATOM    710  HB2 PHE A  68      -2.177  -5.179  -6.052  1.00 94.41           H  
ATOM    711  HB3 PHE A  68      -1.250  -6.239  -5.007  1.00 94.41           H  
ATOM    712  HD1 PHE A  68      -4.119  -3.900  -5.151  1.00 94.41           H  
ATOM    713  HD2 PHE A  68      -1.814  -6.549  -2.646  1.00 94.41           H  
ATOM    714  HE1 PHE A  68      -5.162  -2.913  -3.108  1.00 94.41           H  
ATOM    715  HE2 PHE A  68      -2.844  -5.549  -0.642  1.00 94.41           H  
ATOM    716  HZ  PHE A  68      -4.466  -3.690  -0.861  1.00 94.41           H  
ATOM    717  N   GLU A  69      -2.324  -7.286  -8.105  1.00 95.92           N  
ATOM    718  CA  GLU A  69      -1.319  -7.405  -9.149  1.00 95.92           C  
ATOM    719  C   GLU A  69      -0.739  -6.025  -9.410  1.00 95.92           C  
ATOM    720  O   GLU A  69      -1.476  -5.068  -9.649  1.00 95.92           O  
ATOM    721  CB  GLU A  69      -1.919  -7.996 -10.426  1.00 95.92           C  
ATOM    722  CG  GLU A  69      -2.413  -9.416 -10.149  1.00 95.92           C  
ATOM    723  CD  GLU A  69      -2.889 -10.147 -11.397  1.00 95.92           C  
ATOM    724  OE1 GLU A  69      -2.833 -11.397 -11.326  1.00 95.92           O  
ATOM    725  OE2 GLU A  69      -3.333  -9.487 -12.367  1.00 95.92           O1-
ATOM    726  H   GLU A  69      -3.033  -6.580  -8.238  1.00 95.92           H  
ATOM    727  HA  GLU A  69      -0.511  -8.056  -8.817  1.00 95.92           H  
ATOM    728  HB2 GLU A  69      -1.148  -8.029 -11.196  1.00 95.92           H  
ATOM    729  HB3 GLU A  69      -2.746  -7.376 -10.772  1.00 95.92           H  
ATOM    730  HG2 GLU A  69      -1.604  -9.986  -9.691  1.00 95.92           H  
ATOM    731  HG3 GLU A  69      -3.241  -9.378  -9.441  1.00 95.92           H  
ATOM    732  N   LEU A  70       0.583  -5.935  -9.359  1.00 94.87           N  
ATOM    733  CA  LEU A  70       1.337  -4.732  -9.660  1.00 94.87           C  
ATOM    734  C   LEU A  70       1.926  -4.886 -11.053  1.00 94.87           C  
ATOM    735  O   LEU A  70       2.677  -5.830 -11.324  1.00 94.87           O  
ATOM    736  CB  LEU A  70       2.425  -4.533  -8.595  1.00 94.87           C  
ATOM    737  CG  LEU A  70       1.865  -4.385  -7.170  1.00 94.87           C  
ATOM    738  CD1 LEU A  70       3.011  -4.396  -6.171  1.00 94.87           C  
ATOM    739  CD2 LEU A  70       1.067  -3.091  -7.009  1.00 94.87           C  
ATOM    740  H   LEU A  70       1.115  -6.765  -9.140  1.00 94.87           H  
ATOM    741  HA  LEU A  70       0.679  -3.863  -9.661  1.00 94.87           H  
ATOM    742  HB2 LEU A  70       3.012  -3.649  -8.843  1.00 94.87           H  
ATOM    743  HB3 LEU A  70       3.091  -5.395  -8.620  1.00 94.87           H  
ATOM    744  HG  LEU A  70       1.220  -5.231  -6.934  1.00 94.87           H  
ATOM    745 HD11 LEU A  70       3.575  -3.465  -6.223  1.00 94.87           H  
ATOM    746 HD12 LEU A  70       2.597  -4.531  -5.172  1.00 94.87           H  
ATOM    747 HD13 LEU A  70       3.678  -5.236  -6.366  1.00 94.87           H  
ATOM    748 HD21 LEU A  70       0.163  -3.143  -7.616  1.00 94.87           H  
ATOM    749 HD22 LEU A  70       1.670  -2.237  -7.321  1.00 94.87           H  
ATOM    750 HD23 LEU A  70       0.776  -2.962  -5.967  1.00 94.87           H  
ATOM    751  N   ASP A  71       1.588  -3.962 -11.948  1.00 93.70           N  
ATOM    752  CA  ASP A  71       2.248  -3.900 -13.246  1.00 93.70           C  
ATOM    753  C   ASP A  71       3.700  -3.405 -13.101  1.00 93.70           C  
ATOM    754  O   ASP A  71       4.131  -2.969 -12.038  1.00 93.70           O  
ATOM    755  CB  ASP A  71       1.396  -3.103 -14.254  1.00 93.70           C  
ATOM    756  CG  ASP A  71       1.584  -1.579 -14.251  1.00 93.70           C  
ATOM    757  OD1 ASP A  71       2.267  -1.036 -13.359  1.00 93.70           O  
ATOM    758  OD2 ASP A  71       1.170  -0.942 -15.241  1.00 93.70           O1-
ATOM    759  H   ASP A  71       0.960  -3.219 -11.674  1.00 93.70           H  
ATOM    760  HA  ASP A  71       2.299  -4.920 -13.626  1.00 93.70           H  
ATOM    761  HB2 ASP A  71       1.661  -3.460 -15.249  1.00 93.70           H  
ATOM    762  HB3 ASP A  71       0.342  -3.334 -14.101  1.00 93.70           H  
ATOM    763  N   LYS A  72       4.476  -3.414 -14.190  1.00 91.86           N  
ATOM    764  CA  LYS A  72       5.878  -2.941 -14.200  1.00 91.86           C  
ATOM    765  C   LYS A  72       6.083  -1.484 -13.735  1.00 91.86           C  
ATOM    766  O   LYS A  72       7.222  -1.068 -13.534  1.00 91.86           O  
ATOM    767  CB  LYS A  72       6.465  -3.135 -15.606  1.00 91.86           C  
ATOM    768  CG  LYS A  72       5.765  -2.242 -16.648  1.00 91.86           C  
ATOM    769  CD  LYS A  72       6.443  -2.326 -18.016  1.00 91.86           C  
ATOM    770  CE  LYS A  72       5.704  -1.385 -18.972  1.00 91.86           C  
ATOM    771  NZ  LYS A  72       6.415  -1.249 -20.266  1.00 91.86           N1+
ATOM    772  H   LYS A  72       4.065  -3.765 -15.043  1.00 91.86           H  
ATOM    773  HA  LYS A  72       6.443  -3.551 -13.495  1.00 91.86           H  
ATOM    774  HB2 LYS A  72       7.526  -2.888 -15.575  1.00 91.86           H  
ATOM    775  HB3 LYS A  72       6.368  -4.181 -15.896  1.00 91.86           H  
ATOM    776  HG2 LYS A  72       4.722  -2.543 -16.747  1.00 91.86           H  
ATOM    777  HG3 LYS A  72       5.799  -1.202 -16.323  1.00 91.86           H  
ATOM    778  HD2 LYS A  72       7.481  -2.010 -17.912  1.00 91.86           H  
ATOM    779  HD3 LYS A  72       6.402  -3.351 -18.386  1.00 91.86           H  
ATOM    780  HE2 LYS A  72       5.623  -0.411 -18.490  1.00 91.86           H  
ATOM    781  HE3 LYS A  72       4.693  -1.765 -19.124  1.00 91.86           H  
ATOM    782  HZ1 LYS A  72       7.317  -0.821 -20.111  1.00 91.86           H  
ATOM    783  HZ2 LYS A  72       6.535  -2.150 -20.706  1.00 91.86           H  
ATOM    784  HZ3 LYS A  72       5.890  -0.651 -20.889  1.00 91.86           H  
ATOM    785  N   ASN A  73       5.013  -0.696 -13.644  1.00 90.55           N  
ATOM    786  CA  ASN A  73       4.998   0.689 -13.189  1.00 90.55           C  
ATOM    787  C   ASN A  73       4.383   0.829 -11.789  1.00 90.55           C  
ATOM    788  O   ASN A  73       4.131   1.956 -11.371  1.00 90.55           O  
ATOM    789  CB  ASN A  73       4.242   1.542 -14.217  1.00 90.55           C  
ATOM    790  CG  ASN A  73       4.928   1.597 -15.558  1.00 90.55           C  
ATOM    791  ND2 ASN A  73       4.178   1.473 -16.628  1.00 90.55           N  
ATOM    792  OD1 ASN A  73       6.127   1.776 -15.668  1.00 90.55           O  
ATOM    793  H   ASN A  73       4.104  -1.129 -13.714  1.00 90.55           H  
ATOM    794  HA  ASN A  73       6.022   1.054 -13.113  1.00 90.55           H  
ATOM    795  HB2 ASN A  73       3.239   1.134 -14.334  1.00 90.55           H  
ATOM    796  HB3 ASN A  73       4.146   2.565 -13.853  1.00 90.55           H  
ATOM    797 HD21 ASN A  73       3.197   1.266 -16.504  1.00 90.55           H  
ATOM    798 HD22 ASN A  73       4.604   1.694 -17.516  1.00 90.55           H  
ATOM    799  N   CYS A  74       4.155  -0.275 -11.076  1.00 93.24           N  
ATOM    800  CA  CYS A  74       3.486  -0.322  -9.780  1.00 93.24           C  
ATOM    801  C   CYS A  74       2.019   0.126  -9.805  1.00 93.24           C  
ATOM    802  O   CYS A  74       1.472   0.419  -8.746  1.00 93.24           O  
ATOM    803  CB  CYS A  74       4.315   0.429  -8.727  1.00 93.24           C  
ATOM    804  SG  CYS A  74       6.011  -0.162  -8.547  1.00 93.24           S  
ATOM    805  H   CYS A  74       4.324  -1.171 -11.511  1.00 93.24           H  
ATOM    806  HA  CYS A  74       3.464  -1.369  -9.479  1.00 93.24           H  
ATOM    807  HB2 CYS A  74       4.337   1.490  -8.975  1.00 93.24           H  
ATOM    808  HB3 CYS A  74       3.821   0.337  -7.760  1.00 93.24           H  
ATOM    809  N   TRP A  75       1.359   0.190 -10.971  1.00 93.99           N  
ATOM    810  CA  TRP A  75      -0.086   0.410 -10.994  1.00 93.99           C  
ATOM    811  C   TRP A  75      -0.788  -0.836 -10.460  1.00 93.99           C  
ATOM    812  O   TRP A  75      -0.598  -1.922 -11.020  1.00 93.99           O  
ATOM    813  CB  TRP A  75      -0.615   0.785 -12.379  1.00 93.99           C  
ATOM    814  CG  TRP A  75      -0.315   2.198 -12.744  1.00 93.99           C  
ATOM    815  CD1 TRP A  75       0.578   2.599 -13.670  1.00 93.99           C  
ATOM    816  CD2 TRP A  75      -0.838   3.409 -12.126  1.00 93.99           C  
ATOM    817  CE2 TRP A  75      -0.154   4.525 -12.690  1.00 93.99           C  
ATOM    818  CE3 TRP A  75      -1.798   3.673 -11.126  1.00 93.99           C  
ATOM    819  NE1 TRP A  75       0.681   3.977 -13.642  1.00 93.99           N  
ATOM    820  CZ2 TRP A  75      -0.362   5.835 -12.239  1.00 93.99           C  
ATOM    821  CZ3 TRP A  75      -2.029   4.984 -10.676  1.00 93.99           C  
ATOM    822  CH2 TRP A  75      -1.291   6.051 -11.209  1.00 93.99           C  
ATOM    823  H   TRP A  75       1.807  -0.135 -11.816  1.00 93.99           H  
ATOM    824  HA  TRP A  75      -0.297   1.257 -10.341  1.00 93.99           H  
ATOM    825  HB2 TRP A  75      -0.212   0.106 -13.131  1.00 93.99           H  
ATOM    826  HB3 TRP A  75      -1.699   0.670 -12.380  1.00 93.99           H  
ATOM    827  HD1 TRP A  75       1.147   1.914 -14.281  1.00 93.99           H  
ATOM    828  HE1 TRP A  75       1.372   4.490 -14.171  1.00 93.99           H  
ATOM    829  HE3 TRP A  75      -2.354   2.851 -10.697  1.00 93.99           H  
ATOM    830  HZ2 TRP A  75       0.226   6.646 -12.642  1.00 93.99           H  
ATOM    831  HZ3 TRP A  75      -2.754   5.166  -9.897  1.00 93.99           H  
ATOM    832  HH2 TRP A  75      -1.422   7.038 -10.790  1.00 93.99           H  
ATOM    833  N   PRO A  76      -1.583  -0.700  -9.387  1.00 95.26           N  
ATOM    834  CA  PRO A  76      -2.247  -1.835  -8.791  1.00 95.26           C  
ATOM    835  C   PRO A  76      -3.542  -2.173  -9.520  1.00 95.26           C  
ATOM    836  O   PRO A  76      -4.310  -1.303  -9.935  1.00 95.26           O  
ATOM    837  CB  PRO A  76      -2.496  -1.439  -7.343  1.00 95.26           C  
ATOM    838  CG  PRO A  76      -2.726   0.071  -7.438  1.00 95.26           C  
ATOM    839  CD  PRO A  76      -1.808   0.496  -8.577  1.00 95.26           C  
ATOM    840  HA  PRO A  76      -1.593  -2.707  -8.813  1.00 95.26           H  
ATOM    841  HB2 PRO A  76      -3.351  -1.964  -6.917  1.00 95.26           H  
ATOM    842  HB3 PRO A  76      -1.596  -1.646  -6.764  1.00 95.26           H  
ATOM    843  HG2 PRO A  76      -3.763   0.269  -7.709  1.00 95.26           H  
ATOM    844  HG3 PRO A  76      -2.471   0.583  -6.510  1.00 95.26           H  
ATOM    845  HD2 PRO A  76      -2.286   1.283  -9.160  1.00 95.26           H  
ATOM    846  HD3 PRO A  76      -0.867   0.851  -8.158  1.00 95.26           H  
ATOM    847  N   ARG A  77      -3.825  -3.468  -9.580  1.00 94.73           N  
ATOM    848  CA  ARG A  77      -5.139  -4.023  -9.885  1.00 94.73           C  
ATOM    849  C   ARG A  77      -5.502  -5.018  -8.795  1.00 94.73           C  
ATOM    850  O   ARG A  77      -4.705  -5.895  -8.480  1.00 94.73           O  
ATOM    851  CB  ARG A  77      -5.083  -4.657 -11.279  1.00 94.73           C  
ATOM    852  CG  ARG A  77      -6.426  -5.282 -11.677  1.00 94.73           C  
ATOM    853  CD  ARG A  77      -6.412  -5.764 -13.128  1.00 94.73           C  
ATOM    854  NE  ARG A  77      -5.441  -6.855 -13.352  1.00 94.73           N  
ATOM    855  CZ  ARG A  77      -4.963  -7.247 -14.516  1.00 94.73           C  
ATOM    856  NH1 ARG A  77      -5.302  -6.658 -15.630  1.00 94.73           N1+
ATOM    857  NH2 ARG A  77      -4.137  -8.242 -14.596  1.00 94.73           N  
ATOM    858  H   ARG A  77      -3.085  -4.111  -9.337  1.00 94.73           H  
ATOM    859  HA  ARG A  77      -5.878  -3.222  -9.885  1.00 94.73           H  
ATOM    860  HB2 ARG A  77      -4.305  -5.420 -11.294  1.00 94.73           H  
ATOM    861  HB3 ARG A  77      -4.821  -3.884 -12.002  1.00 94.73           H  
ATOM    862  HG2 ARG A  77      -7.216  -4.540 -11.563  1.00 94.73           H  
ATOM    863  HG3 ARG A  77      -6.643  -6.131 -11.029  1.00 94.73           H  
ATOM    864  HD2 ARG A  77      -7.411  -6.123 -13.376  1.00 94.73           H  
ATOM    865  HD3 ARG A  77      -6.179  -4.913 -13.767  1.00 94.73           H  
ATOM    866  HE  ARG A  77      -5.105  -7.367 -12.548  1.00 94.73           H  
ATOM    867 HH11 ARG A  77      -4.919  -6.978 -16.508  1.00 94.73           H  
ATOM    868 HH12 ARG A  77      -5.944  -5.879 -15.581  1.00 94.73           H  
ATOM    869 HH21 ARG A  77      -3.760  -8.576 -15.472  1.00 94.73           H  
ATOM    870 HH22 ARG A  77      -3.855  -8.716 -13.750  1.00 94.73           H  
ATOM    871  N   LEU A  78      -6.702  -4.910  -8.237  1.00 94.05           N  
ATOM    872  CA  LEU A  78      -7.205  -5.922  -7.311  1.00 94.05           C  
ATOM    873  C   LEU A  78      -7.470  -7.231  -8.056  1.00 94.05           C  
ATOM    874  O   LEU A  78      -8.012  -7.227  -9.167  1.00 94.05           O  
ATOM    875  CB  LEU A  78      -8.473  -5.413  -6.614  1.00 94.05           C  
ATOM    876  CG  LEU A  78      -8.205  -4.289  -5.599  1.00 94.05           C  
ATOM    877  CD1 LEU A  78      -9.542  -3.685  -5.200  1.00 94.05           C  
ATOM    878  CD2 LEU A  78      -7.502  -4.796  -4.342  1.00 94.05           C  
ATOM    879  H   LEU A  78      -7.325  -4.173  -8.535  1.00 94.05           H  
ATOM    880  HA  LEU A  78      -6.445  -6.125  -6.556  1.00 94.05           H  
ATOM    881  HB2 LEU A  78      -8.949  -6.243  -6.093  1.00 94.05           H  
ATOM    882  HB3 LEU A  78      -9.170  -5.062  -7.374  1.00 94.05           H  
ATOM    883  HG  LEU A  78      -7.598  -3.508  -6.056  1.00 94.05           H  
ATOM    884 HD11 LEU A  78      -9.412  -2.955  -4.401  1.00 94.05           H  
ATOM    885 HD12 LEU A  78     -10.221  -4.466  -4.856  1.00 94.05           H  
ATOM    886 HD13 LEU A  78      -9.968  -3.189  -6.072  1.00 94.05           H  
ATOM    887 HD21 LEU A  78      -6.518  -5.199  -4.583  1.00 94.05           H  
ATOM    888 HD22 LEU A  78      -8.098  -5.578  -3.872  1.00 94.05           H  
ATOM    889 HD23 LEU A  78      -7.375  -3.977  -3.634  1.00 94.05           H  
ATOM    890  N   ARG A  79      -7.094  -8.356  -7.444  1.00 92.95           N  
ATOM    891  CA  ARG A  79      -7.479  -9.678  -7.951  1.00 92.95           C  
ATOM    892  C   ARG A  79      -8.975  -9.907  -7.754  1.00 92.95           C  
ATOM    893  O   ARG A  79      -9.609  -9.295  -6.898  1.00 92.95           O  
ATOM    894  CB  ARG A  79      -6.636 -10.781  -7.300  1.00 92.95           C  
ATOM    895  CG  ARG A  79      -5.197 -10.726  -7.823  1.00 92.95           C  
ATOM    896  CD  ARG A  79      -4.389 -11.959  -7.409  1.00 92.95           C  
ATOM    897  NE  ARG A  79      -3.207 -12.085  -8.271  1.00 92.95           N  
ATOM    898  CZ  ARG A  79      -2.449 -13.142  -8.449  1.00 92.95           C  
ATOM    899  NH1 ARG A  79      -2.558 -14.214  -7.713  1.00 92.95           N1+
ATOM    900  NH2 ARG A  79      -1.590 -13.129  -9.420  1.00 92.95           N  
ATOM    901  H   ARG A  79      -6.680  -8.285  -6.525  1.00 92.95           H  
ATOM    902  HA  ARG A  79      -7.307  -9.693  -9.027  1.00 92.95           H  
ATOM    903  HB2 ARG A  79      -6.654 -10.670  -6.216  1.00 92.95           H  
ATOM    904  HB3 ARG A  79      -7.065 -11.750  -7.555  1.00 92.95           H  
ATOM    905  HG2 ARG A  79      -4.699  -9.828  -7.458  1.00 92.95           H  
ATOM    906  HG3 ARG A  79      -5.233 -10.689  -8.912  1.00 92.95           H  
ATOM    907  HD2 ARG A  79      -4.088 -11.863  -6.366  1.00 92.95           H  
ATOM    908  HD3 ARG A  79      -5.011 -12.847  -7.521  1.00 92.95           H  
ATOM    909  HE  ARG A  79      -3.027 -11.325  -8.911  1.00 92.95           H  
ATOM    910 HH11 ARG A  79      -3.196 -14.190  -6.930  1.00 92.95           H  
ATOM    911 HH12 ARG A  79      -1.940 -15.001  -7.849  1.00 92.95           H  
ATOM    912 HH21 ARG A  79      -1.763 -12.449 -10.146  1.00 92.95           H  
ATOM    913 HH22 ARG A  79      -1.018 -13.938  -9.622  1.00 92.95           H  
ATOM    914  N   HIS A  80      -9.548 -10.789  -8.569  1.00 88.54           N  
ATOM    915  CA  HIS A  80     -10.974 -11.096  -8.497  1.00 88.54           C  
ATOM    916  C   HIS A  80     -11.367 -11.560  -7.086  1.00 88.54           C  
ATOM    917  O   HIS A  80     -10.702 -12.418  -6.511  1.00 88.54           O  
ATOM    918  CB  HIS A  80     -11.332 -12.146  -9.552  1.00 88.54           C  
ATOM    919  CG  HIS A  80     -12.818 -12.362  -9.649  1.00 88.54           C  
ATOM    920  CD2 HIS A  80     -13.543 -13.364  -9.059  1.00 88.54           C  
ATOM    921  ND1 HIS A  80     -13.710 -11.549 -10.311  1.00 88.54           N  
ATOM    922  CE1 HIS A  80     -14.943 -12.052 -10.131  1.00 88.54           C  
ATOM    923  NE2 HIS A  80     -14.888 -13.157  -9.375  1.00 88.54           N  
ATOM    924  H   HIS A  80      -8.968 -11.305  -9.215  1.00 88.54           H  
ATOM    925  HA  HIS A  80     -11.525 -10.183  -8.721  1.00 88.54           H  
ATOM    926  HB2 HIS A  80     -10.847 -13.091  -9.304  1.00 88.54           H  
ATOM    927  HB3 HIS A  80     -10.968 -11.820 -10.526  1.00 88.54           H  
ATOM    928  HD1 HIS A  80     -13.486 -10.729 -10.856  1.00 88.54           H  
ATOM    929  HD2 HIS A  80     -13.148 -14.159  -8.444  1.00 88.54           H  
ATOM    930  HE1 HIS A  80     -15.854 -11.636 -10.535  1.00 88.54           H  
ATOM    931  N   GLY A  81     -12.437 -10.979  -6.540  1.00 86.98           N  
ATOM    932  CA  GLY A  81     -12.914 -11.250  -5.181  1.00 86.98           C  
ATOM    933  C   GLY A  81     -12.206 -10.460  -4.074  1.00 86.98           C  
ATOM    934  O   GLY A  81     -12.717 -10.422  -2.959  1.00 86.98           O  
ATOM    935  H   GLY A  81     -12.925 -10.271  -7.069  1.00 86.98           H  
ATOM    936  HA2 GLY A  81     -12.784 -12.310  -4.961  1.00 86.98           H  
ATOM    937  HA3 GLY A  81     -13.978 -11.023  -5.124  1.00 86.98           H  
ATOM    938  N   SER A  82     -11.083  -9.789  -4.356  1.00 91.63           N  
ATOM    939  CA  SER A  82     -10.432  -8.896  -3.392  1.00 91.63           C  
ATOM    940  C   SER A  82     -11.060  -7.507  -3.405  1.00 91.63           C  
ATOM    941  O   SER A  82     -11.329  -6.934  -4.461  1.00 91.63           O  
ATOM    942  CB  SER A  82      -8.929  -8.786  -3.649  1.00 91.63           C  
ATOM    943  OG  SER A  82      -8.331 -10.057  -3.512  1.00 91.63           O  
ATOM    944  H   SER A  82     -10.698  -9.828  -5.288  1.00 91.63           H  
ATOM    945  HA  SER A  82     -10.561  -9.308  -2.391  1.00 91.63           H  
ATOM    946  HB2 SER A  82      -8.489  -8.108  -2.919  1.00 91.63           H  
ATOM    947  HB3 SER A  82      -8.743  -8.393  -4.649  1.00 91.63           H  
ATOM    948  HG  SER A  82      -8.929 -10.622  -3.018  1.00 91.63           H  
ATOM    949  N   ALA A  83     -11.241  -6.942  -2.217  1.00 92.92           N  
ATOM    950  CA  ALA A  83     -11.651  -5.563  -2.016  1.00 92.92           C  
ATOM    951  C   ALA A  83     -10.985  -5.022  -0.754  1.00 92.92           C  
ATOM    952  O   ALA A  83     -10.756  -5.762   0.203  1.00 92.92           O  
ATOM    953  CB  ALA A  83     -13.180  -5.492  -1.920  1.00 92.92           C  
ATOM    954  H   ALA A  83     -11.012  -7.465  -1.383  1.00 92.92           H  
ATOM    955  HA  ALA A  83     -11.326  -4.956  -2.861  1.00 92.92           H  
ATOM    956  HB1 ALA A  83     -13.624  -5.866  -2.842  1.00 92.92           H  
ATOM    957  HB2 ALA A  83     -13.527  -6.097  -1.081  1.00 92.92           H  
ATOM    958  HB3 ALA A  83     -13.490  -4.458  -1.767  1.00 92.92           H  
ATOM    959  N   VAL A  84     -10.697  -3.724  -0.741  1.00 94.52           N  
ATOM    960  CA  VAL A  84     -10.255  -3.048   0.478  1.00 94.52           C  
ATOM    961  C   VAL A  84     -11.451  -2.953   1.438  1.00 94.52           C  
ATOM    962  O   VAL A  84     -12.500  -2.448   1.022  1.00 94.52           O  
ATOM    963  CB  VAL A  84      -9.659  -1.667   0.176  1.00 94.52           C  
ATOM    964  CG1 VAL A  84      -9.139  -1.012   1.456  1.00 94.52           C  
ATOM    965  CG2 VAL A  84      -8.496  -1.771  -0.820  1.00 94.52           C  
ATOM    966  H   VAL A  84     -10.923  -3.163  -1.551  1.00 94.52           H  
ATOM    967  HA  VAL A  84      -9.460  -3.647   0.922  1.00 94.52           H  
ATOM    968  HB  VAL A  84     -10.426  -1.024  -0.257  1.00 94.52           H  
ATOM    969 HG11 VAL A  84      -8.682  -0.054   1.208  1.00 94.52           H  
ATOM    970 HG12 VAL A  84      -8.395  -1.648   1.935  1.00 94.52           H  
ATOM    971 HG13 VAL A  84      -9.958  -0.823   2.150  1.00 94.52           H  
ATOM    972 HG21 VAL A  84      -7.717  -2.426  -0.430  1.00 94.52           H  
ATOM    973 HG22 VAL A  84      -8.848  -2.159  -1.776  1.00 94.52           H  
ATOM    974 HG23 VAL A  84      -8.069  -0.782  -0.988  1.00 94.52           H  
ATOM    975  N   PRO A  85     -11.336  -3.426   2.695  1.00 93.32           N  
ATOM    976  CA  PRO A  85     -12.433  -3.374   3.655  1.00 93.32           C  
ATOM    977  C   PRO A  85     -12.919  -1.945   3.924  1.00 93.32           C  
ATOM    978  O   PRO A  85     -12.157  -0.978   3.860  1.00 93.32           O  
ATOM    979  CB  PRO A  85     -11.918  -4.049   4.931  1.00 93.32           C  
ATOM    980  CG  PRO A  85     -10.793  -4.951   4.435  1.00 93.32           C  
ATOM    981  CD  PRO A  85     -10.218  -4.170   3.259  1.00 93.32           C  
ATOM    982  HA  PRO A  85     -13.258  -3.963   3.255  1.00 93.32           H  
ATOM    983  HB2 PRO A  85     -11.499  -3.307   5.611  1.00 93.32           H  
ATOM    984  HB3 PRO A  85     -12.699  -4.621   5.432  1.00 93.32           H  
ATOM    985  HG2 PRO A  85     -11.207  -5.895   4.080  1.00 93.32           H  
ATOM    986  HG3 PRO A  85     -10.043  -5.122   5.207  1.00 93.32           H  
ATOM    987  HD2 PRO A  85      -9.460  -3.471   3.613  1.00 93.32           H  
ATOM    988  HD3 PRO A  85      -9.790  -4.874   2.545  1.00 93.32           H  
ATOM    989  N   SER A  86     -14.204  -1.812   4.262  1.00 92.69           N  
ATOM    990  CA  SER A  86     -14.786  -0.519   4.630  1.00 92.69           C  
ATOM    991  C   SER A  86     -14.049   0.093   5.823  1.00 92.69           C  
ATOM    992  O   SER A  86     -13.725  -0.604   6.779  1.00 92.69           O  
ATOM    993  CB  SER A  86     -16.272  -0.666   4.957  1.00 92.69           C  
ATOM    994  OG  SER A  86     -16.834   0.601   5.240  1.00 92.69           O  
ATOM    995  H   SER A  86     -14.765  -2.647   4.350  1.00 92.69           H  
ATOM    996  HA  SER A  86     -14.689   0.153   3.778  1.00 92.69           H  
ATOM    997  HB2 SER A  86     -16.785  -1.098   4.097  1.00 92.69           H  
ATOM    998  HB3 SER A  86     -16.399  -1.327   5.815  1.00 92.69           H  
ATOM    999  HG  SER A  86     -16.893   0.695   6.193  1.00 92.69           H  
ATOM   1000  N   GLY A  87     -13.817   1.405   5.772  1.00 92.06           N  
ATOM   1001  CA  GLY A  87     -13.042   2.124   6.787  1.00 92.06           C  
ATOM   1002  C   GLY A  87     -11.534   2.138   6.533  1.00 92.06           C  
ATOM   1003  O   GLY A  87     -10.827   2.829   7.257  1.00 92.06           O  
ATOM   1004  H   GLY A  87     -14.126   1.912   4.955  1.00 92.06           H  
ATOM   1005  HA2 GLY A  87     -13.383   3.158   6.836  1.00 92.06           H  
ATOM   1006  HA3 GLY A  87     -13.205   1.668   7.764  1.00 92.06           H  
ATOM   1007  N   TYR A  88     -11.051   1.468   5.482  1.00 94.05           N  
ATOM   1008  CA  TYR A  88      -9.641   1.461   5.100  1.00 94.05           C  
ATOM   1009  C   TYR A  88      -9.425   1.899   3.649  1.00 94.05           C  
ATOM   1010  O   TYR A  88     -10.346   1.928   2.829  1.00 94.05           O  
ATOM   1011  CB  TYR A  88      -9.035   0.079   5.374  1.00 94.05           C  
ATOM   1012  CG  TYR A  88      -9.124  -0.342   6.826  1.00 94.05           C  
ATOM   1013  CD1 TYR A  88      -8.153   0.094   7.748  1.00 94.05           C  
ATOM   1014  CD2 TYR A  88     -10.210  -1.120   7.266  1.00 94.05           C  
ATOM   1015  CE1 TYR A  88      -8.266  -0.252   9.109  1.00 94.05           C  
ATOM   1016  CE2 TYR A  88     -10.316  -1.486   8.620  1.00 94.05           C  
ATOM   1017  CZ  TYR A  88      -9.346  -1.049   9.544  1.00 94.05           C  
ATOM   1018  OH  TYR A  88      -9.475  -1.370  10.857  1.00 94.05           O  
ATOM   1019  H   TYR A  88     -11.668   0.879   4.941  1.00 94.05           H  
ATOM   1020  HA  TYR A  88      -9.103   2.173   5.727  1.00 94.05           H  
ATOM   1021  HB2 TYR A  88      -9.531  -0.665   4.750  1.00 94.05           H  
ATOM   1022  HB3 TYR A  88      -7.982   0.099   5.092  1.00 94.05           H  
ATOM   1023  HD1 TYR A  88      -7.333   0.714   7.417  1.00 94.05           H  
ATOM   1024  HD2 TYR A  88     -10.984  -1.408   6.570  1.00 94.05           H  
ATOM   1025  HE1 TYR A  88      -7.536   0.102   9.822  1.00 94.05           H  
ATOM   1026  HE2 TYR A  88     -11.151  -2.075   8.968  1.00 94.05           H  
ATOM   1027  HH  TYR A  88      -8.798  -0.949  11.393  1.00 94.05           H  
ATOM   1028  N   SER A  89      -8.176   2.234   3.343  1.00 94.29           N  
ATOM   1029  CA  SER A  89      -7.671   2.518   2.003  1.00 94.29           C  
ATOM   1030  C   SER A  89      -6.317   1.834   1.822  1.00 94.29           C  
ATOM   1031  O   SER A  89      -5.482   1.884   2.724  1.00 94.29           O  
ATOM   1032  CB  SER A  89      -7.589   4.030   1.773  1.00 94.29           C  
ATOM   1033  OG  SER A  89      -6.743   4.666   2.716  1.00 94.29           O  
ATOM   1034  H   SER A  89      -7.496   2.202   4.089  1.00 94.29           H  
ATOM   1035  HA  SER A  89      -8.366   2.118   1.265  1.00 94.29           H  
ATOM   1036  HB2 SER A  89      -7.217   4.216   0.765  1.00 94.29           H  
ATOM   1037  HB3 SER A  89      -8.589   4.456   1.854  1.00 94.29           H  
ATOM   1038  HG  SER A  89      -6.954   4.319   3.586  1.00 94.29           H  
ATOM   1039  N   ALA A  90      -6.093   1.174   0.686  1.00 94.47           N  
ATOM   1040  CA  ALA A  90      -4.780   0.625   0.347  1.00 94.47           C  
ATOM   1041  C   ALA A  90      -4.040   1.617  -0.548  1.00 94.47           C  
ATOM   1042  O   ALA A  90      -4.594   2.105  -1.530  1.00 94.47           O  
ATOM   1043  CB  ALA A  90      -4.918  -0.764  -0.281  1.00 94.47           C  
ATOM   1044  H   ALA A  90      -6.801   1.202  -0.033  1.00 94.47           H  
ATOM   1045  HA  ALA A  90      -4.191   0.499   1.256  1.00 94.47           H  
ATOM   1046  HB1 ALA A  90      -5.490  -0.711  -1.207  1.00 94.47           H  
ATOM   1047  HB2 ALA A  90      -5.420  -1.434   0.418  1.00 94.47           H  
ATOM   1048  HB3 ALA A  90      -3.926  -1.160  -0.500  1.00 94.47           H  
ATOM   1049  N   HIS A  91      -2.795   1.920  -0.211  1.00 93.65           N  
ATOM   1050  CA  HIS A  91      -1.964   2.869  -0.940  1.00 93.65           C  
ATOM   1051  C   HIS A  91      -0.832   2.128  -1.621  1.00 93.65           C  
ATOM   1052  O   HIS A  91      -0.230   1.239  -1.024  1.00 93.65           O  
ATOM   1053  CB  HIS A  91      -1.431   3.945   0.006  1.00 93.65           C  
ATOM   1054  CG  HIS A  91      -2.511   4.860   0.519  1.00 93.65           C  
ATOM   1055  CD2 HIS A  91      -3.500   4.531   1.398  1.00 93.65           C  
ATOM   1056  ND1 HIS A  91      -2.681   6.185   0.123  1.00 93.65           N  
ATOM   1057  CE1 HIS A  91      -3.767   6.628   0.774  1.00 93.65           C  
ATOM   1058  NE2 HIS A  91      -4.286   5.651   1.537  1.00 93.65           N  
ATOM   1059  H   HIS A  91      -2.388   1.473   0.597  1.00 93.65           H  
ATOM   1060  HA  HIS A  91      -2.555   3.372  -1.705  1.00 93.65           H  
ATOM   1061  HB2 HIS A  91      -0.701   4.552  -0.530  1.00 93.65           H  
ATOM   1062  HB3 HIS A  91      -0.920   3.463   0.840  1.00 93.65           H  
ATOM   1063  HD2 HIS A  91      -3.644   3.572   1.874  1.00 93.65           H  
ATOM   1064  HE1 HIS A  91      -4.175   7.623   0.674  1.00 93.65           H  
ATOM   1065  HE2 HIS A  91      -5.145   5.696   2.066  1.00 93.65           H  
ATOM   1066  N   VAL A  92      -0.534   2.517  -2.857  1.00 93.57           N  
ATOM   1067  CA  VAL A  92       0.620   2.026  -3.609  1.00 93.57           C  
ATOM   1068  C   VAL A  92       1.436   3.207  -4.096  1.00 93.57           C  
ATOM   1069  O   VAL A  92       0.899   4.134  -4.703  1.00 93.57           O  
ATOM   1070  CB  VAL A  92       0.226   1.097  -4.768  1.00 93.57           C  
ATOM   1071  CG1 VAL A  92       1.471   0.535  -5.466  1.00 93.57           C  
ATOM   1072  CG2 VAL A  92      -0.611  -0.074  -4.240  1.00 93.57           C  
ATOM   1073  H   VAL A  92      -1.083   3.261  -3.263  1.00 93.57           H  
ATOM   1074  HA  VAL A  92       1.239   1.439  -2.932  1.00 93.57           H  
ATOM   1075  HB  VAL A  92      -0.365   1.647  -5.501  1.00 93.57           H  
ATOM   1076 HG11 VAL A  92       1.168  -0.184  -6.227  1.00 93.57           H  
ATOM   1077 HG12 VAL A  92       2.113   0.036  -4.740  1.00 93.57           H  
ATOM   1078 HG13 VAL A  92       2.026   1.333  -5.958  1.00 93.57           H  
ATOM   1079 HG21 VAL A  92      -1.617   0.268  -3.995  1.00 93.57           H  
ATOM   1080 HG22 VAL A  92      -0.674  -0.871  -4.981  1.00 93.57           H  
ATOM   1081 HG23 VAL A  92      -0.155  -0.479  -3.336  1.00 93.57           H  
ATOM   1082  N   TYR A  93       2.740   3.155  -3.861  1.00 92.59           N  
ATOM   1083  CA  TYR A  93       3.690   4.165  -4.299  1.00 92.59           C  
ATOM   1084  C   TYR A  93       4.896   3.550  -4.987  1.00 92.59           C  
ATOM   1085  O   TYR A  93       5.327   2.456  -4.651  1.00 92.59           O  
ATOM   1086  CB  TYR A  93       4.130   4.997  -3.107  1.00 92.59           C  
ATOM   1087  CG  TYR A  93       5.201   6.020  -3.433  1.00 92.59           C  
ATOM   1088  CD1 TYR A  93       6.533   5.834  -3.021  1.00 92.59           C  
ATOM   1089  CD2 TYR A  93       4.855   7.164  -4.161  1.00 92.59           C  
ATOM   1090  CE1 TYR A  93       7.508   6.808  -3.310  1.00 92.59           C  
ATOM   1091  CE2 TYR A  93       5.812   8.152  -4.435  1.00 92.59           C  
ATOM   1092  CZ  TYR A  93       7.136   7.984  -3.995  1.00 92.59           C  
ATOM   1093  OH  TYR A  93       8.010   9.001  -4.185  1.00 92.59           O  
ATOM   1094  H   TYR A  93       3.093   2.370  -3.333  1.00 92.59           H  
ATOM   1095  HA  TYR A  93       3.195   4.829  -5.008  1.00 92.59           H  
ATOM   1096  HB2 TYR A  93       4.497   4.328  -2.329  1.00 92.59           H  
ATOM   1097  HB3 TYR A  93       3.246   5.514  -2.733  1.00 92.59           H  
ATOM   1098  HD1 TYR A  93       6.800   4.951  -2.460  1.00 92.59           H  
ATOM   1099  HD2 TYR A  93       3.835   7.291  -4.493  1.00 92.59           H  
ATOM   1100  HE1 TYR A  93       8.533   6.686  -2.993  1.00 92.59           H  
ATOM   1101  HE2 TYR A  93       5.517   9.050  -4.958  1.00 92.59           H  
ATOM   1102  HH  TYR A  93       7.654   9.690  -4.751  1.00 92.59           H  
ATOM   1103  N   SER A  94       5.484   4.275  -5.926  1.00 91.27           N  
ATOM   1104  CA  SER A  94       6.805   3.965  -6.450  1.00 91.27           C  
ATOM   1105  C   SER A  94       7.517   5.250  -6.808  1.00 91.27           C  
ATOM   1106  O   SER A  94       6.947   6.116  -7.485  1.00 91.27           O  
ATOM   1107  CB  SER A  94       6.681   3.067  -7.675  1.00 91.27           C  
ATOM   1108  OG  SER A  94       7.945   2.604  -8.110  1.00 91.27           O  
ATOM   1109  H   SER A  94       5.089   5.179  -6.144  1.00 91.27           H  
ATOM   1110  HA  SER A  94       7.383   3.440  -5.689  1.00 91.27           H  
ATOM   1111  HB2 SER A  94       6.194   3.611  -8.484  1.00 91.27           H  
ATOM   1112  HB3 SER A  94       6.061   2.215  -7.397  1.00 91.27           H  
ATOM   1113  HG  SER A  94       8.282   2.025  -7.422  1.00 91.27           H  
ATOM   1114  N   ASP A  95       8.776   5.344  -6.391  1.00 87.28           N  
ATOM   1115  CA  ASP A  95       9.663   6.397  -6.849  1.00 87.28           C  
ATOM   1116  C   ASP A  95       9.748   6.366  -8.390  1.00 87.28           C  
ATOM   1117  O   ASP A  95       9.771   5.321  -9.061  1.00 87.28           O  
ATOM   1118  CB  ASP A  95      11.038   6.289  -6.162  1.00 87.28           C  
ATOM   1119  CG  ASP A  95      11.001   6.703  -4.681  1.00 87.28           C  
ATOM   1120  OD1 ASP A  95      10.536   7.828  -4.417  1.00 87.28           O  
ATOM   1121  OD2 ASP A  95      11.448   5.912  -3.817  1.00 87.28           O1-
ATOM   1122  H   ASP A  95       9.170   4.604  -5.827  1.00 87.28           H  
ATOM   1123  HA  ASP A  95       9.227   7.351  -6.556  1.00 87.28           H  
ATOM   1124  HB2 ASP A  95      11.411   5.269  -6.257  1.00 87.28           H  
ATOM   1125  HB3 ASP A  95      11.735   6.949  -6.678  1.00 87.28           H  
ATOM   1126  N   GLY A  96       9.743   7.559  -8.983  1.00 79.66           N  
ATOM   1127  CA  GLY A  96       9.967   7.739 -10.412  1.00 79.66           C  
ATOM   1128  C   GLY A  96      11.287   7.107 -10.864  1.00 79.66           C  
ATOM   1129  O   GLY A  96      12.172   6.807 -10.073  1.00 79.66           O  
ATOM   1130  H   GLY A  96       9.769   8.370  -8.382  1.00 79.66           H  
ATOM   1131  HA2 GLY A  96       9.136   7.307 -10.971  1.00 79.66           H  
ATOM   1132  HA3 GLY A  96      10.008   8.804 -10.639  1.00 79.66           H  
ATOM   1133  N   SER A  97      11.434   6.919 -12.165  1.00 77.21           N  
ATOM   1134  CA  SER A  97      12.734   6.685 -12.797  1.00 77.21           C  
ATOM   1135  C   SER A  97      12.833   7.583 -14.021  1.00 77.21           C  
ATOM   1136  O   SER A  97      11.811   8.075 -14.498  1.00 77.21           O  
ATOM   1137  CB  SER A  97      12.895   5.209 -13.180  1.00 77.21           C  
ATOM   1138  OG  SER A  97      11.945   4.851 -14.170  1.00 77.21           O  
ATOM   1139  H   SER A  97      10.700   7.253 -12.774  1.00 77.21           H  
ATOM   1140  HA  SER A  97      13.538   6.959 -12.114  1.00 77.21           H  
ATOM   1141  HB2 SER A  97      12.753   4.591 -12.293  1.00 77.21           H  
ATOM   1142  HB3 SER A  97      13.901   5.041 -13.565  1.00 77.21           H  
ATOM   1143  HG  SER A  97      11.109   5.212 -13.867  1.00 77.21           H  
ATOM   1144  N   ASP A  98      14.018   7.712 -14.611  1.00 79.36           N  
ATOM   1145  CA  ASP A  98      14.189   8.470 -15.861  1.00 79.36           C  
ATOM   1146  C   ASP A  98      13.262   7.985 -16.989  1.00 79.36           C  
ATOM   1147  O   ASP A  98      12.927   8.729 -17.906  1.00 79.36           O  
ATOM   1148  CB  ASP A  98      15.641   8.338 -16.340  1.00 79.36           C  
ATOM   1149  CG  ASP A  98      16.674   8.857 -15.340  1.00 79.36           C  
ATOM   1150  OD1 ASP A  98      16.288   9.648 -14.454  1.00 79.36           O  
ATOM   1151  OD2 ASP A  98      17.825   8.389 -15.453  1.00 79.36           O1-
ATOM   1152  H   ASP A  98      14.857   7.489 -14.094  1.00 79.36           H  
ATOM   1153  HA  ASP A  98      13.978   9.523 -15.674  1.00 79.36           H  
ATOM   1154  HB2 ASP A  98      15.846   7.288 -16.554  1.00 79.36           H  
ATOM   1155  HB3 ASP A  98      15.755   8.897 -17.269  1.00 79.36           H  
ATOM   1156  N   LYS A  99      12.831   6.718 -16.929  1.00 81.95           N  
ATOM   1157  CA  LYS A  99      11.977   6.084 -17.942  1.00 81.95           C  
ATOM   1158  C   LYS A  99      10.488   6.158 -17.631  1.00 81.95           C  
ATOM   1159  O   LYS A  99       9.681   5.943 -18.533  1.00 81.95           O  
ATOM   1160  CB  LYS A  99      12.409   4.625 -18.128  1.00 81.95           C  
ATOM   1161  CG  LYS A  99      13.817   4.554 -18.727  1.00 81.95           C  
ATOM   1162  CD  LYS A  99      14.249   3.108 -18.976  1.00 81.95           C  
ATOM   1163  CE  LYS A  99      15.665   3.153 -19.558  1.00 81.95           C  
ATOM   1164  NZ  LYS A  99      16.226   1.799 -19.784  1.00 81.95           N1+
ATOM   1165  H   LYS A  99      13.100   6.191 -16.110  1.00 81.95           H  
ATOM   1166  HA  LYS A  99      12.099   6.614 -18.887  1.00 81.95           H  
ATOM   1167  HB2 LYS A  99      11.712   4.132 -18.806  1.00 81.95           H  
ATOM   1168  HB3 LYS A  99      12.385   4.110 -17.167  1.00 81.95           H  
ATOM   1169  HG2 LYS A  99      14.530   5.019 -18.045  1.00 81.95           H  
ATOM   1170  HG3 LYS A  99      13.830   5.098 -19.671  1.00 81.95           H  
ATOM   1171  HD2 LYS A  99      13.563   2.637 -19.680  1.00 81.95           H  
ATOM   1172  HD3 LYS A  99      14.246   2.565 -18.031  1.00 81.95           H  
ATOM   1173  HE2 LYS A  99      16.300   3.709 -18.869  1.00 81.95           H  
ATOM   1174  HE3 LYS A  99      15.637   3.712 -20.493  1.00 81.95           H  
ATOM   1175  HZ1 LYS A  99      16.291   1.302 -18.907  1.00 81.95           H  
ATOM   1176  HZ2 LYS A  99      17.158   1.885 -20.163  1.00 81.95           H  
ATOM   1177  HZ3 LYS A  99      15.656   1.284 -20.439  1.00 81.95           H  
ATOM   1178  N   TYR A 100      10.113   6.398 -16.378  1.00 81.28           N  
ATOM   1179  CA  TYR A 100       8.729   6.274 -15.945  1.00 81.28           C  
ATOM   1180  C   TYR A 100       8.416   7.242 -14.804  1.00 81.28           C  
ATOM   1181  O   TYR A 100       9.173   7.290 -13.831  1.00 81.28           O  
ATOM   1182  CB  TYR A 100       8.456   4.851 -15.459  1.00 81.28           C  
ATOM   1183  CG  TYR A 100       8.696   3.720 -16.432  1.00 81.28           C  
ATOM   1184  CD1 TYR A 100       7.834   3.546 -17.529  1.00 81.28           C  
ATOM   1185  CD2 TYR A 100       9.759   2.822 -16.216  1.00 81.28           C  
ATOM   1186  CE1 TYR A 100       8.017   2.460 -18.405  1.00 81.28           C  
ATOM   1187  CE2 TYR A 100       9.944   1.734 -17.087  1.00 81.28           C  
ATOM   1188  CZ  TYR A 100       9.061   1.542 -18.172  1.00 81.28           C  
ATOM   1189  OH  TYR A 100       9.216   0.453 -18.976  1.00 81.28           O  
ATOM   1190  H   TYR A 100      10.804   6.734 -15.722  1.00 81.28           H  
ATOM   1191  HA  TYR A 100       8.078   6.484 -16.794  1.00 81.28           H  
ATOM   1192  HB2 TYR A 100       9.096   4.682 -14.593  1.00 81.28           H  
ATOM   1193  HB3 TYR A 100       7.411   4.802 -15.153  1.00 81.28           H  
ATOM   1194  HD1 TYR A 100       7.033   4.251 -17.696  1.00 81.28           H  
ATOM   1195  HD2 TYR A 100      10.420   2.959 -15.373  1.00 81.28           H  
ATOM   1196  HE1 TYR A 100       7.361   2.333 -19.253  1.00 81.28           H  
ATOM   1197  HE2 TYR A 100      10.748   1.038 -16.901  1.00 81.28           H  
ATOM   1198  HH  TYR A 100       9.965  -0.051 -18.648  1.00 81.28           H  
ATOM   1199  N   PRO A 101       7.269   7.939 -14.843  1.00 85.62           N  
ATOM   1200  CA  PRO A 101       6.873   8.806 -13.744  1.00 85.62           C  
ATOM   1201  C   PRO A 101       6.724   8.011 -12.433  1.00 85.62           C  
ATOM   1202  O   PRO A 101       6.599   6.774 -12.462  1.00 85.62           O  
ATOM   1203  CB  PRO A 101       5.562   9.459 -14.196  1.00 85.62           C  
ATOM   1204  CG  PRO A 101       4.965   8.427 -15.151  1.00 85.62           C  
ATOM   1205  CD  PRO A 101       6.199   7.835 -15.827  1.00 85.62           C  
ATOM   1206  HA  PRO A 101       7.632   9.576 -13.608  1.00 85.62           H  
ATOM   1207  HB2 PRO A 101       5.785  10.374 -14.745  1.00 85.62           H  
ATOM   1208  HB3 PRO A 101       4.892   9.669 -13.363  1.00 85.62           H  
ATOM   1209  HG2 PRO A 101       4.288   8.884 -15.873  1.00 85.62           H  
ATOM   1210  HG3 PRO A 101       4.454   7.652 -14.579  1.00 85.62           H  
ATOM   1211  HD2 PRO A 101       6.004   6.800 -16.106  1.00 85.62           H  
ATOM   1212  HD3 PRO A 101       6.459   8.425 -16.706  1.00 85.62           H  
ATOM   1213  N   PRO A 102       6.762   8.698 -11.279  1.00 89.64           N  
ATOM   1214  CA  PRO A 102       6.370   8.088 -10.019  1.00 89.64           C  
ATOM   1215  C   PRO A 102       4.922   7.604 -10.104  1.00 89.64           C  
ATOM   1216  O   PRO A 102       4.088   8.195 -10.803  1.00 89.64           O  
ATOM   1217  CB  PRO A 102       6.544   9.169  -8.949  1.00 89.64           C  
ATOM   1218  CG  PRO A 102       6.372  10.467  -9.737  1.00 89.64           C  
ATOM   1219  CD  PRO A 102       6.973  10.129 -11.100  1.00 89.64           C  
ATOM   1220  HA  PRO A 102       7.017   7.240  -9.792  1.00 89.64           H  
ATOM   1221  HB2 PRO A 102       5.812   9.079  -8.147  1.00 89.64           H  
ATOM   1222  HB3 PRO A 102       7.553   9.125  -8.538  1.00 89.64           H  
ATOM   1223  HG2 PRO A 102       6.890  11.300  -9.262  1.00 89.64           H  
ATOM   1224  HG3 PRO A 102       5.310  10.688  -9.848  1.00 89.64           H  
ATOM   1225  HD2 PRO A 102       6.481  10.720 -11.873  1.00 89.64           H  
ATOM   1226  HD3 PRO A 102       8.042  10.337 -11.092  1.00 89.64           H  
ATOM   1227  N   THR A 103       4.633   6.544  -9.363  1.00 91.48           N  
ATOM   1228  CA  THR A 103       3.271   6.045  -9.186  1.00 91.48           C  
ATOM   1229  C   THR A 103       2.825   6.375  -7.784  1.00 91.48           C  
ATOM   1230  O   THR A 103       3.585   6.218  -6.837  1.00 91.48           O  
ATOM   1231  CB  THR A 103       3.165   4.550  -9.488  1.00 91.48           C  
ATOM   1232  CG2 THR A 103       1.774   3.974  -9.223  1.00 91.48           C  
ATOM   1233  OG1 THR A 103       3.419   4.403 -10.864  1.00 91.48           O  
ATOM   1234  H   THR A 103       5.352   6.183  -8.751  1.00 91.48           H  
ATOM   1235  HA  THR A 103       2.601   6.550  -9.882  1.00 91.48           H  
ATOM   1236  HB  THR A 103       3.907   3.995  -8.913  1.00 91.48           H  
ATOM   1237  HG1 THR A 103       3.595   3.471 -11.013  1.00 91.48           H  
ATOM   1238 HG21 THR A 103       1.582   3.931  -8.151  1.00 91.48           H  
ATOM   1239 HG22 THR A 103       1.718   2.960  -9.620  1.00 91.48           H  
ATOM   1240 HG23 THR A 103       1.011   4.583  -9.708  1.00 91.48           H  
ATOM   1241  N   SER A 104       1.594   6.848  -7.664  1.00 93.39           N  
ATOM   1242  CA  SER A 104       0.934   7.022  -6.385  1.00 93.39           C  
ATOM   1243  C   SER A 104      -0.554   6.800  -6.600  1.00 93.39           C  
ATOM   1244  O   SER A 104      -1.171   7.431  -7.466  1.00 93.39           O  
ATOM   1245  CB  SER A 104       1.267   8.391  -5.815  1.00 93.39           C  
ATOM   1246  OG  SER A 104       0.817   8.436  -4.493  1.00 93.39           O  
ATOM   1247  H   SER A 104       1.020   6.957  -8.488  1.00 93.39           H  
ATOM   1248  HA  SER A 104       1.308   6.278  -5.682  1.00 93.39           H  
ATOM   1249  HB2 SER A 104       2.347   8.534  -5.822  1.00 93.39           H  
ATOM   1250  HB3 SER A 104       0.806   9.178  -6.412  1.00 93.39           H  
ATOM   1251  HG  SER A 104       1.566   8.690  -3.950  1.00 93.39           H  
ATOM   1252  N   ALA A 105      -1.098   5.811  -5.906  1.00 92.98           N  
ATOM   1253  CA  ALA A 105      -2.461   5.347  -6.073  1.00 92.98           C  
ATOM   1254  C   ALA A 105      -3.068   5.013  -4.715  1.00 92.98           C  
ATOM   1255  O   ALA A 105      -2.395   4.450  -3.854  1.00 92.98           O  
ATOM   1256  CB  ALA A 105      -2.476   4.128  -7.004  1.00 92.98           C  
ATOM   1257  H   ALA A 105      -0.524   5.317  -5.238  1.00 92.98           H  
ATOM   1258  HA  ALA A 105      -3.050   6.146  -6.524  1.00 92.98           H  
ATOM   1259  HB1 ALA A 105      -3.505   3.852  -7.232  1.00 92.98           H  
ATOM   1260  HB2 ALA A 105      -1.980   3.289  -6.516  1.00 92.98           H  
ATOM   1261  HB3 ALA A 105      -1.944   4.359  -7.927  1.00 92.98           H  
ATOM   1262  N   VAL A 106      -4.352   5.311  -4.566  1.00 93.46           N  
ATOM   1263  CA  VAL A 106      -5.179   4.882  -3.444  1.00 93.46           C  
ATOM   1264  C   VAL A 106      -6.288   3.981  -3.960  1.00 93.46           C  
ATOM   1265  O   VAL A 106      -6.814   4.175  -5.057  1.00 93.46           O  
ATOM   1266  CB  VAL A 106      -5.705   6.080  -2.640  1.00 93.46           C  
ATOM   1267  CG1 VAL A 106      -6.649   6.988  -3.433  1.00 93.46           C  
ATOM   1268  CG2 VAL A 106      -6.416   5.629  -1.364  1.00 93.46           C  
ATOM   1269  H   VAL A 106      -4.832   5.740  -5.344  1.00 93.46           H  
ATOM   1270  HA  VAL A 106      -4.565   4.294  -2.762  1.00 93.46           H  
ATOM   1271  HB  VAL A 106      -4.837   6.665  -2.335  1.00 93.46           H  
ATOM   1272 HG11 VAL A 106      -6.919   7.853  -2.828  1.00 93.46           H  
ATOM   1273 HG12 VAL A 106      -6.166   7.337  -4.346  1.00 93.46           H  
ATOM   1274 HG13 VAL A 106      -7.564   6.450  -3.683  1.00 93.46           H  
ATOM   1275 HG21 VAL A 106      -6.633   6.497  -0.741  1.00 93.46           H  
ATOM   1276 HG22 VAL A 106      -7.354   5.124  -1.598  1.00 93.46           H  
ATOM   1277 HG23 VAL A 106      -5.764   4.955  -0.808  1.00 93.46           H  
ATOM   1278  N   ILE A 107      -6.623   2.972  -3.173  1.00 94.50           N  
ATOM   1279  CA  ILE A 107      -7.652   1.994  -3.478  1.00 94.50           C  
ATOM   1280  C   ILE A 107      -8.649   1.998  -2.327  1.00 94.50           C  
ATOM   1281  O   ILE A 107      -8.274   1.768  -1.177  1.00 94.50           O  
ATOM   1282  CB  ILE A 107      -7.052   0.598  -3.723  1.00 94.50           C  
ATOM   1283  CG1 ILE A 107      -5.858   0.634  -4.705  1.00 94.50           C  
ATOM   1284  CG2 ILE A 107      -8.152  -0.352  -4.231  1.00 94.50           C  
ATOM   1285  CD1 ILE A 107      -5.060  -0.666  -4.711  1.00 94.50           C  
ATOM   1286  H   ILE A 107      -6.086   2.834  -2.329  1.00 94.50           H  
ATOM   1287  HA  ILE A 107      -8.160   2.305  -4.390  1.00 94.50           H  
ATOM   1288  HB  ILE A 107      -6.689   0.224  -2.766  1.00 94.50           H  
ATOM   1289 HG12 ILE A 107      -5.147   1.406  -4.409  1.00 94.50           H  
ATOM   1290 HG13 ILE A 107      -6.203   0.874  -5.710  1.00 94.50           H  
ATOM   1291 HG21 ILE A 107      -8.527  -0.011  -5.196  1.00 94.50           H  
ATOM   1292 HG22 ILE A 107      -8.982  -0.391  -3.526  1.00 94.50           H  
ATOM   1293 HG23 ILE A 107      -7.752  -1.361  -4.332  1.00 94.50           H  
ATOM   1294 HD11 ILE A 107      -4.164  -0.530  -5.316  1.00 94.50           H  
ATOM   1295 HD12 ILE A 107      -5.647  -1.490  -5.116  1.00 94.50           H  
ATOM   1296 HD13 ILE A 107      -4.735  -0.883  -3.693  1.00 94.50           H  
ATOM   1297  N   GLU A 108      -9.919   2.231  -2.641  1.00 92.72           N  
ATOM   1298  CA  GLU A 108     -11.027   2.176  -1.687  1.00 92.72           C  
ATOM   1299  C   GLU A 108     -12.119   1.246  -2.221  1.00 92.72           C  
ATOM   1300  O   GLU A 108     -12.622   1.426  -3.335  1.00 92.72           O  
ATOM   1301  CB  GLU A 108     -11.614   3.567  -1.432  1.00 92.72           C  
ATOM   1302  CG  GLU A 108     -10.626   4.578  -0.830  1.00 92.72           C  
ATOM   1303  CD  GLU A 108     -11.358   5.838  -0.346  1.00 92.72           C  
ATOM   1304  OE1 GLU A 108     -10.864   6.482   0.601  1.00 92.72           O  
ATOM   1305  OE2 GLU A 108     -12.509   6.089  -0.785  1.00 92.72           O1-
ATOM   1306  H   GLU A 108     -10.139   2.409  -3.611  1.00 92.72           H  
ATOM   1307  HA  GLU A 108     -10.675   1.782  -0.733  1.00 92.72           H  
ATOM   1308  HB2 GLU A 108     -12.003   3.967  -2.369  1.00 92.72           H  
ATOM   1309  HB3 GLU A 108     -12.447   3.444  -0.740  1.00 92.72           H  
ATOM   1310  HG2 GLU A 108      -9.882   4.850  -1.579  1.00 92.72           H  
ATOM   1311  HG3 GLU A 108     -10.118   4.108   0.012  1.00 92.72           H  
ATOM   1312  N   GLY A 109     -12.488   0.225  -1.444  1.00 92.32           N  
ATOM   1313  CA  GLY A 109     -13.324  -0.863  -1.948  1.00 92.32           C  
ATOM   1314  C   GLY A 109     -12.658  -1.540  -3.149  1.00 92.32           C  
ATOM   1315  O   GLY A 109     -11.617  -2.177  -3.000  1.00 92.32           O  
ATOM   1316  H   GLY A 109     -12.053   0.105  -0.540  1.00 92.32           H  
ATOM   1317  HA2 GLY A 109     -13.468  -1.609  -1.167  1.00 92.32           H  
ATOM   1318  HA3 GLY A 109     -14.299  -0.471  -2.238  1.00 92.32           H  
ATOM   1319  N   ALA A 110     -13.247  -1.378  -4.336  1.00 88.66           N  
ATOM   1320  CA  ALA A 110     -12.702  -1.867  -5.606  1.00 88.66           C  
ATOM   1321  C   ALA A 110     -12.198  -0.748  -6.544  1.00 88.66           C  
ATOM   1322  O   ALA A 110     -11.796  -1.019  -7.677  1.00 88.66           O  
ATOM   1323  CB  ALA A 110     -13.752  -2.762  -6.274  1.00 88.66           C  
ATOM   1324  H   ALA A 110     -14.076  -0.802  -4.370  1.00 88.66           H  
ATOM   1325  HA  ALA A 110     -11.842  -2.498  -5.386  1.00 88.66           H  
ATOM   1326  HB1 ALA A 110     -13.329  -3.212  -7.172  1.00 88.66           H  
ATOM   1327  HB2 ALA A 110     -14.045  -3.559  -5.591  1.00 88.66           H  
ATOM   1328  HB3 ALA A 110     -14.628  -2.174  -6.547  1.00 88.66           H  
ATOM   1329  N   HIS A 111     -12.256   0.514  -6.109  1.00 90.45           N  
ATOM   1330  CA  HIS A 111     -11.934   1.667  -6.943  1.00 90.45           C  
ATOM   1331  C   HIS A 111     -10.478   2.091  -6.759  1.00 90.45           C  
ATOM   1332  O   HIS A 111     -10.059   2.357  -5.638  1.00 90.45           O  
ATOM   1333  CB  HIS A 111     -12.894   2.816  -6.619  1.00 90.45           C  
ATOM   1334  CG  HIS A 111     -12.709   3.986  -7.549  1.00 90.45           C  
ATOM   1335  CD2 HIS A 111     -12.164   5.204  -7.240  1.00 90.45           C  
ATOM   1336  ND1 HIS A 111     -13.017   4.005  -8.890  1.00 90.45           N  
ATOM   1337  CE1 HIS A 111     -12.671   5.208  -9.377  1.00 90.45           C  
ATOM   1338  NE2 HIS A 111     -12.155   5.976  -8.408  1.00 90.45           N  
ATOM   1339  H   HIS A 111     -12.482   0.694  -5.141  1.00 90.45           H  
ATOM   1340  HA  HIS A 111     -12.081   1.400  -7.989  1.00 90.45           H  
ATOM   1341  HB2 HIS A 111     -13.922   2.463  -6.709  1.00 90.45           H  
ATOM   1342  HB3 HIS A 111     -12.736   3.144  -5.592  1.00 90.45           H  
ATOM   1343  HD1 HIS A 111     -13.449   3.258  -9.415  1.00 90.45           H  
ATOM   1344  HD2 HIS A 111     -11.797   5.509  -6.271  1.00 90.45           H  
ATOM   1345  HE1 HIS A 111     -12.794   5.523 -10.402  1.00 90.45           H  
ATOM   1346  N   VAL A 112      -9.731   2.190  -7.862  1.00 91.24           N  
ATOM   1347  CA  VAL A 112      -8.347   2.684  -7.886  1.00 91.24           C  
ATOM   1348  C   VAL A 112      -8.343   4.139  -8.353  1.00 91.24           C  
ATOM   1349  O   VAL A 112      -8.795   4.438  -9.459  1.00 91.24           O  
ATOM   1350  CB  VAL A 112      -7.448   1.824  -8.800  1.00 91.24           C  
ATOM   1351  CG1 VAL A 112      -5.980   2.263  -8.701  1.00 91.24           C  
ATOM   1352  CG2 VAL A 112      -7.534   0.326  -8.471  1.00 91.24           C  
ATOM   1353  H   VAL A 112     -10.166   1.993  -8.752  1.00 91.24           H  
ATOM   1354  HA  VAL A 112      -7.935   2.642  -6.878  1.00 91.24           H  
ATOM   1355  HB  VAL A 112      -7.770   1.948  -9.834  1.00 91.24           H  
ATOM   1356 HG11 VAL A 112      -5.868   3.292  -9.045  1.00 91.24           H  
ATOM   1357 HG12 VAL A 112      -5.359   1.622  -9.327  1.00 91.24           H  
ATOM   1358 HG13 VAL A 112      -5.638   2.193  -7.668  1.00 91.24           H  
ATOM   1359 HG21 VAL A 112      -6.822  -0.230  -9.081  1.00 91.24           H  
ATOM   1360 HG22 VAL A 112      -7.315   0.150  -7.417  1.00 91.24           H  
ATOM   1361 HG23 VAL A 112      -8.535  -0.049  -8.686  1.00 91.24           H  
ATOM   1362  N   GLN A 113      -7.784   5.034  -7.543  1.00 91.36           N  
ATOM   1363  CA  GLN A 113      -7.605   6.451  -7.848  1.00 91.36           C  
ATOM   1364  C   GLN A 113      -6.114   6.805  -7.857  1.00 91.36           C  
ATOM   1365  O   GLN A 113      -5.362   6.414  -6.971  1.00 91.36           O  
ATOM   1366  CB  GLN A 113      -8.402   7.285  -6.833  1.00 91.36           C  
ATOM   1367  CG  GLN A 113      -8.199   8.797  -7.006  1.00 91.36           C  
ATOM   1368  CD  GLN A 113      -9.003   9.600  -5.994  1.00 91.36           C  
ATOM   1369  NE2 GLN A 113      -9.890  10.469  -6.425  1.00 91.36           N  
ATOM   1370  OE1 GLN A 113      -8.848   9.474  -4.795  1.00 91.36           O  
ATOM   1371  H   GLN A 113      -7.446   4.716  -6.646  1.00 91.36           H  
ATOM   1372  HA  GLN A 113      -8.012   6.661  -8.838  1.00 91.36           H  
ATOM   1373  HB2 GLN A 113      -8.099   7.000  -5.825  1.00 91.36           H  
ATOM   1374  HB3 GLN A 113      -9.462   7.056  -6.945  1.00 91.36           H  
ATOM   1375  HG2 GLN A 113      -7.151   9.051  -6.851  1.00 91.36           H  
ATOM   1376  HG3 GLN A 113      -8.485   9.087  -8.017  1.00 91.36           H  
ATOM   1377 HE21 GLN A 113     -10.391  10.959  -5.697  1.00 91.36           H  
ATOM   1378 HE22 GLN A 113     -10.073  10.589  -7.411  1.00 91.36           H  
ATOM   1379  N   LYS A 114      -5.677   7.589  -8.847  1.00 90.33           N  
ATOM   1380  CA  LYS A 114      -4.331   8.177  -8.870  1.00 90.33           C  
ATOM   1381  C   LYS A 114      -4.246   9.345  -7.889  1.00 90.33           C  
ATOM   1382  O   LYS A 114      -5.059  10.262  -7.971  1.00 90.33           O  
ATOM   1383  CB  LYS A 114      -3.992   8.608 -10.304  1.00 90.33           C  
ATOM   1384  CG  LYS A 114      -2.666   9.382 -10.391  1.00 90.33           C  
ATOM   1385  CD  LYS A 114      -2.243   9.559 -11.854  1.00 90.33           C  
ATOM   1386  CE  LYS A 114      -0.831  10.147 -11.907  1.00 90.33           C  
ATOM   1387  NZ  LYS A 114      -0.407  10.403 -13.305  1.00 90.33           N1+
ATOM   1388  H   LYS A 114      -6.355   7.911  -9.523  1.00 90.33           H  
ATOM   1389  HA  LYS A 114      -3.609   7.425  -8.550  1.00 90.33           H  
ATOM   1390  HB2 LYS A 114      -3.933   7.712 -10.922  1.00 90.33           H  
ATOM   1391  HB3 LYS A 114      -4.790   9.241 -10.691  1.00 90.33           H  
ATOM   1392  HG2 LYS A 114      -1.891   8.859  -9.832  1.00 90.33           H  
ATOM   1393  HG3 LYS A 114      -2.791  10.368  -9.943  1.00 90.33           H  
ATOM   1394  HD2 LYS A 114      -2.950  10.229 -12.344  1.00 90.33           H  
ATOM   1395  HD3 LYS A 114      -2.256   8.595 -12.362  1.00 90.33           H  
ATOM   1396  HE2 LYS A 114      -0.147   9.451 -11.421  1.00 90.33           H  
ATOM   1397  HE3 LYS A 114      -0.821  11.072 -11.331  1.00 90.33           H  
ATOM   1398  HZ1 LYS A 114      -1.028  11.072 -13.738  1.00 90.33           H  
ATOM   1399  HZ2 LYS A 114      -0.427   9.544 -13.836  1.00 90.33           H  
ATOM   1400  HZ3 LYS A 114       0.532  10.775 -13.317  1.00 90.33           H  
ATOM   1401  N   LEU A 115      -3.212   9.353  -7.055  1.00 84.67           N  
ATOM   1402  CA  LEU A 115      -2.844  10.490  -6.220  1.00 84.67           C  
ATOM   1403  C   LEU A 115      -1.674  11.254  -6.868  1.00 84.67           C  
ATOM   1404  O   LEU A 115      -0.693  10.643  -7.296  1.00 84.67           O  
ATOM   1405  CB  LEU A 115      -2.508  10.013  -4.797  1.00 84.67           C  
ATOM   1406  CG  LEU A 115      -3.676   9.362  -4.030  1.00 84.67           C  
ATOM   1407  CD1 LEU A 115      -3.200   9.019  -2.620  1.00 84.67           C  
ATOM   1408  CD2 LEU A 115      -4.895  10.284  -3.924  1.00 84.67           C  
ATOM   1409  H   LEU A 115      -2.563   8.581  -7.087  1.00 84.67           H  
ATOM   1410  HA  LEU A 115      -3.698  11.164  -6.144  1.00 84.67           H  
ATOM   1411  HB2 LEU A 115      -1.688   9.298  -4.851  1.00 84.67           H  
ATOM   1412  HB3 LEU A 115      -2.160  10.875  -4.227  1.00 84.67           H  
ATOM   1413  HG  LEU A 115      -3.974   8.441  -4.531  1.00 84.67           H  
ATOM   1414 HD11 LEU A 115      -4.027   8.655  -2.011  1.00 84.67           H  
ATOM   1415 HD12 LEU A 115      -2.430   8.249  -2.660  1.00 84.67           H  
ATOM   1416 HD13 LEU A 115      -2.792   9.903  -2.129  1.00 84.67           H  
ATOM   1417 HD21 LEU A 115      -5.644   9.834  -3.273  1.00 84.67           H  
ATOM   1418 HD22 LEU A 115      -4.600  11.247  -3.508  1.00 84.67           H  
ATOM   1419 HD23 LEU A 115      -5.352  10.427  -4.903  1.00 84.67           H  
ATOM   1420  N   PRO A 116      -1.740  12.583  -7.013  1.00 76.37           N  
ATOM   1421  CA  PRO A 116      -0.596  13.364  -7.464  1.00 76.37           C  
ATOM   1422  C   PRO A 116       0.443  13.493  -6.338  1.00 76.37           C  
ATOM   1423  O   PRO A 116       0.129  13.927  -5.241  1.00 76.37           O  
ATOM   1424  CB  PRO A 116      -1.186  14.710  -7.892  1.00 76.37           C  
ATOM   1425  CG  PRO A 116      -2.426  14.864  -7.008  1.00 76.37           C  
ATOM   1426  CD  PRO A 116      -2.896  13.431  -6.764  1.00 76.37           C  
ATOM   1427  HA  PRO A 116      -0.130  12.890  -8.328  1.00 76.37           H  
ATOM   1428  HB2 PRO A 116      -0.485  15.532  -7.747  1.00 76.37           H  
ATOM   1429  HB3 PRO A 116      -1.495  14.653  -8.935  1.00 76.37           H  
ATOM   1430  HG2 PRO A 116      -3.198  15.462  -7.493  1.00 76.37           H  
ATOM   1431  HG3 PRO A 116      -2.144  15.315  -6.057  1.00 76.37           H  
ATOM   1432  HD2 PRO A 116      -3.242  13.331  -5.735  1.00 76.37           H  
ATOM   1433  HD3 PRO A 116      -3.695  13.178  -7.460  1.00 76.37           H  
ATOM   1434  N   GLY A 117       1.705  13.149  -6.611  1.00 67.81           N  
ATOM   1435  CA  GLY A 117       2.838  13.566  -5.768  1.00 67.81           C  
ATOM   1436  C   GLY A 117       2.911  12.989  -4.346  1.00 67.81           C  
ATOM   1437  O   GLY A 117       3.719  13.468  -3.556  1.00 67.81           O  
ATOM   1438  H   GLY A 117       1.904  12.719  -7.503  1.00 67.81           H  
ATOM   1439  HA2 GLY A 117       3.766  13.298  -6.273  1.00 67.81           H  
ATOM   1440  HA3 GLY A 117       2.810  14.651  -5.668  1.00 67.81           H  
ATOM   1441  N   PHE A 118       2.118  11.973  -4.003  1.00 74.21           N  
ATOM   1442  CA  PHE A 118       2.104  11.394  -2.659  1.00 74.21           C  
ATOM   1443  C   PHE A 118       3.149  10.275  -2.487  1.00 74.21           C  
ATOM   1444  O   PHE A 118       3.169   9.361  -3.308  1.00 74.21           O  
ATOM   1445  CB  PHE A 118       0.673  10.938  -2.349  1.00 74.21           C  
ATOM   1446  CG  PHE A 118       0.574  10.165  -1.060  1.00 74.21           C  
ATOM   1447  CD1 PHE A 118       0.493   8.758  -1.048  1.00 74.21           C  
ATOM   1448  CD2 PHE A 118       0.603  10.886   0.143  1.00 74.21           C  
ATOM   1449  CE1 PHE A 118       0.430   8.079   0.178  1.00 74.21           C  
ATOM   1450  CE2 PHE A 118       0.549  10.208   1.364  1.00 74.21           C  
ATOM   1451  CZ  PHE A 118       0.455   8.814   1.376  1.00 74.21           C  
ATOM   1452  H   PHE A 118       1.407  11.674  -4.655  1.00 74.21           H  
ATOM   1453  HA  PHE A 118       2.346  12.176  -1.939  1.00 74.21           H  
ATOM   1454  HB2 PHE A 118       0.261  10.347  -3.167  1.00 74.21           H  
ATOM   1455  HB3 PHE A 118       0.041  11.823  -2.271  1.00 74.21           H  
ATOM   1456  HD1 PHE A 118       0.443   8.198  -1.970  1.00 74.21           H  
ATOM   1457  HD2 PHE A 118       0.652  11.965   0.137  1.00 74.21           H  
ATOM   1458  HE1 PHE A 118       0.316   7.005   0.189  1.00 74.21           H  
ATOM   1459  HE2 PHE A 118       0.559  10.762   2.291  1.00 74.21           H  
ATOM   1460  HZ  PHE A 118       0.367   8.327   2.336  1.00 74.21           H  
ATOM   1461  N   ASN A 119       3.972  10.332  -1.423  1.00 74.20           N  
ATOM   1462  CA  ASN A 119       4.968   9.316  -1.036  1.00 74.20           C  
ATOM   1463  C   ASN A 119       4.723   8.823   0.414  1.00 74.20           C  
ATOM   1464  O   ASN A 119       5.013   9.563   1.360  1.00 74.20           O  
ATOM   1465  CB  ASN A 119       6.398   9.885  -1.196  1.00 74.20           C  
ATOM   1466  CG  ASN A 119       7.498   8.886  -0.837  1.00 74.20           C  
ATOM   1467  ND2 ASN A 119       8.732   9.163  -1.182  1.00 74.20           N  
ATOM   1468  OD1 ASN A 119       7.275   7.848  -0.236  1.00 74.20           O  
ATOM   1469  H   ASN A 119       3.848  11.104  -0.784  1.00 74.20           H  
ATOM   1470  HA  ASN A 119       4.888   8.475  -1.724  1.00 74.20           H  
ATOM   1471  HB2 ASN A 119       6.536  10.201  -2.230  1.00 74.20           H  
ATOM   1472  HB3 ASN A 119       6.516  10.760  -0.557  1.00 74.20           H  
ATOM   1473 HD21 ASN A 119       8.894   9.867  -1.888  1.00 74.20           H  
ATOM   1474 HD22 ASN A 119       9.398   8.408  -1.101  1.00 74.20           H  
ATOM   1475  N   PRO A 120       4.279   7.570   0.621  1.00 69.86           N  
ATOM   1476  CA  PRO A 120       4.008   7.015   1.936  1.00 69.86           C  
ATOM   1477  C   PRO A 120       5.273   6.813   2.768  1.00 69.86           C  
ATOM   1478  O   PRO A 120       5.170   6.926   3.979  1.00 69.86           O  
ATOM   1479  CB  PRO A 120       3.293   5.687   1.683  1.00 69.86           C  
ATOM   1480  CG  PRO A 120       3.861   5.234   0.347  1.00 69.86           C  
ATOM   1481  CD  PRO A 120       4.054   6.559  -0.385  1.00 69.86           C  
ATOM   1482  HA  PRO A 120       3.342   7.681   2.484  1.00 69.86           H  
ATOM   1483  HB2 PRO A 120       2.226   5.870   1.557  1.00 69.86           H  
ATOM   1484  HB3 PRO A 120       3.465   4.957   2.473  1.00 69.86           H  
ATOM   1485  HG2 PRO A 120       3.175   4.571  -0.180  1.00 69.86           H  
ATOM   1486  HG3 PRO A 120       4.827   4.751   0.498  1.00 69.86           H  
ATOM   1487  HD2 PRO A 120       3.164   6.813  -0.959  1.00 69.86           H  
ATOM   1488  HD3 PRO A 120       4.939   6.483  -1.017  1.00 69.86           H  
ATOM   1489  N   ARG A 121       6.471   6.597   2.192  1.00 70.68           N  
ATOM   1490  CA  ARG A 121       7.716   6.510   2.989  1.00 70.68           C  
ATOM   1491  C   ARG A 121       7.984   7.805   3.756  1.00 70.68           C  
ATOM   1492  O   ARG A 121       8.474   7.753   4.877  1.00 70.68           O  
ATOM   1493  CB  ARG A 121       8.946   6.183   2.121  1.00 70.68           C  
ATOM   1494  CG  ARG A 121       9.082   4.712   1.697  1.00 70.68           C  
ATOM   1495  CD  ARG A 121      10.344   4.593   0.825  1.00 70.68           C  
ATOM   1496  NE  ARG A 121      10.711   3.210   0.455  1.00 70.68           N  
ATOM   1497  CZ  ARG A 121      11.548   2.876  -0.515  1.00 70.68           C  
ATOM   1498  NH1 ARG A 121      12.080   3.752  -1.326  1.00 70.68           N1+
ATOM   1499  NH2 ARG A 121      11.863   1.636  -0.712  1.00 70.68           N  
ATOM   1500  H   ARG A 121       6.539   6.623   1.185  1.00 70.68           H  
ATOM   1501  HA  ARG A 121       7.609   5.731   3.744  1.00 70.68           H  
ATOM   1502  HB2 ARG A 121       9.835   6.425   2.702  1.00 70.68           H  
ATOM   1503  HB3 ARG A 121       8.957   6.823   1.239  1.00 70.68           H  
ATOM   1504  HG2 ARG A 121       9.189   4.088   2.584  1.00 70.68           H  
ATOM   1505  HG3 ARG A 121       8.200   4.398   1.138  1.00 70.68           H  
ATOM   1506  HD2 ARG A 121      11.183   5.027   1.369  1.00 70.68           H  
ATOM   1507  HD3 ARG A 121      10.182   5.179  -0.080  1.00 70.68           H  
ATOM   1508  HE  ARG A 121      10.427   2.437   1.040  1.00 70.68           H  
ATOM   1509 HH11 ARG A 121      12.630   3.434  -2.111  1.00 70.68           H  
ATOM   1510 HH12 ARG A 121      11.730   4.699  -1.353  1.00 70.68           H  
ATOM   1511 HH21 ARG A 121      11.565   0.962  -0.021  1.00 70.68           H  
ATOM   1512 HH22 ARG A 121      12.572   1.331  -1.363  1.00 70.68           H  
ATOM   1513  N   GLY A 122       7.630   8.962   3.189  1.00 69.78           N  
ATOM   1514  CA  GLY A 122       7.722  10.247   3.890  1.00 69.78           C  
ATOM   1515  C   GLY A 122       6.806  10.308   5.116  1.00 69.78           C  
ATOM   1516  O   GLY A 122       7.223  10.771   6.176  1.00 69.78           O  
ATOM   1517  H   GLY A 122       7.189   8.928   2.281  1.00 69.78           H  
ATOM   1518  HA2 GLY A 122       7.429  11.043   3.206  1.00 69.78           H  
ATOM   1519  HA3 GLY A 122       8.749  10.416   4.214  1.00 69.78           H  
ATOM   1520  N   SER A 123       5.586   9.784   4.994  1.00 67.73           N  
ATOM   1521  CA  SER A 123       4.616   9.700   6.092  1.00 67.73           C  
ATOM   1522  C   SER A 123       4.978   8.611   7.110  1.00 67.73           C  
ATOM   1523  O   SER A 123       4.983   8.875   8.307  1.00 67.73           O  
ATOM   1524  CB  SER A 123       3.217   9.446   5.523  1.00 67.73           C  
ATOM   1525  OG  SER A 123       2.859  10.467   4.610  1.00 67.73           O  
ATOM   1526  H   SER A 123       5.294   9.441   4.090  1.00 67.73           H  
ATOM   1527  HA  SER A 123       4.599  10.652   6.623  1.00 67.73           H  
ATOM   1528  HB2 SER A 123       3.215   8.488   5.005  1.00 67.73           H  
ATOM   1529  HB3 SER A 123       2.489   9.408   6.334  1.00 67.73           H  
ATOM   1530  HG  SER A 123       2.303  11.109   5.057  1.00 67.73           H  
ATOM   1531  N   VAL A 124       5.332   7.406   6.661  1.00 64.29           N  
ATOM   1532  CA  VAL A 124       5.718   6.263   7.505  1.00 64.29           C  
ATOM   1533  C   VAL A 124       7.007   6.566   8.260  1.00 64.29           C  
ATOM   1534  O   VAL A 124       7.015   6.471   9.481  1.00 64.29           O  
ATOM   1535  CB  VAL A 124       5.844   4.969   6.675  1.00 64.29           C  
ATOM   1536  CG1 VAL A 124       6.388   3.798   7.500  1.00 64.29           C  
ATOM   1537  CG2 VAL A 124       4.471   4.546   6.130  1.00 64.29           C  
ATOM   1538  H   VAL A 124       5.316   7.253   5.663  1.00 64.29           H  
ATOM   1539  HA  VAL A 124       4.943   6.101   8.255  1.00 64.29           H  
ATOM   1540  HB  VAL A 124       6.517   5.147   5.836  1.00 64.29           H  
ATOM   1541 HG11 VAL A 124       5.777   3.633   8.388  1.00 64.29           H  
ATOM   1542 HG12 VAL A 124       6.392   2.887   6.901  1.00 64.29           H  
ATOM   1543 HG13 VAL A 124       7.418   3.982   7.808  1.00 64.29           H  
ATOM   1544 HG21 VAL A 124       4.004   5.349   5.561  1.00 64.29           H  
ATOM   1545 HG22 VAL A 124       3.812   4.268   6.952  1.00 64.29           H  
ATOM   1546 HG23 VAL A 124       4.592   3.686   5.471  1.00 64.29           H  
ATOM   1547  N   GLY A 125       8.050   7.056   7.584  1.00 61.99           N  
ATOM   1548  CA  GLY A 125       9.307   7.444   8.229  1.00 61.99           C  
ATOM   1549  C   GLY A 125       9.158   8.633   9.190  1.00 61.99           C  
ATOM   1550  O   GLY A 125       9.960   8.793  10.112  1.00 61.99           O  
ATOM   1551  H   GLY A 125       8.002   7.111   6.577  1.00 61.99           H  
ATOM   1552  HA2 GLY A 125      10.026   7.711   7.455  1.00 61.99           H  
ATOM   1553  HA3 GLY A 125       9.703   6.591   8.780  1.00 61.99           H  
ATOM   1554  N   PHE A 126       8.133   9.474   9.007  1.00 57.24           N  
ATOM   1555  CA  PHE A 126       7.741  10.473  10.004  1.00 57.24           C  
ATOM   1556  C   PHE A 126       7.099   9.808  11.235  1.00 57.24           C  
ATOM   1557  O   PHE A 126       7.468  10.132  12.362  1.00 57.24           O  
ATOM   1558  CB  PHE A 126       6.835  11.523   9.344  1.00 57.24           C  
ATOM   1559  CG  PHE A 126       6.319  12.593  10.281  1.00 57.24           C  
ATOM   1560  CD1 PHE A 126       4.992  12.547  10.748  1.00 57.24           C  
ATOM   1561  CD2 PHE A 126       7.165  13.644  10.679  1.00 57.24           C  
ATOM   1562  CE1 PHE A 126       4.511  13.559  11.596  1.00 57.24           C  
ATOM   1563  CE2 PHE A 126       6.690  14.645  11.544  1.00 57.24           C  
ATOM   1564  CZ  PHE A 126       5.361  14.604  12.001  1.00 57.24           C  
ATOM   1565  H   PHE A 126       7.523   9.325   8.217  1.00 57.24           H  
ATOM   1566  HA  PHE A 126       8.635  10.984  10.360  1.00 57.24           H  
ATOM   1567  HB2 PHE A 126       5.980  11.033   8.877  1.00 57.24           H  
ATOM   1568  HB3 PHE A 126       7.397  12.012   8.548  1.00 57.24           H  
ATOM   1569  HD1 PHE A 126       4.341  11.737  10.454  1.00 57.24           H  
ATOM   1570  HD2 PHE A 126       8.185  13.678  10.325  1.00 57.24           H  
ATOM   1571  HE1 PHE A 126       3.492  13.521  11.951  1.00 57.24           H  
ATOM   1572  HE2 PHE A 126       7.344  15.444  11.860  1.00 57.24           H  
ATOM   1573  HZ  PHE A 126       4.994  15.370  12.667  1.00 57.24           H  
ATOM   1574  N   TYR A 127       6.213   8.826  11.045  1.00 53.69           N  
ATOM   1575  CA  TYR A 127       5.603   8.056  12.137  1.00 53.69           C  
ATOM   1576  C   TYR A 127       6.579   7.146  12.898  1.00 53.69           C  
ATOM   1577  O   TYR A 127       6.428   6.982  14.108  1.00 53.69           O  
ATOM   1578  CB  TYR A 127       4.444   7.208  11.594  1.00 53.69           C  
ATOM   1579  CG  TYR A 127       3.105   7.906  11.628  1.00 53.69           C  
ATOM   1580  CD1 TYR A 127       2.408   8.020  12.847  1.00 53.69           C  
ATOM   1581  CD2 TYR A 127       2.537   8.411  10.445  1.00 53.69           C  
ATOM   1582  CE1 TYR A 127       1.144   8.640  12.881  1.00 53.69           C  
ATOM   1583  CE2 TYR A 127       1.290   9.055  10.477  1.00 53.69           C  
ATOM   1584  CZ  TYR A 127       0.590   9.165  11.693  1.00 53.69           C  
ATOM   1585  OH  TYR A 127      -0.621   9.773  11.696  1.00 53.69           O  
ATOM   1586  H   TYR A 127       5.959   8.584  10.098  1.00 53.69           H  
ATOM   1587  HA  TYR A 127       5.198   8.757  12.867  1.00 53.69           H  
ATOM   1588  HB2 TYR A 127       4.345   6.311  12.205  1.00 53.69           H  
ATOM   1589  HB3 TYR A 127       4.663   6.873  10.580  1.00 53.69           H  
ATOM   1590  HD1 TYR A 127       2.839   7.626  13.756  1.00 53.69           H  
ATOM   1591  HD2 TYR A 127       3.045   8.280   9.500  1.00 53.69           H  
ATOM   1592  HE1 TYR A 127       0.601   8.720  13.810  1.00 53.69           H  
ATOM   1593  HE2 TYR A 127       0.839   9.438   9.574  1.00 53.69           H  
ATOM   1594  HH  TYR A 127      -1.111   9.670  12.515  1.00 53.69           H  
ATOM   1595  N   GLU A 128       7.545   6.528  12.223  1.00 59.14           N  
ATOM   1596  CA  GLU A 128       8.620   5.730  12.833  1.00 59.14           C  
ATOM   1597  C   GLU A 128       9.476   6.594  13.758  1.00 59.14           C  
ATOM   1598  O   GLU A 128       9.643   6.271  14.938  1.00 59.14           O  
ATOM   1599  CB  GLU A 128       9.477   5.124  11.718  1.00 59.14           C  
ATOM   1600  CG  GLU A 128       8.804   3.878  11.128  1.00 59.14           C  
ATOM   1601  CD  GLU A 128       9.596   3.279   9.958  1.00 59.14           C  
ATOM   1602  OE1 GLU A 128       9.290   2.116   9.621  1.00 59.14           O  
ATOM   1603  OE2 GLU A 128      10.417   4.016   9.360  1.00 59.14           O1-
ATOM   1604  H   GLU A 128       7.540   6.595  11.215  1.00 59.14           H  
ATOM   1605  HA  GLU A 128       8.211   4.921  13.437  1.00 59.14           H  
ATOM   1606  HB2 GLU A 128      10.458   4.854  12.109  1.00 59.14           H  
ATOM   1607  HB3 GLU A 128       9.625   5.878  10.945  1.00 59.14           H  
ATOM   1608  HG2 GLU A 128       7.805   4.143  10.781  1.00 59.14           H  
ATOM   1609  HG3 GLU A 128       8.693   3.136  11.919  1.00 59.14           H  
ATOM   1610  N   ARG A 129       9.891   7.771  13.265  1.00 55.99           N  
ATOM   1611  CA  ARG A 129      10.588   8.783  14.070  1.00 55.99           C  
ATOM   1612  C   ARG A 129       9.765   9.261  15.264  1.00 55.99           C  
ATOM   1613  O   ARG A 129      10.326   9.433  16.341  1.00 55.99           O  
ATOM   1614  CB  ARG A 129      11.000   9.972  13.190  1.00 55.99           C  
ATOM   1615  CG  ARG A 129      12.304   9.672  12.442  1.00 55.99           C  
ATOM   1616  CD  ARG A 129      12.778  10.892  11.641  1.00 55.99           C  
ATOM   1617  NE  ARG A 129      12.480  10.753  10.206  1.00 55.99           N  
ATOM   1618  CZ  ARG A 129      12.777  11.626   9.262  1.00 55.99           C  
ATOM   1619  NH1 ARG A 129      13.192  12.831   9.548  1.00 55.99           N1+
ATOM   1620  NH2 ARG A 129      12.665  11.302   8.007  1.00 55.99           N  
ATOM   1621  H   ARG A 129       9.721   7.953  12.286  1.00 55.99           H  
ATOM   1622  HA  ARG A 129      11.476   8.326  14.506  1.00 55.99           H  
ATOM   1623  HB2 ARG A 129      10.205  10.217  12.487  1.00 55.99           H  
ATOM   1624  HB3 ARG A 129      11.170  10.836  13.832  1.00 55.99           H  
ATOM   1625  HG2 ARG A 129      12.177   8.808  11.790  1.00 55.99           H  
ATOM   1626  HG3 ARG A 129      13.071   9.429  13.177  1.00 55.99           H  
ATOM   1627  HD2 ARG A 129      13.858  10.972  11.764  1.00 55.99           H  
ATOM   1628  HD3 ARG A 129      12.318  11.796  12.041  1.00 55.99           H  
ATOM   1629  HE  ARG A 129      12.037   9.887   9.934  1.00 55.99           H  
ATOM   1630 HH11 ARG A 129      13.446  13.479   8.816  1.00 55.99           H  
ATOM   1631 HH12 ARG A 129      13.267  13.085  10.523  1.00 55.99           H  
ATOM   1632 HH21 ARG A 129      12.361  10.368   7.773  1.00 55.99           H  
ATOM   1633 HH22 ARG A 129      12.893  11.958   7.274  1.00 55.99           H  
ATOM   1634  N   LEU A 130       8.454   9.455  15.106  1.00 50.87           N  
ATOM   1635  CA  LEU A 130       7.584   9.878  16.209  1.00 50.87           C  
ATOM   1636  C   LEU A 130       7.420   8.814  17.303  1.00 50.87           C  
ATOM   1637  O   LEU A 130       7.268   9.177  18.466  1.00 50.87           O  
ATOM   1638  CB  LEU A 130       6.203  10.284  15.668  1.00 50.87           C  
ATOM   1639  CG  LEU A 130       6.133  11.679  15.026  1.00 50.87           C  
ATOM   1640  CD1 LEU A 130       4.725  11.867  14.465  1.00 50.87           C  
ATOM   1641  CD2 LEU A 130       6.390  12.805  16.033  1.00 50.87           C  
ATOM   1642  H   LEU A 130       8.064   9.350  14.180  1.00 50.87           H  
ATOM   1643  HA  LEU A 130       8.044  10.733  16.705  1.00 50.87           H  
ATOM   1644  HB2 LEU A 130       5.494  10.267  16.496  1.00 50.87           H  
ATOM   1645  HB3 LEU A 130       5.875   9.536  14.946  1.00 50.87           H  
ATOM   1646  HG  LEU A 130       6.858  11.767  14.217  1.00 50.87           H  
ATOM   1647 HD11 LEU A 130       3.979  11.660  15.233  1.00 50.87           H  
ATOM   1648 HD12 LEU A 130       4.600  12.897  14.129  1.00 50.87           H  
ATOM   1649 HD13 LEU A 130       4.576  11.194  13.621  1.00 50.87           H  
ATOM   1650 HD21 LEU A 130       6.243  13.770  15.550  1.00 50.87           H  
ATOM   1651 HD22 LEU A 130       7.418  12.762  16.393  1.00 50.87           H  
ATOM   1652 HD23 LEU A 130       5.707  12.715  16.878  1.00 50.87           H  
ATOM   1653  N   THR A 131       7.445   7.521  16.966  1.00 57.77           N  
ATOM   1654  CA  THR A 131       7.291   6.445  17.965  1.00 57.77           C  
ATOM   1655  C   THR A 131       8.609   5.880  18.483  1.00 57.77           C  
ATOM   1656  O   THR A 131       8.579   4.929  19.256  1.00 57.77           O  
ATOM   1657  CB  THR A 131       6.398   5.307  17.466  1.00 57.77           C  
ATOM   1658  CG2 THR A 131       4.990   5.812  17.135  1.00 57.77           C  
ATOM   1659  OG1 THR A 131       6.968   4.705  16.325  1.00 57.77           O  
ATOM   1660  H   THR A 131       7.555   7.268  15.995  1.00 57.77           H  
ATOM   1661  HA  THR A 131       6.797   6.856  18.846  1.00 57.77           H  
ATOM   1662  HB  THR A 131       6.306   4.555  18.249  1.00 57.77           H  
ATOM   1663  HG1 THR A 131       7.846   4.407  16.574  1.00 57.77           H  
ATOM   1664 HG21 THR A 131       4.318   4.967  16.987  1.00 57.77           H  
ATOM   1665 HG22 THR A 131       5.005   6.454  16.254  1.00 57.77           H  
ATOM   1666 HG23 THR A 131       4.614   6.391  17.978  1.00 57.77           H  
ATOM   1667  N   GLY A 132       9.755   6.406  18.042  1.00 47.15           N  
ATOM   1668  CA  GLY A 132      11.068   5.865  18.408  1.00 47.15           C  
ATOM   1669  C   GLY A 132      11.319   4.449  17.879  1.00 47.15           C  
ATOM   1670  O   GLY A 132      12.117   3.718  18.453  1.00 47.15           O  
ATOM   1671  H   GLY A 132       9.722   7.174  17.388  1.00 47.15           H  
ATOM   1672  HA2 GLY A 132      11.843   6.514  17.999  1.00 47.15           H  
ATOM   1673  HA3 GLY A 132      11.166   5.846  19.493  1.00 47.15           H  
ATOM   1674  N   LEU A 133      10.618   4.055  16.811  1.00 48.15           N  
ATOM   1675  CA  LEU A 133      10.861   2.799  16.103  1.00 48.15           C  
ATOM   1676  C   LEU A 133      11.775   3.130  14.922  1.00 48.15           C  
ATOM   1677  O   LEU A 133      11.301   3.275  13.802  1.00 48.15           O  
ATOM   1678  CB  LEU A 133       9.529   2.149  15.670  1.00 48.15           C  
ATOM   1679  CG  LEU A 133       8.610   1.690  16.815  1.00 48.15           C  
ATOM   1680  CD1 LEU A 133       7.277   1.212  16.231  1.00 48.15           C  
ATOM   1681  CD2 LEU A 133       9.208   0.551  17.641  1.00 48.15           C  
ATOM   1682  H   LEU A 133      10.118   4.773  16.306  1.00 48.15           H  
ATOM   1683  HA  LEU A 133      11.402   2.099  16.740  1.00 48.15           H  
ATOM   1684  HB2 LEU A 133       8.988   2.863  15.049  1.00 48.15           H  
ATOM   1685  HB3 LEU A 133       9.759   1.286  15.047  1.00 48.15           H  
ATOM   1686  HG  LEU A 133       8.404   2.533  17.475  1.00 48.15           H  
ATOM   1687 HD11 LEU A 133       7.448   0.347  15.591  1.00 48.15           H  
ATOM   1688 HD12 LEU A 133       6.603   0.927  17.039  1.00 48.15           H  
ATOM   1689 HD13 LEU A 133       6.821   2.007  15.642  1.00 48.15           H  
ATOM   1690 HD21 LEU A 133       8.495   0.224  18.397  1.00 48.15           H  
ATOM   1691 HD22 LEU A 133       9.460  -0.289  16.993  1.00 48.15           H  
ATOM   1692 HD23 LEU A 133      10.110   0.897  18.145  1.00 48.15           H  
ATOM   1693  N   SER A 134      13.055   3.363  15.204  1.00 51.94           N  
ATOM   1694  CA  SER A 134      14.124   3.502  14.206  1.00 51.94           C  
ATOM   1695  C   SER A 134      15.222   2.497  14.484  1.00 51.94           C  
ATOM   1696  O   SER A 134      15.558   2.388  15.686  1.00 51.94           O  
ATOM   1697  CB  SER A 134      14.705   4.913  14.185  1.00 51.94           C  
ATOM   1698  OG  SER A 134      15.361   5.138  15.416  1.00 51.94           O  
ATOM   1699  OXT SER A 134      15.755   1.963  13.496  1.00 51.94           O1-
ATOM   1700  H   SER A 134      13.368   3.216  16.153  1.00 51.94           H  
ATOM   1701  HA  SER A 134      13.739   3.264  13.214  1.00 51.94           H  
ATOM   1702  HB2 SER A 134      13.910   5.643  14.033  1.00 51.94           H  
ATOM   1703  HB3 SER A 134      15.426   4.981  13.370  1.00 51.94           H  
ATOM   1704  HG  SER A 134      15.581   4.258  15.732  1.00 51.94           H  
END
