# Supplementary material for: The structural landscape and diversity of Pyricularia oryzae MAX effectors revisited
Source: PLoS Pathog. 2024 May 6;20(5):e1012176. doi: 10.1371/journal.ppat.1012176 (PMC11132498; doi:10.1371/journal.ppat.1012176)
Supplement: S1 File — (ZIP) [file ppat.1012176.s018.zip › Supplementary_Data/MAX83.pdb]

ATOM      1  N   LEU A  19      17.506 -13.945 -11.762  1.00 60.16           N  
ATOM      2  CA  LEU A  19      16.600 -14.030 -10.592  1.00 60.16           C  
ATOM      3  C   LEU A  19      16.500 -12.643  -9.954  1.00 60.16           C  
ATOM      4  O   LEU A  19      17.310 -12.300  -9.101  1.00 60.16           O  
ATOM      5  CB  LEU A  19      17.101 -15.115  -9.610  1.00 60.16           C  
ATOM      6  CG  LEU A  19      16.651 -16.536 -10.000  1.00 60.16           C  
ATOM      7  CD1 LEU A  19      17.464 -17.574  -9.231  1.00 60.16           C  
ATOM      8  CD2 LEU A  19      15.167 -16.766  -9.714  1.00 60.16           C  
ATOM      9  H   LEU A  19      17.554 -14.838 -12.232  1.00 60.16           H  
ATOM     10  HA  LEU A  19      15.599 -14.307 -10.922  1.00 60.16           H  
ATOM     11  HB2 LEU A  19      16.747 -14.916  -8.599  1.00 60.16           H  
ATOM     12  HB3 LEU A  19      18.190 -15.076  -9.573  1.00 60.16           H  
ATOM     13  HG  LEU A  19      16.833 -16.678 -11.065  1.00 60.16           H  
ATOM     14 HD11 LEU A  19      17.149 -18.575  -9.526  1.00 60.16           H  
ATOM     15 HD12 LEU A  19      18.527 -17.470  -9.450  1.00 60.16           H  
ATOM     16 HD13 LEU A  19      17.301 -17.463  -8.159  1.00 60.16           H  
ATOM     17 HD21 LEU A  19      14.969 -16.705  -8.644  1.00 60.16           H  
ATOM     18 HD22 LEU A  19      14.881 -17.763 -10.050  1.00 60.16           H  
ATOM     19 HD23 LEU A  19      14.539 -16.046 -10.238  1.00 60.16           H  
ATOM     20  H2  LEU A  19      18.432 -13.682 -11.457  1.00 60.16           H  
ATOM     21  H3  LEU A  19      17.175 -13.250 -12.415  1.00 60.16           H  
ATOM     22  N   ASN A  20      15.569 -11.811 -10.431  1.00 82.77           N  
ATOM     23  CA  ASN A  20      15.445 -10.415  -9.999  1.00 82.77           C  
ATOM     24  C   ASN A  20      14.710 -10.369  -8.660  1.00 82.77           C  
ATOM     25  O   ASN A  20      13.488 -10.468  -8.612  1.00 82.77           O  
ATOM     26  CB  ASN A  20      14.739  -9.589 -11.093  1.00 82.77           C  
ATOM     27  CG  ASN A  20      15.593  -9.387 -12.333  1.00 82.77           C  
ATOM     28  ND2 ASN A  20      15.001  -8.966 -13.423  1.00 82.77           N  
ATOM     29  OD1 ASN A  20      16.788  -9.635 -12.339  1.00 82.77           O  
ATOM     30  H   ASN A  20      14.886 -12.138 -11.100  1.00 82.77           H  
ATOM     31  HA  ASN A  20      16.436  -9.988  -9.846  1.00 82.77           H  
ATOM     32  HB2 ASN A  20      14.497  -8.602 -10.697  1.00 82.77           H  
ATOM     33  HB3 ASN A  20      13.800 -10.066 -11.373  1.00 82.77           H  
ATOM     34 HD21 ASN A  20      14.007  -8.782 -13.431  1.00 82.77           H  
ATOM     35 HD22 ASN A  20      15.577  -8.833 -14.242  1.00 82.77           H  
ATOM     36  N   TRP A  21      15.462 -10.309  -7.564  1.00 90.53           N  
ATOM     37  CA  TRP A  21      14.895  -9.972  -6.264  1.00 90.53           C  
ATOM     38  C   TRP A  21      14.726  -8.460  -6.178  1.00 90.53           C  
ATOM     39  O   TRP A  21      15.699  -7.724  -6.351  1.00 90.53           O  
ATOM     40  CB  TRP A  21      15.805 -10.440  -5.131  1.00 90.53           C  
ATOM     41  CG  TRP A  21      15.853 -11.904  -4.869  1.00 90.53           C  
ATOM     42  CD1 TRP A  21      16.749 -12.781  -5.374  1.00 90.53           C  
ATOM     43  CD2 TRP A  21      14.971 -12.674  -3.997  1.00 90.53           C  
ATOM     44  CE2 TRP A  21      15.400 -14.032  -4.015  1.00 90.53           C  
ATOM     45  CE3 TRP A  21      13.854 -12.360  -3.192  1.00 90.53           C  
ATOM     46  NE1 TRP A  21      16.489 -14.039  -4.862  1.00 90.53           N  
ATOM     47  CZ2 TRP A  21      14.741 -15.037  -3.296  1.00 90.53           C  
ATOM     48  CZ3 TRP A  21      13.197 -13.359  -2.449  1.00 90.53           C  
ATOM     49  CH2 TRP A  21      13.630 -14.695  -2.509  1.00 90.53           C  
ATOM     50  H   TRP A  21      16.467 -10.306  -7.665  1.00 90.53           H  
ATOM     51  HA  TRP A  21      13.921 -10.447  -6.146  1.00 90.53           H  
ATOM     52  HB2 TRP A  21      16.816 -10.067  -5.292  1.00 90.53           H  
ATOM     53  HB3 TRP A  21      15.415  -9.990  -4.218  1.00 90.53           H  
ATOM     54  HD1 TRP A  21      17.540 -12.538  -6.068  1.00 90.53           H  
ATOM     55  HE1 TRP A  21      16.971 -14.881  -5.141  1.00 90.53           H  
ATOM     56  HE3 TRP A  21      13.479 -11.348  -3.172  1.00 90.53           H  
ATOM     57  HZ2 TRP A  21      15.069 -16.064  -3.366  1.00 90.53           H  
ATOM     58  HZ3 TRP A  21      12.336 -13.112  -1.845  1.00 90.53           H  
ATOM     59  HH2 TRP A  21      13.102 -15.458  -1.956  1.00 90.53           H  
ATOM     60  N   ALA A  22      13.534  -8.000  -5.832  1.00 94.17           N  
ATOM     61  CA  ALA A  22      13.269  -6.594  -5.572  1.00 94.17           C  
ATOM     62  C   ALA A  22      12.569  -6.415  -4.223  1.00 94.17           C  
ATOM     63  O   ALA A  22      11.990  -7.347  -3.664  1.00 94.17           O  
ATOM     64  CB  ALA A  22      12.500  -5.997  -6.755  1.00 94.17           C  
ATOM     65  H   ALA A  22      12.772  -8.652  -5.707  1.00 94.17           H  
ATOM     66  HA  ALA A  22      14.213  -6.055  -5.500  1.00 94.17           H  
ATOM     67  HB1 ALA A  22      13.120  -6.043  -7.650  1.00 94.17           H  
ATOM     68  HB2 ALA A  22      12.242  -4.960  -6.544  1.00 94.17           H  
ATOM     69  HB3 ALA A  22      11.587  -6.563  -6.939  1.00 94.17           H  
ATOM     70  N   TRP A  23      12.674  -5.207  -3.676  1.00 95.41           N  
ATOM     71  CA  TRP A  23      11.900  -4.806  -2.510  1.00 95.41           C  
ATOM     72  C   TRP A  23      10.512  -4.362  -2.952  1.00 95.41           C  
ATOM     73  O   TRP A  23      10.381  -3.614  -3.921  1.00 95.41           O  
ATOM     74  CB  TRP A  23      12.630  -3.699  -1.748  1.00 95.41           C  
ATOM     75  CG  TRP A  23      13.852  -4.166  -1.025  1.00 95.41           C  
ATOM     76  CD1 TRP A  23      15.136  -3.940  -1.385  1.00 95.41           C  
ATOM     77  CD2 TRP A  23      13.911  -4.952   0.200  1.00 95.41           C  
ATOM     78  CE2 TRP A  23      15.281  -5.162   0.538  1.00 95.41           C  
ATOM     79  CE3 TRP A  23      12.939  -5.484   1.072  1.00 95.41           C  
ATOM     80  NE1 TRP A  23      15.984  -4.523  -0.462  1.00 95.41           N  
ATOM     81  CZ2 TRP A  23      15.669  -5.862   1.689  1.00 95.41           C  
ATOM     82  CZ3 TRP A  23      13.316  -6.176   2.238  1.00 95.41           C  
ATOM     83  CH2 TRP A  23      14.675  -6.369   2.545  1.00 95.41           C  
ATOM     84  H   TRP A  23      13.113  -4.473  -4.213  1.00 95.41           H  
ATOM     85  HA  TRP A  23      11.778  -5.657  -1.839  1.00 95.41           H  
ATOM     86  HB2 TRP A  23      11.946  -3.284  -1.008  1.00 95.41           H  
ATOM     87  HB3 TRP A  23      12.894  -2.896  -2.437  1.00 95.41           H  
ATOM     88  HD1 TRP A  23      15.441  -3.372  -2.252  1.00 95.41           H  
ATOM     89  HE1 TRP A  23      16.988  -4.421  -0.491  1.00 95.41           H  
ATOM     90  HE3 TRP A  23      11.892  -5.346   0.843  1.00 95.41           H  
ATOM     91  HZ2 TRP A  23      16.713  -5.988   1.933  1.00 95.41           H  
ATOM     92  HZ3 TRP A  23      12.559  -6.559   2.907  1.00 95.41           H  
ATOM     93  HH2 TRP A  23      14.951  -6.897   3.445  1.00 95.41           H  
ATOM     94  N   TYR A  24       9.503  -4.799  -2.214  1.00 95.42           N  
ATOM     95  CA  TYR A  24       8.105  -4.464  -2.425  1.00 95.42           C  
ATOM     96  C   TYR A  24       7.512  -3.881  -1.146  1.00 95.42           C  
ATOM     97  O   TYR A  24       7.907  -4.248  -0.036  1.00 95.42           O  
ATOM     98  CB  TYR A  24       7.345  -5.711  -2.887  1.00 95.42           C  
ATOM     99  CG  TYR A  24       7.677  -6.122  -4.306  1.00 95.42           C  
ATOM    100  CD1 TYR A  24       6.831  -5.700  -5.344  1.00 95.42           C  
ATOM    101  CD2 TYR A  24       8.813  -6.906  -4.601  1.00 95.42           C  
ATOM    102  CE1 TYR A  24       7.148  -5.991  -6.677  1.00 95.42           C  
ATOM    103  CE2 TYR A  24       9.115  -7.239  -5.939  1.00 95.42           C  
ATOM    104  CZ  TYR A  24       8.290  -6.750  -6.979  1.00 95.42           C  
ATOM    105  OH  TYR A  24       8.545  -6.966  -8.287  1.00 95.42           O  
ATOM    106  H   TYR A  24       9.692  -5.439  -1.456  1.00 95.42           H  
ATOM    107  HA  TYR A  24       8.022  -3.708  -3.206  1.00 95.42           H  
ATOM    108  HB2 TYR A  24       6.275  -5.506  -2.836  1.00 95.42           H  
ATOM    109  HB3 TYR A  24       7.553  -6.530  -2.200  1.00 95.42           H  
ATOM    110  HD1 TYR A  24       5.922  -5.165  -5.113  1.00 95.42           H  
ATOM    111  HD2 TYR A  24       9.438  -7.267  -3.798  1.00 95.42           H  
ATOM    112  HE1 TYR A  24       6.502  -5.666  -7.479  1.00 95.42           H  
ATOM    113  HE2 TYR A  24       9.956  -7.876  -6.173  1.00 95.42           H  
ATOM    114  HH  TYR A  24       9.320  -7.500  -8.479  1.00 95.42           H  
ATOM    115  N   CYS A  25       6.563  -2.974  -1.330  1.00 95.33           N  
ATOM    116  CA  CYS A  25       5.759  -2.357  -0.297  1.00 95.33           C  
ATOM    117  C   CYS A  25       4.330  -2.875  -0.363  1.00 95.33           C  
ATOM    118  O   CYS A  25       3.775  -3.052  -1.448  1.00 95.33           O  
ATOM    119  CB  CYS A  25       5.763  -0.835  -0.472  1.00 95.33           C  
ATOM    120  SG  CYS A  25       7.363  -0.034  -0.242  1.00 95.33           S  
ATOM    121  H   CYS A  25       6.300  -2.757  -2.280  1.00 95.33           H  
ATOM    122  HA  CYS A  25       6.172  -2.601   0.682  1.00 95.33           H  
ATOM    123  HB2 CYS A  25       5.394  -0.592  -1.469  1.00 95.33           H  
ATOM    124  HB3 CYS A  25       5.070  -0.402   0.249  1.00 95.33           H  
ATOM    125  N   LYS A  26       3.727  -3.046   0.807  1.00 93.91           N  
ATOM    126  CA  LYS A  26       2.293  -3.247   0.966  1.00 93.91           C  
ATOM    127  C   LYS A  26       1.803  -2.381   2.108  1.00 93.91           C  
ATOM    128  O   LYS A  26       2.337  -2.440   3.210  1.00 93.91           O  
ATOM    129  CB  LYS A  26       2.015  -4.734   1.183  1.00 93.91           C  
ATOM    130  CG  LYS A  26       0.530  -5.027   1.383  1.00 93.91           C  
ATOM    131  CD  LYS A  26       0.278  -6.525   1.222  1.00 93.91           C  
ATOM    132  CE  LYS A  26      -1.197  -6.785   1.495  1.00 93.91           C  
ATOM    133  NZ  LYS A  26      -1.626  -8.109   1.018  1.00 93.91           N1+
ATOM    134  H   LYS A  26       4.289  -2.974   1.643  1.00 93.91           H  
ATOM    135  HA  LYS A  26       1.776  -2.942   0.056  1.00 93.91           H  
ATOM    136  HB2 LYS A  26       2.341  -5.256   0.283  1.00 93.91           H  
ATOM    137  HB3 LYS A  26       2.579  -5.104   2.039  1.00 93.91           H  
ATOM    138  HG2 LYS A  26       0.219  -4.698   2.374  1.00 93.91           H  
ATOM    139  HG3 LYS A  26      -0.046  -4.489   0.629  1.00 93.91           H  
ATOM    140  HD2 LYS A  26       0.896  -7.094   1.917  1.00 93.91           H  
ATOM    141  HD3 LYS A  26       0.517  -6.809   0.197  1.00 93.91           H  
ATOM    142  HE2 LYS A  26      -1.782  -6.019   0.986  1.00 93.91           H  
ATOM    143  HE3 LYS A  26      -1.391  -6.687   2.563  1.00 93.91           H  
ATOM    144  HZ1 LYS A  26      -1.173  -8.848   1.536  1.00 93.91           H  
ATOM    145  HZ2 LYS A  26      -1.491  -8.181   0.019  1.00 93.91           H  
ATOM    146  HZ3 LYS A  26      -2.618  -8.192   1.187  1.00 93.91           H  
ATOM    147  N   LEU A  27       0.811  -1.562   1.821  1.00 93.48           N  
ATOM    148  CA  LEU A  27       0.099  -0.737   2.779  1.00 93.48           C  
ATOM    149  C   LEU A  27      -1.173  -1.421   3.274  1.00 93.48           C  
ATOM    150  O   LEU A  27      -1.825  -2.152   2.520  1.00 93.48           O  
ATOM    151  CB  LEU A  27      -0.218   0.623   2.149  1.00 93.48           C  
ATOM    152  CG  LEU A  27       1.019   1.426   1.718  1.00 93.48           C  
ATOM    153  CD1 LEU A  27       0.545   2.757   1.156  1.00 93.48           C  
ATOM    154  CD2 LEU A  27       1.976   1.685   2.879  1.00 93.48           C  
ATOM    155  H   LEU A  27       0.468  -1.572   0.871  1.00 93.48           H  
ATOM    156  HA  LEU A  27       0.739  -0.577   3.646  1.00 93.48           H  
ATOM    157  HB2 LEU A  27      -0.860   0.470   1.281  1.00 93.48           H  
ATOM    158  HB3 LEU A  27      -0.773   1.210   2.880  1.00 93.48           H  
ATOM    159  HG  LEU A  27       1.560   0.894   0.935  1.00 93.48           H  
ATOM    160 HD11 LEU A  27       1.395   3.319   0.769  1.00 93.48           H  
ATOM    161 HD12 LEU A  27      -0.154   2.572   0.341  1.00 93.48           H  
ATOM    162 HD13 LEU A  27       0.044   3.334   1.933  1.00 93.48           H  
ATOM    163 HD21 LEU A  27       1.430   2.054   3.747  1.00 93.48           H  
ATOM    164 HD22 LEU A  27       2.492   0.761   3.139  1.00 93.48           H  
ATOM    165 HD23 LEU A  27       2.731   2.418   2.596  1.00 93.48           H  
ATOM    166  N   TYR A  28      -1.522  -1.112   4.516  1.00 91.49           N  
ATOM    167  CA  TYR A  28      -2.727  -1.546   5.210  1.00 91.49           C  
ATOM    168  C   TYR A  28      -3.429  -0.315   5.766  1.00 91.49           C  
ATOM    169  O   TYR A  28      -2.801   0.476   6.471  1.00 91.49           O  
ATOM    170  CB  TYR A  28      -2.365  -2.503   6.353  1.00 91.49           C  
ATOM    171  CG  TYR A  28      -1.536  -3.694   5.926  1.00 91.49           C  
ATOM    172  CD1 TYR A  28      -2.172  -4.890   5.551  1.00 91.49           C  
ATOM    173  CD2 TYR A  28      -0.132  -3.594   5.873  1.00 91.49           C  
ATOM    174  CE1 TYR A  28      -1.409  -5.989   5.118  1.00 91.49           C  
ATOM    175  CE2 TYR A  28       0.636  -4.688   5.435  1.00 91.49           C  
ATOM    176  CZ  TYR A  28      -0.004  -5.890   5.061  1.00 91.49           C  
ATOM    177  OH  TYR A  28       0.735  -6.946   4.625  1.00 91.49           O  
ATOM    178  H   TYR A  28      -0.901  -0.511   5.039  1.00 91.49           H  
ATOM    179  HA  TYR A  28      -3.391  -2.063   4.518  1.00 91.49           H  
ATOM    180  HB2 TYR A  28      -3.285  -2.857   6.817  1.00 91.49           H  
ATOM    181  HB3 TYR A  28      -1.810  -1.956   7.115  1.00 91.49           H  
ATOM    182  HD1 TYR A  28      -3.248  -4.964   5.597  1.00 91.49           H  
ATOM    183  HD2 TYR A  28       0.350  -2.667   6.146  1.00 91.49           H  
ATOM    184  HE1 TYR A  28      -1.901  -6.907   4.834  1.00 91.49           H  
ATOM    185  HE2 TYR A  28       1.709  -4.591   5.367  1.00 91.49           H  
ATOM    186  HH  TYR A  28       1.675  -6.758   4.678  1.00 91.49           H  
ATOM    187  N   LEU A  29      -4.713  -0.161   5.463  1.00 90.66           N  
ATOM    188  CA  LEU A  29      -5.594   0.753   6.175  1.00 90.66           C  
ATOM    189  C   LEU A  29      -6.109   0.023   7.412  1.00 90.66           C  
ATOM    190  O   LEU A  29      -6.667  -1.067   7.298  1.00 90.66           O  
ATOM    191  CB  LEU A  29      -6.750   1.170   5.258  1.00 90.66           C  
ATOM    192  CG  LEU A  29      -7.673   2.234   5.876  1.00 90.66           C  
ATOM    193  CD1 LEU A  29      -6.984   3.599   5.959  1.00 90.66           C  
ATOM    194  CD2 LEU A  29      -8.934   2.343   5.023  1.00 90.66           C  
ATOM    195  H   LEU A  29      -5.160  -0.897   4.935  1.00 90.66           H  
ATOM    196  HA  LEU A  29      -5.034   1.637   6.482  1.00 90.66           H  
ATOM    197  HB2 LEU A  29      -6.359   1.543   4.311  1.00 90.66           H  
ATOM    198  HB3 LEU A  29      -7.344   0.280   5.048  1.00 90.66           H  
ATOM    199  HG  LEU A  29      -7.968   1.928   6.880  1.00 90.66           H  
ATOM    200 HD11 LEU A  29      -7.702   4.348   6.292  1.00 90.66           H  
ATOM    201 HD12 LEU A  29      -6.172   3.559   6.685  1.00 90.66           H  
ATOM    202 HD13 LEU A  29      -6.600   3.885   4.980  1.00 90.66           H  
ATOM    203 HD21 LEU A  29      -9.464   3.275   5.221  1.00 90.66           H  
ATOM    204 HD22 LEU A  29      -8.676   2.268   3.967  1.00 90.66           H  
ATOM    205 HD23 LEU A  29      -9.602   1.516   5.263  1.00 90.66           H  
ATOM    206  N   MET A  30      -5.921   0.616   8.579  1.00 89.39           N  
ATOM    207  CA  MET A  30      -6.330   0.054   9.856  1.00 89.39           C  
ATOM    208  C   MET A  30      -7.275   0.996  10.583  1.00 89.39           C  
ATOM    209  O   MET A  30      -7.054   2.204  10.574  1.00 89.39           O  
ATOM    210  CB  MET A  30      -5.111  -0.227  10.735  1.00 89.39           C  
ATOM    211  CG  MET A  30      -4.179  -1.291  10.154  1.00 89.39           C  
ATOM    212  SD  MET A  30      -2.827  -1.787  11.259  1.00 89.39           S  
ATOM    213  CE  MET A  30      -3.783  -2.403  12.675  1.00 89.39           C  
ATOM    214  H   MET A  30      -5.473   1.521   8.601  1.00 89.39           H  
ATOM    215  HA  MET A  30      -6.857  -0.885   9.684  1.00 89.39           H  
ATOM    216  HB2 MET A  30      -5.475  -0.555  11.708  1.00 89.39           H  
ATOM    217  HB3 MET A  30      -4.540   0.693  10.868  1.00 89.39           H  
ATOM    218  HG2 MET A  30      -4.772  -2.176   9.920  1.00 89.39           H  
ATOM    219  HG3 MET A  30      -3.747  -0.917   9.226  1.00 89.39           H  
ATOM    220  HE1 MET A  30      -3.117  -2.924  13.362  1.00 89.39           H  
ATOM    221  HE2 MET A  30      -4.556  -3.090  12.331  1.00 89.39           H  
ATOM    222  HE3 MET A  30      -4.242  -1.566  13.201  1.00 89.39           H  
ATOM    223  N   GLU A  31      -8.265   0.429  11.261  1.00 88.50           N  
ATOM    224  CA  GLU A  31      -9.109   1.105  12.243  1.00 88.50           C  
ATOM    225  C   GLU A  31      -8.872   0.437  13.601  1.00 88.50           C  
ATOM    226  O   GLU A  31      -9.196  -0.736  13.815  1.00 88.50           O  
ATOM    227  CB  GLU A  31     -10.564   1.026  11.792  1.00 88.50           C  
ATOM    228  CG  GLU A  31     -11.524   1.772  12.727  1.00 88.50           C  
ATOM    229  CD  GLU A  31     -12.982   1.593  12.288  1.00 88.50           C  
ATOM    230  OE1 GLU A  31     -13.803   2.466  12.632  1.00 88.50           O  
ATOM    231  OE2 GLU A  31     -13.257   0.568  11.621  1.00 88.50           O1-
ATOM    232  H   GLU A  31      -8.360  -0.575  11.210  1.00 88.50           H  
ATOM    233  HA  GLU A  31      -8.839   2.159  12.311  1.00 88.50           H  
ATOM    234  HB2 GLU A  31     -10.644   1.465  10.797  1.00 88.50           H  
ATOM    235  HB3 GLU A  31     -10.837  -0.028  11.741  1.00 88.50           H  
ATOM    236  HG2 GLU A  31     -11.411   1.395  13.743  1.00 88.50           H  
ATOM    237  HG3 GLU A  31     -11.259   2.829  12.719  1.00 88.50           H  
ATOM    238  N   GLY A  32      -8.190   1.140  14.506  1.00 87.09           N  
ATOM    239  CA  GLY A  32      -7.669   0.524  15.728  1.00 87.09           C  
ATOM    240  C   GLY A  32      -6.710  -0.639  15.425  1.00 87.09           C  
ATOM    241  O   GLY A  32      -5.615  -0.424  14.911  1.00 87.09           O  
ATOM    242  H   GLY A  32      -7.957   2.099  14.291  1.00 87.09           H  
ATOM    243  HA2 GLY A  32      -7.130   1.273  16.308  1.00 87.09           H  
ATOM    244  HA3 GLY A  32      -8.504   0.160  16.327  1.00 87.09           H  
ATOM    245  N   GLN A  33      -7.105  -1.872  15.764  1.00 88.27           N  
ATOM    246  CA  GLN A  33      -6.324  -3.099  15.508  1.00 88.27           C  
ATOM    247  C   GLN A  33      -6.841  -3.916  14.310  1.00 88.27           C  
ATOM    248  O   GLN A  33      -6.269  -4.957  13.988  1.00 88.27           O  
ATOM    249  CB  GLN A  33      -6.271  -3.970  16.775  1.00 88.27           C  
ATOM    250  CG  GLN A  33      -5.530  -3.289  17.936  1.00 88.27           C  
ATOM    251  CD  GLN A  33      -5.375  -4.191  19.158  1.00 88.27           C  
ATOM    252  NE2 GLN A  33      -4.721  -3.720  20.197  1.00 88.27           N  
ATOM    253  OE1 GLN A  33      -5.823  -5.321  19.223  1.00 88.27           O  
ATOM    254  H   GLN A  33      -8.051  -1.975  16.103  1.00 88.27           H  
ATOM    255  HA  GLN A  33      -5.300  -2.825  15.256  1.00 88.27           H  
ATOM    256  HB2 GLN A  33      -7.287  -4.215  17.084  1.00 88.27           H  
ATOM    257  HB3 GLN A  33      -5.747  -4.898  16.545  1.00 88.27           H  
ATOM    258  HG2 GLN A  33      -4.536  -2.992  17.601  1.00 88.27           H  
ATOM    259  HG3 GLN A  33      -6.071  -2.392  18.237  1.00 88.27           H  
ATOM    260 HE21 GLN A  33      -4.330  -2.789  20.184  1.00 88.27           H  
ATOM    261 HE22 GLN A  33      -4.674  -4.341  20.992  1.00 88.27           H  
ATOM    262  N   VAL A  34      -7.910  -3.464  13.649  1.00 88.04           N  
ATOM    263  CA  VAL A  34      -8.553  -4.184  12.545  1.00 88.04           C  
ATOM    264  C   VAL A  34      -8.014  -3.669  11.217  1.00 88.04           C  
ATOM    265  O   VAL A  34      -7.960  -2.462  10.989  1.00 88.04           O  
ATOM    266  CB  VAL A  34     -10.087  -4.058  12.625  1.00 88.04           C  
ATOM    267  CG1 VAL A  34     -10.773  -4.851  11.505  1.00 88.04           C  
ATOM    268  CG2 VAL A  34     -10.605  -4.601  13.966  1.00 88.04           C  
ATOM    269  H   VAL A  34      -8.295  -2.561  13.885  1.00 88.04           H  
ATOM    270  HA  VAL A  34      -8.311  -5.244  12.623  1.00 88.04           H  
ATOM    271  HB  VAL A  34     -10.373  -3.010  12.537  1.00 88.04           H  
ATOM    272 HG11 VAL A  34     -10.527  -4.425  10.532  1.00 88.04           H  
ATOM    273 HG12 VAL A  34     -10.476  -5.899  11.534  1.00 88.04           H  
ATOM    274 HG13 VAL A  34     -11.855  -4.782  11.619  1.00 88.04           H  
ATOM    275 HG21 VAL A  34     -10.231  -3.993  14.790  1.00 88.04           H  
ATOM    276 HG22 VAL A  34     -11.693  -4.549  13.981  1.00 88.04           H  
ATOM    277 HG23 VAL A  34     -10.291  -5.636  14.102  1.00 88.04           H  
ATOM    278  N   ILE A  35      -7.613  -4.579  10.328  1.00 87.67           N  
ATOM    279  CA  ILE A  35      -7.254  -4.235   8.949  1.00 87.67           C  
ATOM    280  C   ILE A  35      -8.554  -4.037   8.168  1.00 87.67           C  
ATOM    281  O   ILE A  35      -9.295  -4.990   7.960  1.00 87.67           O  
ATOM    282  CB  ILE A  35      -6.350  -5.316   8.311  1.00 87.67           C  
ATOM    283  CG1 ILE A  35      -5.020  -5.437   9.094  1.00 87.67           C  
ATOM    284  CG2 ILE A  35      -6.080  -4.985   6.828  1.00 87.67           C  
ATOM    285  CD1 ILE A  35      -4.135  -6.608   8.649  1.00 87.67           C  
ATOM    286  H   ILE A  35      -7.737  -5.556  10.555  1.00 87.67           H  
ATOM    287  HA  ILE A  35      -6.706  -3.293   8.944  1.00 87.67           H  
ATOM    288  HB  ILE A  35      -6.870  -6.273   8.358  1.00 87.67           H  
ATOM    289 HG12 ILE A  35      -4.456  -4.509   8.996  1.00 87.67           H  
ATOM    290 HG13 ILE A  35      -5.234  -5.585  10.152  1.00 87.67           H  
ATOM    291 HG21 ILE A  35      -7.015  -4.954   6.269  1.00 87.67           H  
ATOM    292 HG22 ILE A  35      -5.581  -4.020   6.740  1.00 87.67           H  
ATOM    293 HG23 ILE A  35      -5.467  -5.759   6.368  1.00 87.67           H  
ATOM    294 HD11 ILE A  35      -3.750  -6.441   7.642  1.00 87.67           H  
ATOM    295 HD12 ILE A  35      -4.706  -7.536   8.673  1.00 87.67           H  
ATOM    296 HD13 ILE A  35      -3.288  -6.694   9.330  1.00 87.67           H  
ATOM    297  N   GLN A  36      -8.802  -2.807   7.727  1.00 86.30           N  
ATOM    298  CA  GLN A  36      -9.971  -2.425   6.929  1.00 86.30           C  
ATOM    299  C   GLN A  36      -9.725  -2.563   5.426  1.00 86.30           C  
ATOM    300  O   GLN A  36     -10.644  -2.670   4.624  1.00 86.30           O  
ATOM    301  CB  GLN A  36     -10.346  -0.968   7.256  1.00 86.30           C  
ATOM    302  CG  GLN A  36     -10.818  -0.767   8.707  1.00 86.30           C  
ATOM    303  CD  GLN A  36     -12.074  -1.565   9.047  1.00 86.30           C  
ATOM    304  NE2 GLN A  36     -12.433  -1.711  10.295  1.00 86.30           N  
ATOM    305  OE1 GLN A  36     -12.758  -2.100   8.195  1.00 86.30           O  
ATOM    306  H   GLN A  36      -8.127  -2.086   7.938  1.00 86.30           H  
ATOM    307  HA  GLN A  36     -10.804  -3.083   7.176  1.00 86.30           H  
ATOM    308  HB2 GLN A  36      -9.485  -0.325   7.075  1.00 86.30           H  
ATOM    309  HB3 GLN A  36     -11.146  -0.649   6.587  1.00 86.30           H  
ATOM    310  HG2 GLN A  36     -11.042   0.288   8.863  1.00 86.30           H  
ATOM    311  HG3 GLN A  36     -10.025  -1.052   9.398  1.00 86.30           H  
ATOM    312 HE21 GLN A  36     -12.341  -0.902  10.892  1.00 86.30           H  
ATOM    313 HE22 GLN A  36     -13.322  -2.182  10.387  1.00 86.30           H  
ATOM    314  N   SER A  37      -8.471  -2.517   4.996  1.00 87.80           N  
ATOM    315  CA  SER A  37      -8.112  -2.690   3.593  1.00 87.80           C  
ATOM    316  C   SER A  37      -6.621  -2.937   3.484  1.00 87.80           C  
ATOM    317  O   SER A  37      -5.828  -2.492   4.316  1.00 87.80           O  
ATOM    318  CB  SER A  37      -8.548  -1.451   2.798  1.00 87.80           C  
ATOM    319  OG  SER A  37      -7.785  -1.211   1.636  1.00 87.80           O  
ATOM    320  H   SER A  37      -7.732  -2.378   5.671  1.00 87.80           H  
ATOM    321  HA  SER A  37      -8.636  -3.556   3.188  1.00 87.80           H  
ATOM    322  HB2 SER A  37      -9.597  -1.558   2.521  1.00 87.80           H  
ATOM    323  HB3 SER A  37      -8.467  -0.570   3.434  1.00 87.80           H  
ATOM    324  HG  SER A  37      -7.981  -0.299   1.407  1.00 87.80           H  
ATOM    325  N   GLU A  38      -6.231  -3.639   2.433  1.00 90.00           N  
ATOM    326  CA  GLU A  38      -4.840  -3.832   2.086  1.00 90.00           C  
ATOM    327  C   GLU A  38      -4.612  -3.585   0.599  1.00 90.00           C  
ATOM    328  O   GLU A  38      -5.431  -3.900  -0.262  1.00 90.00           O  
ATOM    329  CB  GLU A  38      -4.355  -5.208   2.542  1.00 90.00           C  
ATOM    330  CG  GLU A  38      -5.188  -6.383   2.011  1.00 90.00           C  
ATOM    331  CD  GLU A  38      -4.445  -7.701   2.202  1.00 90.00           C  
ATOM    332  OE1 GLU A  38      -4.370  -8.503   1.245  1.00 90.00           O  
ATOM    333  OE2 GLU A  38      -3.703  -7.907   3.187  1.00 90.00           O1-
ATOM    334  H   GLU A  38      -6.925  -3.911   1.751  1.00 90.00           H  
ATOM    335  HA  GLU A  38      -4.239  -3.095   2.619  1.00 90.00           H  
ATOM    336  HB2 GLU A  38      -4.373  -5.240   3.631  1.00 90.00           H  
ATOM    337  HB3 GLU A  38      -3.320  -5.317   2.218  1.00 90.00           H  
ATOM    338  HG2 GLU A  38      -6.144  -6.422   2.534  1.00 90.00           H  
ATOM    339  HG3 GLU A  38      -5.378  -6.242   0.947  1.00 90.00           H  
ATOM    340  N   SER A  39      -3.459  -3.006   0.302  1.00 91.16           N  
ATOM    341  CA  SER A  39      -2.990  -2.820  -1.066  1.00 91.16           C  
ATOM    342  C   SER A  39      -2.422  -4.113  -1.652  1.00 91.16           C  
ATOM    343  O   SER A  39      -2.094  -5.068  -0.941  1.00 91.16           O  
ATOM    344  CB  SER A  39      -1.945  -1.712  -1.120  1.00 91.16           C  
ATOM    345  OG  SER A  39      -0.888  -2.036  -0.259  1.00 91.16           O  
ATOM    346  H   SER A  39      -2.858  -2.758   1.075  1.00 91.16           H  
ATOM    347  HA  SER A  39      -3.834  -2.511  -1.683  1.00 91.16           H  
ATOM    348  HB2 SER A  39      -1.561  -1.608  -2.135  1.00 91.16           H  
ATOM    349  HB3 SER A  39      -2.393  -0.770  -0.801  1.00 91.16           H  
ATOM    350  HG  SER A  39      -1.279  -2.240   0.594  1.00 91.16           H  
ATOM    351  N   LEU A  40      -2.244  -4.119  -2.969  1.00 92.36           N  
ATOM    352  CA  LEU A  40      -1.363  -5.076  -3.621  1.00 92.36           C  
ATOM    353  C   LEU A  40       0.100  -4.814  -3.238  1.00 92.36           C  
ATOM    354  O   LEU A  40       0.485  -3.695  -2.894  1.00 92.36           O  
ATOM    355  CB  LEU A  40      -1.569  -4.991  -5.141  1.00 92.36           C  
ATOM    356  CG  LEU A  40      -2.984  -5.360  -5.615  1.00 92.36           C  
ATOM    357  CD1 LEU A  40      -3.038  -5.353  -7.138  1.00 92.36           C  
ATOM    358  CD2 LEU A  40      -3.457  -6.721  -5.105  1.00 92.36           C  
ATOM    359  H   LEU A  40      -2.535  -3.315  -3.508  1.00 92.36           H  
ATOM    360  HA  LEU A  40      -1.609  -6.083  -3.284  1.00 92.36           H  
ATOM    361  HB2 LEU A  40      -1.343  -3.977  -5.470  1.00 92.36           H  
ATOM    362  HB3 LEU A  40      -0.854  -5.654  -5.628  1.00 92.36           H  
ATOM    363  HG  LEU A  40      -3.677  -4.595  -5.267  1.00 92.36           H  
ATOM    364 HD11 LEU A  40      -4.059  -5.545  -7.469  1.00 92.36           H  
ATOM    365 HD12 LEU A  40      -2.735  -4.374  -7.511  1.00 92.36           H  
ATOM    366 HD13 LEU A  40      -2.379  -6.120  -7.544  1.00 92.36           H  
ATOM    367 HD21 LEU A  40      -4.399  -6.982  -5.587  1.00 92.36           H  
ATOM    368 HD22 LEU A  40      -3.629  -6.689  -4.029  1.00 92.36           H  
ATOM    369 HD23 LEU A  40      -2.721  -7.491  -5.337  1.00 92.36           H  
ATOM    370  N   TRP A  41       0.932  -5.848  -3.342  1.00 93.29           N  
ATOM    371  CA  TRP A  41       2.377  -5.673  -3.270  1.00 93.29           C  
ATOM    372  C   TRP A  41       2.856  -4.881  -4.486  1.00 93.29           C  
ATOM    373  O   TRP A  41       2.686  -5.315  -5.626  1.00 93.29           O  
ATOM    374  CB  TRP A  41       3.067  -7.034  -3.208  1.00 93.29           C  
ATOM    375  CG  TRP A  41       2.984  -7.730  -1.893  1.00 93.29           C  
ATOM    376  CD1 TRP A  41       2.236  -8.824  -1.630  1.00 93.29           C  
ATOM    377  CD2 TRP A  41       3.696  -7.416  -0.660  1.00 93.29           C  
ATOM    378  CE2 TRP A  41       3.321  -8.374   0.328  1.00 93.29           C  
ATOM    379  CE3 TRP A  41       4.624  -6.422  -0.280  1.00 93.29           C  
ATOM    380  NE1 TRP A  41       2.449  -9.222  -0.324  1.00 93.29           N  
ATOM    381  CZ2 TRP A  41       3.840  -8.345   1.630  1.00 93.29           C  
ATOM    382  CZ3 TRP A  41       5.144  -6.376   1.028  1.00 93.29           C  
ATOM    383  CH2 TRP A  41       4.754  -7.336   1.981  1.00 93.29           C  
ATOM    384  H   TRP A  41       0.573  -6.719  -3.704  1.00 93.29           H  
ATOM    385  HA  TRP A  41       2.624  -5.112  -2.369  1.00 93.29           H  
ATOM    386  HB2 TRP A  41       2.621  -7.681  -3.963  1.00 93.29           H  
ATOM    387  HB3 TRP A  41       4.122  -6.908  -3.450  1.00 93.29           H  
ATOM    388  HD1 TRP A  41       1.608  -9.321  -2.354  1.00 93.29           H  
ATOM    389  HE1 TRP A  41       2.103 -10.093   0.052  1.00 93.29           H  
ATOM    390  HE3 TRP A  41       4.912  -5.670  -1.000  1.00 93.29           H  
ATOM    391  HZ2 TRP A  41       3.563  -9.101   2.349  1.00 93.29           H  
ATOM    392  HZ3 TRP A  41       5.840  -5.599   1.307  1.00 93.29           H  
ATOM    393  HH2 TRP A  41       5.168  -7.306   2.978  1.00 93.29           H  
ATOM    394  N   THR A  42       3.506  -3.752  -4.231  1.00 94.26           N  
ATOM    395  CA  THR A  42       3.981  -2.819  -5.256  1.00 94.26           C  
ATOM    396  C   THR A  42       5.475  -2.591  -5.097  1.00 94.26           C  
ATOM    397  O   THR A  42       5.986  -2.518  -3.982  1.00 94.26           O  
ATOM    398  CB  THR A  42       3.197  -1.510  -5.161  1.00 94.26           C  
ATOM    399  CG2 THR A  42       3.719  -0.434  -6.103  1.00 94.26           C  
ATOM    400  OG1 THR A  42       1.866  -1.758  -5.526  1.00 94.26           O  
ATOM    401  H   THR A  42       3.546  -3.446  -3.270  1.00 94.26           H  
ATOM    402  HA  THR A  42       3.799  -3.237  -6.246  1.00 94.26           H  
ATOM    403  HB  THR A  42       3.226  -1.148  -4.133  1.00 94.26           H  
ATOM    404  HG1 THR A  42       1.311  -1.066  -5.157  1.00 94.26           H  
ATOM    405 HG21 THR A  42       3.006   0.389  -6.143  1.00 94.26           H  
ATOM    406 HG22 THR A  42       3.853  -0.837  -7.108  1.00 94.26           H  
ATOM    407 HG23 THR A  42       4.660  -0.046  -5.712  1.00 94.26           H  
ATOM    408  N   LYS A  43       6.214  -2.519  -6.204  1.00 93.61           N  
ATOM    409  CA  LYS A  43       7.675  -2.378  -6.176  1.00 93.61           C  
ATOM    410  C   LYS A  43       8.077  -1.089  -5.451  1.00 93.61           C  
ATOM    411  O   LYS A  43       7.466  -0.043  -5.660  1.00 93.61           O  
ATOM    412  CB  LYS A  43       8.192  -2.446  -7.617  1.00 93.61           C  
ATOM    413  CG  LYS A  43       9.700  -2.720  -7.711  1.00 93.61           C  
ATOM    414  CD  LYS A  43      10.033  -3.101  -9.160  1.00 93.61           C  
ATOM    415  CE  LYS A  43      11.499  -3.504  -9.335  1.00 93.61           C  
ATOM    416  NZ  LYS A  43      11.682  -4.274 -10.594  1.00 93.61           N1+
ATOM    417  H   LYS A  43       5.742  -2.539  -7.097  1.00 93.61           H  
ATOM    418  HA  LYS A  43       8.085  -3.219  -5.617  1.00 93.61           H  
ATOM    419  HB2 LYS A  43       7.667  -3.260  -8.118  1.00 93.61           H  
ATOM    420  HB3 LYS A  43       7.953  -1.519  -8.137  1.00 93.61           H  
ATOM    421  HG2 LYS A  43      10.261  -1.834  -7.413  1.00 93.61           H  
ATOM    422  HG3 LYS A  43       9.959  -3.552  -7.057  1.00 93.61           H  
ATOM    423  HD2 LYS A  43       9.800  -2.265  -9.820  1.00 93.61           H  
ATOM    424  HD3 LYS A  43       9.406  -3.948  -9.438  1.00 93.61           H  
ATOM    425  HE2 LYS A  43      12.117  -2.606  -9.328  1.00 93.61           H  
ATOM    426  HE3 LYS A  43      11.784  -4.128  -8.488  1.00 93.61           H  
ATOM    427  HZ1 LYS A  43      12.648  -4.528 -10.742  1.00 93.61           H  
ATOM    428  HZ2 LYS A  43      11.160  -5.138 -10.557  1.00 93.61           H  
ATOM    429  HZ3 LYS A  43      11.341  -3.759 -11.393  1.00 93.61           H  
ATOM    430  N   LEU A  44       9.097  -1.160  -4.596  1.00 93.16           N  
ATOM    431  CA  LEU A  44       9.586  -0.009  -3.832  1.00 93.16           C  
ATOM    432  C   LEU A  44       9.904   1.166  -4.773  1.00 93.16           C  
ATOM    433  O   LEU A  44      10.628   0.996  -5.753  1.00 93.16           O  
ATOM    434  CB  LEU A  44      10.824  -0.433  -3.018  1.00 93.16           C  
ATOM    435  CG  LEU A  44      11.415   0.682  -2.133  1.00 93.16           C  
ATOM    436  CD1 LEU A  44      10.473   1.043  -0.988  1.00 93.16           C  
ATOM    437  CD2 LEU A  44      12.737   0.220  -1.517  1.00 93.16           C  
ATOM    438  H   LEU A  44       9.550  -2.054  -4.465  1.00 93.16           H  
ATOM    439  HA  LEU A  44       8.793   0.295  -3.149  1.00 93.16           H  
ATOM    440  HB2 LEU A  44      10.555  -1.278  -2.385  1.00 93.16           H  
ATOM    441  HB3 LEU A  44      11.591  -0.765  -3.718  1.00 93.16           H  
ATOM    442  HG  LEU A  44      11.613   1.572  -2.730  1.00 93.16           H  
ATOM    443 HD11 LEU A  44      10.244   0.159  -0.393  1.00 93.16           H  
ATOM    444 HD12 LEU A  44       9.551   1.474  -1.380  1.00 93.16           H  
ATOM    445 HD13 LEU A  44      10.932   1.793  -0.344  1.00 93.16           H  
ATOM    446 HD21 LEU A  44      12.568  -0.662  -0.898  1.00 93.16           H  
ATOM    447 HD22 LEU A  44      13.443  -0.013  -2.313  1.00 93.16           H  
ATOM    448 HD23 LEU A  44      13.149   1.026  -0.909  1.00 93.16           H  
ATOM    449  N   GLY A  45       9.375   2.349  -4.452  1.00 86.70           N  
ATOM    450  CA  GLY A  45       9.512   3.568  -5.259  1.00 86.70           C  
ATOM    451  C   GLY A  45       8.341   3.835  -6.213  1.00 86.70           C  
ATOM    452  O   GLY A  45       8.205   4.956  -6.699  1.00 86.70           O  
ATOM    453  H   GLY A  45       8.758   2.391  -3.654  1.00 86.70           H  
ATOM    454  HA2 GLY A  45       9.600   4.424  -4.591  1.00 86.70           H  
ATOM    455  HA3 GLY A  45      10.421   3.510  -5.858  1.00 86.70           H  
ATOM    456  N   SER A  46       7.464   2.856  -6.448  1.00 88.91           N  
ATOM    457  CA  SER A  46       6.199   3.065  -7.159  1.00 88.91           C  
ATOM    458  C   SER A  46       5.084   3.482  -6.183  1.00 88.91           C  
ATOM    459  O   SER A  46       5.090   3.035  -5.034  1.00 88.91           O  
ATOM    460  CB  SER A  46       5.811   1.806  -7.939  1.00 88.91           C  
ATOM    461  OG  SER A  46       6.802   1.490  -8.903  1.00 88.91           O  
ATOM    462  H   SER A  46       7.618   1.944  -6.041  1.00 88.91           H  
ATOM    463  HA  SER A  46       6.349   3.861  -7.888  1.00 88.91           H  
ATOM    464  HB2 SER A  46       5.716   0.968  -7.250  1.00 88.91           H  
ATOM    465  HB3 SER A  46       4.855   1.965  -8.438  1.00 88.91           H  
ATOM    466  HG  SER A  46       6.923   2.249  -9.478  1.00 88.91           H  
ATOM    467  N   PRO A  47       4.120   4.330  -6.598  1.00 87.42           N  
ATOM    468  CA  PRO A  47       2.951   4.649  -5.778  1.00 87.42           C  
ATOM    469  C   PRO A  47       2.164   3.384  -5.425  1.00 87.42           C  
ATOM    470  O   PRO A  47       1.881   2.573  -6.305  1.00 87.42           O  
ATOM    471  CB  PRO A  47       2.098   5.618  -6.605  1.00 87.42           C  
ATOM    472  CG  PRO A  47       3.086   6.205  -7.611  1.00 87.42           C  
ATOM    473  CD  PRO A  47       4.063   5.058  -7.856  1.00 87.42           C  
ATOM    474  HA  PRO A  47       3.283   5.141  -4.864  1.00 87.42           H  
ATOM    475  HB2 PRO A  47       1.654   6.392  -5.978  1.00 87.42           H  
ATOM    476  HB3 PRO A  47       1.319   5.078  -7.144  1.00 87.42           H  
ATOM    477  HG2 PRO A  47       3.615   7.042  -7.155  1.00 87.42           H  
ATOM    478  HG3 PRO A  47       2.590   6.517  -8.530  1.00 87.42           H  
ATOM    479  HD2 PRO A  47       3.677   4.403  -8.637  1.00 87.42           H  
ATOM    480  HD3 PRO A  47       5.035   5.463  -8.140  1.00 87.42           H  
ATOM    481  N   VAL A  48       1.812   3.218  -4.150  1.00 89.82           N  
ATOM    482  CA  VAL A  48       1.040   2.063  -3.686  1.00 89.82           C  
ATOM    483  C   VAL A  48      -0.434   2.442  -3.660  1.00 89.82           C  
ATOM    484  O   VAL A  48      -0.850   3.278  -2.862  1.00 89.82           O  
ATOM    485  CB  VAL A  48       1.516   1.559  -2.311  1.00 89.82           C  
ATOM    486  CG1 VAL A  48       0.824   0.232  -1.978  1.00 89.82           C  
ATOM    487  CG2 VAL A  48       3.034   1.340  -2.255  1.00 89.82           C  
ATOM    488  H   VAL A  48       2.021   3.941  -3.476  1.00 89.82           H  
ATOM    489  HA  VAL A  48       1.171   1.243  -4.392  1.00 89.82           H  
ATOM    490  HB  VAL A  48       1.261   2.294  -1.548  1.00 89.82           H  
ATOM    491 HG11 VAL A  48      -0.250   0.394  -1.886  1.00 89.82           H  
ATOM    492 HG12 VAL A  48       1.193  -0.166  -1.033  1.00 89.82           H  
ATOM    493 HG13 VAL A  48       1.010  -0.508  -2.757  1.00 89.82           H  
ATOM    494 HG21 VAL A  48       3.551   2.295  -2.346  1.00 89.82           H  
ATOM    495 HG22 VAL A  48       3.356   0.692  -3.070  1.00 89.82           H  
ATOM    496 HG23 VAL A  48       3.309   0.895  -1.299  1.00 89.82           H  
ATOM    497  N   GLU A  49      -1.219   1.832  -4.538  1.00 90.47           N  
ATOM    498  CA  GLU A  49      -2.674   1.984  -4.563  1.00 90.47           C  
ATOM    499  C   GLU A  49      -3.297   1.335  -3.322  1.00 90.47           C  
ATOM    500  O   GLU A  49      -3.068   0.154  -3.053  1.00 90.47           O  
ATOM    501  CB  GLU A  49      -3.207   1.341  -5.853  1.00 90.47           C  
ATOM    502  CG  GLU A  49      -2.898   2.168  -7.111  1.00 90.47           C  
ATOM    503  CD  GLU A  49      -3.524   3.570  -7.083  1.00 90.47           C  
ATOM    504  OE1 GLU A  49      -2.848   4.505  -7.566  1.00 90.47           O  
ATOM    505  OE2 GLU A  49      -4.648   3.707  -6.541  1.00 90.47           O1-
ATOM    506  H   GLU A  49      -0.803   1.222  -5.227  1.00 90.47           H  
ATOM    507  HA  GLU A  49      -2.939   3.041  -4.558  1.00 90.47           H  
ATOM    508  HB2 GLU A  49      -4.283   1.189  -5.774  1.00 90.47           H  
ATOM    509  HB3 GLU A  49      -2.761   0.353  -5.967  1.00 90.47           H  
ATOM    510  HG2 GLU A  49      -3.280   1.627  -7.977  1.00 90.47           H  
ATOM    511  HG3 GLU A  49      -1.817   2.245  -7.223  1.00 90.47           H  
ATOM    512  N   LEU A  50      -4.074   2.090  -2.548  1.00 88.85           N  
ATOM    513  CA  LEU A  50      -4.773   1.587  -1.367  1.00 88.85           C  
ATOM    514  C   LEU A  50      -6.228   2.045  -1.394  1.00 88.85           C  
ATOM    515  O   LEU A  50      -6.509   3.235  -1.548  1.00 88.85           O  
ATOM    516  CB  LEU A  50      -4.040   2.058  -0.098  1.00 88.85           C  
ATOM    517  CG  LEU A  50      -4.628   1.516   1.221  1.00 88.85           C  
ATOM    518  CD1 LEU A  50      -4.423   0.010   1.383  1.00 88.85           C  
ATOM    519  CD2 LEU A  50      -3.943   2.218   2.389  1.00 88.85           C  
ATOM    520  H   LEU A  50      -4.210   3.058  -2.802  1.00 88.85           H  
ATOM    521  HA  LEU A  50      -4.767   0.497  -1.388  1.00 88.85           H  
ATOM    522  HB2 LEU A  50      -2.993   1.761  -0.166  1.00 88.85           H  
ATOM    523  HB3 LEU A  50      -4.077   3.147  -0.075  1.00 88.85           H  
ATOM    524  HG  LEU A  50      -5.694   1.737   1.272  1.00 88.85           H  
ATOM    525 HD11 LEU A  50      -3.360  -0.231   1.343  1.00 88.85           H  
ATOM    526 HD12 LEU A  50      -4.956  -0.527   0.599  1.00 88.85           H  
ATOM    527 HD13 LEU A  50      -4.832  -0.314   2.340  1.00 88.85           H  
ATOM    528 HD21 LEU A  50      -4.282   1.794   3.334  1.00 88.85           H  
ATOM    529 HD22 LEU A  50      -2.861   2.110   2.309  1.00 88.85           H  
ATOM    530 HD23 LEU A  50      -4.207   3.275   2.362  1.00 88.85           H  
ATOM    531  N   LEU A  51      -7.149   1.103  -1.185  1.00 83.45           N  
ATOM    532  CA  LEU A  51      -8.556   1.424  -0.980  1.00 83.45           C  
ATOM    533  C   LEU A  51      -8.711   2.105   0.378  1.00 83.45           C  
ATOM    534  O   LEU A  51      -8.516   1.459   1.409  1.00 83.45           O  
ATOM    535  CB  LEU A  51      -9.418   0.156  -1.074  1.00 83.45           C  
ATOM    536  CG  LEU A  51      -9.471  -0.480  -2.469  1.00 83.45           C  
ATOM    537  CD1 LEU A  51     -10.092  -1.859  -2.344  1.00 83.45           C  
ATOM    538  CD2 LEU A  51     -10.349   0.328  -3.418  1.00 83.45           C  
ATOM    539  H   LEU A  51      -6.855   0.144  -1.064  1.00 83.45           H  
ATOM    540  HA  LEU A  51      -8.878   2.121  -1.753  1.00 83.45           H  
ATOM    541  HB2 LEU A  51      -9.030  -0.587  -0.377  1.00 83.45           H  
ATOM    542  HB3 LEU A  51     -10.433   0.396  -0.759  1.00 83.45           H  
ATOM    543  HG  LEU A  51      -8.468  -0.581  -2.885  1.00 83.45           H  
ATOM    544 HD11 LEU A  51     -11.082  -1.748  -1.902  1.00 83.45           H  
ATOM    545 HD12 LEU A  51     -10.188  -2.314  -3.330  1.00 83.45           H  
ATOM    546 HD13 LEU A  51      -9.473  -2.493  -1.709  1.00 83.45           H  
ATOM    547 HD21 LEU A  51     -10.400  -0.166  -4.388  1.00 83.45           H  
ATOM    548 HD22 LEU A  51      -9.903   1.313  -3.554  1.00 83.45           H  
ATOM    549 HD23 LEU A  51     -11.353   0.443  -3.010  1.00 83.45           H  
ATOM    550  N   THR A  52      -9.029   3.397   0.381  1.00 77.59           N  
ATOM    551  CA  THR A  52      -9.253   4.169   1.617  1.00 77.59           C  
ATOM    552  C   THR A  52     -10.719   4.380   1.951  1.00 77.59           C  
ATOM    553  O   THR A  52     -11.041   4.771   3.066  1.00 77.59           O  
ATOM    554  CB  THR A  52      -8.505   5.499   1.608  1.00 77.59           C  
ATOM    555  CG2 THR A  52      -6.996   5.236   1.641  1.00 77.59           C  
ATOM    556  OG1 THR A  52      -8.825   6.250   0.458  1.00 77.59           O  
ATOM    557  H   THR A  52      -9.098   3.873  -0.507  1.00 77.59           H  
ATOM    558  HA  THR A  52      -8.855   3.607   2.462  1.00 77.59           H  
ATOM    559  HB  THR A  52      -8.777   6.064   2.500  1.00 77.59           H  
ATOM    560  HG1 THR A  52      -9.746   6.516   0.511  1.00 77.59           H  
ATOM    561 HG21 THR A  52      -6.607   5.116   0.630  1.00 77.59           H  
ATOM    562 HG22 THR A  52      -6.787   4.321   2.195  1.00 77.59           H  
ATOM    563 HG23 THR A  52      -6.498   6.049   2.169  1.00 77.59           H  
ATOM    564  N   MET A  53     -11.601   4.116   0.990  1.00 71.41           N  
ATOM    565  CA  MET A  53     -13.048   4.022   1.159  1.00 71.41           C  
ATOM    566  C   MET A  53     -13.570   2.930   0.217  1.00 71.41           C  
ATOM    567  O   MET A  53     -12.866   2.580  -0.740  1.00 71.41           O  
ATOM    568  CB  MET A  53     -13.722   5.361   0.825  1.00 71.41           C  
ATOM    569  CG  MET A  53     -13.254   6.523   1.710  1.00 71.41           C  
ATOM    570  SD  MET A  53     -14.248   8.037   1.599  1.00 71.41           S  
ATOM    571  CE  MET A  53     -14.517   8.125  -0.180  1.00 71.41           C  
ATOM    572  H   MET A  53     -11.241   3.777   0.109  1.00 71.41           H  
ATOM    573  HA  MET A  53     -13.275   3.749   2.190  1.00 71.41           H  
ATOM    574  HB2 MET A  53     -14.800   5.260   0.950  1.00 71.41           H  
ATOM    575  HB3 MET A  53     -13.522   5.600  -0.219  1.00 71.41           H  
ATOM    576  HG2 MET A  53     -13.260   6.197   2.750  1.00 71.41           H  
ATOM    577  HG3 MET A  53     -12.227   6.770   1.440  1.00 71.41           H  
ATOM    578  HE1 MET A  53     -15.155   7.305  -0.511  1.00 71.41           H  
ATOM    579  HE2 MET A  53     -14.990   9.074  -0.433  1.00 71.41           H  
ATOM    580  HE3 MET A  53     -13.538   8.062  -0.655  1.00 71.41           H  
ATOM    581  N   PRO A  54     -14.792   2.410   0.423  1.00 69.48           N  
ATOM    582  CA  PRO A  54     -15.412   1.492  -0.524  1.00 69.48           C  
ATOM    583  C   PRO A  54     -15.346   2.037  -1.959  1.00 69.48           C  
ATOM    584  O   PRO A  54     -15.835   3.127  -2.248  1.00 69.48           O  
ATOM    585  CB  PRO A  54     -16.848   1.301  -0.025  1.00 69.48           C  
ATOM    586  CG  PRO A  54     -16.720   1.526   1.482  1.00 69.48           C  
ATOM    587  CD  PRO A  54     -15.667   2.627   1.569  1.00 69.48           C  
ATOM    588  HA  PRO A  54     -14.890   0.537  -0.466  1.00 69.48           H  
ATOM    589  HB2 PRO A  54     -17.503   2.062  -0.448  1.00 69.48           H  
ATOM    590  HB3 PRO A  54     -17.225   0.304  -0.252  1.00 69.48           H  
ATOM    591  HG2 PRO A  54     -16.346   0.620   1.959  1.00 69.48           H  
ATOM    592  HG3 PRO A  54     -17.666   1.833   1.929  1.00 69.48           H  
ATOM    593  HD2 PRO A  54     -15.125   2.550   2.512  1.00 69.48           H  
ATOM    594  HD3 PRO A  54     -16.155   3.598   1.485  1.00 69.48           H  
ATOM    595  N   GLY A  55     -14.676   1.299  -2.847  1.00 70.17           N  
ATOM    596  CA  GLY A  55     -14.528   1.645  -4.265  1.00 70.17           C  
ATOM    597  C   GLY A  55     -13.536   2.766  -4.606  1.00 70.17           C  
ATOM    598  O   GLY A  55     -13.292   2.987  -5.789  1.00 70.17           O  
ATOM    599  H   GLY A  55     -14.254   0.440  -2.524  1.00 70.17           H  
ATOM    600  HA2 GLY A  55     -15.502   1.947  -4.651  1.00 70.17           H  
ATOM    601  HA3 GLY A  55     -14.215   0.755  -4.811  1.00 70.17           H  
ATOM    602  N   ILE A  56     -12.931   3.453  -3.628  1.00 78.10           N  
ATOM    603  CA  ILE A  56     -11.951   4.519  -3.897  1.00 78.10           C  
ATOM    604  C   ILE A  56     -10.545   4.021  -3.580  1.00 78.10           C  
ATOM    605  O   ILE A  56     -10.127   4.007  -2.420  1.00 78.10           O  
ATOM    606  CB  ILE A  56     -12.298   5.848  -3.190  1.00 78.10           C  
ATOM    607  CG1 ILE A  56     -13.765   6.233  -3.511  1.00 78.10           C  
ATOM    608  CG2 ILE A  56     -11.277   6.928  -3.612  1.00 78.10           C  
ATOM    609  CD1 ILE A  56     -14.125   7.723  -3.477  1.00 78.10           C  
ATOM    610  H   ILE A  56     -13.128   3.208  -2.669  1.00 78.10           H  
ATOM    611  HA  ILE A  56     -11.966   4.748  -4.963  1.00 78.10           H  
ATOM    612  HB  ILE A  56     -12.208   5.712  -2.112  1.00 78.10           H  
ATOM    613 HG12 ILE A  56     -14.410   5.712  -2.803  1.00 78.10           H  
ATOM    614 HG13 ILE A  56     -14.025   5.872  -4.506  1.00 78.10           H  
ATOM    615 HG21 ILE A  56     -11.447   7.855  -3.063  1.00 78.10           H  
ATOM    616 HG22 ILE A  56     -11.355   7.121  -4.682  1.00 78.10           H  
ATOM    617 HG23 ILE A  56     -10.260   6.611  -3.384  1.00 78.10           H  
ATOM    618 HD11 ILE A  56     -13.618   8.247  -2.668  1.00 78.10           H  
ATOM    619 HD12 ILE A  56     -15.204   7.835  -3.369  1.00 78.10           H  
ATOM    620 HD13 ILE A  56     -13.820   8.185  -4.416  1.00 78.10           H  
ATOM    621  N   SER A  57      -9.819   3.636  -4.632  1.00 81.38           N  
ATOM    622  CA  SER A  57      -8.372   3.423  -4.574  1.00 81.38           C  
ATOM    623  C   SER A  57      -7.673   4.750  -4.796  1.00 81.38           C  
ATOM    624  O   SER A  57      -8.008   5.472  -5.736  1.00 81.38           O  
ATOM    625  CB  SER A  57      -7.892   2.411  -5.614  1.00 81.38           C  
ATOM    626  OG  SER A  57      -6.530   2.124  -5.372  1.00 81.38           O  
ATOM    627  H   SER A  57     -10.247   3.687  -5.546  1.00 81.38           H  
ATOM    628  HA  SER A  57      -8.101   3.042  -3.589  1.00 81.38           H  
ATOM    629  HB2 SER A  57      -8.017   2.809  -6.621  1.00 81.38           H  
ATOM    630  HB3 SER A  57      -8.470   1.492  -5.516  1.00 81.38           H  
ATOM    631  HG  SER A  57      -5.972   2.744  -5.848  1.00 81.38           H  
ATOM    632  N   GLN A  58      -6.716   5.071  -3.933  1.00 84.46           N  
ATOM    633  CA  GLN A  58      -5.856   6.228  -4.124  1.00 84.46           C  
ATOM    634  C   GLN A  58      -4.374   5.840  -4.058  1.00 84.46           C  
ATOM    635  O   GLN A  58      -3.990   5.015  -3.218  1.00 84.46           O  
ATOM    636  CB  GLN A  58      -6.231   7.359  -3.153  1.00 84.46           C  
ATOM    637  CG  GLN A  58      -6.114   6.992  -1.665  1.00 84.46           C  
ATOM    638  CD  GLN A  58      -6.445   8.165  -0.745  1.00 84.46           C  
ATOM    639  NE2 GLN A  58      -6.243   8.033   0.543  1.00 84.46           N  
ATOM    640  OE1 GLN A  58      -6.867   9.238  -1.140  1.00 84.46           O  
ATOM    641  H   GLN A  58      -6.500   4.431  -3.182  1.00 84.46           H  
ATOM    642  HA  GLN A  58      -6.045   6.610  -5.128  1.00 84.46           H  
ATOM    643  HB2 GLN A  58      -5.585   8.213  -3.356  1.00 84.46           H  
ATOM    644  HB3 GLN A  58      -7.258   7.662  -3.355  1.00 84.46           H  
ATOM    645  HG2 GLN A  58      -6.803   6.177  -1.444  1.00 84.46           H  
ATOM    646  HG3 GLN A  58      -5.099   6.658  -1.450  1.00 84.46           H  
ATOM    647 HE21 GLN A  58      -6.078   7.100   0.893  1.00 84.46           H  
ATOM    648 HE22 GLN A  58      -6.626   8.777   1.109  1.00 84.46           H  
ATOM    649  N   PRO A  59      -3.517   6.478  -4.875  1.00 88.87           N  
ATOM    650  CA  PRO A  59      -2.079   6.299  -4.790  1.00 88.87           C  
ATOM    651  C   PRO A  59      -1.552   6.927  -3.502  1.00 88.87           C  
ATOM    652  O   PRO A  59      -1.579   8.148  -3.320  1.00 88.87           O  
ATOM    653  CB  PRO A  59      -1.488   6.987  -6.026  1.00 88.87           C  
ATOM    654  CG  PRO A  59      -2.552   8.006  -6.427  1.00 88.87           C  
ATOM    655  CD  PRO A  59      -3.860   7.364  -5.980  1.00 88.87           C  
ATOM    656  HA  PRO A  59      -1.833   5.238  -4.817  1.00 88.87           H  
ATOM    657  HB2 PRO A  59      -1.345   6.264  -6.829  1.00 88.87           H  
ATOM    658  HB3 PRO A  59      -0.538   7.475  -5.809  1.00 88.87           H  
ATOM    659  HG2 PRO A  59      -2.398   8.934  -5.876  1.00 88.87           H  
ATOM    660  HG3 PRO A  59      -2.546   8.193  -7.501  1.00 88.87           H  
ATOM    661  HD2 PRO A  59      -4.274   6.769  -6.795  1.00 88.87           H  
ATOM    662  HD3 PRO A  59      -4.568   8.135  -5.677  1.00 88.87           H  
ATOM    663  N   ILE A  60      -0.987   6.102  -2.629  1.00 89.29           N  
ATOM    664  CA  ILE A  60      -0.254   6.549  -1.451  1.00 89.29           C  
ATOM    665  C   ILE A  60       1.240   6.472  -1.753  1.00 89.29           C  
ATOM    666  O   ILE A  60       1.793   5.420  -2.082  1.00 89.29           O  
ATOM    667  CB  ILE A  60      -0.661   5.742  -0.209  1.00 89.29           C  
ATOM    668  CG1 ILE A  60      -2.182   5.760   0.062  1.00 89.29           C  
ATOM    669  CG2 ILE A  60       0.104   6.240   1.033  1.00 89.29           C  
ATOM    670  CD1 ILE A  60      -2.781   7.149   0.316  1.00 89.29           C  
ATOM    671  H   ILE A  60      -1.050   5.108  -2.800  1.00 89.29           H  
ATOM    672  HA  ILE A  60      -0.503   7.591  -1.250  1.00 89.29           H  
ATOM    673  HB  ILE A  60      -0.384   4.704  -0.394  1.00 89.29           H  
ATOM    674 HG12 ILE A  60      -2.706   5.304  -0.778  1.00 89.29           H  
ATOM    675 HG13 ILE A  60      -2.384   5.136   0.932  1.00 89.29           H  
ATOM    676 HG21 ILE A  60       0.022   7.323   1.134  1.00 89.29           H  
ATOM    677 HG22 ILE A  60      -0.303   5.767   1.927  1.00 89.29           H  
ATOM    678 HG23 ILE A  60       1.156   5.967   0.954  1.00 89.29           H  
ATOM    679 HD11 ILE A  60      -3.826   7.023   0.599  1.00 89.29           H  
ATOM    680 HD12 ILE A  60      -2.726   7.759  -0.585  1.00 89.29           H  
ATOM    681 HD13 ILE A  60      -2.267   7.652   1.136  1.00 89.29           H  
ATOM    682  N   LYS A  61       1.915   7.617  -1.638  1.00 89.00           N  
ATOM    683  CA  LYS A  61       3.377   7.665  -1.704  1.00 89.00           C  
ATOM    684  C   LYS A  61       3.957   7.048  -0.441  1.00 89.00           C  
ATOM    685  O   LYS A  61       3.451   7.299   0.650  1.00 89.00           O  
ATOM    686  CB  LYS A  61       3.878   9.103  -1.882  1.00 89.00           C  
ATOM    687  CG  LYS A  61       3.525   9.647  -3.272  1.00 89.00           C  
ATOM    688  CD  LYS A  61       4.158  11.025  -3.487  1.00 89.00           C  
ATOM    689  CE  LYS A  61       3.816  11.520  -4.896  1.00 89.00           C  
ATOM    690  NZ  LYS A  61       4.473  12.816  -5.198  1.00 89.00           N1+
ATOM    691  H   LYS A  61       1.405   8.433  -1.331  1.00 89.00           H  
ATOM    692  HA  LYS A  61       3.712   7.058  -2.545  1.00 89.00           H  
ATOM    693  HB2 LYS A  61       3.446   9.741  -1.111  1.00 89.00           H  
ATOM    694  HB3 LYS A  61       4.961   9.109  -1.767  1.00 89.00           H  
ATOM    695  HG2 LYS A  61       3.900   8.960  -4.030  1.00 89.00           H  
ATOM    696  HG3 LYS A  61       2.442   9.726  -3.371  1.00 89.00           H  
ATOM    697  HD2 LYS A  61       5.239  10.942  -3.377  1.00 89.00           H  
ATOM    698  HD3 LYS A  61       3.771  11.720  -2.742  1.00 89.00           H  
ATOM    699  HE2 LYS A  61       4.137  10.764  -5.612  1.00 89.00           H  
ATOM    700  HE3 LYS A  61       2.733  11.612  -4.980  1.00 89.00           H  
ATOM    701  HZ1 LYS A  61       5.477  12.720  -5.139  1.00 89.00           H  
ATOM    702  HZ2 LYS A  61       4.240  13.112  -6.135  1.00 89.00           H  
ATOM    703  HZ3 LYS A  61       4.171  13.528  -4.548  1.00 89.00           H  
ATOM    704  N   THR A  62       5.052   6.315  -0.581  1.00 90.43           N  
ATOM    705  CA  THR A  62       5.794   5.762   0.550  1.00 90.43           C  
ATOM    706  C   THR A  62       7.238   6.239   0.547  1.00 90.43           C  
ATOM    707  O   THR A  62       7.783   6.584  -0.502  1.00 90.43           O  
ATOM    708  CB  THR A  62       5.741   4.231   0.583  1.00 90.43           C  
ATOM    709  CG2 THR A  62       4.312   3.696   0.625  1.00 90.43           C  
ATOM    710  OG1 THR A  62       6.379   3.680  -0.547  1.00 90.43           O  
ATOM    711  H   THR A  62       5.411   6.117  -1.504  1.00 90.43           H  
ATOM    712  HA  THR A  62       5.344   6.119   1.476  1.00 90.43           H  
ATOM    713  HB  THR A  62       6.258   3.898   1.483  1.00 90.43           H  
ATOM    714  HG1 THR A  62       7.322   3.827  -0.443  1.00 90.43           H  
ATOM    715 HG21 THR A  62       3.776   4.151   1.458  1.00 90.43           H  
ATOM    716 HG22 THR A  62       3.792   3.919  -0.306  1.00 90.43           H  
ATOM    717 HG23 THR A  62       4.339   2.615   0.763  1.00 90.43           H  
ATOM    718  N   ASP A  63       7.867   6.237   1.716  1.00 91.00           N  
ATOM    719  CA  ASP A  63       9.317   6.375   1.827  1.00 91.00           C  
ATOM    720  C   ASP A  63      10.047   5.060   1.459  1.00 91.00           C  
ATOM    721  O   ASP A  63       9.439   4.058   1.064  1.00 91.00           O  
ATOM    722  CB  ASP A  63       9.676   6.924   3.225  1.00 91.00           C  
ATOM    723  CG  ASP A  63       9.540   5.921   4.380  1.00 91.00           C  
ATOM    724  OD1 ASP A  63       9.288   4.725   4.122  1.00 91.00           O  
ATOM    725  OD2 ASP A  63       9.771   6.310   5.543  1.00 91.00           O1-
ATOM    726  H   ASP A  63       7.356   5.959   2.541  1.00 91.00           H  
ATOM    727  HA  ASP A  63       9.643   7.124   1.104  1.00 91.00           H  
ATOM    728  HB2 ASP A  63       9.052   7.793   3.436  1.00 91.00           H  
ATOM    729  HB3 ASP A  63      10.710   7.269   3.198  1.00 91.00           H  
ATOM    730  N   ASN A  64      11.374   5.043   1.619  1.00 91.34           N  
ATOM    731  CA  ASN A  64      12.217   3.873   1.337  1.00 91.34           C  
ATOM    732  C   ASN A  64      11.991   2.675   2.285  1.00 91.34           C  
ATOM    733  O   ASN A  64      12.502   1.579   2.023  1.00 91.34           O  
ATOM    734  CB  ASN A  64      13.690   4.315   1.353  1.00 91.34           C  
ATOM    735  CG  ASN A  64      14.077   5.122   0.127  1.00 91.34           C  
ATOM    736  ND2 ASN A  64      15.119   5.914   0.215  1.00 91.34           N  
ATOM    737  OD1 ASN A  64      13.479   5.035  -0.928  1.00 91.34           O  
ATOM    738  H   ASN A  64      11.817   5.888   1.951  1.00 91.34           H  
ATOM    739  HA  ASN A  64      11.974   3.520   0.335  1.00 91.34           H  
ATOM    740  HB2 ASN A  64      13.891   4.889   2.257  1.00 91.34           H  
ATOM    741  HB3 ASN A  64      14.332   3.435   1.360  1.00 91.34           H  
ATOM    742 HD21 ASN A  64      15.345   6.439  -0.618  1.00 91.34           H  
ATOM    743 HD22 ASN A  64      15.631   6.014   1.080  1.00 91.34           H  
ATOM    744  N   ASN A  65      11.245   2.866   3.372  1.00 92.29           N  
ATOM    745  CA  ASN A  65      10.877   1.848   4.355  1.00 92.29           C  
ATOM    746  C   ASN A  65       9.407   1.426   4.231  1.00 92.29           C  
ATOM    747  O   ASN A  65       8.920   0.684   5.078  1.00 92.29           O  
ATOM    748  CB  ASN A  65      11.234   2.370   5.752  1.00 92.29           C  
ATOM    749  CG  ASN A  65      12.729   2.491   5.954  1.00 92.29           C  
ATOM    750  ND2 ASN A  65      13.153   3.436   6.759  1.00 92.29           N  
ATOM    751  OD1 ASN A  65      13.530   1.751   5.397  1.00 92.29           O  
ATOM    752  H   ASN A  65      10.781   3.756   3.486  1.00 92.29           H  
ATOM    753  HA  ASN A  65      11.457   0.942   4.179  1.00 92.29           H  
ATOM    754  HB2 ASN A  65      10.765   3.343   5.894  1.00 92.29           H  
ATOM    755  HB3 ASN A  65      10.848   1.692   6.513  1.00 92.29           H  
ATOM    756 HD21 ASN A  65      14.148   3.495   6.922  1.00 92.29           H  
ATOM    757 HD22 ASN A  65      12.489   4.069   7.182  1.00 92.29           H  
ATOM    758  N   CYS A  66       8.731   1.843   3.156  1.00 92.38           N  
ATOM    759  CA  CYS A  66       7.308   1.616   2.922  1.00 92.38           C  
ATOM    760  C   CYS A  66       6.389   2.328   3.927  1.00 92.38           C  
ATOM    761  O   CYS A  66       5.207   2.000   3.988  1.00 92.38           O  
ATOM    762  CB  CYS A  66       7.005   0.117   2.775  1.00 92.38           C  
ATOM    763  SG  CYS A  66       8.006  -0.753   1.541  1.00 92.38           S  
ATOM    764  H   CYS A  66       9.184   2.508   2.545  1.00 92.38           H  
ATOM    765  HA  CYS A  66       7.090   2.060   1.951  1.00 92.38           H  
ATOM    766  HB2 CYS A  66       7.147  -0.369   3.741  1.00 92.38           H  
ATOM    767  HB3 CYS A  66       5.954  -0.002   2.512  1.00 92.38           H  
ATOM    768  N   ASN A  67       6.876   3.326   4.675  1.00 91.69           N  
ATOM    769  CA  ASN A  67       5.998   4.147   5.503  1.00 91.69           C  
ATOM    770  C   ASN A  67       5.201   5.097   4.602  1.00 91.69           C  
ATOM    771  O   ASN A  67       5.793   5.755   3.738  1.00 91.69           O  
ATOM    772  CB  ASN A  67       6.772   4.954   6.546  1.00 91.69           C  
ATOM    773  CG  ASN A  67       7.604   4.090   7.460  1.00 91.69           C  
ATOM    774  ND2 ASN A  67       8.884   4.354   7.535  1.00 91.69           N  
ATOM    775  OD1 ASN A  67       7.113   3.195   8.124  1.00 91.69           O  
ATOM    776  H   ASN A  67       7.831   3.629   4.547  1.00 91.69           H  
ATOM    777  HA  ASN A  67       5.325   3.476   6.037  1.00 91.69           H  
ATOM    778  HB2 ASN A  67       6.067   5.503   7.170  1.00 91.69           H  
ATOM    779  HB3 ASN A  67       7.403   5.686   6.043  1.00 91.69           H  
ATOM    780 HD21 ASN A  67       9.425   3.780   8.167  1.00 91.69           H  
ATOM    781 HD22 ASN A  67       9.266   5.060   6.922  1.00 91.69           H  
ATOM    782  N   PRO A  68       3.877   5.203   4.781  1.00 89.64           N  
ATOM    783  CA  PRO A  68       3.053   6.067   3.954  1.00 89.64           C  
ATOM    784  C   PRO A  68       3.306   7.547   4.276  1.00 89.64           C  
ATOM    785  O   PRO A  68       3.284   7.976   5.429  1.00 89.64           O  
ATOM    786  CB  PRO A  68       1.626   5.621   4.248  1.00 89.64           C  
ATOM    787  CG  PRO A  68       1.701   5.187   5.710  1.00 89.64           C  
ATOM    788  CD  PRO A  68       3.069   4.520   5.782  1.00 89.64           C  
ATOM    789  HA  PRO A  68       3.267   5.890   2.900  1.00 89.64           H  
ATOM    790  HB2 PRO A  68       1.378   4.760   3.627  1.00 89.64           H  
ATOM    791  HB3 PRO A  68       0.912   6.427   4.082  1.00 89.64           H  
ATOM    792  HG2 PRO A  68       1.670   6.055   6.368  1.00 89.64           H  
ATOM    793  HG3 PRO A  68       0.906   4.485   5.963  1.00 89.64           H  
ATOM    794  HD2 PRO A  68       3.486   4.634   6.783  1.00 89.64           H  
ATOM    795  HD3 PRO A  68       2.981   3.465   5.524  1.00 89.64           H  
ATOM    796  N   ILE A  69       3.507   8.354   3.238  1.00 88.94           N  
ATOM    797  CA  ILE A  69       3.689   9.805   3.332  1.00 88.94           C  
ATOM    798  C   ILE A  69       2.323  10.456   3.122  1.00 88.94           C  
ATOM    799  O   ILE A  69       1.944  10.820   2.007  1.00 88.94           O  
ATOM    800  CB  ILE A  69       4.760  10.309   2.339  1.00 88.94           C  
ATOM    801  CG1 ILE A  69       6.097   9.552   2.520  1.00 88.94           C  
ATOM    802  CG2 ILE A  69       4.969  11.825   2.540  1.00 88.94           C  
ATOM    803  CD1 ILE A  69       7.156   9.910   1.470  1.00 88.94           C  
ATOM    804  H   ILE A  69       3.494   7.940   2.317  1.00 88.94           H  
ATOM    805  HA  ILE A  69       4.034  10.054   4.335  1.00 88.94           H  
ATOM    806  HB  ILE A  69       4.406  10.133   1.323  1.00 88.94           H  
ATOM    807 HG12 ILE A  69       6.499   9.749   3.515  1.00 88.94           H  
ATOM    808 HG13 ILE A  69       5.925   8.479   2.436  1.00 88.94           H  
ATOM    809 HG21 ILE A  69       4.029  12.365   2.429  1.00 88.94           H  
ATOM    810 HG22 ILE A  69       5.660  12.215   1.792  1.00 88.94           H  
ATOM    811 HG23 ILE A  69       5.375  12.015   3.533  1.00 88.94           H  
ATOM    812 HD11 ILE A  69       8.021   9.259   1.597  1.00 88.94           H  
ATOM    813 HD12 ILE A  69       6.750   9.762   0.469  1.00 88.94           H  
ATOM    814 HD13 ILE A  69       7.487  10.941   1.589  1.00 88.94           H  
ATOM    815  N   ILE A  70       1.563  10.577   4.207  1.00 82.36           N  
ATOM    816  CA  ILE A  70       0.201  11.117   4.187  1.00 82.36           C  
ATOM    817  C   ILE A  70       0.206  12.503   4.821  1.00 82.36           C  
ATOM    818  O   ILE A  70       0.804  12.725   5.874  1.00 82.36           O  
ATOM    819  CB  ILE A  70      -0.778  10.153   4.880  1.00 82.36           C  
ATOM    820  CG1 ILE A  70      -0.775   8.781   4.179  1.00 82.36           C  
ATOM    821  CG2 ILE A  70      -2.215  10.704   4.859  1.00 82.36           C  
ATOM    822  CD1 ILE A  70      -1.196   7.678   5.138  1.00 82.36           C  
ATOM    823  H   ILE A  70       1.925  10.218   5.079  1.00 82.36           H  
ATOM    824  HA  ILE A  70      -0.131  11.221   3.154  1.00 82.36           H  
ATOM    825  HB  ILE A  70      -0.459  10.032   5.915  1.00 82.36           H  
ATOM    826 HG12 ILE A  70       0.215   8.525   3.804  1.00 82.36           H  
ATOM    827 HG13 ILE A  70      -1.450   8.798   3.323  1.00 82.36           H  
ATOM    828 HG21 ILE A  70      -2.525  10.924   3.837  1.00 82.36           H  
ATOM    829 HG22 ILE A  70      -2.281  11.603   5.472  1.00 82.36           H  
ATOM    830 HG23 ILE A  70      -2.908   9.977   5.283  1.00 82.36           H  
ATOM    831 HD11 ILE A  70      -1.251   6.751   4.567  1.00 82.36           H  
ATOM    832 HD12 ILE A  70      -0.456   7.571   5.931  1.00 82.36           H  
ATOM    833 HD13 ILE A  70      -2.167   7.899   5.582  1.00 82.36           H  
ATOM    834  N   LYS A  71      -0.485  13.459   4.193  1.00 78.37           N  
ATOM    835  CA  LYS A  71      -0.665  14.784   4.792  1.00 78.37           C  
ATOM    836  C   LYS A  71      -1.519  14.650   6.051  1.00 78.37           C  
ATOM    837  O   LYS A  71      -2.579  14.021   6.024  1.00 78.37           O  
ATOM    838  CB  LYS A  71      -1.292  15.773   3.801  1.00 78.37           C  
ATOM    839  CG  LYS A  71      -0.382  16.105   2.612  1.00 78.37           C  
ATOM    840  CD  LYS A  71      -1.113  17.086   1.686  1.00 78.37           C  
ATOM    841  CE  LYS A  71      -0.247  17.458   0.480  1.00 78.37           C  
ATOM    842  NZ  LYS A  71      -0.963  18.400  -0.419  1.00 78.37           N1+
ATOM    843  H   LYS A  71      -1.006  13.212   3.363  1.00 78.37           H  
ATOM    844  HA  LYS A  71       0.314  15.161   5.091  1.00 78.37           H  
ATOM    845  HB2 LYS A  71      -2.227  15.365   3.416  1.00 78.37           H  
ATOM    846  HB3 LYS A  71      -1.522  16.696   4.333  1.00 78.37           H  
ATOM    847  HG2 LYS A  71      -0.143  15.196   2.061  1.00 78.37           H  
ATOM    848  HG3 LYS A  71       0.540  16.560   2.974  1.00 78.37           H  
ATOM    849  HD2 LYS A  71      -2.037  16.622   1.339  1.00 78.37           H  
ATOM    850  HD3 LYS A  71      -1.364  17.986   2.247  1.00 78.37           H  
ATOM    851  HE2 LYS A  71       0.678  17.910   0.840  1.00 78.37           H  
ATOM    852  HE3 LYS A  71       0.009  16.546  -0.058  1.00 78.37           H  
ATOM    853  HZ1 LYS A  71      -0.394  18.650  -1.215  1.00 78.37           H  
ATOM    854  HZ2 LYS A  71      -1.209  19.246   0.075  1.00 78.37           H  
ATOM    855  HZ3 LYS A  71      -1.817  17.982  -0.759  1.00 78.37           H  
ATOM    856  N   ARG A  72      -1.081  15.272   7.146  1.00 71.92           N  
ATOM    857  CA  ARG A  72      -1.843  15.324   8.400  1.00 71.92           C  
ATOM    858  C   ARG A  72      -3.274  15.808   8.119  1.00 71.92           C  
ATOM    859  O   ARG A  72      -3.446  16.821   7.450  1.00 71.92           O  
ATOM    860  CB  ARG A  72      -1.093  16.240   9.381  1.00 71.92           C  
ATOM    861  CG  ARG A  72      -1.592  16.101  10.824  1.00 71.92           C  
ATOM    862  CD  ARG A  72      -0.748  16.986  11.749  1.00 71.92           C  
ATOM    863  NE  ARG A  72      -1.105  16.794  13.168  1.00 71.92           N  
ATOM    864  CZ  ARG A  72      -0.590  17.446  14.197  1.00 71.92           C  
ATOM    865  NH1 ARG A  72       0.306  18.383  14.046  1.00 71.92           N1+
ATOM    866  NH2 ARG A  72      -0.967  17.166  15.412  1.00 71.92           N  
ATOM    867  H   ARG A  72      -0.189  15.741   7.095  1.00 71.92           H  
ATOM    868  HA  ARG A  72      -1.890  14.314   8.807  1.00 71.92           H  
ATOM    869  HB2 ARG A  72      -0.036  15.974   9.364  1.00 71.92           H  
ATOM    870  HB3 ARG A  72      -1.190  17.276   9.057  1.00 71.92           H  
ATOM    871  HG2 ARG A  72      -2.638  16.403  10.886  1.00 71.92           H  
ATOM    872  HG3 ARG A  72      -1.500  15.061  11.137  1.00 71.92           H  
ATOM    873  HD2 ARG A  72      -0.902  18.029  11.470  1.00 71.92           H  
ATOM    874  HD3 ARG A  72       0.304  16.736  11.611  1.00 71.92           H  
ATOM    875  HE  ARG A  72      -1.786  16.077  13.376  1.00 71.92           H  
ATOM    876 HH11 ARG A  72       0.690  18.864  14.847  1.00 71.92           H  
ATOM    877 HH12 ARG A  72       0.620  18.617  13.115  1.00 71.92           H  
ATOM    878 HH21 ARG A  72      -0.561  17.658  16.195  1.00 71.92           H  
ATOM    879 HH22 ARG A  72      -1.633  16.426  15.585  1.00 71.92           H  
ATOM    880  N   GLY A  73      -4.275  15.075   8.606  1.00 72.41           N  
ATOM    881  CA  GLY A  73      -5.697  15.381   8.389  1.00 72.41           C  
ATOM    882  C   GLY A  73      -6.338  14.759   7.141  1.00 72.41           C  
ATOM    883  O   GLY A  73      -7.535  14.930   6.959  1.00 72.41           O  
ATOM    884  H   GLY A  73      -4.053  14.230   9.113  1.00 72.41           H  
ATOM    885  HA2 GLY A  73      -6.266  15.032   9.250  1.00 72.41           H  
ATOM    886  HA3 GLY A  73      -5.830  16.460   8.318  1.00 72.41           H  
ATOM    887  N   SER A  74      -5.595  14.021   6.305  1.00 76.23           N  
ATOM    888  CA  SER A  74      -6.183  13.335   5.131  1.00 76.23           C  
ATOM    889  C   SER A  74      -6.982  12.078   5.489  1.00 76.23           C  
ATOM    890  O   SER A  74      -7.716  11.562   4.655  1.00 76.23           O  
ATOM    891  CB  SER A  74      -5.122  12.913   4.109  1.00 76.23           C  
ATOM    892  OG  SER A  74      -4.171  13.928   3.875  1.00 76.23           O  
ATOM    893  H   SER A  74      -4.599  13.952   6.456  1.00 76.23           H  
ATOM    894  HA  SER A  74      -6.871  14.020   4.633  1.00 76.23           H  
ATOM    895  HB2 SER A  74      -5.618  12.661   3.171  1.00 76.23           H  
ATOM    896  HB3 SER A  74      -4.606  12.026   4.477  1.00 76.23           H  
ATOM    897  HG  SER A  74      -3.623  13.978   4.662  1.00 76.23           H  
ATOM    898  N   LEU A  75      -6.807  11.561   6.707  1.00 77.14           N  
ATOM    899  CA  LEU A  75      -7.531  10.407   7.230  1.00 77.14           C  
ATOM    900  C   LEU A  75      -8.404  10.846   8.403  1.00 77.14           C  
ATOM    901  O   LEU A  75      -8.018  11.730   9.176  1.00 77.14           O  
ATOM    902  CB  LEU A  75      -6.548   9.305   7.659  1.00 77.14           C  
ATOM    903  CG  LEU A  75      -5.729   8.685   6.515  1.00 77.14           C  
ATOM    904  CD1 LEU A  75      -4.716   7.720   7.124  1.00 77.14           C  
ATOM    905  CD2 LEU A  75      -6.594   7.921   5.509  1.00 77.14           C  
ATOM    906  H   LEU A  75      -6.268  12.092   7.375  1.00 77.14           H  
ATOM    907  HA  LEU A  75      -8.196  10.004   6.466  1.00 77.14           H  
ATOM    908  HB2 LEU A  75      -7.109   8.511   8.151  1.00 77.14           H  
ATOM    909  HB3 LEU A  75      -5.866   9.722   8.399  1.00 77.14           H  
ATOM    910  HG  LEU A  75      -5.182   9.467   5.989  1.00 77.14           H  
ATOM    911 HD11 LEU A  75      -4.116   7.273   6.331  1.00 77.14           H  
ATOM    912 HD12 LEU A  75      -4.062   8.250   7.815  1.00 77.14           H  
ATOM    913 HD13 LEU A  75      -5.238   6.931   7.666  1.00 77.14           H  
ATOM    914 HD21 LEU A  75      -5.959   7.443   4.763  1.00 77.14           H  
ATOM    915 HD22 LEU A  75      -7.179   7.157   6.021  1.00 77.14           H  
ATOM    916 HD23 LEU A  75      -7.268   8.606   4.995  1.00 77.14           H  
ATOM    917  N   GLN A  76      -9.562  10.202   8.542  1.00 79.50           N  
ATOM    918  CA  GLN A  76     -10.369  10.308   9.754  1.00 79.50           C  
ATOM    919  C   GLN A  76      -9.559   9.785  10.952  1.00 79.50           C  
ATOM    920  O   GLN A  76      -8.698   8.923  10.790  1.00 79.50           O  
ATOM    921  CB  GLN A  76     -11.683   9.536   9.587  1.00 79.50           C  
ATOM    922  CG  GLN A  76     -12.583  10.056   8.454  1.00 79.50           C  
ATOM    923  CD  GLN A  76     -13.890   9.270   8.369  1.00 79.50           C  
ATOM    924  NE2 GLN A  76     -14.544   9.228   7.231  1.00 79.50           N  
ATOM    925  OE1 GLN A  76     -14.359   8.694   9.327  1.00 79.50           O  
ATOM    926  H   GLN A  76      -9.780   9.455   7.898  1.00 79.50           H  
ATOM    927  HA  GLN A  76     -10.603  11.358   9.930  1.00 79.50           H  
ATOM    928  HB2 GLN A  76     -11.452   8.494   9.365  1.00 79.50           H  
ATOM    929  HB3 GLN A  76     -12.232   9.580  10.527  1.00 79.50           H  
ATOM    930  HG2 GLN A  76     -12.821  11.106   8.623  1.00 79.50           H  
ATOM    931  HG3 GLN A  76     -12.061   9.965   7.501  1.00 79.50           H  
ATOM    932 HE21 GLN A  76     -15.369   8.645   7.250  1.00 79.50           H  
ATOM    933 HE22 GLN A  76     -14.177   9.632   6.381  1.00 79.50           H  
ATOM    934  N   LYS A  77      -9.809  10.321  12.154  1.00 78.66           N  
ATOM    935  CA  LYS A  77      -8.961  10.090  13.343  1.00 78.66           C  
ATOM    936  C   LYS A  77      -8.807   8.617  13.735  1.00 78.66           C  
ATOM    937  O   LYS A  77      -7.812   8.273  14.360  1.00 78.66           O  
ATOM    938  CB  LYS A  77      -9.524  10.853  14.550  1.00 78.66           C  
ATOM    939  CG  LYS A  77      -9.326  12.371  14.459  1.00 78.66           C  
ATOM    940  CD  LYS A  77      -9.870  13.019  15.737  1.00 78.66           C  
ATOM    941  CE  LYS A  77      -9.687  14.538  15.715  1.00 78.66           C  
ATOM    942  NZ  LYS A  77     -10.291  15.154  16.924  1.00 78.66           N1+
ATOM    943  H   LYS A  77     -10.597  10.948  12.233  1.00 78.66           H  
ATOM    944  HA  LYS A  77      -7.948  10.431  13.129  1.00 78.66           H  
ATOM    945  HB2 LYS A  77     -10.584  10.622  14.658  1.00 78.66           H  
ATOM    946  HB3 LYS A  77      -9.014  10.500  15.446  1.00 78.66           H  
ATOM    947  HG2 LYS A  77      -9.860  12.763  13.593  1.00 78.66           H  
ATOM    948  HG3 LYS A  77      -8.263  12.594  14.359  1.00 78.66           H  
ATOM    949  HD2 LYS A  77     -10.931  12.781  15.823  1.00 78.66           H  
ATOM    950  HD3 LYS A  77      -9.349  12.601  16.598  1.00 78.66           H  
ATOM    951  HE2 LYS A  77     -10.163  14.929  14.816  1.00 78.66           H  
ATOM    952  HE3 LYS A  77      -8.621  14.762  15.662  1.00 78.66           H  
ATOM    953  HZ1 LYS A  77     -11.277  14.935  16.962  1.00 78.66           H  
ATOM    954  HZ2 LYS A  77      -9.866  14.783  17.761  1.00 78.66           H  
ATOM    955  HZ3 LYS A  77     -10.191  16.159  16.914  1.00 78.66           H  
ATOM    956  N   GLU A  78      -9.787   7.789  13.397  1.00 85.73           N  
ATOM    957  CA  GLU A  78      -9.834   6.365  13.746  1.00 85.73           C  
ATOM    958  C   GLU A  78      -8.988   5.505  12.803  1.00 85.73           C  
ATOM    959  O   GLU A  78      -8.617   4.385  13.152  1.00 85.73           O  
ATOM    960  CB  GLU A  78     -11.307   5.930  13.748  1.00 85.73           C  
ATOM    961  CG  GLU A  78     -12.062   6.666  14.867  1.00 85.73           C  
ATOM    962  CD  GLU A  78     -13.581   6.518  14.782  1.00 85.73           C  
ATOM    963  OE1 GLU A  78     -14.174   6.251  15.851  1.00 85.73           O  
ATOM    964  OE2 GLU A  78     -14.120   6.866  13.709  1.00 85.73           O1-
ATOM    965  H   GLU A  78     -10.601   8.161  12.929  1.00 85.73           H  
ATOM    966  HA  GLU A  78      -9.434   6.214  14.749  1.00 85.73           H  
ATOM    967  HB2 GLU A  78     -11.373   4.856  13.926  1.00 85.73           H  
ATOM    968  HB3 GLU A  78     -11.746   6.159  12.777  1.00 85.73           H  
ATOM    969  HG2 GLU A  78     -11.844   7.734  14.834  1.00 85.73           H  
ATOM    970  HG3 GLU A  78     -11.697   6.299  15.827  1.00 85.73           H  
ATOM    971  N   TYR A  79      -8.624   6.055  11.641  1.00 85.83           N  
ATOM    972  CA  TYR A  79      -7.896   5.345  10.607  1.00 85.83           C  
ATOM    973  C   TYR A  79      -6.409   5.684  10.627  1.00 85.83           C  
ATOM    974  O   TYR A  79      -6.003   6.850  10.646  1.00 85.83           O  
ATOM    975  CB  TYR A  79      -8.512   5.610   9.233  1.00 85.83           C  
ATOM    976  CG  TYR A  79      -9.902   5.030   9.070  1.00 85.83           C  
ATOM    977  CD1 TYR A  79     -10.080   3.758   8.498  1.00 85.83           C  
ATOM    978  CD2 TYR A  79     -11.019   5.744   9.536  1.00 85.83           C  
ATOM    979  CE1 TYR A  79     -11.376   3.233   8.338  1.00 85.83           C  
ATOM    980  CE2 TYR A  79     -12.317   5.218   9.398  1.00 85.83           C  
ATOM    981  CZ  TYR A  79     -12.496   3.957   8.792  1.00 85.83           C  
ATOM    982  OH  TYR A  79     -13.733   3.417   8.666  1.00 85.83           O  
ATOM    983  H   TYR A  79      -8.857   7.022  11.466  1.00 85.83           H  
ATOM    984  HA  TYR A  79      -8.012   4.278  10.797  1.00 85.83           H  
ATOM    985  HB2 TYR A  79      -8.549   6.684   9.053  1.00 85.83           H  
ATOM    986  HB3 TYR A  79      -7.862   5.171   8.476  1.00 85.83           H  
ATOM    987  HD1 TYR A  79      -9.223   3.174   8.195  1.00 85.83           H  
ATOM    988  HD2 TYR A  79     -10.873   6.661  10.087  1.00 85.83           H  
ATOM    989  HE1 TYR A  79     -11.536   2.262   7.894  1.00 85.83           H  
ATOM    990  HE2 TYR A  79     -13.169   5.745   9.801  1.00 85.83           H  
ATOM    991  HH  TYR A  79     -14.345   3.757   9.323  1.00 85.83           H  
ATOM    992  N   MET A  80      -5.581   4.652  10.518  1.00 89.19           N  
ATOM    993  CA  MET A  80      -4.157   4.779  10.240  1.00 89.19           C  
ATOM    994  C   MET A  80      -3.792   3.968   9.005  1.00 89.19           C  
ATOM    995  O   MET A  80      -4.411   2.951   8.710  1.00 89.19           O  
ATOM    996  CB  MET A  80      -3.316   4.405  11.470  1.00 89.19           C  
ATOM    997  CG  MET A  80      -3.277   2.902  11.768  1.00 89.19           C  
ATOM    998  SD  MET A  80      -2.385   2.418  13.273  1.00 89.19           S  
ATOM    999  CE  MET A  80      -0.776   3.212  13.030  1.00 89.19           C  
ATOM   1000  H   MET A  80      -5.989   3.728  10.510  1.00 89.19           H  
ATOM   1001  HA  MET A  80      -3.939   5.822  10.011  1.00 89.19           H  
ATOM   1002  HB2 MET A  80      -3.705   4.930  12.343  1.00 89.19           H  
ATOM   1003  HB3 MET A  80      -2.298   4.751  11.292  1.00 89.19           H  
ATOM   1004  HG2 MET A  80      -2.828   2.379  10.924  1.00 89.19           H  
ATOM   1005  HG3 MET A  80      -4.306   2.562  11.879  1.00 89.19           H  
ATOM   1006  HE1 MET A  80      -0.099   2.896  13.823  1.00 89.19           H  
ATOM   1007  HE2 MET A  80      -0.888   4.295  13.066  1.00 89.19           H  
ATOM   1008  HE3 MET A  80      -0.364   2.913  12.065  1.00 89.19           H  
ATOM   1009  N   ILE A  81      -2.758   4.398   8.290  1.00 90.88           N  
ATOM   1010  CA  ILE A  81      -2.134   3.562   7.268  1.00 90.88           C  
ATOM   1011  C   ILE A  81      -0.771   3.141   7.799  1.00 90.88           C  
ATOM   1012  O   ILE A  81       0.012   3.979   8.248  1.00 90.88           O  
ATOM   1013  CB  ILE A  81      -2.102   4.245   5.888  1.00 90.88           C  
ATOM   1014  CG1 ILE A  81      -3.544   4.540   5.403  1.00 90.88           C  
ATOM   1015  CG2 ILE A  81      -1.411   3.342   4.845  1.00 90.88           C  
ATOM   1016  CD1 ILE A  81      -3.685   5.402   4.138  1.00 90.88           C  
ATOM   1017  H   ILE A  81      -2.252   5.214   8.603  1.00 90.88           H  
ATOM   1018  HA  ILE A  81      -2.729   2.657   7.143  1.00 90.88           H  
ATOM   1019  HB  ILE A  81      -1.541   5.173   5.999  1.00 90.88           H  
ATOM   1020 HG12 ILE A  81      -4.112   5.031   6.194  1.00 90.88           H  
ATOM   1021 HG13 ILE A  81      -4.037   3.587   5.214  1.00 90.88           H  
ATOM   1022 HG21 ILE A  81      -1.262   3.883   3.910  1.00 90.88           H  
ATOM   1023 HG22 ILE A  81      -2.026   2.462   4.658  1.00 90.88           H  
ATOM   1024 HG23 ILE A  81      -0.438   2.991   5.189  1.00 90.88           H  
ATOM   1025 HD11 ILE A  81      -4.719   5.351   3.796  1.00 90.88           H  
ATOM   1026 HD12 ILE A  81      -3.459   6.447   4.348  1.00 90.88           H  
ATOM   1027 HD13 ILE A  81      -3.038   5.044   3.336  1.00 90.88           H  
ATOM   1028  N   THR A  82      -0.492   1.845   7.739  1.00 92.28           N  
ATOM   1029  CA  THR A  82       0.825   1.272   8.030  1.00 92.28           C  
ATOM   1030  C   THR A  82       1.357   0.548   6.801  1.00 92.28           C  
ATOM   1031  O   THR A  82       0.595   0.212   5.893  1.00 92.28           O  
ATOM   1032  CB  THR A  82       0.784   0.380   9.276  1.00 92.28           C  
ATOM   1033  CG2 THR A  82      -0.036  -0.895   9.104  1.00 92.28           C  
ATOM   1034  OG1 THR A  82       2.096   0.002   9.613  1.00 92.28           O  
ATOM   1035  H   THR A  82      -1.195   1.234   7.350  1.00 92.28           H  
ATOM   1036  HA  THR A  82       1.525   2.078   8.249  1.00 92.28           H  
ATOM   1037  HB  THR A  82       0.368   0.954  10.104  1.00 92.28           H  
ATOM   1038  HG1 THR A  82       2.041  -0.561  10.389  1.00 92.28           H  
ATOM   1039 HG21 THR A  82       0.376  -1.516   8.308  1.00 92.28           H  
ATOM   1040 HG22 THR A  82      -1.068  -0.634   8.868  1.00 92.28           H  
ATOM   1041 HG23 THR A  82      -0.032  -1.462  10.035  1.00 92.28           H  
ATOM   1042  N   GLY A  83       2.666   0.331   6.748  1.00 92.92           N  
ATOM   1043  CA  GLY A  83       3.331  -0.322   5.632  1.00 92.92           C  
ATOM   1044  C   GLY A  83       4.192  -1.496   6.061  1.00 92.92           C  
ATOM   1045  O   GLY A  83       4.750  -1.521   7.153  1.00 92.92           O  
ATOM   1046  H   GLY A  83       3.211   0.508   7.580  1.00 92.92           H  
ATOM   1047  HA2 GLY A  83       3.973   0.399   5.126  1.00 92.92           H  
ATOM   1048  HA3 GLY A  83       2.593  -0.681   4.914  1.00 92.92           H  
ATOM   1049  N   SER A  84       4.315  -2.470   5.167  1.00 94.67           N  
ATOM   1050  CA  SER A  84       5.247  -3.583   5.271  1.00 94.67           C  
ATOM   1051  C   SER A  84       6.173  -3.593   4.064  1.00 94.67           C  
ATOM   1052  O   SER A  84       5.751  -3.330   2.934  1.00 94.67           O  
ATOM   1053  CB  SER A  84       4.495  -4.904   5.394  1.00 94.67           C  
ATOM   1054  OG  SER A  84       5.416  -5.959   5.581  1.00 94.67           O  
ATOM   1055  H   SER A  84       3.775  -2.394   4.317  1.00 94.67           H  
ATOM   1056  HA  SER A  84       5.853  -3.461   6.169  1.00 94.67           H  
ATOM   1057  HB2 SER A  84       3.916  -5.081   4.488  1.00 94.67           H  
ATOM   1058  HB3 SER A  84       3.823  -4.855   6.252  1.00 94.67           H  
ATOM   1059  HG  SER A  84       5.238  -6.381   6.424  1.00 94.67           H  
ATOM   1060  N   LYS A  85       7.442  -3.905   4.322  1.00 95.67           N  
ATOM   1061  CA  LYS A  85       8.504  -4.009   3.328  1.00 95.67           C  
ATOM   1062  C   LYS A  85       9.022  -5.437   3.296  1.00 95.67           C  
ATOM   1063  O   LYS A  85       9.503  -5.939   4.310  1.00 95.67           O  
ATOM   1064  CB  LYS A  85       9.611  -3.009   3.678  1.00 95.67           C  
ATOM   1065  CG  LYS A  85      10.741  -3.035   2.641  1.00 95.67           C  
ATOM   1066  CD  LYS A  85      11.727  -1.905   2.933  1.00 95.67           C  
ATOM   1067  CE  LYS A  85      12.950  -1.984   2.020  1.00 95.67           C  
ATOM   1068  NZ  LYS A  85      13.853  -0.841   2.296  1.00 95.67           N1+
ATOM   1069  H   LYS A  85       7.665  -4.169   5.271  1.00 95.67           H  
ATOM   1070  HA  LYS A  85       8.104  -3.758   2.346  1.00 95.67           H  
ATOM   1071  HB2 LYS A  85      10.020  -3.250   4.659  1.00 95.67           H  
ATOM   1072  HB3 LYS A  85       9.184  -2.008   3.735  1.00 95.67           H  
ATOM   1073  HG2 LYS A  85      11.263  -3.989   2.708  1.00 95.67           H  
ATOM   1074  HG3 LYS A  85      10.333  -2.912   1.638  1.00 95.67           H  
ATOM   1075  HD2 LYS A  85      11.217  -0.954   2.779  1.00 95.67           H  
ATOM   1076  HD3 LYS A  85      12.047  -1.968   3.973  1.00 95.67           H  
ATOM   1077  HE2 LYS A  85      13.461  -2.931   2.195  1.00 95.67           H  
ATOM   1078  HE3 LYS A  85      12.614  -1.959   0.983  1.00 95.67           H  
ATOM   1079  HZ1 LYS A  85      14.674  -0.854   1.707  1.00 95.67           H  
ATOM   1080  HZ2 LYS A  85      14.125  -0.818   3.268  1.00 95.67           H  
ATOM   1081  HZ3 LYS A  85      13.362   0.027   2.133  1.00 95.67           H  
ATOM   1082  N   GLN A  86       8.995  -6.068   2.128  1.00 96.15           N  
ATOM   1083  CA  GLN A  86       9.485  -7.436   1.968  1.00 96.15           C  
ATOM   1084  C   GLN A  86      10.184  -7.623   0.619  1.00 96.15           C  
ATOM   1085  O   GLN A  86       9.912  -6.907  -0.346  1.00 96.15           O  
ATOM   1086  CB  GLN A  86       8.319  -8.404   2.216  1.00 96.15           C  
ATOM   1087  CG  GLN A  86       8.763  -9.868   2.364  1.00 96.15           C  
ATOM   1088  CD  GLN A  86       7.671 -10.763   2.950  1.00 96.15           C  
ATOM   1089  NE2 GLN A  86       7.981 -11.998   3.275  1.00 96.15           N  
ATOM   1090  OE1 GLN A  86       6.528 -10.386   3.139  1.00 96.15           O  
ATOM   1091  H   GLN A  86       8.580  -5.603   1.333  1.00 96.15           H  
ATOM   1092  HA  GLN A  86      10.232  -7.626   2.739  1.00 96.15           H  
ATOM   1093  HB2 GLN A  86       7.834  -8.109   3.146  1.00 96.15           H  
ATOM   1094  HB3 GLN A  86       7.589  -8.308   1.413  1.00 96.15           H  
ATOM   1095  HG2 GLN A  86       9.624  -9.915   3.031  1.00 96.15           H  
ATOM   1096  HG3 GLN A  86       9.055 -10.264   1.392  1.00 96.15           H  
ATOM   1097 HE21 GLN A  86       8.904 -12.370   3.103  1.00 96.15           H  
ATOM   1098 HE22 GLN A  86       7.227 -12.546   3.663  1.00 96.15           H  
ATOM   1099  N   LYS A  87      11.156  -8.540   0.568  1.00 96.13           N  
ATOM   1100  CA  LYS A  87      11.915  -8.853  -0.646  1.00 96.13           C  
ATOM   1101  C   LYS A  87      11.292 -10.068  -1.323  1.00 96.13           C  
ATOM   1102  O   LYS A  87      11.151 -11.105  -0.681  1.00 96.13           O  
ATOM   1103  CB  LYS A  87      13.397  -9.074  -0.307  1.00 96.13           C  
ATOM   1104  CG  LYS A  87      14.309  -8.745  -1.497  1.00 96.13           C  
ATOM   1105  CD  LYS A  87      15.756  -9.155  -1.192  1.00 96.13           C  
ATOM   1106  CE  LYS A  87      16.730  -8.524  -2.194  1.00 96.13           C  
ATOM   1107  NZ  LYS A  87      18.099  -9.078  -2.042  1.00 96.13           N1+
ATOM   1108  H   LYS A  87      11.295  -9.131   1.374  1.00 96.13           H  
ATOM   1109  HA  LYS A  87      11.837  -8.008  -1.330  1.00 96.13           H  
ATOM   1110  HB2 LYS A  87      13.549 -10.105   0.010  1.00 96.13           H  
ATOM   1111  HB3 LYS A  87      13.680  -8.422   0.520  1.00 96.13           H  
ATOM   1112  HG2 LYS A  87      13.965  -9.264  -2.392  1.00 96.13           H  
ATOM   1113  HG3 LYS A  87      14.265  -7.672  -1.680  1.00 96.13           H  
ATOM   1114  HD2 LYS A  87      16.019  -8.826  -0.187  1.00 96.13           H  
ATOM   1115  HD3 LYS A  87      15.822 -10.242  -1.236  1.00 96.13           H  
ATOM   1116  HE2 LYS A  87      16.368  -8.691  -3.208  1.00 96.13           H  
ATOM   1117  HE3 LYS A  87      16.737  -7.446  -2.030  1.00 96.13           H  
ATOM   1118  HZ1 LYS A  87      18.447  -8.919  -1.108  1.00 96.13           H  
ATOM   1119  HZ2 LYS A  87      18.087 -10.074  -2.207  1.00 96.13           H  
ATOM   1120  HZ3 LYS A  87      18.733  -8.657  -2.706  1.00 96.13           H  
ATOM   1121  N   PHE A  88      10.974  -9.945  -2.604  1.00 94.19           N  
ATOM   1122  CA  PHE A  88      10.362 -11.010  -3.395  1.00 94.19           C  
ATOM   1123  C   PHE A  88      10.966 -11.079  -4.791  1.00 94.19           C  
ATOM   1124  O   PHE A  88      11.598 -10.128  -5.264  1.00 94.19           O  
ATOM   1125  CB  PHE A  88       8.856 -10.769  -3.515  1.00 94.19           C  
ATOM   1126  CG  PHE A  88       8.087 -10.814  -2.216  1.00 94.19           C  
ATOM   1127  CD1 PHE A  88       7.957 -12.028  -1.517  1.00 94.19           C  
ATOM   1128  CD2 PHE A  88       7.446  -9.656  -1.744  1.00 94.19           C  
ATOM   1129  CE1 PHE A  88       7.157 -12.090  -0.364  1.00 94.19           C  
ATOM   1130  CE2 PHE A  88       6.639  -9.721  -0.600  1.00 94.19           C  
ATOM   1131  CZ  PHE A  88       6.476 -10.942   0.074  1.00 94.19           C  
ATOM   1132  H   PHE A  88      11.156  -9.067  -3.069  1.00 94.19           H  
ATOM   1133  HA  PHE A  88      10.519 -11.977  -2.917  1.00 94.19           H  
ATOM   1134  HB2 PHE A  88       8.703  -9.803  -3.996  1.00 94.19           H  
ATOM   1135  HB3 PHE A  88       8.427 -11.531  -4.165  1.00 94.19           H  
ATOM   1136  HD1 PHE A  88       8.444 -12.920  -1.883  1.00 94.19           H  
ATOM   1137  HD2 PHE A  88       7.529  -8.730  -2.292  1.00 94.19           H  
ATOM   1138  HE1 PHE A  88       7.023 -13.027   0.156  1.00 94.19           H  
ATOM   1139  HE2 PHE A  88       6.104  -8.846  -0.264  1.00 94.19           H  
ATOM   1140  HZ  PHE A  88       5.793 -11.004   0.908  1.00 94.19           H  
ATOM   1141  N   HIS A  89      10.721 -12.197  -5.461  1.00 93.48           N  
ATOM   1142  CA  HIS A  89      10.752 -12.244  -6.914  1.00 93.48           C  
ATOM   1143  C   HIS A  89       9.491 -11.627  -7.514  1.00 93.48           C  
ATOM   1144  O   HIS A  89       8.397 -11.792  -6.976  1.00 93.48           O  
ATOM   1145  CB  HIS A  89      10.925 -13.693  -7.367  1.00 93.48           C  
ATOM   1146  CG  HIS A  89      12.331 -14.156  -7.154  1.00 93.48           C  
ATOM   1147  CD2 HIS A  89      12.762 -15.224  -6.415  1.00 93.48           C  
ATOM   1148  ND1 HIS A  89      13.432 -13.517  -7.659  1.00 93.48           N  
ATOM   1149  CE1 HIS A  89      14.507 -14.184  -7.233  1.00 93.48           C  
ATOM   1150  NE2 HIS A  89      14.158 -15.250  -6.501  1.00 93.48           N  
ATOM   1151  H   HIS A  89      10.244 -12.951  -4.987  1.00 93.48           H  
ATOM   1152  HA  HIS A  89      11.596 -11.657  -7.276  1.00 93.48           H  
ATOM   1153  HB2 HIS A  89      10.703 -13.763  -8.432  1.00 93.48           H  
ATOM   1154  HB3 HIS A  89      10.235 -14.343  -6.830  1.00 93.48           H  
ATOM   1155  HD1 HIS A  89      13.416 -12.612  -8.107  1.00 93.48           H  
ATOM   1156  HD2 HIS A  89      12.139 -15.920  -5.874  1.00 93.48           H  
ATOM   1157  HE1 HIS A  89      15.524 -13.850  -7.376  1.00 93.48           H  
ATOM   1158  N   ASP A  90       9.648 -10.974  -8.665  1.00 91.85           N  
ATOM   1159  CA  ASP A  90       8.545 -10.341  -9.396  1.00 91.85           C  
ATOM   1160  C   ASP A  90       7.407 -11.352  -9.677  1.00 91.85           C  
ATOM   1161  O   ASP A  90       6.239 -11.042  -9.465  1.00 91.85           O  
ATOM   1162  CB  ASP A  90       9.101  -9.686 -10.686  1.00 91.85           C  
ATOM   1163  CG  ASP A  90      10.120  -8.541 -10.456  1.00 91.85           C  
ATOM   1164  OD1 ASP A  90      10.469  -8.249  -9.287  1.00 91.85           O  
ATOM   1165  OD2 ASP A  90      10.600  -7.926 -11.436  1.00 91.85           O1-
ATOM   1166  H   ASP A  90      10.584 -10.751  -8.973  1.00 91.85           H  
ATOM   1167  HA  ASP A  90       8.119  -9.554  -8.774  1.00 91.85           H  
ATOM   1168  HB2 ASP A  90       9.573 -10.458 -11.294  1.00 91.85           H  
ATOM   1169  HB3 ASP A  90       8.262  -9.282 -11.252  1.00 91.85           H  
ATOM   1170  N   GLU A  91       7.742 -12.603 -10.012  1.00 91.74           N  
ATOM   1171  CA  GLU A  91       6.773 -13.691 -10.235  1.00 91.74           C  
ATOM   1172  C   GLU A  91       5.967 -14.059  -8.976  1.00 91.74           C  
ATOM   1173  O   GLU A  91       4.761 -14.296  -9.053  1.00 91.74           O  
ATOM   1174  CB  GLU A  91       7.527 -14.939 -10.719  1.00 91.74           C  
ATOM   1175  CG  GLU A  91       8.214 -14.745 -12.081  1.00 91.74           C  
ATOM   1176  CD  GLU A  91       9.119 -15.923 -12.477  1.00 91.74           C  
ATOM   1177  OE1 GLU A  91       9.677 -15.855 -13.594  1.00 91.74           O  
ATOM   1178  OE2 GLU A  91       9.325 -16.829 -11.638  1.00 91.74           O1-
ATOM   1179  H   GLU A  91       8.715 -12.800 -10.199  1.00 91.74           H  
ATOM   1180  HA  GLU A  91       6.060 -13.390 -11.003  1.00 91.74           H  
ATOM   1181  HB2 GLU A  91       8.275 -15.189  -9.967  1.00 91.74           H  
ATOM   1182  HB3 GLU A  91       6.823 -15.767 -10.801  1.00 91.74           H  
ATOM   1183  HG2 GLU A  91       7.445 -14.598 -12.840  1.00 91.74           H  
ATOM   1184  HG3 GLU A  91       8.829 -13.846 -12.046  1.00 91.74           H  
ATOM   1185  N   GLN A  92       6.607 -14.065  -7.798  1.00 91.10           N  
ATOM   1186  CA  GLN A  92       5.919 -14.323  -6.526  1.00 91.10           C  
ATOM   1187  C   GLN A  92       4.916 -13.211  -6.225  1.00 91.10           C  
ATOM   1188  O   GLN A  92       3.814 -13.483  -5.752  1.00 91.10           O  
ATOM   1189  CB  GLN A  92       6.918 -14.417  -5.363  1.00 91.10           C  
ATOM   1190  CG  GLN A  92       7.841 -15.638  -5.449  1.00 91.10           C  
ATOM   1191  CD  GLN A  92       8.885 -15.621  -4.336  1.00 91.10           C  
ATOM   1192  NE2 GLN A  92       9.046 -16.702  -3.602  1.00 91.10           N  
ATOM   1193  OE1 GLN A  92       9.576 -14.637  -4.105  1.00 91.10           O  
ATOM   1194  H   GLN A  92       7.565 -13.745  -7.778  1.00 91.10           H  
ATOM   1195  HA  GLN A  92       5.364 -15.258  -6.599  1.00 91.10           H  
ATOM   1196  HB2 GLN A  92       7.518 -13.507  -5.328  1.00 91.10           H  
ATOM   1197  HB3 GLN A  92       6.360 -14.480  -4.429  1.00 91.10           H  
ATOM   1198  HG2 GLN A  92       7.237 -16.543  -5.377  1.00 91.10           H  
ATOM   1199  HG3 GLN A  92       8.355 -15.653  -6.410  1.00 91.10           H  
ATOM   1200 HE21 GLN A  92       8.504 -17.534  -3.783  1.00 91.10           H  
ATOM   1201 HE22 GLN A  92       9.741 -16.652  -2.871  1.00 91.10           H  
ATOM   1202  N   VAL A  93       5.283 -11.963  -6.520  1.00 91.69           N  
ATOM   1203  CA  VAL A  93       4.402 -10.805  -6.337  1.00 91.69           C  
ATOM   1204  C   VAL A  93       3.216 -10.865  -7.284  1.00 91.69           C  
ATOM   1205  O   VAL A  93       2.086 -10.688  -6.832  1.00 91.69           O  
ATOM   1206  CB  VAL A  93       5.182  -9.493  -6.486  1.00 91.69           C  
ATOM   1207  CG1 VAL A  93       4.250  -8.280  -6.520  1.00 91.69           C  
ATOM   1208  CG2 VAL A  93       6.133  -9.372  -5.297  1.00 91.69           C  
ATOM   1209  H   VAL A  93       6.189 -11.818  -6.942  1.00 91.69           H  
ATOM   1210  HA  VAL A  93       3.985 -10.835  -5.330  1.00 91.69           H  
ATOM   1211  HB  VAL A  93       5.770  -9.502  -7.404  1.00 91.69           H  
ATOM   1212 HG11 VAL A  93       3.475  -8.387  -5.761  1.00 91.69           H  
ATOM   1213 HG12 VAL A  93       4.806  -7.358  -6.346  1.00 91.69           H  
ATOM   1214 HG13 VAL A  93       3.772  -8.210  -7.497  1.00 91.69           H  
ATOM   1215 HG21 VAL A  93       5.575  -9.355  -4.361  1.00 91.69           H  
ATOM   1216 HG22 VAL A  93       6.826 -10.214  -5.302  1.00 91.69           H  
ATOM   1217 HG23 VAL A  93       6.710  -8.452  -5.388  1.00 91.69           H  
ATOM   1218  N   SER A  94       3.441 -11.181  -8.561  1.00 90.19           N  
ATOM   1219  CA  SER A  94       2.357 -11.376  -9.528  1.00 90.19           C  
ATOM   1220  C   SER A  94       1.369 -12.451  -9.072  1.00 90.19           C  
ATOM   1221  O   SER A  94       0.164 -12.223  -9.142  1.00 90.19           O  
ATOM   1222  CB  SER A  94       2.928 -11.748 -10.897  1.00 90.19           C  
ATOM   1223  OG  SER A  94       3.679 -10.672 -11.423  1.00 90.19           O  
ATOM   1224  H   SER A  94       4.392 -11.266  -8.889  1.00 90.19           H  
ATOM   1225  HA  SER A  94       1.800 -10.444  -9.624  1.00 90.19           H  
ATOM   1226  HB2 SER A  94       3.568 -12.625 -10.803  1.00 90.19           H  
ATOM   1227  HB3 SER A  94       2.112 -11.981 -11.581  1.00 90.19           H  
ATOM   1228  HG  SER A  94       3.086  -9.949 -11.641  1.00 90.19           H  
ATOM   1229  N   LEU A  95       1.856 -13.580  -8.543  1.00 90.63           N  
ATOM   1230  CA  LEU A  95       1.003 -14.645  -8.008  1.00 90.63           C  
ATOM   1231  C   LEU A  95       0.252 -14.213  -6.737  1.00 90.63           C  
ATOM   1232  O   LEU A  95      -0.943 -14.455  -6.604  1.00 90.63           O  
ATOM   1233  CB  LEU A  95       1.875 -15.889  -7.760  1.00 90.63           C  
ATOM   1234  CG  LEU A  95       1.086 -17.124  -7.286  1.00 90.63           C  
ATOM   1235  CD1 LEU A  95       0.134 -17.653  -8.360  1.00 90.63           C  
ATOM   1236  CD2 LEU A  95       2.056 -18.238  -6.896  1.00 90.63           C  
ATOM   1237  H   LEU A  95       2.856 -13.723  -8.544  1.00 90.63           H  
ATOM   1238  HA  LEU A  95       0.252 -14.884  -8.761  1.00 90.63           H  
ATOM   1239  HB2 LEU A  95       2.404 -16.141  -8.680  1.00 90.63           H  
ATOM   1240  HB3 LEU A  95       2.623 -15.641  -7.007  1.00 90.63           H  
ATOM   1241  HG  LEU A  95       0.505 -16.870  -6.399  1.00 90.63           H  
ATOM   1242 HD11 LEU A  95      -0.647 -16.919  -8.556  1.00 90.63           H  
ATOM   1243 HD12 LEU A  95       0.682 -17.867  -9.278  1.00 90.63           H  
ATOM   1244 HD13 LEU A  95      -0.346 -18.565  -8.006  1.00 90.63           H  
ATOM   1245 HD21 LEU A  95       2.649 -18.534  -7.761  1.00 90.63           H  
ATOM   1246 HD22 LEU A  95       1.496 -19.099  -6.532  1.00 90.63           H  
ATOM   1247 HD23 LEU A  95       2.718 -17.889  -6.103  1.00 90.63           H  
ATOM   1248  N   MET A  96       0.920 -13.550  -5.790  1.00 88.72           N  
ATOM   1249  CA  MET A  96       0.261 -13.062  -4.570  1.00 88.72           C  
ATOM   1250  C   MET A  96      -0.824 -12.025  -4.875  1.00 88.72           C  
ATOM   1251  O   MET A  96      -1.893 -12.068  -4.268  1.00 88.72           O  
ATOM   1252  CB  MET A  96       1.289 -12.452  -3.614  1.00 88.72           C  
ATOM   1253  CG  MET A  96       2.147 -13.513  -2.920  1.00 88.72           C  
ATOM   1254  SD  MET A  96       3.289 -12.836  -1.682  1.00 88.72           S  
ATOM   1255  CE  MET A  96       4.333 -11.791  -2.734  1.00 88.72           C  
ATOM   1256  H   MET A  96       1.906 -13.379  -5.922  1.00 88.72           H  
ATOM   1257  HA  MET A  96      -0.234 -13.895  -4.071  1.00 88.72           H  
ATOM   1258  HB2 MET A  96       0.761 -11.895  -2.840  1.00 88.72           H  
ATOM   1259  HB3 MET A  96       1.923 -11.758  -4.166  1.00 88.72           H  
ATOM   1260  HG2 MET A  96       1.484 -14.215  -2.415  1.00 88.72           H  
ATOM   1261  HG3 MET A  96       2.718 -14.070  -3.663  1.00 88.72           H  
ATOM   1262  HE1 MET A  96       3.749 -10.963  -3.135  1.00 88.72           H  
ATOM   1263  HE2 MET A  96       5.151 -11.379  -2.142  1.00 88.72           H  
ATOM   1264  HE3 MET A  96       4.750 -12.385  -3.547  1.00 88.72           H  
ATOM   1265  N   ASN A  97      -0.562 -11.119  -5.819  1.00 89.39           N  
ATOM   1266  CA  ASN A  97      -1.520 -10.106  -6.251  1.00 89.39           C  
ATOM   1267  C   ASN A  97      -2.657 -10.700  -7.099  1.00 89.39           C  
ATOM   1268  O   ASN A  97      -3.745 -10.141  -7.104  1.00 89.39           O  
ATOM   1269  CB  ASN A  97      -0.776  -9.003  -7.023  1.00 89.39           C  
ATOM   1270  CG  ASN A  97       0.107  -8.111  -6.163  1.00 89.39           C  
ATOM   1271  ND2 ASN A  97       0.909  -7.287  -6.800  1.00 89.39           N  
ATOM   1272  OD1 ASN A  97       0.066  -8.101  -4.939  1.00 89.39           O  
ATOM   1273  H   ASN A  97       0.348 -11.127  -6.257  1.00 89.39           H  
ATOM   1274  HA  ASN A  97      -1.993  -9.665  -5.373  1.00 89.39           H  
ATOM   1275  HB2 ASN A  97      -0.172  -9.456  -7.810  1.00 89.39           H  
ATOM   1276  HB3 ASN A  97      -1.515  -8.360  -7.501  1.00 89.39           H  
ATOM   1277 HD21 ASN A  97       0.925  -7.278  -7.810  1.00 89.39           H  
ATOM   1278 HD22 ASN A  97       1.488  -6.656  -6.264  1.00 89.39           H  
ATOM   1279  N   SER A  98      -2.457 -11.823  -7.799  1.00 84.48           N  
ATOM   1280  CA  SER A  98      -3.553 -12.493  -8.520  1.00 84.48           C  
ATOM   1281  C   SER A  98      -4.459 -13.304  -7.590  1.00 84.48           C  
ATOM   1282  O   SER A  98      -5.661 -13.393  -7.827  1.00 84.48           O  
ATOM   1283  CB  SER A  98      -3.017 -13.368  -9.654  1.00 84.48           C  
ATOM   1284  OG  SER A  98      -2.337 -14.505  -9.166  1.00 84.48           O  
ATOM   1285  H   SER A  98      -1.537 -12.237  -7.843  1.00 84.48           H  
ATOM   1286  HA  SER A  98      -4.180 -11.729  -8.977  1.00 84.48           H  
ATOM   1287  HB2 SER A  98      -3.858 -13.697 -10.265  1.00 84.48           H  
ATOM   1288  HB3 SER A  98      -2.344 -12.779 -10.276  1.00 84.48           H  
ATOM   1289  HG  SER A  98      -2.050 -15.032  -9.915  1.00 84.48           H  
ATOM   1290  N   MET A  99      -3.908 -13.846  -6.499  1.00 81.20           N  
ATOM   1291  CA  MET A  99      -4.681 -14.527  -5.453  1.00 81.20           C  
ATOM   1292  C   MET A  99      -5.436 -13.559  -4.533  1.00 81.20           C  
ATOM   1293  O   MET A  99      -6.341 -13.984  -3.815  1.00 81.20           O  
ATOM   1294  CB  MET A  99      -3.753 -15.413  -4.612  1.00 81.20           C  
ATOM   1295  CG  MET A  99      -3.194 -16.598  -5.407  1.00 81.20           C  
ATOM   1296  SD  MET A  99      -2.235 -17.787  -4.422  1.00 81.20           S  
ATOM   1297  CE  MET A  99      -0.908 -16.733  -3.784  1.00 81.20           C  
ATOM   1298  H   MET A  99      -2.900 -13.839  -6.436  1.00 81.20           H  
ATOM   1299  HA  MET A  99      -5.431 -15.162  -5.924  1.00 81.20           H  
ATOM   1300  HB2 MET A  99      -4.314 -15.812  -3.768  1.00 81.20           H  
ATOM   1301  HB3 MET A  99      -2.933 -14.807  -4.226  1.00 81.20           H  
ATOM   1302  HG2 MET A  99      -2.570 -16.232  -6.222  1.00 81.20           H  
ATOM   1303  HG3 MET A  99      -4.030 -17.136  -5.853  1.00 81.20           H  
ATOM   1304  HE1 MET A  99      -1.312 -16.047  -3.040  1.00 81.20           H  
ATOM   1305  HE2 MET A  99      -0.468 -16.160  -4.600  1.00 81.20           H  
ATOM   1306  HE3 MET A  99      -0.142 -17.356  -3.321  1.00 81.20           H  
ATOM   1307  N   ARG A 100      -5.072 -12.271  -4.524  1.00 68.22           N  
ATOM   1308  CA  ARG A 100      -5.710 -11.245  -3.692  1.00 68.22           C  
ATOM   1309  C   ARG A 100      -6.218 -10.086  -4.537  1.00 68.22           C  
ATOM   1310  O   ARG A 100      -5.438  -9.277  -5.017  1.00 68.22           O  
ATOM   1311  CB  ARG A 100      -4.737 -10.729  -2.621  1.00 68.22           C  
ATOM   1312  CG  ARG A 100      -4.354 -11.797  -1.587  1.00 68.22           C  
ATOM   1313  CD  ARG A 100      -3.822 -11.100  -0.332  1.00 68.22           C  
ATOM   1314  NE  ARG A 100      -3.373 -12.051   0.703  1.00 68.22           N  
ATOM   1315  CZ  ARG A 100      -3.003 -11.735   1.934  1.00 68.22           C  
ATOM   1316  NH1 ARG A 100      -2.966 -10.509   2.354  1.00 68.22           N1+
ATOM   1317  NH2 ARG A 100      -2.654 -12.655   2.785  1.00 68.22           N  
ATOM   1318  H   ARG A 100      -4.325 -11.984  -5.140  1.00 68.22           H  
ATOM   1319  HA  ARG A 100      -6.573 -11.669  -3.180  1.00 68.22           H  
ATOM   1320  HB2 ARG A 100      -3.833 -10.342  -3.091  1.00 68.22           H  
ATOM   1321  HB3 ARG A 100      -5.228  -9.903  -2.107  1.00 68.22           H  
ATOM   1322  HG2 ARG A 100      -3.594 -12.457  -2.006  1.00 68.22           H  
ATOM   1323  HG3 ARG A 100      -5.232 -12.383  -1.319  1.00 68.22           H  
ATOM   1324  HD2 ARG A 100      -3.006 -10.433  -0.608  1.00 68.22           H  
ATOM   1325  HD3 ARG A 100      -4.645 -10.507   0.067  1.00 68.22           H  
ATOM   1326  HE  ARG A 100      -3.417 -13.031   0.462  1.00 68.22           H  
ATOM   1327 HH11 ARG A 100      -3.552  -9.855   1.854  1.00 68.22           H  
ATOM   1328 HH12 ARG A 100      -2.899 -10.271   3.333  1.00 68.22           H  
ATOM   1329 HH21 ARG A 100      -2.731 -13.630   2.532  1.00 68.22           H  
ATOM   1330 HH22 ARG A 100      -2.428 -12.390   3.733  1.00 68.22           H  
ATOM   1331  N   ALA A 101      -7.534  -9.938  -4.636  1.00 63.64           N  
ATOM   1332  CA  ALA A 101      -8.110  -8.667  -5.060  1.00 63.64           C  
ATOM   1333  C   ALA A 101      -7.935  -7.639  -3.928  1.00 63.64           C  
ATOM   1334  O   ALA A 101      -8.191  -7.967  -2.770  1.00 63.64           O  
ATOM   1335  CB  ALA A 101      -9.578  -8.895  -5.439  1.00 63.64           C  
ATOM   1336  H   ALA A 101      -8.132 -10.615  -4.185  1.00 63.64           H  
ATOM   1337  HA  ALA A 101      -7.580  -8.305  -5.940  1.00 63.64           H  
ATOM   1338  HB1 ALA A 101      -9.634  -9.554  -6.306  1.00 63.64           H  
ATOM   1339  HB2 ALA A 101     -10.045  -7.941  -5.683  1.00 63.64           H  
ATOM   1340  HB3 ALA A 101     -10.103  -9.352  -4.600  1.00 63.64           H  
ATOM   1341  N   GLN A 102      -7.540  -6.401  -4.249  1.00 54.10           N  
ATOM   1342  CA  GLN A 102      -7.793  -5.258  -3.367  1.00 54.10           C  
ATOM   1343  C   GLN A 102      -9.302  -5.211  -3.136  1.00 54.10           C  
ATOM   1344  O   GLN A 102     -10.060  -4.823  -4.024  1.00 54.10           O  
ATOM   1345  CB  GLN A 102      -7.334  -3.954  -4.041  1.00 54.10           C  
ATOM   1346  CG  GLN A 102      -5.879  -3.580  -3.744  1.00 54.10           C  
ATOM   1347  CD  GLN A 102      -5.347  -2.522  -4.711  1.00 54.10           C  
ATOM   1348  NE2 GLN A 102      -4.233  -1.888  -4.444  1.00 54.10           N  
ATOM   1349  OE1 GLN A 102      -5.895  -2.244  -5.759  1.00 54.10           O  
ATOM   1350  H   GLN A 102      -7.307  -6.202  -5.212  1.00 54.10           H  
ATOM   1351  HA  GLN A 102      -7.285  -5.383  -2.411  1.00 54.10           H  
ATOM   1352  HB2 GLN A 102      -7.490  -4.051  -5.116  1.00 54.10           H  
ATOM   1353  HB3 GLN A 102      -7.950  -3.125  -3.693  1.00 54.10           H  
ATOM   1354  HG2 GLN A 102      -5.823  -3.189  -2.728  1.00 54.10           H  
ATOM   1355  HG3 GLN A 102      -5.256  -4.473  -3.799  1.00 54.10           H  
ATOM   1356 HE21 GLN A 102      -4.032  -1.174  -5.129  1.00 54.10           H  
ATOM   1357 HE22 GLN A 102      -3.937  -1.715  -3.495  1.00 54.10           H  
ATOM   1358  N   ARG A 103      -9.752  -5.677  -1.978  1.00 55.36           N  
ATOM   1359  CA  ARG A 103     -11.139  -5.539  -1.553  1.00 55.36           C  
ATOM   1360  C   ARG A 103     -11.129  -4.604  -0.355  1.00 55.36           C  
ATOM   1361  O   ARG A 103     -10.265  -4.766   0.511  1.00 55.36           O  
ATOM   1362  CB  ARG A 103     -11.789  -6.902  -1.257  1.00 55.36           C  
ATOM   1363  CG  ARG A 103     -11.865  -7.761  -2.529  1.00 55.36           C  
ATOM   1364  CD  ARG A 103     -12.667  -9.051  -2.318  1.00 55.36           C  
ATOM   1365  NE  ARG A 103     -12.595  -9.911  -3.515  1.00 55.36           N  
ATOM   1366  CZ  ARG A 103     -13.298 -11.010  -3.730  1.00 55.36           C  
ATOM   1367  NH1 ARG A 103     -14.188 -11.468  -2.902  1.00 55.36           N1+
ATOM   1368  NH2 ARG A 103     -13.112 -11.695  -4.826  1.00 55.36           N  
ATOM   1369  H   ARG A 103      -9.090  -6.054  -1.315  1.00 55.36           H  
ATOM   1370  HA  ARG A 103     -11.717  -5.074  -2.351  1.00 55.36           H  
ATOM   1371  HB2 ARG A 103     -12.799  -6.736  -0.883  1.00 55.36           H  
ATOM   1372  HB3 ARG A 103     -11.219  -7.426  -0.490  1.00 55.36           H  
ATOM   1373  HG2 ARG A 103     -10.851  -8.023  -2.832  1.00 55.36           H  
ATOM   1374  HG3 ARG A 103     -12.332  -7.183  -3.326  1.00 55.36           H  
ATOM   1375  HD2 ARG A 103     -13.704  -8.797  -2.100  1.00 55.36           H  
ATOM   1376  HD3 ARG A 103     -12.261  -9.588  -1.460  1.00 55.36           H  
ATOM   1377  HE  ARG A 103     -11.973  -9.605  -4.249  1.00 55.36           H  
ATOM   1378 HH11 ARG A 103     -14.829 -12.218  -3.120  1.00 55.36           H  
ATOM   1379 HH12 ARG A 103     -14.449 -10.967  -2.065  1.00 55.36           H  
ATOM   1380 HH21 ARG A 103     -12.449 -11.385  -5.522  1.00 55.36           H  
ATOM   1381 HH22 ARG A 103     -13.674 -12.522  -4.966  1.00 55.36           H  
ATOM   1382  N   PRO A 104     -12.035  -3.618  -0.287  1.00 50.89           N  
ATOM   1383  CA  PRO A 104     -12.337  -3.048   1.012  1.00 50.89           C  
ATOM   1384  C   PRO A 104     -12.774  -4.235   1.878  1.00 50.89           C  
ATOM   1385  O   PRO A 104     -13.536  -5.076   1.391  1.00 50.89           O  
ATOM   1386  CB  PRO A 104     -13.470  -2.035   0.786  1.00 50.89           C  
ATOM   1387  CG  PRO A 104     -13.773  -2.068  -0.717  1.00 50.89           C  
ATOM   1388  CD  PRO A 104     -13.110  -3.341  -1.226  1.00 50.89           C  
ATOM   1389  HA  PRO A 104     -11.461  -2.563   1.442  1.00 50.89           H  
ATOM   1390  HB2 PRO A 104     -13.157  -1.036   1.089  1.00 50.89           H  
ATOM   1391  HB3 PRO A 104     -14.357  -2.325   1.350  1.00 50.89           H  
ATOM   1392  HG2 PRO A 104     -14.846  -2.079  -0.907  1.00 50.89           H  
ATOM   1393  HG3 PRO A 104     -13.313  -1.203  -1.196  1.00 50.89           H  
ATOM   1394  HD2 PRO A 104     -12.746  -3.198  -2.243  1.00 50.89           H  
ATOM   1395  HD3 PRO A 104     -13.828  -4.161  -1.198  1.00 50.89           H  
ATOM   1396  N   PHE A 105     -12.322  -4.336   3.128  1.00 52.09           N  
ATOM   1397  CA  PHE A 105     -13.189  -5.011   4.081  1.00 52.09           C  
ATOM   1398  C   PHE A 105     -14.444  -4.159   4.077  1.00 52.09           C  
ATOM   1399  O   PHE A 105     -14.428  -2.989   4.462  1.00 52.09           O  
ATOM   1400  CB  PHE A 105     -12.583  -5.152   5.482  1.00 52.09           C  
ATOM   1401  CG  PHE A 105     -11.646  -6.336   5.618  1.00 52.09           C  
ATOM   1402  CD1 PHE A 105     -12.137  -7.543   6.150  1.00 52.09           C  
ATOM   1403  CD2 PHE A 105     -10.307  -6.256   5.193  1.00 52.09           C  
ATOM   1404  CE1 PHE A 105     -11.294  -8.661   6.266  1.00 52.09           C  
ATOM   1405  CE2 PHE A 105      -9.460  -7.372   5.313  1.00 52.09           C  
ATOM   1406  CZ  PHE A 105      -9.954  -8.575   5.850  1.00 52.09           C  
ATOM   1407  H   PHE A 105     -11.707  -3.628   3.502  1.00 52.09           H  
ATOM   1408  HA  PHE A 105     -13.440  -6.008   3.721  1.00 52.09           H  
ATOM   1409  HB2 PHE A 105     -13.403  -5.294   6.186  1.00 52.09           H  
ATOM   1410  HB3 PHE A 105     -12.085  -4.231   5.785  1.00 52.09           H  
ATOM   1411  HD1 PHE A 105     -13.166  -7.610   6.471  1.00 52.09           H  
ATOM   1412  HD2 PHE A 105      -9.934  -5.332   4.777  1.00 52.09           H  
ATOM   1413  HE1 PHE A 105     -11.679  -9.582   6.677  1.00 52.09           H  
ATOM   1414  HE2 PHE A 105      -8.430  -7.301   4.994  1.00 52.09           H  
ATOM   1415  HZ  PHE A 105      -9.305  -9.433   5.943  1.00 52.09           H  
ATOM   1416  N   ASP A 106     -15.506  -4.699   3.492  1.00 50.47           N  
ATOM   1417  CA  ASP A 106     -16.810  -4.136   3.728  1.00 50.47           C  
ATOM   1418  C   ASP A 106     -16.944  -4.082   5.254  1.00 50.47           C  
ATOM   1419  O   ASP A 106     -16.764  -5.096   5.931  1.00 50.47           O  
ATOM   1420  CB  ASP A 106     -17.876  -5.000   3.035  1.00 50.47           C  
ATOM   1421  CG  ASP A 106     -19.252  -4.338   3.058  1.00 50.47           C  
ATOM   1422  OD1 ASP A 106     -19.405  -3.365   3.831  1.00 50.47           O  
ATOM   1423  OD2 ASP A 106     -20.146  -4.804   2.323  1.00 50.47           O1-
ATOM   1424  H   ASP A 106     -15.439  -5.614   3.070  1.00 50.47           H  
ATOM   1425  HA  ASP A 106     -16.850  -3.125   3.321  1.00 50.47           H  
ATOM   1426  HB2 ASP A 106     -17.934  -5.974   3.523  1.00 50.47           H  
ATOM   1427  HB3 ASP A 106     -17.583  -5.153   1.996  1.00 50.47           H  
ATOM   1428  N   GLN A 107     -17.204  -2.904   5.812  1.00 48.94           N  
ATOM   1429  CA  GLN A 107     -17.553  -2.746   7.225  1.00 48.94           C  
ATOM   1430  C   GLN A 107     -18.726  -3.669   7.629  1.00 48.94           C  
ATOM   1431  O   GLN A 107     -18.956  -3.898   8.814  1.00 48.94           O  
ATOM   1432  CB  GLN A 107     -17.856  -1.262   7.484  1.00 48.94           C  
ATOM   1433  CG  GLN A 107     -19.052  -0.757   6.657  1.00 48.94           C  
ATOM   1434  CD  GLN A 107     -19.232   0.753   6.705  1.00 48.94           C  
ATOM   1435  NE2 GLN A 107     -19.810   1.333   5.677  1.00 48.94           N  
ATOM   1436  OE1 GLN A 107     -18.886   1.448   7.642  1.00 48.94           O  
ATOM   1437  H   GLN A 107     -17.292  -2.104   5.202  1.00 48.94           H  
ATOM   1438  HA  GLN A 107     -16.691  -3.032   7.828  1.00 48.94           H  
ATOM   1439  HB2 GLN A 107     -16.972  -0.677   7.229  1.00 48.94           H  
ATOM   1440  HB3 GLN A 107     -18.065  -1.116   8.544  1.00 48.94           H  
ATOM   1441  HG2 GLN A 107     -18.935  -1.043   5.612  1.00 48.94           H  
ATOM   1442  HG3 GLN A 107     -19.966  -1.220   7.029  1.00 48.94           H  
ATOM   1443 HE21 GLN A 107     -19.959   2.328   5.771  1.00 48.94           H  
ATOM   1444 HE22 GLN A 107     -20.152   0.766   4.915  1.00 48.94           H  
ATOM   1445  N   TYR A 108     -19.444  -4.234   6.648  1.00 50.37           N  
ATOM   1446  CA  TYR A 108     -20.488  -5.242   6.814  1.00 50.37           C  
ATOM   1447  C   TYR A 108     -20.039  -6.705   6.625  1.00 50.37           C  
ATOM   1448  O   TYR A 108     -20.867  -7.603   6.762  1.00 50.37           O  
ATOM   1449  CB  TYR A 108     -21.662  -4.863   5.902  1.00 50.37           C  
ATOM   1450  CG  TYR A 108     -22.198  -3.471   6.185  1.00 50.37           C  
ATOM   1451  CD1 TYR A 108     -22.819  -3.213   7.421  1.00 50.37           C  
ATOM   1452  CD2 TYR A 108     -22.046  -2.430   5.248  1.00 50.37           C  
ATOM   1453  CE1 TYR A 108     -23.277  -1.919   7.728  1.00 50.37           C  
ATOM   1454  CE2 TYR A 108     -22.497  -1.132   5.551  1.00 50.37           C  
ATOM   1455  CZ  TYR A 108     -23.108  -0.875   6.793  1.00 50.37           C  
ATOM   1456  OH  TYR A 108     -23.541   0.378   7.086  1.00 50.37           O  
ATOM   1457  H   TYR A 108     -19.278  -3.909   5.706  1.00 50.37           H  
ATOM   1458  HA  TYR A 108     -20.846  -5.183   7.842  1.00 50.37           H  
ATOM   1459  HB2 TYR A 108     -21.355  -4.940   4.859  1.00 50.37           H  
ATOM   1460  HB3 TYR A 108     -22.473  -5.575   6.055  1.00 50.37           H  
ATOM   1461  HD1 TYR A 108     -22.922  -4.009   8.144  1.00 50.37           H  
ATOM   1462  HD2 TYR A 108     -21.594  -2.635   4.289  1.00 50.37           H  
ATOM   1463  HE1 TYR A 108     -23.737  -1.724   8.685  1.00 50.37           H  
ATOM   1464  HE2 TYR A 108     -22.390  -0.333   4.833  1.00 50.37           H  
ATOM   1465  HH  TYR A 108     -23.862   0.431   7.990  1.00 50.37           H  
ATOM   1466  N   GLY A 109     -18.761  -6.988   6.357  1.00 40.79           N  
ATOM   1467  CA  GLY A 109     -18.202  -8.346   6.353  1.00 40.79           C  
ATOM   1468  C   GLY A 109     -18.685  -9.278   5.233  1.00 40.79           C  
ATOM   1469  O   GLY A 109     -18.584 -10.494   5.392  1.00 40.79           O  
ATOM   1470  H   GLY A 109     -18.115  -6.216   6.272  1.00 40.79           H  
ATOM   1471  HA2 GLY A 109     -18.432  -8.823   7.306  1.00 40.79           H  
ATOM   1472  HA3 GLY A 109     -17.118  -8.265   6.266  1.00 40.79           H  
ATOM   1473  N   TYR A 110     -19.198  -8.758   4.112  1.00 35.28           N  
ATOM   1474  CA  TYR A 110     -19.603  -9.595   2.977  1.00 35.28           C  
ATOM   1475  C   TYR A 110     -18.504  -9.697   1.902  1.00 35.28           C  
ATOM   1476  O   TYR A 110     -17.920  -8.706   1.474  1.00 35.28           O  
ATOM   1477  CB  TYR A 110     -20.993  -9.201   2.462  1.00 35.28           C  
ATOM   1478  CG  TYR A 110     -22.109  -9.685   3.381  1.00 35.28           C  
ATOM   1479  CD1 TYR A 110     -22.641 -10.983   3.233  1.00 35.28           C  
ATOM   1480  CD2 TYR A 110     -22.577  -8.859   4.420  1.00 35.28           C  
ATOM   1481  CE1 TYR A 110     -23.633 -11.450   4.119  1.00 35.28           C  
ATOM   1482  CE2 TYR A 110     -23.559  -9.323   5.315  1.00 35.28           C  
ATOM   1483  CZ  TYR A 110     -24.090 -10.622   5.166  1.00 35.28           C  
ATOM   1484  OH  TYR A 110     -25.039 -11.075   6.028  1.00 35.28           O  
ATOM   1485  H   TYR A 110     -19.235  -7.755   4.004  1.00 35.28           H  
ATOM   1486  HA  TYR A 110     -19.738 -10.609   3.354  1.00 35.28           H  
ATOM   1487  HB2 TYR A 110     -21.142  -9.647   1.479  1.00 35.28           H  
ATOM   1488  HB3 TYR A 110     -21.045  -8.118   2.343  1.00 35.28           H  
ATOM   1489  HD1 TYR A 110     -22.283 -11.619   2.437  1.00 35.28           H  
ATOM   1490  HD2 TYR A 110     -22.157  -7.871   4.545  1.00 35.28           H  
ATOM   1491  HE1 TYR A 110     -24.047 -12.442   4.012  1.00 35.28           H  
ATOM   1492  HE2 TYR A 110     -23.884  -8.684   6.123  1.00 35.28           H  
ATOM   1493  HH  TYR A 110     -25.225 -10.415   6.700  1.00 35.28           H  
ATOM   1494  N   TRP A 111     -18.246 -10.962   1.555  1.00 39.67           N  
ATOM   1495  CA  TRP A 111     -17.161 -11.594   0.790  1.00 39.67           C  
ATOM   1496  C   TRP A 111     -16.674 -10.916  -0.497  1.00 39.67           C  
ATOM   1497  O   TRP A 111     -17.486 -10.705  -1.421  1.00 39.67           O  
ATOM   1498  CB  TRP A 111     -17.644 -13.021   0.484  1.00 39.67           C  
ATOM   1499  CG  TRP A 111     -18.003 -13.843   1.689  1.00 39.67           C  
ATOM   1500  CD1 TRP A 111     -19.191 -13.841   2.338  1.00 39.67           C  
ATOM   1501  CD2 TRP A 111     -17.153 -14.774   2.420  1.00 39.67           C  
ATOM   1502  CE2 TRP A 111     -17.893 -15.292   3.524  1.00 39.67           C  
ATOM   1503  CE3 TRP A 111     -15.827 -15.229   2.259  1.00 39.67           C  
ATOM   1504  NE1 TRP A 111     -19.123 -14.675   3.437  1.00 39.67           N  
ATOM   1505  CZ2 TRP A 111     -17.345 -16.218   4.423  1.00 39.67           C  
ATOM   1506  CZ3 TRP A 111     -15.269 -16.165   3.151  1.00 39.67           C  
ATOM   1507  CH2 TRP A 111     -16.024 -16.658   4.231  1.00 39.67           C  
ATOM   1508  OXT TRP A 111     -15.430 -10.811  -0.627  1.00 39.67           O1-
ATOM   1509  H   TRP A 111     -18.824 -11.639   2.032  1.00 39.67           H  
ATOM   1510  HA  TRP A 111     -16.284 -11.653   1.435  1.00 39.67           H  
ATOM   1511  HB2 TRP A 111     -18.513 -12.964  -0.171  1.00 39.67           H  
ATOM   1512  HB3 TRP A 111     -16.859 -13.540  -0.065  1.00 39.67           H  
ATOM   1513  HD1 TRP A 111     -20.047 -13.247   2.051  1.00 39.67           H  
ATOM   1514  HE1 TRP A 111     -19.867 -14.762   4.115  1.00 39.67           H  
ATOM   1515  HE3 TRP A 111     -15.238 -14.841   1.441  1.00 39.67           H  
ATOM   1516  HZ2 TRP A 111     -17.932 -16.582   5.254  1.00 39.67           H  
ATOM   1517  HZ3 TRP A 111     -14.250 -16.494   3.013  1.00 39.67           H  
ATOM   1518  HH2 TRP A 111     -15.584 -17.366   4.918  1.00 39.67           H  
END
