# Supplementary material for: The structural landscape and diversity of Pyricularia oryzae MAX effectors revisited
Source: PLoS Pathog. 2024 May 6;20(5):e1012176. doi: 10.1371/journal.ppat.1012176 (PMC11132498; doi:10.1371/journal.ppat.1012176)
Supplement: S1 File — (ZIP) [file ppat.1012176.s018.zip › Supplementary_Data/MAX42.pdb]

ATOM      1  N   SER A  23       3.860   8.275 -20.055  1.00 73.14           N  
ATOM      2  CA  SER A  23       4.570   7.115 -19.502  1.00 73.14           C  
ATOM      3  C   SER A  23       3.718   6.511 -18.386  1.00 73.14           C  
ATOM      4  O   SER A  23       3.237   7.242 -17.523  1.00 73.14           O  
ATOM      5  CB  SER A  23       5.963   7.510 -19.019  1.00 73.14           C  
ATOM      6  OG  SER A  23       6.743   6.377 -18.710  1.00 73.14           O  
ATOM      7  H   SER A  23       4.142   9.190 -19.735  1.00 73.14           H  
ATOM      8  HA  SER A  23       4.696   6.370 -20.288  1.00 73.14           H  
ATOM      9  HB2 SER A  23       6.468   8.064 -19.811  1.00 73.14           H  
ATOM     10  HB3 SER A  23       5.873   8.160 -18.148  1.00 73.14           H  
ATOM     11  HG  SER A  23       6.428   5.967 -17.901  1.00 73.14           H  
ATOM     12  N   ARG A  24       3.471   5.204 -18.467  1.00 83.51           N  
ATOM     13  CA  ARG A  24       2.715   4.456 -17.460  1.00 83.51           C  
ATOM     14  C   ARG A  24       3.680   3.879 -16.436  1.00 83.51           C  
ATOM     15  O   ARG A  24       4.793   3.500 -16.802  1.00 83.51           O  
ATOM     16  CB  ARG A  24       1.867   3.354 -18.109  1.00 83.51           C  
ATOM     17  CG  ARG A  24       0.800   3.920 -19.057  1.00 83.51           C  
ATOM     18  CD  ARG A  24      -0.111   2.779 -19.510  1.00 83.51           C  
ATOM     19  NE  ARG A  24      -1.155   3.219 -20.453  1.00 83.51           N  
ATOM     20  CZ  ARG A  24      -2.012   2.403 -21.044  1.00 83.51           C  
ATOM     21  NH1 ARG A  24      -1.981   1.115 -20.833  1.00 83.51           N1+
ATOM     22  NH2 ARG A  24      -2.924   2.871 -21.850  1.00 83.51           N  
ATOM     23  H   ARG A  24       3.938   4.669 -19.185  1.00 83.51           H  
ATOM     24  HA  ARG A  24       2.050   5.134 -16.925  1.00 83.51           H  
ATOM     25  HB2 ARG A  24       1.370   2.797 -17.315  1.00 83.51           H  
ATOM     26  HB3 ARG A  24       2.515   2.667 -18.654  1.00 83.51           H  
ATOM     27  HG2 ARG A  24       1.276   4.375 -19.926  1.00 83.51           H  
ATOM     28  HG3 ARG A  24       0.207   4.668 -18.532  1.00 83.51           H  
ATOM     29  HD2 ARG A  24      -0.594   2.365 -18.625  1.00 83.51           H  
ATOM     30  HD3 ARG A  24       0.497   2.001 -19.971  1.00 83.51           H  
ATOM     31  HE  ARG A  24      -1.269   4.212 -20.597  1.00 83.51           H  
ATOM     32 HH11 ARG A  24      -2.654   0.492 -21.255  1.00 83.51           H  
ATOM     33 HH12 ARG A  24      -1.379   0.757 -20.105  1.00 83.51           H  
ATOM     34 HH21 ARG A  24      -3.022   3.866 -21.998  1.00 83.51           H  
ATOM     35 HH22 ARG A  24      -3.591   2.234 -22.263  1.00 83.51           H  
ATOM     36  N   ARG A  25       3.251   3.805 -15.180  1.00 86.07           N  
ATOM     37  CA  ARG A  25       4.034   3.247 -14.075  1.00 86.07           C  
ATOM     38  C   ARG A  25       3.215   2.176 -13.367  1.00 86.07           C  
ATOM     39  O   ARG A  25       2.047   2.405 -13.082  1.00 86.07           O  
ATOM     40  CB  ARG A  25       4.445   4.395 -13.143  1.00 86.07           C  
ATOM     41  CG  ARG A  25       5.411   3.914 -12.062  1.00 86.07           C  
ATOM     42  CD  ARG A  25       5.906   5.089 -11.223  1.00 86.07           C  
ATOM     43  NE  ARG A  25       6.836   4.602 -10.202  1.00 86.07           N  
ATOM     44  CZ  ARG A  25       7.336   5.279  -9.197  1.00 86.07           C  
ATOM     45  NH1 ARG A  25       7.191   6.559  -9.064  1.00 86.07           N1+
ATOM     46  NH2 ARG A  25       7.999   4.670  -8.272  1.00 86.07           N  
ATOM     47  H   ARG A  25       2.333   4.169 -14.966  1.00 86.07           H  
ATOM     48  HA  ARG A  25       4.937   2.779 -14.466  1.00 86.07           H  
ATOM     49  HB2 ARG A  25       4.937   5.170 -13.730  1.00 86.07           H  
ATOM     50  HB3 ARG A  25       3.560   4.825 -12.674  1.00 86.07           H  
ATOM     51  HG2 ARG A  25       4.899   3.201 -11.415  1.00 86.07           H  
ATOM     52  HG3 ARG A  25       6.266   3.425 -12.528  1.00 86.07           H  
ATOM     53  HD2 ARG A  25       5.051   5.568 -10.746  1.00 86.07           H  
ATOM     54  HD3 ARG A  25       6.407   5.813 -11.867  1.00 86.07           H  
ATOM     55  HE  ARG A  25       6.922   3.601 -10.106  1.00 86.07           H  
ATOM     56 HH11 ARG A  25       7.413   6.946  -8.158  1.00 86.07           H  
ATOM     57 HH12 ARG A  25       6.638   7.085  -9.726  1.00 86.07           H  
ATOM     58 HH21 ARG A  25       8.424   5.270  -7.579  1.00 86.07           H  
ATOM     59 HH22 ARG A  25       8.103   3.666  -8.257  1.00 86.07           H  
ATOM     60  N   MET A  26       3.806   1.009 -13.124  1.00 89.41           N  
ATOM     61  CA  MET A  26       3.124  -0.048 -12.378  1.00 89.41           C  
ATOM     62  C   MET A  26       3.158   0.272 -10.887  1.00 89.41           C  
ATOM     63  O   MET A  26       4.231   0.549 -10.348  1.00 89.41           O  
ATOM     64  CB  MET A  26       3.759  -1.417 -12.666  1.00 89.41           C  
ATOM     65  CG  MET A  26       2.855  -2.563 -12.193  1.00 89.41           C  
ATOM     66  SD  MET A  26       1.251  -2.653 -13.039  1.00 89.41           S  
ATOM     67  CE  MET A  26       1.785  -3.141 -14.697  1.00 89.41           C  
ATOM     68  H   MET A  26       4.784   0.889 -13.343  1.00 89.41           H  
ATOM     69  HA  MET A  26       2.082  -0.078 -12.698  1.00 89.41           H  
ATOM     70  HB2 MET A  26       3.931  -1.521 -13.737  1.00 89.41           H  
ATOM     71  HB3 MET A  26       4.722  -1.488 -12.160  1.00 89.41           H  
ATOM     72  HG2 MET A  26       2.674  -2.459 -11.123  1.00 89.41           H  
ATOM     73  HG3 MET A  26       3.376  -3.508 -12.345  1.00 89.41           H  
ATOM     74  HE1 MET A  26       2.395  -4.041 -14.625  1.00 89.41           H  
ATOM     75  HE2 MET A  26       2.361  -2.340 -15.161  1.00 89.41           H  
ATOM     76  HE3 MET A  26       0.906  -3.361 -15.302  1.00 89.41           H  
ATOM     77  N   CYS A  27       2.007   0.214 -10.236  1.00 89.35           N  
ATOM     78  CA  CYS A  27       1.841   0.386  -8.804  1.00 89.35           C  
ATOM     79  C   CYS A  27       1.239  -0.897  -8.234  1.00 89.35           C  
ATOM     80  O   CYS A  27       0.294  -1.445  -8.799  1.00 89.35           O  
ATOM     81  CB  CYS A  27       0.934   1.586  -8.511  1.00 89.35           C  
ATOM     82  SG  CYS A  27       1.109   3.021  -9.604  1.00 89.35           S  
ATOM     83  H   CYS A  27       1.170  -0.015 -10.754  1.00 89.35           H  
ATOM     84  HA  CYS A  27       2.811   0.566  -8.341  1.00 89.35           H  
ATOM     85  HB2 CYS A  27       1.086   1.898  -7.477  1.00 89.35           H  
ATOM     86  HB3 CYS A  27      -0.098   1.249  -8.599  1.00 89.35           H  
ATOM     87  N   MET A  28       1.775  -1.361  -7.117  1.00 90.03           N  
ATOM     88  CA  MET A  28       1.184  -2.412  -6.302  1.00 90.03           C  
ATOM     89  C   MET A  28       0.472  -1.751  -5.138  1.00 90.03           C  
ATOM     90  O   MET A  28       1.037  -0.861  -4.509  1.00 90.03           O  
ATOM     91  CB  MET A  28       2.276  -3.366  -5.812  1.00 90.03           C  
ATOM     92  CG  MET A  28       2.656  -4.335  -6.931  1.00 90.03           C  
ATOM     93  SD  MET A  28       4.152  -5.313  -6.648  1.00 90.03           S  
ATOM     94  CE  MET A  28       5.408  -4.071  -7.045  1.00 90.03           C  
ATOM     95  H   MET A  28       2.512  -0.822  -6.685  1.00 90.03           H  
ATOM     96  HA  MET A  28       0.453  -2.981  -6.876  1.00 90.03           H  
ATOM     97  HB2 MET A  28       1.906  -3.946  -4.967  1.00 90.03           H  
ATOM     98  HB3 MET A  28       3.147  -2.796  -5.488  1.00 90.03           H  
ATOM     99  HG2 MET A  28       2.762  -3.798  -7.873  1.00 90.03           H  
ATOM    100  HG3 MET A  28       1.828  -5.037  -7.024  1.00 90.03           H  
ATOM    101  HE1 MET A  28       6.399  -4.513  -6.940  1.00 90.03           H  
ATOM    102  HE2 MET A  28       5.314  -3.222  -6.367  1.00 90.03           H  
ATOM    103  HE3 MET A  28       5.269  -3.732  -8.071  1.00 90.03           H  
ATOM    104  N   LEU A  29      -0.749  -2.173  -4.862  1.00 91.04           N  
ATOM    105  CA  LEU A  29      -1.516  -1.717  -3.715  1.00 91.04           C  
ATOM    106  C   LEU A  29      -2.096  -2.905  -2.964  1.00 91.04           C  
ATOM    107  O   LEU A  29      -2.495  -3.884  -3.585  1.00 91.04           O  
ATOM    108  CB  LEU A  29      -2.558  -0.668  -4.134  1.00 91.04           C  
ATOM    109  CG  LEU A  29      -3.504  -1.112  -5.272  1.00 91.04           C  
ATOM    110  CD1 LEU A  29      -4.928  -1.343  -4.789  1.00 91.04           C  
ATOM    111  CD2 LEU A  29      -3.575  -0.034  -6.349  1.00 91.04           C  
ATOM    112  H   LEU A  29      -1.155  -2.904  -5.429  1.00 91.04           H  
ATOM    113  HA  LEU A  29      -0.818  -1.230  -3.035  1.00 91.04           H  
ATOM    114  HB2 LEU A  29      -3.135  -0.374  -3.257  1.00 91.04           H  
ATOM    115  HB3 LEU A  29      -2.003   0.214  -4.452  1.00 91.04           H  
ATOM    116  HG  LEU A  29      -3.141  -2.027  -5.740  1.00 91.04           H  
ATOM    117 HD11 LEU A  29      -4.929  -2.157  -4.065  1.00 91.04           H  
ATOM    118 HD12 LEU A  29      -5.312  -0.424  -4.346  1.00 91.04           H  
ATOM    119 HD13 LEU A  29      -5.578  -1.608  -5.623  1.00 91.04           H  
ATOM    120 HD21 LEU A  29      -2.570   0.144  -6.730  1.00 91.04           H  
ATOM    121 HD22 LEU A  29      -3.976   0.889  -5.930  1.00 91.04           H  
ATOM    122 HD23 LEU A  29      -4.215  -0.381  -7.161  1.00 91.04           H  
ATOM    123  N   ALA A  30      -2.126  -2.827  -1.643  1.00 91.37           N  
ATOM    124  CA  ALA A  30      -2.697  -3.853  -0.783  1.00 91.37           C  
ATOM    125  C   ALA A  30      -3.308  -3.202   0.456  1.00 91.37           C  
ATOM    126  O   ALA A  30      -2.839  -2.153   0.909  1.00 91.37           O  
ATOM    127  CB  ALA A  30      -1.611  -4.870  -0.416  1.00 91.37           C  
ATOM    128  H   ALA A  30      -1.765  -1.996  -1.196  1.00 91.37           H  
ATOM    129  HA  ALA A  30      -3.494  -4.373  -1.315  1.00 91.37           H  
ATOM    130  HB1 ALA A  30      -0.790  -4.368   0.096  1.00 91.37           H  
ATOM    131  HB2 ALA A  30      -2.031  -5.634   0.239  1.00 91.37           H  
ATOM    132  HB3 ALA A  30      -1.233  -5.350  -1.319  1.00 91.37           H  
ATOM    133  N   LEU A  31      -4.354  -3.826   0.994  1.00 90.77           N  
ATOM    134  CA  LEU A  31      -4.890  -3.462   2.297  1.00 90.77           C  
ATOM    135  C   LEU A  31      -4.122  -4.221   3.372  1.00 90.77           C  
ATOM    136  O   LEU A  31      -3.758  -5.384   3.179  1.00 90.77           O  
ATOM    137  CB  LEU A  31      -6.388  -3.792   2.356  1.00 90.77           C  
ATOM    138  CG  LEU A  31      -7.168  -3.078   3.476  1.00 90.77           C  
ATOM    139  CD1 LEU A  31      -7.306  -1.581   3.215  1.00 90.77           C  
ATOM    140  CD2 LEU A  31      -8.591  -3.635   3.524  1.00 90.77           C  
ATOM    141  H   LEU A  31      -4.625  -4.729   0.631  1.00 90.77           H  
ATOM    142  HA  LEU A  31      -4.748  -2.393   2.455  1.00 90.77           H  
ATOM    143  HB2 LEU A  31      -6.850  -3.539   1.402  1.00 90.77           H  
ATOM    144  HB3 LEU A  31      -6.483  -4.868   2.499  1.00 90.77           H  
ATOM    145  HG  LEU A  31      -6.683  -3.228   4.440  1.00 90.77           H  
ATOM    146 HD11 LEU A  31      -7.741  -1.411   2.230  1.00 90.77           H  
ATOM    147 HD12 LEU A  31      -6.329  -1.101   3.266  1.00 90.77           H  
ATOM    148 HD13 LEU A  31      -7.939  -1.131   3.981  1.00 90.77           H  
ATOM    149 HD21 LEU A  31      -9.126  -3.366   2.613  1.00 90.77           H  
ATOM    150 HD22 LEU A  31      -9.109  -3.225   4.391  1.00 90.77           H  
ATOM    151 HD23 LEU A  31      -8.571  -4.721   3.615  1.00 90.77           H  
ATOM    152  N   ALA A  32      -3.940  -3.583   4.512  1.00 89.46           N  
ATOM    153  CA  ALA A  32      -3.495  -4.225   5.727  1.00 89.46           C  
ATOM    154  C   ALA A  32      -4.332  -3.752   6.911  1.00 89.46           C  
ATOM    155  O   ALA A  32      -4.979  -2.705   6.845  1.00 89.46           O  
ATOM    156  CB  ALA A  32      -2.009  -3.934   5.916  1.00 89.46           C  
ATOM    157  H   ALA A  32      -4.204  -2.612   4.593  1.00 89.46           H  
ATOM    158  HA  ALA A  32      -3.645  -5.302   5.644  1.00 89.46           H  
ATOM    159  HB1 ALA A  32      -1.435  -4.322   5.075  1.00 89.46           H  
ATOM    160  HB2 ALA A  32      -1.849  -2.858   5.996  1.00 89.46           H  
ATOM    161  HB3 ALA A  32      -1.672  -4.404   6.839  1.00 89.46           H  
ATOM    162  N   GLU A  33      -4.335  -4.525   7.988  1.00 88.48           N  
ATOM    163  CA  GLU A  33      -4.716  -3.979   9.287  1.00 88.48           C  
ATOM    164  C   GLU A  33      -3.622  -3.011   9.746  1.00 88.48           C  
ATOM    165  O   GLU A  33      -2.428  -3.292   9.590  1.00 88.48           O  
ATOM    166  CB  GLU A  33      -4.932  -5.081  10.328  1.00 88.48           C  
ATOM    167  CG  GLU A  33      -5.980  -6.110   9.881  1.00 88.48           C  
ATOM    168  CD  GLU A  33      -6.163  -7.248  10.891  1.00 88.48           C  
ATOM    169  OE1 GLU A  33      -7.273  -7.831  10.875  1.00 88.48           O  
ATOM    170  OE2 GLU A  33      -5.193  -7.556  11.628  1.00 88.48           O1-
ATOM    171  H   GLU A  33      -3.805  -5.385   7.973  1.00 88.48           H  
ATOM    172  HA  GLU A  33      -5.652  -3.429   9.190  1.00 88.48           H  
ATOM    173  HB2 GLU A  33      -5.266  -4.620  11.258  1.00 88.48           H  
ATOM    174  HB3 GLU A  33      -3.980  -5.576  10.519  1.00 88.48           H  
ATOM    175  HG2 GLU A  33      -5.682  -6.549   8.929  1.00 88.48           H  
ATOM    176  HG3 GLU A  33      -6.929  -5.595   9.729  1.00 88.48           H  
ATOM    177  N   THR A  34      -4.030  -1.877  10.310  1.00 83.88           N  
ATOM    178  CA  THR A  34      -3.102  -0.935  10.931  1.00 83.88           C  
ATOM    179  C   THR A  34      -2.435  -1.622  12.112  1.00 83.88           C  
ATOM    180  O   THR A  34      -3.099  -2.138  13.012  1.00 83.88           O  
ATOM    181  CB  THR A  34      -3.803   0.339  11.419  1.00 83.88           C  
ATOM    182  CG2 THR A  34      -2.817   1.389  11.926  1.00 83.88           C  
ATOM    183  OG1 THR A  34      -4.516   0.949  10.374  1.00 83.88           O  
ATOM    184  H   THR A  34      -5.020  -1.725  10.438  1.00 83.88           H  
ATOM    185  HA  THR A  34      -2.343  -0.656  10.200  1.00 83.88           H  
ATOM    186  HB  THR A  34      -4.503   0.085  12.215  1.00 83.88           H  
ATOM    187  HG1 THR A  34      -3.916   1.582   9.973  1.00 83.88           H  
ATOM    188 HG21 THR A  34      -2.329   1.041  12.837  1.00 83.88           H  
ATOM    189 HG22 THR A  34      -2.052   1.591  11.176  1.00 83.88           H  
ATOM    190 HG23 THR A  34      -3.341   2.318  12.152  1.00 83.88           H  
ATOM    191  N   THR A  35      -1.111  -1.603  12.122  1.00 75.92           N  
ATOM    192  CA  THR A  35      -0.289  -2.058  13.239  1.00 75.92           C  
ATOM    193  C   THR A  35       0.471  -0.861  13.803  1.00 75.92           C  
ATOM    194  O   THR A  35       0.593   0.173  13.150  1.00 75.92           O  
ATOM    195  CB  THR A  35       0.657  -3.189  12.799  1.00 75.92           C  
ATOM    196  CG2 THR A  35      -0.076  -4.386  12.190  1.00 75.92           C  
ATOM    197  OG1 THR A  35       1.553  -2.721  11.827  1.00 75.92           O  
ATOM    198  H   THR A  35      -0.622  -1.148  11.364  1.00 75.92           H  
ATOM    199  HA  THR A  35      -0.926  -2.448  14.034  1.00 75.92           H  
ATOM    200  HB  THR A  35       1.225  -3.531  13.664  1.00 75.92           H  
ATOM    201  HG1 THR A  35       2.065  -3.459  11.489  1.00 75.92           H  
ATOM    202 HG21 THR A  35      -0.565  -4.099  11.260  1.00 75.92           H  
ATOM    203 HG22 THR A  35       0.633  -5.188  11.986  1.00 75.92           H  
ATOM    204 HG23 THR A  35      -0.830  -4.748  12.889  1.00 75.92           H  
ATOM    205  N   GLU A  36       1.015  -0.979  15.015  1.00 74.24           N  
ATOM    206  CA  GLU A  36       1.859   0.083  15.589  1.00 74.24           C  
ATOM    207  C   GLU A  36       3.140   0.340  14.765  1.00 74.24           C  
ATOM    208  O   GLU A  36       3.748   1.401  14.899  1.00 74.24           O  
ATOM    209  CB  GLU A  36       2.239  -0.277  17.035  1.00 74.24           C  
ATOM    210  CG  GLU A  36       1.034  -0.352  17.990  1.00 74.24           C  
ATOM    211  CD  GLU A  36       1.434  -0.654  19.447  1.00 74.24           C  
ATOM    212  OE1 GLU A  36       0.563  -0.480  20.330  1.00 74.24           O  
ATOM    213  OE2 GLU A  36       2.589  -1.079  19.679  1.00 74.24           O1-
ATOM    214  H   GLU A  36       0.844  -1.806  15.569  1.00 74.24           H  
ATOM    215  HA  GLU A  36       1.300   1.019  15.598  1.00 74.24           H  
ATOM    216  HB2 GLU A  36       2.757  -1.236  17.029  1.00 74.24           H  
ATOM    217  HB3 GLU A  36       2.925   0.482  17.410  1.00 74.24           H  
ATOM    218  HG2 GLU A  36       0.503   0.600  17.951  1.00 74.24           H  
ATOM    219  HG3 GLU A  36       0.355  -1.131  17.644  1.00 74.24           H  
ATOM    220  N   ASN A  37       3.553  -0.611  13.910  1.00 71.23           N  
ATOM    221  CA  ASN A  37       4.721  -0.489  13.036  1.00 71.23           C  
ATOM    222  C   ASN A  37       4.350  -0.678  11.543  1.00 71.23           C  
ATOM    223  O   ASN A  37       4.163  -1.819  11.106  1.00 71.23           O  
ATOM    224  CB  ASN A  37       5.810  -1.478  13.486  1.00 71.23           C  
ATOM    225  CG  ASN A  37       7.064  -1.372  12.629  1.00 71.23           C  
ATOM    226  ND2 ASN A  37       8.049  -2.203  12.861  1.00 71.23           N  
ATOM    227  OD1 ASN A  37       7.187  -0.542  11.742  1.00 71.23           O  
ATOM    228  H   ASN A  37       2.944  -1.403  13.763  1.00 71.23           H  
ATOM    229  HA  ASN A  37       5.145   0.506  13.173  1.00 71.23           H  
ATOM    230  HB2 ASN A  37       6.082  -1.263  14.520  1.00 71.23           H  
ATOM    231  HB3 ASN A  37       5.427  -2.497  13.431  1.00 71.23           H  
ATOM    232 HD21 ASN A  37       7.919  -2.970  13.505  1.00 71.23           H  
ATOM    233 HD22 ASN A  37       8.847  -2.109  12.250  1.00 71.23           H  
ATOM    234  N   PRO A  38       4.348   0.394  10.724  1.00 66.56           N  
ATOM    235  CA  PRO A  38       3.946   0.342   9.314  1.00 66.56           C  
ATOM    236  C   PRO A  38       4.912  -0.436   8.405  1.00 66.56           C  
ATOM    237  O   PRO A  38       4.559  -0.746   7.266  1.00 66.56           O  
ATOM    238  CB  PRO A  38       3.830   1.808   8.881  1.00 66.56           C  
ATOM    239  CG  PRO A  38       4.830   2.527   9.782  1.00 66.56           C  
ATOM    240  CD  PRO A  38       4.709   1.758  11.093  1.00 66.56           C  
ATOM    241  HA  PRO A  38       2.967  -0.131   9.238  1.00 66.56           H  
ATOM    242  HB2 PRO A  38       4.060   1.952   7.825  1.00 66.56           H  
ATOM    243  HB3 PRO A  38       2.825   2.169   9.098  1.00 66.56           H  
ATOM    244  HG2 PRO A  38       4.576   3.580   9.906  1.00 66.56           H  
ATOM    245  HG3 PRO A  38       5.837   2.415   9.380  1.00 66.56           H  
ATOM    246  HD2 PRO A  38       5.661   1.796  11.622  1.00 66.56           H  
ATOM    247  HD3 PRO A  38       3.915   2.187  11.704  1.00 66.56           H  
ATOM    248  N   GLU A  39       6.119  -0.770   8.875  1.00 65.72           N  
ATOM    249  CA  GLU A  39       7.060  -1.638   8.151  1.00 65.72           C  
ATOM    250  C   GLU A  39       6.680  -3.125   8.249  1.00 65.72           C  
ATOM    251  O   GLU A  39       7.092  -3.930   7.412  1.00 65.72           O  
ATOM    252  CB  GLU A  39       8.489  -1.433   8.675  1.00 65.72           C  
ATOM    253  CG  GLU A  39       8.982   0.017   8.536  1.00 65.72           C  
ATOM    254  CD  GLU A  39      10.465   0.184   8.911  1.00 65.72           C  
ATOM    255  OE1 GLU A  39      11.050   1.204   8.477  1.00 65.72           O  
ATOM    256  OE2 GLU A  39      11.018  -0.704   9.602  1.00 65.72           O1-
ATOM    257  H   GLU A  39       6.380  -0.471   9.804  1.00 65.72           H  
ATOM    258  HA  GLU A  39       7.047  -1.373   7.093  1.00 65.72           H  
ATOM    259  HB2 GLU A  39       8.533  -1.737   9.720  1.00 65.72           H  
ATOM    260  HB3 GLU A  39       9.154  -2.079   8.102  1.00 65.72           H  
ATOM    261  HG2 GLU A  39       8.838   0.331   7.502  1.00 65.72           H  
ATOM    262  HG3 GLU A  39       8.382   0.667   9.172  1.00 65.72           H  
ATOM    263  N   THR A  40       5.853  -3.488   9.237  1.00 71.12           N  
ATOM    264  CA  THR A  40       5.345  -4.850   9.470  1.00 71.12           C  
ATOM    265  C   THR A  40       3.810  -4.885   9.467  1.00 71.12           C  
ATOM    266  O   THR A  40       3.190  -5.132  10.506  1.00 71.12           O  
ATOM    267  CB  THR A  40       5.910  -5.438  10.772  1.00 71.12           C  
ATOM    268  CG2 THR A  40       7.428  -5.606  10.720  1.00 71.12           C  
ATOM    269  OG1 THR A  40       5.624  -4.610  11.875  1.00 71.12           O  
ATOM    270  H   THR A  40       5.538  -2.767   9.870  1.00 71.12           H  
ATOM    271  HA  THR A  40       5.672  -5.498   8.657  1.00 71.12           H  
ATOM    272  HB  THR A  40       5.461  -6.417  10.939  1.00 71.12           H  
ATOM    273  HG1 THR A  40       4.695  -4.381  11.802  1.00 71.12           H  
ATOM    274 HG21 THR A  40       7.700  -6.236   9.873  1.00 71.12           H  
ATOM    275 HG22 THR A  40       7.909  -4.634  10.615  1.00 71.12           H  
ATOM    276 HG23 THR A  40       7.770  -6.074  11.643  1.00 71.12           H  
ATOM    277  N   PRO A  41       3.163  -4.595   8.329  1.00 74.58           N  
ATOM    278  CA  PRO A  41       1.709  -4.557   8.248  1.00 74.58           C  
ATOM    279  C   PRO A  41       1.113  -5.967   8.082  1.00 74.58           C  
ATOM    280  O   PRO A  41       1.670  -6.818   7.383  1.00 74.58           O  
ATOM    281  CB  PRO A  41       1.432  -3.633   7.064  1.00 74.58           C  
ATOM    282  CG  PRO A  41       2.584  -3.954   6.129  1.00 74.58           C  
ATOM    283  CD  PRO A  41       3.757  -4.174   7.066  1.00 74.58           C  
ATOM    284  HA  PRO A  41       1.292  -4.102   9.146  1.00 74.58           H  
ATOM    285  HB2 PRO A  41       1.491  -2.593   7.386  1.00 74.58           H  
ATOM    286  HB3 PRO A  41       0.473  -3.839   6.588  1.00 74.58           H  
ATOM    287  HG2 PRO A  41       2.340  -4.908   5.660  1.00 74.58           H  
ATOM    288  HG3 PRO A  41       2.767  -3.169   5.396  1.00 74.58           H  
ATOM    289  HD2 PRO A  41       4.434  -4.929   6.666  1.00 74.58           H  
ATOM    290  HD3 PRO A  41       4.273  -3.222   7.195  1.00 74.58           H  
ATOM    291  N   ASN A  42      -0.060  -6.202   8.675  1.00 84.30           N  
ATOM    292  CA  ASN A  42      -0.840  -7.427   8.474  1.00 84.30           C  
ATOM    293  C   ASN A  42      -1.643  -7.314   7.180  1.00 84.30           C  
ATOM    294  O   ASN A  42      -2.812  -6.924   7.193  1.00 84.30           O  
ATOM    295  CB  ASN A  42      -1.786  -7.655   9.660  1.00 84.30           C  
ATOM    296  CG  ASN A  42      -1.119  -8.120  10.929  1.00 84.30           C  
ATOM    297  ND2 ASN A  42      -1.792  -7.933  12.038  1.00 84.30           N  
ATOM    298  OD1 ASN A  42      -0.031  -8.673  10.940  1.00 84.30           O  
ATOM    299  H   ASN A  42      -0.476  -5.464   9.226  1.00 84.30           H  
ATOM    300  HA  ASN A  42      -0.173  -8.286   8.391  1.00 84.30           H  
ATOM    301  HB2 ASN A  42      -2.316  -6.725   9.866  1.00 84.30           H  
ATOM    302  HB3 ASN A  42      -2.528  -8.410   9.399  1.00 84.30           H  
ATOM    303 HD21 ASN A  42      -1.382  -8.278  12.894  1.00 84.30           H  
ATOM    304 HD22 ASN A  42      -2.751  -7.617  11.992  1.00 84.30           H  
ATOM    305  N   PHE A  43      -1.016  -7.603   6.043  1.00 87.71           N  
ATOM    306  CA  PHE A  43      -1.728  -7.525   4.775  1.00 87.71           C  
ATOM    307  C   PHE A  43      -2.879  -8.520   4.708  1.00 87.71           C  
ATOM    308  O   PHE A  43      -2.793  -9.657   5.159  1.00 87.71           O  
ATOM    309  CB  PHE A  43      -0.815  -7.692   3.575  1.00 87.71           C  
ATOM    310  CG  PHE A  43       0.238  -6.625   3.450  1.00 87.71           C  
ATOM    311  CD1 PHE A  43      -0.035  -5.424   2.781  1.00 87.71           C  
ATOM    312  CD2 PHE A  43       1.524  -6.857   3.944  1.00 87.71           C  
ATOM    313  CE1 PHE A  43       1.013  -4.524   2.523  1.00 87.71           C  
ATOM    314  CE2 PHE A  43       2.598  -6.034   3.577  1.00 87.71           C  
ATOM    315  CZ  PHE A  43       2.334  -4.845   2.880  1.00 87.71           C  
ATOM    316  H   PHE A  43      -0.029  -7.815   6.070  1.00 87.71           H  
ATOM    317  HA  PHE A  43      -2.157  -6.525   4.704  1.00 87.71           H  
ATOM    318  HB2 PHE A  43      -0.337  -8.671   3.605  1.00 87.71           H  
ATOM    319  HB3 PHE A  43      -1.425  -7.667   2.672  1.00 87.71           H  
ATOM    320  HD1 PHE A  43      -1.042  -5.198   2.465  1.00 87.71           H  
ATOM    321  HD2 PHE A  43       1.672  -7.658   4.653  1.00 87.71           H  
ATOM    322  HE1 PHE A  43       0.804  -3.591   2.021  1.00 87.71           H  
ATOM    323  HE2 PHE A  43       3.594  -6.244   3.937  1.00 87.71           H  
ATOM    324  HZ  PHE A  43       3.138  -4.155   2.668  1.00 87.71           H  
ATOM    325  N   ILE A  44      -3.958  -8.077   4.084  1.00 86.62           N  
ATOM    326  CA  ILE A  44      -5.180  -8.849   3.969  1.00 86.62           C  
ATOM    327  C   ILE A  44      -5.145  -9.607   2.652  1.00 86.62           C  
ATOM    328  O   ILE A  44      -5.015  -9.021   1.568  1.00 86.62           O  
ATOM    329  CB  ILE A  44      -6.378  -7.909   4.110  1.00 86.62           C  
ATOM    330  CG1 ILE A  44      -6.394  -7.332   5.543  1.00 86.62           C  
ATOM    331  CG2 ILE A  44      -7.699  -8.635   3.836  1.00 86.62           C  
ATOM    332  CD1 ILE A  44      -7.266  -6.096   5.677  1.00 86.62           C  
ATOM    333  H   ILE A  44      -3.949  -7.132   3.730  1.00 86.62           H  
ATOM    334  HA  ILE A  44      -5.229  -9.571   4.784  1.00 86.62           H  
ATOM    335  HB  ILE A  44      -6.265  -7.099   3.391  1.00 86.62           H  
ATOM    336 HG12 ILE A  44      -5.393  -7.031   5.852  1.00 86.62           H  
ATOM    337 HG13 ILE A  44      -6.734  -8.091   6.248  1.00 86.62           H  
ATOM    338 HG21 ILE A  44      -7.682  -9.182   2.894  1.00 86.62           H  
ATOM    339 HG22 ILE A  44      -8.479  -7.877   3.769  1.00 86.62           H  
ATOM    340 HG23 ILE A  44      -7.928  -9.329   4.644  1.00 86.62           H  
ATOM    341 HD11 ILE A  44      -7.177  -5.740   6.703  1.00 86.62           H  
ATOM    342 HD12 ILE A  44      -6.875  -5.330   5.008  1.00 86.62           H  
ATOM    343 HD13 ILE A  44      -8.308  -6.321   5.447  1.00 86.62           H  
ATOM    344  N   HIS A  45      -5.295 -10.925   2.743  1.00 81.66           N  
ATOM    345  CA  HIS A  45      -5.295 -11.786   1.571  1.00 81.66           C  
ATOM    346  C   HIS A  45      -6.379 -11.382   0.562  1.00 81.66           C  
ATOM    347  O   HIS A  45      -7.492 -11.007   0.925  1.00 81.66           O  
ATOM    348  CB  HIS A  45      -5.455 -13.248   1.983  1.00 81.66           C  
ATOM    349  CG  HIS A  45      -5.119 -14.164   0.835  1.00 81.66           C  
ATOM    350  CD2 HIS A  45      -5.987 -14.917   0.095  1.00 81.66           C  
ATOM    351  ND1 HIS A  45      -3.861 -14.380   0.324  1.00 81.66           N  
ATOM    352  CE1 HIS A  45      -3.958 -15.284  -0.658  1.00 81.66           C  
ATOM    353  NE2 HIS A  45      -5.241 -15.616  -0.860  1.00 81.66           N  
ATOM    354  H   HIS A  45      -5.355 -11.342   3.661  1.00 81.66           H  
ATOM    355  HA  HIS A  45      -4.323 -11.675   1.092  1.00 81.66           H  
ATOM    356  HB2 HIS A  45      -6.478 -13.428   2.313  1.00 81.66           H  
ATOM    357  HB3 HIS A  45      -4.787 -13.462   2.817  1.00 81.66           H  
ATOM    358  HD1 HIS A  45      -3.007 -14.206   0.835  1.00 81.66           H  
ATOM    359  HD2 HIS A  45      -7.057 -14.974   0.235  1.00 81.66           H  
ATOM    360  HE1 HIS A  45      -3.121 -15.734  -1.172  1.00 81.66           H  
ATOM    361  N   GLY A  46      -6.050 -11.455  -0.728  1.00 82.31           N  
ATOM    362  CA  GLY A  46      -6.971 -11.100  -1.812  1.00 82.31           C  
ATOM    363  C   GLY A  46      -7.158  -9.596  -2.049  1.00 82.31           C  
ATOM    364  O   GLY A  46      -7.881  -9.228  -2.969  1.00 82.31           O  
ATOM    365  H   GLY A  46      -5.147 -11.839  -0.967  1.00 82.31           H  
ATOM    366  HA2 GLY A  46      -6.608 -11.541  -2.741  1.00 82.31           H  
ATOM    367  HA3 GLY A  46      -7.951 -11.525  -1.598  1.00 82.31           H  
ATOM    368  N   THR A  47      -6.499  -8.722  -1.278  1.00 87.18           N  
ATOM    369  CA  THR A  47      -6.573  -7.260  -1.488  1.00 87.18           C  
ATOM    370  C   THR A  47      -5.431  -6.694  -2.330  1.00 87.18           C  
ATOM    371  O   THR A  47      -5.492  -5.529  -2.724  1.00 87.18           O  
ATOM    372  CB  THR A  47      -6.671  -6.485  -0.173  1.00 87.18           C  
ATOM    373  CG2 THR A  47      -7.833  -6.968   0.693  1.00 87.18           C  
ATOM    374  OG1 THR A  47      -5.459  -6.564   0.538  1.00 87.18           O  
ATOM    375  H   THR A  47      -5.999  -9.065  -0.470  1.00 87.18           H  
ATOM    376  HA  THR A  47      -7.486  -7.036  -2.040  1.00 87.18           H  
ATOM    377  HB  THR A  47      -6.848  -5.436  -0.411  1.00 87.18           H  
ATOM    378  HG1 THR A  47      -5.389  -7.420   0.967  1.00 87.18           H  
ATOM    379 HG21 THR A  47      -7.905  -6.363   1.597  1.00 87.18           H  
ATOM    380 HG22 THR A  47      -8.768  -6.875   0.139  1.00 87.18           H  
ATOM    381 HG23 THR A  47      -7.690  -8.012   0.973  1.00 87.18           H  
ATOM    382  N   LEU A  48      -4.410  -7.505  -2.632  1.00 89.44           N  
ATOM    383  CA  LEU A  48      -3.321  -7.127  -3.529  1.00 89.44           C  
ATOM    384  C   LEU A  48      -3.859  -6.843  -4.935  1.00 89.44           C  
ATOM    385  O   LEU A  48      -4.470  -7.708  -5.561  1.00 89.44           O  
ATOM    386  CB  LEU A  48      -2.257  -8.238  -3.575  1.00 89.44           C  
ATOM    387  CG  LEU A  48      -1.118  -7.952  -4.581  1.00 89.44           C  
ATOM    388  CD1 LEU A  48      -0.345  -6.670  -4.237  1.00 89.44           C  
ATOM    389  CD2 LEU A  48      -0.222  -9.187  -4.725  1.00 89.44           C  
ATOM    390  H   LEU A  48      -4.436  -8.451  -2.278  1.00 89.44           H  
ATOM    391  HA  LEU A  48      -2.859  -6.222  -3.135  1.00 89.44           H  
ATOM    392  HB2 LEU A  48      -1.839  -8.369  -2.577  1.00 89.44           H  
ATOM    393  HB3 LEU A  48      -2.742  -9.170  -3.864  1.00 89.44           H  
ATOM    394  HG  LEU A  48      -1.542  -7.798  -5.573  1.00 89.44           H  
ATOM    395 HD11 LEU A  48      -0.279  -6.525  -3.158  1.00 89.44           H  
ATOM    396 HD12 LEU A  48      -0.873  -5.811  -4.652  1.00 89.44           H  
ATOM    397 HD13 LEU A  48       0.652  -6.695  -4.677  1.00 89.44           H  
ATOM    398 HD21 LEU A  48       0.708  -8.928  -5.231  1.00 89.44           H  
ATOM    399 HD22 LEU A  48      -0.012  -9.655  -3.764  1.00 89.44           H  
ATOM    400 HD23 LEU A  48      -0.747  -9.925  -5.332  1.00 89.44           H  
ATOM    401  N   GLN A  49      -3.551  -5.662  -5.462  1.00 90.98           N  
ATOM    402  CA  GLN A  49      -3.810  -5.298  -6.848  1.00 90.98           C  
ATOM    403  C   GLN A  49      -2.563  -4.694  -7.490  1.00 90.98           C  
ATOM    404  O   GLN A  49      -1.843  -3.897  -6.889  1.00 90.98           O  
ATOM    405  CB  GLN A  49      -4.989  -4.325  -6.965  1.00 90.98           C  
ATOM    406  CG  GLN A  49      -6.262  -4.785  -6.242  1.00 90.98           C  
ATOM    407  CD  GLN A  49      -7.393  -3.772  -6.353  1.00 90.98           C  
ATOM    408  NE2 GLN A  49      -8.299  -3.762  -5.405  1.00 90.98           N  
ATOM    409  OE1 GLN A  49      -7.488  -2.971  -7.272  1.00 90.98           O  
ATOM    410  H   GLN A  49      -3.086  -4.988  -4.872  1.00 90.98           H  
ATOM    411  HA  GLN A  49      -4.069  -6.197  -7.407  1.00 90.98           H  
ATOM    412  HB2 GLN A  49      -4.681  -3.360  -6.562  1.00 90.98           H  
ATOM    413  HB3 GLN A  49      -5.214  -4.186  -8.022  1.00 90.98           H  
ATOM    414  HG2 GLN A  49      -6.596  -5.737  -6.655  1.00 90.98           H  
ATOM    415  HG3 GLN A  49      -6.045  -4.927  -5.183  1.00 90.98           H  
ATOM    416 HE21 GLN A  49      -8.219  -4.402  -4.628  1.00 90.98           H  
ATOM    417 HE22 GLN A  49      -9.019  -3.060  -5.504  1.00 90.98           H  
ATOM    418  N   GLU A  50      -2.346  -5.038  -8.754  1.00 91.09           N  
ATOM    419  CA  GLU A  50      -1.366  -4.389  -9.620  1.00 91.09           C  
ATOM    420  C   GLU A  50      -2.110  -3.470 -10.597  1.00 91.09           C  
ATOM    421  O   GLU A  50      -3.012  -3.909 -11.312  1.00 91.09           O  
ATOM    422  CB  GLU A  50      -0.510  -5.437 -10.356  1.00 91.09           C  
ATOM    423  CG  GLU A  50       0.340  -6.308  -9.405  1.00 91.09           C  
ATOM    424  CD  GLU A  50       1.360  -7.228 -10.113  1.00 91.09           C  
ATOM    425  OE1 GLU A  50       2.117  -7.950  -9.407  1.00 91.09           O  
ATOM    426  OE2 GLU A  50       1.437  -7.180 -11.362  1.00 91.09           O1-
ATOM    427  H   GLU A  50      -2.980  -5.691  -9.192  1.00 91.09           H  
ATOM    428  HA  GLU A  50      -0.691  -3.776  -9.022  1.00 91.09           H  
ATOM    429  HB2 GLU A  50      -1.155  -6.081 -10.954  1.00 91.09           H  
ATOM    430  HB3 GLU A  50       0.160  -4.899 -11.027  1.00 91.09           H  
ATOM    431  HG2 GLU A  50      -0.321  -6.915  -8.786  1.00 91.09           H  
ATOM    432  HG3 GLU A  50       0.890  -5.629  -8.754  1.00 91.09           H  
ATOM    433  N   VAL A  51      -1.758  -2.183 -10.635  1.00 92.99           N  
ATOM    434  CA  VAL A  51      -2.428  -1.183 -11.481  1.00 92.99           C  
ATOM    435  C   VAL A  51      -1.426  -0.297 -12.215  1.00 92.99           C  
ATOM    436  O   VAL A  51      -0.340  -0.006 -11.721  1.00 92.99           O  
ATOM    437  CB  VAL A  51      -3.437  -0.329 -10.688  1.00 92.99           C  
ATOM    438  CG1 VAL A  51      -4.529  -1.174 -10.021  1.00 92.99           C  
ATOM    439  CG2 VAL A  51      -2.763   0.542  -9.629  1.00 92.99           C  
ATOM    440  H   VAL A  51      -1.018  -1.873 -10.022  1.00 92.99           H  
ATOM    441  HA  VAL A  51      -2.998  -1.710 -12.246  1.00 92.99           H  
ATOM    442  HB  VAL A  51      -3.936   0.332 -11.397  1.00 92.99           H  
ATOM    443 HG11 VAL A  51      -5.290  -0.528  -9.584  1.00 92.99           H  
ATOM    444 HG12 VAL A  51      -4.102  -1.796  -9.235  1.00 92.99           H  
ATOM    445 HG13 VAL A  51      -5.000  -1.823 -10.759  1.00 92.99           H  
ATOM    446 HG21 VAL A  51      -3.528   1.067  -9.057  1.00 92.99           H  
ATOM    447 HG22 VAL A  51      -2.106   1.273 -10.101  1.00 92.99           H  
ATOM    448 HG23 VAL A  51      -2.177  -0.084  -8.956  1.00 92.99           H  
ATOM    449  N   GLN A  52      -1.794   0.180 -13.405  1.00 93.14           N  
ATOM    450  CA  GLN A  52      -0.963   1.102 -14.187  1.00 93.14           C  
ATOM    451  C   GLN A  52      -1.404   2.546 -13.958  1.00 93.14           C  
ATOM    452  O   GLN A  52      -2.482   2.931 -14.399  1.00 93.14           O  
ATOM    453  CB  GLN A  52      -1.033   0.760 -15.682  1.00 93.14           C  
ATOM    454  CG  GLN A  52      -0.372  -0.582 -16.007  1.00 93.14           C  
ATOM    455  CD  GLN A  52      -0.413  -0.926 -17.496  1.00 93.14           C  
ATOM    456  NE2 GLN A  52      -0.294  -2.192 -17.827  1.00 93.14           N  
ATOM    457  OE1 GLN A  52      -0.539  -0.087 -18.388  1.00 93.14           O  
ATOM    458  H   GLN A  52      -2.716  -0.047 -13.749  1.00 93.14           H  
ATOM    459  HA  GLN A  52       0.077   1.013 -13.875  1.00 93.14           H  
ATOM    460  HB2 GLN A  52      -2.074   0.738 -16.004  1.00 93.14           H  
ATOM    461  HB3 GLN A  52      -0.517   1.544 -16.237  1.00 93.14           H  
ATOM    462  HG2 GLN A  52       0.670  -0.557 -15.687  1.00 93.14           H  
ATOM    463  HG3 GLN A  52      -0.878  -1.374 -15.454  1.00 93.14           H  
ATOM    464 HE21 GLN A  52      -0.243  -2.901 -17.109  1.00 93.14           H  
ATOM    465 HE22 GLN A  52      -0.333  -2.436 -18.806  1.00 93.14           H  
ATOM    466  N   ALA A  53      -0.561   3.361 -13.331  1.00 92.99           N  
ATOM    467  CA  ALA A  53      -0.839   4.769 -13.092  1.00 92.99           C  
ATOM    468  C   ALA A  53      -0.308   5.687 -14.222  1.00 92.99           C  
ATOM    469  O   ALA A  53       0.652   5.324 -14.916  1.00 92.99           O  
ATOM    470  CB  ALA A  53      -0.339   5.122 -11.697  1.00 92.99           C  
ATOM    471  H   ALA A  53       0.314   2.988 -12.991  1.00 92.99           H  
ATOM    472  HA  ALA A  53      -1.924   4.864 -13.057  1.00 92.99           H  
ATOM    473  HB1 ALA A  53      -0.751   6.082 -11.384  1.00 92.99           H  
ATOM    474  HB2 ALA A  53      -0.727   4.387 -10.992  1.00 92.99           H  
ATOM    475  HB3 ALA A  53       0.750   5.147 -11.668  1.00 92.99           H  
ATOM    476  N   PRO A  54      -0.916   6.875 -14.436  1.00 93.94           N  
ATOM    477  CA  PRO A  54      -2.029   7.436 -13.663  1.00 93.94           C  
ATOM    478  C   PRO A  54      -3.358   6.703 -13.910  1.00 93.94           C  
ATOM    479  O   PRO A  54      -3.703   6.421 -15.055  1.00 93.94           O  
ATOM    480  CB  PRO A  54      -2.111   8.905 -14.080  1.00 93.94           C  
ATOM    481  CG  PRO A  54      -1.608   8.880 -15.523  1.00 93.94           C  
ATOM    482  CD  PRO A  54      -0.536   7.790 -15.501  1.00 93.94           C  
ATOM    483  HA  PRO A  54      -1.791   7.400 -12.600  1.00 93.94           H  
ATOM    484  HB2 PRO A  54      -3.125   9.299 -14.007  1.00 93.94           H  
ATOM    485  HB3 PRO A  54      -1.431   9.495 -13.466  1.00 93.94           H  
ATOM    486  HG2 PRO A  54      -1.197   9.844 -15.823  1.00 93.94           H  
ATOM    487  HG3 PRO A  54      -2.418   8.585 -16.190  1.00 93.94           H  
ATOM    488  HD2 PRO A  54       0.436   8.227 -15.268  1.00 93.94           H  
ATOM    489  HD3 PRO A  54      -0.495   7.276 -16.461  1.00 93.94           H  
ATOM    490  N   THR A  55      -4.101   6.405 -12.842  1.00 94.83           N  
ATOM    491  CA  THR A  55      -5.393   5.692 -12.908  1.00 94.83           C  
ATOM    492  C   THR A  55      -6.254   5.966 -11.677  1.00 94.83           C  
ATOM    493  O   THR A  55      -5.754   6.409 -10.646  1.00 94.83           O  
ATOM    494  CB  THR A  55      -5.197   4.174 -13.089  1.00 94.83           C  
ATOM    495  CG2 THR A  55      -4.570   3.459 -11.890  1.00 94.83           C  
ATOM    496  OG1 THR A  55      -6.436   3.562 -13.373  1.00 94.83           O  
ATOM    497  H   THR A  55      -3.795   6.731 -11.936  1.00 94.83           H  
ATOM    498  HA  THR A  55      -5.939   6.048 -13.781  1.00 94.83           H  
ATOM    499  HB  THR A  55      -4.562   4.029 -13.963  1.00 94.83           H  
ATOM    500  HG1 THR A  55      -6.745   3.101 -12.590  1.00 94.83           H  
ATOM    501 HG21 THR A  55      -4.408   2.413 -12.153  1.00 94.83           H  
ATOM    502 HG22 THR A  55      -5.219   3.512 -11.016  1.00 94.83           H  
ATOM    503 HG23 THR A  55      -3.606   3.907 -11.651  1.00 94.83           H  
ATOM    504  N   ALA A  56      -7.551   5.678 -11.766  1.00 94.55           N  
ATOM    505  CA  ALA A  56      -8.367   5.420 -10.584  1.00 94.55           C  
ATOM    506  C   ALA A  56      -8.190   3.954 -10.155  1.00 94.55           C  
ATOM    507  O   ALA A  56      -8.052   3.077 -11.010  1.00 94.55           O  
ATOM    508  CB  ALA A  56      -9.826   5.775 -10.888  1.00 94.55           C  
ATOM    509  H   ALA A  56      -7.855   5.231 -12.620  1.00 94.55           H  
ATOM    510  HA  ALA A  56      -8.033   6.056  -9.764  1.00 94.55           H  
ATOM    511  HB1 ALA A  56      -9.901   6.822 -11.182  1.00 94.55           H  
ATOM    512  HB2 ALA A  56     -10.431   5.609  -9.997  1.00 94.55           H  
ATOM    513  HB3 ALA A  56     -10.202   5.142 -11.692  1.00 94.55           H  
ATOM    514  N   ALA A  57      -8.185   3.700  -8.851  1.00 93.93           N  
ATOM    515  CA  ALA A  57      -8.138   2.367  -8.264  1.00 93.93           C  
ATOM    516  C   ALA A  57      -9.136   2.279  -7.105  1.00 93.93           C  
ATOM    517  O   ALA A  57      -9.479   3.291  -6.482  1.00 93.93           O  
ATOM    518  CB  ALA A  57      -6.702   2.046  -7.827  1.00 93.93           C  
ATOM    519  H   ALA A  57      -8.301   4.467  -8.204  1.00 93.93           H  
ATOM    520  HA  ALA A  57      -8.436   1.631  -9.012  1.00 93.93           H  
ATOM    521  HB1 ALA A  57      -6.368   2.763  -7.076  1.00 93.93           H  
ATOM    522  HB2 ALA A  57      -6.659   1.043  -7.403  1.00 93.93           H  
ATOM    523  HB3 ALA A  57      -6.034   2.090  -8.687  1.00 93.93           H  
ATOM    524  N   SER A  58      -9.608   1.066  -6.826  1.00 92.75           N  
ATOM    525  CA  SER A  58     -10.495   0.808  -5.698  1.00 92.75           C  
ATOM    526  C   SER A  58     -10.146  -0.498  -5.009  1.00 92.75           C  
ATOM    527  O   SER A  58     -10.031  -1.522  -5.678  1.00 92.75           O  
ATOM    528  CB  SER A  58     -11.966   0.796  -6.117  1.00 92.75           C  
ATOM    529  OG  SER A  58     -12.194  -0.151  -7.144  1.00 92.75           O  
ATOM    530  H   SER A  58      -9.282   0.267  -7.350  1.00 92.75           H  
ATOM    531  HA  SER A  58     -10.357   1.618  -4.982  1.00 92.75           H  
ATOM    532  HB2 SER A  58     -12.585   0.555  -5.253  1.00 92.75           H  
ATOM    533  HB3 SER A  58     -12.242   1.787  -6.478  1.00 92.75           H  
ATOM    534  HG  SER A  58     -11.718  -0.954  -6.921  1.00 92.75           H  
ATOM    535  N   ILE A  59     -10.055  -0.479  -3.682  1.00 90.82           N  
ATOM    536  CA  ILE A  59      -9.922  -1.686  -2.861  1.00 90.82           C  
ATOM    537  C   ILE A  59     -11.238  -1.911  -2.127  1.00 90.82           C  
ATOM    538  O   ILE A  59     -11.795  -0.966  -1.568  1.00 90.82           O  
ATOM    539  CB  ILE A  59      -8.731  -1.596  -1.888  1.00 90.82           C  
ATOM    540  CG1 ILE A  59      -7.426  -1.243  -2.631  1.00 90.82           C  
ATOM    541  CG2 ILE A  59      -8.579  -2.932  -1.137  1.00 90.82           C  
ATOM    542  CD1 ILE A  59      -6.213  -1.153  -1.696  1.00 90.82           C  
ATOM    543  H   ILE A  59     -10.210   0.397  -3.204  1.00 90.82           H  
ATOM    544  HA  ILE A  59      -9.750  -2.549  -3.505  1.00 90.82           H  
ATOM    545  HB  ILE A  59      -8.934  -0.811  -1.159  1.00 90.82           H  
ATOM    546 HG12 ILE A  59      -7.537  -0.271  -3.112  1.00 90.82           H  
ATOM    547 HG13 ILE A  59      -7.234  -1.993  -3.400  1.00 90.82           H  
ATOM    548 HG21 ILE A  59      -8.363  -3.743  -1.833  1.00 90.82           H  
ATOM    549 HG22 ILE A  59      -7.761  -2.862  -0.420  1.00 90.82           H  
ATOM    550 HG23 ILE A  59      -9.474  -3.167  -0.563  1.00 90.82           H  
ATOM    551 HD11 ILE A  59      -5.849  -2.150  -1.449  1.00 90.82           H  
ATOM    552 HD12 ILE A  59      -6.495  -0.632  -0.781  1.00 90.82           H  
ATOM    553 HD13 ILE A  59      -5.404  -0.596  -2.170  1.00 90.82           H  
ATOM    554  N   SER A  60     -11.730  -3.150  -2.135  1.00 86.14           N  
ATOM    555  CA  SER A  60     -12.904  -3.542  -1.360  1.00 86.14           C  
ATOM    556  C   SER A  60     -12.550  -4.616  -0.342  1.00 86.14           C  
ATOM    557  O   SER A  60     -11.900  -5.601  -0.687  1.00 86.14           O  
ATOM    558  CB  SER A  60     -14.042  -4.004  -2.268  1.00 86.14           C  
ATOM    559  OG  SER A  60     -15.206  -4.225  -1.499  1.00 86.14           O  
ATOM    560  H   SER A  60     -11.189  -3.894  -2.551  1.00 86.14           H  
ATOM    561  HA  SER A  60     -13.255  -2.667  -0.813  1.00 86.14           H  
ATOM    562  HB2 SER A  60     -13.757  -4.926  -2.774  1.00 86.14           H  
ATOM    563  HB3 SER A  60     -14.241  -3.234  -3.014  1.00 86.14           H  
ATOM    564  HG  SER A  60     -15.436  -3.410  -1.045  1.00 86.14           H  
ATOM    565  N   TYR A  61     -12.980  -4.416   0.902  1.00 83.47           N  
ATOM    566  CA  TYR A  61     -12.830  -5.380   1.988  1.00 83.47           C  
ATOM    567  C   TYR A  61     -13.897  -5.138   3.059  1.00 83.47           C  
ATOM    568  O   TYR A  61     -14.199  -3.989   3.375  1.00 83.47           O  
ATOM    569  CB  TYR A  61     -11.436  -5.257   2.605  1.00 83.47           C  
ATOM    570  CG  TYR A  61     -11.191  -6.281   3.691  1.00 83.47           C  
ATOM    571  CD1 TYR A  61     -11.125  -5.886   5.041  1.00 83.47           C  
ATOM    572  CD2 TYR A  61     -11.074  -7.640   3.346  1.00 83.47           C  
ATOM    573  CE1 TYR A  61     -10.900  -6.847   6.044  1.00 83.47           C  
ATOM    574  CE2 TYR A  61     -10.868  -8.604   4.352  1.00 83.47           C  
ATOM    575  CZ  TYR A  61     -10.748  -8.206   5.699  1.00 83.47           C  
ATOM    576  OH  TYR A  61     -10.476  -9.139   6.646  1.00 83.47           O  
ATOM    577  H   TYR A  61     -13.501  -3.575   1.102  1.00 83.47           H  
ATOM    578  HA  TYR A  61     -12.950  -6.388   1.589  1.00 83.47           H  
ATOM    579  HB2 TYR A  61     -10.681  -5.393   1.831  1.00 83.47           H  
ATOM    580  HB3 TYR A  61     -11.323  -4.254   3.018  1.00 83.47           H  
ATOM    581  HD1 TYR A  61     -11.216  -4.845   5.315  1.00 83.47           H  
ATOM    582  HD2 TYR A  61     -11.113  -7.946   2.311  1.00 83.47           H  
ATOM    583  HE1 TYR A  61     -10.822  -6.543   7.077  1.00 83.47           H  
ATOM    584  HE2 TYR A  61     -10.744  -9.647   4.102  1.00 83.47           H  
ATOM    585  HH  TYR A  61     -10.298  -8.761   7.510  1.00 83.47           H  
ATOM    586  N   GLY A  62     -14.500  -6.203   3.598  1.00 81.15           N  
ATOM    587  CA  GLY A  62     -15.490  -6.092   4.680  1.00 81.15           C  
ATOM    588  C   GLY A  62     -16.713  -5.212   4.366  1.00 81.15           C  
ATOM    589  O   GLY A  62     -17.306  -4.654   5.280  1.00 81.15           O  
ATOM    590  H   GLY A  62     -14.146  -7.120   3.369  1.00 81.15           H  
ATOM    591  HA2 GLY A  62     -15.852  -7.090   4.930  1.00 81.15           H  
ATOM    592  HA3 GLY A  62     -15.002  -5.680   5.563  1.00 81.15           H  
ATOM    593  N   GLY A  63     -17.076  -5.033   3.088  1.00 83.65           N  
ATOM    594  CA  GLY A  63     -18.153  -4.123   2.662  1.00 83.65           C  
ATOM    595  C   GLY A  63     -17.740  -2.650   2.521  1.00 83.65           C  
ATOM    596  O   GLY A  63     -18.545  -1.828   2.086  1.00 83.65           O  
ATOM    597  H   GLY A  63     -16.531  -5.496   2.376  1.00 83.65           H  
ATOM    598  HA2 GLY A  63     -18.533  -4.454   1.695  1.00 83.65           H  
ATOM    599  HA3 GLY A  63     -18.969  -4.169   3.383  1.00 83.65           H  
ATOM    600  N   HIS A  64     -16.487  -2.311   2.827  1.00 84.23           N  
ATOM    601  CA  HIS A  64     -15.918  -0.990   2.583  1.00 84.23           C  
ATOM    602  C   HIS A  64     -15.341  -0.897   1.168  1.00 84.23           C  
ATOM    603  O   HIS A  64     -14.825  -1.880   0.631  1.00 84.23           O  
ATOM    604  CB  HIS A  64     -14.868  -0.669   3.652  1.00 84.23           C  
ATOM    605  CG  HIS A  64     -15.442  -0.708   5.045  1.00 84.23           C  
ATOM    606  CD2 HIS A  64     -15.307  -1.718   5.960  1.00 84.23           C  
ATOM    607  ND1 HIS A  64     -16.244   0.255   5.615  1.00 84.23           N  
ATOM    608  CE1 HIS A  64     -16.580  -0.163   6.846  1.00 84.23           C  
ATOM    609  NE2 HIS A  64     -16.028  -1.354   7.102  1.00 84.23           N  
ATOM    610  H   HIS A  64     -15.866  -3.019   3.191  1.00 84.23           H  
ATOM    611  HA  HIS A  64     -16.713  -0.250   2.671  1.00 84.23           H  
ATOM    612  HB2 HIS A  64     -14.466   0.327   3.470  1.00 84.23           H  
ATOM    613  HB3 HIS A  64     -14.044  -1.379   3.583  1.00 84.23           H  
ATOM    614  HD1 HIS A  64     -16.533   1.125   5.192  1.00 84.23           H  
ATOM    615  HD2 HIS A  64     -14.755  -2.636   5.823  1.00 84.23           H  
ATOM    616  HE1 HIS A  64     -17.201   0.380   7.543  1.00 84.23           H  
ATOM    617  N   TYR A  65     -15.413   0.297   0.576  1.00 88.24           N  
ATOM    618  CA  TYR A  65     -14.842   0.609  -0.734  1.00 88.24           C  
ATOM    619  C   TYR A  65     -13.966   1.854  -0.627  1.00 88.24           C  
ATOM    620  O   TYR A  65     -14.450   2.964  -0.400  1.00 88.24           O  
ATOM    621  CB  TYR A  65     -15.945   0.800  -1.780  1.00 88.24           C  
ATOM    622  CG  TYR A  65     -16.700  -0.467  -2.124  1.00 88.24           C  
ATOM    623  CD1 TYR A  65     -16.280  -1.263  -3.208  1.00 88.24           C  
ATOM    624  CD2 TYR A  65     -17.813  -0.855  -1.356  1.00 88.24           C  
ATOM    625  CE1 TYR A  65     -16.976  -2.445  -3.527  1.00 88.24           C  
ATOM    626  CE2 TYR A  65     -18.509  -2.035  -1.670  1.00 88.24           C  
ATOM    627  CZ  TYR A  65     -18.093  -2.833  -2.754  1.00 88.24           C  
ATOM    628  OH  TYR A  65     -18.764  -3.978  -3.045  1.00 88.24           O  
ATOM    629  H   TYR A  65     -15.845   1.058   1.079  1.00 88.24           H  
ATOM    630  HA  TYR A  65     -14.215  -0.218  -1.068  1.00 88.24           H  
ATOM    631  HB2 TYR A  65     -15.482   1.177  -2.692  1.00 88.24           H  
ATOM    632  HB3 TYR A  65     -16.648   1.558  -1.435  1.00 88.24           H  
ATOM    633  HD1 TYR A  65     -15.421  -0.967  -3.792  1.00 88.24           H  
ATOM    634  HD2 TYR A  65     -18.130  -0.257  -0.514  1.00 88.24           H  
ATOM    635  HE1 TYR A  65     -16.651  -3.062  -4.352  1.00 88.24           H  
ATOM    636  HE2 TYR A  65     -19.355  -2.346  -1.073  1.00 88.24           H  
ATOM    637  HH  TYR A  65     -18.331  -4.482  -3.738  1.00 88.24           H  
ATOM    638  N   ILE A  66     -12.663   1.656  -0.793  1.00 91.85           N  
ATOM    639  CA  ILE A  66     -11.665   2.719  -0.736  1.00 91.85           C  
ATOM    640  C   ILE A  66     -11.341   3.109  -2.170  1.00 91.85           C  
ATOM    641  O   ILE A  66     -10.775   2.315  -2.916  1.00 91.85           O  
ATOM    642  CB  ILE A  66     -10.409   2.270   0.034  1.00 91.85           C  
ATOM    643  CG1 ILE A  66     -10.765   1.717   1.435  1.00 91.85           C  
ATOM    644  CG2 ILE A  66      -9.455   3.476   0.144  1.00 91.85           C  
ATOM    645  CD1 ILE A  66      -9.612   0.947   2.080  1.00 91.85           C  
ATOM    646  H   ILE A  66     -12.340   0.716  -0.973  1.00 91.85           H  
ATOM    647  HA  ILE A  66     -12.080   3.581  -0.215  1.00 91.85           H  
ATOM    648  HB  ILE A  66      -9.917   1.479  -0.532  1.00 91.85           H  
ATOM    649 HG12 ILE A  66     -11.069   2.535   2.087  1.00 91.85           H  
ATOM    650 HG13 ILE A  66     -11.596   1.015   1.370  1.00 91.85           H  
ATOM    651 HG21 ILE A  66      -9.937   4.286   0.690  1.00 91.85           H  
ATOM    652 HG22 ILE A  66      -9.156   3.829  -0.843  1.00 91.85           H  
ATOM    653 HG23 ILE A  66      -8.549   3.191   0.680  1.00 91.85           H  
ATOM    654 HD11 ILE A  66      -9.952   0.499   3.014  1.00 91.85           H  
ATOM    655 HD12 ILE A  66      -9.278   0.156   1.409  1.00 91.85           H  
ATOM    656 HD13 ILE A  66      -8.783   1.620   2.296  1.00 91.85           H  
ATOM    657  N   HIS A  67     -11.701   4.325  -2.560  1.00 94.43           N  
ATOM    658  CA  HIS A  67     -11.503   4.878  -3.890  1.00 94.43           C  
ATOM    659  C   HIS A  67     -10.370   5.896  -3.867  1.00 94.43           C  
ATOM    660  O   HIS A  67     -10.416   6.896  -3.146  1.00 94.43           O  
ATOM    661  CB  HIS A  67     -12.798   5.529  -4.385  1.00 94.43           C  
ATOM    662  CG  HIS A  67     -13.948   4.569  -4.505  1.00 94.43           C  
ATOM    663  CD2 HIS A  67     -14.987   4.431  -3.625  1.00 94.43           C  
ATOM    664  ND1 HIS A  67     -14.153   3.670  -5.527  1.00 94.43           N  
ATOM    665  CE1 HIS A  67     -15.296   3.011  -5.273  1.00 94.43           C  
ATOM    666  NE2 HIS A  67     -15.843   3.451  -4.133  1.00 94.43           N  
ATOM    667  H   HIS A  67     -12.133   4.922  -1.870  1.00 94.43           H  
ATOM    668  HA  HIS A  67     -11.240   4.078  -4.582  1.00 94.43           H  
ATOM    669  HB2 HIS A  67     -13.083   6.326  -3.698  1.00 94.43           H  
ATOM    670  HB3 HIS A  67     -12.619   5.975  -5.364  1.00 94.43           H  
ATOM    671  HD1 HIS A  67     -13.546   3.509  -6.318  1.00 94.43           H  
ATOM    672  HD2 HIS A  67     -15.126   4.981  -2.706  1.00 94.43           H  
ATOM    673  HE1 HIS A  67     -15.721   2.235  -5.892  1.00 94.43           H  
ATOM    674  N   LEU A  68      -9.377   5.686  -4.723  1.00 94.40           N  
ATOM    675  CA  LEU A  68      -8.245   6.590  -4.861  1.00 94.40           C  
ATOM    676  C   LEU A  68      -7.893   6.836  -6.329  1.00 94.40           C  
ATOM    677  O   LEU A  68      -8.229   6.066  -7.229  1.00 94.40           O  
ATOM    678  CB  LEU A  68      -7.053   6.083  -4.026  1.00 94.40           C  
ATOM    679  CG  LEU A  68      -6.550   4.677  -4.420  1.00 94.40           C  
ATOM    680  CD1 LEU A  68      -5.031   4.679  -4.549  1.00 94.40           C  
ATOM    681  CD2 LEU A  68      -6.943   3.622  -3.385  1.00 94.40           C  
ATOM    682  H   LEU A  68      -9.397   4.859  -5.301  1.00 94.40           H  
ATOM    683  HA  LEU A  68      -8.523   7.560  -4.450  1.00 94.40           H  
ATOM    684  HB2 LEU A  68      -7.336   6.085  -2.973  1.00 94.40           H  
ATOM    685  HB3 LEU A  68      -6.244   6.806  -4.127  1.00 94.40           H  
ATOM    686  HG  LEU A  68      -6.964   4.390  -5.386  1.00 94.40           H  
ATOM    687 HD11 LEU A  68      -4.728   5.433  -5.275  1.00 94.40           H  
ATOM    688 HD12 LEU A  68      -4.576   4.899  -3.583  1.00 94.40           H  
ATOM    689 HD13 LEU A  68      -4.691   3.700  -4.884  1.00 94.40           H  
ATOM    690 HD21 LEU A  68      -6.583   2.643  -3.698  1.00 94.40           H  
ATOM    691 HD22 LEU A  68      -6.511   3.863  -2.414  1.00 94.40           H  
ATOM    692 HD23 LEU A  68      -8.029   3.578  -3.292  1.00 94.40           H  
ATOM    693  N   LYS A  69      -7.200   7.942  -6.570  1.00 95.30           N  
ATOM    694  CA  LYS A  69      -6.523   8.248  -7.826  1.00 95.30           C  
ATOM    695  C   LYS A  69      -5.028   8.152  -7.591  1.00 95.30           C  
ATOM    696  O   LYS A  69      -4.523   8.762  -6.658  1.00 95.30           O  
ATOM    697  CB  LYS A  69      -6.925   9.638  -8.332  1.00 95.30           C  
ATOM    698  CG  LYS A  69      -8.401   9.675  -8.745  1.00 95.30           C  
ATOM    699  CD  LYS A  69      -8.784  11.057  -9.285  1.00 95.30           C  
ATOM    700  CE  LYS A  69     -10.261  11.039  -9.695  1.00 95.30           C  
ATOM    701  NZ  LYS A  69     -10.705  12.343 -10.248  1.00 95.30           N1+
ATOM    702  H   LYS A  69      -6.994   8.529  -5.774  1.00 95.30           H  
ATOM    703  HA  LYS A  69      -6.786   7.507  -8.582  1.00 95.30           H  
ATOM    704  HB2 LYS A  69      -6.309   9.886  -9.196  1.00 95.30           H  
ATOM    705  HB3 LYS A  69      -6.742  10.375  -7.550  1.00 95.30           H  
ATOM    706  HG2 LYS A  69      -9.028   9.444  -7.884  1.00 95.30           H  
ATOM    707  HG3 LYS A  69      -8.574   8.925  -9.517  1.00 95.30           H  
ATOM    708  HD2 LYS A  69      -8.622  11.802  -8.506  1.00 95.30           H  
ATOM    709  HD3 LYS A  69      -8.160  11.290 -10.148  1.00 95.30           H  
ATOM    710  HE2 LYS A  69     -10.858  10.777  -8.822  1.00 95.30           H  
ATOM    711  HE3 LYS A  69     -10.403  10.251 -10.434  1.00 95.30           H  
ATOM    712  HZ1 LYS A  69     -11.678  12.290 -10.514  1.00 95.30           H  
ATOM    713  HZ2 LYS A  69     -10.166  12.584 -11.068  1.00 95.30           H  
ATOM    714  HZ3 LYS A  69     -10.608  13.073  -9.557  1.00 95.30           H  
ATOM    715  N   LEU A  70      -4.338   7.417  -8.446  1.00 94.46           N  
ATOM    716  CA  LEU A  70      -2.886   7.363  -8.489  1.00 94.46           C  
ATOM    717  C   LEU A  70      -2.395   8.312  -9.575  1.00 94.46           C  
ATOM    718  O   LEU A  70      -2.894   8.283 -10.706  1.00 94.46           O  
ATOM    719  CB  LEU A  70      -2.429   5.921  -8.747  1.00 94.46           C  
ATOM    720  CG  LEU A  70      -2.821   4.933  -7.635  1.00 94.46           C  
ATOM    721  CD1 LEU A  70      -2.439   3.525  -8.060  1.00 94.46           C  
ATOM    722  CD2 LEU A  70      -2.106   5.228  -6.321  1.00 94.46           C  
ATOM    723  H   LEU A  70      -4.840   6.963  -9.196  1.00 94.46           H  
ATOM    724  HA  LEU A  70      -2.470   7.696  -7.538  1.00 94.46           H  
ATOM    725  HB2 LEU A  70      -1.344   5.914  -8.856  1.00 94.46           H  
ATOM    726  HB3 LEU A  70      -2.863   5.584  -9.688  1.00 94.46           H  
ATOM    727  HG  LEU A  70      -3.900   4.959  -7.479  1.00 94.46           H  
ATOM    728 HD11 LEU A  70      -2.904   3.301  -9.020  1.00 94.46           H  
ATOM    729 HD12 LEU A  70      -2.789   2.810  -7.316  1.00 94.46           H  
ATOM    730 HD13 LEU A  70      -1.356   3.443  -8.149  1.00 94.46           H  
ATOM    731 HD21 LEU A  70      -2.334   4.453  -5.589  1.00 94.46           H  
ATOM    732 HD22 LEU A  70      -1.028   5.258  -6.475  1.00 94.46           H  
ATOM    733 HD23 LEU A  70      -2.437   6.187  -5.923  1.00 94.46           H  
ATOM    734  N   ASP A  71      -1.424   9.151  -9.240  1.00 92.92           N  
ATOM    735  CA  ASP A  71      -0.746   9.994 -10.217  1.00 92.92           C  
ATOM    736  C   ASP A  71       0.316   9.204 -11.013  1.00 92.92           C  
ATOM    737  O   ASP A  71       0.506   8.002 -10.837  1.00 92.92           O  
ATOM    738  CB  ASP A  71      -0.210  11.260  -9.524  1.00 92.92           C  
ATOM    739  CG  ASP A  71       1.169  11.108  -8.877  1.00 92.92           C  
ATOM    740  OD1 ASP A  71       1.640   9.963  -8.714  1.00 92.92           O  
ATOM    741  OD2 ASP A  71       1.833  12.148  -8.717  1.00 92.92           O1-
ATOM    742  H   ASP A  71      -1.076   9.142  -8.292  1.00 92.92           H  
ATOM    743  HA  ASP A  71      -1.492  10.331 -10.937  1.00 92.92           H  
ATOM    744  HB2 ASP A  71      -0.138  12.039 -10.283  1.00 92.92           H  
ATOM    745  HB3 ASP A  71      -0.927  11.602  -8.778  1.00 92.92           H  
ATOM    746  N   LYS A  72       1.051   9.873 -11.907  1.00 90.00           N  
ATOM    747  CA  LYS A  72       2.110   9.231 -12.713  1.00 90.00           C  
ATOM    748  C   LYS A  72       3.253   8.609 -11.884  1.00 90.00           C  
ATOM    749  O   LYS A  72       4.005   7.801 -12.423  1.00 90.00           O  
ATOM    750  CB  LYS A  72       2.653  10.238 -13.740  1.00 90.00           C  
ATOM    751  CG  LYS A  72       3.394  11.406 -13.065  1.00 90.00           C  
ATOM    752  CD  LYS A  72       3.894  12.450 -14.068  1.00 90.00           C  
ATOM    753  CE  LYS A  72       4.612  13.548 -13.273  1.00 90.00           C  
ATOM    754  NZ  LYS A  72       5.158  14.625 -14.136  1.00 90.00           N1+
ATOM    755  H   LYS A  72       0.928  10.874 -11.953  1.00 90.00           H  
ATOM    756  HA  LYS A  72       1.663   8.393 -13.247  1.00 90.00           H  
ATOM    757  HB2 LYS A  72       3.339   9.719 -14.409  1.00 90.00           H  
ATOM    758  HB3 LYS A  72       1.823  10.624 -14.332  1.00 90.00           H  
ATOM    759  HG2 LYS A  72       2.728  11.898 -12.356  1.00 90.00           H  
ATOM    760  HG3 LYS A  72       4.253  11.019 -12.517  1.00 90.00           H  
ATOM    761  HD2 LYS A  72       4.585  11.980 -14.768  1.00 90.00           H  
ATOM    762  HD3 LYS A  72       3.046  12.871 -14.608  1.00 90.00           H  
ATOM    763  HE2 LYS A  72       3.909  13.967 -12.552  1.00 90.00           H  
ATOM    764  HE3 LYS A  72       5.414  13.087 -12.696  1.00 90.00           H  
ATOM    765  HZ1 LYS A  72       4.423  15.081 -14.657  1.00 90.00           H  
ATOM    766  HZ2 LYS A  72       5.859  14.263 -14.766  1.00 90.00           H  
ATOM    767  HZ3 LYS A  72       5.603  15.323 -13.556  1.00 90.00           H  
ATOM    768  N   ASN A  73       3.396   8.994 -10.616  1.00 88.16           N  
ATOM    769  CA  ASN A  73       4.389   8.492  -9.674  1.00 88.16           C  
ATOM    770  C   ASN A  73       3.816   7.447  -8.703  1.00 88.16           C  
ATOM    771  O   ASN A  73       4.538   7.030  -7.808  1.00 88.16           O  
ATOM    772  CB  ASN A  73       4.999   9.673  -8.901  1.00 88.16           C  
ATOM    773  CG  ASN A  73       5.797  10.620  -9.766  1.00 88.16           C  
ATOM    774  ND2 ASN A  73       5.711  11.901  -9.503  1.00 88.16           N  
ATOM    775  OD1 ASN A  73       6.505  10.236 -10.682  1.00 88.16           O  
ATOM    776  H   ASN A  73       2.679   9.573 -10.203  1.00 88.16           H  
ATOM    777  HA  ASN A  73       5.183   8.001 -10.236  1.00 88.16           H  
ATOM    778  HB2 ASN A  73       4.203  10.220  -8.396  1.00 88.16           H  
ATOM    779  HB3 ASN A  73       5.672   9.302  -8.128  1.00 88.16           H  
ATOM    780 HD21 ASN A  73       6.449  12.492  -9.858  1.00 88.16           H  
ATOM    781 HD22 ASN A  73       5.121  12.185  -8.734  1.00 88.16           H  
ATOM    782  N   CYS A  74       2.569   7.001  -8.879  1.00 90.98           N  
ATOM    783  CA  CYS A  74       1.859   6.166  -7.906  1.00 90.98           C  
ATOM    784  C   CYS A  74       1.578   6.862  -6.563  1.00 90.98           C  
ATOM    785  O   CYS A  74       1.257   6.175  -5.597  1.00 90.98           O  
ATOM    786  CB  CYS A  74       2.561   4.809  -7.709  1.00 90.98           C  
ATOM    787  SG  CYS A  74       2.897   3.865  -9.212  1.00 90.98           S  
ATOM    788  H   CYS A  74       2.005   7.435  -9.596  1.00 90.98           H  
ATOM    789  HA  CYS A  74       0.880   5.956  -8.337  1.00 90.98           H  
ATOM    790  HB2 CYS A  74       1.947   4.195  -7.051  1.00 90.98           H  
ATOM    791  HB3 CYS A  74       3.502   4.970  -7.183  1.00 90.98           H  
ATOM    792  N   LEU A  75       1.655   8.197  -6.483  1.00 91.30           N  
ATOM    793  CA  LEU A  75       1.190   8.909  -5.295  1.00 91.30           C  
ATOM    794  C   LEU A  75      -0.341   8.856  -5.253  1.00 91.30           C  
ATOM    795  O   LEU A  75      -0.993   9.199  -6.251  1.00 91.30           O  
ATOM    796  CB  LEU A  75       1.680  10.364  -5.265  1.00 91.30           C  
ATOM    797  CG  LEU A  75       3.191  10.521  -5.031  1.00 91.30           C  
ATOM    798  CD1 LEU A  75       3.572  11.992  -5.188  1.00 91.30           C  
ATOM    799  CD2 LEU A  75       3.607  10.058  -3.634  1.00 91.30           C  
ATOM    800  H   LEU A  75       1.846   8.742  -7.311  1.00 91.30           H  
ATOM    801  HA  LEU A  75       1.594   8.400  -4.421  1.00 91.30           H  
ATOM    802  HB2 LEU A  75       1.406  10.849  -6.201  1.00 91.30           H  
ATOM    803  HB3 LEU A  75       1.158  10.887  -4.464  1.00 91.30           H  
ATOM    804  HG  LEU A  75       3.738   9.944  -5.776  1.00 91.30           H  
ATOM    805 HD11 LEU A  75       3.285  12.346  -6.179  1.00 91.30           H  
ATOM    806 HD12 LEU A  75       4.648  12.106  -5.055  1.00 91.30           H  
ATOM    807 HD13 LEU A  75       3.069  12.585  -4.425  1.00 91.30           H  
ATOM    808 HD21 LEU A  75       3.009  10.558  -2.871  1.00 91.30           H  
ATOM    809 HD22 LEU A  75       4.651  10.311  -3.453  1.00 91.30           H  
ATOM    810 HD23 LEU A  75       3.500   8.977  -3.541  1.00 91.30           H  
ATOM    811  N   PRO A  76      -0.933   8.418  -4.133  1.00 93.32           N  
ATOM    812  CA  PRO A  76      -2.371   8.319  -4.010  1.00 93.32           C  
ATOM    813  C   PRO A  76      -3.011   9.657  -3.645  1.00 93.32           C  
ATOM    814  O   PRO A  76      -2.470  10.476  -2.907  1.00 93.32           O  
ATOM    815  CB  PRO A  76      -2.597   7.269  -2.929  1.00 93.32           C  
ATOM    816  CG  PRO A  76      -1.438   7.554  -1.975  1.00 93.32           C  
ATOM    817  CD  PRO A  76      -0.295   7.887  -2.933  1.00 93.32           C  
ATOM    818  HA  PRO A  76      -2.811   7.976  -4.947  1.00 93.32           H  
ATOM    819  HB2 PRO A  76      -3.569   7.391  -2.451  1.00 93.32           H  
ATOM    820  HB3 PRO A  76      -2.489   6.269  -3.349  1.00 93.32           H  
ATOM    821  HG2 PRO A  76      -1.673   8.423  -1.361  1.00 93.32           H  
ATOM    822  HG3 PRO A  76      -1.200   6.705  -1.334  1.00 93.32           H  
ATOM    823  HD2 PRO A  76       0.253   6.977  -3.177  1.00 93.32           H  
ATOM    824  HD3 PRO A  76       0.369   8.625  -2.482  1.00 93.32           H  
ATOM    825  N   LYS A  77      -4.244   9.830  -4.109  1.00 92.76           N  
ATOM    826  CA  LYS A  77      -5.193  10.823  -3.620  1.00 92.76           C  
ATOM    827  C   LYS A  77      -6.535  10.144  -3.399  1.00 92.76           C  
ATOM    828  O   LYS A  77      -7.112   9.626  -4.356  1.00 92.76           O  
ATOM    829  CB  LYS A  77      -5.277  11.977  -4.628  1.00 92.76           C  
ATOM    830  CG  LYS A  77      -6.257  13.052  -4.147  1.00 92.76           C  
ATOM    831  CD  LYS A  77      -6.271  14.269  -5.073  1.00 92.76           C  
ATOM    832  CE  LYS A  77      -7.248  15.292  -4.485  1.00 92.76           C  
ATOM    833  NZ  LYS A  77      -7.215  16.579  -5.220  1.00 92.76           N1+
ATOM    834  H   LYS A  77      -4.550   9.190  -4.829  1.00 92.76           H  
ATOM    835  HA  LYS A  77      -4.839  11.212  -2.665  1.00 92.76           H  
ATOM    836  HB2 LYS A  77      -4.285  12.417  -4.735  1.00 92.76           H  
ATOM    837  HB3 LYS A  77      -5.595  11.597  -5.599  1.00 92.76           H  
ATOM    838  HG2 LYS A  77      -5.972  13.369  -3.144  1.00 92.76           H  
ATOM    839  HG3 LYS A  77      -7.264  12.635  -4.113  1.00 92.76           H  
ATOM    840  HD2 LYS A  77      -6.587  13.968  -6.072  1.00 92.76           H  
ATOM    841  HD3 LYS A  77      -5.267  14.692  -5.116  1.00 92.76           H  
ATOM    842  HE2 LYS A  77      -8.251  14.865  -4.488  1.00 92.76           H  
ATOM    843  HE3 LYS A  77      -6.974  15.458  -3.443  1.00 92.76           H  
ATOM    844  HZ1 LYS A  77      -7.843  17.239  -4.783  1.00 92.76           H  
ATOM    845  HZ2 LYS A  77      -7.476  16.456  -6.188  1.00 92.76           H  
ATOM    846  HZ3 LYS A  77      -6.285  16.970  -5.174  1.00 92.76           H  
ATOM    847  N   LEU A  78      -7.057  10.186  -2.177  1.00 91.98           N  
ATOM    848  CA  LEU A  78      -8.412   9.711  -1.900  1.00 91.98           C  
ATOM    849  C   LEU A  78      -9.435  10.514  -2.712  1.00 91.98           C  
ATOM    850  O   LEU A  78      -9.347  11.740  -2.848  1.00 91.98           O  
ATOM    851  CB  LEU A  78      -8.709   9.775  -0.394  1.00 91.98           C  
ATOM    852  CG  LEU A  78      -7.957   8.717   0.434  1.00 91.98           C  
ATOM    853  CD1 LEU A  78      -8.113   9.046   1.912  1.00 91.98           C  
ATOM    854  CD2 LEU A  78      -8.490   7.302   0.190  1.00 91.98           C  
ATOM    855  H   LEU A  78      -6.527  10.598  -1.423  1.00 91.98           H  
ATOM    856  HA  LEU A  78      -8.490   8.673  -2.223  1.00 91.98           H  
ATOM    857  HB2 LEU A  78      -9.779   9.635  -0.237  1.00 91.98           H  
ATOM    858  HB3 LEU A  78      -8.454  10.770  -0.030  1.00 91.98           H  
ATOM    859  HG  LEU A  78      -6.896   8.744   0.186  1.00 91.98           H  
ATOM    860 HD11 LEU A  78      -7.654  10.012   2.122  1.00 91.98           H  
ATOM    861 HD12 LEU A  78      -7.613   8.290   2.519  1.00 91.98           H  
ATOM    862 HD13 LEU A  78      -9.168   9.078   2.185  1.00 91.98           H  
ATOM    863 HD21 LEU A  78      -8.326   6.996  -0.843  1.00 91.98           H  
ATOM    864 HD22 LEU A  78      -9.555   7.261   0.416  1.00 91.98           H  
ATOM    865 HD23 LEU A  78      -7.969   6.600   0.841  1.00 91.98           H  
ATOM    866  N   VAL A  79     -10.402   9.807  -3.289  1.00 92.45           N  
ATOM    867  CA  VAL A  79     -11.567  10.441  -3.908  1.00 92.45           C  
ATOM    868  C   VAL A  79     -12.448  11.009  -2.795  1.00 92.45           C  
ATOM    869  O   VAL A  79     -12.539  10.434  -1.714  1.00 92.45           O  
ATOM    870  CB  VAL A  79     -12.317   9.451  -4.817  1.00 92.45           C  
ATOM    871  CG1 VAL A  79     -13.565  10.079  -5.452  1.00 92.45           C  
ATOM    872  CG2 VAL A  79     -11.407   8.993  -5.970  1.00 92.45           C  
ATOM    873  H   VAL A  79     -10.440   8.816  -3.101  1.00 92.45           H  
ATOM    874  HA  VAL A  79     -11.224  11.275  -4.520  1.00 92.45           H  
ATOM    875  HB  VAL A  79     -12.620   8.581  -4.235  1.00 92.45           H  
ATOM    876 HG11 VAL A  79     -13.310  10.995  -5.985  1.00 92.45           H  
ATOM    877 HG12 VAL A  79     -14.023   9.370  -6.141  1.00 92.45           H  
ATOM    878 HG13 VAL A  79     -14.304  10.296  -4.680  1.00 92.45           H  
ATOM    879 HG21 VAL A  79     -10.534   8.477  -5.571  1.00 92.45           H  
ATOM    880 HG22 VAL A  79     -11.947   8.292  -6.607  1.00 92.45           H  
ATOM    881 HG23 VAL A  79     -11.081   9.853  -6.556  1.00 92.45           H  
ATOM    882  N   GLN A  80     -13.089  12.152  -3.046  1.00 89.65           N  
ATOM    883  CA  GLN A  80     -13.968  12.796  -2.069  1.00 89.65           C  
ATOM    884  C   GLN A  80     -15.020  11.815  -1.531  1.00 89.65           C  
ATOM    885  O   GLN A  80     -15.655  11.100  -2.304  1.00 89.65           O  
ATOM    886  CB  GLN A  80     -14.637  14.011  -2.724  1.00 89.65           C  
ATOM    887  CG  GLN A  80     -15.514  14.803  -1.740  1.00 89.65           C  
ATOM    888  CD  GLN A  80     -16.148  16.034  -2.377  1.00 89.65           C  
ATOM    889  NE2 GLN A  80     -16.874  16.823  -1.617  1.00 89.65           N  
ATOM    890  OE1 GLN A  80     -16.000  16.316  -3.555  1.00 89.65           O  
ATOM    891  H   GLN A  80     -13.015  12.566  -3.964  1.00 89.65           H  
ATOM    892  HA  GLN A  80     -13.355  13.138  -1.235  1.00 89.65           H  
ATOM    893  HB2 GLN A  80     -15.252  13.675  -3.558  1.00 89.65           H  
ATOM    894  HB3 GLN A  80     -13.860  14.672  -3.108  1.00 89.65           H  
ATOM    895  HG2 GLN A  80     -16.320  14.170  -1.369  1.00 89.65           H  
ATOM    896  HG3 GLN A  80     -14.907  15.124  -0.892  1.00 89.65           H  
ATOM    897 HE21 GLN A  80     -17.290  17.621  -2.074  1.00 89.65           H  
ATOM    898 HE22 GLN A  80     -17.035  16.607  -0.643  1.00 89.65           H  
ATOM    899  N   GLY A  81     -15.200  11.808  -0.208  1.00 86.89           N  
ATOM    900  CA  GLY A  81     -16.116  10.895   0.481  1.00 86.89           C  
ATOM    901  C   GLY A  81     -15.556   9.488   0.694  1.00 86.89           C  
ATOM    902  O   GLY A  81     -16.235   8.661   1.290  1.00 86.89           O  
ATOM    903  H   GLY A  81     -14.601  12.384   0.367  1.00 86.89           H  
ATOM    904  HA2 GLY A  81     -17.039  10.803  -0.091  1.00 86.89           H  
ATOM    905  HA3 GLY A  81     -16.360  11.306   1.461  1.00 86.89           H  
ATOM    906  N   SER A  82     -14.335   9.214   0.234  1.00 89.79           N  
ATOM    907  CA  SER A  82     -13.643   7.962   0.498  1.00 89.79           C  
ATOM    908  C   SER A  82     -12.615   8.135   1.610  1.00 89.79           C  
ATOM    909  O   SER A  82     -11.912   9.144   1.675  1.00 89.79           O  
ATOM    910  CB  SER A  82     -13.011   7.434  -0.787  1.00 89.79           C  
ATOM    911  OG  SER A  82     -13.033   6.025  -0.764  1.00 89.79           O  
ATOM    912  H   SER A  82     -13.813   9.927  -0.255  1.00 89.79           H  
ATOM    913  HA  SER A  82     -14.374   7.227   0.836  1.00 89.79           H  
ATOM    914  HB2 SER A  82     -11.990   7.802  -0.891  1.00 89.79           H  
ATOM    915  HB3 SER A  82     -13.596   7.770  -1.644  1.00 89.79           H  
ATOM    916  HG  SER A  82     -13.881   5.713  -0.441  1.00 89.79           H  
ATOM    917  N   SER A  83     -12.530   7.133   2.472  1.00 90.61           N  
ATOM    918  CA  SER A  83     -11.558   7.035   3.552  1.00 90.61           C  
ATOM    919  C   SER A  83     -11.161   5.579   3.727  1.00 90.61           C  
ATOM    920  O   SER A  83     -11.915   4.665   3.380  1.00 90.61           O  
ATOM    921  CB  SER A  83     -12.125   7.595   4.863  1.00 90.61           C  
ATOM    922  OG  SER A  83     -13.319   6.935   5.244  1.00 90.61           O  
ATOM    923  H   SER A  83     -13.155   6.344   2.383  1.00 90.61           H  
ATOM    924  HA  SER A  83     -10.663   7.602   3.298  1.00 90.61           H  
ATOM    925  HB2 SER A  83     -11.380   7.478   5.651  1.00 90.61           H  
ATOM    926  HB3 SER A  83     -12.328   8.659   4.738  1.00 90.61           H  
ATOM    927  HG  SER A  83     -13.222   6.646   6.154  1.00 90.61           H  
ATOM    928  N   VAL A  84      -9.971   5.362   4.272  1.00 91.12           N  
ATOM    929  CA  VAL A  84      -9.599   4.051   4.791  1.00 91.12           C  
ATOM    930  C   VAL A  84     -10.325   3.868   6.129  1.00 91.12           C  
ATOM    931  O   VAL A  84     -10.292   4.789   6.952  1.00 91.12           O  
ATOM    932  CB  VAL A  84      -8.076   3.918   4.923  1.00 91.12           C  
ATOM    933  CG1 VAL A  84      -7.712   2.476   5.266  1.00 91.12           C  
ATOM    934  CG2 VAL A  84      -7.373   4.292   3.611  1.00 91.12           C  
ATOM    935  H   VAL A  84      -9.399   6.148   4.545  1.00 91.12           H  
ATOM    936  HA  VAL A  84      -9.925   3.294   4.078  1.00 91.12           H  
ATOM    937  HB  VAL A  84      -7.712   4.574   5.714  1.00 91.12           H  
ATOM    938 HG11 VAL A  84      -8.092   1.781   4.516  1.00 91.12           H  
ATOM    939 HG12 VAL A  84      -8.124   2.217   6.241  1.00 91.12           H  
ATOM    940 HG13 VAL A  84      -6.628   2.382   5.321  1.00 91.12           H  
ATOM    941 HG21 VAL A  84      -7.796   3.725   2.782  1.00 91.12           H  
ATOM    942 HG22 VAL A  84      -6.309   4.073   3.696  1.00 91.12           H  
ATOM    943 HG23 VAL A  84      -7.483   5.360   3.420  1.00 91.12           H  
ATOM    944  N   PRO A  85     -11.044   2.754   6.360  1.00 89.87           N  
ATOM    945  CA  PRO A  85     -11.727   2.549   7.631  1.00 89.87           C  
ATOM    946  C   PRO A  85     -10.725   2.519   8.799  1.00 89.87           C  
ATOM    947  O   PRO A  85      -9.585   2.094   8.603  1.00 89.87           O  
ATOM    948  CB  PRO A  85     -12.514   1.241   7.500  1.00 89.87           C  
ATOM    949  CG  PRO A  85     -12.594   1.005   5.993  1.00 89.87           C  
ATOM    950  CD  PRO A  85     -11.331   1.661   5.447  1.00 89.87           C  
ATOM    951  HA  PRO A  85     -12.431   3.371   7.759  1.00 89.87           H  
ATOM    952  HB2 PRO A  85     -13.507   1.326   7.942  1.00 89.87           H  
ATOM    953  HB3 PRO A  85     -11.974   0.417   7.966  1.00 89.87           H  
ATOM    954  HG2 PRO A  85     -12.629  -0.058   5.754  1.00 89.87           H  
ATOM    955  HG3 PRO A  85     -13.467   1.521   5.593  1.00 89.87           H  
ATOM    956  HD2 PRO A  85     -10.505   0.950   5.465  1.00 89.87           H  
ATOM    957  HD3 PRO A  85     -11.517   2.012   4.433  1.00 89.87           H  
ATOM    958  N   PRO A  86     -11.127   2.943  10.012  1.00 89.46           N  
ATOM    959  CA  PRO A  86     -10.267   2.848  11.188  1.00 89.46           C  
ATOM    960  C   PRO A  86      -9.752   1.421  11.400  1.00 89.46           C  
ATOM    961  O   PRO A  86     -10.511   0.464  11.247  1.00 89.46           O  
ATOM    962  CB  PRO A  86     -11.123   3.310  12.371  1.00 89.46           C  
ATOM    963  CG  PRO A  86     -12.170   4.211  11.721  1.00 89.46           C  
ATOM    964  CD  PRO A  86     -12.402   3.549  10.364  1.00 89.46           C  
ATOM    965  HA  PRO A  86      -9.425   3.528  11.058  1.00 89.46           H  
ATOM    966  HB2 PRO A  86     -11.622   2.457  12.832  1.00 89.46           H  
ATOM    967  HB3 PRO A  86     -10.529   3.847  13.111  1.00 89.46           H  
ATOM    968  HG2 PRO A  86     -13.086   4.259  12.310  1.00 89.46           H  
ATOM    969  HG3 PRO A  86     -11.754   5.207  11.574  1.00 89.46           H  
ATOM    970  HD2 PRO A  86     -12.709   4.302   9.638  1.00 89.46           H  
ATOM    971  HD3 PRO A  86     -13.159   2.770  10.454  1.00 89.46           H  
ATOM    972  N   GLY A  87      -8.477   1.293  11.768  1.00 88.98           N  
ATOM    973  CA  GLY A  87      -7.823  -0.005  11.956  1.00 88.98           C  
ATOM    974  C   GLY A  87      -7.333  -0.663  10.665  1.00 88.98           C  
ATOM    975  O   GLY A  87      -6.833  -1.781  10.726  1.00 88.98           O  
ATOM    976  H   GLY A  87      -7.899   2.118  11.837  1.00 88.98           H  
ATOM    977  HA2 GLY A  87      -6.956   0.127  12.604  1.00 88.98           H  
ATOM    978  HA3 GLY A  87      -8.511  -0.696  12.441  1.00 88.98           H  
ATOM    979  N   TYR A  88      -7.444   0.011   9.517  1.00 90.55           N  
ATOM    980  CA  TYR A  88      -6.861  -0.436   8.257  1.00 90.55           C  
ATOM    981  C   TYR A  88      -5.942   0.620   7.652  1.00 90.55           C  
ATOM    982  O   TYR A  88      -6.123   1.827   7.840  1.00 90.55           O  
ATOM    983  CB  TYR A  88      -7.958  -0.829   7.262  1.00 90.55           C  
ATOM    984  CG  TYR A  88      -8.837  -1.963   7.740  1.00 90.55           C  
ATOM    985  CD1 TYR A  88      -8.415  -3.294   7.587  1.00 90.55           C  
ATOM    986  CD2 TYR A  88     -10.041  -1.680   8.407  1.00 90.55           C  
ATOM    987  CE1 TYR A  88      -9.197  -4.343   8.106  1.00 90.55           C  
ATOM    988  CE2 TYR A  88     -10.855  -2.726   8.879  1.00 90.55           C  
ATOM    989  CZ  TYR A  88     -10.422  -4.060   8.745  1.00 90.55           C  
ATOM    990  OH  TYR A  88     -11.154  -5.072   9.278  1.00 90.55           O  
ATOM    991  H   TYR A  88      -7.860   0.931   9.523  1.00 90.55           H  
ATOM    992  HA  TYR A  88      -6.249  -1.319   8.442  1.00 90.55           H  
ATOM    993  HB2 TYR A  88      -7.487  -1.133   6.327  1.00 90.55           H  
ATOM    994  HB3 TYR A  88      -8.580   0.041   7.053  1.00 90.55           H  
ATOM    995  HD1 TYR A  88      -7.456  -3.499   7.134  1.00 90.55           H  
ATOM    996  HD2 TYR A  88     -10.296  -0.653   8.620  1.00 90.55           H  
ATOM    997  HE1 TYR A  88      -8.841  -5.361   8.062  1.00 90.55           H  
ATOM    998  HE2 TYR A  88     -11.765  -2.514   9.421  1.00 90.55           H  
ATOM    999  HH  TYR A  88     -10.603  -5.845   9.418  1.00 90.55           H  
ATOM   1000  N   SER A  89      -5.005   0.146   6.842  1.00 90.72           N  
ATOM   1001  CA  SER A  89      -4.105   0.962   6.045  1.00 90.72           C  
ATOM   1002  C   SER A  89      -4.083   0.485   4.592  1.00 90.72           C  
ATOM   1003  O   SER A  89      -4.155  -0.711   4.297  1.00 90.72           O  
ATOM   1004  CB  SER A  89      -2.704   0.956   6.657  1.00 90.72           C  
ATOM   1005  OG  SER A  89      -2.201  -0.362   6.669  1.00 90.72           O  
ATOM   1006  H   SER A  89      -4.869  -0.854   6.796  1.00 90.72           H  
ATOM   1007  HA  SER A  89      -4.462   1.991   6.068  1.00 90.72           H  
ATOM   1008  HB2 SER A  89      -2.741   1.339   7.677  1.00 90.72           H  
ATOM   1009  HB3 SER A  89      -2.054   1.594   6.059  1.00 90.72           H  
ATOM   1010  HG  SER A  89      -1.242  -0.344   6.627  1.00 90.72           H  
ATOM   1011  N   VAL A  90      -3.980   1.421   3.647  1.00 91.56           N  
ATOM   1012  CA  VAL A  90      -3.699   1.092   2.243  1.00 91.56           C  
ATOM   1013  C   VAL A  90      -2.242   1.382   1.966  1.00 91.56           C  
ATOM   1014  O   VAL A  90      -1.809   2.527   2.051  1.00 91.56           O  
ATOM   1015  CB  VAL A  90      -4.598   1.830   1.243  1.00 91.56           C  
ATOM   1016  CG1 VAL A  90      -4.275   1.405  -0.196  1.00 91.56           C  
ATOM   1017  CG2 VAL A  90      -6.067   1.491   1.486  1.00 91.56           C  
ATOM   1018  H   VAL A  90      -3.925   2.383   3.953  1.00 91.56           H  
ATOM   1019  HA  VAL A  90      -3.860   0.026   2.081  1.00 91.56           H  
ATOM   1020  HB  VAL A  90      -4.462   2.908   1.334  1.00 91.56           H  
ATOM   1021 HG11 VAL A  90      -4.344   0.320  -0.277  1.00 91.56           H  
ATOM   1022 HG12 VAL A  90      -4.963   1.879  -0.896  1.00 91.56           H  
ATOM   1023 HG13 VAL A  90      -3.255   1.690  -0.457  1.00 91.56           H  
ATOM   1024 HG21 VAL A  90      -6.218   0.416   1.395  1.00 91.56           H  
ATOM   1025 HG22 VAL A  90      -6.357   1.803   2.489  1.00 91.56           H  
ATOM   1026 HG23 VAL A  90      -6.688   2.007   0.753  1.00 91.56           H  
ATOM   1027  N   HIS A  91      -1.504   0.354   1.578  1.00 90.40           N  
ATOM   1028  CA  HIS A  91      -0.115   0.493   1.182  1.00 90.40           C  
ATOM   1029  C   HIS A  91      -0.020   0.535  -0.339  1.00 90.40           C  
ATOM   1030  O   HIS A  91      -0.642  -0.283  -1.016  1.00 90.40           O  
ATOM   1031  CB  HIS A  91       0.698  -0.656   1.762  1.00 90.40           C  
ATOM   1032  CG  HIS A  91       0.809  -0.644   3.264  1.00 90.40           C  
ATOM   1033  CD2 HIS A  91      -0.192  -0.856   4.175  1.00 90.40           C  
ATOM   1034  ND1 HIS A  91       1.960  -0.394   3.980  1.00 90.40           N  
ATOM   1035  CE1 HIS A  91       1.661  -0.444   5.288  1.00 90.40           C  
ATOM   1036  NE2 HIS A  91       0.359  -0.715   5.450  1.00 90.40           N  
ATOM   1037  H   HIS A  91      -1.935  -0.556   1.501  1.00 90.40           H  
ATOM   1038  HA  HIS A  91       0.297   1.419   1.582  1.00 90.40           H  
ATOM   1039  HB2 HIS A  91       1.708  -0.556   1.366  1.00 90.40           H  
ATOM   1040  HB3 HIS A  91       0.268  -1.600   1.427  1.00 90.40           H  
ATOM   1041  HD1 HIS A  91       2.870  -0.161   3.611  1.00 90.40           H  
ATOM   1042  HD2 HIS A  91      -1.226  -1.082   3.957  1.00 90.40           H  
ATOM   1043  HE1 HIS A  91       2.357  -0.275   6.096  1.00 90.40           H  
ATOM   1044  N   ILE A  92       0.758   1.474  -0.877  1.00 90.06           N  
ATOM   1045  CA  ILE A  92       1.011   1.635  -2.309  1.00 90.06           C  
ATOM   1046  C   ILE A  92       2.514   1.672  -2.541  1.00 90.06           C  
ATOM   1047  O   ILE A  92       3.224   2.488  -1.961  1.00 90.06           O  
ATOM   1048  CB  ILE A  92       0.337   2.892  -2.905  1.00 90.06           C  
ATOM   1049  CG1 ILE A  92      -1.192   2.924  -2.683  1.00 90.06           C  
ATOM   1050  CG2 ILE A  92       0.601   2.955  -4.424  1.00 90.06           C  
ATOM   1051  CD1 ILE A  92      -1.589   3.609  -1.374  1.00 90.06           C  
ATOM   1052  H   ILE A  92       1.225   2.110  -0.246  1.00 90.06           H  
ATOM   1053  HA  ILE A  92       0.603   0.767  -2.827  1.00 90.06           H  
ATOM   1054  HB  ILE A  92       0.781   3.782  -2.458  1.00 90.06           H  
ATOM   1055 HG12 ILE A  92      -1.666   3.492  -3.484  1.00 90.06           H  
ATOM   1056 HG13 ILE A  92      -1.597   1.913  -2.706  1.00 90.06           H  
ATOM   1057 HG21 ILE A  92       0.112   3.833  -4.845  1.00 90.06           H  
ATOM   1058 HG22 ILE A  92       1.668   3.055  -4.621  1.00 90.06           H  
ATOM   1059 HG23 ILE A  92       0.219   2.055  -4.906  1.00 90.06           H  
ATOM   1060 HD11 ILE A  92      -2.671   3.746  -1.359  1.00 90.06           H  
ATOM   1061 HD12 ILE A  92      -1.098   4.579  -1.300  1.00 90.06           H  
ATOM   1062 HD13 ILE A  92      -1.298   3.010  -0.511  1.00 90.06           H  
ATOM   1063  N   PHE A  93       2.990   0.833  -3.453  1.00 87.73           N  
ATOM   1064  CA  PHE A  93       4.396   0.709  -3.802  1.00 87.73           C  
ATOM   1065  C   PHE A  93       4.601   0.774  -5.306  1.00 87.73           C  
ATOM   1066  O   PHE A  93       3.787   0.298  -6.098  1.00 87.73           O  
ATOM   1067  CB  PHE A  93       4.952  -0.614  -3.275  1.00 87.73           C  
ATOM   1068  CG  PHE A  93       4.816  -0.795  -1.781  1.00 87.73           C  
ATOM   1069  CD1 PHE A  93       5.823  -0.329  -0.918  1.00 87.73           C  
ATOM   1070  CD2 PHE A  93       3.701  -1.475  -1.259  1.00 87.73           C  
ATOM   1071  CE1 PHE A  93       5.715  -0.549   0.466  1.00 87.73           C  
ATOM   1072  CE2 PHE A  93       3.611  -1.714   0.121  1.00 87.73           C  
ATOM   1073  CZ  PHE A  93       4.606  -1.233   0.988  1.00 87.73           C  
ATOM   1074  H   PHE A  93       2.335   0.197  -3.887  1.00 87.73           H  
ATOM   1075  HA  PHE A  93       4.958   1.519  -3.338  1.00 87.73           H  
ATOM   1076  HB2 PHE A  93       4.438  -1.434  -3.776  1.00 87.73           H  
ATOM   1077  HB3 PHE A  93       6.008  -0.682  -3.534  1.00 87.73           H  
ATOM   1078  HD1 PHE A  93       6.683   0.196  -1.307  1.00 87.73           H  
ATOM   1079  HD2 PHE A  93       2.926  -1.841  -1.915  1.00 87.73           H  
ATOM   1080  HE1 PHE A  93       6.488  -0.200   1.134  1.00 87.73           H  
ATOM   1081  HE2 PHE A  93       2.783  -2.284   0.515  1.00 87.73           H  
ATOM   1082  HZ  PHE A  93       4.536  -1.414   2.050  1.00 87.73           H  
ATOM   1083  N   SER A  94       5.748   1.293  -5.723  1.00 85.95           N  
ATOM   1084  CA  SER A  94       6.193   1.198  -7.101  1.00 85.95           C  
ATOM   1085  C   SER A  94       7.707   1.232  -7.215  1.00 85.95           C  
ATOM   1086  O   SER A  94       8.373   2.137  -6.707  1.00 85.95           O  
ATOM   1087  CB  SER A  94       5.582   2.327  -7.910  1.00 85.95           C  
ATOM   1088  OG  SER A  94       5.976   2.155  -9.254  1.00 85.95           O  
ATOM   1089  H   SER A  94       6.344   1.739  -5.040  1.00 85.95           H  
ATOM   1090  HA  SER A  94       5.835   0.257  -7.519  1.00 85.95           H  
ATOM   1091  HB2 SER A  94       4.496   2.263  -7.830  1.00 85.95           H  
ATOM   1092  HB3 SER A  94       5.913   3.291  -7.524  1.00 85.95           H  
ATOM   1093  HG  SER A  94       5.338   1.552  -9.645  1.00 85.95           H  
ATOM   1094  N   LYS A  95       8.253   0.279  -7.975  1.00 81.58           N  
ATOM   1095  CA  LYS A  95       9.677   0.236  -8.310  1.00 81.58           C  
ATOM   1096  C   LYS A  95      10.090   1.476  -9.106  1.00 81.58           C  
ATOM   1097  O   LYS A  95       9.337   1.972  -9.947  1.00 81.58           O  
ATOM   1098  CB  LYS A  95       9.980  -1.087  -9.031  1.00 81.58           C  
ATOM   1099  CG  LYS A  95      11.468  -1.286  -9.365  1.00 81.58           C  
ATOM   1100  CD  LYS A  95      11.770  -2.764  -9.645  1.00 81.58           C  
ATOM   1101  CE  LYS A  95      13.279  -2.982  -9.776  1.00 81.58           C  
ATOM   1102  NZ  LYS A  95      13.610  -4.420  -9.936  1.00 81.58           N1+
ATOM   1103  H   LYS A  95       7.632  -0.394  -8.401  1.00 81.58           H  
ATOM   1104  HA  LYS A  95      10.232   0.260  -7.372  1.00 81.58           H  
ATOM   1105  HB2 LYS A  95       9.652  -1.897  -8.380  1.00 81.58           H  
ATOM   1106  HB3 LYS A  95       9.401  -1.140  -9.954  1.00 81.58           H  
ATOM   1107  HG2 LYS A  95      12.093  -0.935  -8.544  1.00 81.58           H  
ATOM   1108  HG3 LYS A  95      11.717  -0.704 -10.252  1.00 81.58           H  
ATOM   1109  HD2 LYS A  95      11.265  -3.069 -10.561  1.00 81.58           H  
ATOM   1110  HD3 LYS A  95      11.399  -3.367  -8.816  1.00 81.58           H  
ATOM   1111  HE2 LYS A  95      13.748  -2.608  -8.866  1.00 81.58           H  
ATOM   1112  HE3 LYS A  95      13.650  -2.400 -10.619  1.00 81.58           H  
ATOM   1113  HZ1 LYS A  95      13.151  -4.820 -10.742  1.00 81.58           H  
ATOM   1114  HZ2 LYS A  95      14.606  -4.562 -10.016  1.00 81.58           H  
ATOM   1115  HZ3 LYS A  95      13.313  -4.929  -9.116  1.00 81.58           H  
ATOM   1116  N   GLY A  96      11.292   1.976  -8.829  1.00 79.68           N  
ATOM   1117  CA  GLY A  96      11.885   3.065  -9.599  1.00 79.68           C  
ATOM   1118  C   GLY A  96      12.289   2.643 -11.011  1.00 79.68           C  
ATOM   1119  O   GLY A  96      12.498   1.467 -11.303  1.00 79.68           O  
ATOM   1120  H   GLY A  96      11.846   1.541  -8.104  1.00 79.68           H  
ATOM   1121  HA2 GLY A  96      12.779   3.443  -9.103  1.00 79.68           H  
ATOM   1122  HA3 GLY A  96      11.166   3.882  -9.667  1.00 79.68           H  
ATOM   1123  N   SER A  97      12.430   3.635 -11.881  1.00 76.94           N  
ATOM   1124  CA  SER A  97      12.971   3.531 -13.238  1.00 76.94           C  
ATOM   1125  C   SER A  97      13.836   4.757 -13.529  1.00 76.94           C  
ATOM   1126  O   SER A  97      13.820   5.716 -12.763  1.00 76.94           O  
ATOM   1127  CB  SER A  97      11.827   3.434 -14.257  1.00 76.94           C  
ATOM   1128  OG  SER A  97      11.091   4.646 -14.305  1.00 76.94           O  
ATOM   1129  H   SER A  97      12.326   4.573 -11.521  1.00 76.94           H  
ATOM   1130  HA  SER A  97      13.595   2.642 -13.322  1.00 76.94           H  
ATOM   1131  HB2 SER A  97      12.239   3.227 -15.245  1.00 76.94           H  
ATOM   1132  HB3 SER A  97      11.165   2.613 -13.979  1.00 76.94           H  
ATOM   1133  HG  SER A  97      10.812   4.831 -13.405  1.00 76.94           H  
ATOM   1134  N   ASP A  98      14.518   4.793 -14.671  1.00 79.61           N  
ATOM   1135  CA  ASP A  98      15.324   5.960 -15.069  1.00 79.61           C  
ATOM   1136  C   ASP A  98      14.499   7.256 -15.196  1.00 79.61           C  
ATOM   1137  O   ASP A  98      15.045   8.354 -15.176  1.00 79.61           O  
ATOM   1138  CB  ASP A  98      16.020   5.662 -16.405  1.00 79.61           C  
ATOM   1139  CG  ASP A  98      16.864   4.384 -16.387  1.00 79.61           C  
ATOM   1140  OD1 ASP A  98      17.268   3.948 -15.283  1.00 79.61           O  
ATOM   1141  OD2 ASP A  98      17.004   3.804 -17.483  1.00 79.61           O1-
ATOM   1142  H   ASP A  98      14.656   3.944 -15.200  1.00 79.61           H  
ATOM   1143  HA  ASP A  98      16.094   6.131 -14.316  1.00 79.61           H  
ATOM   1144  HB2 ASP A  98      15.260   5.575 -17.181  1.00 79.61           H  
ATOM   1145  HB3 ASP A  98      16.668   6.500 -16.661  1.00 79.61           H  
ATOM   1146  N   LYS A  99      13.169   7.140 -15.327  1.00 81.13           N  
ATOM   1147  CA  LYS A  99      12.239   8.275 -15.458  1.00 81.13           C  
ATOM   1148  C   LYS A  99      11.508   8.633 -14.166  1.00 81.13           C  
ATOM   1149  O   LYS A  99      10.933   9.715 -14.089  1.00 81.13           O  
ATOM   1150  CB  LYS A  99      11.218   7.971 -16.561  1.00 81.13           C  
ATOM   1151  CG  LYS A  99      11.888   7.869 -17.936  1.00 81.13           C  
ATOM   1152  CD  LYS A  99      10.847   7.611 -19.028  1.00 81.13           C  
ATOM   1153  CE  LYS A  99      11.583   7.494 -20.364  1.00 81.13           C  
ATOM   1154  NZ  LYS A  99      10.663   7.146 -21.471  1.00 81.13           N1+
ATOM   1155  H   LYS A  99      12.792   6.204 -15.291  1.00 81.13           H  
ATOM   1156  HA  LYS A  99      12.801   9.169 -15.730  1.00 81.13           H  
ATOM   1157  HB2 LYS A  99      10.703   7.038 -16.331  1.00 81.13           H  
ATOM   1158  HB3 LYS A  99      10.480   8.773 -16.591  1.00 81.13           H  
ATOM   1159  HG2 LYS A  99      12.412   8.801 -18.149  1.00 81.13           H  
ATOM   1160  HG3 LYS A  99      12.608   7.052 -17.934  1.00 81.13           H  
ATOM   1161  HD2 LYS A  99      10.136   8.437 -19.058  1.00 81.13           H  
ATOM   1162  HD3 LYS A  99      10.320   6.683 -18.807  1.00 81.13           H  
ATOM   1163  HE2 LYS A  99      12.090   8.438 -20.567  1.00 81.13           H  
ATOM   1164  HE3 LYS A  99      12.352   6.728 -20.264  1.00 81.13           H  
ATOM   1165  HZ1 LYS A  99      11.187   7.047 -22.329  1.00 81.13           H  
ATOM   1166  HZ2 LYS A  99      10.210   6.265 -21.274  1.00 81.13           H  
ATOM   1167  HZ3 LYS A  99       9.965   7.867 -21.591  1.00 81.13           H  
ATOM   1168  N   TYR A 100      11.472   7.724 -13.195  1.00 79.89           N  
ATOM   1169  CA  TYR A 100      10.640   7.846 -12.000  1.00 79.89           C  
ATOM   1170  C   TYR A 100      11.369   7.297 -10.784  1.00 79.89           C  
ATOM   1171  O   TYR A 100      11.763   6.131 -10.777  1.00 79.89           O  
ATOM   1172  CB  TYR A 100       9.319   7.087 -12.191  1.00 79.89           C  
ATOM   1173  CG  TYR A 100       8.440   7.640 -13.289  1.00 79.89           C  
ATOM   1174  CD1 TYR A 100       7.902   8.926 -13.139  1.00 79.89           C  
ATOM   1175  CD2 TYR A 100       8.161   6.888 -14.445  1.00 79.89           C  
ATOM   1176  CE1 TYR A 100       7.053   9.464 -14.115  1.00 79.89           C  
ATOM   1177  CE2 TYR A 100       7.323   7.428 -15.437  1.00 79.89           C  
ATOM   1178  CZ  TYR A 100       6.761   8.712 -15.266  1.00 79.89           C  
ATOM   1179  OH  TYR A 100       5.928   9.256 -16.186  1.00 79.89           O  
ATOM   1180  H   TYR A 100      12.107   6.941 -13.254  1.00 79.89           H  
ATOM   1181  HA  TYR A 100      10.416   8.896 -11.812  1.00 79.89           H  
ATOM   1182  HB2 TYR A 100       8.758   7.142 -11.258  1.00 79.89           H  
ATOM   1183  HB3 TYR A 100       9.527   6.035 -12.381  1.00 79.89           H  
ATOM   1184  HD1 TYR A 100       8.150   9.505 -12.262  1.00 79.89           H  
ATOM   1185  HD2 TYR A 100       8.583   5.901 -14.564  1.00 79.89           H  
ATOM   1186  HE1 TYR A 100       6.633  10.447 -13.962  1.00 79.89           H  
ATOM   1187  HE2 TYR A 100       7.085   6.844 -16.314  1.00 79.89           H  
ATOM   1188  HH  TYR A 100       5.548  10.061 -15.824  1.00 79.89           H  
ATOM   1189  N   THR A 101      11.495   8.106  -9.738  1.00 81.82           N  
ATOM   1190  CA  THR A 101      12.020   7.649  -8.449  1.00 81.82           C  
ATOM   1191  C   THR A 101      11.108   6.569  -7.863  1.00 81.82           C  
ATOM   1192  O   THR A 101       9.894   6.650  -8.051  1.00 81.82           O  
ATOM   1193  CB  THR A 101      12.137   8.816  -7.459  1.00 81.82           C  
ATOM   1194  CG2 THR A 101      13.195   9.819  -7.919  1.00 81.82           C  
ATOM   1195  OG1 THR A 101      10.917   9.516  -7.375  1.00 81.82           O  
ATOM   1196  H   THR A 101      11.088   9.030  -9.755  1.00 81.82           H  
ATOM   1197  HA  THR A 101      13.016   7.237  -8.612  1.00 81.82           H  
ATOM   1198  HB  THR A 101      12.411   8.436  -6.475  1.00 81.82           H  
ATOM   1199  HG1 THR A 101      10.503   9.277  -6.543  1.00 81.82           H  
ATOM   1200 HG21 THR A 101      13.282  10.611  -7.175  1.00 81.82           H  
ATOM   1201 HG22 THR A 101      14.160   9.323  -8.014  1.00 81.82           H  
ATOM   1202 HG23 THR A 101      12.917  10.263  -8.875  1.00 81.82           H  
ATOM   1203  N   PRO A 102      11.639   5.552  -7.159  1.00 83.91           N  
ATOM   1204  CA  PRO A 102      10.814   4.618  -6.394  1.00 83.91           C  
ATOM   1205  C   PRO A 102       9.815   5.341  -5.478  1.00 83.91           C  
ATOM   1206  O   PRO A 102      10.059   6.471  -5.056  1.00 83.91           O  
ATOM   1207  CB  PRO A 102      11.787   3.776  -5.576  1.00 83.91           C  
ATOM   1208  CG  PRO A 102      13.131   3.912  -6.282  1.00 83.91           C  
ATOM   1209  CD  PRO A 102      13.052   5.287  -6.942  1.00 83.91           C  
ATOM   1210  HA  PRO A 102      10.278   3.969  -7.087  1.00 83.91           H  
ATOM   1211  HB2 PRO A 102      11.463   2.736  -5.535  1.00 83.91           H  
ATOM   1212  HB3 PRO A 102      11.880   4.194  -4.574  1.00 83.91           H  
ATOM   1213  HG2 PRO A 102      13.957   3.859  -5.573  1.00 83.91           H  
ATOM   1214  HG3 PRO A 102      13.238   3.126  -7.030  1.00 83.91           H  
ATOM   1215  HD2 PRO A 102      13.611   5.282  -7.878  1.00 83.91           H  
ATOM   1216  HD3 PRO A 102      13.459   6.038  -6.265  1.00 83.91           H  
ATOM   1217  N   THR A 103       8.674   4.710  -5.208  1.00 85.06           N  
ATOM   1218  CA  THR A 103       7.601   5.309  -4.401  1.00 85.06           C  
ATOM   1219  C   THR A 103       7.013   4.265  -3.467  1.00 85.06           C  
ATOM   1220  O   THR A 103       6.772   3.132  -3.885  1.00 85.06           O  
ATOM   1221  CB  THR A 103       6.513   5.939  -5.289  1.00 85.06           C  
ATOM   1222  CG2 THR A 103       5.434   6.665  -4.485  1.00 85.06           C  
ATOM   1223  OG1 THR A 103       7.124   6.885  -6.149  1.00 85.06           O  
ATOM   1224  H   THR A 103       8.553   3.753  -5.508  1.00 85.06           H  
ATOM   1225  HA  THR A 103       8.020   6.099  -3.777  1.00 85.06           H  
ATOM   1226  HB  THR A 103       6.045   5.165  -5.896  1.00 85.06           H  
ATOM   1227  HG1 THR A 103       7.536   7.535  -5.574  1.00 85.06           H  
ATOM   1228 HG21 THR A 103       4.769   7.203  -5.161  1.00 85.06           H  
ATOM   1229 HG22 THR A 103       5.884   7.374  -3.790  1.00 85.06           H  
ATOM   1230 HG23 THR A 103       4.835   5.944  -3.928  1.00 85.06           H  
ATOM   1231  N   SER A 104       6.791   4.659  -2.216  1.00 86.33           N  
ATOM   1232  CA  SER A 104       6.156   3.863  -1.172  1.00 86.33           C  
ATOM   1233  C   SER A 104       5.335   4.792  -0.286  1.00 86.33           C  
ATOM   1234  O   SER A 104       5.834   5.833   0.136  1.00 86.33           O  
ATOM   1235  CB  SER A 104       7.222   3.155  -0.350  1.00 86.33           C  
ATOM   1236  OG  SER A 104       6.602   2.360   0.625  1.00 86.33           O  
ATOM   1237  H   SER A 104       7.027   5.603  -1.943  1.00 86.33           H  
ATOM   1238  HA  SER A 104       5.506   3.108  -1.614  1.00 86.33           H  
ATOM   1239  HB2 SER A 104       7.794   2.507  -1.014  1.00 86.33           H  
ATOM   1240  HB3 SER A 104       7.882   3.885   0.119  1.00 86.33           H  
ATOM   1241  HG  SER A 104       7.176   2.286   1.392  1.00 86.33           H  
ATOM   1242  N   VAL A 105       4.070   4.463  -0.064  1.00 89.22           N  
ATOM   1243  CA  VAL A 105       3.118   5.306   0.663  1.00 89.22           C  
ATOM   1244  C   VAL A 105       2.176   4.423   1.466  1.00 89.22           C  
ATOM   1245  O   VAL A 105       1.757   3.370   0.982  1.00 89.22           O  
ATOM   1246  CB  VAL A 105       2.316   6.194  -0.311  1.00 89.22           C  
ATOM   1247  CG1 VAL A 105       1.277   7.066   0.394  1.00 89.22           C  
ATOM   1248  CG2 VAL A 105       3.209   7.151  -1.114  1.00 89.22           C  
ATOM   1249  H   VAL A 105       3.725   3.590  -0.440  1.00 89.22           H  
ATOM   1250  HA  VAL A 105       3.657   5.947   1.360  1.00 89.22           H  
ATOM   1251  HB  VAL A 105       1.788   5.556  -1.019  1.00 89.22           H  
ATOM   1252 HG11 VAL A 105       0.499   6.454   0.849  1.00 89.22           H  
ATOM   1253 HG12 VAL A 105       0.812   7.732  -0.332  1.00 89.22           H  
ATOM   1254 HG13 VAL A 105       1.753   7.681   1.158  1.00 89.22           H  
ATOM   1255 HG21 VAL A 105       3.886   6.585  -1.755  1.00 89.22           H  
ATOM   1256 HG22 VAL A 105       3.791   7.775  -0.436  1.00 89.22           H  
ATOM   1257 HG23 VAL A 105       2.596   7.791  -1.748  1.00 89.22           H  
ATOM   1258  N   VAL A 106       1.798   4.888   2.653  1.00 88.96           N  
ATOM   1259  CA  VAL A 106       0.702   4.329   3.445  1.00 88.96           C  
ATOM   1260  C   VAL A 106      -0.412   5.366   3.599  1.00 88.96           C  
ATOM   1261  O   VAL A 106      -0.153   6.568   3.693  1.00 88.96           O  
ATOM   1262  CB  VAL A 106       1.223   3.759   4.777  1.00 88.96           C  
ATOM   1263  CG1 VAL A 106       1.748   4.830   5.733  1.00 88.96           C  
ATOM   1264  CG2 VAL A 106       0.153   2.926   5.480  1.00 88.96           C  
ATOM   1265  H   VAL A 106       2.186   5.764   2.972  1.00 88.96           H  
ATOM   1266  HA  VAL A 106       0.280   3.485   2.899  1.00 88.96           H  
ATOM   1267  HB  VAL A 106       2.049   3.086   4.546  1.00 88.96           H  
ATOM   1268 HG11 VAL A 106       0.948   5.510   6.027  1.00 88.96           H  
ATOM   1269 HG12 VAL A 106       2.139   4.359   6.635  1.00 88.96           H  
ATOM   1270 HG13 VAL A 106       2.558   5.388   5.263  1.00 88.96           H  
ATOM   1271 HG21 VAL A 106       0.582   2.451   6.362  1.00 88.96           H  
ATOM   1272 HG22 VAL A 106      -0.211   2.148   4.809  1.00 88.96           H  
ATOM   1273 HG23 VAL A 106      -0.673   3.558   5.806  1.00 88.96           H  
ATOM   1274  N   ILE A 107      -1.662   4.910   3.563  1.00 91.17           N  
ATOM   1275  CA  ILE A 107      -2.850   5.727   3.818  1.00 91.17           C  
ATOM   1276  C   ILE A 107      -3.568   5.160   5.036  1.00 91.17           C  
ATOM   1277  O   ILE A 107      -3.995   4.007   4.991  1.00 91.17           O  
ATOM   1278  CB  ILE A 107      -3.812   5.774   2.610  1.00 91.17           C  
ATOM   1279  CG1 ILE A 107      -3.092   6.003   1.263  1.00 91.17           C  
ATOM   1280  CG2 ILE A 107      -4.892   6.849   2.853  1.00 91.17           C  
ATOM   1281  CD1 ILE A 107      -4.056   5.964   0.072  1.00 91.17           C  
ATOM   1282  H   ILE A 107      -1.796   3.920   3.415  1.00 91.17           H  
ATOM   1283  HA  ILE A 107      -2.534   6.746   4.043  1.00 91.17           H  
ATOM   1284  HB  ILE A 107      -4.313   4.809   2.544  1.00 91.17           H  
ATOM   1285 HG12 ILE A 107      -2.558   6.953   1.278  1.00 91.17           H  
ATOM   1286 HG13 ILE A 107      -2.363   5.207   1.109  1.00 91.17           H  
ATOM   1287 HG21 ILE A 107      -5.380   6.689   3.814  1.00 91.17           H  
ATOM   1288 HG22 ILE A 107      -4.435   7.839   2.869  1.00 91.17           H  
ATOM   1289 HG23 ILE A 107      -5.660   6.808   2.081  1.00 91.17           H  
ATOM   1290 HD11 ILE A 107      -4.620   6.895   0.010  1.00 91.17           H  
ATOM   1291 HD12 ILE A 107      -4.742   5.123   0.171  1.00 91.17           H  
ATOM   1292 HD13 ILE A 107      -3.483   5.829  -0.845  1.00 91.17           H  
ATOM   1293  N   GLU A 108      -3.765   5.976   6.067  1.00 88.97           N  
ATOM   1294  CA  GLU A 108      -4.546   5.650   7.265  1.00 88.97           C  
ATOM   1295  C   GLU A 108      -5.642   6.702   7.449  1.00 88.97           C  
ATOM   1296  O   GLU A 108      -5.381   7.906   7.438  1.00 88.97           O  
ATOM   1297  CB  GLU A 108      -3.652   5.597   8.509  1.00 88.97           C  
ATOM   1298  CG  GLU A 108      -2.673   4.418   8.460  1.00 88.97           C  
ATOM   1299  CD  GLU A 108      -1.795   4.311   9.713  1.00 88.97           C  
ATOM   1300  OE1 GLU A 108      -0.826   3.526   9.635  1.00 88.97           O  
ATOM   1301  OE2 GLU A 108      -2.126   4.957  10.732  1.00 88.97           O1-
ATOM   1302  H   GLU A 108      -3.401   6.917   6.008  1.00 88.97           H  
ATOM   1303  HA  GLU A 108      -5.018   4.674   7.154  1.00 88.97           H  
ATOM   1304  HB2 GLU A 108      -4.297   5.484   9.380  1.00 88.97           H  
ATOM   1305  HB3 GLU A 108      -3.098   6.531   8.599  1.00 88.97           H  
ATOM   1306  HG2 GLU A 108      -2.033   4.522   7.583  1.00 88.97           H  
ATOM   1307  HG3 GLU A 108      -3.248   3.498   8.351  1.00 88.97           H  
ATOM   1308  N   GLY A 109      -6.903   6.281   7.564  1.00 88.55           N  
ATOM   1309  CA  GLY A 109      -8.026   7.220   7.563  1.00 88.55           C  
ATOM   1310  C   GLY A 109      -8.061   8.074   6.287  1.00 88.55           C  
ATOM   1311  O   GLY A 109      -8.381   7.584   5.200  1.00 88.55           O  
ATOM   1312  H   GLY A 109      -7.088   5.288   7.600  1.00 88.55           H  
ATOM   1313  HA2 GLY A 109      -7.936   7.873   8.432  1.00 88.55           H  
ATOM   1314  HA3 GLY A 109      -8.966   6.675   7.648  1.00 88.55           H  
ATOM   1315  N   THR A 110      -7.749   9.365   6.426  1.00 87.86           N  
ATOM   1316  CA  THR A 110      -7.586  10.316   5.310  1.00 87.86           C  
ATOM   1317  C   THR A 110      -6.154  10.816   5.132  1.00 87.86           C  
ATOM   1318  O   THR A 110      -5.892  11.614   4.232  1.00 87.86           O  
ATOM   1319  CB  THR A 110      -8.524  11.523   5.450  1.00 87.86           C  
ATOM   1320  CG2 THR A 110      -9.993  11.107   5.385  1.00 87.86           C  
ATOM   1321  OG1 THR A 110      -8.332  12.190   6.678  1.00 87.86           O  
ATOM   1322  H   THR A 110      -7.465   9.674   7.345  1.00 87.86           H  
ATOM   1323  HA  THR A 110      -7.843   9.809   4.380  1.00 87.86           H  
ATOM   1324  HB  THR A 110      -8.335  12.222   4.636  1.00 87.86           H  
ATOM   1325  HG1 THR A 110      -7.399  12.387   6.791  1.00 87.86           H  
ATOM   1326 HG21 THR A 110     -10.238  10.461   6.228  1.00 87.86           H  
ATOM   1327 HG22 THR A 110     -10.621  11.997   5.426  1.00 87.86           H  
ATOM   1328 HG23 THR A 110     -10.185  10.575   4.453  1.00 87.86           H  
ATOM   1329  N   GLU A 111      -5.244  10.396   6.005  1.00 88.37           N  
ATOM   1330  CA  GLU A 111      -3.865  10.862   6.038  1.00 88.37           C  
ATOM   1331  C   GLU A 111      -3.004  10.005   5.113  1.00 88.37           C  
ATOM   1332  O   GLU A 111      -3.109   8.780   5.090  1.00 88.37           O  
ATOM   1333  CB  GLU A 111      -3.334  10.888   7.478  1.00 88.37           C  
ATOM   1334  CG  GLU A 111      -4.162  11.853   8.347  1.00 88.37           C  
ATOM   1335  CD  GLU A 111      -3.578  12.103   9.746  1.00 88.37           C  
ATOM   1336  OE1 GLU A 111      -4.158  12.973  10.436  1.00 88.37           O  
ATOM   1337  OE2 GLU A 111      -2.555  11.478  10.094  1.00 88.37           O1-
ATOM   1338  H   GLU A 111      -5.459   9.632   6.629  1.00 88.37           H  
ATOM   1339  HA  GLU A 111      -3.831  11.887   5.668  1.00 88.37           H  
ATOM   1340  HB2 GLU A 111      -3.367   9.885   7.903  1.00 88.37           H  
ATOM   1341  HB3 GLU A 111      -2.300  11.230   7.450  1.00 88.37           H  
ATOM   1342  HG2 GLU A 111      -5.174  11.462   8.453  1.00 88.37           H  
ATOM   1343  HG3 GLU A 111      -4.232  12.807   7.825  1.00 88.37           H  
ATOM   1344  N   VAL A 112      -2.174  10.667   4.307  1.00 89.23           N  
ATOM   1345  CA  VAL A 112      -1.250  10.024   3.372  1.00 89.23           C  
ATOM   1346  C   VAL A 112       0.162  10.286   3.870  1.00 89.23           C  
ATOM   1347  O   VAL A 112       0.578  11.441   3.950  1.00 89.23           O  
ATOM   1348  CB  VAL A 112      -1.442  10.555   1.937  1.00 89.23           C  
ATOM   1349  CG1 VAL A 112      -0.482   9.870   0.964  1.00 89.23           C  
ATOM   1350  CG2 VAL A 112      -2.865  10.302   1.415  1.00 89.23           C  
ATOM   1351  H   VAL A 112      -2.080  11.665   4.436  1.00 89.23           H  
ATOM   1352  HA  VAL A 112      -1.416   8.947   3.364  1.00 89.23           H  
ATOM   1353  HB  VAL A 112      -1.256  11.628   1.916  1.00 89.23           H  
ATOM   1354 HG11 VAL A 112      -0.637  10.252  -0.046  1.00 89.23           H  
ATOM   1355 HG12 VAL A 112      -0.674   8.798   0.990  1.00 89.23           H  
ATOM   1356 HG13 VAL A 112       0.552  10.066   1.247  1.00 89.23           H  
ATOM   1357 HG21 VAL A 112      -2.952  10.659   0.388  1.00 89.23           H  
ATOM   1358 HG22 VAL A 112      -3.587  10.833   2.034  1.00 89.23           H  
ATOM   1359 HG23 VAL A 112      -3.087   9.235   1.451  1.00 89.23           H  
ATOM   1360  N   GLN A 113       0.899   9.222   4.171  1.00 86.74           N  
ATOM   1361  CA  GLN A 113       2.288   9.303   4.600  1.00 86.74           C  
ATOM   1362  C   GLN A 113       3.203   8.709   3.529  1.00 86.74           C  
ATOM   1363  O   GLN A 113       3.102   7.532   3.180  1.00 86.74           O  
ATOM   1364  CB  GLN A 113       2.441   8.612   5.959  1.00 86.74           C  
ATOM   1365  CG  GLN A 113       3.878   8.712   6.488  1.00 86.74           C  
ATOM   1366  CD  GLN A 113       4.048   7.951   7.795  1.00 86.74           C  
ATOM   1367  NE2 GLN A 113       4.432   8.600   8.871  1.00 86.74           N  
ATOM   1368  OE1 GLN A 113       3.854   6.754   7.869  1.00 86.74           O  
ATOM   1369  H   GLN A 113       0.487   8.302   4.103  1.00 86.74           H  
ATOM   1370  HA  GLN A 113       2.566  10.347   4.740  1.00 86.74           H  
ATOM   1371  HB2 GLN A 113       2.162   7.563   5.859  1.00 86.74           H  
ATOM   1372  HB3 GLN A 113       1.767   9.078   6.677  1.00 86.74           H  
ATOM   1373  HG2 GLN A 113       4.137   9.761   6.634  1.00 86.74           H  
ATOM   1374  HG3 GLN A 113       4.575   8.280   5.770  1.00 86.74           H  
ATOM   1375 HE21 GLN A 113       4.453   8.037   9.710  1.00 86.74           H  
ATOM   1376 HE22 GLN A 113       4.538   9.604   8.868  1.00 86.74           H  
ATOM   1377  N   GLU A 114       4.128   9.523   3.023  1.00 82.92           N  
ATOM   1378  CA  GLU A 114       5.227   9.027   2.198  1.00 82.92           C  
ATOM   1379  C   GLU A 114       6.210   8.254   3.077  1.00 82.92           C  
ATOM   1380  O   GLU A 114       6.725   8.776   4.066  1.00 82.92           O  
ATOM   1381  CB  GLU A 114       5.933  10.167   1.449  1.00 82.92           C  
ATOM   1382  CG  GLU A 114       5.018  10.830   0.406  1.00 82.92           C  
ATOM   1383  CD  GLU A 114       5.729  11.881  -0.466  1.00 82.92           C  
ATOM   1384  OE1 GLU A 114       5.004  12.635  -1.156  1.00 82.92           O  
ATOM   1385  OE2 GLU A 114       6.981  11.903  -0.499  1.00 82.92           O1-
ATOM   1386  H   GLU A 114       4.182  10.475   3.357  1.00 82.92           H  
ATOM   1387  HA  GLU A 114       4.832   8.333   1.456  1.00 82.92           H  
ATOM   1388  HB2 GLU A 114       6.280  10.918   2.160  1.00 82.92           H  
ATOM   1389  HB3 GLU A 114       6.797   9.742   0.938  1.00 82.92           H  
ATOM   1390  HG2 GLU A 114       4.616  10.055  -0.246  1.00 82.92           H  
ATOM   1391  HG3 GLU A 114       4.179  11.299   0.921  1.00 82.92           H  
ATOM   1392  N   LEU A 115       6.478   7.004   2.709  1.00 74.74           N  
ATOM   1393  CA  LEU A 115       7.512   6.212   3.353  1.00 74.74           C  
ATOM   1394  C   LEU A 115       8.860   6.575   2.710  1.00 74.74           C  
ATOM   1395  O   LEU A 115       8.924   6.737   1.484  1.00 74.74           O  
ATOM   1396  CB  LEU A 115       7.164   4.716   3.269  1.00 74.74           C  
ATOM   1397  CG  LEU A 115       5.838   4.334   3.966  1.00 74.74           C  
ATOM   1398  CD1 LEU A 115       5.554   2.841   3.797  1.00 74.74           C  
ATOM   1399  CD2 LEU A 115       5.865   4.636   5.465  1.00 74.74           C  
ATOM   1400  H   LEU A 115       6.079   6.649   1.852  1.00 74.74           H  
ATOM   1401  HA  LEU A 115       7.549   6.495   4.405  1.00 74.74           H  
ATOM   1402  HB2 LEU A 115       7.975   4.143   3.718  1.00 74.74           H  
ATOM   1403  HB3 LEU A 115       7.095   4.443   2.216  1.00 74.74           H  
ATOM   1404  HG  LEU A 115       5.013   4.883   3.512  1.00 74.74           H  
ATOM   1405 HD11 LEU A 115       4.677   2.571   4.385  1.00 74.74           H  
ATOM   1406 HD12 LEU A 115       6.402   2.252   4.148  1.00 74.74           H  
ATOM   1407 HD13 LEU A 115       5.332   2.620   2.753  1.00 74.74           H  
ATOM   1408 HD21 LEU A 115       6.713   4.145   5.942  1.00 74.74           H  
ATOM   1409 HD22 LEU A 115       4.944   4.289   5.932  1.00 74.74           H  
ATOM   1410 HD23 LEU A 115       5.918   5.712   5.634  1.00 74.74           H  
ATOM   1411  N   PRO A 116       9.943   6.722   3.498  1.00 63.01           N  
ATOM   1412  CA  PRO A 116      11.253   7.083   2.968  1.00 63.01           C  
ATOM   1413  C   PRO A 116      11.645   6.141   1.826  1.00 63.01           C  
ATOM   1414  O   PRO A 116      11.412   4.937   1.907  1.00 63.01           O  
ATOM   1415  CB  PRO A 116      12.223   7.031   4.153  1.00 63.01           C  
ATOM   1416  CG  PRO A 116      11.505   6.164   5.187  1.00 63.01           C  
ATOM   1417  CD  PRO A 116      10.028   6.434   4.920  1.00 63.01           C  
ATOM   1418  HA  PRO A 116      11.209   8.103   2.587  1.00 63.01           H  
ATOM   1419  HB2 PRO A 116      13.190   6.608   3.879  1.00 63.01           H  
ATOM   1420  HB3 PRO A 116      12.351   8.035   4.556  1.00 63.01           H  
ATOM   1421  HG2 PRO A 116      11.719   5.113   4.993  1.00 63.01           H  
ATOM   1422  HG3 PRO A 116      11.785   6.428   6.207  1.00 63.01           H  
ATOM   1423  HD2 PRO A 116       9.698   7.304   5.487  1.00 63.01           H  
ATOM   1424  HD3 PRO A 116       9.439   5.559   5.195  1.00 63.01           H  
ATOM   1425  N   GLY A 117      12.196   6.727   0.754  1.00 53.76           N  
ATOM   1426  CA  GLY A 117      12.428   6.120  -0.560  1.00 53.76           C  
ATOM   1427  C   GLY A 117      12.790   4.636  -0.532  1.00 53.76           C  
ATOM   1428  O   GLY A 117      13.959   4.265  -0.494  1.00 53.76           O  
ATOM   1429  H   GLY A 117      12.325   7.726   0.819  1.00 53.76           H  
ATOM   1430  HA2 GLY A 117      11.530   6.247  -1.165  1.00 53.76           H  
ATOM   1431  HA3 GLY A 117      13.244   6.649  -1.052  1.00 53.76           H  
ATOM   1432  N   PHE A 118      11.769   3.790  -0.603  1.00 51.68           N  
ATOM   1433  CA  PHE A 118      11.919   2.348  -0.699  1.00 51.68           C  
ATOM   1434  C   PHE A 118      12.409   1.997  -2.113  1.00 51.68           C  
ATOM   1435  O   PHE A 118      11.646   2.137  -3.069  1.00 51.68           O  
ATOM   1436  CB  PHE A 118      10.553   1.733  -0.371  1.00 51.68           C  
ATOM   1437  CG  PHE A 118      10.533   0.223  -0.364  1.00 51.68           C  
ATOM   1438  CD1 PHE A 118      10.007  -0.484  -1.462  1.00 51.68           C  
ATOM   1439  CD2 PHE A 118      11.044  -0.474   0.744  1.00 51.68           C  
ATOM   1440  CE1 PHE A 118      10.015  -1.889  -1.457  1.00 51.68           C  
ATOM   1441  CE2 PHE A 118      11.063  -1.877   0.742  1.00 51.68           C  
ATOM   1442  CZ  PHE A 118      10.565  -2.583  -0.364  1.00 51.68           C  
ATOM   1443  H   PHE A 118      10.845   4.164  -0.442  1.00 51.68           H  
ATOM   1444  HA  PHE A 118      12.649   2.007   0.035  1.00 51.68           H  
ATOM   1445  HB2 PHE A 118       9.835   2.090  -1.110  1.00 51.68           H  
ATOM   1446  HB3 PHE A 118      10.230   2.085   0.609  1.00 51.68           H  
ATOM   1447  HD1 PHE A 118       9.595   0.053  -2.303  1.00 51.68           H  
ATOM   1448  HD2 PHE A 118      11.427   0.066   1.598  1.00 51.68           H  
ATOM   1449  HE1 PHE A 118       9.588  -2.436  -2.284  1.00 51.68           H  
ATOM   1450  HE2 PHE A 118      11.457  -2.411   1.595  1.00 51.68           H  
ATOM   1451  HZ  PHE A 118      10.599  -3.663  -0.359  1.00 51.68           H  
ATOM   1452  N   ASP A 119      13.671   1.579  -2.280  1.00 53.18           N  
ATOM   1453  CA  ASP A 119      14.259   1.168  -3.570  1.00 53.18           C  
ATOM   1454  C   ASP A 119      14.293  -0.373  -3.726  1.00 53.18           C  
ATOM   1455  O   ASP A 119      15.223  -1.035  -3.259  1.00 53.18           O  
ATOM   1456  CB  ASP A 119      15.658   1.789  -3.772  1.00 53.18           C  
ATOM   1457  CG  ASP A 119      16.240   1.526  -5.180  1.00 53.18           C  
ATOM   1458  OD1 ASP A 119      15.603   0.809  -6.000  1.00 53.18           O  
ATOM   1459  OD2 ASP A 119      17.300   2.098  -5.508  1.00 53.18           O1-
ATOM   1460  H   ASP A 119      14.271   1.567  -1.468  1.00 53.18           H  
ATOM   1461  HA  ASP A 119      13.645   1.578  -4.372  1.00 53.18           H  
ATOM   1462  HB2 ASP A 119      16.344   1.397  -3.020  1.00 53.18           H  
ATOM   1463  HB3 ASP A 119      15.581   2.866  -3.629  1.00 53.18           H  
ATOM   1464  N   PRO A 120      13.329  -0.997  -4.434  1.00 47.36           N  
ATOM   1465  CA  PRO A 120      13.247  -2.454  -4.571  1.00 47.36           C  
ATOM   1466  C   PRO A 120      14.161  -3.030  -5.667  1.00 47.36           C  
ATOM   1467  O   PRO A 120      13.951  -4.148  -6.140  1.00 47.36           O  
ATOM   1468  CB  PRO A 120      11.763  -2.750  -4.791  1.00 47.36           C  
ATOM   1469  CG  PRO A 120      11.300  -1.523  -5.563  1.00 47.36           C  
ATOM   1470  CD  PRO A 120      12.122  -0.387  -4.963  1.00 47.36           C  
ATOM   1471  HA  PRO A 120      13.546  -2.917  -3.631  1.00 47.36           H  
ATOM   1472  HB2 PRO A 120      11.260  -2.787  -3.825  1.00 47.36           H  
ATOM   1473  HB3 PRO A 120      11.581  -3.675  -5.339  1.00 47.36           H  
ATOM   1474  HG2 PRO A 120      11.565  -1.661  -6.611  1.00 47.36           H  
ATOM   1475  HG3 PRO A 120      10.229  -1.354  -5.448  1.00 47.36           H  
ATOM   1476  HD2 PRO A 120      11.551   0.041  -4.140  1.00 47.36           H  
ATOM   1477  HD3 PRO A 120      12.348   0.368  -5.716  1.00 47.36           H  
ATOM   1478  N   ARG A 121      15.195  -2.305  -6.117  1.00 47.65           N  
ATOM   1479  CA  ARG A 121      16.365  -2.965  -6.729  1.00 47.65           C  
ATOM   1480  C   ARG A 121      17.266  -3.628  -5.672  1.00 47.65           C  
ATOM   1481  O   ARG A 121      18.132  -4.403  -6.058  1.00 47.65           O  
ATOM   1482  CB  ARG A 121      17.112  -1.991  -7.657  1.00 47.65           C  
ATOM   1483  CG  ARG A 121      16.296  -1.747  -8.936  1.00 47.65           C  
ATOM   1484  CD  ARG A 121      17.008  -0.853  -9.955  1.00 47.65           C  
ATOM   1485  NE  ARG A 121      16.925   0.568  -9.581  1.00 47.65           N  
ATOM   1486  CZ  ARG A 121      17.194   1.600 -10.364  1.00 47.65           C  
ATOM   1487  NH1 ARG A 121      17.624   1.462 -11.592  1.00 47.65           N1+
ATOM   1488  NH2 ARG A 121      17.035   2.807  -9.908  1.00 47.65           N  
ATOM   1489  H   ARG A 121      15.309  -1.365  -5.766  1.00 47.65           H  
ATOM   1490  HA  ARG A 121      16.032  -3.812  -7.328  1.00 47.65           H  
ATOM   1491  HB2 ARG A 121      17.298  -1.051  -7.137  1.00 47.65           H  
ATOM   1492  HB3 ARG A 121      18.072  -2.427  -7.933  1.00 47.65           H  
ATOM   1493  HG2 ARG A 121      15.340  -1.292  -8.678  1.00 47.65           H  
ATOM   1494  HG3 ARG A 121      16.117  -2.711  -9.410  1.00 47.65           H  
ATOM   1495  HD2 ARG A 121      16.527  -0.993 -10.924  1.00 47.65           H  
ATOM   1496  HD3 ARG A 121      18.052  -1.157 -10.036  1.00 47.65           H  
ATOM   1497  HE  ARG A 121      16.699   0.774  -8.619  1.00 47.65           H  
ATOM   1498 HH11 ARG A 121      17.791   2.268 -12.177  1.00 47.65           H  
ATOM   1499 HH12 ARG A 121      17.840   0.539 -11.941  1.00 47.65           H  
ATOM   1500 HH21 ARG A 121      16.854   2.928  -8.922  1.00 47.65           H  
ATOM   1501 HH22 ARG A 121      17.296   3.603 -10.472  1.00 47.65           H  
ATOM   1502  N   GLY A 122      17.003  -3.389  -4.379  1.00 49.31           N  
ATOM   1503  CA  GLY A 122      17.713  -3.959  -3.229  1.00 49.31           C  
ATOM   1504  C   GLY A 122      17.064  -5.149  -2.501  1.00 49.31           C  
ATOM   1505  O   GLY A 122      17.640  -5.590  -1.515  1.00 49.31           O  
ATOM   1506  H   GLY A 122      16.326  -2.671  -4.164  1.00 49.31           H  
ATOM   1507  HA2 GLY A 122      17.844  -3.168  -2.490  1.00 49.31           H  
ATOM   1508  HA3 GLY A 122      18.707  -4.276  -3.544  1.00 49.31           H  
ATOM   1509  N   SER A 123      15.918  -5.707  -2.925  1.00 49.35           N  
ATOM   1510  CA  SER A 123      15.415  -6.960  -2.326  1.00 49.35           C  
ATOM   1511  C   SER A 123      14.598  -7.791  -3.313  1.00 49.35           C  
ATOM   1512  O   SER A 123      13.472  -7.438  -3.666  1.00 49.35           O  
ATOM   1513  CB  SER A 123      14.604  -6.688  -1.051  1.00 49.35           C  
ATOM   1514  OG  SER A 123      14.199  -7.928  -0.509  1.00 49.35           O  
ATOM   1515  H   SER A 123      15.439  -5.325  -3.728  1.00 49.35           H  
ATOM   1516  HA  SER A 123      16.268  -7.566  -2.020  1.00 49.35           H  
ATOM   1517  HB2 SER A 123      13.729  -6.081  -1.284  1.00 49.35           H  
ATOM   1518  HB3 SER A 123      15.228  -6.161  -0.329  1.00 49.35           H  
ATOM   1519  HG  SER A 123      14.008  -7.831   0.427  1.00 49.35           H  
ATOM   1520  N   VAL A 124      15.157  -8.928  -3.734  1.00 49.98           N  
ATOM   1521  CA  VAL A 124      14.443  -9.980  -4.482  1.00 49.98           C  
ATOM   1522  C   VAL A 124      13.338 -10.627  -3.624  1.00 49.98           C  
ATOM   1523  O   VAL A 124      12.579 -11.413  -4.162  1.00 49.98           O  
ATOM   1524  CB  VAL A 124      15.461 -10.980  -5.093  1.00 49.98           C  
ATOM   1525  CG1 VAL A 124      14.868 -12.206  -5.803  1.00 49.98           C  
ATOM   1526  CG2 VAL A 124      16.317 -10.256  -6.151  1.00 49.98           C  
ATOM   1527  H   VAL A 124      16.060  -9.173  -3.354  1.00 49.98           H  
ATOM   1528  HA  VAL A 124      13.914  -9.508  -5.310  1.00 49.98           H  
ATOM   1529  HB  VAL A 124      16.122 -11.336  -4.303  1.00 49.98           H  
ATOM   1530 HG11 VAL A 124      14.409 -12.864  -5.065  1.00 49.98           H  
ATOM   1531 HG12 VAL A 124      14.112 -11.898  -6.526  1.00 49.98           H  
ATOM   1532 HG13 VAL A 124      15.652 -12.775  -6.301  1.00 49.98           H  
ATOM   1533 HG21 VAL A 124      16.845  -9.416  -5.701  1.00 49.98           H  
ATOM   1534 HG22 VAL A 124      15.682  -9.895  -6.961  1.00 49.98           H  
ATOM   1535 HG23 VAL A 124      17.061 -10.943  -6.553  1.00 49.98           H  
ATOM   1536  N   ASP A 125      13.146 -10.180  -2.373  1.00 52.27           N  
ATOM   1537  CA  ASP A 125      12.104 -10.595  -1.429  1.00 52.27           C  
ATOM   1538  C   ASP A 125      11.113  -9.484  -1.025  1.00 52.27           C  
ATOM   1539  O   ASP A 125      10.254  -9.744  -0.181  1.00 52.27           O  
ATOM   1540  CB  ASP A 125      12.713 -11.213  -0.163  1.00 52.27           C  
ATOM   1541  CG  ASP A 125      13.495 -12.494  -0.419  1.00 52.27           C  
ATOM   1542  OD1 ASP A 125      13.164 -13.198  -1.397  1.00 52.27           O  
ATOM   1543  OD2 ASP A 125      14.462 -12.706   0.343  1.00 52.27           O1-
ATOM   1544  H   ASP A 125      13.839  -9.556  -1.986  1.00 52.27           H  
ATOM   1545  HA  ASP A 125      11.520 -11.381  -1.907  1.00 52.27           H  
ATOM   1546  HB2 ASP A 125      13.360 -10.476   0.313  1.00 52.27           H  
ATOM   1547  HB3 ASP A 125      11.919 -11.463   0.541  1.00 52.27           H  
ATOM   1548  N   PHE A 126      10.992  -8.346  -1.747  1.00 56.05           N  
ATOM   1549  CA  PHE A 126       9.700  -7.579  -1.796  1.00 56.05           C  
ATOM   1550  C   PHE A 126       8.529  -8.444  -2.344  1.00 56.05           C  
ATOM   1551  O   PHE A 126       7.438  -8.011  -2.689  1.00 56.05           O  
ATOM   1552  CB  PHE A 126       9.870  -6.279  -2.608  1.00 56.05           C  
ATOM   1553  CG  PHE A 126       8.627  -5.395  -2.648  1.00 56.05           C  
ATOM   1554  CD1 PHE A 126       7.831  -5.323  -3.809  1.00 56.05           C  
ATOM   1555  CD2 PHE A 126       8.202  -4.723  -1.486  1.00 56.05           C  
ATOM   1556  CE1 PHE A 126       6.619  -4.610  -3.787  1.00 56.05           C  
ATOM   1557  CE2 PHE A 126       7.022  -3.959  -1.488  1.00 56.05           C  
ATOM   1558  CZ  PHE A 126       6.219  -3.919  -2.636  1.00 56.05           C  
ATOM   1559  H   PHE A 126      11.709  -8.147  -2.429  1.00 56.05           H  
ATOM   1560  HA  PHE A 126       9.436  -7.310  -0.773  1.00 56.05           H  
ATOM   1561  HB2 PHE A 126      10.686  -5.703  -2.174  1.00 56.05           H  
ATOM   1562  HB3 PHE A 126      10.159  -6.539  -3.627  1.00 56.05           H  
ATOM   1563  HD1 PHE A 126       8.105  -5.887  -4.689  1.00 56.05           H  
ATOM   1564  HD2 PHE A 126       8.762  -4.820  -0.567  1.00 56.05           H  
ATOM   1565  HE1 PHE A 126       5.954  -4.641  -4.638  1.00 56.05           H  
ATOM   1566  HE2 PHE A 126       6.702  -3.453  -0.589  1.00 56.05           H  
ATOM   1567  HZ  PHE A 126       5.269  -3.406  -2.610  1.00 56.05           H  
ATOM   1568  N   TYR A 127       8.811  -9.728  -2.422  1.00 51.44           N  
ATOM   1569  CA  TYR A 127       8.731 -10.704  -3.471  1.00 51.44           C  
ATOM   1570  C   TYR A 127       8.800 -12.136  -2.897  1.00 51.44           C  
ATOM   1571  O   TYR A 127       8.385 -13.049  -3.597  1.00 51.44           O  
ATOM   1572  CB  TYR A 127       9.839 -10.500  -4.482  1.00 51.44           C  
ATOM   1573  CG  TYR A 127       9.318 -10.143  -5.840  1.00 51.44           C  
ATOM   1574  CD1 TYR A 127       9.234 -11.155  -6.811  1.00 51.44           C  
ATOM   1575  CD2 TYR A 127       8.920  -8.827  -6.129  1.00 51.44           C  
ATOM   1576  CE1 TYR A 127       8.817 -10.833  -8.109  1.00 51.44           C  
ATOM   1577  CE2 TYR A 127       8.453  -8.512  -7.417  1.00 51.44           C  
ATOM   1578  CZ  TYR A 127       8.420  -9.511  -8.409  1.00 51.44           C  
ATOM   1579  OH  TYR A 127       7.976  -9.202  -9.655  1.00 51.44           O  
ATOM   1580  H   TYR A 127       9.454 -10.013  -1.697  1.00 51.44           H  
ATOM   1581  HA  TYR A 127       7.786 -10.573  -3.998  1.00 51.44           H  
ATOM   1582  HB2 TYR A 127      10.559  -9.750  -4.155  1.00 51.44           H  
ATOM   1583  HB3 TYR A 127      10.341 -11.460  -4.597  1.00 51.44           H  
ATOM   1584  HD1 TYR A 127       9.548 -12.159  -6.567  1.00 51.44           H  
ATOM   1585  HD2 TYR A 127       8.966  -8.074  -5.357  1.00 51.44           H  
ATOM   1586  HE1 TYR A 127       8.824 -11.596  -8.874  1.00 51.44           H  
ATOM   1587  HE2 TYR A 127       8.125  -7.511  -7.656  1.00 51.44           H  
ATOM   1588  HH  TYR A 127       8.034  -9.956 -10.245  1.00 51.44           H  
ATOM   1589  N   GLU A 128       9.047 -12.318  -1.593  1.00 55.59           N  
ATOM   1590  CA  GLU A 128       8.099 -13.136  -0.826  1.00 55.59           C  
ATOM   1591  C   GLU A 128       6.831 -12.293  -0.488  1.00 55.59           C  
ATOM   1592  O   GLU A 128       6.111 -12.551   0.464  1.00 55.59           O  
ATOM   1593  CB  GLU A 128       8.783 -13.864   0.348  1.00 55.59           C  
ATOM   1594  CG  GLU A 128       9.878 -14.846  -0.131  1.00 55.59           C  
ATOM   1595  CD  GLU A 128      10.313 -15.872   0.937  1.00 55.59           C  
ATOM   1596  OE1 GLU A 128      10.903 -16.907   0.546  1.00 55.59           O  
ATOM   1597  OE2 GLU A 128       9.981 -15.669   2.129  1.00 55.59           O1-
ATOM   1598  H   GLU A 128       9.600 -11.662  -1.059  1.00 55.59           H  
ATOM   1599  HA  GLU A 128       7.736 -13.935  -1.471  1.00 55.59           H  
ATOM   1600  HB2 GLU A 128       9.213 -13.132   1.032  1.00 55.59           H  
ATOM   1601  HB3 GLU A 128       8.015 -14.429   0.876  1.00 55.59           H  
ATOM   1602  HG2 GLU A 128       9.490 -15.392  -0.991  1.00 55.59           H  
ATOM   1603  HG3 GLU A 128      10.745 -14.273  -0.460  1.00 55.59           H  
ATOM   1604  N   ARG A 129       6.605 -11.205  -1.255  1.00 60.26           N  
ATOM   1605  CA  ARG A 129       5.428 -10.653  -1.974  1.00 60.26           C  
ATOM   1606  C   ARG A 129       4.088 -10.745  -1.303  1.00 60.26           C  
ATOM   1607  O   ARG A 129       3.151 -11.302  -1.864  1.00 60.26           O  
ATOM   1608  CB  ARG A 129       5.371 -11.200  -3.420  1.00 60.26           C  
ATOM   1609  CG  ARG A 129       5.306 -10.099  -4.472  1.00 60.26           C  
ATOM   1610  CD  ARG A 129       5.659 -10.744  -5.807  1.00 60.26           C  
ATOM   1611  NE  ARG A 129       5.353  -9.861  -6.930  1.00 60.26           N  
ATOM   1612  CZ  ARG A 129       5.299 -10.275  -8.176  1.00 60.26           C  
ATOM   1613  NH1 ARG A 129       4.461  -9.753  -9.022  1.00 60.26           N1+
ATOM   1614  NH2 ARG A 129       6.023 -11.266  -8.601  1.00 60.26           N  
ATOM   1615  H   ARG A 129       7.468 -10.900  -1.682  1.00 60.26           H  
ATOM   1616  HA  ARG A 129       5.605  -9.579  -2.038  1.00 60.26           H  
ATOM   1617  HB2 ARG A 129       6.232 -11.844  -3.600  1.00 60.26           H  
ATOM   1618  HB3 ARG A 129       4.529 -11.865  -3.608  1.00 60.26           H  
ATOM   1619  HG2 ARG A 129       6.012  -9.296  -4.264  1.00 60.26           H  
ATOM   1620  HG3 ARG A 129       4.295  -9.692  -4.498  1.00 60.26           H  
ATOM   1621  HD2 ARG A 129       6.719 -10.999  -5.812  1.00 60.26           H  
ATOM   1622  HD3 ARG A 129       5.086 -11.665  -5.916  1.00 60.26           H  
ATOM   1623  HE  ARG A 129       4.829  -9.024  -6.720  1.00 60.26           H  
ATOM   1624 HH11 ARG A 129       4.380 -10.078  -9.975  1.00 60.26           H  
ATOM   1625 HH12 ARG A 129       3.782  -9.052  -8.765  1.00 60.26           H  
ATOM   1626 HH21 ARG A 129       6.670 -11.670  -7.940  1.00 60.26           H  
ATOM   1627 HH22 ARG A 129       5.828 -11.687  -9.498  1.00 60.26           H  
ATOM   1628  N   LEU A 130       3.979 -10.231  -0.094  1.00 57.89           N  
ATOM   1629  CA  LEU A 130       2.740 -10.454   0.641  1.00 57.89           C  
ATOM   1630  C   LEU A 130       2.450 -11.973   0.808  1.00 57.89           C  
ATOM   1631  O   LEU A 130       1.340 -12.357   1.151  1.00 57.89           O  
ATOM   1632  CB  LEU A 130       1.561  -9.698  -0.029  1.00 57.89           C  
ATOM   1633  CG  LEU A 130       1.869  -8.295  -0.608  1.00 57.89           C  
ATOM   1634  CD1 LEU A 130       1.532  -8.218  -2.085  1.00 57.89           C  
ATOM   1635  CD2 LEU A 130       1.032  -7.238   0.090  1.00 57.89           C  
ATOM   1636  H   LEU A 130       4.790  -9.840   0.364  1.00 57.89           H  
ATOM   1637  HA  LEU A 130       2.882 -10.037   1.639  1.00 57.89           H  
ATOM   1638  HB2 LEU A 130       1.138 -10.322  -0.816  1.00 57.89           H  
ATOM   1639  HB3 LEU A 130       0.771  -9.617   0.718  1.00 57.89           H  
ATOM   1640  HG  LEU A 130       2.916  -8.022  -0.477  1.00 57.89           H  
ATOM   1641 HD11 LEU A 130       1.834  -7.246  -2.476  1.00 57.89           H  
ATOM   1642 HD12 LEU A 130       0.454  -8.353  -2.169  1.00 57.89           H  
ATOM   1643 HD13 LEU A 130       2.055  -9.003  -2.630  1.00 57.89           H  
ATOM   1644 HD21 LEU A 130       1.232  -6.255  -0.335  1.00 57.89           H  
ATOM   1645 HD22 LEU A 130      -0.031  -7.467   0.016  1.00 57.89           H  
ATOM   1646 HD23 LEU A 130       1.327  -7.219   1.139  1.00 57.89           H  
ATOM   1647  N   VAL A 131       3.434 -12.847   0.531  1.00 46.91           N  
ATOM   1648  CA  VAL A 131       3.347 -14.314   0.364  1.00 46.91           C  
ATOM   1649  C   VAL A 131       3.488 -15.027   1.699  1.00 46.91           C  
ATOM   1650  O   VAL A 131       3.058 -16.165   1.835  1.00 46.91           O  
ATOM   1651  CB  VAL A 131       4.383 -14.874  -0.654  1.00 46.91           C  
ATOM   1652  CG1 VAL A 131       4.305 -16.383  -0.888  1.00 46.91           C  
ATOM   1653  CG2 VAL A 131       4.223 -14.234  -2.032  1.00 46.91           C  
ATOM   1654  H   VAL A 131       4.342 -12.451   0.334  1.00 46.91           H  
ATOM   1655  HA  VAL A 131       2.352 -14.551  -0.013  1.00 46.91           H  
ATOM   1656  HB  VAL A 131       5.395 -14.693  -0.294  1.00 46.91           H  
ATOM   1657 HG11 VAL A 131       4.591 -16.917   0.019  1.00 46.91           H  
ATOM   1658 HG12 VAL A 131       5.007 -16.686  -1.665  1.00 46.91           H  
ATOM   1659 HG13 VAL A 131       3.293 -16.669  -1.172  1.00 46.91           H  
ATOM   1660 HG21 VAL A 131       4.781 -14.782  -2.792  1.00 46.91           H  
ATOM   1661 HG22 VAL A 131       4.664 -13.240  -1.961  1.00 46.91           H  
ATOM   1662 HG23 VAL A 131       3.171 -14.171  -2.311  1.00 46.91           H  
ATOM   1663  N   GLY A 132       3.972 -14.348   2.733  1.00 50.69           N  
ATOM   1664  CA  GLY A 132       3.689 -14.766   4.102  1.00 50.69           C  
ATOM   1665  C   GLY A 132       2.341 -14.274   4.635  1.00 50.69           C  
ATOM   1666  O   GLY A 132       1.852 -14.822   5.612  1.00 50.69           O  
ATOM   1667  H   GLY A 132       4.422 -13.460   2.560  1.00 50.69           H  
ATOM   1668  HA2 GLY A 132       3.716 -15.853   4.180  1.00 50.69           H  
ATOM   1669  HA3 GLY A 132       4.467 -14.362   4.751  1.00 50.69           H  
ATOM   1670  N   LEU A 133       1.723 -13.247   4.045  1.00 50.50           N  
ATOM   1671  CA  LEU A 133       0.654 -12.464   4.698  1.00 50.50           C  
ATOM   1672  C   LEU A 133      -0.746 -13.026   4.425  1.00 50.50           C  
ATOM   1673  O   LEU A 133      -1.789 -12.398   4.544  1.00 50.50           O  
ATOM   1674  CB  LEU A 133       0.884 -10.983   4.417  1.00 50.50           C  
ATOM   1675  CG  LEU A 133       2.210 -10.540   5.085  1.00 50.50           C  
ATOM   1676  CD1 LEU A 133       3.048  -9.635   4.187  1.00 50.50           C  
ATOM   1677  CD2 LEU A 133       1.944  -9.932   6.456  1.00 50.50           C  
ATOM   1678  H   LEU A 133       2.067 -12.916   3.155  1.00 50.50           H  
ATOM   1679  HA  LEU A 133       0.767 -12.584   5.776  1.00 50.50           H  
ATOM   1680  HB2 LEU A 133       0.907 -10.825   3.339  1.00 50.50           H  
ATOM   1681  HB3 LEU A 133       0.051 -10.418   4.838  1.00 50.50           H  
ATOM   1682  HG  LEU A 133       2.849 -11.400   5.283  1.00 50.50           H  
ATOM   1683 HD11 LEU A 133       3.582  -8.895   4.782  1.00 50.50           H  
ATOM   1684 HD12 LEU A 133       3.791 -10.246   3.675  1.00 50.50           H  
ATOM   1685 HD13 LEU A 133       2.424  -9.151   3.435  1.00 50.50           H  
ATOM   1686 HD21 LEU A 133       2.877  -9.605   6.915  1.00 50.50           H  
ATOM   1687 HD22 LEU A 133       1.275  -9.077   6.367  1.00 50.50           H  
ATOM   1688 HD23 LEU A 133       1.476 -10.670   7.107  1.00 50.50           H  
ATOM   1689  N   SER A 134      -0.724 -14.315   4.124  1.00 51.00           N  
ATOM   1690  CA  SER A 134      -1.620 -15.299   4.699  1.00 51.00           C  
ATOM   1691  C   SER A 134      -0.799 -16.200   5.613  1.00 51.00           C  
ATOM   1692  O   SER A 134      -0.271 -17.219   5.176  1.00 51.00           O  
ATOM   1693  CB  SER A 134      -2.258 -16.114   3.581  1.00 51.00           C  
ATOM   1694  OG  SER A 134      -2.835 -15.172   2.725  1.00 51.00           O  
ATOM   1695  H   SER A 134       0.194 -14.681   3.916  1.00 51.00           H  
ATOM   1696  HA  SER A 134      -2.402 -14.816   5.286  1.00 51.00           H  
ATOM   1697  HB2 SER A 134      -3.019 -16.782   3.985  1.00 51.00           H  
ATOM   1698  HB3 SER A 134      -1.505 -16.685   3.039  1.00 51.00           H  
ATOM   1699  HG  SER A 134      -2.704 -14.324   3.157  1.00 51.00           H  
ATOM   1700  N   ARG A 135      -0.710 -15.865   6.896  1.00 41.13           N  
ATOM   1701  CA  ARG A 135      -0.731 -16.921   7.902  1.00 41.13           C  
ATOM   1702  C   ARG A 135      -2.029 -16.745   8.660  1.00 41.13           C  
ATOM   1703  O   ARG A 135      -2.187 -15.803   9.426  1.00 41.13           O  
ATOM   1704  CB  ARG A 135       0.534 -16.962   8.762  1.00 41.13           C  
ATOM   1705  CG  ARG A 135       1.669 -17.632   7.970  1.00 41.13           C  
ATOM   1706  CD  ARG A 135       2.835 -17.989   8.891  1.00 41.13           C  
ATOM   1707  NE  ARG A 135       3.916 -18.661   8.146  1.00 41.13           N  
ATOM   1708  CZ  ARG A 135       4.996 -19.212   8.670  1.00 41.13           C  
ATOM   1709  NH1 ARG A 135       5.187 -19.248   9.960  1.00 41.13           N1+
ATOM   1710  NH2 ARG A 135       5.914 -19.730   7.903  1.00 41.13           N  
ATOM   1711  H   ARG A 135      -1.045 -14.958   7.187  1.00 41.13           H  
ATOM   1712  HA  ARG A 135      -0.804 -17.895   7.419  1.00 41.13           H  
ATOM   1713  HB2 ARG A 135       0.819 -15.957   9.072  1.00 41.13           H  
ATOM   1714  HB3 ARG A 135       0.321 -17.558   9.650  1.00 41.13           H  
ATOM   1715  HG2 ARG A 135       1.303 -18.550   7.510  1.00 41.13           H  
ATOM   1716  HG3 ARG A 135       2.012 -16.959   7.185  1.00 41.13           H  
ATOM   1717  HD2 ARG A 135       2.463 -18.644   9.679  1.00 41.13           H  
ATOM   1718  HD3 ARG A 135       3.213 -17.071   9.342  1.00 41.13           H  
ATOM   1719  HE  ARG A 135       3.831 -18.652   7.140  1.00 41.13           H  
ATOM   1720 HH11 ARG A 135       4.486 -18.824  10.552  1.00 41.13           H  
ATOM   1721 HH12 ARG A 135       6.028 -19.644  10.354  1.00 41.13           H  
ATOM   1722 HH21 ARG A 135       5.821 -19.660   6.900  1.00 41.13           H  
ATOM   1723 HH22 ARG A 135       6.762 -20.106   8.303  1.00 41.13           H  
ATOM   1724  N   SER A 136      -2.966 -17.597   8.253  1.00 37.58           N  
ATOM   1725  CA  SER A 136      -4.213 -17.931   8.931  1.00 37.58           C  
ATOM   1726  C   SER A 136      -3.988 -18.251  10.403  1.00 37.58           C  
ATOM   1727  O   SER A 136      -2.899 -18.786  10.717  1.00 37.58           O  
ATOM   1728  CB  SER A 136      -4.795 -19.181   8.273  1.00 37.58           C  
ATOM   1729  OG  SER A 136      -4.760 -19.027   6.864  1.00 37.58           O  
ATOM   1730  OXT SER A 136      -4.969 -18.041  11.138  1.00 37.58           O1-
ATOM   1731  H   SER A 136      -2.688 -18.269   7.552  1.00 37.58           H  
ATOM   1732  HA  SER A 136      -4.917 -17.100   8.890  1.00 37.58           H  
ATOM   1733  HB2 SER A 136      -4.204 -20.050   8.561  1.00 37.58           H  
ATOM   1734  HB3 SER A 136      -5.817 -19.325   8.624  1.00 37.58           H  
ATOM   1735  HG  SER A 136      -5.108 -18.149   6.689  1.00 37.58           H  
END
