# Supplementary material for: The structural landscape and diversity of Pyricularia oryzae MAX effectors revisited
Source: PLoS Pathog. 2024 May 6;20(5):e1012176. doi: 10.1371/journal.ppat.1012176 (PMC11132498; doi:10.1371/journal.ppat.1012176)
Supplement: S1 File — (ZIP) [file ppat.1012176.s018.zip › Supplementary_Data/MAX56.pdb]

ATOM      1  N   GLY A  23      12.626   0.358 -19.435  1.00 70.73           N  
ATOM      2  CA  GLY A  23      12.093   1.428 -18.587  1.00 70.73           C  
ATOM      3  C   GLY A  23      11.570   0.853 -17.274  1.00 70.73           C  
ATOM      4  O   GLY A  23      11.208  -0.327 -17.219  1.00 70.73           O  
ATOM      5  H   GLY A  23      12.084   0.113 -20.251  1.00 70.73           H  
ATOM      6  HA2 GLY A  23      12.875   2.155 -18.371  1.00 70.73           H  
ATOM      7  HA3 GLY A  23      11.270   1.937 -19.088  1.00 70.73           H  
ATOM      8  N   LYS A  24      11.547   1.666 -16.217  1.00 77.11           N  
ATOM      9  CA  LYS A  24      10.709   1.320 -15.073  1.00 77.11           C  
ATOM     10  C   LYS A  24       9.267   1.217 -15.580  1.00 77.11           C  
ATOM     11  O   LYS A  24       8.860   2.014 -16.423  1.00 77.11           O  
ATOM     12  CB  LYS A  24      10.826   2.350 -13.944  1.00 77.11           C  
ATOM     13  CG  LYS A  24      12.232   2.474 -13.327  1.00 77.11           C  
ATOM     14  CD  LYS A  24      12.138   3.417 -12.117  1.00 77.11           C  
ATOM     15  CE  LYS A  24      13.452   3.640 -11.362  1.00 77.11           C  
ATOM     16  NZ  LYS A  24      13.173   4.290 -10.050  1.00 77.11           N1+
ATOM     17  H   LYS A  24      11.798   2.637 -16.333  1.00 77.11           H  
ATOM     18  HA  LYS A  24      11.011   0.343 -14.695  1.00 77.11           H  
ATOM     19  HB2 LYS A  24      10.133   2.046 -13.159  1.00 77.11           H  
ATOM     20  HB3 LYS A  24      10.505   3.325 -14.311  1.00 77.11           H  
ATOM     21  HG2 LYS A  24      12.577   1.494 -12.999  1.00 77.11           H  
ATOM     22  HG3 LYS A  24      12.929   2.881 -14.060  1.00 77.11           H  
ATOM     23  HD2 LYS A  24      11.416   2.990 -11.421  1.00 77.11           H  
ATOM     24  HD3 LYS A  24      11.748   4.381 -12.441  1.00 77.11           H  
ATOM     25  HE2 LYS A  24      13.923   2.671 -11.195  1.00 77.11           H  
ATOM     26  HE3 LYS A  24      14.112   4.262 -11.967  1.00 77.11           H  
ATOM     27  HZ1 LYS A  24      12.526   3.741  -9.501  1.00 77.11           H  
ATOM     28  HZ2 LYS A  24      13.987   4.464  -9.479  1.00 77.11           H  
ATOM     29  HZ3 LYS A  24      12.684   5.172 -10.097  1.00 77.11           H  
ATOM     30  N   TRP A  25       8.538   0.200 -15.142  1.00 87.10           N  
ATOM     31  CA  TRP A  25       7.097   0.132 -15.365  1.00 87.10           C  
ATOM     32  C   TRP A  25       6.371   0.646 -14.134  1.00 87.10           C  
ATOM     33  O   TRP A  25       6.868   0.547 -13.008  1.00 87.10           O  
ATOM     34  CB  TRP A  25       6.645  -1.274 -15.755  1.00 87.10           C  
ATOM     35  CG  TRP A  25       7.079  -2.375 -14.844  1.00 87.10           C  
ATOM     36  CD1 TRP A  25       6.449  -2.787 -13.723  1.00 87.10           C  
ATOM     37  CD2 TRP A  25       8.266  -3.209 -14.969  1.00 87.10           C  
ATOM     38  CE2 TRP A  25       8.224  -4.212 -13.964  1.00 87.10           C  
ATOM     39  CE3 TRP A  25       9.375  -3.218 -15.843  1.00 87.10           C  
ATOM     40  NE1 TRP A  25       7.112  -3.886 -13.217  1.00 87.10           N  
ATOM     41  CZ2 TRP A  25       9.191  -5.231 -13.899  1.00 87.10           C  
ATOM     42  CZ3 TRP A  25      10.385  -4.192 -15.730  1.00 87.10           C  
ATOM     43  CH2 TRP A  25      10.288  -5.207 -14.766  1.00 87.10           C  
ATOM     44  H   TRP A  25       8.923  -0.401 -14.427  1.00 87.10           H  
ATOM     45  HA  TRP A  25       6.825   0.790 -16.190  1.00 87.10           H  
ATOM     46  HB2 TRP A  25       5.558  -1.290 -15.828  1.00 87.10           H  
ATOM     47  HB3 TRP A  25       7.033  -1.490 -16.751  1.00 87.10           H  
ATOM     48  HD1 TRP A  25       5.553  -2.344 -13.312  1.00 87.10           H  
ATOM     49  HE1 TRP A  25       6.864  -4.366 -12.363  1.00 87.10           H  
ATOM     50  HE3 TRP A  25       9.441  -2.456 -16.605  1.00 87.10           H  
ATOM     51  HZ2 TRP A  25       9.095  -6.059 -13.212  1.00 87.10           H  
ATOM     52  HZ3 TRP A  25      11.225  -4.175 -16.408  1.00 87.10           H  
ATOM     53  HH2 TRP A  25      11.040  -5.980 -14.709  1.00 87.10           H  
ATOM     54  N   ARG A  26       5.181   1.189 -14.371  1.00 93.47           N  
ATOM     55  CA  ARG A  26       4.347   1.762 -13.327  1.00 93.47           C  
ATOM     56  C   ARG A  26       3.576   0.652 -12.622  1.00 93.47           C  
ATOM     57  O   ARG A  26       2.993  -0.217 -13.266  1.00 93.47           O  
ATOM     58  CB  ARG A  26       3.475   2.860 -13.948  1.00 93.47           C  
ATOM     59  CG  ARG A  26       2.947   3.839 -12.898  1.00 93.47           C  
ATOM     60  CD  ARG A  26       2.088   4.910 -13.573  1.00 93.47           C  
ATOM     61  NE  ARG A  26       1.600   5.904 -12.598  1.00 93.47           N  
ATOM     62  CZ  ARG A  26       1.858   7.197 -12.575  1.00 93.47           C  
ATOM     63  NH1 ARG A  26       2.517   7.797 -13.525  1.00 93.47           N1+
ATOM     64  NH2 ARG A  26       1.471   7.917 -11.565  1.00 93.47           N  
ATOM     65  H   ARG A  26       4.830   1.191 -15.318  1.00 93.47           H  
ATOM     66  HA  ARG A  26       4.999   2.234 -12.593  1.00 93.47           H  
ATOM     67  HB2 ARG A  26       4.083   3.429 -14.652  1.00 93.47           H  
ATOM     68  HB3 ARG A  26       2.648   2.411 -14.498  1.00 93.47           H  
ATOM     69  HG2 ARG A  26       3.797   4.329 -12.422  1.00 93.47           H  
ATOM     70  HG3 ARG A  26       2.365   3.308 -12.144  1.00 93.47           H  
ATOM     71  HD2 ARG A  26       2.686   5.384 -14.351  1.00 93.47           H  
ATOM     72  HD3 ARG A  26       1.233   4.433 -14.054  1.00 93.47           H  
ATOM     73  HE  ARG A  26       0.995   5.572 -11.860  1.00 93.47           H  
ATOM     74 HH11 ARG A  26       2.842   8.743 -13.387  1.00 93.47           H  
ATOM     75 HH12 ARG A  26       2.968   7.216 -14.218  1.00 93.47           H  
ATOM     76 HH21 ARG A  26       1.259   7.418 -10.713  1.00 93.47           H  
ATOM     77 HH22 ARG A  26       1.820   8.859 -11.466  1.00 93.47           H  
ATOM     78  N   CYS A  27       3.542   0.683 -11.302  1.00 95.39           N  
ATOM     79  CA  CYS A  27       2.744  -0.208 -10.479  1.00 95.39           C  
ATOM     80  C   CYS A  27       1.569   0.569  -9.887  1.00 95.39           C  
ATOM     81  O   CYS A  27       1.744   1.660  -9.352  1.00 95.39           O  
ATOM     82  CB  CYS A  27       3.628  -0.804  -9.385  1.00 95.39           C  
ATOM     83  SG  CYS A  27       5.045  -1.771  -9.960  1.00 95.39           S  
ATOM     84  H   CYS A  27       4.061   1.412 -10.834  1.00 95.39           H  
ATOM     85  HA  CYS A  27       2.353  -1.029 -11.081  1.00 95.39           H  
ATOM     86  HB2 CYS A  27       3.018  -1.441  -8.745  1.00 95.39           H  
ATOM     87  HB3 CYS A  27       4.017   0.015  -8.779  1.00 95.39           H  
ATOM     88  N   ASN A  28       0.364   0.008  -9.946  1.00 96.38           N  
ATOM     89  CA  ASN A  28      -0.788   0.505  -9.202  1.00 96.38           C  
ATOM     90  C   ASN A  28      -0.959  -0.296  -7.917  1.00 96.38           C  
ATOM     91  O   ASN A  28      -1.224  -1.494  -7.976  1.00 96.38           O  
ATOM     92  CB  ASN A  28      -2.039   0.446 -10.082  1.00 96.38           C  
ATOM     93  CG  ASN A  28      -3.263   0.914  -9.324  1.00 96.38           C  
ATOM     94  ND2 ASN A  28      -4.025   0.010  -8.762  1.00 96.38           N  
ATOM     95  OD1 ASN A  28      -3.526   2.094  -9.179  1.00 96.38           O  
ATOM     96  H   ASN A  28       0.278  -0.882 -10.416  1.00 96.38           H  
ATOM     97  HA  ASN A  28      -0.628   1.547  -8.922  1.00 96.38           H  
ATOM     98  HB2 ASN A  28      -2.192  -0.570 -10.447  1.00 96.38           H  
ATOM     99  HB3 ASN A  28      -1.902   1.110 -10.936  1.00 96.38           H  
ATOM    100 HD21 ASN A  28      -4.726   0.393  -8.143  1.00 96.38           H  
ATOM    101 HD22 ASN A  28      -3.660  -0.928  -8.685  1.00 96.38           H  
ATOM    102  N   VAL A  29      -0.878   0.377  -6.776  1.00 97.27           N  
ATOM    103  CA  VAL A  29      -1.078  -0.206  -5.451  1.00 97.27           C  
ATOM    104  C   VAL A  29      -2.459   0.153  -4.938  1.00 97.27           C  
ATOM    105  O   VAL A  29      -2.818   1.326  -4.903  1.00 97.27           O  
ATOM    106  CB  VAL A  29      -0.004   0.272  -4.465  1.00 97.27           C  
ATOM    107  CG1 VAL A  29      -0.211  -0.353  -3.078  1.00 97.27           C  
ATOM    108  CG2 VAL A  29       1.387  -0.093  -4.971  1.00 97.27           C  
ATOM    109  H   VAL A  29      -0.722   1.374  -6.818  1.00 97.27           H  
ATOM    110  HA  VAL A  29      -1.001  -1.291  -5.518  1.00 97.27           H  
ATOM    111  HB  VAL A  29      -0.049   1.358  -4.380  1.00 97.27           H  
ATOM    112 HG11 VAL A  29      -0.293  -1.437  -3.165  1.00 97.27           H  
ATOM    113 HG12 VAL A  29       0.624  -0.101  -2.424  1.00 97.27           H  
ATOM    114 HG13 VAL A  29      -1.122   0.029  -2.618  1.00 97.27           H  
ATOM    115 HG21 VAL A  29       1.628   0.488  -5.862  1.00 97.27           H  
ATOM    116 HG22 VAL A  29       2.124   0.140  -4.203  1.00 97.27           H  
ATOM    117 HG23 VAL A  29       1.431  -1.156  -5.212  1.00 97.27           H  
ATOM    118  N   LYS A  30      -3.214  -0.851  -4.498  1.00 97.97           N  
ATOM    119  CA  LYS A  30      -4.492  -0.717  -3.799  1.00 97.97           C  
ATOM    120  C   LYS A  30      -4.329  -1.214  -2.375  1.00 97.97           C  
ATOM    121  O   LYS A  30      -3.638  -2.201  -2.146  1.00 97.97           O  
ATOM    122  CB  LYS A  30      -5.583  -1.527  -4.511  1.00 97.97           C  
ATOM    123  CG  LYS A  30      -5.778  -1.087  -5.963  1.00 97.97           C  
ATOM    124  CD  LYS A  30      -6.863  -1.919  -6.642  1.00 97.97           C  
ATOM    125  CE  LYS A  30      -6.995  -1.482  -8.102  1.00 97.97           C  
ATOM    126  NZ  LYS A  30      -7.843  -2.424  -8.861  1.00 97.97           N1+
ATOM    127  H   LYS A  30      -2.822  -1.780  -4.557  1.00 97.97           H  
ATOM    128  HA  LYS A  30      -4.787   0.332  -3.767  1.00 97.97           H  
ATOM    129  HB2 LYS A  30      -6.522  -1.412  -3.969  1.00 97.97           H  
ATOM    130  HB3 LYS A  30      -5.303  -2.580  -4.498  1.00 97.97           H  
ATOM    131  HG2 LYS A  30      -4.845  -1.227  -6.509  1.00 97.97           H  
ATOM    132  HG3 LYS A  30      -6.060  -0.035  -5.995  1.00 97.97           H  
ATOM    133  HD2 LYS A  30      -6.574  -2.969  -6.596  1.00 97.97           H  
ATOM    134  HD3 LYS A  30      -7.811  -1.782  -6.122  1.00 97.97           H  
ATOM    135  HE2 LYS A  30      -7.412  -0.475  -8.134  1.00 97.97           H  
ATOM    136  HE3 LYS A  30      -6.000  -1.450  -8.545  1.00 97.97           H  
ATOM    137  HZ1 LYS A  30      -7.897  -2.145  -9.831  1.00 97.97           H  
ATOM    138  HZ2 LYS A  30      -7.438  -3.348  -8.815  1.00 97.97           H  
ATOM    139  HZ3 LYS A  30      -8.771  -2.460  -8.463  1.00 97.97           H  
ATOM    140  N   ILE A  31      -4.997  -0.564  -1.433  1.00 97.85           N  
ATOM    141  CA  ILE A  31      -5.081  -1.036  -0.051  1.00 97.85           C  
ATOM    142  C   ILE A  31      -6.513  -1.437   0.289  1.00 97.85           C  
ATOM    143  O   ILE A  31      -7.482  -0.788  -0.127  1.00 97.85           O  
ATOM    144  CB  ILE A  31      -4.478  -0.035   0.954  1.00 97.85           C  
ATOM    145  CG1 ILE A  31      -5.167   1.339   0.869  1.00 97.85           C  
ATOM    146  CG2 ILE A  31      -2.963   0.098   0.718  1.00 97.85           C  
ATOM    147  CD1 ILE A  31      -4.860   2.259   2.053  1.00 97.85           C  
ATOM    148  H   ILE A  31      -5.542   0.241  -1.708  1.00 97.85           H  
ATOM    149  HA  ILE A  31      -4.489  -1.946   0.038  1.00 97.85           H  
ATOM    150  HB  ILE A  31      -4.627  -0.441   1.954  1.00 97.85           H  
ATOM    151 HG12 ILE A  31      -6.247   1.205   0.813  1.00 97.85           H  
ATOM    152 HG13 ILE A  31      -4.867   1.833  -0.056  1.00 97.85           H  
ATOM    153 HG21 ILE A  31      -2.507   0.725   1.484  1.00 97.85           H  
ATOM    154 HG22 ILE A  31      -2.498  -0.886   0.767  1.00 97.85           H  
ATOM    155 HG23 ILE A  31      -2.760   0.532  -0.261  1.00 97.85           H  
ATOM    156 HD11 ILE A  31      -5.483   3.151   1.991  1.00 97.85           H  
ATOM    157 HD12 ILE A  31      -3.813   2.560   2.027  1.00 97.85           H  
ATOM    158 HD13 ILE A  31      -5.065   1.744   2.991  1.00 97.85           H  
ATOM    159  N   TYR A  32      -6.635  -2.492   1.081  1.00 98.04           N  
ATOM    160  CA  TYR A  32      -7.893  -3.046   1.551  1.00 98.04           C  
ATOM    161  C   TYR A  32      -7.850  -3.154   3.069  1.00 98.04           C  
ATOM    162  O   TYR A  32      -6.801  -3.415   3.656  1.00 98.04           O  
ATOM    163  CB  TYR A  32      -8.161  -4.407   0.897  1.00 98.04           C  
ATOM    164  CG  TYR A  32      -8.182  -4.368  -0.619  1.00 98.04           C  
ATOM    165  CD1 TYR A  32      -9.405  -4.270  -1.309  1.00 98.04           C  
ATOM    166  CD2 TYR A  32      -6.975  -4.441  -1.342  1.00 98.04           C  
ATOM    167  CE1 TYR A  32      -9.426  -4.241  -2.715  1.00 98.04           C  
ATOM    168  CE2 TYR A  32      -6.990  -4.385  -2.747  1.00 98.04           C  
ATOM    169  CZ  TYR A  32      -8.214  -4.294  -3.436  1.00 98.04           C  
ATOM    170  OH  TYR A  32      -8.246  -4.280  -4.794  1.00 98.04           O  
ATOM    171  H   TYR A  32      -5.793  -2.964   1.380  1.00 98.04           H  
ATOM    172  HA  TYR A  32      -8.705  -2.373   1.277  1.00 98.04           H  
ATOM    173  HB2 TYR A  32      -7.393  -5.110   1.218  1.00 98.04           H  
ATOM    174  HB3 TYR A  32      -9.117  -4.787   1.257  1.00 98.04           H  
ATOM    175  HD1 TYR A  32     -10.333  -4.269  -0.756  1.00 98.04           H  
ATOM    176  HD2 TYR A  32      -6.037  -4.564  -0.821  1.00 98.04           H  
ATOM    177  HE1 TYR A  32     -10.368  -4.205  -3.243  1.00 98.04           H  
ATOM    178  HE2 TYR A  32      -6.074  -4.492  -3.308  1.00 98.04           H  
ATOM    179  HH  TYR A  32      -9.020  -4.761  -5.095  1.00 98.04           H  
ATOM    180  N   ASN A  33      -8.992  -2.932   3.714  1.00 97.32           N  
ATOM    181  CA  ASN A  33      -9.091  -3.160   5.148  1.00 97.32           C  
ATOM    182  C   ASN A  33      -9.182  -4.656   5.486  1.00 97.32           C  
ATOM    183  O   ASN A  33      -9.307  -5.503   4.606  1.00 97.32           O  
ATOM    184  CB  ASN A  33     -10.207  -2.294   5.751  1.00 97.32           C  
ATOM    185  CG  ASN A  33     -11.619  -2.711   5.400  1.00 97.32           C  
ATOM    186  ND2 ASN A  33     -12.584  -1.920   5.800  1.00 97.32           N  
ATOM    187  OD1 ASN A  33     -11.909  -3.718   4.777  1.00 97.32           O  
ATOM    188  H   ASN A  33      -9.832  -2.776   3.175  1.00 97.32           H  
ATOM    189  HA  ASN A  33      -8.155  -2.826   5.596  1.00 97.32           H  
ATOM    190  HB2 ASN A  33     -10.056  -1.258   5.448  1.00 97.32           H  
ATOM    191  HB3 ASN A  33     -10.127  -2.331   6.838  1.00 97.32           H  
ATOM    192 HD21 ASN A  33     -12.340  -1.117   6.363  1.00 97.32           H  
ATOM    193 HD22 ASN A  33     -13.524  -2.261   5.661  1.00 97.32           H  
ATOM    194  N   ASP A  34      -9.205  -4.954   6.780  1.00 97.27           N  
ATOM    195  CA  ASP A  34      -9.405  -6.280   7.381  1.00 97.27           C  
ATOM    196  C   ASP A  34     -10.658  -7.038   6.897  1.00 97.27           C  
ATOM    197  O   ASP A  34     -10.758  -8.251   7.059  1.00 97.27           O  
ATOM    198  CB  ASP A  34      -9.456  -6.086   8.909  1.00 97.27           C  
ATOM    199  CG  ASP A  34     -10.671  -5.270   9.399  1.00 97.27           C  
ATOM    200  OD1 ASP A  34     -11.076  -4.297   8.711  1.00 97.27           O  
ATOM    201  OD2 ASP A  34     -11.226  -5.603  10.468  1.00 97.27           O1-
ATOM    202  H   ASP A  34      -9.180  -4.187   7.437  1.00 97.27           H  
ATOM    203  HA  ASP A  34      -8.547  -6.908   7.140  1.00 97.27           H  
ATOM    204  HB2 ASP A  34      -8.545  -5.583   9.231  1.00 97.27           H  
ATOM    205  HB3 ASP A  34      -9.473  -7.068   9.381  1.00 97.27           H  
ATOM    206  N   LYS A  35     -11.615  -6.339   6.275  1.00 97.53           N  
ATOM    207  CA  LYS A  35     -12.837  -6.908   5.679  1.00 97.53           C  
ATOM    208  C   LYS A  35     -12.756  -7.040   4.155  1.00 97.53           C  
ATOM    209  O   LYS A  35     -13.790  -7.223   3.513  1.00 97.53           O  
ATOM    210  CB  LYS A  35     -14.064  -6.096   6.126  1.00 97.53           C  
ATOM    211  CG  LYS A  35     -14.188  -6.067   7.652  1.00 97.53           C  
ATOM    212  CD  LYS A  35     -15.429  -5.303   8.116  1.00 97.53           C  
ATOM    213  CE  LYS A  35     -15.368  -5.286   9.645  1.00 97.53           C  
ATOM    214  NZ  LYS A  35     -16.524  -4.594  10.262  1.00 97.53           N1+
ATOM    215  H   LYS A  35     -11.449  -5.347   6.184  1.00 97.53           H  
ATOM    216  HA  LYS A  35     -12.950  -7.928   6.046  1.00 97.53           H  
ATOM    217  HB2 LYS A  35     -13.982  -5.077   5.749  1.00 97.53           H  
ATOM    218  HB3 LYS A  35     -14.963  -6.553   5.712  1.00 97.53           H  
ATOM    219  HG2 LYS A  35     -14.235  -7.090   8.024  1.00 97.53           H  
ATOM    220  HG3 LYS A  35     -13.311  -5.582   8.080  1.00 97.53           H  
ATOM    221  HD2 LYS A  35     -16.326  -5.820   7.773  1.00 97.53           H  
ATOM    222  HD3 LYS A  35     -15.397  -4.285   7.728  1.00 97.53           H  
ATOM    223  HE2 LYS A  35     -15.311  -6.316   9.998  1.00 97.53           H  
ATOM    224  HE3 LYS A  35     -14.433  -4.811   9.943  1.00 97.53           H  
ATOM    225  HZ1 LYS A  35     -16.542  -3.623   9.985  1.00 97.53           H  
ATOM    226  HZ2 LYS A  35     -17.388  -5.060  10.027  1.00 97.53           H  
ATOM    227  HZ3 LYS A  35     -16.412  -4.625  11.265  1.00 97.53           H  
ATOM    228  N   GLY A  36     -11.573  -6.862   3.565  1.00 96.88           N  
ATOM    229  CA  GLY A  36     -11.360  -6.873   2.117  1.00 96.88           C  
ATOM    230  C   GLY A  36     -11.993  -5.685   1.385  1.00 96.88           C  
ATOM    231  O   GLY A  36     -12.187  -5.735   0.173  1.00 96.88           O  
ATOM    232  H   GLY A  36     -10.771  -6.683   4.152  1.00 96.88           H  
ATOM    233  HA2 GLY A  36     -11.770  -7.792   1.698  1.00 96.88           H  
ATOM    234  HA3 GLY A  36     -10.287  -6.857   1.924  1.00 96.88           H  
ATOM    235  N   LYS A  37     -12.362  -4.604   2.088  1.00 97.82           N  
ATOM    236  CA  LYS A  37     -12.959  -3.420   1.455  1.00 97.82           C  
ATOM    237  C   LYS A  37     -11.874  -2.465   1.000  1.00 97.82           C  
ATOM    238  O   LYS A  37     -11.062  -2.036   1.817  1.00 97.82           O  
ATOM    239  CB  LYS A  37     -13.942  -2.687   2.374  1.00 97.82           C  
ATOM    240  CG  LYS A  37     -15.103  -3.575   2.828  1.00 97.82           C  
ATOM    241  CD  LYS A  37     -16.141  -2.731   3.575  1.00 97.82           C  
ATOM    242  CE  LYS A  37     -17.331  -3.614   3.955  1.00 97.82           C  
ATOM    243  NZ  LYS A  37     -18.451  -2.812   4.506  1.00 97.82           N1+
ATOM    244  H   LYS A  37     -12.135  -4.577   3.072  1.00 97.82           H  
ATOM    245  HA  LYS A  37     -13.510  -3.746   0.573  1.00 97.82           H  
ATOM    246  HB2 LYS A  37     -14.344  -1.838   1.822  1.00 97.82           H  
ATOM    247  HB3 LYS A  37     -13.415  -2.298   3.245  1.00 97.82           H  
ATOM    248  HG2 LYS A  37     -15.570  -4.028   1.954  1.00 97.82           H  
ATOM    249  HG3 LYS A  37     -14.732  -4.364   3.483  1.00 97.82           H  
ATOM    250  HD2 LYS A  37     -16.477  -1.927   2.920  1.00 97.82           H  
ATOM    251  HD3 LYS A  37     -15.689  -2.304   4.470  1.00 97.82           H  
ATOM    252  HE2 LYS A  37     -16.996  -4.364   4.672  1.00 97.82           H  
ATOM    253  HE3 LYS A  37     -17.659  -4.146   3.062  1.00 97.82           H  
ATOM    254  HZ1 LYS A  37     -18.163  -2.299   5.327  1.00 97.82           H  
ATOM    255  HZ2 LYS A  37     -18.775  -2.153   3.812  1.00 97.82           H  
ATOM    256  HZ3 LYS A  37     -19.228  -3.413   4.742  1.00 97.82           H  
ATOM    257  N   TYR A  38     -11.943  -2.062  -0.263  1.00 97.52           N  
ATOM    258  CA  TYR A  38     -11.079  -1.043  -0.850  1.00 97.52           C  
ATOM    259  C   TYR A  38     -11.055   0.238  -0.008  1.00 97.52           C  
ATOM    260  O   TYR A  38     -12.107   0.760   0.367  1.00 97.52           O  
ATOM    261  CB  TYR A  38     -11.590  -0.737  -2.260  1.00 97.52           C  
ATOM    262  CG  TYR A  38     -10.870   0.415  -2.919  1.00 97.52           C  
ATOM    263  CD1 TYR A  38     -11.460   1.694  -2.949  1.00 97.52           C  
ATOM    264  CD2 TYR A  38      -9.596   0.207  -3.472  1.00 97.52           C  
ATOM    265  CE1 TYR A  38     -10.789   2.765  -3.565  1.00 97.52           C  
ATOM    266  CE2 TYR A  38      -8.929   1.273  -4.094  1.00 97.52           C  
ATOM    267  CZ  TYR A  38      -9.525   2.551  -4.150  1.00 97.52           C  
ATOM    268  OH  TYR A  38      -8.886   3.584  -4.752  1.00 97.52           O  
ATOM    269  H   TYR A  38     -12.629  -2.498  -0.863  1.00 97.52           H  
ATOM    270  HA  TYR A  38     -10.064  -1.433  -0.922  1.00 97.52           H  
ATOM    271  HB2 TYR A  38     -12.654  -0.504  -2.214  1.00 97.52           H  
ATOM    272  HB3 TYR A  38     -11.473  -1.626  -2.880  1.00 97.52           H  
ATOM    273  HD1 TYR A  38     -12.428   1.853  -2.497  1.00 97.52           H  
ATOM    274  HD2 TYR A  38      -9.131  -0.767  -3.425  1.00 97.52           H  
ATOM    275  HE1 TYR A  38     -11.244   3.744  -3.592  1.00 97.52           H  
ATOM    276  HE2 TYR A  38      -7.957   1.110  -4.535  1.00 97.52           H  
ATOM    277  HH  TYR A  38      -9.434   4.371  -4.791  1.00 97.52           H  
ATOM    278  N   GLN A  39      -9.855   0.739   0.279  1.00 97.38           N  
ATOM    279  CA  GLN A  39      -9.650   1.970   1.041  1.00 97.38           C  
ATOM    280  C   GLN A  39      -8.979   3.066   0.213  1.00 97.38           C  
ATOM    281  O   GLN A  39      -9.214   4.240   0.481  1.00 97.38           O  
ATOM    282  CB  GLN A  39      -8.862   1.668   2.330  1.00 97.38           C  
ATOM    283  CG  GLN A  39      -9.568   0.666   3.247  1.00 97.38           C  
ATOM    284  CD  GLN A  39     -10.962   1.118   3.647  1.00 97.38           C  
ATOM    285  NE2 GLN A  39     -11.953   0.279   3.466  1.00 97.38           N  
ATOM    286  OE1 GLN A  39     -11.189   2.237   4.090  1.00 97.38           O  
ATOM    287  H   GLN A  39      -9.042   0.211  -0.005  1.00 97.38           H  
ATOM    288  HA  GLN A  39     -10.617   2.381   1.331  1.00 97.38           H  
ATOM    289  HB2 GLN A  39      -7.887   1.249   2.080  1.00 97.38           H  
ATOM    290  HB3 GLN A  39      -8.698   2.596   2.879  1.00 97.38           H  
ATOM    291  HG2 GLN A  39      -8.981   0.513   4.153  1.00 97.38           H  
ATOM    292  HG3 GLN A  39      -9.610  -0.300   2.743  1.00 97.38           H  
ATOM    293 HE21 GLN A  39     -12.882   0.668   3.539  1.00 97.38           H  
ATOM    294 HE22 GLN A  39     -11.753  -0.580   2.973  1.00 97.38           H  
ATOM    295  N   GLY A  40      -8.176   2.725  -0.793  1.00 96.84           N  
ATOM    296  CA  GLY A  40      -7.489   3.710  -1.622  1.00 96.84           C  
ATOM    297  C   GLY A  40      -6.505   3.067  -2.587  1.00 96.84           C  
ATOM    298  O   GLY A  40      -6.197   1.880  -2.464  1.00 96.84           O  
ATOM    299  H   GLY A  40      -8.000   1.750  -0.987  1.00 96.84           H  
ATOM    300  HA2 GLY A  40      -8.224   4.278  -2.192  1.00 96.84           H  
ATOM    301  HA3 GLY A  40      -6.938   4.404  -0.987  1.00 96.84           H  
ATOM    302  N   GLN A  41      -6.009   3.862  -3.532  1.00 97.09           N  
ATOM    303  CA  GLN A  41      -4.958   3.451  -4.452  1.00 97.09           C  
ATOM    304  C   GLN A  41      -4.073   4.622  -4.863  1.00 97.09           C  
ATOM    305  O   GLN A  41      -4.525   5.767  -4.874  1.00 97.09           O  
ATOM    306  CB  GLN A  41      -5.553   2.743  -5.683  1.00 97.09           C  
ATOM    307  CG  GLN A  41      -6.254   3.658  -6.697  1.00 97.09           C  
ATOM    308  CD  GLN A  41      -7.050   2.890  -7.751  1.00 97.09           C  
ATOM    309  NE2 GLN A  41      -7.646   3.587  -8.693  1.00 97.09           N  
ATOM    310  OE1 GLN A  41      -7.162   1.670  -7.766  1.00 97.09           O  
ATOM    311  H   GLN A  41      -6.299   4.828  -3.583  1.00 97.09           H  
ATOM    312  HA  GLN A  41      -4.331   2.741  -3.912  1.00 97.09           H  
ATOM    313  HB2 GLN A  41      -4.761   2.214  -6.213  1.00 97.09           H  
ATOM    314  HB3 GLN A  41      -6.265   2.002  -5.321  1.00 97.09           H  
ATOM    315  HG2 GLN A  41      -6.924   4.347  -6.182  1.00 97.09           H  
ATOM    316  HG3 GLN A  41      -5.501   4.255  -7.212  1.00 97.09           H  
ATOM    317 HE21 GLN A  41      -8.120   3.062  -9.415  1.00 97.09           H  
ATOM    318 HE22 GLN A  41      -7.509   4.586  -8.746  1.00 97.09           H  
ATOM    319  N   ALA A  42      -2.842   4.308  -5.244  1.00 96.54           N  
ATOM    320  CA  ALA A  42      -1.923   5.206  -5.930  1.00 96.54           C  
ATOM    321  C   ALA A  42      -1.106   4.400  -6.942  1.00 96.54           C  
ATOM    322  O   ALA A  42      -1.020   3.176  -6.845  1.00 96.54           O  
ATOM    323  CB  ALA A  42      -1.019   5.914  -4.915  1.00 96.54           C  
ATOM    324  H   ALA A  42      -2.576   3.334  -5.221  1.00 96.54           H  
ATOM    325  HA  ALA A  42      -2.493   5.959  -6.475  1.00 96.54           H  
ATOM    326  HB1 ALA A  42      -1.623   6.502  -4.223  1.00 96.54           H  
ATOM    327  HB2 ALA A  42      -0.436   5.177  -4.363  1.00 96.54           H  
ATOM    328  HB3 ALA A  42      -0.333   6.586  -5.431  1.00 96.54           H  
ATOM    329  N   SER A  43      -0.503   5.079  -7.913  1.00 95.23           N  
ATOM    330  CA  SER A  43       0.406   4.432  -8.854  1.00 95.23           C  
ATOM    331  C   SER A  43       1.653   5.263  -9.070  1.00 95.23           C  
ATOM    332  O   SER A  43       1.562   6.486  -9.178  1.00 95.23           O  
ATOM    333  CB  SER A  43      -0.279   4.122 -10.186  1.00 95.23           C  
ATOM    334  OG  SER A  43      -0.690   5.312 -10.837  1.00 95.23           O  
ATOM    335  H   SER A  43      -0.506   6.089  -7.897  1.00 95.23           H  
ATOM    336  HA  SER A  43       0.735   3.492  -8.410  1.00 95.23           H  
ATOM    337  HB2 SER A  43      -1.149   3.489 -10.010  1.00 95.23           H  
ATOM    338  HB3 SER A  43       0.418   3.582 -10.825  1.00 95.23           H  
ATOM    339  HG  SER A  43      -1.477   5.629 -10.388  1.00 95.23           H  
ATOM    340  N   ASP A  44       2.784   4.584  -9.172  1.00 94.29           N  
ATOM    341  CA  ASP A  44       4.097   5.169  -9.415  1.00 94.29           C  
ATOM    342  C   ASP A  44       5.012   4.112 -10.038  1.00 94.29           C  
ATOM    343  O   ASP A  44       4.634   2.940 -10.131  1.00 94.29           O  
ATOM    344  CB  ASP A  44       4.693   5.724  -8.108  1.00 94.29           C  
ATOM    345  CG  ASP A  44       5.509   6.993  -8.364  1.00 94.29           C  
ATOM    346  OD1 ASP A  44       6.096   7.097  -9.465  1.00 94.29           O  
ATOM    347  OD2 ASP A  44       5.430   7.897  -7.507  1.00 94.29           O1-
ATOM    348  H   ASP A  44       2.766   3.576  -9.114  1.00 94.29           H  
ATOM    349  HA  ASP A  44       3.995   5.986 -10.129  1.00 94.29           H  
ATOM    350  HB2 ASP A  44       5.309   4.968  -7.621  1.00 94.29           H  
ATOM    351  HB3 ASP A  44       3.881   5.987  -7.429  1.00 94.29           H  
ATOM    352  N   ASP A  45       6.180   4.518 -10.506  1.00 93.27           N  
ATOM    353  CA  ASP A  45       7.179   3.598 -11.034  1.00 93.27           C  
ATOM    354  C   ASP A  45       7.664   2.637  -9.940  1.00 93.27           C  
ATOM    355  O   ASP A  45       7.763   2.994  -8.763  1.00 93.27           O  
ATOM    356  CB  ASP A  45       8.327   4.386 -11.675  1.00 93.27           C  
ATOM    357  CG  ASP A  45       7.957   5.043 -13.012  1.00 93.27           C  
ATOM    358  OD1 ASP A  45       6.889   4.712 -13.585  1.00 93.27           O  
ATOM    359  OD2 ASP A  45       8.807   5.818 -13.506  1.00 93.27           O1-
ATOM    360  H   ASP A  45       6.447   5.477 -10.339  1.00 93.27           H  
ATOM    361  HA  ASP A  45       6.727   2.988 -11.816  1.00 93.27           H  
ATOM    362  HB2 ASP A  45       9.153   3.697 -11.857  1.00 93.27           H  
ATOM    363  HB3 ASP A  45       8.677   5.149 -10.980  1.00 93.27           H  
ATOM    364  N   TRP A  46       7.975   1.391 -10.308  1.00 91.38           N  
ATOM    365  CA  TRP A  46       8.502   0.446  -9.324  1.00 91.38           C  
ATOM    366  C   TRP A  46       9.791   0.975  -8.673  1.00 91.38           C  
ATOM    367  O   TRP A  46      10.630   1.628  -9.306  1.00 91.38           O  
ATOM    368  CB  TRP A  46       8.682  -0.953  -9.911  1.00 91.38           C  
ATOM    369  CG  TRP A  46       9.775  -1.100 -10.913  1.00 91.38           C  
ATOM    370  CD1 TRP A  46       9.603  -1.158 -12.248  1.00 91.38           C  
ATOM    371  CD2 TRP A  46      11.202  -1.273 -10.679  1.00 91.38           C  
ATOM    372  CE2 TRP A  46      11.853  -1.358 -11.944  1.00 91.38           C  
ATOM    373  CE3 TRP A  46      12.008  -1.396  -9.526  1.00 91.38           C  
ATOM    374  NE1 TRP A  46      10.826  -1.333 -12.864  1.00 91.38           N  
ATOM    375  CZ2 TRP A  46      13.243  -1.504 -12.062  1.00 91.38           C  
ATOM    376  CZ3 TRP A  46      13.402  -1.556  -9.631  1.00 91.38           C  
ATOM    377  CH2 TRP A  46      14.020  -1.597 -10.894  1.00 91.38           C  
ATOM    378  H   TRP A  46       7.827   1.095 -11.263  1.00 91.38           H  
ATOM    379  HA  TRP A  46       7.755   0.366  -8.535  1.00 91.38           H  
ATOM    380  HB2 TRP A  46       8.897  -1.630  -9.085  1.00 91.38           H  
ATOM    381  HB3 TRP A  46       7.745  -1.273 -10.367  1.00 91.38           H  
ATOM    382  HD1 TRP A  46       8.633  -1.137 -12.722  1.00 91.38           H  
ATOM    383  HE1 TRP A  46      10.920  -1.565 -13.843  1.00 91.38           H  
ATOM    384  HE3 TRP A  46      11.540  -1.354  -8.554  1.00 91.38           H  
ATOM    385  HZ2 TRP A  46      13.702  -1.565 -13.038  1.00 91.38           H  
ATOM    386  HZ3 TRP A  46      13.999  -1.636  -8.735  1.00 91.38           H  
ATOM    387  HH2 TRP A  46      15.092  -1.715 -10.962  1.00 91.38           H  
ATOM    388  N   GLY A  47       9.952   0.687  -7.381  1.00 89.32           N  
ATOM    389  CA  GLY A  47      11.031   1.229  -6.556  1.00 89.32           C  
ATOM    390  C   GLY A  47      10.818   2.667  -6.068  1.00 89.32           C  
ATOM    391  O   GLY A  47      11.611   3.122  -5.247  1.00 89.32           O  
ATOM    392  H   GLY A  47       9.259   0.112  -6.925  1.00 89.32           H  
ATOM    393  HA2 GLY A  47      11.964   1.202  -7.119  1.00 89.32           H  
ATOM    394  HA3 GLY A  47      11.144   0.596  -5.675  1.00 89.32           H  
ATOM    395  N   GLU A  48       9.771   3.367  -6.517  1.00 92.14           N  
ATOM    396  CA  GLU A  48       9.365   4.652  -5.940  1.00 92.14           C  
ATOM    397  C   GLU A  48       8.457   4.457  -4.714  1.00 92.14           C  
ATOM    398  O   GLU A  48       7.885   3.388  -4.467  1.00 92.14           O  
ATOM    399  CB  GLU A  48       8.705   5.568  -6.987  1.00 92.14           C  
ATOM    400  CG  GLU A  48       9.588   5.868  -8.212  1.00 92.14           C  
ATOM    401  CD  GLU A  48      10.934   6.532  -7.881  1.00 92.14           C  
ATOM    402  OE1 GLU A  48      11.926   6.211  -8.597  1.00 92.14           O  
ATOM    403  OE2 GLU A  48      10.997   7.316  -6.907  1.00 92.14           O1-
ATOM    404  H   GLU A  48       9.166   2.979  -7.226  1.00 92.14           H  
ATOM    405  HA  GLU A  48      10.257   5.172  -5.591  1.00 92.14           H  
ATOM    406  HB2 GLU A  48       8.443   6.513  -6.511  1.00 92.14           H  
ATOM    407  HB3 GLU A  48       7.774   5.111  -7.322  1.00 92.14           H  
ATOM    408  HG2 GLU A  48       9.033   6.523  -8.884  1.00 92.14           H  
ATOM    409  HG3 GLU A  48       9.775   4.938  -8.749  1.00 92.14           H  
ATOM    410  N   THR A  49       8.345   5.519  -3.918  1.00 93.02           N  
ATOM    411  CA  THR A  49       7.518   5.552  -2.709  1.00 93.02           C  
ATOM    412  C   THR A  49       6.145   6.137  -3.018  1.00 93.02           C  
ATOM    413  O   THR A  49       6.040   7.272  -3.473  1.00 93.02           O  
ATOM    414  CB  THR A  49       8.203   6.387  -1.627  1.00 93.02           C  
ATOM    415  CG2 THR A  49       7.423   6.365  -0.323  1.00 93.02           C  
ATOM    416  OG1 THR A  49       9.477   5.857  -1.356  1.00 93.02           O  
ATOM    417  H   THR A  49       8.737   6.389  -4.248  1.00 93.02           H  
ATOM    418  HA  THR A  49       7.390   4.540  -2.324  1.00 93.02           H  
ATOM    419  HB  THR A  49       8.317   7.415  -1.971  1.00 93.02           H  
ATOM    420  HG1 THR A  49       9.847   5.583  -2.198  1.00 93.02           H  
ATOM    421 HG21 THR A  49       6.469   6.878  -0.440  1.00 93.02           H  
ATOM    422 HG22 THR A  49       8.005   6.866   0.451  1.00 93.02           H  
ATOM    423 HG23 THR A  49       7.251   5.328  -0.038  1.00 93.02           H  
ATOM    424  N   LEU A  50       5.078   5.409  -2.693  1.00 93.54           N  
ATOM    425  CA  LEU A  50       3.696   5.845  -2.879  1.00 93.54           C  
ATOM    426  C   LEU A  50       3.063   6.197  -1.534  1.00 93.54           C  
ATOM    427  O   LEU A  50       3.190   5.442  -0.579  1.00 93.54           O  
ATOM    428  CB  LEU A  50       2.867   4.760  -3.589  1.00 93.54           C  
ATOM    429  CG  LEU A  50       3.477   4.220  -4.897  1.00 93.54           C  
ATOM    430  CD1 LEU A  50       4.245   2.911  -4.681  1.00 93.54           C  
ATOM    431  CD2 LEU A  50       2.351   3.923  -5.885  1.00 93.54           C  
ATOM    432  H   LEU A  50       5.237   4.508  -2.265  1.00 93.54           H  
ATOM    433  HA  LEU A  50       3.687   6.733  -3.510  1.00 93.54           H  
ATOM    434  HB2 LEU A  50       2.701   3.926  -2.907  1.00 93.54           H  
ATOM    435  HB3 LEU A  50       1.894   5.202  -3.801  1.00 93.54           H  
ATOM    436  HG  LEU A  50       4.140   4.965  -5.334  1.00 93.54           H  
ATOM    437 HD11 LEU A  50       5.083   3.082  -4.005  1.00 93.54           H  
ATOM    438 HD12 LEU A  50       3.592   2.144  -4.265  1.00 93.54           H  
ATOM    439 HD13 LEU A  50       4.656   2.575  -5.633  1.00 93.54           H  
ATOM    440 HD21 LEU A  50       2.773   3.445  -6.769  1.00 93.54           H  
ATOM    441 HD22 LEU A  50       1.879   4.861  -6.178  1.00 93.54           H  
ATOM    442 HD23 LEU A  50       1.616   3.254  -5.437  1.00 93.54           H  
ATOM    443  N   THR A  51       2.309   7.293  -1.452  1.00 95.44           N  
ATOM    444  CA  THR A  51       1.500   7.587  -0.255  1.00 95.44           C  
ATOM    445  C   THR A  51       0.025   7.320  -0.528  1.00 95.44           C  
ATOM    446  O   THR A  51      -0.570   7.950  -1.401  1.00 95.44           O  
ATOM    447  CB  THR A  51       1.715   9.013   0.253  1.00 95.44           C  
ATOM    448  CG2 THR A  51       0.976   9.265   1.571  1.00 95.44           C  
ATOM    449  OG1 THR A  51       3.080   9.223   0.513  1.00 95.44           O  
ATOM    450  H   THR A  51       2.215   7.883  -2.266  1.00 95.44           H  
ATOM    451  HA  THR A  51       1.813   6.936   0.561  1.00 95.44           H  
ATOM    452  HB  THR A  51       1.377   9.728  -0.497  1.00 95.44           H  
ATOM    453  HG1 THR A  51       3.586   8.892  -0.232  1.00 95.44           H  
ATOM    454 HG21 THR A  51      -0.102   9.258   1.407  1.00 95.44           H  
ATOM    455 HG22 THR A  51       1.247   8.499   2.298  1.00 95.44           H  
ATOM    456 HG23 THR A  51       1.264  10.241   1.963  1.00 95.44           H  
ATOM    457  N   ILE A  52      -0.597   6.427   0.245  1.00 95.99           N  
ATOM    458  CA  ILE A  52      -2.022   6.094   0.131  1.00 95.99           C  
ATOM    459  C   ILE A  52      -2.687   6.317   1.485  1.00 95.99           C  
ATOM    460  O   ILE A  52      -2.411   5.602   2.438  1.00 95.99           O  
ATOM    461  CB  ILE A  52      -2.242   4.650  -0.376  1.00 95.99           C  
ATOM    462  CG1 ILE A  52      -1.427   4.362  -1.652  1.00 95.99           C  
ATOM    463  CG2 ILE A  52      -3.745   4.470  -0.662  1.00 95.99           C  
ATOM    464  CD1 ILE A  52      -1.492   2.911  -2.127  1.00 95.99           C  
ATOM    465  H   ILE A  52      -0.043   5.934   0.930  1.00 95.99           H  
ATOM    466  HA  ILE A  52      -2.486   6.766  -0.591  1.00 95.99           H  
ATOM    467  HB  ILE A  52      -1.931   3.946   0.396  1.00 95.99           H  
ATOM    468 HG12 ILE A  52      -0.373   4.579  -1.476  1.00 95.99           H  
ATOM    469 HG13 ILE A  52      -1.785   5.015  -2.448  1.00 95.99           H  
ATOM    470 HG21 ILE A  52      -4.318   4.564   0.260  1.00 95.99           H  
ATOM    471 HG22 ILE A  52      -4.079   5.213  -1.387  1.00 95.99           H  
ATOM    472 HG23 ILE A  52      -3.929   3.479  -1.076  1.00 95.99           H  
ATOM    473 HD11 ILE A  52      -0.767   2.787  -2.931  1.00 95.99           H  
ATOM    474 HD12 ILE A  52      -1.238   2.237  -1.309  1.00 95.99           H  
ATOM    475 HD13 ILE A  52      -2.483   2.666  -2.511  1.00 95.99           H  
ATOM    476  N   ARG A  53      -3.571   7.318   1.592  1.00 92.24           N  
ATOM    477  CA  ARG A  53      -4.226   7.719   2.860  1.00 92.24           C  
ATOM    478  C   ARG A  53      -3.261   7.980   4.032  1.00 92.24           C  
ATOM    479  O   ARG A  53      -3.630   7.781   5.183  1.00 92.24           O  
ATOM    480  CB  ARG A  53      -5.298   6.703   3.289  1.00 92.24           C  
ATOM    481  CG  ARG A  53      -6.363   6.394   2.240  1.00 92.24           C  
ATOM    482  CD  ARG A  53      -7.483   5.614   2.930  1.00 92.24           C  
ATOM    483  NE  ARG A  53      -8.455   6.499   3.603  1.00 92.24           N  
ATOM    484  CZ  ARG A  53      -9.605   6.114   4.127  1.00 92.24           C  
ATOM    485  NH1 ARG A  53      -9.986   4.869   4.078  1.00 92.24           N1+
ATOM    486  NH2 ARG A  53     -10.388   6.975   4.714  1.00 92.24           N  
ATOM    487  H   ARG A  53      -3.732   7.874   0.764  1.00 92.24           H  
ATOM    488  HA  ARG A  53      -4.721   8.675   2.692  1.00 92.24           H  
ATOM    489  HB2 ARG A  53      -4.814   5.772   3.582  1.00 92.24           H  
ATOM    490  HB3 ARG A  53      -5.802   7.102   4.169  1.00 92.24           H  
ATOM    491  HG2 ARG A  53      -5.926   5.777   1.454  1.00 92.24           H  
ATOM    492  HG3 ARG A  53      -6.754   7.311   1.800  1.00 92.24           H  
ATOM    493  HD2 ARG A  53      -7.995   5.026   2.169  1.00 92.24           H  
ATOM    494  HD3 ARG A  53      -7.052   4.916   3.648  1.00 92.24           H  
ATOM    495  HE  ARG A  53      -8.199   7.472   3.698  1.00 92.24           H  
ATOM    496 HH11 ARG A  53      -9.416   4.212   3.564  1.00 92.24           H  
ATOM    497 HH12 ARG A  53     -10.859   4.528   4.455  1.00 92.24           H  
ATOM    498 HH21 ARG A  53     -10.108   7.942   4.791  1.00 92.24           H  
ATOM    499 HH22 ARG A  53     -11.254   6.656   5.123  1.00 92.24           H  
ATOM    500  N   GLY A  54      -2.042   8.430   3.744  1.00 94.13           N  
ATOM    501  CA  GLY A  54      -1.005   8.651   4.757  1.00 94.13           C  
ATOM    502  C   GLY A  54      -0.163   7.415   5.089  1.00 94.13           C  
ATOM    503  O   GLY A  54       0.768   7.536   5.876  1.00 94.13           O  
ATOM    504  H   GLY A  54      -1.786   8.542   2.774  1.00 94.13           H  
ATOM    505  HA2 GLY A  54      -0.324   9.425   4.403  1.00 94.13           H  
ATOM    506  HA3 GLY A  54      -1.460   8.999   5.684  1.00 94.13           H  
ATOM    507  N   TYR A  55      -0.444   6.259   4.481  1.00 95.87           N  
ATOM    508  CA  TYR A  55       0.430   5.087   4.539  1.00 95.87           C  
ATOM    509  C   TYR A  55       1.475   5.158   3.435  1.00 95.87           C  
ATOM    510  O   TYR A  55       1.141   5.434   2.279  1.00 95.87           O  
ATOM    511  CB  TYR A  55      -0.380   3.791   4.421  1.00 95.87           C  
ATOM    512  CG  TYR A  55      -1.523   3.711   5.408  1.00 95.87           C  
ATOM    513  CD1 TYR A  55      -1.247   3.667   6.786  1.00 95.87           C  
ATOM    514  CD2 TYR A  55      -2.855   3.712   4.954  1.00 95.87           C  
ATOM    515  CE1 TYR A  55      -2.303   3.645   7.713  1.00 95.87           C  
ATOM    516  CE2 TYR A  55      -3.916   3.686   5.877  1.00 95.87           C  
ATOM    517  CZ  TYR A  55      -3.638   3.657   7.258  1.00 95.87           C  
ATOM    518  OH  TYR A  55      -4.657   3.630   8.155  1.00 95.87           O  
ATOM    519  H   TYR A  55      -1.243   6.194   3.867  1.00 95.87           H  
ATOM    520  HA  TYR A  55       0.943   5.072   5.500  1.00 95.87           H  
ATOM    521  HB2 TYR A  55       0.286   2.945   4.591  1.00 95.87           H  
ATOM    522  HB3 TYR A  55      -0.769   3.701   3.406  1.00 95.87           H  
ATOM    523  HD1 TYR A  55      -0.224   3.648   7.130  1.00 95.87           H  
ATOM    524  HD2 TYR A  55      -3.057   3.737   3.893  1.00 95.87           H  
ATOM    525  HE1 TYR A  55      -2.081   3.605   8.769  1.00 95.87           H  
ATOM    526  HE2 TYR A  55      -4.943   3.687   5.543  1.00 95.87           H  
ATOM    527  HH  TYR A  55      -4.303   3.616   9.047  1.00 95.87           H  
ATOM    528  N   THR A  56       2.721   4.877   3.793  1.00 96.83           N  
ATOM    529  CA  THR A  56       3.838   4.825   2.855  1.00 96.83           C  
ATOM    530  C   THR A  56       3.943   3.419   2.287  1.00 96.83           C  
ATOM    531  O   THR A  56       4.090   2.458   3.032  1.00 96.83           O  
ATOM    532  CB  THR A  56       5.142   5.228   3.547  1.00 96.83           C  
ATOM    533  CG2 THR A  56       6.265   5.397   2.544  1.00 96.83           C  
ATOM    534  OG1 THR A  56       4.988   6.489   4.156  1.00 96.83           O  
ATOM    535  H   THR A  56       2.914   4.650   4.758  1.00 96.83           H  
ATOM    536  HA  THR A  56       3.662   5.528   2.041  1.00 96.83           H  
ATOM    537  HB  THR A  56       5.419   4.488   4.298  1.00 96.83           H  
ATOM    538  HG1 THR A  56       5.840   6.724   4.530  1.00 96.83           H  
ATOM    539 HG21 THR A  56       5.981   6.178   1.839  1.00 96.83           H  
ATOM    540 HG22 THR A  56       7.182   5.690   3.057  1.00 96.83           H  
ATOM    541 HG23 THR A  56       6.442   4.461   2.013  1.00 96.83           H  
ATOM    542  N   CYS A  57       3.849   3.293   0.973  1.00 96.54           N  
ATOM    543  CA  CYS A  57       3.876   2.041   0.239  1.00 96.54           C  
ATOM    544  C   CYS A  57       5.057   2.003  -0.724  1.00 96.54           C  
ATOM    545  O   CYS A  57       5.463   3.024  -1.273  1.00 96.54           O  
ATOM    546  CB  CYS A  57       2.557   1.867  -0.516  1.00 96.54           C  
ATOM    547  SG  CYS A  57       1.054   1.790   0.490  1.00 96.54           S  
ATOM    548  H   CYS A  57       3.755   4.136   0.425  1.00 96.54           H  
ATOM    549  HA  CYS A  57       3.993   1.209   0.934  1.00 96.54           H  
ATOM    550  HB2 CYS A  57       2.613   0.963  -1.122  1.00 96.54           H  
ATOM    551  HB3 CYS A  57       2.452   2.718  -1.188  1.00 96.54           H  
ATOM    552  N   TYR A  58       5.545   0.800  -0.985  1.00 94.78           N  
ATOM    553  CA  TYR A  58       6.624   0.525  -1.920  1.00 94.78           C  
ATOM    554  C   TYR A  58       6.220  -0.633  -2.812  1.00 94.78           C  
ATOM    555  O   TYR A  58       5.457  -1.517  -2.407  1.00 94.78           O  
ATOM    556  CB  TYR A  58       7.914   0.192  -1.166  1.00 94.78           C  
ATOM    557  CG  TYR A  58       8.275   1.211  -0.111  1.00 94.78           C  
ATOM    558  CD1 TYR A  58       9.066   2.331  -0.432  1.00 94.78           C  
ATOM    559  CD2 TYR A  58       7.782   1.043   1.196  1.00 94.78           C  
ATOM    560  CE1 TYR A  58       9.398   3.262   0.573  1.00 94.78           C  
ATOM    561  CE2 TYR A  58       8.093   1.983   2.187  1.00 94.78           C  
ATOM    562  CZ  TYR A  58       8.913   3.087   1.885  1.00 94.78           C  
ATOM    563  OH  TYR A  58       9.239   3.958   2.873  1.00 94.78           O  
ATOM    564  H   TYR A  58       5.177   0.015  -0.468  1.00 94.78           H  
ATOM    565  HA  TYR A  58       6.807   1.401  -2.542  1.00 94.78           H  
ATOM    566  HB2 TYR A  58       8.733   0.113  -1.880  1.00 94.78           H  
ATOM    567  HB3 TYR A  58       7.802  -0.780  -0.685  1.00 94.78           H  
ATOM    568  HD1 TYR A  58       9.422   2.478  -1.441  1.00 94.78           H  
ATOM    569  HD2 TYR A  58       7.165   0.193   1.445  1.00 94.78           H  
ATOM    570  HE1 TYR A  58      10.028   4.112   0.357  1.00 94.78           H  
ATOM    571  HE2 TYR A  58       7.718   1.843   3.190  1.00 94.78           H  
ATOM    572  HH  TYR A  58       8.908   3.624   3.711  1.00 94.78           H  
ATOM    573  N   THR A  59       6.755  -0.632  -4.026  1.00 95.41           N  
ATOM    574  CA  THR A  59       6.593  -1.739  -4.964  1.00 95.41           C  
ATOM    575  C   THR A  59       7.946  -2.258  -5.401  1.00 95.41           C  
ATOM    576  O   THR A  59       8.855  -1.478  -5.692  1.00 95.41           O  
ATOM    577  CB  THR A  59       5.725  -1.364  -6.167  1.00 95.41           C  
ATOM    578  CG2 THR A  59       4.284  -1.138  -5.732  1.00 95.41           C  
ATOM    579  OG1 THR A  59       6.155  -0.182  -6.793  1.00 95.41           O  
ATOM    580  H   THR A  59       7.407   0.099  -4.273  1.00 95.41           H  
ATOM    581  HA  THR A  59       6.093  -2.565  -4.458  1.00 95.41           H  
ATOM    582  HB  THR A  59       5.749  -2.179  -6.891  1.00 95.41           H  
ATOM    583  HG1 THR A  59       6.115   0.544  -6.166  1.00 95.41           H  
ATOM    584 HG21 THR A  59       3.895  -2.049  -5.277  1.00 95.41           H  
ATOM    585 HG22 THR A  59       3.676  -0.887  -6.601  1.00 95.41           H  
ATOM    586 HG23 THR A  59       4.239  -0.321  -5.013  1.00 95.41           H  
ATOM    587  N   ASP A  60       8.085  -3.581  -5.428  1.00 93.80           N  
ATOM    588  CA  ASP A  60       9.223  -4.218  -6.081  1.00 93.80           C  
ATOM    589  C   ASP A  60       9.048  -4.222  -7.607  1.00 93.80           C  
ATOM    590  O   ASP A  60       8.022  -3.789  -8.141  1.00 93.80           O  
ATOM    591  CB  ASP A  60       9.492  -5.611  -5.475  1.00 93.80           C  
ATOM    592  CG  ASP A  60       8.473  -6.710  -5.809  1.00 93.80           C  
ATOM    593  OD1 ASP A  60       7.648  -6.523  -6.728  1.00 93.80           O  
ATOM    594  OD2 ASP A  60       8.547  -7.782  -5.172  1.00 93.80           O1-
ATOM    595  H   ASP A  60       7.304  -4.164  -5.162  1.00 93.80           H  
ATOM    596  HA  ASP A  60      10.109  -3.618  -5.873  1.00 93.80           H  
ATOM    597  HB2 ASP A  60       9.555  -5.508  -4.392  1.00 93.80           H  
ATOM    598  HB3 ASP A  60      10.469  -5.947  -5.823  1.00 93.80           H  
ATOM    599  N   SER A  61      10.048  -4.734  -8.328  1.00 92.70           N  
ATOM    600  CA  SER A  61       9.953  -4.854  -9.781  1.00 92.70           C  
ATOM    601  C   SER A  61       8.771  -5.725 -10.216  1.00 92.70           C  
ATOM    602  O   SER A  61       8.180  -5.455 -11.242  1.00 92.70           O  
ATOM    603  CB  SER A  61      11.267  -5.371 -10.369  1.00 92.70           C  
ATOM    604  OG  SER A  61      11.667  -6.581  -9.748  1.00 92.70           O  
ATOM    605  H   SER A  61      10.854  -5.132  -7.867  1.00 92.70           H  
ATOM    606  HA  SER A  61       9.774  -3.861 -10.193  1.00 92.70           H  
ATOM    607  HB2 SER A  61      12.042  -4.619 -10.220  1.00 92.70           H  
ATOM    608  HB3 SER A  61      11.137  -5.529 -11.440  1.00 92.70           H  
ATOM    609  HG  SER A  61      11.983  -7.183 -10.426  1.00 92.70           H  
ATOM    610  N   TYR A  62       8.307  -6.704  -9.446  1.00 93.11           N  
ATOM    611  CA  TYR A  62       7.125  -7.503  -9.800  1.00 93.11           C  
ATOM    612  C   TYR A  62       5.797  -6.830  -9.410  1.00 93.11           C  
ATOM    613  O   TYR A  62       4.747  -7.475  -9.427  1.00 93.11           O  
ATOM    614  CB  TYR A  62       7.282  -8.912  -9.222  1.00 93.11           C  
ATOM    615  CG  TYR A  62       8.538  -9.606  -9.713  1.00 93.11           C  
ATOM    616  CD1 TYR A  62       8.549 -10.226 -10.977  1.00 93.11           C  
ATOM    617  CD2 TYR A  62       9.705  -9.588  -8.925  1.00 93.11           C  
ATOM    618  CE1 TYR A  62       9.723 -10.844 -11.448  1.00 93.11           C  
ATOM    619  CE2 TYR A  62      10.882 -10.202  -9.393  1.00 93.11           C  
ATOM    620  CZ  TYR A  62      10.888 -10.835 -10.655  1.00 93.11           C  
ATOM    621  OH  TYR A  62      12.019 -11.436 -11.110  1.00 93.11           O  
ATOM    622  H   TYR A  62       8.647  -6.783  -8.499  1.00 93.11           H  
ATOM    623  HA  TYR A  62       7.094  -7.609 -10.885  1.00 93.11           H  
ATOM    624  HB2 TYR A  62       7.298  -8.854  -8.134  1.00 93.11           H  
ATOM    625  HB3 TYR A  62       6.420  -9.515  -9.509  1.00 93.11           H  
ATOM    626  HD1 TYR A  62       7.657 -10.220 -11.586  1.00 93.11           H  
ATOM    627  HD2 TYR A  62       9.691  -9.093  -7.965  1.00 93.11           H  
ATOM    628  HE1 TYR A  62       9.741 -11.324 -12.416  1.00 93.11           H  
ATOM    629  HE2 TYR A  62      11.773 -10.183  -8.783  1.00 93.11           H  
ATOM    630  HH  TYR A  62      12.731 -11.375 -10.469  1.00 93.11           H  
ATOM    631  N   CYS A  63       5.830  -5.540  -9.057  1.00 94.46           N  
ATOM    632  CA  CYS A  63       4.716  -4.779  -8.505  1.00 94.46           C  
ATOM    633  C   CYS A  63       4.106  -5.408  -7.252  1.00 94.46           C  
ATOM    634  O   CYS A  63       2.934  -5.183  -6.955  1.00 94.46           O  
ATOM    635  CB  CYS A  63       3.675  -4.454  -9.582  1.00 94.46           C  
ATOM    636  SG  CYS A  63       4.270  -3.388 -10.912  1.00 94.46           S  
ATOM    637  H   CYS A  63       6.736  -5.094  -9.018  1.00 94.46           H  
ATOM    638  HA  CYS A  63       5.140  -3.835  -8.162  1.00 94.46           H  
ATOM    639  HB2 CYS A  63       2.834  -3.946  -9.110  1.00 94.46           H  
ATOM    640  HB3 CYS A  63       3.305  -5.385 -10.012  1.00 94.46           H  
ATOM    641  N   LYS A  64       4.876  -6.175  -6.481  1.00 95.24           N  
ATOM    642  CA  LYS A  64       4.432  -6.641  -5.174  1.00 95.24           C  
ATOM    643  C   LYS A  64       4.464  -5.459  -4.214  1.00 95.24           C  
ATOM    644  O   LYS A  64       5.504  -4.828  -4.033  1.00 95.24           O  
ATOM    645  CB  LYS A  64       5.316  -7.803  -4.722  1.00 95.24           C  
ATOM    646  CG  LYS A  64       4.539  -8.752  -3.811  1.00 95.24           C  
ATOM    647  CD  LYS A  64       5.439  -9.932  -3.450  1.00 95.24           C  
ATOM    648  CE  LYS A  64       4.651 -10.951  -2.630  1.00 95.24           C  
ATOM    649  NZ  LYS A  64       5.507 -12.109  -2.287  1.00 95.24           N1+
ATOM    650  H   LYS A  64       5.844  -6.308  -6.736  1.00 95.24           H  
ATOM    651  HA  LYS A  64       3.405  -6.992  -5.277  1.00 95.24           H  
ATOM    652  HB2 LYS A  64       5.653  -8.359  -5.597  1.00 95.24           H  
ATOM    653  HB3 LYS A  64       6.191  -7.419  -4.198  1.00 95.24           H  
ATOM    654  HG2 LYS A  64       4.234  -8.228  -2.905  1.00 95.24           H  
ATOM    655  HG3 LYS A  64       3.656  -9.117  -4.335  1.00 95.24           H  
ATOM    656  HD2 LYS A  64       5.802 -10.398  -4.366  1.00 95.24           H  
ATOM    657  HD3 LYS A  64       6.293  -9.566  -2.879  1.00 95.24           H  
ATOM    658  HE2 LYS A  64       4.289 -10.461  -1.726  1.00 95.24           H  
ATOM    659  HE3 LYS A  64       3.786 -11.272  -3.210  1.00 95.24           H  
ATOM    660  HZ1 LYS A  64       4.993 -12.784  -1.740  1.00 95.24           H  
ATOM    661  HZ2 LYS A  64       5.845 -12.547  -3.133  1.00 95.24           H  
ATOM    662  HZ3 LYS A  64       6.306 -11.792  -1.757  1.00 95.24           H  
ATOM    663  N   ALA A  65       3.309  -5.138  -3.643  1.00 95.71           N  
ATOM    664  CA  ALA A  65       3.152  -3.980  -2.779  1.00 95.71           C  
ATOM    665  C   ALA A  65       3.377  -4.337  -1.308  1.00 95.71           C  
ATOM    666  O   ALA A  65       2.841  -5.330  -0.816  1.00 95.71           O  
ATOM    667  CB  ALA A  65       1.774  -3.362  -3.006  1.00 95.71           C  
ATOM    668  H   ALA A  65       2.494  -5.704  -3.834  1.00 95.71           H  
ATOM    669  HA  ALA A  65       3.892  -3.232  -3.065  1.00 95.71           H  
ATOM    670  HB1 ALA A  65       1.646  -3.120  -4.061  1.00 95.71           H  
ATOM    671  HB2 ALA A  65       1.695  -2.452  -2.412  1.00 95.71           H  
ATOM    672  HB3 ALA A  65       0.996  -4.061  -2.695  1.00 95.71           H  
ATOM    673  N   SER A  66       4.100  -3.470  -0.609  1.00 95.48           N  
ATOM    674  CA  SER A  66       4.260  -3.495   0.845  1.00 95.48           C  
ATOM    675  C   SER A  66       4.052  -2.083   1.371  1.00 95.48           C  
ATOM    676  O   SER A  66       4.616  -1.146   0.814  1.00 95.48           O  
ATOM    677  CB  SER A  66       5.660  -3.984   1.224  1.00 95.48           C  
ATOM    678  OG  SER A  66       5.870  -5.308   0.772  1.00 95.48           O  
ATOM    679  H   SER A  66       4.536  -2.707  -1.107  1.00 95.48           H  
ATOM    680  HA  SER A  66       3.524  -4.161   1.296  1.00 95.48           H  
ATOM    681  HB2 SER A  66       5.776  -3.950   2.308  1.00 95.48           H  
ATOM    682  HB3 SER A  66       6.402  -3.326   0.771  1.00 95.48           H  
ATOM    683  HG  SER A  66       6.773  -5.369   0.452  1.00 95.48           H  
ATOM    684  N   CYS A  67       3.251  -1.917   2.421  1.00 96.47           N  
ATOM    685  CA  CYS A  67       2.973  -0.607   3.003  1.00 96.47           C  
ATOM    686  C   CYS A  67       3.259  -0.597   4.502  1.00 96.47           C  
ATOM    687  O   CYS A  67       2.814  -1.485   5.231  1.00 96.47           O  
ATOM    688  CB  CYS A  67       1.521  -0.209   2.743  1.00 96.47           C  
ATOM    689  SG  CYS A  67       0.932  -0.162   1.031  1.00 96.47           S  
ATOM    690  H   CYS A  67       2.863  -2.725   2.887  1.00 96.47           H  
ATOM    691  HA  CYS A  67       3.625   0.141   2.552  1.00 96.47           H  
ATOM    692  HB2 CYS A  67       1.336   0.762   3.203  1.00 96.47           H  
ATOM    693  HB3 CYS A  67       0.913  -0.950   3.261  1.00 96.47           H  
ATOM    694  N   ASP A  68       3.941   0.447   4.954  1.00 96.68           N  
ATOM    695  CA  ASP A  68       4.261   0.684   6.351  1.00 96.68           C  
ATOM    696  C   ASP A  68       3.082   1.326   7.085  1.00 96.68           C  
ATOM    697  O   ASP A  68       2.369   2.188   6.562  1.00 96.68           O  
ATOM    698  CB  ASP A  68       5.511   1.564   6.472  1.00 96.68           C  
ATOM    699  CG  ASP A  68       6.787   0.888   5.963  1.00 96.68           C  
ATOM    700  OD1 ASP A  68       6.873  -0.357   6.059  1.00 96.68           O  
ATOM    701  OD2 ASP A  68       7.679   1.644   5.519  1.00 96.68           O1-
ATOM    702  H   ASP A  68       4.229   1.153   4.291  1.00 96.68           H  
ATOM    703  HA  ASP A  68       4.481  -0.274   6.823  1.00 96.68           H  
ATOM    704  HB2 ASP A  68       5.345   2.493   5.925  1.00 96.68           H  
ATOM    705  HB3 ASP A  68       5.660   1.816   7.522  1.00 96.68           H  
ATOM    706  N   GLY A  69       2.883   0.909   8.336  1.00 95.06           N  
ATOM    707  CA  GLY A  69       1.852   1.469   9.210  1.00 95.06           C  
ATOM    708  C   GLY A  69       0.423   1.034   8.879  1.00 95.06           C  
ATOM    709  O   GLY A  69      -0.518   1.587   9.453  1.00 95.06           O  
ATOM    710  H   GLY A  69       3.510   0.209   8.707  1.00 95.06           H  
ATOM    711  HA2 GLY A  69       1.891   2.557   9.156  1.00 95.06           H  
ATOM    712  HA3 GLY A  69       2.061   1.168  10.236  1.00 95.06           H  
ATOM    713  N   LEU A  70       0.234   0.050   7.990  1.00 95.45           N  
ATOM    714  CA  LEU A  70      -1.088  -0.532   7.774  1.00 95.45           C  
ATOM    715  C   LEU A  70      -1.626  -1.158   9.074  1.00 95.45           C  
ATOM    716  O   LEU A  70      -0.889  -1.868   9.765  1.00 95.45           O  
ATOM    717  CB  LEU A  70      -1.074  -1.573   6.644  1.00 95.45           C  
ATOM    718  CG  LEU A  70      -1.062  -0.993   5.222  1.00 95.45           C  
ATOM    719  CD1 LEU A  70      -1.153  -2.154   4.226  1.00 95.45           C  
ATOM    720  CD2 LEU A  70      -2.239  -0.057   4.928  1.00 95.45           C  
ATOM    721  H   LEU A  70       1.036  -0.357   7.530  1.00 95.45           H  
ATOM    722  HA  LEU A  70      -1.743   0.289   7.484  1.00 95.45           H  
ATOM    723  HB2 LEU A  70      -0.210  -2.225   6.774  1.00 95.45           H  
ATOM    724  HB3 LEU A  70      -1.964  -2.194   6.745  1.00 95.45           H  
ATOM    725  HG  LEU A  70      -0.133  -0.444   5.070  1.00 95.45           H  
ATOM    726 HD11 LEU A  70      -1.178  -1.772   3.206  1.00 95.45           H  
ATOM    727 HD12 LEU A  70      -2.058  -2.736   4.405  1.00 95.45           H  
ATOM    728 HD13 LEU A  70      -0.286  -2.803   4.344  1.00 95.45           H  
ATOM    729 HD21 LEU A  70      -3.173  -0.551   5.194  1.00 95.45           H  
ATOM    730 HD22 LEU A  70      -2.133   0.868   5.496  1.00 95.45           H  
ATOM    731 HD23 LEU A  70      -2.247   0.205   3.870  1.00 95.45           H  
ATOM    732  N   PRO A  71      -2.910  -0.932   9.413  1.00 96.44           N  
ATOM    733  CA  PRO A  71      -3.534  -1.597  10.549  1.00 96.44           C  
ATOM    734  C   PRO A  71      -3.527  -3.125  10.403  1.00 96.44           C  
ATOM    735  O   PRO A  71      -3.501  -3.665   9.298  1.00 96.44           O  
ATOM    736  CB  PRO A  71      -4.958  -1.040  10.633  1.00 96.44           C  
ATOM    737  CG  PRO A  71      -4.889   0.285   9.874  1.00 96.44           C  
ATOM    738  CD  PRO A  71      -3.823   0.031   8.815  1.00 96.44           C  
ATOM    739  HA  PRO A  71      -2.986  -1.320  11.450  1.00 96.44           H  
ATOM    740  HB2 PRO A  71      -5.269  -0.892  11.667  1.00 96.44           H  
ATOM    741  HB3 PRO A  71      -5.651  -1.714  10.129  1.00 96.44           H  
ATOM    742  HG2 PRO A  71      -4.548   1.072  10.546  1.00 96.44           H  
ATOM    743  HG3 PRO A  71      -5.847   0.551   9.426  1.00 96.44           H  
ATOM    744  HD2 PRO A  71      -4.270  -0.401   7.919  1.00 96.44           H  
ATOM    745  HD3 PRO A  71      -3.327   0.971   8.577  1.00 96.44           H  
ATOM    746  N   ALA A  72      -3.606  -3.841  11.526  1.00 96.37           N  
ATOM    747  CA  ALA A  72      -3.639  -5.301  11.517  1.00 96.37           C  
ATOM    748  C   ALA A  72      -4.777  -5.843  10.627  1.00 96.37           C  
ATOM    749  O   ALA A  72      -5.915  -5.378  10.696  1.00 96.37           O  
ATOM    750  CB  ALA A  72      -3.752  -5.810  12.958  1.00 96.37           C  
ATOM    751  H   ALA A  72      -3.638  -3.361  12.414  1.00 96.37           H  
ATOM    752  HA  ALA A  72      -2.692  -5.651  11.106  1.00 96.37           H  
ATOM    753  HB1 ALA A  72      -4.687  -5.468  13.401  1.00 96.37           H  
ATOM    754  HB2 ALA A  72      -2.914  -5.440  13.549  1.00 96.37           H  
ATOM    755  HB3 ALA A  72      -3.735  -6.900  12.964  1.00 96.37           H  
ATOM    756  N   GLY A  73      -4.451  -6.828   9.786  1.00 96.15           N  
ATOM    757  CA  GLY A  73      -5.382  -7.445   8.835  1.00 96.15           C  
ATOM    758  C   GLY A  73      -5.593  -6.663   7.536  1.00 96.15           C  
ATOM    759  O   GLY A  73      -6.192  -7.204   6.612  1.00 96.15           O  
ATOM    760  H   GLY A  73      -3.484  -7.117   9.743  1.00 96.15           H  
ATOM    761  HA2 GLY A  73      -5.013  -8.435   8.569  1.00 96.15           H  
ATOM    762  HA3 GLY A  73      -6.356  -7.561   9.311  1.00 96.15           H  
ATOM    763  N   TRP A  74      -5.098  -5.427   7.429  1.00 97.70           N  
ATOM    764  CA  TRP A  74      -5.130  -4.695   6.166  1.00 97.70           C  
ATOM    765  C   TRP A  74      -4.098  -5.264   5.198  1.00 97.70           C  
ATOM    766  O   TRP A  74      -3.026  -5.720   5.599  1.00 97.70           O  
ATOM    767  CB  TRP A  74      -4.911  -3.196   6.382  1.00 97.70           C  
ATOM    768  CG  TRP A  74      -6.048  -2.451   7.009  1.00 97.70           C  
ATOM    769  CD1 TRP A  74      -6.815  -2.869   8.044  1.00 97.70           C  
ATOM    770  CD2 TRP A  74      -6.562  -1.140   6.636  1.00 97.70           C  
ATOM    771  CE2 TRP A  74      -7.652  -0.822   7.501  1.00 97.70           C  
ATOM    772  CE3 TRP A  74      -6.219  -0.188   5.652  1.00 97.70           C  
ATOM    773  NE1 TRP A  74      -7.773  -1.919   8.328  1.00 97.70           N  
ATOM    774  CZ2 TRP A  74      -8.353   0.389   7.407  1.00 97.70           C  
ATOM    775  CZ3 TRP A  74      -6.891   1.045   5.572  1.00 97.70           C  
ATOM    776  CH2 TRP A  74      -7.955   1.335   6.446  1.00 97.70           C  
ATOM    777  H   TRP A  74      -4.562  -5.030   8.187  1.00 97.70           H  
ATOM    778  HA  TRP A  74      -6.109  -4.829   5.707  1.00 97.70           H  
ATOM    779  HB2 TRP A  74      -4.725  -2.742   5.408  1.00 97.70           H  
ATOM    780  HB3 TRP A  74      -4.010  -3.041   6.975  1.00 97.70           H  
ATOM    781  HD1 TRP A  74      -6.685  -3.800   8.576  1.00 97.70           H  
ATOM    782  HE1 TRP A  74      -8.435  -2.025   9.084  1.00 97.70           H  
ATOM    783  HE3 TRP A  74      -5.410  -0.408   4.971  1.00 97.70           H  
ATOM    784  HZ2 TRP A  74      -9.160   0.603   8.092  1.00 97.70           H  
ATOM    785  HZ3 TRP A  74      -6.579   1.775   4.839  1.00 97.70           H  
ATOM    786  HH2 TRP A  74      -8.456   2.290   6.387  1.00 97.70           H  
ATOM    787  N   THR A  75      -4.422  -5.211   3.912  1.00 97.73           N  
ATOM    788  CA  THR A  75      -3.566  -5.726   2.844  1.00 97.73           C  
ATOM    789  C   THR A  75      -3.295  -4.653   1.803  1.00 97.73           C  
ATOM    790  O   THR A  75      -4.086  -3.727   1.606  1.00 97.73           O  
ATOM    791  CB  THR A  75      -4.150  -6.991   2.193  1.00 97.73           C  
ATOM    792  CG2 THR A  75      -4.309  -8.133   3.197  1.00 97.73           C  
ATOM    793  OG1 THR A  75      -5.412  -6.733   1.628  1.00 97.73           O  
ATOM    794  H   THR A  75      -5.304  -4.797   3.646  1.00 97.73           H  
ATOM    795  HA  THR A  75      -2.600  -6.005   3.264  1.00 97.73           H  
ATOM    796  HB  THR A  75      -3.474  -7.317   1.402  1.00 97.73           H  
ATOM    797  HG1 THR A  75      -5.608  -7.438   1.007  1.00 97.73           H  
ATOM    798 HG21 THR A  75      -5.059  -7.876   3.945  1.00 97.73           H  
ATOM    799 HG22 THR A  75      -4.623  -9.036   2.674  1.00 97.73           H  
ATOM    800 HG23 THR A  75      -3.358  -8.321   3.695  1.00 97.73           H  
ATOM    801  N   ALA A  76      -2.154  -4.789   1.131  1.00 97.31           N  
ATOM    802  CA  ALA A  76      -1.806  -4.025  -0.053  1.00 97.31           C  
ATOM    803  C   ALA A  76      -1.630  -4.988  -1.227  1.00 97.31           C  
ATOM    804  O   ALA A  76      -0.969  -6.017  -1.103  1.00 97.31           O  
ATOM    805  CB  ALA A  76      -0.545  -3.203   0.216  1.00 97.31           C  
ATOM    806  H   ALA A  76      -1.555  -5.576   1.338  1.00 97.31           H  
ATOM    807  HA  ALA A  76      -2.615  -3.334  -0.290  1.00 97.31           H  
ATOM    808  HB1 ALA A  76      -0.701  -2.572   1.092  1.00 97.31           H  
ATOM    809  HB2 ALA A  76      -0.331  -2.572  -0.646  1.00 97.31           H  
ATOM    810  HB3 ALA A  76       0.303  -3.864   0.395  1.00 97.31           H  
ATOM    811  N   GLU A  77      -2.212  -4.644  -2.366  1.00 97.19           N  
ATOM    812  CA  GLU A  77      -2.088  -5.397  -3.608  1.00 97.19           C  
ATOM    813  C   GLU A  77      -1.541  -4.465  -4.676  1.00 97.19           C  
ATOM    814  O   GLU A  77      -2.085  -3.383  -4.902  1.00 97.19           O  
ATOM    815  CB  GLU A  77      -3.436  -5.975  -4.047  1.00 97.19           C  
ATOM    816  CG  GLU A  77      -4.016  -6.970  -3.031  1.00 97.19           C  
ATOM    817  CD  GLU A  77      -5.339  -7.598  -3.496  1.00 97.19           C  
ATOM    818  OE1 GLU A  77      -5.785  -8.543  -2.809  1.00 97.19           O  
ATOM    819  OE2 GLU A  77      -5.907  -7.125  -4.509  1.00 97.19           O1-
ATOM    820  H   GLU A  77      -2.742  -3.785  -2.395  1.00 97.19           H  
ATOM    821  HA  GLU A  77      -1.393  -6.227  -3.478  1.00 97.19           H  
ATOM    822  HB2 GLU A  77      -4.137  -5.155  -4.200  1.00 97.19           H  
ATOM    823  HB3 GLU A  77      -3.292  -6.488  -4.998  1.00 97.19           H  
ATOM    824  HG2 GLU A  77      -3.282  -7.759  -2.861  1.00 97.19           H  
ATOM    825  HG3 GLU A  77      -4.189  -6.458  -2.084  1.00 97.19           H  
ATOM    826  N   GLY A  78      -0.457  -4.872  -5.327  1.00 96.20           N  
ATOM    827  CA  GLY A  78       0.090  -4.138  -6.456  1.00 96.20           C  
ATOM    828  C   GLY A  78      -0.187  -4.859  -7.769  1.00 96.20           C  
ATOM    829  O   GLY A  78      -0.297  -6.082  -7.835  1.00 96.20           O  
ATOM    830  H   GLY A  78      -0.091  -5.797  -5.152  1.00 96.20           H  
ATOM    831  HA2 GLY A  78       1.157  -3.967  -6.316  1.00 96.20           H  
ATOM    832  HA3 GLY A  78      -0.360  -3.146  -6.506  1.00 96.20           H  
ATOM    833  N   THR A  79      -0.366  -4.083  -8.829  1.00 96.47           N  
ATOM    834  CA  THR A  79      -0.604  -4.581 -10.184  1.00 96.47           C  
ATOM    835  C   THR A  79       0.255  -3.788 -11.148  1.00 96.47           C  
ATOM    836  O   THR A  79       0.259  -2.558 -11.101  1.00 96.47           O  
ATOM    837  CB  THR A  79      -2.084  -4.458 -10.571  1.00 96.47           C  
ATOM    838  CG2 THR A  79      -2.400  -5.118 -11.912  1.00 96.47           C  
ATOM    839  OG1 THR A  79      -2.901  -5.082  -9.606  1.00 96.47           O  
ATOM    840  H   THR A  79      -0.379  -3.083  -8.685  1.00 96.47           H  
ATOM    841  HA  THR A  79      -0.315  -5.630 -10.246  1.00 96.47           H  
ATOM    842  HB  THR A  79      -2.358  -3.404 -10.623  1.00 96.47           H  
ATOM    843  HG1 THR A  79      -2.331  -5.609  -9.042  1.00 96.47           H  
ATOM    844 HG21 THR A  79      -3.476  -5.092 -12.085  1.00 96.47           H  
ATOM    845 HG22 THR A  79      -2.063  -6.155 -11.909  1.00 96.47           H  
ATOM    846 HG23 THR A  79      -1.910  -4.579 -12.722  1.00 96.47           H  
ATOM    847  N   GLN A  80       0.969  -4.485 -12.027  1.00 94.85           N  
ATOM    848  CA  GLN A  80       1.706  -3.842 -13.105  1.00 94.85           C  
ATOM    849  C   GLN A  80       0.736  -3.159 -14.066  1.00 94.85           C  
ATOM    850  O   GLN A  80      -0.207  -3.778 -14.559  1.00 94.85           O  
ATOM    851  CB  GLN A  80       2.609  -4.876 -13.790  1.00 94.85           C  
ATOM    852  CG  GLN A  80       3.424  -4.250 -14.929  1.00 94.85           C  
ATOM    853  CD  GLN A  80       4.478  -5.191 -15.501  1.00 94.85           C  
ATOM    854  NE2 GLN A  80       4.932  -4.937 -16.706  1.00 94.85           N  
ATOM    855  OE1 GLN A  80       4.903  -6.166 -14.904  1.00 94.85           O  
ATOM    856  H   GLN A  80       0.931  -5.495 -12.019  1.00 94.85           H  
ATOM    857  HA  GLN A  80       2.341  -3.063 -12.684  1.00 94.85           H  
ATOM    858  HB2 GLN A  80       2.002  -5.689 -14.189  1.00 94.85           H  
ATOM    859  HB3 GLN A  80       3.291  -5.286 -13.045  1.00 94.85           H  
ATOM    860  HG2 GLN A  80       2.747  -3.967 -15.735  1.00 94.85           H  
ATOM    861  HG3 GLN A  80       3.916  -3.344 -14.576  1.00 94.85           H  
ATOM    862 HE21 GLN A  80       4.619  -4.112 -17.198  1.00 94.85           H  
ATOM    863 HE22 GLN A  80       5.675  -5.538 -17.033  1.00 94.85           H  
ATOM    864  N   LEU A  81       0.977  -1.877 -14.314  1.00 90.83           N  
ATOM    865  CA  LEU A  81       0.339  -1.131 -15.383  1.00 90.83           C  
ATOM    866  C   LEU A  81       1.169  -1.328 -16.652  1.00 90.83           C  
ATOM    867  O   LEU A  81       2.402  -1.279 -16.619  1.00 90.83           O  
ATOM    868  CB  LEU A  81       0.189   0.343 -14.989  1.00 90.83           C  
ATOM    869  CG  LEU A  81      -0.629   0.588 -13.707  1.00 90.83           C  
ATOM    870  CD1 LEU A  81      -0.657   2.094 -13.434  1.00 90.83           C  
ATOM    871  CD2 LEU A  81      -2.066   0.071 -13.838  1.00 90.83           C  
ATOM    872  H   LEU A  81       1.790  -1.446 -13.898  1.00 90.83           H  
ATOM    873  HA  LEU A  81      -0.653  -1.541 -15.572  1.00 90.83           H  
ATOM    874  HB2 LEU A  81      -0.283   0.869 -15.820  1.00 90.83           H  
ATOM    875  HB3 LEU A  81       1.186   0.765 -14.862  1.00 90.83           H  
ATOM    876  HG  LEU A  81      -0.155   0.098 -12.857  1.00 90.83           H  
ATOM    877 HD11 LEU A  81      -1.305   2.333 -12.591  1.00 90.83           H  
ATOM    878 HD12 LEU A  81       0.356   2.426 -13.207  1.00 90.83           H  
ATOM    879 HD13 LEU A  81      -1.021   2.623 -14.315  1.00 90.83           H  
ATOM    880 HD21 LEU A  81      -2.517   0.465 -14.748  1.00 90.83           H  
ATOM    881 HD22 LEU A  81      -2.663   0.377 -12.979  1.00 90.83           H  
ATOM    882 HD23 LEU A  81      -2.056  -1.018 -13.884  1.00 90.83           H  
ATOM    883  N   ASN A  82       0.466  -1.634 -17.733  1.00 74.12           N  
ATOM    884  CA  ASN A  82       1.019  -1.868 -19.059  1.00 74.12           C  
ATOM    885  C   ASN A  82       1.409  -0.571 -19.770  1.00 74.12           C  
ATOM    886  O   ASN A  82       0.756   0.469 -19.532  1.00 74.12           O  
ATOM    887  CB  ASN A  82       0.021  -2.717 -19.873  1.00 74.12           C  
ATOM    888  CG  ASN A  82      -1.402  -2.170 -19.972  1.00 74.12           C  
ATOM    889  ND2 ASN A  82      -2.169  -2.682 -20.904  1.00 74.12           N  
ATOM    890  OD1 ASN A  82      -1.910  -1.385 -19.188  1.00 74.12           O  
ATOM    891  OXT ASN A  82       2.353  -0.693 -20.576  1.00 74.12           O1-
ATOM    892  H   ASN A  82      -0.535  -1.501 -17.703  1.00 74.12           H  
ATOM    893  HA  ASN A  82       1.954  -2.419 -18.961  1.00 74.12           H  
ATOM    894  HB2 ASN A  82       0.421  -2.813 -20.882  1.00 74.12           H  
ATOM    895  HB3 ASN A  82      -0.038  -3.711 -19.431  1.00 74.12           H  
ATOM    896 HD21 ASN A  82      -1.769  -3.301 -21.594  1.00 74.12           H  
ATOM    897 HD22 ASN A  82      -3.091  -2.275 -20.964  1.00 74.12           H  
END
