# Supplementary material for: The structural landscape and diversity of Pyricularia oryzae MAX effectors revisited
Source: PLoS Pathog. 2024 May 6;20(5):e1012176. doi: 10.1371/journal.ppat.1012176 (PMC11132498; doi:10.1371/journal.ppat.1012176)
Supplement: S1 File — (ZIP) [file ppat.1012176.s018.zip › Supplementary_Data/MAX57.pdb]

ATOM      1  N   MET A  19      29.317  12.593 -15.428  1.00 34.95           N  
ATOM      2  CA  MET A  19      28.804  11.221 -15.324  1.00 34.95           C  
ATOM      3  C   MET A  19      30.014  10.294 -15.284  1.00 34.95           C  
ATOM      4  O   MET A  19      30.794  10.233 -16.233  1.00 34.95           O  
ATOM      5  CB  MET A  19      27.816  10.881 -16.454  1.00 34.95           C  
ATOM      6  CG  MET A  19      26.475  11.609 -16.261  1.00 34.95           C  
ATOM      7  SD  MET A  19      25.008  10.567 -16.486  1.00 34.95           S  
ATOM      8  CE  MET A  19      24.507  10.997 -18.173  1.00 34.95           C  
ATOM      9  H   MET A  19      30.067  12.724 -16.092  1.00 34.95           H  
ATOM     10  HA  MET A  19      28.270  11.092 -14.382  1.00 34.95           H  
ATOM     11  HB2 MET A  19      28.242  11.131 -17.425  1.00 34.95           H  
ATOM     12  HB3 MET A  19      27.633   9.806 -16.427  1.00 34.95           H  
ATOM     13  HG2 MET A  19      26.424  11.987 -15.240  1.00 34.95           H  
ATOM     14  HG3 MET A  19      26.423  12.467 -16.931  1.00 34.95           H  
ATOM     15  HE1 MET A  19      23.624  10.419 -18.445  1.00 34.95           H  
ATOM     16  HE2 MET A  19      25.315  10.767 -18.867  1.00 34.95           H  
ATOM     17  HE3 MET A  19      24.268  12.059 -18.226  1.00 34.95           H  
ATOM     18  N   PHE A  20      30.239   9.700 -14.116  1.00 42.92           N  
ATOM     19  CA  PHE A  20      31.458   8.982 -13.781  1.00 42.92           C  
ATOM     20  C   PHE A  20      31.525   7.615 -14.483  1.00 42.92           C  
ATOM     21  O   PHE A  20      30.652   6.774 -14.318  1.00 42.92           O  
ATOM     22  CB  PHE A  20      31.572   8.873 -12.250  1.00 42.92           C  
ATOM     23  CG  PHE A  20      32.153  10.110 -11.579  1.00 42.92           C  
ATOM     24  CD1 PHE A  20      33.541  10.181 -11.349  1.00 42.92           C  
ATOM     25  CD2 PHE A  20      31.327  11.177 -11.170  1.00 42.92           C  
ATOM     26  CE1 PHE A  20      34.101  11.305 -10.715  1.00 42.92           C  
ATOM     27  CE2 PHE A  20      31.889  12.303 -10.537  1.00 42.92           C  
ATOM     28  CZ  PHE A  20      33.275  12.366 -10.308  1.00 42.92           C  
ATOM     29  H   PHE A  20      29.528   9.751 -13.401  1.00 42.92           H  
ATOM     30  HA  PHE A  20      32.309   9.571 -14.124  1.00 42.92           H  
ATOM     31  HB2 PHE A  20      32.223   8.031 -12.015  1.00 42.92           H  
ATOM     32  HB3 PHE A  20      30.597   8.645 -11.820  1.00 42.92           H  
ATOM     33  HD1 PHE A  20      34.182   9.363 -11.643  1.00 42.92           H  
ATOM     34  HD2 PHE A  20      30.259  11.122 -11.316  1.00 42.92           H  
ATOM     35  HE1 PHE A  20      35.163  11.347 -10.526  1.00 42.92           H  
ATOM     36  HE2 PHE A  20      31.252  13.107 -10.198  1.00 42.92           H  
ATOM     37  HZ  PHE A  20      33.703  13.220  -9.804  1.00 42.92           H  
ATOM     38  N   GLY A  21      32.594   7.453 -15.271  1.00 36.41           N  
ATOM     39  CA  GLY A  21      33.368   6.241 -15.575  1.00 36.41           C  
ATOM     40  C   GLY A  21      32.677   4.876 -15.671  1.00 36.41           C  
ATOM     41  O   GLY A  21      32.475   4.207 -14.663  1.00 36.41           O  
ATOM     42  H   GLY A  21      33.084   8.313 -15.472  1.00 36.41           H  
ATOM     43  HA2 GLY A  21      33.902   6.412 -16.509  1.00 36.41           H  
ATOM     44  HA3 GLY A  21      34.128   6.139 -14.800  1.00 36.41           H  
ATOM     45  N   ARG A  22      32.535   4.362 -16.903  1.00 40.24           N  
ATOM     46  CA  ARG A  22      32.481   2.909 -17.150  1.00 40.24           C  
ATOM     47  C   ARG A  22      33.833   2.290 -16.787  1.00 40.24           C  
ATOM     48  O   ARG A  22      34.862   2.732 -17.303  1.00 40.24           O  
ATOM     49  CB  ARG A  22      32.170   2.584 -18.623  1.00 40.24           C  
ATOM     50  CG  ARG A  22      30.780   3.030 -19.089  1.00 40.24           C  
ATOM     51  CD  ARG A  22      30.541   2.589 -20.542  1.00 40.24           C  
ATOM     52  NE  ARG A  22      29.570   3.472 -21.214  1.00 40.24           N  
ATOM     53  CZ  ARG A  22      29.251   3.462 -22.496  1.00 40.24           C  
ATOM     54  NH1 ARG A  22      29.691   2.547 -23.313  1.00 40.24           N1+
ATOM     55  NH2 ARG A  22      28.472   4.386 -22.986  1.00 40.24           N  
ATOM     56  H   ARG A  22      32.753   4.965 -17.683  1.00 40.24           H  
ATOM     57  HA  ARG A  22      31.717   2.467 -16.510  1.00 40.24           H  
ATOM     58  HB2 ARG A  22      32.926   3.049 -19.256  1.00 40.24           H  
ATOM     59  HB3 ARG A  22      32.240   1.505 -18.752  1.00 40.24           H  
ATOM     60  HG2 ARG A  22      30.011   2.603 -18.445  1.00 40.24           H  
ATOM     61  HG3 ARG A  22      30.730   4.117 -19.026  1.00 40.24           H  
ATOM     62  HD2 ARG A  22      30.185   1.559 -20.544  1.00 40.24           H  
ATOM     63  HD3 ARG A  22      31.485   2.635 -21.085  1.00 40.24           H  
ATOM     64  HE  ARG A  22      29.119   4.167 -20.636  1.00 40.24           H  
ATOM     65 HH11 ARG A  22      29.420   2.543 -24.286  1.00 40.24           H  
ATOM     66 HH12 ARG A  22      30.262   1.799 -22.944  1.00 40.24           H  
ATOM     67 HH21 ARG A  22      28.086   5.100 -22.385  1.00 40.24           H  
ATOM     68 HH22 ARG A  22      28.216   4.366 -23.962  1.00 40.24           H  
ATOM     69  N   ARG A  23      33.847   1.252 -15.946  1.00 44.33           N  
ATOM     70  CA  ARG A  23      35.036   0.402 -15.787  1.00 44.33           C  
ATOM     71  C   ARG A  23      35.247  -0.452 -17.037  1.00 44.33           C  
ATOM     72  O   ARG A  23      34.316  -0.773 -17.770  1.00 44.33           O  
ATOM     73  CB  ARG A  23      34.967  -0.470 -14.528  1.00 44.33           C  
ATOM     74  CG  ARG A  23      35.026   0.349 -13.232  1.00 44.33           C  
ATOM     75  CD  ARG A  23      35.289  -0.608 -12.066  1.00 44.33           C  
ATOM     76  NE  ARG A  23      34.911  -0.019 -10.771  1.00 44.33           N  
ATOM     77  CZ  ARG A  23      35.001  -0.631  -9.604  1.00 44.33           C  
ATOM     78  NH1 ARG A  23      35.560  -1.804  -9.483  1.00 44.33           N1+
ATOM     79  NH2 ARG A  23      34.518  -0.074  -8.529  1.00 44.33           N  
ATOM     80  H   ARG A  23      32.969   0.936 -15.560  1.00 44.33           H  
ATOM     81  HA  ARG A  23      35.906   1.054 -15.700  1.00 44.33           H  
ATOM     82  HB2 ARG A  23      35.814  -1.157 -14.540  1.00 44.33           H  
ATOM     83  HB3 ARG A  23      34.056  -1.067 -14.545  1.00 44.33           H  
ATOM     84  HG2 ARG A  23      34.072   0.857 -13.091  1.00 44.33           H  
ATOM     85  HG3 ARG A  23      35.827   1.087 -13.280  1.00 44.33           H  
ATOM     86  HD2 ARG A  23      34.698  -1.511 -12.219  1.00 44.33           H  
ATOM     87  HD3 ARG A  23      36.343  -0.886 -12.065  1.00 44.33           H  
ATOM     88  HE  ARG A  23      34.441   0.875 -10.792  1.00 44.33           H  
ATOM     89 HH11 ARG A  23      35.849  -2.290 -10.319  1.00 44.33           H  
ATOM     90 HH12 ARG A  23      35.600  -2.276  -8.591  1.00 44.33           H  
ATOM     91 HH21 ARG A  23      34.582  -0.549  -7.640  1.00 44.33           H  
ATOM     92 HH22 ARG A  23      34.048   0.818  -8.586  1.00 44.33           H  
ATOM     93  N   ARG A  24      36.512  -0.783 -17.283  1.00 50.53           N  
ATOM     94  CA  ARG A  24      37.024  -1.424 -18.503  1.00 50.53           C  
ATOM     95  C   ARG A  24      36.759  -2.943 -18.567  1.00 50.53           C  
ATOM     96  O   ARG A  24      37.185  -3.577 -19.521  1.00 50.53           O  
ATOM     97  CB  ARG A  24      38.525  -1.060 -18.616  1.00 50.53           C  
ATOM     98  CG  ARG A  24      38.964  -0.673 -20.037  1.00 50.53           C  
ATOM     99  CD  ARG A  24      40.470  -0.355 -20.111  1.00 50.53           C  
ATOM    100  NE  ARG A  24      40.822   1.000 -19.621  1.00 50.53           N  
ATOM    101  CZ  ARG A  24      42.032   1.420 -19.279  1.00 50.53           C  
ATOM    102  NH1 ARG A  24      43.057   0.616 -19.225  1.00 50.53           N1+
ATOM    103  NH2 ARG A  24      42.246   2.673 -18.985  1.00 50.53           N  
ATOM    104  H   ARG A  24      37.185  -0.529 -16.574  1.00 50.53           H  
ATOM    105  HA  ARG A  24      36.486  -1.005 -19.353  1.00 50.53           H  
ATOM    106  HB2 ARG A  24      39.123  -1.901 -18.267  1.00 50.53           H  
ATOM    107  HB3 ARG A  24      38.748  -0.210 -17.971  1.00 50.53           H  
ATOM    108  HG2 ARG A  24      38.388   0.183 -20.388  1.00 50.53           H  
ATOM    109  HG3 ARG A  24      38.761  -1.517 -20.696  1.00 50.53           H  
ATOM    110  HD2 ARG A  24      40.773  -0.429 -21.155  1.00 50.53           H  
ATOM    111  HD3 ARG A  24      41.013  -1.119 -19.554  1.00 50.53           H  
ATOM    112  HE  ARG A  24      40.084   1.690 -19.633  1.00 50.53           H  
ATOM    113 HH11 ARG A  24      43.976   0.955 -18.980  1.00 50.53           H  
ATOM    114 HH12 ARG A  24      42.931  -0.356 -19.469  1.00 50.53           H  
ATOM    115 HH21 ARG A  24      41.497   3.349 -19.039  1.00 50.53           H  
ATOM    116 HH22 ARG A  24      43.176   2.981 -18.738  1.00 50.53           H  
ATOM    117  N   ASP A  25      36.089  -3.521 -17.568  1.00 52.66           N  
ATOM    118  CA  ASP A  25      35.906  -4.968 -17.370  1.00 52.66           C  
ATOM    119  C   ASP A  25      34.512  -5.498 -17.755  1.00 52.66           C  
ATOM    120  O   ASP A  25      34.275  -6.703 -17.669  1.00 52.66           O  
ATOM    121  CB  ASP A  25      36.255  -5.325 -15.911  1.00 52.66           C  
ATOM    122  CG  ASP A  25      35.342  -4.679 -14.859  1.00 52.66           C  
ATOM    123  OD1 ASP A  25      34.502  -3.833 -15.247  1.00 52.66           O  
ATOM    124  OD2 ASP A  25      35.552  -4.972 -13.664  1.00 52.66           O1-
ATOM    125  H   ASP A  25      35.683  -2.943 -16.846  1.00 52.66           H  
ATOM    126  HA  ASP A  25      36.614  -5.497 -18.008  1.00 52.66           H  
ATOM    127  HB2 ASP A  25      36.214  -6.408 -15.794  1.00 52.66           H  
ATOM    128  HB3 ASP A  25      37.282  -5.015 -15.716  1.00 52.66           H  
ATOM    129  N   GLY A  26      33.588  -4.625 -18.177  1.00 51.53           N  
ATOM    130  CA  GLY A  26      32.251  -5.004 -18.655  1.00 51.53           C  
ATOM    131  C   GLY A  26      31.354  -5.686 -17.613  1.00 51.53           C  
ATOM    132  O   GLY A  26      30.229  -6.061 -17.938  1.00 51.53           O  
ATOM    133  H   GLY A  26      33.825  -3.644 -18.137  1.00 51.53           H  
ATOM    134  HA2 GLY A  26      31.735  -4.110 -19.003  1.00 51.53           H  
ATOM    135  HA3 GLY A  26      32.360  -5.690 -19.495  1.00 51.53           H  
ATOM    136  N   ARG A  27      31.816  -5.844 -16.366  1.00 49.37           N  
ATOM    137  CA  ARG A  27      31.055  -6.443 -15.269  1.00 49.37           C  
ATOM    138  C   ARG A  27      30.522  -5.341 -14.364  1.00 49.37           C  
ATOM    139  O   ARG A  27      31.245  -4.720 -13.594  1.00 49.37           O  
ATOM    140  CB  ARG A  27      31.890  -7.502 -14.532  1.00 49.37           C  
ATOM    141  CG  ARG A  27      31.849  -8.829 -15.309  1.00 49.37           C  
ATOM    142  CD  ARG A  27      32.500  -9.987 -14.541  1.00 49.37           C  
ATOM    143  NE  ARG A  27      33.929 -10.143 -14.866  1.00 49.37           N  
ATOM    144  CZ  ARG A  27      34.729 -11.086 -14.401  1.00 49.37           C  
ATOM    145  NH1 ARG A  27      34.342 -11.928 -13.481  1.00 49.37           N1+
ATOM    146  NH2 ARG A  27      35.942 -11.207 -14.858  1.00 49.37           N  
ATOM    147  H   ARG A  27      32.728  -5.466 -16.154  1.00 49.37           H  
ATOM    148  HA  ARG A  27      30.181  -6.948 -15.681  1.00 49.37           H  
ATOM    149  HB2 ARG A  27      32.917  -7.159 -14.408  1.00 49.37           H  
ATOM    150  HB3 ARG A  27      31.455  -7.664 -13.546  1.00 49.37           H  
ATOM    151  HG2 ARG A  27      30.804  -9.095 -15.472  1.00 49.37           H  
ATOM    152  HG3 ARG A  27      32.321  -8.710 -16.284  1.00 49.37           H  
ATOM    153  HD2 ARG A  27      31.981 -10.903 -14.824  1.00 49.37           H  
ATOM    154  HD3 ARG A  27      32.365  -9.833 -13.471  1.00 49.37           H  
ATOM    155  HE  ARG A  27      34.310  -9.488 -15.535  1.00 49.37           H  
ATOM    156 HH11 ARG A  27      34.965 -12.645 -13.137  1.00 49.37           H  
ATOM    157 HH12 ARG A  27      33.407 -11.840 -13.109  1.00 49.37           H  
ATOM    158 HH21 ARG A  27      36.554 -11.929 -14.505  1.00 49.37           H  
ATOM    159 HH22 ARG A  27      36.273 -10.568 -15.567  1.00 49.37           H  
ATOM    160  N   MET A  28      29.223  -5.114 -14.503  1.00 46.20           N  
ATOM    161  CA  MET A  28      28.444  -4.152 -13.730  1.00 46.20           C  
ATOM    162  C   MET A  28      28.347  -4.616 -12.260  1.00 46.20           C  
ATOM    163  O   MET A  28      28.066  -5.798 -12.030  1.00 46.20           O  
ATOM    164  CB  MET A  28      27.068  -4.034 -14.410  1.00 46.20           C  
ATOM    165  CG  MET A  28      26.578  -2.598 -14.551  1.00 46.20           C  
ATOM    166  SD  MET A  28      25.347  -2.403 -15.868  1.00 46.20           S  
ATOM    167  CE  MET A  28      24.810  -0.721 -15.471  1.00 46.20           C  
ATOM    168  H   MET A  28      28.728  -5.658 -15.195  1.00 46.20           H  
ATOM    169  HA  MET A  28      28.957  -3.192 -13.787  1.00 46.20           H  
ATOM    170  HB2 MET A  28      26.322  -4.614 -13.866  1.00 46.20           H  
ATOM    171  HB3 MET A  28      27.126  -4.444 -15.418  1.00 46.20           H  
ATOM    172  HG2 MET A  28      26.132  -2.300 -13.602  1.00 46.20           H  
ATOM    173  HG3 MET A  28      27.416  -1.934 -14.766  1.00 46.20           H  
ATOM    174  HE1 MET A  28      24.050  -0.399 -16.182  1.00 46.20           H  
ATOM    175  HE2 MET A  28      25.664  -0.044 -15.507  1.00 46.20           H  
ATOM    176  HE3 MET A  28      24.394  -0.702 -14.464  1.00 46.20           H  
ATOM    177  N   PRO A  29      28.600  -3.749 -11.261  1.00 51.14           N  
ATOM    178  CA  PRO A  29      28.589  -4.141  -9.856  1.00 51.14           C  
ATOM    179  C   PRO A  29      27.202  -4.630  -9.385  1.00 51.14           C  
ATOM    180  O   PRO A  29      26.180  -4.168  -9.893  1.00 51.14           O  
ATOM    181  CB  PRO A  29      29.067  -2.917  -9.079  1.00 51.14           C  
ATOM    182  CG  PRO A  29      28.763  -1.742 -10.005  1.00 51.14           C  
ATOM    183  CD  PRO A  29      28.947  -2.345 -11.394  1.00 51.14           C  
ATOM    184  HA  PRO A  29      29.322  -4.940  -9.739  1.00 51.14           H  
ATOM    185  HB2 PRO A  29      30.142  -2.983  -8.914  1.00 51.14           H  
ATOM    186  HB3 PRO A  29      28.534  -2.833  -8.131  1.00 51.14           H  
ATOM    187  HG2 PRO A  29      27.723  -1.444  -9.872  1.00 51.14           H  
ATOM    188  HG3 PRO A  29      29.430  -0.897  -9.834  1.00 51.14           H  
ATOM    189  HD2 PRO A  29      29.989  -2.257 -11.701  1.00 51.14           H  
ATOM    190  HD3 PRO A  29      28.300  -1.842 -12.112  1.00 51.14           H  
ATOM    191  N   PRO A  30      27.126  -5.531  -8.383  1.00 52.11           N  
ATOM    192  CA  PRO A  30      25.875  -6.183  -7.969  1.00 52.11           C  
ATOM    193  C   PRO A  30      24.749  -5.224  -7.551  1.00 52.11           C  
ATOM    194  O   PRO A  30      23.577  -5.532  -7.743  1.00 52.11           O  
ATOM    195  CB  PRO A  30      26.256  -7.099  -6.802  1.00 52.11           C  
ATOM    196  CG  PRO A  30      27.737  -7.384  -7.026  1.00 52.11           C  
ATOM    197  CD  PRO A  30      28.254  -6.099  -7.660  1.00 52.11           C  
ATOM    198  HA  PRO A  30      25.521  -6.802  -8.794  1.00 52.11           H  
ATOM    199  HB2 PRO A  30      25.665  -8.015  -6.800  1.00 52.11           H  
ATOM    200  HB3 PRO A  30      26.136  -6.572  -5.855  1.00 52.11           H  
ATOM    201  HG2 PRO A  30      27.845  -8.207  -7.733  1.00 52.11           H  
ATOM    202  HG3 PRO A  30      28.252  -7.611  -6.092  1.00 52.11           H  
ATOM    203  HD2 PRO A  30      29.089  -6.347  -8.314  1.00 52.11           H  
ATOM    204  HD3 PRO A  30      28.574  -5.404  -6.884  1.00 52.11           H  
ATOM    205  N   TRP A  31      25.088  -4.049  -7.012  1.00 49.31           N  
ATOM    206  CA  TRP A  31      24.118  -3.037  -6.574  1.00 49.31           C  
ATOM    207  C   TRP A  31      23.545  -2.179  -7.716  1.00 49.31           C  
ATOM    208  O   TRP A  31      22.600  -1.428  -7.489  1.00 49.31           O  
ATOM    209  CB  TRP A  31      24.769  -2.166  -5.494  1.00 49.31           C  
ATOM    210  CG  TRP A  31      26.024  -1.471  -5.925  1.00 49.31           C  
ATOM    211  CD1 TRP A  31      26.082  -0.308  -6.610  1.00 49.31           C  
ATOM    212  CD2 TRP A  31      27.407  -1.910  -5.766  1.00 49.31           C  
ATOM    213  CE2 TRP A  31      28.260  -0.930  -6.359  1.00 49.31           C  
ATOM    214  CE3 TRP A  31      28.022  -3.050  -5.204  1.00 49.31           C  
ATOM    215  NE1 TRP A  31      27.397   0.013  -6.876  1.00 49.31           N  
ATOM    216  CZ2 TRP A  31      29.656  -1.065  -6.375  1.00 49.31           C  
ATOM    217  CZ3 TRP A  31      29.422  -3.200  -5.225  1.00 49.31           C  
ATOM    218  CH2 TRP A  31      30.238  -2.211  -5.804  1.00 49.31           C  
ATOM    219  H   TRP A  31      26.068  -3.825  -6.917  1.00 49.31           H  
ATOM    220  HA  TRP A  31      23.265  -3.543  -6.122  1.00 49.31           H  
ATOM    221  HB2 TRP A  31      24.050  -1.419  -5.159  1.00 49.31           H  
ATOM    222  HB3 TRP A  31      25.002  -2.795  -4.634  1.00 49.31           H  
ATOM    223  HD1 TRP A  31      25.221   0.264  -6.925  1.00 49.31           H  
ATOM    224  HE1 TRP A  31      27.661   0.811  -7.436  1.00 49.31           H  
ATOM    225  HE3 TRP A  31      27.407  -3.803  -4.734  1.00 49.31           H  
ATOM    226  HZ2 TRP A  31      30.266  -0.300  -6.832  1.00 49.31           H  
ATOM    227  HZ3 TRP A  31      29.875  -4.070  -4.773  1.00 49.31           H  
ATOM    228  HH2 TRP A  31      31.312  -2.331  -5.799  1.00 49.31           H  
ATOM    229  N   GLU A  32      24.070  -2.287  -8.942  1.00 41.94           N  
ATOM    230  CA  GLU A  32      23.524  -1.607 -10.130  1.00 41.94           C  
ATOM    231  C   GLU A  32      22.411  -2.409 -10.831  1.00 41.94           C  
ATOM    232  O   GLU A  32      21.723  -1.872 -11.695  1.00 41.94           O  
ATOM    233  CB  GLU A  32      24.653  -1.223 -11.105  1.00 41.94           C  
ATOM    234  CG  GLU A  32      25.357   0.073 -10.668  1.00 41.94           C  
ATOM    235  CD  GLU A  32      26.498   0.510 -11.606  1.00 41.94           C  
ATOM    236  OE1 GLU A  32      27.209   1.466 -11.226  1.00 41.94           O  
ATOM    237  OE2 GLU A  32      26.695  -0.114 -12.672  1.00 41.94           O1-
ATOM    238  H   GLU A  32      24.850  -2.911  -9.089  1.00 41.94           H  
ATOM    239  HA  GLU A  32      23.044  -0.680  -9.816  1.00 41.94           H  
ATOM    240  HB2 GLU A  32      25.373  -2.037 -11.182  1.00 41.94           H  
ATOM    241  HB3 GLU A  32      24.223  -1.051 -12.092  1.00 41.94           H  
ATOM    242  HG2 GLU A  32      25.756  -0.067  -9.663  1.00 41.94           H  
ATOM    243  HG3 GLU A  32      24.616   0.871 -10.621  1.00 41.94           H  
ATOM    244  N   TRP A  33      22.152  -3.657 -10.416  1.00 47.01           N  
ATOM    245  CA  TRP A  33      21.023  -4.470 -10.905  1.00 47.01           C  
ATOM    246  C   TRP A  33      19.730  -4.260 -10.115  1.00 47.01           C  
ATOM    247  O   TRP A  33      18.760  -5.005 -10.271  1.00 47.01           O  
ATOM    248  CB  TRP A  33      21.412  -5.947 -10.936  1.00 47.01           C  
ATOM    249  CG  TRP A  33      22.567  -6.230 -11.831  1.00 47.01           C  
ATOM    250  CD1 TRP A  33      23.851  -6.342 -11.431  1.00 47.01           C  
ATOM    251  CD2 TRP A  33      22.579  -6.353 -13.283  1.00 47.01           C  
ATOM    252  CE2 TRP A  33      23.928  -6.571 -13.696  1.00 47.01           C  
ATOM    253  CE3 TRP A  33      21.593  -6.282 -14.292  1.00 47.01           C  
ATOM    254  NE1 TRP A  33      24.662  -6.550 -12.527  1.00 47.01           N  
ATOM    255  CZ2 TRP A  33      24.279  -6.730 -15.044  1.00 47.01           C  
ATOM    256  CZ3 TRP A  33      21.937  -6.435 -15.649  1.00 47.01           C  
ATOM    257  CH2 TRP A  33      23.274  -6.662 -16.024  1.00 47.01           C  
ATOM    258  H   TRP A  33      22.757  -4.060  -9.716  1.00 47.01           H  
ATOM    259  HA  TRP A  33      20.805  -4.171 -11.930  1.00 47.01           H  
ATOM    260  HB2 TRP A  33      21.648  -6.278  -9.924  1.00 47.01           H  
ATOM    261  HB3 TRP A  33      20.567  -6.536 -11.292  1.00 47.01           H  
ATOM    262  HD1 TRP A  33      24.184  -6.239 -10.409  1.00 47.01           H  
ATOM    263  HE1 TRP A  33      25.669  -6.588 -12.465  1.00 47.01           H  
ATOM    264  HE3 TRP A  33      20.566  -6.103 -14.010  1.00 47.01           H  
ATOM    265  HZ2 TRP A  33      25.310  -6.887 -15.323  1.00 47.01           H  
ATOM    266  HZ3 TRP A  33      21.171  -6.374 -16.408  1.00 47.01           H  
ATOM    267  HH2 TRP A  33      23.529  -6.772 -17.068  1.00 47.01           H  
ATOM    268  N   VAL A  34      19.689  -3.247  -9.253  1.00 50.32           N  
ATOM    269  CA  VAL A  34      18.479  -2.900  -8.522  1.00 50.32           C  
ATOM    270  C   VAL A  34      17.516  -2.223  -9.493  1.00 50.32           C  
ATOM    271  O   VAL A  34      17.556  -1.013  -9.713  1.00 50.32           O  
ATOM    272  CB  VAL A  34      18.815  -2.043  -7.298  1.00 50.32           C  
ATOM    273  CG1 VAL A  34      17.546  -1.680  -6.537  1.00 50.32           C  
ATOM    274  CG2 VAL A  34      19.723  -2.802  -6.319  1.00 50.32           C  
ATOM    275  H   VAL A  34      20.502  -2.654  -9.169  1.00 50.32           H  
ATOM    276  HA  VAL A  34      18.011  -3.816  -8.160  1.00 50.32           H  
ATOM    277  HB  VAL A  34      19.317  -1.129  -7.615  1.00 50.32           H  
ATOM    278 HG11 VAL A  34      17.061  -2.579  -6.159  1.00 50.32           H  
ATOM    279 HG12 VAL A  34      16.859  -1.120  -7.171  1.00 50.32           H  
ATOM    280 HG13 VAL A  34      17.845  -1.025  -5.719  1.00 50.32           H  
ATOM    281 HG21 VAL A  34      19.233  -3.711  -5.972  1.00 50.32           H  
ATOM    282 HG22 VAL A  34      19.956  -2.167  -5.464  1.00 50.32           H  
ATOM    283 HG23 VAL A  34      20.661  -3.072  -6.803  1.00 50.32           H  
ATOM    284  N   THR A  35      16.629  -3.012 -10.098  1.00 51.91           N  
ATOM    285  CA  THR A  35      15.515  -2.464 -10.870  1.00 51.91           C  
ATOM    286  C   THR A  35      14.541  -1.820  -9.891  1.00 51.91           C  
ATOM    287  O   THR A  35      13.736  -2.508  -9.253  1.00 51.91           O  
ATOM    288  CB  THR A  35      14.817  -3.511 -11.753  1.00 51.91           C  
ATOM    289  CG2 THR A  35      15.762  -4.107 -12.795  1.00 51.91           C  
ATOM    290  OG1 THR A  35      14.283  -4.560 -10.975  1.00 51.91           O  
ATOM    291  H   THR A  35      16.739  -4.013 -10.018  1.00 51.91           H  
ATOM    292  HA  THR A  35      15.896  -1.687 -11.533  1.00 51.91           H  
ATOM    293  HB  THR A  35      13.997  -3.019 -12.275  1.00 51.91           H  
ATOM    294  HG1 THR A  35      14.028  -4.146 -10.147  1.00 51.91           H  
ATOM    295 HG21 THR A  35      15.210  -4.795 -13.435  1.00 51.91           H  
ATOM    296 HG22 THR A  35      16.570  -4.651 -12.305  1.00 51.91           H  
ATOM    297 HG23 THR A  35      16.186  -3.312 -13.408  1.00 51.91           H  
ATOM    298  N   TRP A  36      14.637  -0.503  -9.742  1.00 53.21           N  
ATOM    299  CA  TRP A  36      13.621   0.297  -9.074  1.00 53.21           C  
ATOM    300  C   TRP A  36      12.293   0.049  -9.783  1.00 53.21           C  
ATOM    301  O   TRP A  36      12.188   0.220 -10.998  1.00 53.21           O  
ATOM    302  CB  TRP A  36      14.023   1.774  -9.110  1.00 53.21           C  
ATOM    303  CG  TRP A  36      15.320   2.057  -8.418  1.00 53.21           C  
ATOM    304  CD1 TRP A  36      16.548   2.001  -8.984  1.00 53.21           C  
ATOM    305  CD2 TRP A  36      15.545   2.378  -7.012  1.00 53.21           C  
ATOM    306  CE2 TRP A  36      16.951   2.493  -6.796  1.00 53.21           C  
ATOM    307  CE3 TRP A  36      14.703   2.579  -5.897  1.00 53.21           C  
ATOM    308  NE1 TRP A  36      17.512   2.250  -8.030  1.00 53.21           N  
ATOM    309  CZ2 TRP A  36      17.496   2.787  -5.540  1.00 53.21           C  
ATOM    310  CZ3 TRP A  36      15.239   2.890  -4.633  1.00 53.21           C  
ATOM    311  CH2 TRP A  36      16.631   2.990  -4.452  1.00 53.21           C  
ATOM    312  H   TRP A  36      15.425  -0.026 -10.158  1.00 53.21           H  
ATOM    313  HA  TRP A  36      13.540  -0.017  -8.034  1.00 53.21           H  
ATOM    314  HB2 TRP A  36      13.240   2.362  -8.631  1.00 53.21           H  
ATOM    315  HB3 TRP A  36      14.097   2.105 -10.146  1.00 53.21           H  
ATOM    316  HD1 TRP A  36      16.750   1.756 -10.016  1.00 53.21           H  
ATOM    317  HE1 TRP A  36      18.503   2.206  -8.221  1.00 53.21           H  
ATOM    318  HE3 TRP A  36      13.633   2.520  -6.030  1.00 53.21           H  
ATOM    319  HZ2 TRP A  36      18.566   2.865  -5.414  1.00 53.21           H  
ATOM    320  HZ3 TRP A  36      14.580   3.079  -3.799  1.00 53.21           H  
ATOM    321  HH2 TRP A  36      17.033   3.235  -3.480  1.00 53.21           H  
ATOM    322  N   LYS A  37      11.298  -0.427  -9.037  1.00 64.16           N  
ATOM    323  CA  LYS A  37       9.943  -0.607  -9.554  1.00 64.16           C  
ATOM    324  C   LYS A  37       9.034   0.418  -8.903  1.00 64.16           C  
ATOM    325  O   LYS A  37       9.256   0.840  -7.768  1.00 64.16           O  
ATOM    326  CB  LYS A  37       9.450  -2.052  -9.376  1.00 64.16           C  
ATOM    327  CG  LYS A  37      10.134  -3.027 -10.346  1.00 64.16           C  
ATOM    328  CD  LYS A  37       9.520  -4.431 -10.245  1.00 64.16           C  
ATOM    329  CE  LYS A  37      10.227  -5.368 -11.232  1.00 64.16           C  
ATOM    330  NZ  LYS A  37       9.682  -6.748 -11.179  1.00 64.16           N1+
ATOM    331  H   LYS A  37      11.434  -0.493  -8.038  1.00 64.16           H  
ATOM    332  HA  LYS A  37       9.929  -0.376 -10.619  1.00 64.16           H  
ATOM    333  HB2 LYS A  37       9.635  -2.379  -8.352  1.00 64.16           H  
ATOM    334  HB3 LYS A  37       8.376  -2.078  -9.558  1.00 64.16           H  
ATOM    335  HG2 LYS A  37      10.014  -2.659 -11.366  1.00 64.16           H  
ATOM    336  HG3 LYS A  37      11.198  -3.080 -10.116  1.00 64.16           H  
ATOM    337  HD2 LYS A  37       9.641  -4.802  -9.227  1.00 64.16           H  
ATOM    338  HD3 LYS A  37       8.458  -4.374 -10.485  1.00 64.16           H  
ATOM    339  HE2 LYS A  37      11.292  -5.375 -10.998  1.00 64.16           H  
ATOM    340  HE3 LYS A  37      10.120  -4.958 -12.236  1.00 64.16           H  
ATOM    341  HZ1 LYS A  37      10.177  -7.335 -11.834  1.00 64.16           H  
ATOM    342  HZ2 LYS A  37       8.700  -6.754 -11.414  1.00 64.16           H  
ATOM    343  HZ3 LYS A  37       9.809  -7.140 -10.256  1.00 64.16           H  
ATOM    344  N   ASP A  38       7.996   0.797  -9.630  1.00 67.12           N  
ATOM    345  CA  ASP A  38       6.977   1.688  -9.103  1.00 67.12           C  
ATOM    346  C   ASP A  38       6.136   0.924  -8.082  1.00 67.12           C  
ATOM    347  O   ASP A  38       5.362   0.022  -8.432  1.00 67.12           O  
ATOM    348  CB  ASP A  38       6.095   2.233 -10.226  1.00 67.12           C  
ATOM    349  CG  ASP A  38       6.823   3.103 -11.246  1.00 67.12           C  
ATOM    350  OD1 ASP A  38       8.002   3.429 -11.012  1.00 67.12           O  
ATOM    351  OD2 ASP A  38       6.151   3.442 -12.242  1.00 67.12           O1-
ATOM    352  H   ASP A  38       7.947   0.533 -10.603  1.00 67.12           H  
ATOM    353  HA  ASP A  38       7.459   2.534  -8.612  1.00 67.12           H  
ATOM    354  HB2 ASP A  38       5.614   1.404 -10.746  1.00 67.12           H  
ATOM    355  HB3 ASP A  38       5.323   2.844  -9.759  1.00 67.12           H  
ATOM    356  N   PHE A  39       6.278   1.300  -6.814  1.00 71.42           N  
ATOM    357  CA  PHE A  39       5.457   0.779  -5.736  1.00 71.42           C  
ATOM    358  C   PHE A  39       4.484   1.847  -5.243  1.00 71.42           C  
ATOM    359  O   PHE A  39       4.759   3.047  -5.205  1.00 71.42           O  
ATOM    360  CB  PHE A  39       6.318   0.198  -4.609  1.00 71.42           C  
ATOM    361  CG  PHE A  39       6.992  -1.120  -4.949  1.00 71.42           C  
ATOM    362  CD1 PHE A  39       6.339  -2.338  -4.684  1.00 71.42           C  
ATOM    363  CD2 PHE A  39       8.284  -1.142  -5.498  1.00 71.42           C  
ATOM    364  CE1 PHE A  39       6.945  -3.562  -5.021  1.00 71.42           C  
ATOM    365  CE2 PHE A  39       8.907  -2.362  -5.806  1.00 71.42           C  
ATOM    366  CZ  PHE A  39       8.225  -3.573  -5.600  1.00 71.42           C  
ATOM    367  H   PHE A  39       6.923   2.044  -6.589  1.00 71.42           H  
ATOM    368  HA  PHE A  39       4.857  -0.045  -6.122  1.00 71.42           H  
ATOM    369  HB2 PHE A  39       5.680   0.026  -3.742  1.00 71.42           H  
ATOM    370  HB3 PHE A  39       7.065   0.940  -4.326  1.00 71.42           H  
ATOM    371  HD1 PHE A  39       5.371  -2.332  -4.205  1.00 71.42           H  
ATOM    372  HD2 PHE A  39       8.817  -0.214  -5.647  1.00 71.42           H  
ATOM    373  HE1 PHE A  39       6.439  -4.492  -4.812  1.00 71.42           H  
ATOM    374  HE2 PHE A  39       9.921  -2.360  -6.176  1.00 71.42           H  
ATOM    375  HZ  PHE A  39       8.697  -4.512  -5.847  1.00 71.42           H  
ATOM    376  N   CYS A  40       3.312   1.387  -4.841  1.00 70.15           N  
ATOM    377  CA  CYS A  40       2.321   2.182  -4.148  1.00 70.15           C  
ATOM    378  C   CYS A  40       2.394   1.880  -2.668  1.00 70.15           C  
ATOM    379  O   CYS A  40       2.212   0.725  -2.286  1.00 70.15           O  
ATOM    380  CB  CYS A  40       0.942   1.832  -4.699  1.00 70.15           C  
ATOM    381  SG  CYS A  40       0.748   2.341  -6.407  1.00 70.15           S  
ATOM    382  H   CYS A  40       3.127   0.401  -4.954  1.00 70.15           H  
ATOM    383  HA  CYS A  40       2.509   3.245  -4.297  1.00 70.15           H  
ATOM    384  HB2 CYS A  40       0.183   2.329  -4.095  1.00 70.15           H  
ATOM    385  HB3 CYS A  40       0.789   0.756  -4.625  1.00 70.15           H  
ATOM    386  N   ARG A  41       2.606   2.911  -1.854  1.00 73.11           N  
ATOM    387  CA  ARG A  41       2.307   2.860  -0.429  1.00 73.11           C  
ATOM    388  C   ARG A  41       0.837   3.198  -0.260  1.00 73.11           C  
ATOM    389  O   ARG A  41       0.433   4.327  -0.517  1.00 73.11           O  
ATOM    390  CB  ARG A  41       3.209   3.832   0.337  1.00 73.11           C  
ATOM    391  CG  ARG A  41       3.057   3.635   1.849  1.00 73.11           C  
ATOM    392  CD  ARG A  41       4.165   4.352   2.623  1.00 73.11           C  
ATOM    393  NE  ARG A  41       4.069   5.825   2.556  1.00 73.11           N  
ATOM    394  CZ  ARG A  41       4.717   6.668   3.339  1.00 73.11           C  
ATOM    395  NH1 ARG A  41       5.624   6.265   4.184  1.00 73.11           N1+
ATOM    396  NH2 ARG A  41       4.482   7.941   3.294  1.00 73.11           N  
ATOM    397  H   ARG A  41       2.743   3.823  -2.265  1.00 73.11           H  
ATOM    398  HA  ARG A  41       2.484   1.851  -0.058  1.00 73.11           H  
ATOM    399  HB2 ARG A  41       4.247   3.638   0.066  1.00 73.11           H  
ATOM    400  HB3 ARG A  41       2.974   4.861   0.067  1.00 73.11           H  
ATOM    401  HG2 ARG A  41       3.127   2.571   2.076  1.00 73.11           H  
ATOM    402  HG3 ARG A  41       2.084   3.996   2.180  1.00 73.11           H  
ATOM    403  HD2 ARG A  41       5.132   4.028   2.238  1.00 73.11           H  
ATOM    404  HD3 ARG A  41       4.087   4.039   3.664  1.00 73.11           H  
ATOM    405  HE  ARG A  41       3.406   6.239   1.917  1.00 73.11           H  
ATOM    406 HH11 ARG A  41       5.783   5.273   4.285  1.00 73.11           H  
ATOM    407 HH12 ARG A  41       6.046   6.923   4.824  1.00 73.11           H  
ATOM    408 HH21 ARG A  41       4.003   8.300   2.480  1.00 73.11           H  
ATOM    409 HH22 ARG A  41       4.922   8.597   3.923  1.00 73.11           H  
ATOM    410  N   LEU A  42       0.039   2.216   0.125  1.00 71.35           N  
ATOM    411  CA  LEU A  42      -1.349   2.445   0.503  1.00 71.35           C  
ATOM    412  C   LEU A  42      -1.438   2.553   2.010  1.00 71.35           C  
ATOM    413  O   LEU A  42      -0.953   1.654   2.682  1.00 71.35           O  
ATOM    414  CB  LEU A  42      -2.230   1.298   0.009  1.00 71.35           C  
ATOM    415  CG  LEU A  42      -2.283   1.141  -1.515  1.00 71.35           C  
ATOM    416  CD1 LEU A  42      -3.338   0.088  -1.813  1.00 71.35           C  
ATOM    417  CD2 LEU A  42      -2.677   2.425  -2.245  1.00 71.35           C  
ATOM    418  H   LEU A  42       0.438   1.301   0.279  1.00 71.35           H  
ATOM    419  HA  LEU A  42      -1.715   3.381   0.080  1.00 71.35           H  
ATOM    420  HB2 LEU A  42      -3.240   1.477   0.380  1.00 71.35           H  
ATOM    421  HB3 LEU A  42      -1.876   0.364   0.445  1.00 71.35           H  
ATOM    422  HG  LEU A  42      -1.321   0.796  -1.894  1.00 71.35           H  
ATOM    423 HD11 LEU A  42      -4.299   0.395  -1.398  1.00 71.35           H  
ATOM    424 HD12 LEU A  42      -3.450  -0.019  -2.892  1.00 71.35           H  
ATOM    425 HD13 LEU A  42      -3.043  -0.858  -1.360  1.00 71.35           H  
ATOM    426 HD21 LEU A  42      -2.871   2.224  -3.299  1.00 71.35           H  
ATOM    427 HD22 LEU A  42      -1.857   3.140  -2.187  1.00 71.35           H  
ATOM    428 HD23 LEU A  42      -3.569   2.860  -1.794  1.00 71.35           H  
ATOM    429  N   THR A  43      -2.080   3.601   2.508  1.00 70.65           N  
ATOM    430  CA  THR A  43      -2.371   3.805   3.928  1.00 70.65           C  
ATOM    431  C   THR A  43      -3.880   3.922   4.098  1.00 70.65           C  
ATOM    432  O   THR A  43      -4.519   4.736   3.425  1.00 70.65           O  
ATOM    433  CB  THR A  43      -1.659   5.065   4.443  1.00 70.65           C  
ATOM    434  CG2 THR A  43      -1.858   5.285   5.941  1.00 70.65           C  
ATOM    435  OG1 THR A  43      -0.267   4.981   4.217  1.00 70.65           O  
ATOM    436  H   THR A  43      -2.377   4.328   1.872  1.00 70.65           H  
ATOM    437  HA  THR A  43      -2.024   2.951   4.508  1.00 70.65           H  
ATOM    438  HB  THR A  43      -2.040   5.935   3.906  1.00 70.65           H  
ATOM    439  HG1 THR A  43       0.089   4.292   4.783  1.00 70.65           H  
ATOM    440 HG21 THR A  43      -1.548   4.400   6.496  1.00 70.65           H  
ATOM    441 HG22 THR A  43      -2.907   5.489   6.154  1.00 70.65           H  
ATOM    442 HG23 THR A  43      -1.264   6.140   6.264  1.00 70.65           H  
ATOM    443  N   LEU A  44      -4.455   3.109   4.982  1.00 70.07           N  
ATOM    444  CA  LEU A  44      -5.866   3.182   5.342  1.00 70.07           C  
ATOM    445  C   LEU A  44      -6.004   4.020   6.626  1.00 70.07           C  
ATOM    446  O   LEU A  44      -5.351   3.760   7.638  1.00 70.07           O  
ATOM    447  CB  LEU A  44      -6.415   1.742   5.424  1.00 70.07           C  
ATOM    448  CG  LEU A  44      -7.906   1.636   5.762  1.00 70.07           C  
ATOM    449  CD1 LEU A  44      -8.784   2.077   4.602  1.00 70.07           C  
ATOM    450  CD2 LEU A  44      -8.283   0.190   6.101  1.00 70.07           C  
ATOM    451  H   LEU A  44      -3.888   2.472   5.522  1.00 70.07           H  
ATOM    452  HA  LEU A  44      -6.413   3.696   4.551  1.00 70.07           H  
ATOM    453  HB2 LEU A  44      -6.239   1.244   4.471  1.00 70.07           H  
ATOM    454  HB3 LEU A  44      -5.857   1.184   6.176  1.00 70.07           H  
ATOM    455  HG  LEU A  44      -8.128   2.275   6.616  1.00 70.07           H  
ATOM    456 HD11 LEU A  44      -8.645   3.140   4.402  1.00 70.07           H  
ATOM    457 HD12 LEU A  44      -8.551   1.493   3.711  1.00 70.07           H  
ATOM    458 HD13 LEU A  44      -9.827   1.899   4.862  1.00 70.07           H  
ATOM    459 HD21 LEU A  44      -7.701  -0.157   6.954  1.00 70.07           H  
ATOM    460 HD22 LEU A  44      -9.338   0.143   6.372  1.00 70.07           H  
ATOM    461 HD23 LEU A  44      -8.092  -0.463   5.249  1.00 70.07           H  
ATOM    462  N   LYS A  45      -6.844   5.049   6.594  1.00 66.03           N  
ATOM    463  CA  LYS A  45      -7.137   5.905   7.751  1.00 66.03           C  
ATOM    464  C   LYS A  45      -8.581   5.715   8.185  1.00 66.03           C  
ATOM    465  O   LYS A  45      -9.412   5.356   7.353  1.00 66.03           O  
ATOM    466  CB  LYS A  45      -6.867   7.373   7.415  1.00 66.03           C  
ATOM    467  CG  LYS A  45      -5.422   7.642   6.977  1.00 66.03           C  
ATOM    468  CD  LYS A  45      -5.242   9.156   6.866  1.00 66.03           C  
ATOM    469  CE  LYS A  45      -3.866   9.535   6.321  1.00 66.03           C  
ATOM    470  NZ  LYS A  45      -3.764  11.011   6.252  1.00 66.03           N1+
ATOM    471  H   LYS A  45      -7.368   5.221   5.748  1.00 66.03           H  
ATOM    472  HA  LYS A  45      -6.510   5.632   8.599  1.00 66.03           H  
ATOM    473  HB2 LYS A  45      -7.542   7.683   6.617  1.00 66.03           H  
ATOM    474  HB3 LYS A  45      -7.089   7.971   8.299  1.00 66.03           H  
ATOM    475  HG2 LYS A  45      -4.725   7.241   7.714  1.00 66.03           H  
ATOM    476  HG3 LYS A  45      -5.233   7.177   6.009  1.00 66.03           H  
ATOM    477  HD2 LYS A  45      -6.017   9.558   6.213  1.00 66.03           H  
ATOM    478  HD3 LYS A  45      -5.373   9.594   7.856  1.00 66.03           H  
ATOM    479  HE2 LYS A  45      -3.749   9.098   5.330  1.00 66.03           H  
ATOM    480  HE3 LYS A  45      -3.097   9.126   6.977  1.00 66.03           H  
ATOM    481  HZ1 LYS A  45      -2.860  11.312   5.918  1.00 66.03           H  
ATOM    482  HZ2 LYS A  45      -3.925  11.408   7.167  1.00 66.03           H  
ATOM    483  HZ3 LYS A  45      -4.490  11.368   5.647  1.00 66.03           H  
ATOM    484  N   LYS A  46      -8.871   5.969   9.461  1.00 64.25           N  
ATOM    485  CA  LYS A  46     -10.228   5.984  10.015  1.00 64.25           C  
ATOM    486  C   LYS A  46     -10.457   7.351  10.665  1.00 64.25           C  
ATOM    487  O   LYS A  46      -9.890   7.630  11.714  1.00 64.25           O  
ATOM    488  CB  LYS A  46     -10.393   4.820  11.001  1.00 64.25           C  
ATOM    489  CG  LYS A  46     -11.860   4.647  11.423  1.00 64.25           C  
ATOM    490  CD  LYS A  46     -11.949   3.635  12.568  1.00 64.25           C  
ATOM    491  CE  LYS A  46     -13.410   3.349  12.922  1.00 64.25           C  
ATOM    492  NZ  LYS A  46     -13.486   2.352  14.016  1.00 64.25           N1+
ATOM    493  H   LYS A  46      -8.139   6.338  10.050  1.00 64.25           H  
ATOM    494  HA  LYS A  46     -10.952   5.853   9.211  1.00 64.25           H  
ATOM    495  HB2 LYS A  46      -9.775   5.002  11.880  1.00 64.25           H  
ATOM    496  HB3 LYS A  46     -10.052   3.898  10.530  1.00 64.25           H  
ATOM    497  HG2 LYS A  46     -12.440   4.297  10.569  1.00 64.25           H  
ATOM    498  HG3 LYS A  46     -12.267   5.599  11.764  1.00 64.25           H  
ATOM    499  HD2 LYS A  46     -11.444   2.714  12.277  1.00 64.25           H  
ATOM    500  HD3 LYS A  46     -11.435   4.045  13.437  1.00 64.25           H  
ATOM    501  HE2 LYS A  46     -13.920   2.981  12.032  1.00 64.25           H  
ATOM    502  HE3 LYS A  46     -13.883   4.284  13.223  1.00 64.25           H  
ATOM    503  HZ1 LYS A  46     -14.444   2.179  14.283  1.00 64.25           H  
ATOM    504  HZ2 LYS A  46     -13.053   1.489  13.722  1.00 64.25           H  
ATOM    505  HZ3 LYS A  46     -12.978   2.692  14.820  1.00 64.25           H  
ATOM    506  N   GLY A  47     -11.243   8.216  10.030  1.00 66.11           N  
ATOM    507  CA  GLY A  47     -11.302   9.638  10.382  1.00 66.11           C  
ATOM    508  C   GLY A  47      -9.958  10.336  10.128  1.00 66.11           C  
ATOM    509  O   GLY A  47      -9.307  10.064   9.117  1.00 66.11           O  
ATOM    510  H   GLY A  47     -11.697   7.910   9.181  1.00 66.11           H  
ATOM    511  HA2 GLY A  47     -12.066  10.139   9.788  1.00 66.11           H  
ATOM    512  HA3 GLY A  47     -11.561   9.740  11.436  1.00 66.11           H  
ATOM    513  N   ASP A  48      -9.533  11.199  11.053  1.00 58.42           N  
ATOM    514  CA  ASP A  48      -8.231  11.890  11.002  1.00 58.42           C  
ATOM    515  C   ASP A  48      -7.075  11.062  11.589  1.00 58.42           C  
ATOM    516  O   ASP A  48      -5.903  11.419  11.442  1.00 58.42           O  
ATOM    517  CB  ASP A  48      -8.346  13.255  11.699  1.00 58.42           C  
ATOM    518  CG  ASP A  48      -9.197  14.241  10.894  1.00 58.42           C  
ATOM    519  OD1 ASP A  48      -9.064  14.242   9.648  1.00 58.42           O  
ATOM    520  OD2 ASP A  48      -9.978  14.980  11.531  1.00 58.42           O1-
ATOM    521  H   ASP A  48     -10.139  11.429  11.827  1.00 58.42           H  
ATOM    522  HA  ASP A  48      -7.971  12.071   9.959  1.00 58.42           H  
ATOM    523  HB2 ASP A  48      -7.351  13.686  11.807  1.00 58.42           H  
ATOM    524  HB3 ASP A  48      -8.766  13.118  12.695  1.00 58.42           H  
ATOM    525  N   GLU A  49      -7.381   9.923  12.212  1.00 56.70           N  
ATOM    526  CA  GLU A  49      -6.387   9.057  12.832  1.00 56.70           C  
ATOM    527  C   GLU A  49      -5.876   8.002  11.831  1.00 56.70           C  
ATOM    528  O   GLU A  49      -6.633   7.287  11.158  1.00 56.70           O  
ATOM    529  CB  GLU A  49      -6.955   8.473  14.133  1.00 56.70           C  
ATOM    530  CG  GLU A  49      -5.839   8.013  15.081  1.00 56.70           C  
ATOM    531  CD  GLU A  49      -6.382   7.533  16.436  1.00 56.70           C  
ATOM    532  OE1 GLU A  49      -5.666   7.725  17.439  1.00 56.70           O  
ATOM    533  OE2 GLU A  49      -7.475   6.916  16.445  1.00 56.70           O1-
ATOM    534  H   GLU A  49      -8.347   9.631  12.248  1.00 56.70           H  
ATOM    535  HA  GLU A  49      -5.542   9.683  13.120  1.00 56.70           H  
ATOM    536  HB2 GLU A  49      -7.622   7.644  13.896  1.00 56.70           H  
ATOM    537  HB3 GLU A  49      -7.530   9.245  14.644  1.00 56.70           H  
ATOM    538  HG2 GLU A  49      -5.149   8.842  15.235  1.00 56.70           H  
ATOM    539  HG3 GLU A  49      -5.288   7.202  14.605  1.00 56.70           H  
ATOM    540  N   ILE A  50      -4.548   7.904  11.707  1.00 53.74           N  
ATOM    541  CA  ILE A  50      -3.879   6.903  10.868  1.00 53.74           C  
ATOM    542  C   ILE A  50      -3.925   5.562  11.604  1.00 53.74           C  
ATOM    543  O   ILE A  50      -2.954   5.160  12.234  1.00 53.74           O  
ATOM    544  CB  ILE A  50      -2.434   7.324  10.492  1.00 53.74           C  
ATOM    545  CG1 ILE A  50      -2.412   8.733   9.857  1.00 53.74           C  
ATOM    546  CG2 ILE A  50      -1.827   6.287   9.522  1.00 53.74           C  
ATOM    547  CD1 ILE A  50      -1.018   9.230   9.447  1.00 53.74           C  
ATOM    548  H   ILE A  50      -3.979   8.485  12.306  1.00 53.74           H  
ATOM    549  HA  ILE A  50      -4.447   6.792   9.944  1.00 53.74           H  
ATOM    550  HB  ILE A  50      -1.827   7.353  11.396  1.00 53.74           H  
ATOM    551 HG12 ILE A  50      -3.068   8.745   8.987  1.00 53.74           H  
ATOM    552 HG13 ILE A  50      -2.801   9.451  10.579  1.00 53.74           H  
ATOM    553 HG21 ILE A  50      -0.785   6.528   9.309  1.00 53.74           H  
ATOM    554 HG22 ILE A  50      -2.402   6.260   8.596  1.00 53.74           H  
ATOM    555 HG23 ILE A  50      -1.832   5.293   9.969  1.00 53.74           H  
ATOM    556 HD11 ILE A  50      -1.081  10.283   9.173  1.00 53.74           H  
ATOM    557 HD12 ILE A  50      -0.648   8.671   8.588  1.00 53.74           H  
ATOM    558 HD13 ILE A  50      -0.326   9.124  10.283  1.00 53.74           H  
ATOM    559  N   GLN A  51      -5.064   4.874  11.553  1.00 54.53           N  
ATOM    560  CA  GLN A  51      -5.227   3.632  12.311  1.00 54.53           C  
ATOM    561  C   GLN A  51      -4.741   2.368  11.608  1.00 54.53           C  
ATOM    562  O   GLN A  51      -4.503   1.370  12.279  1.00 54.53           O  
ATOM    563  CB  GLN A  51      -6.682   3.452  12.758  1.00 54.53           C  
ATOM    564  CG  GLN A  51      -6.973   4.242  14.044  1.00 54.53           C  
ATOM    565  CD  GLN A  51      -8.043   3.599  14.923  1.00 54.53           C  
ATOM    566  NE2 GLN A  51      -8.226   4.119  16.114  1.00 54.53           N  
ATOM    567  OE1 GLN A  51      -8.737   2.652  14.554  1.00 54.53           O  
ATOM    568  H   GLN A  51      -5.883   5.349  11.200  1.00 54.53           H  
ATOM    569  HA  GLN A  51      -4.616   3.691  13.211  1.00 54.53           H  
ATOM    570  HB2 GLN A  51      -7.373   3.741  11.966  1.00 54.53           H  
ATOM    571  HB3 GLN A  51      -6.834   2.392  12.966  1.00 54.53           H  
ATOM    572  HG2 GLN A  51      -7.280   5.256  13.787  1.00 54.53           H  
ATOM    573  HG3 GLN A  51      -6.070   4.313  14.651  1.00 54.53           H  
ATOM    574 HE21 GLN A  51      -7.794   5.003  16.344  1.00 54.53           H  
ATOM    575 HE22 GLN A  51      -8.871   3.684  16.759  1.00 54.53           H  
ATOM    576  N   SER A  52      -4.619   2.328  10.284  1.00 57.55           N  
ATOM    577  CA  SER A  52      -4.602   1.015   9.636  1.00 57.55           C  
ATOM    578  C   SER A  52      -3.614   0.932   8.493  1.00 57.55           C  
ATOM    579  O   SER A  52      -3.823   1.469   7.418  1.00 57.55           O  
ATOM    580  CB  SER A  52      -6.020   0.590   9.254  1.00 57.55           C  
ATOM    581  OG  SER A  52      -6.712   1.620   8.600  1.00 57.55           O  
ATOM    582  H   SER A  52      -4.808   3.153   9.732  1.00 57.55           H  
ATOM    583  HA  SER A  52      -4.276   0.252  10.343  1.00 57.55           H  
ATOM    584  HB2 SER A  52      -6.569   0.327  10.159  1.00 57.55           H  
ATOM    585  HB3 SER A  52      -5.974  -0.289   8.612  1.00 57.55           H  
ATOM    586  HG  SER A  52      -6.065   2.242   8.257  1.00 57.55           H  
ATOM    587  N   GLN A  53      -2.548   0.180   8.738  1.00 60.95           N  
ATOM    588  CA  GLN A  53      -1.810  -0.587   7.739  1.00 60.95           C  
ATOM    589  C   GLN A  53      -1.310   0.213   6.529  1.00 60.95           C  
ATOM    590  O   GLN A  53      -2.042   0.555   5.599  1.00 60.95           O  
ATOM    591  CB  GLN A  53      -2.650  -1.802   7.314  1.00 60.95           C  
ATOM    592  CG  GLN A  53      -2.990  -2.725   8.499  1.00 60.95           C  
ATOM    593  CD  GLN A  53      -3.895  -3.884   8.097  1.00 60.95           C  
ATOM    594  NE2 GLN A  53      -4.670  -4.411   9.018  1.00 60.95           N  
ATOM    595  OE1 GLN A  53      -3.940  -4.334   6.959  1.00 60.95           O  
ATOM    596  H   GLN A  53      -2.406  -0.086   9.702  1.00 60.95           H  
ATOM    597  HA  GLN A  53      -0.927  -0.986   8.239  1.00 60.95           H  
ATOM    598  HB2 GLN A  53      -2.086  -2.373   6.576  1.00 60.95           H  
ATOM    599  HB3 GLN A  53      -3.573  -1.459   6.847  1.00 60.95           H  
ATOM    600  HG2 GLN A  53      -2.072  -3.132   8.923  1.00 60.95           H  
ATOM    601  HG3 GLN A  53      -3.502  -2.159   9.277  1.00 60.95           H  
ATOM    602 HE21 GLN A  53      -5.478  -4.895   8.653  1.00 60.95           H  
ATOM    603 HE22 GLN A  53      -4.670  -4.037   9.956  1.00 60.95           H  
ATOM    604  N   SER A  54       0.003   0.418   6.497  1.00 62.86           N  
ATOM    605  CA  SER A  54       0.669   0.770   5.250  1.00 62.86           C  
ATOM    606  C   SER A  54       1.059  -0.504   4.501  1.00 62.86           C  
ATOM    607  O   SER A  54       1.543  -1.449   5.116  1.00 62.86           O  
ATOM    608  CB  SER A  54       1.827   1.730   5.485  1.00 62.86           C  
ATOM    609  OG  SER A  54       1.291   2.971   5.912  1.00 62.86           O  
ATOM    610  H   SER A  54       0.566   0.041   7.246  1.00 62.86           H  
ATOM    611  HA  SER A  54      -0.042   1.332   4.643  1.00 62.86           H  
ATOM    612  HB2 SER A  54       2.504   1.332   6.241  1.00 62.86           H  
ATOM    613  HB3 SER A  54       2.371   1.879   4.552  1.00 62.86           H  
ATOM    614  HG  SER A  54       0.908   2.837   6.782  1.00 62.86           H  
ATOM    615  N   LYS A  55       0.857  -0.562   3.184  1.00 67.50           N  
ATOM    616  CA  LYS A  55       1.322  -1.693   2.369  1.00 67.50           C  
ATOM    617  C   LYS A  55       1.939  -1.218   1.070  1.00 67.50           C  
ATOM    618  O   LYS A  55       1.387  -0.348   0.399  1.00 67.50           O  
ATOM    619  CB  LYS A  55       0.182  -2.701   2.154  1.00 67.50           C  
ATOM    620  CG  LYS A  55       0.705  -4.075   1.698  1.00 67.50           C  
ATOM    621  CD  LYS A  55      -0.407  -5.126   1.802  1.00 67.50           C  
ATOM    622  CE  LYS A  55       0.113  -6.521   1.440  1.00 67.50           C  
ATOM    623  NZ  LYS A  55      -0.869  -7.560   1.838  1.00 67.50           N1+
ATOM    624  H   LYS A  55       0.343   0.193   2.751  1.00 67.50           H  
ATOM    625  HA  LYS A  55       2.108  -2.205   2.924  1.00 67.50           H  
ATOM    626  HB2 LYS A  55      -0.335  -2.831   3.105  1.00 67.50           H  
ATOM    627  HB3 LYS A  55      -0.531  -2.310   1.428  1.00 67.50           H  
ATOM    628  HG2 LYS A  55       1.524  -4.380   2.349  1.00 67.50           H  
ATOM    629  HG3 LYS A  55       1.065  -4.014   0.671  1.00 67.50           H  
ATOM    630  HD2 LYS A  55      -1.233  -4.855   1.145  1.00 67.50           H  
ATOM    631  HD3 LYS A  55      -0.766  -5.139   2.831  1.00 67.50           H  
ATOM    632  HE2 LYS A  55       1.052  -6.688   1.968  1.00 67.50           H  
ATOM    633  HE3 LYS A  55       0.311  -6.558   0.369  1.00 67.50           H  
ATOM    634  HZ1 LYS A  55      -0.586  -8.475   1.518  1.00 67.50           H  
ATOM    635  HZ2 LYS A  55      -0.900  -7.605   2.847  1.00 67.50           H  
ATOM    636  HZ3 LYS A  55      -1.802  -7.341   1.519  1.00 67.50           H  
ATOM    637  N   TRP A  56       3.070  -1.817   0.722  1.00 69.78           N  
ATOM    638  CA  TRP A  56       3.768  -1.593  -0.534  1.00 69.78           C  
ATOM    639  C   TRP A  56       3.306  -2.582  -1.587  1.00 69.78           C  
ATOM    640  O   TRP A  56       3.390  -3.796  -1.383  1.00 69.78           O  
ATOM    641  CB  TRP A  56       5.267  -1.715  -0.318  1.00 69.78           C  
ATOM    642  CG  TRP A  56       5.815  -0.653   0.563  1.00 69.78           C  
ATOM    643  CD1 TRP A  56       6.174  -0.796   1.853  1.00 69.78           C  
ATOM    644  CD2 TRP A  56       6.083   0.728   0.218  1.00 69.78           C  
ATOM    645  CE2 TRP A  56       6.728   1.348   1.326  1.00 69.78           C  
ATOM    646  CE3 TRP A  56       5.871   1.496  -0.939  1.00 69.78           C  
ATOM    647  NE1 TRP A  56       6.725   0.386   2.312  1.00 69.78           N  
ATOM    648  CZ2 TRP A  56       7.246   2.643   1.253  1.00 69.78           C  
ATOM    649  CZ3 TRP A  56       6.354   2.806  -1.013  1.00 69.78           C  
ATOM    650  CH2 TRP A  56       7.087   3.357   0.059  1.00 69.78           C  
ATOM    651  H   TRP A  56       3.450  -2.512   1.348  1.00 69.78           H  
ATOM    652  HA  TRP A  56       3.570  -0.578  -0.879  1.00 69.78           H  
ATOM    653  HB2 TRP A  56       5.504  -2.692   0.105  1.00 69.78           H  
ATOM    654  HB3 TRP A  56       5.767  -1.641  -1.283  1.00 69.78           H  
ATOM    655  HD1 TRP A  56       6.090  -1.719   2.408  1.00 69.78           H  
ATOM    656  HE1 TRP A  56       7.169   0.472   3.215  1.00 69.78           H  
ATOM    657  HE3 TRP A  56       5.335   1.067  -1.772  1.00 69.78           H  
ATOM    658  HZ2 TRP A  56       7.802   3.056   2.081  1.00 69.78           H  
ATOM    659  HZ3 TRP A  56       6.121   3.370  -1.904  1.00 69.78           H  
ATOM    660  HH2 TRP A  56       7.562   4.324  -0.016  1.00 69.78           H  
ATOM    661  N   VAL A  57       2.847  -2.073  -2.729  1.00 68.43           N  
ATOM    662  CA  VAL A  57       2.332  -2.909  -3.820  1.00 68.43           C  
ATOM    663  C   VAL A  57       2.897  -2.474  -5.159  1.00 68.43           C  
ATOM    664  O   VAL A  57       2.891  -1.291  -5.480  1.00 68.43           O  
ATOM    665  CB  VAL A  57       0.798  -2.902  -3.862  1.00 68.43           C  
ATOM    666  CG1 VAL A  57       0.302  -4.000  -4.821  1.00 68.43           C  
ATOM    667  CG2 VAL A  57       0.249  -3.139  -2.445  1.00 68.43           C  
ATOM    668  H   VAL A  57       2.727  -1.072  -2.784  1.00 68.43           H  
ATOM    669  HA  VAL A  57       2.647  -3.938  -3.651  1.00 68.43           H  
ATOM    670  HB  VAL A  57       0.448  -1.934  -4.222  1.00 68.43           H  
ATOM    671 HG11 VAL A  57      -0.627  -3.682  -5.293  1.00 68.43           H  
ATOM    672 HG12 VAL A  57       0.171  -4.945  -4.294  1.00 68.43           H  
ATOM    673 HG13 VAL A  57       0.981  -4.175  -5.655  1.00 68.43           H  
ATOM    674 HG21 VAL A  57       0.295  -2.217  -1.865  1.00 68.43           H  
ATOM    675 HG22 VAL A  57      -0.781  -3.497  -2.474  1.00 68.43           H  
ATOM    676 HG23 VAL A  57       0.826  -3.916  -1.944  1.00 68.43           H  
ATOM    677  N   ALA A  58       3.369  -3.438  -5.949  1.00 66.00           N  
ATOM    678  CA  ALA A  58       3.802  -3.199  -7.317  1.00 66.00           C  
ATOM    679  C   ALA A  58       2.638  -2.704  -8.191  1.00 66.00           C  
ATOM    680  O   ALA A  58       1.523  -3.234  -8.129  1.00 66.00           O  
ATOM    681  CB  ALA A  58       4.410  -4.493  -7.871  1.00 66.00           C  
ATOM    682  H   ALA A  58       3.331  -4.395  -5.627  1.00 66.00           H  
ATOM    683  HA  ALA A  58       4.575  -2.431  -7.309  1.00 66.00           H  
ATOM    684  HB1 ALA A  58       5.250  -4.803  -7.249  1.00 66.00           H  
ATOM    685  HB2 ALA A  58       3.658  -5.281  -7.892  1.00 66.00           H  
ATOM    686  HB3 ALA A  58       4.769  -4.317  -8.885  1.00 66.00           H  
ATOM    687  N   LYS A  59       2.906  -1.702  -9.030  1.00 62.81           N  
ATOM    688  CA  LYS A  59       1.948  -1.238 -10.038  1.00 62.81           C  
ATOM    689  C   LYS A  59       1.922  -2.129 -11.286  1.00 62.81           C  
ATOM    690  O   LYS A  59       2.985  -2.541 -11.748  1.00 62.81           O  
ATOM    691  CB  LYS A  59       2.307   0.177 -10.495  1.00 62.81           C  
ATOM    692  CG  LYS A  59       1.980   1.237  -9.449  1.00 62.81           C  
ATOM    693  CD  LYS A  59       2.229   2.607 -10.080  1.00 62.81           C  
ATOM    694  CE  LYS A  59       1.886   3.681  -9.068  1.00 62.81           C  
ATOM    695  NZ  LYS A  59       2.244   5.029  -9.546  1.00 62.81           N1+
ATOM    696  H   LYS A  59       3.822  -1.278  -9.002  1.00 62.81           H  
ATOM    697  HA  LYS A  59       0.959  -1.221  -9.581  1.00 62.81           H  
ATOM    698  HB2 LYS A  59       3.365   0.222 -10.749  1.00 62.81           H  
ATOM    699  HB3 LYS A  59       1.735   0.404 -11.395  1.00 62.81           H  
ATOM    700  HG2 LYS A  59       0.932   1.152  -9.162  1.00 62.81           H  
ATOM    701  HG3 LYS A  59       2.617   1.105  -8.574  1.00 62.81           H  
ATOM    702  HD2 LYS A  59       3.273   2.689 -10.380  1.00 62.81           H  
ATOM    703  HD3 LYS A  59       1.607   2.726 -10.967  1.00 62.81           H  
ATOM    704  HE2 LYS A  59       2.430   3.455  -8.151  1.00 62.81           H  
ATOM    705  HE3 LYS A  59       0.818   3.627  -8.853  1.00 62.81           H  
ATOM    706  HZ1 LYS A  59       1.781   5.225 -10.422  1.00 62.81           H  
ATOM    707  HZ2 LYS A  59       1.989   5.731  -8.866  1.00 62.81           H  
ATOM    708  HZ3 LYS A  59       3.239   5.087  -9.710  1.00 62.81           H  
ATOM    709  N   PRO A  60       0.752  -2.261 -11.941  1.00 56.33           N  
ATOM    710  CA  PRO A  60      -0.592  -2.356 -11.361  1.00 56.33           C  
ATOM    711  C   PRO A  60      -0.835  -3.779 -10.820  1.00 56.33           C  
ATOM    712  O   PRO A  60      -0.521  -4.757 -11.497  1.00 56.33           O  
ATOM    713  CB  PRO A  60      -1.532  -2.014 -12.520  1.00 56.33           C  
ATOM    714  CG  PRO A  60      -0.784  -2.514 -13.759  1.00 56.33           C  
ATOM    715  CD  PRO A  60       0.695  -2.392 -13.389  1.00 56.33           C  
ATOM    716  HA  PRO A  60      -0.752  -1.632 -10.562  1.00 56.33           H  
ATOM    717  HB2 PRO A  60      -2.508  -2.489 -12.413  1.00 56.33           H  
ATOM    718  HB3 PRO A  60      -1.646  -0.931 -12.579  1.00 56.33           H  
ATOM    719  HG2 PRO A  60      -1.026  -3.563 -13.933  1.00 56.33           H  
ATOM    720  HG3 PRO A  60      -1.026  -1.921 -14.640  1.00 56.33           H  
ATOM    721  HD2 PRO A  60       1.241  -3.276 -13.718  1.00 56.33           H  
ATOM    722  HD3 PRO A  60       1.120  -1.501 -13.849  1.00 56.33           H  
ATOM    723  N   GLY A  61      -1.425  -3.915  -9.628  1.00 59.31           N  
ATOM    724  CA  GLY A  61      -1.571  -5.222  -8.977  1.00 59.31           C  
ATOM    725  C   GLY A  61      -2.823  -5.361  -8.103  1.00 59.31           C  
ATOM    726  O   GLY A  61      -3.362  -4.355  -7.631  1.00 59.31           O  
ATOM    727  H   GLY A  61      -1.678  -3.094  -9.096  1.00 59.31           H  
ATOM    728  HA2 GLY A  61      -0.700  -5.399  -8.347  1.00 59.31           H  
ATOM    729  HA3 GLY A  61      -1.588  -6.000  -9.741  1.00 59.31           H  
ATOM    730  N   PRO A  62      -3.334  -6.594  -7.908  1.00 58.05           N  
ATOM    731  CA  PRO A  62      -4.352  -6.872  -6.903  1.00 58.05           C  
ATOM    732  C   PRO A  62      -3.756  -6.785  -5.492  1.00 58.05           C  
ATOM    733  O   PRO A  62      -2.616  -7.186  -5.259  1.00 58.05           O  
ATOM    734  CB  PRO A  62      -4.865  -8.278  -7.218  1.00 58.05           C  
ATOM    735  CG  PRO A  62      -3.635  -8.967  -7.810  1.00 58.05           C  
ATOM    736  CD  PRO A  62      -2.897  -7.838  -8.533  1.00 58.05           C  
ATOM    737  HA  PRO A  62      -5.171  -6.157  -6.990  1.00 58.05           H  
ATOM    738  HB2 PRO A  62      -5.649  -8.217  -7.974  1.00 58.05           H  
ATOM    739  HB3 PRO A  62      -5.232  -8.794  -6.330  1.00 58.05           H  
ATOM    740  HG2 PRO A  62      -3.910  -9.772  -8.492  1.00 58.05           H  
ATOM    741  HG3 PRO A  62      -3.009  -9.352  -7.005  1.00 58.05           H  
ATOM    742  HD2 PRO A  62      -1.821  -7.974  -8.429  1.00 58.05           H  
ATOM    743  HD3 PRO A  62      -3.174  -7.832  -9.588  1.00 58.05           H  
ATOM    744  N   ILE A  63      -4.542  -6.280  -4.545  1.00 64.15           N  
ATOM    745  CA  ILE A  63      -4.120  -6.028  -3.168  1.00 64.15           C  
ATOM    746  C   ILE A  63      -5.193  -6.537  -2.229  1.00 64.15           C  
ATOM    747  O   ILE A  63      -6.309  -6.035  -2.256  1.00 64.15           O  
ATOM    748  CB  ILE A  63      -3.884  -4.527  -2.900  1.00 64.15           C  
ATOM    749  CG1 ILE A  63      -3.006  -3.943  -4.010  1.00 64.15           C  
ATOM    750  CG2 ILE A  63      -3.230  -4.376  -1.511  1.00 64.15           C  
ATOM    751  CD1 ILE A  63      -2.791  -2.442  -3.910  1.00 64.15           C  
ATOM    752  H   ILE A  63      -5.449  -5.927  -4.815  1.00 64.15           H  
ATOM    753  HA  ILE A  63      -3.192  -6.564  -2.968  1.00 64.15           H  
ATOM    754  HB  ILE A  63      -4.837  -3.999  -2.904  1.00 64.15           H  
ATOM    755 HG12 ILE A  63      -3.474  -4.091  -4.983  1.00 64.15           H  
ATOM    756 HG13 ILE A  63      -2.066  -4.495  -3.991  1.00 64.15           H  
ATOM    757 HG21 ILE A  63      -3.845  -4.845  -0.742  1.00 64.15           H  
ATOM    758 HG22 ILE A  63      -2.253  -4.860  -1.496  1.00 64.15           H  
ATOM    759 HG23 ILE A  63      -3.122  -3.324  -1.247  1.00 64.15           H  
ATOM    760 HD11 ILE A  63      -2.190  -2.104  -4.754  1.00 64.15           H  
ATOM    761 HD12 ILE A  63      -3.775  -1.972  -3.934  1.00 64.15           H  
ATOM    762 HD13 ILE A  63      -2.288  -2.159  -2.985  1.00 64.15           H  
ATOM    763  N   GLY A  64      -4.841  -7.494  -1.375  1.00 60.60           N  
ATOM    764  CA  GLY A  64      -5.636  -7.823  -0.196  1.00 60.60           C  
ATOM    765  C   GLY A  64      -5.235  -6.919   0.966  1.00 60.60           C  
ATOM    766  O   GLY A  64      -4.061  -6.932   1.364  1.00 60.60           O  
ATOM    767  H   GLY A  64      -3.908  -7.876  -1.435  1.00 60.60           H  
ATOM    768  HA2 GLY A  64      -6.699  -7.706  -0.406  1.00 60.60           H  
ATOM    769  HA3 GLY A  64      -5.462  -8.859   0.095  1.00 60.60           H  
ATOM    770  N   ILE A  65      -6.193  -6.151   1.486  1.00 62.29           N  
ATOM    771  CA  ILE A  65      -6.054  -5.368   2.720  1.00 62.29           C  
ATOM    772  C   ILE A  65      -7.085  -5.889   3.716  1.00 62.29           C  
ATOM    773  O   ILE A  65      -8.250  -6.094   3.374  1.00 62.29           O  
ATOM    774  CB  ILE A  65      -6.179  -3.843   2.481  1.00 62.29           C  
ATOM    775  CG1 ILE A  65      -5.155  -3.403   1.411  1.00 62.29           C  
ATOM    776  CG2 ILE A  65      -5.980  -3.070   3.800  1.00 62.29           C  
ATOM    777  CD1 ILE A  65      -5.147  -1.913   1.074  1.00 62.29           C  
ATOM    778  H   ILE A  65      -7.122  -6.213   1.094  1.00 62.29           H  
ATOM    779  HA  ILE A  65      -5.067  -5.547   3.147  1.00 62.29           H  
ATOM    780  HB  ILE A  65      -7.181  -3.629   2.109  1.00 62.29           H  
ATOM    781 HG12 ILE A  65      -5.401  -3.918   0.482  1.00 62.29           H  
ATOM    782 HG13 ILE A  65      -4.153  -3.698   1.722  1.00 62.29           H  
ATOM    783 HG21 ILE A  65      -6.110  -1.999   3.642  1.00 62.29           H  
ATOM    784 HG22 ILE A  65      -6.723  -3.365   4.540  1.00 62.29           H  
ATOM    785 HG23 ILE A  65      -4.985  -3.250   4.208  1.00 62.29           H  
ATOM    786 HD11 ILE A  65      -4.478  -1.743   0.230  1.00 62.29           H  
ATOM    787 HD12 ILE A  65      -4.784  -1.332   1.921  1.00 62.29           H  
ATOM    788 HD13 ILE A  65      -6.152  -1.599   0.793  1.00 62.29           H  
ATOM    789  N   LEU A  66      -6.637  -6.131   4.945  1.00 59.45           N  
ATOM    790  CA  LEU A  66      -7.508  -6.508   6.048  1.00 59.45           C  
ATOM    791  C   LEU A  66      -8.070  -5.224   6.661  1.00 59.45           C  
ATOM    792  O   LEU A  66      -7.313  -4.448   7.241  1.00 59.45           O  
ATOM    793  CB  LEU A  66      -6.683  -7.323   7.056  1.00 59.45           C  
ATOM    794  CG  LEU A  66      -7.512  -7.806   8.259  1.00 59.45           C  
ATOM    795  CD1 LEU A  66      -8.374  -9.005   7.888  1.00 59.45           C  
ATOM    796  CD2 LEU A  66      -6.575  -8.253   9.380  1.00 59.45           C  
ATOM    797  H   LEU A  66      -5.701  -5.835   5.184  1.00 59.45           H  
ATOM    798  HA  LEU A  66      -8.332  -7.119   5.681  1.00 59.45           H  
ATOM    799  HB2 LEU A  66      -6.244  -8.185   6.554  1.00 59.45           H  
ATOM    800  HB3 LEU A  66      -5.868  -6.696   7.418  1.00 59.45           H  
ATOM    801  HG  LEU A  66      -8.142  -7.001   8.635  1.00 59.45           H  
ATOM    802 HD11 LEU A  66      -7.721  -9.842   7.640  1.00 59.45           H  
ATOM    803 HD12 LEU A  66      -9.022  -8.777   7.043  1.00 59.45           H  
ATOM    804 HD13 LEU A  66      -8.990  -9.296   8.739  1.00 59.45           H  
ATOM    805 HD21 LEU A  66      -5.935  -9.068   9.042  1.00 59.45           H  
ATOM    806 HD22 LEU A  66      -5.964  -7.411   9.706  1.00 59.45           H  
ATOM    807 HD23 LEU A  66      -7.165  -8.590  10.232  1.00 59.45           H  
ATOM    808  N   ILE A  67      -9.375  -5.002   6.528  1.00 61.76           N  
ATOM    809  CA  ILE A  67     -10.033  -3.784   7.027  1.00 61.76           C  
ATOM    810  C   ILE A  67     -10.457  -3.955   8.493  1.00 61.76           C  
ATOM    811  O   ILE A  67     -10.354  -3.023   9.286  1.00 61.76           O  
ATOM    812  CB  ILE A  67     -11.229  -3.413   6.124  1.00 61.76           C  
ATOM    813  CG1 ILE A  67     -10.797  -3.274   4.645  1.00 61.76           C  
ATOM    814  CG2 ILE A  67     -11.869  -2.102   6.605  1.00 61.76           C  
ATOM    815  CD1 ILE A  67     -11.935  -2.836   3.718  1.00 61.76           C  
ATOM    816  H   ILE A  67      -9.940  -5.710   6.081  1.00 61.76           H  
ATOM    817  HA  ILE A  67      -9.323  -2.957   6.997  1.00 61.76           H  
ATOM    818  HB  ILE A  67     -11.975  -4.205   6.192  1.00 61.76           H  
ATOM    819 HG12 ILE A  67     -10.436  -4.237   4.283  1.00 61.76           H  
ATOM    820 HG13 ILE A  67      -9.983  -2.553   4.567  1.00 61.76           H  
ATOM    821 HG21 ILE A  67     -11.164  -1.276   6.512  1.00 61.76           H  
ATOM    822 HG22 ILE A  67     -12.190  -2.172   7.645  1.00 61.76           H  
ATOM    823 HG23 ILE A  67     -12.756  -1.891   6.008  1.00 61.76           H  
ATOM    824 HD11 ILE A  67     -12.190  -1.790   3.887  1.00 61.76           H  
ATOM    825 HD12 ILE A  67     -12.811  -3.463   3.880  1.00 61.76           H  
ATOM    826 HD13 ILE A  67     -11.605  -2.926   2.683  1.00 61.76           H  
ATOM    827  N   GLN A  68     -10.921  -5.153   8.854  1.00 57.51           N  
ATOM    828  CA  GLN A  68     -11.346  -5.543  10.203  1.00 57.51           C  
ATOM    829  C   GLN A  68     -10.971  -7.011  10.446  1.00 57.51           C  
ATOM    830  O   GLN A  68     -10.752  -7.730   9.468  1.00 57.51           O  
ATOM    831  CB  GLN A  68     -12.867  -5.358  10.352  1.00 57.51           C  
ATOM    832  CG  GLN A  68     -13.297  -3.887  10.308  1.00 57.51           C  
ATOM    833  CD  GLN A  68     -14.799  -3.699  10.445  1.00 57.51           C  
ATOM    834  NE2 GLN A  68     -15.261  -2.470  10.508  1.00 57.51           N  
ATOM    835  OE1 GLN A  68     -15.587  -4.625  10.477  1.00 57.51           O  
ATOM    836  H   GLN A  68     -10.931  -5.884   8.157  1.00 57.51           H  
ATOM    837  HA  GLN A  68     -10.833  -4.923  10.939  1.00 57.51           H  
ATOM    838  HB2 GLN A  68     -13.194  -5.776  11.304  1.00 57.51           H  
ATOM    839  HB3 GLN A  68     -13.380  -5.906   9.561  1.00 57.51           H  
ATOM    840  HG2 GLN A  68     -12.796  -3.341  11.107  1.00 57.51           H  
ATOM    841  HG3 GLN A  68     -13.006  -3.448   9.353  1.00 57.51           H  
ATOM    842 HE21 GLN A  68     -14.631  -1.682  10.469  1.00 57.51           H  
ATOM    843 HE22 GLN A  68     -16.264  -2.387  10.597  1.00 57.51           H  
ATOM    844  N   PRO A  69     -10.910  -7.496  11.702  1.00 53.99           N  
ATOM    845  CA  PRO A  69     -10.680  -8.912  11.983  1.00 53.99           C  
ATOM    846  C   PRO A  69     -11.657  -9.791  11.187  1.00 53.99           C  
ATOM    847  O   PRO A  69     -12.869  -9.667  11.328  1.00 53.99           O  
ATOM    848  CB  PRO A  69     -10.858  -9.072  13.499  1.00 53.99           C  
ATOM    849  CG  PRO A  69     -10.594  -7.670  14.047  1.00 53.99           C  
ATOM    850  CD  PRO A  69     -11.115  -6.759  12.940  1.00 53.99           C  
ATOM    851  HA  PRO A  69      -9.652  -9.159  11.715  1.00 53.99           H  
ATOM    852  HB2 PRO A  69     -11.883  -9.355  13.737  1.00 53.99           H  
ATOM    853  HB3 PRO A  69     -10.161  -9.801  13.912  1.00 53.99           H  
ATOM    854  HG2 PRO A  69      -9.521  -7.521  14.166  1.00 53.99           H  
ATOM    855  HG3 PRO A  69     -11.112  -7.498  14.990  1.00 53.99           H  
ATOM    856  HD2 PRO A  69     -10.570  -5.815  12.947  1.00 53.99           H  
ATOM    857  HD3 PRO A  69     -12.181  -6.586  13.093  1.00 53.99           H  
ATOM    858  N   GLY A  70     -11.131 -10.641  10.301  1.00 55.08           N  
ATOM    859  CA  GLY A  70     -11.937 -11.514   9.437  1.00 55.08           C  
ATOM    860  C   GLY A  70     -12.521 -10.869   8.169  1.00 55.08           C  
ATOM    861  O   GLY A  70     -13.056 -11.595   7.336  1.00 55.08           O  
ATOM    862  H   GLY A  70     -10.127 -10.658  10.197  1.00 55.08           H  
ATOM    863  HA2 GLY A  70     -11.326 -12.361   9.125  1.00 55.08           H  
ATOM    864  HA3 GLY A  70     -12.774 -11.904  10.016  1.00 55.08           H  
ATOM    865  N   VAL A  71     -12.378  -9.553   7.964  1.00 59.19           N  
ATOM    866  CA  VAL A  71     -12.853  -8.846   6.759  1.00 59.19           C  
ATOM    867  C   VAL A  71     -11.674  -8.473   5.865  1.00 59.19           C  
ATOM    868  O   VAL A  71     -10.976  -7.477   6.087  1.00 59.19           O  
ATOM    869  CB  VAL A  71     -13.712  -7.613   7.097  1.00 59.19           C  
ATOM    870  CG1 VAL A  71     -14.298  -6.988   5.822  1.00 59.19           C  
ATOM    871  CG2 VAL A  71     -14.881  -7.976   8.023  1.00 59.19           C  
ATOM    872  H   VAL A  71     -11.907  -9.007   8.672  1.00 59.19           H  
ATOM    873  HA  VAL A  71     -13.500  -9.516   6.193  1.00 59.19           H  
ATOM    874  HB  VAL A  71     -13.090  -6.868   7.591  1.00 59.19           H  
ATOM    875 HG11 VAL A  71     -13.503  -6.631   5.167  1.00 59.19           H  
ATOM    876 HG12 VAL A  71     -14.905  -7.717   5.286  1.00 59.19           H  
ATOM    877 HG13 VAL A  71     -14.924  -6.135   6.086  1.00 59.19           H  
ATOM    878 HG21 VAL A  71     -15.501  -8.746   7.565  1.00 59.19           H  
ATOM    879 HG22 VAL A  71     -15.489  -7.093   8.217  1.00 59.19           H  
ATOM    880 HG23 VAL A  71     -14.507  -8.340   8.980  1.00 59.19           H  
ATOM    881  N   TYR A  72     -11.466  -9.285   4.831  1.00 60.81           N  
ATOM    882  CA  TYR A  72     -10.477  -9.049   3.784  1.00 60.81           C  
ATOM    883  C   TYR A  72     -11.151  -8.461   2.555  1.00 60.81           C  
ATOM    884  O   TYR A  72     -12.052  -9.077   1.991  1.00 60.81           O  
ATOM    885  CB  TYR A  72      -9.774 -10.356   3.408  1.00 60.81           C  
ATOM    886  CG  TYR A  72      -8.888 -10.910   4.498  1.00 60.81           C  
ATOM    887  CD1 TYR A  72      -7.534 -10.528   4.555  1.00 60.81           C  
ATOM    888  CD2 TYR A  72      -9.414 -11.808   5.447  1.00 60.81           C  
ATOM    889  CE1 TYR A  72      -6.697 -11.069   5.548  1.00 60.81           C  
ATOM    890  CE2 TYR A  72      -8.583 -12.341   6.449  1.00 60.81           C  
ATOM    891  CZ  TYR A  72      -7.220 -11.975   6.494  1.00 60.81           C  
ATOM    892  OH  TYR A  72      -6.415 -12.434   7.486  1.00 60.81           O  
ATOM    893  H   TYR A  72     -12.101 -10.061   4.705  1.00 60.81           H  
ATOM    894  HA  TYR A  72      -9.722  -8.347   4.137  1.00 60.81           H  
ATOM    895  HB2 TYR A  72      -9.162 -10.179   2.524  1.00 60.81           H  
ATOM    896  HB3 TYR A  72     -10.521 -11.103   3.139  1.00 60.81           H  
ATOM    897  HD1 TYR A  72      -7.141  -9.824   3.836  1.00 60.81           H  
ATOM    898  HD2 TYR A  72     -10.457 -12.085   5.410  1.00 60.81           H  
ATOM    899  HE1 TYR A  72      -5.654 -10.792   5.606  1.00 60.81           H  
ATOM    900  HE2 TYR A  72      -8.989 -13.025   7.179  1.00 60.81           H  
ATOM    901  HH  TYR A  72      -6.868 -13.058   8.059  1.00 60.81           H  
ATOM    902  N   GLU A  73     -10.656  -7.317   2.097  1.00 63.17           N  
ATOM    903  CA  GLU A  73     -11.106  -6.727   0.843  1.00 63.17           C  
ATOM    904  C   GLU A  73      -9.988  -6.698  -0.188  1.00 63.17           C  
ATOM    905  O   GLU A  73      -8.811  -6.468   0.121  1.00 63.17           O  
ATOM    906  CB  GLU A  73     -11.717  -5.344   1.074  1.00 63.17           C  
ATOM    907  CG  GLU A  73     -13.172  -5.410   1.568  1.00 63.17           C  
ATOM    908  CD  GLU A  73     -14.150  -5.982   0.524  1.00 63.17           C  
ATOM    909  OE1 GLU A  73     -15.341  -6.133   0.873  1.00 63.17           O  
ATOM    910  OE2 GLU A  73     -13.702  -6.266  -0.619  1.00 63.17           O1-
ATOM    911  H   GLU A  73      -9.903  -6.862   2.593  1.00 63.17           H  
ATOM    912  HA  GLU A  73     -11.885  -7.360   0.417  1.00 63.17           H  
ATOM    913  HB2 GLU A  73     -11.099  -4.822   1.804  1.00 63.17           H  
ATOM    914  HB3 GLU A  73     -11.694  -4.776   0.144  1.00 63.17           H  
ATOM    915  HG2 GLU A  73     -13.490  -4.395   1.809  1.00 63.17           H  
ATOM    916  HG3 GLU A  73     -13.213  -6.001   2.483  1.00 63.17           H  
ATOM    917  N   SER A  74     -10.377  -6.957  -1.437  1.00 61.17           N  
ATOM    918  CA  SER A  74      -9.454  -6.999  -2.567  1.00 61.17           C  
ATOM    919  C   SER A  74      -9.613  -5.764  -3.453  1.00 61.17           C  
ATOM    920  O   SER A  74     -10.643  -5.527  -4.088  1.00 61.17           O  
ATOM    921  CB  SER A  74      -9.520  -8.326  -3.329  1.00 61.17           C  
ATOM    922  OG  SER A  74     -10.747  -8.504  -4.006  1.00 61.17           O  
ATOM    923  H   SER A  74     -11.373  -6.991  -1.601  1.00 61.17           H  
ATOM    924  HA  SER A  74      -8.444  -6.975  -2.159  1.00 61.17           H  
ATOM    925  HB2 SER A  74      -8.709  -8.358  -4.056  1.00 61.17           H  
ATOM    926  HB3 SER A  74      -9.381  -9.144  -2.622  1.00 61.17           H  
ATOM    927  HG  SER A  74     -11.450  -8.319  -3.379  1.00 61.17           H  
ATOM    928  N   PHE A  75      -8.548  -4.977  -3.529  1.00 64.85           N  
ATOM    929  CA  PHE A  75      -8.468  -3.751  -4.309  1.00 64.85           C  
ATOM    930  C   PHE A  75      -7.572  -3.959  -5.522  1.00 64.85           C  
ATOM    931  O   PHE A  75      -6.683  -4.810  -5.527  1.00 64.85           O  
ATOM    932  CB  PHE A  75      -7.975  -2.607  -3.416  1.00 64.85           C  
ATOM    933  CG  PHE A  75      -8.860  -2.397  -2.205  1.00 64.85           C  
ATOM    934  CD1 PHE A  75      -9.993  -1.571  -2.301  1.00 64.85           C  
ATOM    935  CD2 PHE A  75      -8.590  -3.083  -1.005  1.00 64.85           C  
ATOM    936  CE1 PHE A  75     -10.863  -1.447  -1.205  1.00 64.85           C  
ATOM    937  CE2 PHE A  75      -9.462  -2.955   0.088  1.00 64.85           C  
ATOM    938  CZ  PHE A  75     -10.602  -2.143  -0.019  1.00 64.85           C  
ATOM    939  H   PHE A  75      -7.748  -5.227  -2.966  1.00 64.85           H  
ATOM    940  HA  PHE A  75      -9.463  -3.483  -4.665  1.00 64.85           H  
ATOM    941  HB2 PHE A  75      -6.960  -2.820  -3.082  1.00 64.85           H  
ATOM    942  HB3 PHE A  75      -7.947  -1.685  -3.998  1.00 64.85           H  
ATOM    943  HD1 PHE A  75     -10.192  -1.031  -3.215  1.00 64.85           H  
ATOM    944  HD2 PHE A  75      -7.736  -3.739  -0.927  1.00 64.85           H  
ATOM    945  HE1 PHE A  75     -11.740  -0.818  -1.251  1.00 64.85           H  
ATOM    946  HE2 PHE A  75      -9.273  -3.502   0.999  1.00 64.85           H  
ATOM    947  HZ  PHE A  75     -11.289  -2.047   0.808  1.00 64.85           H  
ATOM    948  N   LYS A  76      -7.781  -3.164  -6.568  1.00 66.42           N  
ATOM    949  CA  LYS A  76      -6.789  -3.007  -7.634  1.00 66.42           C  
ATOM    950  C   LYS A  76      -6.259  -1.591  -7.600  1.00 66.42           C  
ATOM    951  O   LYS A  76      -7.053  -0.659  -7.652  1.00 66.42           O  
ATOM    952  CB  LYS A  76      -7.395  -3.342  -8.998  1.00 66.42           C  
ATOM    953  CG  LYS A  76      -7.541  -4.857  -9.171  1.00 66.42           C  
ATOM    954  CD  LYS A  76      -7.879  -5.188 -10.627  1.00 66.42           C  
ATOM    955  CE  LYS A  76      -7.753  -6.699 -10.831  1.00 66.42           C  
ATOM    956  NZ  LYS A  76      -7.864  -7.068 -12.265  1.00 66.42           N1+
ATOM    957  H   LYS A  76      -8.534  -2.493  -6.518  1.00 66.42           H  
ATOM    958  HA  LYS A  76      -5.932  -3.658  -7.461  1.00 66.42           H  
ATOM    959  HB2 LYS A  76      -6.720  -2.963  -9.766  1.00 66.42           H  
ATOM    960  HB3 LYS A  76      -8.361  -2.851  -9.110  1.00 66.42           H  
ATOM    961  HG2 LYS A  76      -6.595  -5.332  -8.914  1.00 66.42           H  
ATOM    962  HG3 LYS A  76      -8.320  -5.237  -8.510  1.00 66.42           H  
ATOM    963  HD2 LYS A  76      -7.164  -4.682 -11.275  1.00 66.42           H  
ATOM    964  HD3 LYS A  76      -8.884  -4.839 -10.864  1.00 66.42           H  
ATOM    965  HE2 LYS A  76      -8.498  -7.209 -10.222  1.00 66.42           H  
ATOM    966  HE3 LYS A  76      -6.773  -7.001 -10.459  1.00 66.42           H  
ATOM    967  HZ1 LYS A  76      -8.779  -6.854 -12.636  1.00 66.42           H  
ATOM    968  HZ2 LYS A  76      -7.172  -6.566 -12.802  1.00 66.42           H  
ATOM    969  HZ3 LYS A  76      -7.667  -8.051 -12.391  1.00 66.42           H  
ATOM    970  N   THR A  77      -4.946  -1.418  -7.552  1.00 65.24           N  
ATOM    971  CA  THR A  77      -4.348  -0.098  -7.767  1.00 65.24           C  
ATOM    972  C   THR A  77      -4.243   0.208  -9.247  1.00 65.24           C  
ATOM    973  O   THR A  77      -3.934  -0.660 -10.069  1.00 65.24           O  
ATOM    974  CB  THR A  77      -2.981   0.049  -7.098  1.00 65.24           C  
ATOM    975  CG2 THR A  77      -3.191   0.352  -5.620  1.00 65.24           C  
ATOM    976  OG1 THR A  77      -2.207  -1.121  -7.251  1.00 65.24           O  
ATOM    977  H   THR A  77      -4.322  -2.212  -7.504  1.00 65.24           H  
ATOM    978  HA  THR A  77      -4.999   0.661  -7.332  1.00 65.24           H  
ATOM    979  HB  THR A  77      -2.441   0.886  -7.542  1.00 65.24           H  
ATOM    980  HG1 THR A  77      -1.376  -0.989  -6.789  1.00 65.24           H  
ATOM    981 HG21 THR A  77      -2.259   0.230  -5.069  1.00 65.24           H  
ATOM    982 HG22 THR A  77      -3.518   1.387  -5.516  1.00 65.24           H  
ATOM    983 HG23 THR A  77      -3.976  -0.285  -5.214  1.00 65.24           H  
ATOM    984  N   ASP A  78      -4.516   1.461  -9.595  1.00 67.46           N  
ATOM    985  CA  ASP A  78      -4.187   1.990 -10.910  1.00 67.46           C  
ATOM    986  C   ASP A  78      -2.704   2.414 -10.998  1.00 67.46           C  
ATOM    987  O   ASP A  78      -1.925   2.322 -10.041  1.00 67.46           O  
ATOM    988  CB  ASP A  78      -5.191   3.099 -11.287  1.00 67.46           C  
ATOM    989  CG  ASP A  78      -5.004   4.431 -10.557  1.00 67.46           C  
ATOM    990  OD1 ASP A  78      -4.034   4.556  -9.785  1.00 67.46           O  
ATOM    991  OD2 ASP A  78      -5.778   5.364 -10.853  1.00 67.46           O1-
ATOM    992  H   ASP A  78      -4.812   2.118  -8.888  1.00 67.46           H  
ATOM    993  HA  ASP A  78      -4.322   1.191 -11.639  1.00 67.46           H  
ATOM    994  HB2 ASP A  78      -6.203   2.735 -11.109  1.00 67.46           H  
ATOM    995  HB3 ASP A  78      -5.101   3.286 -12.357  1.00 67.46           H  
ATOM    996  N   LYS A  79      -2.310   2.925 -12.170  1.00 68.42           N  
ATOM    997  CA  LYS A  79      -0.965   3.470 -12.415  1.00 68.42           C  
ATOM    998  C   LYS A  79      -0.621   4.709 -11.575  1.00 68.42           C  
ATOM    999  O   LYS A  79       0.523   5.148 -11.610  1.00 68.42           O  
ATOM   1000  CB  LYS A  79      -0.760   3.751 -13.912  1.00 68.42           C  
ATOM   1001  CG  LYS A  79      -1.750   4.786 -14.471  1.00 68.42           C  
ATOM   1002  CD  LYS A  79      -1.322   5.278 -15.860  1.00 68.42           C  
ATOM   1003  CE  LYS A  79      -2.475   6.037 -16.529  1.00 68.42           C  
ATOM   1004  NZ  LYS A  79      -2.006   6.964 -17.588  1.00 68.42           N1+
ATOM   1005  H   LYS A  79      -2.996   2.989 -12.908  1.00 68.42           H  
ATOM   1006  HA  LYS A  79      -0.247   2.704 -12.124  1.00 68.42           H  
ATOM   1007  HB2 LYS A  79      -0.864   2.820 -14.470  1.00 68.42           H  
ATOM   1008  HB3 LYS A  79       0.258   4.112 -14.060  1.00 68.42           H  
ATOM   1009  HG2 LYS A  79      -1.797   5.647 -13.805  1.00 68.42           H  
ATOM   1010  HG3 LYS A  79      -2.740   4.334 -14.533  1.00 68.42           H  
ATOM   1011  HD2 LYS A  79      -1.042   4.431 -16.486  1.00 68.42           H  
ATOM   1012  HD3 LYS A  79      -0.458   5.931 -15.741  1.00 68.42           H  
ATOM   1013  HE2 LYS A  79      -3.169   5.307 -16.947  1.00 68.42           H  
ATOM   1014  HE3 LYS A  79      -3.013   6.597 -15.764  1.00 68.42           H  
ATOM   1015  HZ1 LYS A  79      -1.520   7.738 -17.158  1.00 68.42           H  
ATOM   1016  HZ2 LYS A  79      -2.784   7.361 -18.095  1.00 68.42           H  
ATOM   1017  HZ3 LYS A  79      -1.386   6.506 -18.240  1.00 68.42           H  
ATOM   1018  N   TYR A  80      -1.559   5.266 -10.817  1.00 67.18           N  
ATOM   1019  CA  TYR A  80      -1.395   6.434  -9.952  1.00 67.18           C  
ATOM   1020  C   TYR A  80      -1.563   6.096  -8.465  1.00 67.18           C  
ATOM   1021  O   TYR A  80      -1.609   7.002  -7.646  1.00 67.18           O  
ATOM   1022  CB  TYR A  80      -2.367   7.533 -10.394  1.00 67.18           C  
ATOM   1023  CG  TYR A  80      -2.161   7.996 -11.819  1.00 67.18           C  
ATOM   1024  CD1 TYR A  80      -0.977   8.670 -12.174  1.00 67.18           C  
ATOM   1025  CD2 TYR A  80      -3.164   7.776 -12.781  1.00 67.18           C  
ATOM   1026  CE1 TYR A  80      -0.774   9.095 -13.499  1.00 67.18           C  
ATOM   1027  CE2 TYR A  80      -2.976   8.223 -14.101  1.00 67.18           C  
ATOM   1028  CZ  TYR A  80      -1.769   8.857 -14.469  1.00 67.18           C  
ATOM   1029  OH  TYR A  80      -1.557   9.228 -15.762  1.00 67.18           O  
ATOM   1030  H   TYR A  80      -2.468   4.827 -10.768  1.00 67.18           H  
ATOM   1031  HA  TYR A  80      -0.386   6.832 -10.059  1.00 67.18           H  
ATOM   1032  HB2 TYR A  80      -3.382   7.153 -10.284  1.00 67.18           H  
ATOM   1033  HB3 TYR A  80      -2.260   8.398  -9.739  1.00 67.18           H  
ATOM   1034  HD1 TYR A  80      -0.226   8.870 -11.424  1.00 67.18           H  
ATOM   1035  HD2 TYR A  80      -4.091   7.306 -12.487  1.00 67.18           H  
ATOM   1036  HE1 TYR A  80       0.141   9.604 -13.763  1.00 67.18           H  
ATOM   1037  HE2 TYR A  80      -3.778   8.135 -14.819  1.00 67.18           H  
ATOM   1038  HH  TYR A  80      -0.832   9.855 -15.801  1.00 67.18           H  
ATOM   1039  N   CYS A  81      -1.585   4.809  -8.103  1.00 67.39           N  
ATOM   1040  CA  CYS A  81      -1.840   4.355  -6.732  1.00 67.39           C  
ATOM   1041  C   CYS A  81      -3.233   4.685  -6.195  1.00 67.39           C  
ATOM   1042  O   CYS A  81      -3.445   4.587  -4.989  1.00 67.39           O  
ATOM   1043  CB  CYS A  81      -0.740   4.818  -5.761  1.00 67.39           C  
ATOM   1044  SG  CYS A  81       0.925   4.351  -6.236  1.00 67.39           S  
ATOM   1045  H   CYS A  81      -1.672   4.118  -8.835  1.00 67.39           H  
ATOM   1046  HA  CYS A  81      -1.811   3.266  -6.763  1.00 67.39           H  
ATOM   1047  HB2 CYS A  81      -0.785   5.900  -5.642  1.00 67.39           H  
ATOM   1048  HB3 CYS A  81      -0.941   4.388  -4.780  1.00 67.39           H  
ATOM   1049  N   ASN A  82      -4.200   4.991  -7.059  1.00 69.00           N  
ATOM   1050  CA  ASN A  82      -5.585   5.105  -6.638  1.00 69.00           C  
ATOM   1051  C   ASN A  82      -6.179   3.697  -6.526  1.00 69.00           C  
ATOM   1052  O   ASN A  82      -6.193   2.949  -7.517  1.00 69.00           O  
ATOM   1053  CB  ASN A  82      -6.398   5.983  -7.589  1.00 69.00           C  
ATOM   1054  CG  ASN A  82      -5.770   7.341  -7.793  1.00 69.00           C  
ATOM   1055  ND2 ASN A  82      -5.560   7.729  -9.026  1.00 69.00           N  
ATOM   1056  OD1 ASN A  82      -5.473   8.057  -6.855  1.00 69.00           O  
ATOM   1057  H   ASN A  82      -3.998   5.021  -8.048  1.00 69.00           H  
ATOM   1058  HA  ASN A  82      -5.595   5.608  -5.671  1.00 69.00           H  
ATOM   1059  HB2 ASN A  82      -6.524   5.473  -8.544  1.00 69.00           H  
ATOM   1060  HB3 ASN A  82      -7.390   6.141  -7.166  1.00 69.00           H  
ATOM   1061 HD21 ASN A  82      -5.692   7.057  -9.768  1.00 69.00           H  
ATOM   1062 HD22 ASN A  82      -5.120   8.630  -9.142  1.00 69.00           H  
ATOM   1063  N   PRO A  83      -6.668   3.299  -5.342  1.00 65.82           N  
ATOM   1064  CA  PRO A  83      -7.350   2.030  -5.189  1.00 65.82           C  
ATOM   1065  C   PRO A  83      -8.710   2.101  -5.888  1.00 65.82           C  
ATOM   1066  O   PRO A  83      -9.584   2.888  -5.533  1.00 65.82           O  
ATOM   1067  CB  PRO A  83      -7.455   1.799  -3.682  1.00 65.82           C  
ATOM   1068  CG  PRO A  83      -7.457   3.207  -3.094  1.00 65.82           C  
ATOM   1069  CD  PRO A  83      -6.636   4.030  -4.081  1.00 65.82           C  
ATOM   1070  HA  PRO A  83      -6.757   1.228  -5.629  1.00 65.82           H  
ATOM   1071  HB2 PRO A  83      -6.567   1.269  -3.337  1.00 65.82           H  
ATOM   1072  HB3 PRO A  83      -8.353   1.244  -3.407  1.00 65.82           H  
ATOM   1073  HG2 PRO A  83      -6.997   3.204  -2.106  1.00 65.82           H  
ATOM   1074  HG3 PRO A  83      -8.476   3.591  -3.051  1.00 65.82           H  
ATOM   1075  HD2 PRO A  83      -7.074   5.023  -4.183  1.00 65.82           H  
ATOM   1076  HD3 PRO A  83      -5.609   4.104  -3.724  1.00 65.82           H  
ATOM   1077  N   LYS A  84      -8.910   1.241  -6.884  1.00 65.08           N  
ATOM   1078  CA  LYS A  84     -10.229   0.936  -7.431  1.00 65.08           C  
ATOM   1079  C   LYS A  84     -10.811  -0.220  -6.635  1.00 65.08           C  
ATOM   1080  O   LYS A  84     -10.338  -1.358  -6.732  1.00 65.08           O  
ATOM   1081  CB  LYS A  84     -10.154   0.654  -8.938  1.00 65.08           C  
ATOM   1082  CG  LYS A  84      -9.730   1.917  -9.705  1.00 65.08           C  
ATOM   1083  CD  LYS A  84     -10.126   1.842 -11.185  1.00 65.08           C  
ATOM   1084  CE  LYS A  84      -9.766   3.172 -11.860  1.00 65.08           C  
ATOM   1085  NZ  LYS A  84     -10.359   3.290 -13.217  1.00 65.08           N1+
ATOM   1086  H   LYS A  84      -8.132   0.662  -7.166  1.00 65.08           H  
ATOM   1087  HA  LYS A  84     -10.883   1.796  -7.284  1.00 65.08           H  
ATOM   1088  HB2 LYS A  84     -11.146   0.348  -9.269  1.00 65.08           H  
ATOM   1089  HB3 LYS A  84      -9.452  -0.155  -9.139  1.00 65.08           H  
ATOM   1090  HG2 LYS A  84     -10.225   2.783  -9.265  1.00 65.08           H  
ATOM   1091  HG3 LYS A  84      -8.652   2.053  -9.616  1.00 65.08           H  
ATOM   1092  HD2 LYS A  84     -11.201   1.679 -11.252  1.00 65.08           H  
ATOM   1093  HD3 LYS A  84      -9.598   1.019 -11.666  1.00 65.08           H  
ATOM   1094  HE2 LYS A  84      -8.680   3.266 -11.899  1.00 65.08           H  
ATOM   1095  HE3 LYS A  84     -10.133   3.983 -11.231  1.00 65.08           H  
ATOM   1096  HZ1 LYS A  84     -10.114   4.185 -13.616  1.00 65.08           H  
ATOM   1097  HZ2 LYS A  84     -11.367   3.248 -13.163  1.00 65.08           H  
ATOM   1098  HZ3 LYS A  84     -10.024   2.559 -13.828  1.00 65.08           H  
ATOM   1099  N   VAL A  85     -11.825   0.085  -5.832  1.00 58.84           N  
ATOM   1100  CA  VAL A  85     -12.567  -0.924  -5.078  1.00 58.84           C  
ATOM   1101  C   VAL A  85     -13.363  -1.774  -6.063  1.00 58.84           C  
ATOM   1102  O   VAL A  85     -14.107  -1.242  -6.885  1.00 58.84           O  
ATOM   1103  CB  VAL A  85     -13.474  -0.301  -4.000  1.00 58.84           C  
ATOM   1104  CG1 VAL A  85     -13.841  -1.413  -3.017  1.00 58.84           C  
ATOM   1105  CG2 VAL A  85     -12.805   0.870  -3.259  1.00 58.84           C  
ATOM   1106  H   VAL A  85     -12.120   1.048  -5.761  1.00 58.84           H  
ATOM   1107  HA  VAL A  85     -11.842  -1.568  -4.581  1.00 58.84           H  
ATOM   1108  HB  VAL A  85     -14.387   0.080  -4.457  1.00 58.84           H  
ATOM   1109 HG11 VAL A  85     -14.211  -0.986  -2.085  1.00 58.84           H  
ATOM   1110 HG12 VAL A  85     -14.620  -2.042  -3.448  1.00 58.84           H  
ATOM   1111 HG13 VAL A  85     -12.987  -2.045  -2.774  1.00 58.84           H  
ATOM   1112 HG21 VAL A  85     -11.796   0.612  -2.938  1.00 58.84           H  
ATOM   1113 HG22 VAL A  85     -13.403   1.144  -2.390  1.00 58.84           H  
ATOM   1114 HG23 VAL A  85     -12.753   1.742  -3.911  1.00 58.84           H  
ATOM   1115  N   ARG A  86     -13.140  -3.093  -6.058  1.00 52.19           N  
ATOM   1116  CA  ARG A  86     -13.786  -4.000  -7.020  1.00 52.19           C  
ATOM   1117  C   ARG A  86     -15.174  -4.444  -6.573  1.00 52.19           C  
ATOM   1118  O   ARG A  86     -16.027  -4.654  -7.430  1.00 52.19           O  
ATOM   1119  CB  ARG A  86     -12.880  -5.204  -7.323  1.00 52.19           C  
ATOM   1120  CG  ARG A  86     -12.075  -4.963  -8.606  1.00 52.19           C  
ATOM   1121  CD  ARG A  86     -11.395  -6.255  -9.072  1.00 52.19           C  
ATOM   1122  NE  ARG A  86     -11.207  -6.254 -10.538  1.00 52.19           N  
ATOM   1123  CZ  ARG A  86     -10.892  -7.301 -11.276  1.00 52.19           C  
ATOM   1124  NH1 ARG A  86     -10.539  -8.439 -10.743  1.00 52.19           N1+
ATOM   1125  NH2 ARG A  86     -10.883  -7.209 -12.581  1.00 52.19           N  
ATOM   1126  H   ARG A  86     -12.522  -3.473  -5.355  1.00 52.19           H  
ATOM   1127  HA  ARG A  86     -13.980  -3.450  -7.941  1.00 52.19           H  
ATOM   1128  HB2 ARG A  86     -12.212  -5.408  -6.487  1.00 52.19           H  
ATOM   1129  HB3 ARG A  86     -13.510  -6.081  -7.472  1.00 52.19           H  
ATOM   1130  HG2 ARG A  86     -11.332  -4.183  -8.441  1.00 52.19           H  
ATOM   1131  HG3 ARG A  86     -12.765  -4.633  -9.384  1.00 52.19           H  
ATOM   1132  HD2 ARG A  86     -12.030  -7.098  -8.801  1.00 52.19           H  
ATOM   1133  HD3 ARG A  86     -10.443  -6.361  -8.552  1.00 52.19           H  
ATOM   1134  HE  ARG A  86     -11.505  -5.413 -11.010  1.00 52.19           H  
ATOM   1135 HH11 ARG A  86     -10.476  -9.284 -11.293  1.00 52.19           H  
ATOM   1136 HH12 ARG A  86     -10.628  -8.541  -9.742  1.00 52.19           H  
ATOM   1137 HH21 ARG A  86     -11.333  -6.408 -13.000  1.00 52.19           H  
ATOM   1138 HH22 ARG A  86     -10.905  -8.063 -13.121  1.00 52.19           H  
ATOM   1139  N   ARG A  87     -15.381  -4.604  -5.267  1.00 44.26           N  
ATOM   1140  CA  ARG A  87     -16.644  -4.945  -4.606  1.00 44.26           C  
ATOM   1141  C   ARG A  87     -16.557  -4.402  -3.181  1.00 44.26           C  
ATOM   1142  O   ARG A  87     -15.490  -4.476  -2.597  1.00 44.26           O  
ATOM   1143  CB  ARG A  87     -16.851  -6.472  -4.580  1.00 44.26           C  
ATOM   1144  CG  ARG A  87     -17.214  -7.043  -5.959  1.00 44.26           C  
ATOM   1145  CD  ARG A  87     -17.589  -8.522  -5.889  1.00 44.26           C  
ATOM   1146  NE  ARG A  87     -18.086  -9.002  -7.195  1.00 44.26           N  
ATOM   1147  CZ  ARG A  87     -18.210 -10.262  -7.572  1.00 44.26           C  
ATOM   1148  NH1 ARG A  87     -17.808 -11.249  -6.821  1.00 44.26           N1+
ATOM   1149  NH2 ARG A  87     -18.753 -10.557  -8.721  1.00 44.26           N  
ATOM   1150  H   ARG A  87     -14.609  -4.426  -4.640  1.00 44.26           H  
ATOM   1151  HA  ARG A  87     -17.478  -4.456  -5.110  1.00 44.26           H  
ATOM   1152  HB2 ARG A  87     -17.668  -6.693  -3.893  1.00 44.26           H  
ATOM   1153  HB3 ARG A  87     -15.953  -6.959  -4.201  1.00 44.26           H  
ATOM   1154  HG2 ARG A  87     -16.356  -6.960  -6.627  1.00 44.26           H  
ATOM   1155  HG3 ARG A  87     -18.052  -6.478  -6.369  1.00 44.26           H  
ATOM   1156  HD2 ARG A  87     -18.369  -8.653  -5.138  1.00 44.26           H  
ATOM   1157  HD3 ARG A  87     -16.709  -9.086  -5.579  1.00 44.26           H  
ATOM   1158  HE  ARG A  87     -18.442  -8.295  -7.823  1.00 44.26           H  
ATOM   1159 HH11 ARG A  87     -17.453 -11.042  -5.899  1.00 44.26           H  
ATOM   1160 HH12 ARG A  87     -17.964 -12.210  -7.090  1.00 44.26           H  
ATOM   1161 HH21 ARG A  87     -18.901 -11.524  -8.971  1.00 44.26           H  
ATOM   1162 HH22 ARG A  87     -19.150  -9.830  -9.298  1.00 44.26           H  
ATOM   1163  N   GLY A  88     -17.641  -3.829  -2.673  1.00 49.45           N  
ATOM   1164  CA  GLY A  88     -17.680  -3.237  -1.335  1.00 49.45           C  
ATOM   1165  C   GLY A  88     -17.462  -1.725  -1.338  1.00 49.45           C  
ATOM   1166  O   GLY A  88     -16.625  -1.186  -2.055  1.00 49.45           O  
ATOM   1167  H   GLY A  88     -18.482  -3.795  -3.232  1.00 49.45           H  
ATOM   1168  HA2 GLY A  88     -18.646  -3.460  -0.880  1.00 49.45           H  
ATOM   1169  HA3 GLY A  88     -16.918  -3.687  -0.699  1.00 49.45           H  
ATOM   1170  N   LYS A  89     -18.267  -1.018  -0.552  1.00 53.89           N  
ATOM   1171  CA  LYS A  89     -17.964   0.347  -0.120  1.00 53.89           C  
ATOM   1172  C   LYS A  89     -16.981   0.192   1.043  1.00 53.89           C  
ATOM   1173  O   LYS A  89     -17.140  -0.747   1.823  1.00 53.89           O  
ATOM   1174  CB  LYS A  89     -19.289   1.024   0.277  1.00 53.89           C  
ATOM   1175  CG  LYS A  89     -19.294   2.553   0.137  1.00 53.89           C  
ATOM   1176  CD  LYS A  89     -20.672   3.088   0.558  1.00 53.89           C  
ATOM   1177  CE  LYS A  89     -20.768   4.611   0.416  1.00 53.89           C  
ATOM   1178  NZ  LYS A  89     -21.929   5.139   1.178  1.00 53.89           N1+
ATOM   1179  H   LYS A  89     -18.888  -1.542   0.048  1.00 53.89           H  
ATOM   1180  HA  LYS A  89     -17.484   0.895  -0.931  1.00 53.89           H  
ATOM   1181  HB2 LYS A  89     -20.081   0.641  -0.366  1.00 53.89           H  
ATOM   1182  HB3 LYS A  89     -19.534   0.751   1.303  1.00 53.89           H  
ATOM   1183  HG2 LYS A  89     -18.523   2.980   0.778  1.00 53.89           H  
ATOM   1184  HG3 LYS A  89     -19.095   2.825  -0.900  1.00 53.89           H  
ATOM   1185  HD2 LYS A  89     -21.452   2.619  -0.043  1.00 53.89           H  
ATOM   1186  HD3 LYS A  89     -20.827   2.819   1.603  1.00 53.89           H  
ATOM   1187  HE2 LYS A  89     -19.853   5.046   0.816  1.00 53.89           H  
ATOM   1188  HE3 LYS A  89     -20.842   4.872  -0.640  1.00 53.89           H  
ATOM   1189  HZ1 LYS A  89     -22.799   4.715   0.890  1.00 53.89           H  
ATOM   1190  HZ2 LYS A  89     -21.994   6.144   1.102  1.00 53.89           H  
ATOM   1191  HZ3 LYS A  89     -21.799   4.940   2.160  1.00 53.89           H  
ATOM   1192  N   LEU A  90     -15.969   1.056   1.162  1.00 60.50           N  
ATOM   1193  CA  LEU A  90     -15.218   1.101   2.420  1.00 60.50           C  
ATOM   1194  C   LEU A  90     -16.211   1.274   3.581  1.00 60.50           C  
ATOM   1195  O   LEU A  90     -17.209   1.977   3.386  1.00 60.50           O  
ATOM   1196  CB  LEU A  90     -14.216   2.262   2.444  1.00 60.50           C  
ATOM   1197  CG  LEU A  90     -12.858   1.909   1.819  1.00 60.50           C  
ATOM   1198  CD1 LEU A  90     -12.753   2.508   0.415  1.00 60.50           C  
ATOM   1199  CD2 LEU A  90     -11.776   2.440   2.754  1.00 60.50           C  
ATOM   1200  H   LEU A  90     -15.907   1.840   0.529  1.00 60.50           H  
ATOM   1201  HA  LEU A  90     -14.694   0.154   2.549  1.00 60.50           H  
ATOM   1202  HB2 LEU A  90     -14.647   3.146   1.975  1.00 60.50           H  
ATOM   1203  HB3 LEU A  90     -14.067   2.530   3.490  1.00 60.50           H  
ATOM   1204  HG  LEU A  90     -12.745   0.827   1.748  1.00 60.50           H  
ATOM   1205 HD11 LEU A  90     -12.629   3.589   0.482  1.00 60.50           H  
ATOM   1206 HD12 LEU A  90     -13.662   2.287  -0.144  1.00 60.50           H  
ATOM   1207 HD13 LEU A  90     -11.917   2.063  -0.124  1.00 60.50           H  
ATOM   1208 HD21 LEU A  90     -11.893   3.515   2.888  1.00 60.50           H  
ATOM   1209 HD22 LEU A  90     -10.770   2.240   2.387  1.00 60.50           H  
ATOM   1210 HD23 LEU A  90     -11.875   1.942   3.719  1.00 60.50           H  
ATOM   1211  N   PRO A  91     -15.966   0.666   4.756  1.00 63.21           N  
ATOM   1212  CA  PRO A  91     -16.790   0.950   5.918  1.00 63.21           C  
ATOM   1213  C   PRO A  91     -16.779   2.453   6.200  1.00 63.21           C  
ATOM   1214  O   PRO A  91     -15.779   3.134   5.944  1.00 63.21           O  
ATOM   1215  CB  PRO A  91     -16.220   0.144   7.086  1.00 63.21           C  
ATOM   1216  CG  PRO A  91     -15.190  -0.793   6.464  1.00 63.21           C  
ATOM   1217  CD  PRO A  91     -14.841  -0.181   5.106  1.00 63.21           C  
ATOM   1218  HA  PRO A  91     -17.811   0.624   5.715  1.00 63.21           H  
ATOM   1219  HB2 PRO A  91     -15.731   0.804   7.802  1.00 63.21           H  
ATOM   1220  HB3 PRO A  91     -17.004  -0.421   7.589  1.00 63.21           H  
ATOM   1221  HG2 PRO A  91     -15.631  -1.778   6.316  1.00 63.21           H  
ATOM   1222  HG3 PRO A  91     -14.319  -0.856   7.116  1.00 63.21           H  
ATOM   1223  HD2 PRO A  91     -13.943   0.431   5.196  1.00 63.21           H  
ATOM   1224  HD3 PRO A  91     -14.693  -0.974   4.373  1.00 63.21           H  
ATOM   1225  N   ASP A  92     -17.888   2.972   6.716  1.00 62.37           N  
ATOM   1226  CA  ASP A  92     -18.024   4.405   6.950  1.00 62.37           C  
ATOM   1227  C   ASP A  92     -16.928   4.913   7.902  1.00 62.37           C  
ATOM   1228  O   ASP A  92     -16.574   4.275   8.898  1.00 62.37           O  
ATOM   1229  CB  ASP A  92     -19.438   4.750   7.437  1.00 62.37           C  
ATOM   1230  CG  ASP A  92     -20.516   4.532   6.361  1.00 62.37           C  
ATOM   1231  OD1 ASP A  92     -20.253   4.819   5.166  1.00 62.37           O  
ATOM   1232  OD2 ASP A  92     -21.617   4.080   6.734  1.00 62.37           O1-
ATOM   1233  H   ASP A  92     -18.692   2.385   6.886  1.00 62.37           H  
ATOM   1234  HA  ASP A  92     -17.881   4.908   5.993  1.00 62.37           H  
ATOM   1235  HB2 ASP A  92     -19.668   4.154   8.320  1.00 62.37           H  
ATOM   1236  HB3 ASP A  92     -19.460   5.801   7.725  1.00 62.37           H  
ATOM   1237  N   GLY A  93     -16.348   6.059   7.543  1.00 64.42           N  
ATOM   1238  CA  GLY A  93     -15.227   6.669   8.254  1.00 64.42           C  
ATOM   1239  C   GLY A  93     -13.840   6.228   7.785  1.00 64.42           C  
ATOM   1240  O   GLY A  93     -12.869   6.819   8.243  1.00 64.42           O  
ATOM   1241  H   GLY A  93     -16.693   6.521   6.713  1.00 64.42           H  
ATOM   1242  HA2 GLY A  93     -15.289   7.752   8.140  1.00 64.42           H  
ATOM   1243  HA3 GLY A  93     -15.308   6.440   9.317  1.00 64.42           H  
ATOM   1244  N   TYR A  94     -13.710   5.259   6.871  1.00 66.55           N  
ATOM   1245  CA  TYR A  94     -12.402   4.868   6.341  1.00 66.55           C  
ATOM   1246  C   TYR A  94     -12.046   5.576   5.028  1.00 66.55           C  
ATOM   1247  O   TYR A  94     -12.849   5.635   4.094  1.00 66.55           O  
ATOM   1248  CB  TYR A  94     -12.282   3.353   6.213  1.00 66.55           C  
ATOM   1249  CG  TYR A  94     -12.183   2.610   7.530  1.00 66.55           C  
ATOM   1250  CD1 TYR A  94     -10.927   2.242   8.045  1.00 66.55           C  
ATOM   1251  CD2 TYR A  94     -13.349   2.284   8.243  1.00 66.55           C  
ATOM   1252  CE1 TYR A  94     -10.833   1.499   9.237  1.00 66.55           C  
ATOM   1253  CE2 TYR A  94     -13.266   1.557   9.444  1.00 66.55           C  
ATOM   1254  CZ  TYR A  94     -12.009   1.150   9.936  1.00 66.55           C  
ATOM   1255  OH  TYR A  94     -11.939   0.442  11.095  1.00 66.55           O  
ATOM   1256  H   TYR A  94     -14.530   4.774   6.535  1.00 66.55           H  
ATOM   1257  HA  TYR A  94     -11.655   5.162   7.078  1.00 66.55           H  
ATOM   1258  HB2 TYR A  94     -13.124   2.966   5.639  1.00 66.55           H  
ATOM   1259  HB3 TYR A  94     -11.373   3.150   5.645  1.00 66.55           H  
ATOM   1260  HD1 TYR A  94     -10.028   2.546   7.529  1.00 66.55           H  
ATOM   1261  HD2 TYR A  94     -14.311   2.612   7.877  1.00 66.55           H  
ATOM   1262  HE1 TYR A  94      -9.863   1.213   9.616  1.00 66.55           H  
ATOM   1263  HE2 TYR A  94     -14.165   1.311   9.989  1.00 66.55           H  
ATOM   1264  HH  TYR A  94     -11.038   0.152  11.256  1.00 66.55           H  
ATOM   1265  N   THR A  95     -10.808   6.060   4.924  1.00 66.97           N  
ATOM   1266  CA  THR A  95     -10.262   6.705   3.722  1.00 66.97           C  
ATOM   1267  C   THR A  95      -8.943   6.059   3.306  1.00 66.97           C  
ATOM   1268  O   THR A  95      -8.088   5.736   4.131  1.00 66.97           O  
ATOM   1269  CB  THR A  95     -10.094   8.225   3.899  1.00 66.97           C  
ATOM   1270  CG2 THR A  95     -11.433   8.934   4.090  1.00 66.97           C  
ATOM   1271  OG1 THR A  95      -9.300   8.512   5.019  1.00 66.97           O  
ATOM   1272  H   THR A  95     -10.202   5.990   5.729  1.00 66.97           H  
ATOM   1273  HA  THR A  95     -10.962   6.560   2.900  1.00 66.97           H  
ATOM   1274  HB  THR A  95      -9.613   8.633   3.010  1.00 66.97           H  
ATOM   1275  HG1 THR A  95      -9.498   9.404   5.315  1.00 66.97           H  
ATOM   1276 HG21 THR A  95     -12.101   8.691   3.264  1.00 66.97           H  
ATOM   1277 HG22 THR A  95     -11.278  10.013   4.114  1.00 66.97           H  
ATOM   1278 HG23 THR A  95     -11.896   8.620   5.026  1.00 66.97           H  
ATOM   1279  N   PHE A  96      -8.763   5.853   1.999  1.00 70.07           N  
ATOM   1280  CA  PHE A  96      -7.493   5.389   1.448  1.00 70.07           C  
ATOM   1281  C   PHE A  96      -6.649   6.561   0.970  1.00 70.07           C  
ATOM   1282  O   PHE A  96      -7.109   7.391   0.187  1.00 70.07           O  
ATOM   1283  CB  PHE A  96      -7.697   4.416   0.286  1.00 70.07           C  
ATOM   1284  CG  PHE A  96      -7.948   2.982   0.688  1.00 70.07           C  
ATOM   1285  CD1 PHE A  96      -6.924   2.230   1.292  1.00 70.07           C  
ATOM   1286  CD2 PHE A  96      -9.182   2.379   0.410  1.00 70.07           C  
ATOM   1287  CE1 PHE A  96      -7.149   0.889   1.643  1.00 70.07           C  
ATOM   1288  CE2 PHE A  96      -9.402   1.032   0.755  1.00 70.07           C  
ATOM   1289  CZ  PHE A  96      -8.392   0.289   1.383  1.00 70.07           C  
ATOM   1290  H   PHE A  96      -9.476   6.163   1.354  1.00 70.07           H  
ATOM   1291  HA  PHE A  96      -6.927   4.868   2.221  1.00 70.07           H  
ATOM   1292  HB2 PHE A  96      -6.779   4.420  -0.303  1.00 70.07           H  
ATOM   1293  HB3 PHE A  96      -8.497   4.779  -0.359  1.00 70.07           H  
ATOM   1294  HD1 PHE A  96      -5.971   2.688   1.512  1.00 70.07           H  
ATOM   1295  HD2 PHE A  96      -9.958   2.959  -0.067  1.00 70.07           H  
ATOM   1296  HE1 PHE A  96      -6.375   0.334   2.152  1.00 70.07           H  
ATOM   1297  HE2 PHE A  96     -10.358   0.569   0.561  1.00 70.07           H  
ATOM   1298  HZ  PHE A  96      -8.571  -0.736   1.671  1.00 70.07           H  
ATOM   1299  N   HIS A  97      -5.378   6.547   1.351  1.00 69.95           N  
ATOM   1300  CA  HIS A  97      -4.360   7.427   0.801  1.00 69.95           C  
ATOM   1301  C   HIS A  97      -3.303   6.583   0.094  1.00 69.95           C  
ATOM   1302  O   HIS A  97      -2.625   5.768   0.719  1.00 69.95           O  
ATOM   1303  CB  HIS A  97      -3.786   8.297   1.920  1.00 69.95           C  
ATOM   1304  CG  HIS A  97      -4.785   9.305   2.428  1.00 69.95           C  
ATOM   1305  CD2 HIS A  97      -5.762   9.096   3.365  1.00 69.95           C  
ATOM   1306  ND1 HIS A  97      -4.906  10.609   1.999  1.00 69.95           N  
ATOM   1307  CE1 HIS A  97      -5.921  11.177   2.670  1.00 69.95           C  
ATOM   1308  NE2 HIS A  97      -6.442  10.303   3.542  1.00 69.95           N  
ATOM   1309  H   HIS A  97      -5.082   5.856   2.025  1.00 69.95           H  
ATOM   1310  HA  HIS A  97      -4.804   8.096   0.063  1.00 69.95           H  
ATOM   1311  HB2 HIS A  97      -3.457   7.664   2.744  1.00 69.95           H  
ATOM   1312  HB3 HIS A  97      -2.917   8.832   1.538  1.00 69.95           H  
ATOM   1313  HD1 HIS A  97      -4.386  11.045   1.251  1.00 69.95           H  
ATOM   1314  HD2 HIS A  97      -5.970   8.169   3.878  1.00 69.95           H  
ATOM   1315  HE1 HIS A  97      -6.276  12.188   2.534  1.00 69.95           H  
ATOM   1316  N   GLY A  98      -3.193   6.755  -1.222  1.00 68.89           N  
ATOM   1317  CA  GLY A  98      -2.162   6.122  -2.034  1.00 68.89           C  
ATOM   1318  C   GLY A  98      -1.036   7.098  -2.338  1.00 68.89           C  
ATOM   1319  O   GLY A  98      -1.281   8.192  -2.835  1.00 68.89           O  
ATOM   1320  H   GLY A  98      -3.772   7.449  -1.672  1.00 68.89           H  
ATOM   1321  HA2 GLY A  98      -1.755   5.252  -1.517  1.00 68.89           H  
ATOM   1322  HA3 GLY A  98      -2.595   5.792  -2.979  1.00 68.89           H  
ATOM   1323  N   GLU A  99       0.200   6.693  -2.073  1.00 68.65           N  
ATOM   1324  CA  GLU A  99       1.395   7.453  -2.425  1.00 68.65           C  
ATOM   1325  C   GLU A  99       2.301   6.620  -3.334  1.00 68.65           C  
ATOM   1326  O   GLU A  99       2.625   5.468  -3.038  1.00 68.65           O  
ATOM   1327  CB  GLU A  99       2.115   7.906  -1.152  1.00 68.65           C  
ATOM   1328  CG  GLU A  99       3.232   8.908  -1.477  1.00 68.65           C  
ATOM   1329  CD  GLU A  99       4.029   9.324  -0.240  1.00 68.65           C  
ATOM   1330  OE1 GLU A  99       4.918  10.191  -0.381  1.00 68.65           O  
ATOM   1331  OE2 GLU A  99       3.873   8.695   0.830  1.00 68.65           O1-
ATOM   1332  H   GLU A  99       0.328   5.819  -1.583  1.00 68.65           H  
ATOM   1333  HA  GLU A  99       1.102   8.351  -2.969  1.00 68.65           H  
ATOM   1334  HB2 GLU A  99       1.399   8.386  -0.487  1.00 68.65           H  
ATOM   1335  HB3 GLU A  99       2.533   7.032  -0.651  1.00 68.65           H  
ATOM   1336  HG2 GLU A  99       3.923   8.457  -2.190  1.00 68.65           H  
ATOM   1337  HG3 GLU A  99       2.792   9.790  -1.942  1.00 68.65           H  
ATOM   1338  N   LEU A 100       2.729   7.208  -4.449  1.00 67.23           N  
ATOM   1339  CA  LEU A 100       3.718   6.599  -5.331  1.00 67.23           C  
ATOM   1340  C   LEU A 100       5.118   6.794  -4.753  1.00 67.23           C  
ATOM   1341  O   LEU A 100       5.545   7.931  -4.559  1.00 67.23           O  
ATOM   1342  CB  LEU A 100       3.591   7.220  -6.732  1.00 67.23           C  
ATOM   1343  CG  LEU A 100       4.681   6.758  -7.719  1.00 67.23           C  
ATOM   1344  CD1 LEU A 100       4.717   5.234  -7.873  1.00 67.23           C  
ATOM   1345  CD2 LEU A 100       4.472   7.448  -9.068  1.00 67.23           C  
ATOM   1346  H   LEU A 100       2.474   8.172  -4.614  1.00 67.23           H  
ATOM   1347  HA  LEU A 100       3.523   5.528  -5.394  1.00 67.23           H  
ATOM   1348  HB2 LEU A 100       3.658   8.304  -6.639  1.00 67.23           H  
ATOM   1349  HB3 LEU A 100       2.607   6.978  -7.134  1.00 67.23           H  
ATOM   1350  HG  LEU A 100       5.658   7.078  -7.356  1.00 67.23           H  
ATOM   1351 HD11 LEU A 100       4.976   4.947  -8.892  1.00 67.23           H  
ATOM   1352 HD12 LEU A 100       5.521   4.852  -7.244  1.00 67.23           H  
ATOM   1353 HD13 LEU A 100       3.802   4.763  -7.512  1.00 67.23           H  
ATOM   1354 HD21 LEU A 100       4.663   8.514  -8.945  1.00 67.23           H  
ATOM   1355 HD22 LEU A 100       3.455   7.329  -9.443  1.00 67.23           H  
ATOM   1356 HD23 LEU A 100       5.194   7.073  -9.793  1.00 67.23           H  
ATOM   1357  N   LYS A 101       5.860   5.702  -4.558  1.00 71.33           N  
ATOM   1358  CA  LYS A 101       7.297   5.775  -4.285  1.00 71.33           C  
ATOM   1359  C   LYS A 101       8.065   4.766  -5.127  1.00 71.33           C  
ATOM   1360  O   LYS A 101       7.553   3.726  -5.535  1.00 71.33           O  
ATOM   1361  CB  LYS A 101       7.629   5.597  -2.795  1.00 71.33           C  
ATOM   1362  CG  LYS A 101       6.784   6.425  -1.802  1.00 71.33           C  
ATOM   1363  CD  LYS A 101       7.215   7.895  -1.745  1.00 71.33           C  
ATOM   1364  CE  LYS A 101       7.305   8.367  -0.290  1.00 71.33           C  
ATOM   1365  NZ  LYS A 101       7.518   9.829  -0.210  1.00 71.33           N1+
ATOM   1366  H   LYS A 101       5.463   4.795  -4.757  1.00 71.33           H  
ATOM   1367  HA  LYS A 101       7.651   6.761  -4.588  1.00 71.33           H  
ATOM   1368  HB2 LYS A 101       8.678   5.852  -2.644  1.00 71.33           H  
ATOM   1369  HB3 LYS A 101       7.575   4.533  -2.563  1.00 71.33           H  
ATOM   1370  HG2 LYS A 101       5.719   6.353  -2.026  1.00 71.33           H  
ATOM   1371  HG3 LYS A 101       6.908   6.020  -0.798  1.00 71.33           H  
ATOM   1372  HD2 LYS A 101       8.184   8.035  -2.224  1.00 71.33           H  
ATOM   1373  HD3 LYS A 101       6.478   8.500  -2.273  1.00 71.33           H  
ATOM   1374  HE2 LYS A 101       8.120   7.837   0.203  1.00 71.33           H  
ATOM   1375  HE3 LYS A 101       6.372   8.120   0.216  1.00 71.33           H  
ATOM   1376  HZ1 LYS A 101       8.223  10.163  -0.851  1.00 71.33           H  
ATOM   1377  HZ2 LYS A 101       6.634  10.257  -0.444  1.00 71.33           H  
ATOM   1378  HZ3 LYS A 101       7.705  10.130   0.736  1.00 71.33           H  
ATOM   1379  N   TYR A 102       9.330   5.086  -5.339  1.00 68.12           N  
ATOM   1380  CA  TYR A 102      10.278   4.240  -6.041  1.00 68.12           C  
ATOM   1381  C   TYR A 102      11.118   3.532  -4.986  1.00 68.12           C  
ATOM   1382  O   TYR A 102      11.915   4.166  -4.299  1.00 68.12           O  
ATOM   1383  CB  TYR A 102      11.103   5.110  -6.996  1.00 68.12           C  
ATOM   1384  CG  TYR A 102      10.245   5.943  -7.932  1.00 68.12           C  
ATOM   1385  CD1 TYR A 102       9.770   5.389  -9.136  1.00 68.12           C  
ATOM   1386  CD2 TYR A 102       9.893   7.264  -7.584  1.00 68.12           C  
ATOM   1387  CE1 TYR A 102       8.965   6.160  -9.994  1.00 68.12           C  
ATOM   1388  CE2 TYR A 102       9.069   8.027  -8.434  1.00 68.12           C  
ATOM   1389  CZ  TYR A 102       8.606   7.473  -9.647  1.00 68.12           C  
ATOM   1390  OH  TYR A 102       7.821   8.209 -10.477  1.00 68.12           O  
ATOM   1391  H   TYR A 102       9.684   5.950  -4.953  1.00 68.12           H  
ATOM   1392  HA  TYR A 102       9.752   3.495  -6.639  1.00 68.12           H  
ATOM   1393  HB2 TYR A 102      11.753   4.464  -7.587  1.00 68.12           H  
ATOM   1394  HB3 TYR A 102      11.743   5.778  -6.419  1.00 68.12           H  
ATOM   1395  HD1 TYR A 102      10.015   4.376  -9.417  1.00 68.12           H  
ATOM   1396  HD2 TYR A 102      10.268   7.697  -6.669  1.00 68.12           H  
ATOM   1397  HE1 TYR A 102       8.615   5.748 -10.929  1.00 68.12           H  
ATOM   1398  HE2 TYR A 102       8.808   9.041  -8.167  1.00 68.12           H  
ATOM   1399  HH  TYR A 102       7.731   9.114 -10.170  1.00 68.12           H  
ATOM   1400  N   ILE A 103      10.890   2.233  -4.810  1.00 65.76           N  
ATOM   1401  CA  ILE A 103      11.660   1.397  -3.884  1.00 65.76           C  
ATOM   1402  C   ILE A 103      12.032   0.078  -4.556  1.00 65.76           C  
ATOM   1403  O   ILE A 103      11.501  -0.286  -5.609  1.00 65.76           O  
ATOM   1404  CB  ILE A 103      10.954   1.186  -2.522  1.00 65.76           C  
ATOM   1405  CG1 ILE A 103       9.620   0.429  -2.647  1.00 65.76           C  
ATOM   1406  CG2 ILE A 103      10.774   2.526  -1.784  1.00 65.76           C  
ATOM   1407  CD1 ILE A 103       9.044   0.001  -1.295  1.00 65.76           C  
ATOM   1408  H   ILE A 103      10.249   1.766  -5.436  1.00 65.76           H  
ATOM   1409  HA  ILE A 103      12.605   1.898  -3.672  1.00 65.76           H  
ATOM   1410  HB  ILE A 103      11.616   0.571  -1.912  1.00 65.76           H  
ATOM   1411 HG12 ILE A 103       9.772  -0.474  -3.238  1.00 65.76           H  
ATOM   1412 HG13 ILE A 103       8.898   1.068  -3.155  1.00 65.76           H  
ATOM   1413 HG21 ILE A 103      10.004   3.125  -2.269  1.00 65.76           H  
ATOM   1414 HG22 ILE A 103      10.494   2.354  -0.744  1.00 65.76           H  
ATOM   1415 HG23 ILE A 103      11.713   3.080  -1.791  1.00 65.76           H  
ATOM   1416 HD11 ILE A 103       8.808   0.874  -0.687  1.00 65.76           H  
ATOM   1417 HD12 ILE A 103       8.125  -0.562  -1.459  1.00 65.76           H  
ATOM   1418 HD13 ILE A 103       9.764  -0.622  -0.765  1.00 65.76           H  
ATOM   1419  N   THR A 104      12.971  -0.640  -3.954  1.00 66.38           N  
ATOM   1420  CA  THR A 104      13.390  -1.954  -4.438  1.00 66.38           C  
ATOM   1421  C   THR A 104      12.370  -3.020  -4.011  1.00 66.38           C  
ATOM   1422  O   THR A 104      11.736  -2.872  -2.960  1.00 66.38           O  
ATOM   1423  CB  THR A 104      14.813  -2.305  -3.977  1.00 66.38           C  
ATOM   1424  CG2 THR A 104      15.748  -1.100  -4.026  1.00 66.38           C  
ATOM   1425  OG1 THR A 104      14.828  -2.737  -2.644  1.00 66.38           O  
ATOM   1426  H   THR A 104      13.368  -0.314  -3.084  1.00 66.38           H  
ATOM   1427  HA  THR A 104      13.421  -1.901  -5.526  1.00 66.38           H  
ATOM   1428  HB  THR A 104      15.204  -3.100  -4.613  1.00 66.38           H  
ATOM   1429  HG1 THR A 104      15.724  -3.015  -2.443  1.00 66.38           H  
ATOM   1430 HG21 THR A 104      15.493  -0.383  -3.245  1.00 66.38           H  
ATOM   1431 HG22 THR A 104      15.667  -0.599  -4.990  1.00 66.38           H  
ATOM   1432 HG23 THR A 104      16.771  -1.431  -3.845  1.00 66.38           H  
ATOM   1433  N   PRO A 105      12.184  -4.106  -4.784  1.00 65.24           N  
ATOM   1434  CA  PRO A 105      11.290  -5.199  -4.394  1.00 65.24           C  
ATOM   1435  C   PRO A 105      11.646  -5.831  -3.043  1.00 65.24           C  
ATOM   1436  O   PRO A 105      10.747  -6.164  -2.269  1.00 65.24           O  
ATOM   1437  CB  PRO A 105      11.382  -6.222  -5.531  1.00 65.24           C  
ATOM   1438  CG  PRO A 105      11.793  -5.380  -6.738  1.00 65.24           C  
ATOM   1439  CD  PRO A 105      12.705  -4.323  -6.126  1.00 65.24           C  
ATOM   1440  HA  PRO A 105      10.274  -4.810  -4.326  1.00 65.24           H  
ATOM   1441  HB2 PRO A 105      10.429  -6.727  -5.693  1.00 65.24           H  
ATOM   1442  HB3 PRO A 105      12.165  -6.950  -5.321  1.00 65.24           H  
ATOM   1443  HG2 PRO A 105      12.312  -5.973  -7.491  1.00 65.24           H  
ATOM   1444  HG3 PRO A 105      10.914  -4.895  -7.163  1.00 65.24           H  
ATOM   1445  HD2 PRO A 105      12.670  -3.419  -6.734  1.00 65.24           H  
ATOM   1446  HD3 PRO A 105      13.726  -4.701  -6.064  1.00 65.24           H  
ATOM   1447  N   ASP A 106      12.940  -5.940  -2.737  1.00 66.36           N  
ATOM   1448  CA  ASP A 106      13.422  -6.482  -1.464  1.00 66.36           C  
ATOM   1449  C   ASP A 106      13.042  -5.573  -0.296  1.00 66.36           C  
ATOM   1450  O   ASP A 106      12.499  -6.041   0.705  1.00 66.36           O  
ATOM   1451  CB  ASP A 106      14.943  -6.674  -1.523  1.00 66.36           C  
ATOM   1452  CG  ASP A 106      15.343  -7.655  -2.623  1.00 66.36           C  
ATOM   1453  OD1 ASP A 106      14.636  -8.677  -2.770  1.00 66.36           O  
ATOM   1454  OD2 ASP A 106      16.296  -7.320  -3.356  1.00 66.36           O1-
ATOM   1455  H   ASP A 106      13.634  -5.731  -3.440  1.00 66.36           H  
ATOM   1456  HA  ASP A 106      12.963  -7.456  -1.292  1.00 66.36           H  
ATOM   1457  HB2 ASP A 106      15.288  -7.061  -0.564  1.00 66.36           H  
ATOM   1458  HB3 ASP A 106      15.421  -5.710  -1.695  1.00 66.36           H  
ATOM   1459  N   LEU A 107      13.221  -4.258  -0.463  1.00 67.98           N  
ATOM   1460  CA  LEU A 107      12.828  -3.271   0.536  1.00 67.98           C  
ATOM   1461  C   LEU A 107      11.307  -3.287   0.746  1.00 67.98           C  
ATOM   1462  O   LEU A 107      10.845  -3.307   1.884  1.00 67.98           O  
ATOM   1463  CB  LEU A 107      13.364  -1.894   0.100  1.00 67.98           C  
ATOM   1464  CG  LEU A 107      13.255  -0.796   1.168  1.00 67.98           C  
ATOM   1465  CD1 LEU A 107      14.096  -1.127   2.404  1.00 67.98           C  
ATOM   1466  CD2 LEU A 107      13.743   0.538   0.602  1.00 67.98           C  
ATOM   1467  H   LEU A 107      13.635  -3.930  -1.324  1.00 67.98           H  
ATOM   1468  HA  LEU A 107      13.294  -3.558   1.478  1.00 67.98           H  
ATOM   1469  HB2 LEU A 107      14.418  -1.999  -0.157  1.00 67.98           H  
ATOM   1470  HB3 LEU A 107      12.829  -1.574  -0.795  1.00 67.98           H  
ATOM   1471  HG  LEU A 107      12.210  -0.674   1.452  1.00 67.98           H  
ATOM   1472 HD11 LEU A 107      15.112  -1.392   2.110  1.00 67.98           H  
ATOM   1473 HD12 LEU A 107      13.651  -1.958   2.950  1.00 67.98           H  
ATOM   1474 HD13 LEU A 107      14.142  -0.270   3.076  1.00 67.98           H  
ATOM   1475 HD21 LEU A 107      14.790   0.458   0.311  1.00 67.98           H  
ATOM   1476 HD22 LEU A 107      13.146   0.819  -0.266  1.00 67.98           H  
ATOM   1477 HD23 LEU A 107      13.644   1.316   1.358  1.00 67.98           H  
ATOM   1478  N   ALA A 108      10.519  -3.370  -0.331  1.00 63.63           N  
ATOM   1479  CA  ALA A 108       9.062  -3.495  -0.254  1.00 63.63           C  
ATOM   1480  C   ALA A 108       8.627  -4.754   0.521  1.00 63.63           C  
ATOM   1481  O   ALA A 108       7.728  -4.690   1.361  1.00 63.63           O  
ATOM   1482  CB  ALA A 108       8.494  -3.508  -1.680  1.00 63.63           C  
ATOM   1483  H   ALA A 108      10.956  -3.359  -1.241  1.00 63.63           H  
ATOM   1484  HA  ALA A 108       8.664  -2.629   0.274  1.00 63.63           H  
ATOM   1485  HB1 ALA A 108       8.810  -4.411  -2.204  1.00 63.63           H  
ATOM   1486  HB2 ALA A 108       8.852  -2.645  -2.241  1.00 63.63           H  
ATOM   1487  HB3 ALA A 108       7.405  -3.486  -1.642  1.00 63.63           H  
ATOM   1488  N   SER A 109       9.277  -5.894   0.267  1.00 65.89           N  
ATOM   1489  CA  SER A 109       9.018  -7.159   0.964  1.00 65.89           C  
ATOM   1490  C   SER A 109       9.384  -7.093   2.449  1.00 65.89           C  
ATOM   1491  O   SER A 109       8.633  -7.597   3.286  1.00 65.89           O  
ATOM   1492  CB  SER A 109       9.809  -8.285   0.293  1.00 65.89           C  
ATOM   1493  OG  SER A 109       9.558  -9.518   0.947  1.00 65.89           O  
ATOM   1494  H   SER A 109      10.004  -5.875  -0.434  1.00 65.89           H  
ATOM   1495  HA  SER A 109       7.955  -7.390   0.893  1.00 65.89           H  
ATOM   1496  HB2 SER A 109       9.525  -8.362  -0.757  1.00 65.89           H  
ATOM   1497  HB3 SER A 109      10.875  -8.063   0.348  1.00 65.89           H  
ATOM   1498  HG  SER A 109       8.715  -9.856   0.636  1.00 65.89           H  
ATOM   1499  N   MET A 110      10.514  -6.467   2.786  1.00 63.39           N  
ATOM   1500  CA  MET A 110      10.928  -6.251   4.174  1.00 63.39           C  
ATOM   1501  C   MET A 110       9.934  -5.361   4.920  1.00 63.39           C  
ATOM   1502  O   MET A 110       9.464  -5.747   5.985  1.00 63.39           O  
ATOM   1503  CB  MET A 110      12.329  -5.630   4.226  1.00 63.39           C  
ATOM   1504  CG  MET A 110      13.426  -6.638   3.876  1.00 63.39           C  
ATOM   1505  SD  MET A 110      15.096  -5.934   3.885  1.00 63.39           S  
ATOM   1506  CE  MET A 110      15.281  -5.513   5.642  1.00 63.39           C  
ATOM   1507  H   MET A 110      11.112  -6.112   2.054  1.00 63.39           H  
ATOM   1508  HA  MET A 110      10.954  -7.206   4.698  1.00 63.39           H  
ATOM   1509  HB2 MET A 110      12.504  -5.269   5.239  1.00 63.39           H  
ATOM   1510  HB3 MET A 110      12.386  -4.780   3.546  1.00 63.39           H  
ATOM   1511  HG2 MET A 110      13.236  -7.045   2.883  1.00 63.39           H  
ATOM   1512  HG3 MET A 110      13.393  -7.460   4.590  1.00 63.39           H  
ATOM   1513  HE1 MET A 110      15.082  -6.392   6.255  1.00 63.39           H  
ATOM   1514  HE2 MET A 110      14.593  -4.712   5.912  1.00 63.39           H  
ATOM   1515  HE3 MET A 110      16.301  -5.175   5.825  1.00 63.39           H  
ATOM   1516  N   TYR A 111       9.546  -4.219   4.342  1.00 62.54           N  
ATOM   1517  CA  TYR A 111       8.560  -3.331   4.961  1.00 62.54           C  
ATOM   1518  C   TYR A 111       7.209  -4.012   5.156  1.00 62.54           C  
ATOM   1519  O   TYR A 111       6.613  -3.866   6.214  1.00 62.54           O  
ATOM   1520  CB  TYR A 111       8.362  -2.062   4.128  1.00 62.54           C  
ATOM   1521  CG  TYR A 111       9.275  -0.924   4.514  1.00 62.54           C  
ATOM   1522  CD1 TYR A 111       8.990  -0.164   5.664  1.00 62.54           C  
ATOM   1523  CD2 TYR A 111      10.398  -0.615   3.731  1.00 62.54           C  
ATOM   1524  CE1 TYR A 111       9.843   0.891   6.041  1.00 62.54           C  
ATOM   1525  CE2 TYR A 111      11.252   0.437   4.102  1.00 62.54           C  
ATOM   1526  CZ  TYR A 111      10.984   1.184   5.263  1.00 62.54           C  
ATOM   1527  OH  TYR A 111      11.824   2.190   5.614  1.00 62.54           O  
ATOM   1528  H   TYR A 111       9.977  -3.939   3.473  1.00 62.54           H  
ATOM   1529  HA  TYR A 111       8.914  -3.048   5.953  1.00 62.54           H  
ATOM   1530  HB2 TYR A 111       8.465  -2.291   3.067  1.00 62.54           H  
ATOM   1531  HB3 TYR A 111       7.344  -1.707   4.290  1.00 62.54           H  
ATOM   1532  HD1 TYR A 111       8.140  -0.414   6.281  1.00 62.54           H  
ATOM   1533  HD2 TYR A 111      10.602  -1.184   2.836  1.00 62.54           H  
ATOM   1534  HE1 TYR A 111       9.642   1.453   6.941  1.00 62.54           H  
ATOM   1535  HE2 TYR A 111      12.120   0.687   3.509  1.00 62.54           H  
ATOM   1536  HH  TYR A 111      11.613   2.560   6.474  1.00 62.54           H  
ATOM   1537  N   ASN A 112       6.725  -4.762   4.163  1.00 64.70           N  
ATOM   1538  CA  ASN A 112       5.453  -5.470   4.293  1.00 64.70           C  
ATOM   1539  C   ASN A 112       5.488  -6.513   5.418  1.00 64.70           C  
ATOM   1540  O   ASN A 112       4.507  -6.618   6.140  1.00 64.70           O  
ATOM   1541  CB  ASN A 112       5.083  -6.106   2.948  1.00 64.70           C  
ATOM   1542  CG  ASN A 112       4.589  -5.107   1.918  1.00 64.70           C  
ATOM   1543  ND2 ASN A 112       4.588  -5.490   0.662  1.00 64.70           N  
ATOM   1544  OD1 ASN A 112       4.146  -4.004   2.204  1.00 64.70           O  
ATOM   1545  H   ASN A 112       7.240  -4.823   3.296  1.00 64.70           H  
ATOM   1546  HA  ASN A 112       4.677  -4.757   4.570  1.00 64.70           H  
ATOM   1547  HB2 ASN A 112       4.279  -6.823   3.115  1.00 64.70           H  
ATOM   1548  HB3 ASN A 112       5.943  -6.648   2.555  1.00 64.70           H  
ATOM   1549 HD21 ASN A 112       5.020  -6.367   0.408  1.00 64.70           H  
ATOM   1550 HD22 ASN A 112       4.245  -4.833  -0.024  1.00 64.70           H  
ATOM   1551  N   ARG A 113       6.608  -7.229   5.603  1.00 58.95           N  
ATOM   1552  CA  ARG A 113       6.787  -8.163   6.727  1.00 58.95           C  
ATOM   1553  C   ARG A 113       6.747  -7.451   8.074  1.00 58.95           C  
ATOM   1554  O   ARG A 113       5.951  -7.827   8.918  1.00 58.95           O  
ATOM   1555  CB  ARG A 113       8.089  -8.961   6.572  1.00 58.95           C  
ATOM   1556  CG  ARG A 113       7.866 -10.163   5.651  1.00 58.95           C  
ATOM   1557  CD  ARG A 113       9.136 -11.009   5.517  1.00 58.95           C  
ATOM   1558  NE  ARG A 113       9.954 -10.603   4.358  1.00 58.95           N  
ATOM   1559  CZ  ARG A 113      10.857 -11.357   3.756  1.00 58.95           C  
ATOM   1560  NH1 ARG A 113      11.176 -12.539   4.208  1.00 58.95           N1+
ATOM   1561  NH2 ARG A 113      11.445 -10.948   2.670  1.00 58.95           N  
ATOM   1562  H   ARG A 113       7.388  -7.073   4.980  1.00 58.95           H  
ATOM   1563  HA  ARG A 113       5.942  -8.851   6.767  1.00 58.95           H  
ATOM   1564  HB2 ARG A 113       8.885  -8.327   6.182  1.00 58.95           H  
ATOM   1565  HB3 ARG A 113       8.392  -9.335   7.550  1.00 58.95           H  
ATOM   1566  HG2 ARG A 113       7.523  -9.833   4.670  1.00 58.95           H  
ATOM   1567  HG3 ARG A 113       7.090 -10.786   6.094  1.00 58.95           H  
ATOM   1568  HD2 ARG A 113       9.717 -10.946   6.437  1.00 58.95           H  
ATOM   1569  HD3 ARG A 113       8.820 -12.044   5.386  1.00 58.95           H  
ATOM   1570  HE  ARG A 113       9.757  -9.695   3.961  1.00 58.95           H  
ATOM   1571 HH11 ARG A 113      11.890 -13.093   3.757  1.00 58.95           H  
ATOM   1572 HH12 ARG A 113      10.766 -12.842   5.080  1.00 58.95           H  
ATOM   1573 HH21 ARG A 113      12.169 -11.499   2.230  1.00 58.95           H  
ATOM   1574 HH22 ARG A 113      11.065 -10.150   2.181  1.00 58.95           H  
ATOM   1575  N   VAL A 114       7.515  -6.371   8.225  1.00 55.97           N  
ATOM   1576  CA  VAL A 114       7.500  -5.557   9.452  1.00 55.97           C  
ATOM   1577  C   VAL A 114       6.092  -5.023   9.736  1.00 55.97           C  
ATOM   1578  O   VAL A 114       5.631  -5.078  10.867  1.00 55.97           O  
ATOM   1579  CB  VAL A 114       8.520  -4.406   9.353  1.00 55.97           C  
ATOM   1580  CG1 VAL A 114       8.461  -3.457  10.557  1.00 55.97           C  
ATOM   1581  CG2 VAL A 114       9.955  -4.948   9.275  1.00 55.97           C  
ATOM   1582  H   VAL A 114       8.145  -6.121   7.477  1.00 55.97           H  
ATOM   1583  HA  VAL A 114       7.771  -6.191  10.296  1.00 55.97           H  
ATOM   1584  HB  VAL A 114       8.321  -3.827   8.452  1.00 55.97           H  
ATOM   1585 HG11 VAL A 114       8.586  -4.021  11.481  1.00 55.97           H  
ATOM   1586 HG12 VAL A 114       9.248  -2.707  10.486  1.00 55.97           H  
ATOM   1587 HG13 VAL A 114       7.501  -2.942  10.591  1.00 55.97           H  
ATOM   1588 HG21 VAL A 114      10.657  -4.123   9.154  1.00 55.97           H  
ATOM   1589 HG22 VAL A 114      10.193  -5.489  10.191  1.00 55.97           H  
ATOM   1590 HG23 VAL A 114      10.068  -5.630   8.432  1.00 55.97           H  
ATOM   1591  N   LEU A 115       5.380  -4.552   8.710  1.00 57.50           N  
ATOM   1592  CA  LEU A 115       4.029  -4.006   8.857  1.00 57.50           C  
ATOM   1593  C   LEU A 115       2.988  -5.090   9.186  1.00 57.50           C  
ATOM   1594  O   LEU A 115       2.081  -4.833   9.979  1.00 57.50           O  
ATOM   1595  CB  LEU A 115       3.668  -3.187   7.604  1.00 57.50           C  
ATOM   1596  CG  LEU A 115       4.503  -1.893   7.504  1.00 57.50           C  
ATOM   1597  CD1 LEU A 115       4.491  -1.282   6.100  1.00 57.50           C  
ATOM   1598  CD2 LEU A 115       4.018  -0.815   8.477  1.00 57.50           C  
ATOM   1599  H   LEU A 115       5.809  -4.535   7.796  1.00 57.50           H  
ATOM   1600  HA  LEU A 115       4.041  -3.325   9.708  1.00 57.50           H  
ATOM   1601  HB2 LEU A 115       3.838  -3.809   6.725  1.00 57.50           H  
ATOM   1602  HB3 LEU A 115       2.609  -2.927   7.630  1.00 57.50           H  
ATOM   1603  HG  LEU A 115       5.544  -2.111   7.746  1.00 57.50           H  
ATOM   1604 HD11 LEU A 115       5.367  -0.642   5.990  1.00 57.50           H  
ATOM   1605 HD12 LEU A 115       3.599  -0.672   5.964  1.00 57.50           H  
ATOM   1606 HD13 LEU A 115       4.530  -2.071   5.349  1.00 57.50           H  
ATOM   1607 HD21 LEU A 115       4.125  -1.165   9.504  1.00 57.50           H  
ATOM   1608 HD22 LEU A 115       4.621   0.087   8.365  1.00 57.50           H  
ATOM   1609 HD23 LEU A 115       2.968  -0.586   8.295  1.00 57.50           H  
ATOM   1610  N   ASP A 116       3.126  -6.294   8.623  1.00 55.91           N  
ATOM   1611  CA  ASP A 116       2.299  -7.453   8.974  1.00 55.91           C  
ATOM   1612  C   ASP A 116       2.594  -7.963  10.397  1.00 55.91           C  
ATOM   1613  O   ASP A 116       1.655  -8.370  11.075  1.00 55.91           O  
ATOM   1614  CB  ASP A 116       2.457  -8.584   7.930  1.00 55.91           C  
ATOM   1615  CG  ASP A 116       1.507  -8.475   6.720  1.00 55.91           C  
ATOM   1616  OD1 ASP A 116       0.313  -8.110   6.912  1.00 55.91           O  
ATOM   1617  OD2 ASP A 116       1.888  -8.873   5.593  1.00 55.91           O1-
ATOM   1618  H   ASP A 116       3.886  -6.445   7.976  1.00 55.91           H  
ATOM   1619  HA  ASP A 116       1.256  -7.139   8.985  1.00 55.91           H  
ATOM   1620  HB2 ASP A 116       2.230  -9.531   8.419  1.00 55.91           H  
ATOM   1621  HB3 ASP A 116       3.493  -8.638   7.595  1.00 55.91           H  
ATOM   1622  N   ASP A 117       3.838  -7.877  10.879  1.00 48.32           N  
ATOM   1623  CA  ASP A 117       4.207  -8.235  12.258  1.00 48.32           C  
ATOM   1624  C   ASP A 117       3.719  -7.182  13.272  1.00 48.32           C  
ATOM   1625  O   ASP A 117       3.295  -7.521  14.375  1.00 48.32           O  
ATOM   1626  CB  ASP A 117       5.729  -8.454  12.362  1.00 48.32           C  
ATOM   1627  CG  ASP A 117       6.238  -9.725  11.659  1.00 48.32           C  
ATOM   1628  OD1 ASP A 117       5.430 -10.654  11.425  1.00 48.32           O  
ATOM   1629  OD2 ASP A 117       7.458  -9.772  11.371  1.00 48.32           O1-
ATOM   1630  H   ASP A 117       4.588  -7.649  10.242  1.00 48.32           H  
ATOM   1631  HA  ASP A 117       3.718  -9.174  12.520  1.00 48.32           H  
ATOM   1632  HB2 ASP A 117       6.244  -7.583  11.957  1.00 48.32           H  
ATOM   1633  HB3 ASP A 117       5.992  -8.533  13.417  1.00 48.32           H  
ATOM   1634  N   THR A 118       3.655  -5.902  12.881  1.00 48.90           N  
ATOM   1635  CA  THR A 118       3.065  -4.824  13.702  1.00 48.90           C  
ATOM   1636  C   THR A 118       1.527  -4.835  13.755  1.00 48.90           C  
ATOM   1637  O   THR A 118       0.933  -3.915  14.314  1.00 48.90           O  
ATOM   1638  CB  THR A 118       3.568  -3.428  13.294  1.00 48.90           C  
ATOM   1639  CG2 THR A 118       5.066  -3.239  13.539  1.00 48.90           C  
ATOM   1640  OG1 THR A 118       3.286  -3.141  11.943  1.00 48.90           O  
ATOM   1641  H   THR A 118       4.110  -5.661  12.012  1.00 48.90           H  
ATOM   1642  HA  THR A 118       3.391  -4.983  14.730  1.00 48.90           H  
ATOM   1643  HB  THR A 118       3.057  -2.681  13.901  1.00 48.90           H  
ATOM   1644  HG1 THR A 118       2.841  -3.897  11.554  1.00 48.90           H  
ATOM   1645 HG21 THR A 118       5.253  -3.227  14.613  1.00 48.90           H  
ATOM   1646 HG22 THR A 118       5.389  -2.288  13.117  1.00 48.90           H  
ATOM   1647 HG23 THR A 118       5.645  -4.051  13.098  1.00 48.90           H  
ATOM   1648  N   LYS A 119       0.847  -5.861  13.209  1.00 45.64           N  
ATOM   1649  CA  LYS A 119      -0.632  -5.966  13.165  1.00 45.64           C  
ATOM   1650  C   LYS A 119      -1.340  -5.942  14.521  1.00 45.64           C  
ATOM   1651  O   LYS A 119      -2.566  -5.857  14.535  1.00 45.64           O  
ATOM   1652  CB  LYS A 119      -1.069  -7.245  12.429  1.00 45.64           C  
ATOM   1653  CG  LYS A 119      -1.615  -6.933  11.034  1.00 45.64           C  
ATOM   1654  CD  LYS A 119      -1.940  -8.240  10.311  1.00 45.64           C  
ATOM   1655  CE  LYS A 119      -2.656  -7.941   8.993  1.00 45.64           C  
ATOM   1656  NZ  LYS A 119      -2.177  -8.858   7.937  1.00 45.64           N1+
ATOM   1657  H   LYS A 119       1.393  -6.602  12.792  1.00 45.64           H  
ATOM   1658  HA  LYS A 119      -1.013  -5.090  12.640  1.00 45.64           H  
ATOM   1659  HB2 LYS A 119      -0.251  -7.964  12.393  1.00 45.64           H  
ATOM   1660  HB3 LYS A 119      -1.870  -7.739  12.978  1.00 45.64           H  
ATOM   1661  HG2 LYS A 119      -2.516  -6.328  11.127  1.00 45.64           H  
ATOM   1662  HG3 LYS A 119      -0.868  -6.381  10.464  1.00 45.64           H  
ATOM   1663  HD2 LYS A 119      -1.000  -8.760  10.131  1.00 45.64           H  
ATOM   1664  HD3 LYS A 119      -2.577  -8.866  10.936  1.00 45.64           H  
ATOM   1665  HE2 LYS A 119      -2.437  -6.913   8.702  1.00 45.64           H  
ATOM   1666  HE3 LYS A 119      -3.731  -8.034   9.146  1.00 45.64           H  
ATOM   1667  HZ1 LYS A 119      -2.160  -9.817   8.255  1.00 45.64           H  
ATOM   1668  HZ2 LYS A 119      -1.226  -8.613   7.702  1.00 45.64           H  
ATOM   1669  HZ3 LYS A 119      -2.705  -8.756   7.082  1.00 45.64           H  
ATOM   1670  N   TRP A 120      -0.610  -6.032  15.626  1.00 38.76           N  
ATOM   1671  CA  TRP A 120      -1.185  -6.154  16.961  1.00 38.76           C  
ATOM   1672  C   TRP A 120      -0.473  -5.298  18.001  1.00 38.76           C  
ATOM   1673  O   TRP A 120      -0.173  -5.788  19.084  1.00 38.76           O  
ATOM   1674  CB  TRP A 120      -1.231  -7.631  17.364  1.00 38.76           C  
ATOM   1675  CG  TRP A 120      -2.146  -8.466  16.537  1.00 38.76           C  
ATOM   1676  CD1 TRP A 120      -1.779  -9.250  15.501  1.00 38.76           C  
ATOM   1677  CD2 TRP A 120      -3.588  -8.624  16.682  1.00 38.76           C  
ATOM   1678  CE2 TRP A 120      -4.033  -9.551  15.695  1.00 38.76           C  
ATOM   1679  CE3 TRP A 120      -4.557  -8.101  17.565  1.00 38.76           C  
ATOM   1680  NE1 TRP A 120      -2.892  -9.893  14.998  1.00 38.76           N  
ATOM   1681  CZ2 TRP A 120      -5.374  -9.951  15.594  1.00 38.76           C  
ATOM   1682  CZ3 TRP A 120      -5.906  -8.494  17.473  1.00 38.76           C  
ATOM   1683  CH2 TRP A 120      -6.314  -9.418  16.494  1.00 38.76           C  
ATOM   1684  H   TRP A 120       0.395  -6.077  15.531  1.00 38.76           H  
ATOM   1685  HA  TRP A 120      -2.213  -5.790  16.944  1.00 38.76           H  
ATOM   1686  HB2 TRP A 120      -0.224  -8.048  17.326  1.00 38.76           H  
ATOM   1687  HB3 TRP A 120      -1.582  -7.712  18.393  1.00 38.76           H  
ATOM   1688  HD1 TRP A 120      -0.763  -9.364  15.153  1.00 38.76           H  
ATOM   1689  HE1 TRP A 120      -2.841 -10.584  14.263  1.00 38.76           H  
ATOM   1690  HE3 TRP A 120      -4.247  -7.401  18.327  1.00 38.76           H  
ATOM   1691  HZ2 TRP A 120      -5.673 -10.670  14.847  1.00 38.76           H  
ATOM   1692  HZ3 TRP A 120      -6.627  -8.089  18.167  1.00 38.76           H  
ATOM   1693  HH2 TRP A 120      -7.349  -9.722  16.444  1.00 38.76           H  
ATOM   1694  N   TRP A 121      -0.248  -4.013  17.724  1.00 27.91           N  
ATOM   1695  CA  TRP A 121      -0.173  -3.097  18.859  1.00 27.91           C  
ATOM   1696  C   TRP A 121      -1.605  -2.828  19.340  1.00 27.91           C  
ATOM   1697  O   TRP A 121      -2.363  -2.180  18.610  1.00 27.91           O  
ATOM   1698  CB  TRP A 121       0.623  -1.822  18.547  1.00 27.91           C  
ATOM   1699  CG  TRP A 121       1.744  -1.610  19.519  1.00 27.91           C  
ATOM   1700  CD1 TRP A 121       1.718  -0.818  20.617  1.00 27.91           C  
ATOM   1701  CD2 TRP A 121       3.046  -2.271  19.543  1.00 27.91           C  
ATOM   1702  CE2 TRP A 121       3.768  -1.812  20.685  1.00 27.91           C  
ATOM   1703  CE3 TRP A 121       3.681  -3.227  18.719  1.00 27.91           C  
ATOM   1704  NE1 TRP A 121       2.913  -0.927  21.301  1.00 27.91           N  
ATOM   1705  CZ2 TRP A 121       5.059  -2.262  20.988  1.00 27.91           C  
ATOM   1706  CZ3 TRP A 121       4.979  -3.688  19.015  1.00 27.91           C  
ATOM   1707  CH2 TRP A 121       5.668  -3.205  20.144  1.00 27.91           C  
ATOM   1708  H   TRP A 121      -0.480  -3.641  16.814  1.00 27.91           H  
ATOM   1709  HA  TRP A 121       0.382  -3.584  19.661  1.00 27.91           H  
ATOM   1710  HB2 TRP A 121      -0.033  -0.952  18.568  1.00 27.91           H  
ATOM   1711  HB3 TRP A 121       1.051  -1.888  17.547  1.00 27.91           H  
ATOM   1712  HD1 TRP A 121       0.881  -0.210  20.926  1.00 27.91           H  
ATOM   1713  HE1 TRP A 121       3.120  -0.435  22.159  1.00 27.91           H  
ATOM   1714  HE3 TRP A 121       3.153  -3.610  17.858  1.00 27.91           H  
ATOM   1715  HZ2 TRP A 121       5.571  -1.883  21.861  1.00 27.91           H  
ATOM   1716  HZ3 TRP A 121       5.448  -4.424  18.378  1.00 27.91           H  
ATOM   1717  HH2 TRP A 121       6.661  -3.563  20.371  1.00 27.91           H  
ATOM   1718  N   PRO A 122      -2.030  -3.303  20.531  1.00 32.22           N  
ATOM   1719  CA  PRO A 122      -3.046  -2.548  21.237  1.00 32.22           C  
ATOM   1720  C   PRO A 122      -2.435  -1.159  21.430  1.00 32.22           C  
ATOM   1721  O   PRO A 122      -1.271  -1.037  21.806  1.00 32.22           O  
ATOM   1722  CB  PRO A 122      -3.303  -3.295  22.549  1.00 32.22           C  
ATOM   1723  CG  PRO A 122      -1.962  -3.966  22.843  1.00 32.22           C  
ATOM   1724  CD  PRO A 122      -1.347  -4.200  21.462  1.00 32.22           C  
ATOM   1725  HA  PRO A 122      -3.965  -2.481  20.654  1.00 32.22           H  
ATOM   1726  HB2 PRO A 122      -4.062  -4.060  22.387  1.00 32.22           H  
ATOM   1727  HB3 PRO A 122      -3.602  -2.622  23.353  1.00 32.22           H  
ATOM   1728  HG2 PRO A 122      -1.331  -3.282  23.410  1.00 32.22           H  
ATOM   1729  HG3 PRO A 122      -2.091  -4.899  23.390  1.00 32.22           H  
ATOM   1730  HD2 PRO A 122      -0.277  -4.001  21.518  1.00 32.22           H  
ATOM   1731  HD3 PRO A 122      -1.521  -5.233  21.162  1.00 32.22           H  
ATOM   1732  N   PHE A 123      -3.174  -0.111  21.089  1.00 31.95           N  
ATOM   1733  CA  PHE A 123      -2.817   1.248  21.473  1.00 31.95           C  
ATOM   1734  C   PHE A 123      -2.831   1.315  23.013  1.00 31.95           C  
ATOM   1735  O   PHE A 123      -3.804   1.762  23.609  1.00 31.95           O  
ATOM   1736  CB  PHE A 123      -3.802   2.235  20.804  1.00 31.95           C  
ATOM   1737  CG  PHE A 123      -3.244   3.065  19.664  1.00 31.95           C  
ATOM   1738  CD1 PHE A 123      -2.814   4.382  19.916  1.00 31.95           C  
ATOM   1739  CD2 PHE A 123      -3.238   2.570  18.346  1.00 31.95           C  
ATOM   1740  CE1 PHE A 123      -2.402   5.208  18.856  1.00 31.95           C  
ATOM   1741  CE2 PHE A 123      -2.823   3.397  17.285  1.00 31.95           C  
ATOM   1742  CZ  PHE A 123      -2.412   4.717  17.539  1.00 31.95           C  
ATOM   1743  H   PHE A 123      -4.101  -0.270  20.722  1.00 31.95           H  
ATOM   1744  HA  PHE A 123      -1.805   1.476  21.140  1.00 31.95           H  
ATOM   1745  HB2 PHE A 123      -4.682   1.700  20.448  1.00 31.95           H  
ATOM   1746  HB3 PHE A 123      -4.173   2.945  21.544  1.00 31.95           H  
ATOM   1747  HD1 PHE A 123      -2.833   4.775  20.921  1.00 31.95           H  
ATOM   1748  HD2 PHE A 123      -3.569   1.561  18.148  1.00 31.95           H  
ATOM   1749  HE1 PHE A 123      -2.107   6.229  19.049  1.00 31.95           H  
ATOM   1750  HE2 PHE A 123      -2.832   3.021  16.272  1.00 31.95           H  
ATOM   1751  HZ  PHE A 123      -2.115   5.360  16.724  1.00 31.95           H  
ATOM   1752  N   ASP A 124      -1.776   0.830  23.669  1.00 28.77           N  
ATOM   1753  CA  ASP A 124      -1.396   1.322  24.981  1.00 28.77           C  
ATOM   1754  C   ASP A 124      -0.672   2.638  24.720  1.00 28.77           C  
ATOM   1755  O   ASP A 124       0.385   2.712  24.090  1.00 28.77           O  
ATOM   1756  CB  ASP A 124      -0.573   0.304  25.797  1.00 28.77           C  
ATOM   1757  CG  ASP A 124      -1.365  -0.303  26.968  1.00 28.77           C  
ATOM   1758  OD1 ASP A 124      -2.273   0.384  27.492  1.00 28.77           O  
ATOM   1759  OD2 ASP A 124      -1.043  -1.448  27.350  1.00 28.77           O1-
ATOM   1760  H   ASP A 124      -1.084   0.310  23.148  1.00 28.77           H  
ATOM   1761  HA  ASP A 124      -2.306   1.555  25.533  1.00 28.77           H  
ATOM   1762  HB2 ASP A 124       0.299   0.808  26.215  1.00 28.77           H  
ATOM   1763  HB3 ASP A 124      -0.212  -0.489  25.142  1.00 28.77           H  
ATOM   1764  N   SER A 125      -1.337   3.712  25.120  1.00 35.94           N  
ATOM   1765  CA  SER A 125      -1.067   5.102  24.773  1.00 35.94           C  
ATOM   1766  C   SER A 125       0.209   5.681  25.406  1.00 35.94           C  
ATOM   1767  O   SER A 125       0.224   6.861  25.752  1.00 35.94           O  
ATOM   1768  CB  SER A 125      -2.315   5.906  25.159  1.00 35.94           C  
ATOM   1769  OG  SER A 125      -2.552   5.786  26.550  1.00 35.94           O  
ATOM   1770  H   SER A 125      -2.179   3.544  25.652  1.00 35.94           H  
ATOM   1771  HA  SER A 125      -0.942   5.162  23.691  1.00 35.94           H  
ATOM   1772  HB2 SER A 125      -2.185   6.955  24.891  1.00 35.94           H  
ATOM   1773  HB3 SER A 125      -3.175   5.514  24.616  1.00 35.94           H  
ATOM   1774  HG  SER A 125      -1.839   6.248  26.996  1.00 35.94           H  
ATOM   1775  N   GLN A 126       1.266   4.888  25.609  1.00 37.04           N  
ATOM   1776  CA  GLN A 126       2.484   5.328  26.307  1.00 37.04           C  
ATOM   1777  C   GLN A 126       3.792   5.193  25.513  1.00 37.04           C  
ATOM   1778  O   GLN A 126       4.788   5.774  25.930  1.00 37.04           O  
ATOM   1779  CB  GLN A 126       2.573   4.675  27.697  1.00 37.04           C  
ATOM   1780  CG  GLN A 126       1.521   5.276  28.644  1.00 37.04           C  
ATOM   1781  CD  GLN A 126       1.679   4.848  30.099  1.00 37.04           C  
ATOM   1782  NE2 GLN A 126       0.723   5.164  30.943  1.00 37.04           N  
ATOM   1783  OE1 GLN A 126       2.649   4.251  30.529  1.00 37.04           O  
ATOM   1784  H   GLN A 126       1.198   3.929  25.301  1.00 37.04           H  
ATOM   1785  HA  GLN A 126       2.417   6.402  26.480  1.00 37.04           H  
ATOM   1786  HB2 GLN A 126       3.561   4.872  28.113  1.00 37.04           H  
ATOM   1787  HB3 GLN A 126       2.439   3.597  27.617  1.00 37.04           H  
ATOM   1788  HG2 GLN A 126       1.583   6.364  28.611  1.00 37.04           H  
ATOM   1789  HG3 GLN A 126       0.528   4.981  28.305  1.00 37.04           H  
ATOM   1790 HE21 GLN A 126       0.852   4.813  31.882  1.00 37.04           H  
ATOM   1791 HE22 GLN A 126      -0.131   5.594  30.616  1.00 37.04           H  
ATOM   1792  N   GLU A 127       3.808   4.549  24.343  1.00 38.02           N  
ATOM   1793  CA  GLU A 127       5.052   4.349  23.573  1.00 38.02           C  
ATOM   1794  C   GLU A 127       4.957   4.832  22.119  1.00 38.02           C  
ATOM   1795  O   GLU A 127       5.379   4.160  21.180  1.00 38.02           O  
ATOM   1796  CB  GLU A 127       5.546   2.902  23.696  1.00 38.02           C  
ATOM   1797  CG  GLU A 127       6.016   2.566  25.119  1.00 38.02           C  
ATOM   1798  CD  GLU A 127       6.659   1.173  25.204  1.00 38.02           C  
ATOM   1799  OE1 GLU A 127       7.412   0.950  26.177  1.00 38.02           O  
ATOM   1800  OE2 GLU A 127       6.413   0.347  24.293  1.00 38.02           O1-
ATOM   1801  H   GLU A 127       2.982   4.046  24.053  1.00 38.02           H  
ATOM   1802  HA  GLU A 127       5.842   4.965  24.003  1.00 38.02           H  
ATOM   1803  HB2 GLU A 127       4.748   2.223  23.393  1.00 38.02           H  
ATOM   1804  HB3 GLU A 127       6.399   2.766  23.030  1.00 38.02           H  
ATOM   1805  HG2 GLU A 127       5.166   2.608  25.799  1.00 38.02           H  
ATOM   1806  HG3 GLU A 127       6.742   3.316  25.431  1.00 38.02           H  
ATOM   1807  N   ALA A 128       4.439   6.043  21.904  1.00 33.52           N  
ATOM   1808  CA  ALA A 128       4.757   6.750  20.667  1.00 33.52           C  
ATOM   1809  C   ALA A 128       6.241   7.173  20.721  1.00 33.52           C  
ATOM   1810  O   ALA A 128       6.608   7.935  21.624  1.00 33.52           O  
ATOM   1811  CB  ALA A 128       3.811   7.943  20.485  1.00 33.52           C  
ATOM   1812  H   ALA A 128       4.113   6.571  22.700  1.00 33.52           H  
ATOM   1813  HA  ALA A 128       4.588   6.071  19.831  1.00 33.52           H  
ATOM   1814  HB1 ALA A 128       4.049   8.458  19.554  1.00 33.52           H  
ATOM   1815  HB2 ALA A 128       2.780   7.591  20.446  1.00 33.52           H  
ATOM   1816  HB3 ALA A 128       3.923   8.638  21.316  1.00 33.52           H  
ATOM   1817  N   PRO A 129       7.113   6.728  19.790  1.00 32.58           N  
ATOM   1818  CA  PRO A 129       8.465   7.258  19.708  1.00 32.58           C  
ATOM   1819  C   PRO A 129       8.364   8.759  19.440  1.00 32.58           C  
ATOM   1820  O   PRO A 129       7.778   9.188  18.445  1.00 32.58           O  
ATOM   1821  CB  PRO A 129       9.169   6.480  18.590  1.00 32.58           C  
ATOM   1822  CG  PRO A 129       8.021   5.967  17.722  1.00 32.58           C  
ATOM   1823  CD  PRO A 129       6.865   5.791  18.706  1.00 32.58           C  
ATOM   1824  HA  PRO A 129       8.987   7.087  20.649  1.00 32.58           H  
ATOM   1825  HB2 PRO A 129       9.698   5.631  19.023  1.00 32.58           H  
ATOM   1826  HB3 PRO A 129       9.858   7.106  18.022  1.00 32.58           H  
ATOM   1827  HG2 PRO A 129       8.275   5.030  17.228  1.00 32.58           H  
ATOM   1828  HG3 PRO A 129       7.756   6.727  16.986  1.00 32.58           H  
ATOM   1829  HD2 PRO A 129       6.869   4.775  19.101  1.00 32.58           H  
ATOM   1830  HD3 PRO A 129       5.922   5.996  18.200  1.00 32.58           H  
ATOM   1831  N   GLN A 130       8.914   9.554  20.357  1.00 34.02           N  
ATOM   1832  CA  GLN A 130       9.069  10.992  20.192  1.00 34.02           C  
ATOM   1833  C   GLN A 130       9.918  11.215  18.938  1.00 34.02           C  
ATOM   1834  O   GLN A 130      11.138  11.035  18.954  1.00 34.02           O  
ATOM   1835  CB  GLN A 130       9.744  11.593  21.440  1.00 34.02           C  
ATOM   1836  CG  GLN A 130       8.917  11.461  22.732  1.00 34.02           C  
ATOM   1837  CD  GLN A 130       7.689  12.364  22.757  1.00 34.02           C  
ATOM   1838  NE2 GLN A 130       6.522  11.838  23.055  1.00 34.02           N  
ATOM   1839  OE1 GLN A 130       7.757  13.555  22.512  1.00 34.02           O  
ATOM   1840  H   GLN A 130       9.299   9.125  21.186  1.00 34.02           H  
ATOM   1841  HA  GLN A 130       8.093  11.457  20.051  1.00 34.02           H  
ATOM   1842  HB2 GLN A 130      10.698  11.090  21.599  1.00 34.02           H  
ATOM   1843  HB3 GLN A 130       9.954  12.647  21.258  1.00 34.02           H  
ATOM   1844  HG2 GLN A 130       9.547  11.741  23.576  1.00 34.02           H  
ATOM   1845  HG3 GLN A 130       8.618  10.423  22.878  1.00 34.02           H  
ATOM   1846 HE21 GLN A 130       5.738  12.475  23.076  1.00 34.02           H  
ATOM   1847 HE22 GLN A 130       6.430  10.848  23.231  1.00 34.02           H  
ATOM   1848  N   ILE A 131       9.272  11.553  17.823  1.00 31.78           N  
ATOM   1849  CA  ILE A 131       9.976  12.014  16.634  1.00 31.78           C  
ATOM   1850  C   ILE A 131      10.597  13.346  17.041  1.00 31.78           C  
ATOM   1851  O   ILE A 131       9.898  14.342  17.200  1.00 31.78           O  
ATOM   1852  CB  ILE A 131       9.044  12.126  15.406  1.00 31.78           C  
ATOM   1853  CG1 ILE A 131       8.337  10.778  15.125  1.00 31.78           C  
ATOM   1854  CG2 ILE A 131       9.867  12.579  14.183  1.00 31.78           C  
ATOM   1855  CD1 ILE A 131       7.325  10.821  13.973  1.00 31.78           C  
ATOM   1856  H   ILE A 131       8.262  11.574  17.839  1.00 31.78           H  
ATOM   1857  HA  ILE A 131      10.770  11.307  16.396  1.00 31.78           H  
ATOM   1858  HB  ILE A 131       8.281  12.878  15.611  1.00 31.78           H  
ATOM   1859 HG12 ILE A 131       9.084  10.012  14.913  1.00 31.78           H  
ATOM   1860 HG13 ILE A 131       7.785  10.470  16.013  1.00 31.78           H  
ATOM   1861 HG21 ILE A 131      10.369  13.523  14.394  1.00 31.78           H  
ATOM   1862 HG22 ILE A 131       9.213  12.749  13.327  1.00 31.78           H  
ATOM   1863 HG23 ILE A 131      10.613  11.827  13.929  1.00 31.78           H  
ATOM   1864 HD11 ILE A 131       6.609  11.626  14.138  1.00 31.78           H  
ATOM   1865 HD12 ILE A 131       6.789   9.873  13.933  1.00 31.78           H  
ATOM   1866 HD13 ILE A 131       7.835  10.970  13.021  1.00 31.78           H  
ATOM   1867  N   SER A 132      11.909  13.336  17.272  1.00 30.29           N  
ATOM   1868  CA  SER A 132      12.697  14.539  17.503  1.00 30.29           C  
ATOM   1869  C   SER A 132      12.549  15.459  16.291  1.00 30.29           C  
ATOM   1870  O   SER A 132      13.190  15.269  15.259  1.00 30.29           O  
ATOM   1871  CB  SER A 132      14.167  14.161  17.729  1.00 30.29           C  
ATOM   1872  OG  SER A 132      14.981  15.313  17.847  1.00 30.29           O  
ATOM   1873  H   SER A 132      12.377  12.441  17.270  1.00 30.29           H  
ATOM   1874  HA  SER A 132      12.324  15.052  18.389  1.00 30.29           H  
ATOM   1875  HB2 SER A 132      14.256  13.556  18.632  1.00 30.29           H  
ATOM   1876  HB3 SER A 132      14.520  13.576  16.880  1.00 30.29           H  
ATOM   1877  HG  SER A 132      14.941  15.641  18.749  1.00 30.29           H  
ATOM   1878  N   THR A 133      11.695  16.470  16.405  1.00 32.69           N  
ATOM   1879  CA  THR A 133      11.834  17.694  15.622  1.00 32.69           C  
ATOM   1880  C   THR A 133      12.989  18.478  16.221  1.00 32.69           C  
ATOM   1881  O   THR A 133      12.809  19.291  17.121  1.00 32.69           O  
ATOM   1882  CB  THR A 133      10.540  18.523  15.575  1.00 32.69           C  
ATOM   1883  CG2 THR A 133       9.693  18.123  14.370  1.00 32.69           C  
ATOM   1884  OG1 THR A 133       9.759  18.329  16.732  1.00 32.69           O  
ATOM   1885  H   THR A 133      11.024  16.471  17.160  1.00 32.69           H  
ATOM   1886  HA  THR A 133      12.107  17.443  14.597  1.00 32.69           H  
ATOM   1887  HB  THR A 133      10.782  19.581  15.475  1.00 32.69           H  
ATOM   1888  HG1 THR A 133      10.187  18.824  17.435  1.00 32.69           H  
ATOM   1889 HG21 THR A 133       9.455  17.061  14.426  1.00 32.69           H  
ATOM   1890 HG22 THR A 133      10.239  18.330  13.450  1.00 32.69           H  
ATOM   1891 HG23 THR A 133       8.768  18.700  14.373  1.00 32.69           H  
ATOM   1892  N   THR A 134      14.194  18.180  15.744  1.00 32.41           N  
ATOM   1893  CA  THR A 134      15.303  19.132  15.790  1.00 32.41           C  
ATOM   1894  C   THR A 134      15.196  19.987  14.534  1.00 32.41           C  
ATOM   1895  O   THR A 134      15.379  19.441  13.448  1.00 32.41           O  
ATOM   1896  CB  THR A 134      16.662  18.413  15.816  1.00 32.41           C  
ATOM   1897  CG2 THR A 134      17.819  19.391  16.015  1.00 32.41           C  
ATOM   1898  OG1 THR A 134      16.731  17.491  16.881  1.00 32.41           O  
ATOM   1899  H   THR A 134      14.259  17.427  15.074  1.00 32.41           H  
ATOM   1900  HA  THR A 134      15.228  19.770  16.671  1.00 32.41           H  
ATOM   1901  HB  THR A 134      16.809  17.868  14.883  1.00 32.41           H  
ATOM   1902  HG1 THR A 134      15.994  16.880  16.817  1.00 32.41           H  
ATOM   1903 HG21 THR A 134      17.656  19.976  16.921  1.00 32.41           H  
ATOM   1904 HG22 THR A 134      17.893  20.063  15.160  1.00 32.41           H  
ATOM   1905 HG23 THR A 134      18.753  18.836  16.109  1.00 32.41           H  
ATOM   1906  N   VAL A 135      14.824  21.262  14.681  1.00 31.94           N  
ATOM   1907  CA  VAL A 135      15.612  22.471  14.346  1.00 31.94           C  
ATOM   1908  C   VAL A 135      14.968  23.644  15.079  1.00 31.94           C  
ATOM   1909  O   VAL A 135      13.741  23.818  14.923  1.00 31.94           O  
ATOM   1910  CB  VAL A 135      15.734  22.812  12.847  1.00 31.94           C  
ATOM   1911  CG1 VAL A 135      16.555  24.101  12.669  1.00 31.94           C  
ATOM   1912  CG2 VAL A 135      16.479  21.742  12.036  1.00 31.94           C  
ATOM   1913  OXT VAL A 135      15.733  24.305  15.806  1.00 31.94           O1-
ATOM   1914  H   VAL A 135      14.228  21.447  15.476  1.00 31.94           H  
ATOM   1915  HA  VAL A 135      16.615  22.380  14.764  1.00 31.94           H  
ATOM   1916  HB  VAL A 135      14.742  22.963  12.421  1.00 31.94           H  
ATOM   1917 HG11 VAL A 135      17.535  23.986  13.134  1.00 31.94           H  
ATOM   1918 HG12 VAL A 135      16.670  24.339  11.612  1.00 31.94           H  
ATOM   1919 HG13 VAL A 135      16.043  24.940  13.139  1.00 31.94           H  
ATOM   1920 HG21 VAL A 135      15.769  20.983  11.708  1.00 31.94           H  
ATOM   1921 HG22 VAL A 135      17.269  21.292  12.637  1.00 31.94           H  
ATOM   1922 HG23 VAL A 135      16.914  22.166  11.131  1.00 31.94           H  
END
