# Supplementary material for: The structural landscape and diversity of Pyricularia oryzae MAX effectors revisited
Source: PLoS Pathog. 2024 May 6;20(5):e1012176. doi: 10.1371/journal.ppat.1012176 (PMC11132498; doi:10.1371/journal.ppat.1012176)
Supplement: S1 File — (ZIP) [file ppat.1012176.s018.zip › Supplementary_Data/MAX43.pdb]

ATOM      1  N   ARG A  24     -70.056 -38.260 -23.404  1.00 33.07           N  
ATOM      2  CA  ARG A  24     -69.332 -38.389 -22.112  1.00 33.07           C  
ATOM      3  C   ARG A  24     -67.971 -37.705 -22.262  1.00 33.07           C  
ATOM      4  O   ARG A  24     -67.475 -37.699 -23.379  1.00 33.07           O  
ATOM      5  CB  ARG A  24     -69.213 -39.854 -21.636  1.00 33.07           C  
ATOM      6  CG  ARG A  24     -70.204 -40.198 -20.503  1.00 33.07           C  
ATOM      7  CD  ARG A  24     -69.936 -41.608 -19.954  1.00 33.07           C  
ATOM      8  NE  ARG A  24     -70.626 -41.855 -18.671  1.00 33.07           N  
ATOM      9  CZ  ARG A  24     -70.292 -42.772 -17.777  1.00 33.07           C  
ATOM     10  NH1 ARG A  24     -69.311 -43.609 -17.972  1.00 33.07           N1+
ATOM     11  NH2 ARG A  24     -70.942 -42.868 -16.653  1.00 33.07           N  
ATOM     12  H   ARG A  24     -69.491 -38.665 -24.136  1.00 33.07           H  
ATOM     13  HA  ARG A  24     -69.871 -37.825 -21.351  1.00 33.07           H  
ATOM     14  HB2 ARG A  24     -68.203 -40.018 -21.259  1.00 33.07           H  
ATOM     15  HB3 ARG A  24     -69.362 -40.536 -22.473  1.00 33.07           H  
ATOM     16  HG2 ARG A  24     -71.226 -40.147 -20.879  1.00 33.07           H  
ATOM     17  HG3 ARG A  24     -70.103 -39.482 -19.688  1.00 33.07           H  
ATOM     18  HD2 ARG A  24     -70.253 -42.347 -20.689  1.00 33.07           H  
ATOM     19  HD3 ARG A  24     -68.862 -41.715 -19.799  1.00 33.07           H  
ATOM     20  HE  ARG A  24     -71.429 -41.284 -18.449  1.00 33.07           H  
ATOM     21 HH11 ARG A  24     -68.799 -43.590 -18.842  1.00 33.07           H  
ATOM     22 HH12 ARG A  24     -69.077 -44.298 -17.272  1.00 33.07           H  
ATOM     23 HH21 ARG A  24     -71.717 -42.256 -16.444  1.00 33.07           H  
ATOM     24 HH22 ARG A  24     -70.684 -43.575 -15.979  1.00 33.07           H  
ATOM     25  H2  ARG A  24     -70.955 -38.720 -23.377  1.00 33.07           H  
ATOM     26  H3  ARG A  24     -70.181 -37.286 -23.641  1.00 33.07           H  
ATOM     27  N   PRO A  25     -67.481 -37.051 -21.199  1.00 54.32           N  
ATOM     28  CA  PRO A  25     -66.810 -35.743 -21.193  1.00 54.32           C  
ATOM     29  C   PRO A  25     -65.274 -35.902 -21.137  1.00 54.32           C  
ATOM     30  O   PRO A  25     -64.794 -37.028 -21.052  1.00 54.32           O  
ATOM     31  CB  PRO A  25     -67.427 -35.048 -19.966  1.00 54.32           C  
ATOM     32  CG  PRO A  25     -67.978 -36.162 -19.067  1.00 54.32           C  
ATOM     33  CD  PRO A  25     -67.672 -37.446 -19.816  1.00 54.32           C  
ATOM     34  HA  PRO A  25     -67.055 -35.176 -22.091  1.00 54.32           H  
ATOM     35  HB2 PRO A  25     -68.247 -34.406 -20.287  1.00 54.32           H  
ATOM     36  HB3 PRO A  25     -66.698 -34.451 -19.418  1.00 54.32           H  
ATOM     37  HG2 PRO A  25     -67.490 -36.159 -18.093  1.00 54.32           H  
ATOM     38  HG3 PRO A  25     -69.056 -36.043 -18.951  1.00 54.32           H  
ATOM     39  HD2 PRO A  25     -66.744 -37.873 -19.436  1.00 54.32           H  
ATOM     40  HD3 PRO A  25     -68.482 -38.160 -19.663  1.00 54.32           H  
ATOM     41  N   SER A  26     -64.427 -34.867 -21.186  1.00 43.99           N  
ATOM     42  CA  SER A  26     -64.043 -33.978 -20.056  1.00 43.99           C  
ATOM     43  C   SER A  26     -62.902 -33.077 -20.587  1.00 43.99           C  
ATOM     44  O   SER A  26     -61.989 -33.632 -21.182  1.00 43.99           O  
ATOM     45  CB  SER A  26     -63.460 -34.823 -18.899  1.00 43.99           C  
ATOM     46  OG  SER A  26     -64.287 -35.924 -18.550  1.00 43.99           O  
ATOM     47  H   SER A  26     -63.599 -35.086 -21.721  1.00 43.99           H  
ATOM     48  HA  SER A  26     -64.873 -33.360 -19.713  1.00 43.99           H  
ATOM     49  HB2 SER A  26     -63.326 -34.182 -18.027  1.00 43.99           H  
ATOM     50  HB3 SER A  26     -62.484 -35.213 -19.186  1.00 43.99           H  
ATOM     51  HG  SER A  26     -64.168 -36.588 -19.233  1.00 43.99           H  
ATOM     52  N   GLY A  27     -62.968 -31.735 -20.616  1.00 49.92           N  
ATOM     53  CA  GLY A  27     -62.674 -30.786 -19.515  1.00 49.92           C  
ATOM     54  C   GLY A  27     -61.156 -30.468 -19.415  1.00 49.92           C  
ATOM     55  O   GLY A  27     -60.385 -31.326 -19.832  1.00 49.92           O  
ATOM     56  H   GLY A  27     -62.471 -31.427 -21.440  1.00 49.92           H  
ATOM     57  HA2 GLY A  27     -63.001 -31.201 -18.562  1.00 49.92           H  
ATOM     58  HA3 GLY A  27     -63.217 -29.858 -19.695  1.00 49.92           H  
ATOM     59  N   PRO A  28     -60.662 -29.342 -18.837  1.00 65.77           N  
ATOM     60  CA  PRO A  28     -61.301 -28.090 -18.393  1.00 65.77           C  
ATOM     61  C   PRO A  28     -60.639 -26.784 -18.956  1.00 65.77           C  
ATOM     62  O   PRO A  28     -59.602 -26.850 -19.616  1.00 65.77           O  
ATOM     63  CB  PRO A  28     -61.093 -28.158 -16.876  1.00 65.77           C  
ATOM     64  CG  PRO A  28     -59.681 -28.737 -16.743  1.00 65.77           C  
ATOM     65  CD  PRO A  28     -59.422 -29.453 -18.072  1.00 65.77           C  
ATOM     66  HA  PRO A  28     -62.366 -28.090 -18.625  1.00 65.77           H  
ATOM     67  HB2 PRO A  28     -61.813 -28.852 -16.441  1.00 65.77           H  
ATOM     68  HB3 PRO A  28     -61.162 -27.188 -16.384  1.00 65.77           H  
ATOM     69  HG2 PRO A  28     -59.627 -29.430 -15.903  1.00 65.77           H  
ATOM     70  HG3 PRO A  28     -58.956 -27.933 -16.615  1.00 65.77           H  
ATOM     71  HD2 PRO A  28     -58.604 -28.971 -18.608  1.00 65.77           H  
ATOM     72  HD3 PRO A  28     -59.158 -30.492 -17.875  1.00 65.77           H  
ATOM     73  N   PRO A  29     -61.224 -25.591 -18.691  1.00 58.05           N  
ATOM     74  CA  PRO A  29     -60.717 -24.273 -19.107  1.00 58.05           C  
ATOM     75  C   PRO A  29     -59.830 -23.556 -18.062  1.00 58.05           C  
ATOM     76  O   PRO A  29     -59.782 -23.930 -16.891  1.00 58.05           O  
ATOM     77  CB  PRO A  29     -61.986 -23.466 -19.400  1.00 58.05           C  
ATOM     78  CG  PRO A  29     -62.949 -23.963 -18.325  1.00 58.05           C  
ATOM     79  CD  PRO A  29     -62.562 -25.429 -18.132  1.00 58.05           C  
ATOM     80  HA  PRO A  29     -60.142 -24.373 -20.028  1.00 58.05           H  
ATOM     81  HB2 PRO A  29     -62.369 -23.734 -20.385  1.00 58.05           H  
ATOM     82  HB3 PRO A  29     -61.827 -22.390 -19.335  1.00 58.05           H  
ATOM     83  HG2 PRO A  29     -63.988 -23.857 -18.637  1.00 58.05           H  
ATOM     84  HG3 PRO A  29     -62.774 -23.416 -17.399  1.00 58.05           H  
ATOM     85  HD2 PRO A  29     -62.583 -25.673 -17.070  1.00 58.05           H  
ATOM     86  HD3 PRO A  29     -63.268 -26.056 -18.677  1.00 58.05           H  
ATOM     87  N   SER A  30     -59.155 -22.497 -18.530  1.00 57.15           N  
ATOM     88  CA  SER A  30     -58.212 -21.608 -17.828  1.00 57.15           C  
ATOM     89  C   SER A  30     -58.777 -20.855 -16.608  1.00 57.15           C  
ATOM     90  O   SER A  30     -59.964 -20.525 -16.590  1.00 57.15           O  
ATOM     91  CB  SER A  30     -57.739 -20.521 -18.806  1.00 57.15           C  
ATOM     92  OG  SER A  30     -57.283 -21.089 -20.019  1.00 57.15           O  
ATOM     93  H   SER A  30     -59.233 -22.310 -19.519  1.00 57.15           H  
ATOM     94  HA  SER A  30     -57.352 -22.208 -17.530  1.00 57.15           H  
ATOM     95  HB2 SER A  30     -56.930 -19.951 -18.346  1.00 57.15           H  
ATOM     96  HB3 SER A  30     -58.564 -19.842 -19.020  1.00 57.15           H  
ATOM     97  HG  SER A  30     -56.854 -20.404 -20.537  1.00 57.15           H  
ATOM     98  N   PRO A  31     -57.920 -20.478 -15.636  1.00 64.29           N  
ATOM     99  CA  PRO A  31     -58.285 -19.590 -14.537  1.00 64.29           C  
ATOM    100  C   PRO A  31     -58.115 -18.087 -14.841  1.00 64.29           C  
ATOM    101  O   PRO A  31     -57.463 -17.665 -15.794  1.00 64.29           O  
ATOM    102  CB  PRO A  31     -57.439 -20.057 -13.353  1.00 64.29           C  
ATOM    103  CG  PRO A  31     -56.150 -20.519 -14.026  1.00 64.29           C  
ATOM    104  CD  PRO A  31     -56.599 -21.042 -15.392  1.00 64.29           C  
ATOM    105  HA  PRO A  31     -59.332 -19.755 -14.282  1.00 64.29           H  
ATOM    106  HB2 PRO A  31     -57.923 -20.909 -12.874  1.00 64.29           H  
ATOM    107  HB3 PRO A  31     -57.256 -19.266 -12.626  1.00 64.29           H  
ATOM    108  HG2 PRO A  31     -55.490 -19.663 -14.168  1.00 64.29           H  
ATOM    109  HG3 PRO A  31     -55.647 -21.291 -13.444  1.00 64.29           H  
ATOM    110  HD2 PRO A  31     -55.894 -20.735 -16.164  1.00 64.29           H  
ATOM    111  HD3 PRO A  31     -56.670 -22.129 -15.355  1.00 64.29           H  
ATOM    112  N   VAL A  32     -58.764 -17.324 -13.961  1.00 50.25           N  
ATOM    113  CA  VAL A  32     -59.205 -15.919 -13.974  1.00 50.25           C  
ATOM    114  C   VAL A  32     -58.325 -15.031 -13.066  1.00 50.25           C  
ATOM    115  O   VAL A  32     -57.628 -15.559 -12.204  1.00 50.25           O  
ATOM    116  CB  VAL A  32     -60.671 -15.957 -13.447  1.00 50.25           C  
ATOM    117  CG1 VAL A  32     -61.338 -14.616 -13.111  1.00 50.25           C  
ATOM    118  CG2 VAL A  32     -61.598 -16.667 -14.446  1.00 50.25           C  
ATOM    119  H   VAL A  32     -59.090 -17.833 -13.151  1.00 50.25           H  
ATOM    120  HA  VAL A  32     -59.179 -15.529 -14.992  1.00 50.25           H  
ATOM    121  HB  VAL A  32     -60.681 -16.540 -12.526  1.00 50.25           H  
ATOM    122 HG11 VAL A  32     -61.276 -13.938 -13.963  1.00 50.25           H  
ATOM    123 HG12 VAL A  32     -62.388 -14.774 -12.863  1.00 50.25           H  
ATOM    124 HG13 VAL A  32     -60.872 -14.169 -12.233  1.00 50.25           H  
ATOM    125 HG21 VAL A  32     -61.631 -16.112 -15.383  1.00 50.25           H  
ATOM    126 HG22 VAL A  32     -62.606 -16.741 -14.038  1.00 50.25           H  
ATOM    127 HG23 VAL A  32     -61.248 -17.680 -14.650  1.00 50.25           H  
ATOM    128  N   ALA A  33     -58.510 -13.703 -13.199  1.00 47.37           N  
ATOM    129  CA  ALA A  33     -58.248 -12.574 -12.267  1.00 47.37           C  
ATOM    130  C   ALA A  33     -57.028 -11.708 -12.652  1.00 47.37           C  
ATOM    131  O   ALA A  33     -55.950 -12.239 -12.870  1.00 47.37           O  
ATOM    132  CB  ALA A  33     -58.253 -13.023 -10.797  1.00 47.37           C  
ATOM    133  H   ALA A  33     -59.038 -13.443 -14.019  1.00 47.37           H  
ATOM    134  HA  ALA A  33     -59.110 -11.915 -12.369  1.00 47.37           H  
ATOM    135  HB1 ALA A  33     -58.237 -12.147 -10.149  1.00 47.37           H  
ATOM    136  HB2 ALA A  33     -59.143 -13.614 -10.578  1.00 47.37           H  
ATOM    137  HB3 ALA A  33     -57.363 -13.615 -10.587  1.00 47.37           H  
ATOM    138  N   GLY A  34     -57.117 -10.382 -12.857  1.00 39.50           N  
ATOM    139  CA  GLY A  34     -57.803  -9.319 -12.085  1.00 39.50           C  
ATOM    140  C   GLY A  34     -56.763  -8.715 -11.115  1.00 39.50           C  
ATOM    141  O   GLY A  34     -56.102  -9.490 -10.445  1.00 39.50           O  
ATOM    142  H   GLY A  34     -56.267 -10.058 -13.294  1.00 39.50           H  
ATOM    143  HA2 GLY A  34     -58.633  -9.732 -11.513  1.00 39.50           H  
ATOM    144  HA3 GLY A  34     -58.171  -8.545 -12.758  1.00 39.50           H  
ATOM    145  N   HIS A  35     -56.477  -7.419 -10.950  1.00 40.31           N  
ATOM    146  CA  HIS A  35     -57.216  -6.165 -11.099  1.00 40.31           C  
ATOM    147  C   HIS A  35     -56.225  -4.967 -11.143  1.00 40.31           C  
ATOM    148  O   HIS A  35     -55.180  -5.012 -10.504  1.00 40.31           O  
ATOM    149  CB  HIS A  35     -58.089  -5.988  -9.839  1.00 40.31           C  
ATOM    150  CG  HIS A  35     -59.424  -6.676  -9.910  1.00 40.31           C  
ATOM    151  CD2 HIS A  35     -60.623  -6.078 -10.187  1.00 40.31           C  
ATOM    152  ND1 HIS A  35     -59.677  -8.007  -9.676  1.00 40.31           N  
ATOM    153  CE1 HIS A  35     -60.998  -8.208  -9.825  1.00 40.31           C  
ATOM    154  NE2 HIS A  35     -61.613  -7.060 -10.141  1.00 40.31           N  
ATOM    155  H   HIS A  35     -55.625  -7.291 -10.424  1.00 40.31           H  
ATOM    156  HA  HIS A  35     -57.837  -6.167 -11.994  1.00 40.31           H  
ATOM    157  HB2 HIS A  35     -58.279  -4.927  -9.673  1.00 40.31           H  
ATOM    158  HB3 HIS A  35     -57.551  -6.341  -8.959  1.00 40.31           H  
ATOM    159  HD1 HIS A  35     -59.009  -8.687  -9.341  1.00 40.31           H  
ATOM    160  HD2 HIS A  35     -60.777  -5.033 -10.413  1.00 40.31           H  
ATOM    161  HE1 HIS A  35     -61.506  -9.149  -9.671  1.00 40.31           H  
ATOM    162  N   SER A  36     -56.623  -3.920 -11.879  1.00 43.76           N  
ATOM    163  CA  SER A  36     -56.631  -2.471 -11.565  1.00 43.76           C  
ATOM    164  C   SER A  36     -55.417  -1.754 -10.946  1.00 43.76           C  
ATOM    165  O   SER A  36     -54.983  -2.093  -9.853  1.00 43.76           O  
ATOM    166  CB  SER A  36     -57.850  -2.168 -10.680  1.00 43.76           C  
ATOM    167  OG  SER A  36     -59.001  -2.858 -11.145  1.00 43.76           O  
ATOM    168  H   SER A  36     -57.400  -4.146 -12.483  1.00 43.76           H  
ATOM    169  HA  SER A  36     -56.824  -1.969 -12.513  1.00 43.76           H  
ATOM    170  HB2 SER A  36     -58.041  -1.095 -10.679  1.00 43.76           H  
ATOM    171  HB3 SER A  36     -57.641  -2.479  -9.656  1.00 43.76           H  
ATOM    172  HG  SER A  36     -59.742  -2.592 -10.597  1.00 43.76           H  
ATOM    173  N   ASN A  37     -55.032  -0.614 -11.551  1.00 43.76           N  
ATOM    174  CA  ASN A  37     -55.057   0.696 -10.866  1.00 43.76           C  
ATOM    175  C   ASN A  37     -54.895   1.913 -11.819  1.00 43.76           C  
ATOM    176  O   ASN A  37     -53.839   2.156 -12.396  1.00 43.76           O  
ATOM    177  CB  ASN A  37     -54.058   0.748  -9.688  1.00 43.76           C  
ATOM    178  CG  ASN A  37     -54.709   0.380  -8.356  1.00 43.76           C  
ATOM    179  ND2 ASN A  37     -53.936  -0.043  -7.385  1.00 43.76           N  
ATOM    180  OD1 ASN A  37     -55.911   0.491  -8.157  1.00 43.76           O  
ATOM    181  H   ASN A  37     -55.203  -0.556 -12.544  1.00 43.76           H  
ATOM    182  HA  ASN A  37     -56.058   0.804 -10.448  1.00 43.76           H  
ATOM    183  HB2 ASN A  37     -53.663   1.759  -9.584  1.00 43.76           H  
ATOM    184  HB3 ASN A  37     -53.219   0.080  -9.885  1.00 43.76           H  
ATOM    185 HD21 ASN A  37     -54.411  -0.336  -6.543  1.00 43.76           H  
ATOM    186 HD22 ASN A  37     -52.959  -0.226  -7.561  1.00 43.76           H  
ATOM    187  N   THR A  38     -56.011   2.637 -11.968  1.00 42.30           N  
ATOM    188  CA  THR A  38     -56.267   4.101 -11.986  1.00 42.30           C  
ATOM    189  C   THR A  38     -55.027   5.007 -11.818  1.00 42.30           C  
ATOM    190  O   THR A  38     -54.320   4.892 -10.826  1.00 42.30           O  
ATOM    191  CB  THR A  38     -57.253   4.339 -10.813  1.00 42.30           C  
ATOM    192  CG2 THR A  38     -58.164   5.547 -10.980  1.00 42.30           C  
ATOM    193  OG1 THR A  38     -58.140   3.238 -10.661  1.00 42.30           O  
ATOM    194  H   THR A  38     -56.826   2.178 -11.587  1.00 42.30           H  
ATOM    195  HA  THR A  38     -56.764   4.356 -12.922  1.00 42.30           H  
ATOM    196  HB  THR A  38     -56.692   4.439  -9.884  1.00 42.30           H  
ATOM    197  HG1 THR A  38     -58.587   3.353  -9.818  1.00 42.30           H  
ATOM    198 HG21 THR A  38     -57.565   6.457 -10.940  1.00 42.30           H  
ATOM    199 HG22 THR A  38     -58.702   5.486 -11.927  1.00 42.30           H  
ATOM    200 HG23 THR A  38     -58.883   5.586 -10.161  1.00 42.30           H  
ATOM    201  N   ALA A  39     -54.606   5.809 -12.805  1.00 43.96           N  
ATOM    202  CA  ALA A  39     -55.107   7.123 -13.266  1.00 43.96           C  
ATOM    203  C   ALA A  39     -54.976   8.292 -12.261  1.00 43.96           C  
ATOM    204  O   ALA A  39     -55.623   8.272 -11.223  1.00 43.96           O  
ATOM    205  CB  ALA A  39     -56.515   7.048 -13.878  1.00 43.96           C  
ATOM    206  H   ALA A  39     -53.596   5.793 -12.802  1.00 43.96           H  
ATOM    207  HA  ALA A  39     -54.456   7.383 -14.101  1.00 43.96           H  
ATOM    208  HB1 ALA A  39     -56.574   6.215 -14.579  1.00 43.96           H  
ATOM    209  HB2 ALA A  39     -56.729   7.974 -14.412  1.00 43.96           H  
ATOM    210  HB3 ALA A  39     -57.268   6.925 -13.100  1.00 43.96           H  
ATOM    211  N   ALA A  40     -54.221   9.343 -12.631  1.00 40.68           N  
ATOM    212  CA  ALA A  40     -54.662  10.754 -12.650  1.00 40.68           C  
ATOM    213  C   ALA A  40     -53.503  11.725 -12.986  1.00 40.68           C  
ATOM    214  O   ALA A  40     -52.407  11.636 -12.440  1.00 40.68           O  
ATOM    215  CB  ALA A  40     -55.323  11.194 -11.338  1.00 40.68           C  
ATOM    216  H   ALA A  40     -53.468   9.140 -13.273  1.00 40.68           H  
ATOM    217  HA  ALA A  40     -55.414  10.850 -13.433  1.00 40.68           H  
ATOM    218  HB1 ALA A  40     -54.666  10.970 -10.498  1.00 40.68           H  
ATOM    219  HB2 ALA A  40     -56.277  10.685 -11.197  1.00 40.68           H  
ATOM    220  HB3 ALA A  40     -55.513  12.267 -11.359  1.00 40.68           H  
ATOM    221  N   ARG A  41     -53.783  12.661 -13.904  1.00 38.99           N  
ATOM    222  CA  ARG A  41     -52.957  13.813 -14.330  1.00 38.99           C  
ATOM    223  C   ARG A  41     -53.228  15.049 -13.428  1.00 38.99           C  
ATOM    224  O   ARG A  41     -54.148  14.998 -12.617  1.00 38.99           O  
ATOM    225  CB  ARG A  41     -53.230  14.079 -15.835  1.00 38.99           C  
ATOM    226  CG  ARG A  41     -52.034  13.750 -16.751  1.00 38.99           C  
ATOM    227  CD  ARG A  41     -52.318  14.058 -18.232  1.00 38.99           C  
ATOM    228  NE  ARG A  41     -51.853  15.395 -18.670  1.00 38.99           N  
ATOM    229  CZ  ARG A  41     -52.419  16.171 -19.585  1.00 38.99           C  
ATOM    230  NH1 ARG A  41     -53.599  15.920 -20.081  1.00 38.99           N1+
ATOM    231  NH2 ARG A  41     -51.802  17.229 -20.033  1.00 38.99           N  
ATOM    232  H   ARG A  41     -54.749  12.689 -14.196  1.00 38.99           H  
ATOM    233  HA  ARG A  41     -51.909  13.554 -14.180  1.00 38.99           H  
ATOM    234  HB2 ARG A  41     -53.532  15.115 -15.989  1.00 38.99           H  
ATOM    235  HB3 ARG A  41     -54.078  13.478 -16.162  1.00 38.99           H  
ATOM    236  HG2 ARG A  41     -51.122  14.263 -16.442  1.00 38.99           H  
ATOM    237  HG3 ARG A  41     -51.845  12.681 -16.662  1.00 38.99           H  
ATOM    238  HD2 ARG A  41     -53.383  13.924 -18.420  1.00 38.99           H  
ATOM    239  HD3 ARG A  41     -51.789  13.315 -18.829  1.00 38.99           H  
ATOM    240  HE  ARG A  41     -50.949  15.691 -18.328  1.00 38.99           H  
ATOM    241 HH11 ARG A  41     -54.009  16.530 -20.773  1.00 38.99           H  
ATOM    242 HH12 ARG A  41     -54.110  15.114 -19.750  1.00 38.99           H  
ATOM    243 HH21 ARG A  41     -50.884  17.473 -19.689  1.00 38.99           H  
ATOM    244 HH22 ARG A  41     -52.243  17.819 -20.724  1.00 38.99           H  
ATOM    245  N   PRO A  42     -52.442  16.139 -13.559  1.00 48.83           N  
ATOM    246  CA  PRO A  42     -52.136  17.099 -12.492  1.00 48.83           C  
ATOM    247  C   PRO A  42     -52.991  18.377 -12.545  1.00 48.83           C  
ATOM    248  O   PRO A  42     -53.673  18.614 -13.544  1.00 48.83           O  
ATOM    249  CB  PRO A  42     -50.674  17.466 -12.784  1.00 48.83           C  
ATOM    250  CG  PRO A  42     -50.671  17.584 -14.306  1.00 48.83           C  
ATOM    251  CD  PRO A  42     -51.582  16.432 -14.699  1.00 48.83           C  
ATOM    252  HA  PRO A  42     -52.222  16.635 -11.509  1.00 48.83           H  
ATOM    253  HB2 PRO A  42     -50.365  18.396 -12.305  1.00 48.83           H  
ATOM    254  HB3 PRO A  42     -50.020  16.652 -12.473  1.00 48.83           H  
ATOM    255  HG2 PRO A  42     -49.668  17.466 -14.717  1.00 48.83           H  
ATOM    256  HG3 PRO A  42     -51.105  18.534 -14.617  1.00 48.83           H  
ATOM    257  HD2 PRO A  42     -52.158  16.709 -15.582  1.00 48.83           H  
ATOM    258  HD3 PRO A  42     -50.941  15.571 -14.884  1.00 48.83           H  
ATOM    259  N   PRO A  43     -52.827  19.283 -11.566  1.00 47.62           N  
ATOM    260  CA  PRO A  43     -53.049  20.707 -11.774  1.00 47.62           C  
ATOM    261  C   PRO A  43     -51.745  21.532 -11.774  1.00 47.62           C  
ATOM    262  O   PRO A  43     -50.796  21.268 -11.036  1.00 47.62           O  
ATOM    263  CB  PRO A  43     -54.014  21.106 -10.664  1.00 47.62           C  
ATOM    264  CG  PRO A  43     -53.599  20.201  -9.501  1.00 47.62           C  
ATOM    265  CD  PRO A  43     -52.921  18.982 -10.145  1.00 47.62           C  
ATOM    266  HA  PRO A  43     -53.552  20.877 -12.725  1.00 47.62           H  
ATOM    267  HB2 PRO A  43     -53.934  22.162 -10.406  1.00 47.62           H  
ATOM    268  HB3 PRO A  43     -55.033  20.865 -10.965  1.00 47.62           H  
ATOM    269  HG2 PRO A  43     -52.874  20.723  -8.875  1.00 47.62           H  
ATOM    270  HG3 PRO A  43     -54.463  19.906  -8.906  1.00 47.62           H  
ATOM    271  HD2 PRO A  43     -53.535  18.095  -9.986  1.00 47.62           H  
ATOM    272  HD3 PRO A  43     -51.928  18.835  -9.721  1.00 47.62           H  
ATOM    273  N   SER A  44     -51.741  22.547 -12.639  1.00 41.63           N  
ATOM    274  CA  SER A  44     -50.762  23.635 -12.779  1.00 41.63           C  
ATOM    275  C   SER A  44     -50.993  24.764 -11.743  1.00 41.63           C  
ATOM    276  O   SER A  44     -51.980  24.714 -11.008  1.00 41.63           O  
ATOM    277  CB  SER A  44     -50.857  24.122 -14.236  1.00 41.63           C  
ATOM    278  OG  SER A  44     -50.154  23.235 -15.083  1.00 41.63           O  
ATOM    279  H   SER A  44     -52.582  22.651 -13.189  1.00 41.63           H  
ATOM    280  HA  SER A  44     -49.762  23.237 -12.602  1.00 41.63           H  
ATOM    281  HB2 SER A  44     -50.453  25.124 -14.378  1.00 41.63           H  
ATOM    282  HB3 SER A  44     -51.904  24.159 -14.538  1.00 41.63           H  
ATOM    283  HG  SER A  44     -49.217  23.279 -14.877  1.00 41.63           H  
ATOM    284  N   PRO A  45     -50.079  25.754 -11.635  1.00 52.53           N  
ATOM    285  CA  PRO A  45     -49.791  26.466 -10.392  1.00 52.53           C  
ATOM    286  C   PRO A  45     -50.585  27.768 -10.232  1.00 52.53           C  
ATOM    287  O   PRO A  45     -50.954  28.415 -11.211  1.00 52.53           O  
ATOM    288  CB  PRO A  45     -48.286  26.743 -10.467  1.00 52.53           C  
ATOM    289  CG  PRO A  45     -48.070  27.046 -11.947  1.00 52.53           C  
ATOM    290  CD  PRO A  45     -49.091  26.149 -12.636  1.00 52.53           C  
ATOM    291  HA  PRO A  45     -49.997  25.823  -9.537  1.00 52.53           H  
ATOM    292  HB2 PRO A  45     -47.984  27.578  -9.834  1.00 52.53           H  
ATOM    293  HB3 PRO A  45     -47.735  25.843 -10.193  1.00 52.53           H  
ATOM    294  HG2 PRO A  45     -47.052  26.815 -12.261  1.00 52.53           H  
ATOM    295  HG3 PRO A  45     -48.304  28.091 -12.149  1.00 52.53           H  
ATOM    296  HD2 PRO A  45     -48.579  25.271 -13.029  1.00 52.53           H  
ATOM    297  HD3 PRO A  45     -49.563  26.715 -13.439  1.00 52.53           H  
ATOM    298  N   VAL A  46     -50.764  28.196  -8.980  1.00 50.98           N  
ATOM    299  CA  VAL A  46     -51.258  29.532  -8.628  1.00 50.98           C  
ATOM    300  C   VAL A  46     -50.135  30.291  -7.925  1.00 50.98           C  
ATOM    301  O   VAL A  46     -49.535  29.795  -6.972  1.00 50.98           O  
ATOM    302  CB  VAL A  46     -52.544  29.479  -7.778  1.00 50.98           C  
ATOM    303  CG1 VAL A  46     -53.155  30.878  -7.619  1.00 50.98           C  
ATOM    304  CG2 VAL A  46     -53.613  28.585  -8.423  1.00 50.98           C  
ATOM    305  H   VAL A  46     -50.411  27.629  -8.222  1.00 50.98           H  
ATOM    306  HA  VAL A  46     -51.507  30.068  -9.544  1.00 50.98           H  
ATOM    307  HB  VAL A  46     -52.311  29.079  -6.791  1.00 50.98           H  
ATOM    308 HG11 VAL A  46     -54.074  30.816  -7.036  1.00 50.98           H  
ATOM    309 HG12 VAL A  46     -53.379  31.309  -8.594  1.00 50.98           H  
ATOM    310 HG13 VAL A  46     -52.465  31.530  -7.083  1.00 50.98           H  
ATOM    311 HG21 VAL A  46     -53.272  27.550  -8.455  1.00 50.98           H  
ATOM    312 HG22 VAL A  46     -53.822  28.924  -9.438  1.00 50.98           H  
ATOM    313 HG23 VAL A  46     -54.531  28.620  -7.836  1.00 50.98           H  
ATOM    314  N   ALA A  47     -49.834  31.479  -8.441  1.00 47.14           N  
ATOM    315  CA  ALA A  47     -48.903  32.441  -7.870  1.00 47.14           C  
ATOM    316  C   ALA A  47     -49.469  33.073  -6.586  1.00 47.14           C  
ATOM    317  O   ALA A  47     -50.664  33.346  -6.500  1.00 47.14           O  
ATOM    318  CB  ALA A  47     -48.636  33.508  -8.941  1.00 47.14           C  
ATOM    319  H   ALA A  47     -50.393  31.801  -9.218  1.00 47.14           H  
ATOM    320  HA  ALA A  47     -47.969  31.932  -7.630  1.00 47.14           H  
ATOM    321  HB1 ALA A  47     -49.561  34.028  -9.190  1.00 47.14           H  
ATOM    322  HB2 ALA A  47     -47.915  34.233  -8.564  1.00 47.14           H  
ATOM    323  HB3 ALA A  47     -48.230  33.042  -9.839  1.00 47.14           H  
ATOM    324  N   GLY A  48     -48.603  33.366  -5.615  1.00 38.09           N  
ATOM    325  CA  GLY A  48     -48.967  34.097  -4.402  1.00 38.09           C  
ATOM    326  C   GLY A  48     -47.733  34.444  -3.578  1.00 38.09           C  
ATOM    327  O   GLY A  48     -46.995  33.570  -3.145  1.00 38.09           O  
ATOM    328  H   GLY A  48     -47.647  33.050  -5.699  1.00 38.09           H  
ATOM    329  HA2 GLY A  48     -49.625  33.480  -3.789  1.00 38.09           H  
ATOM    330  HA3 GLY A  48     -49.505  35.006  -4.671  1.00 38.09           H  
ATOM    331  N   SER A  49     -47.491  35.738  -3.443  1.00 42.76           N  
ATOM    332  CA  SER A  49     -46.300  36.408  -2.930  1.00 42.76           C  
ATOM    333  C   SER A  49     -46.219  36.520  -1.400  1.00 42.76           C  
ATOM    334  O   SER A  49     -47.223  36.425  -0.698  1.00 42.76           O  
ATOM    335  CB  SER A  49     -46.340  37.819  -3.544  1.00 42.76           C  
ATOM    336  OG  SER A  49     -47.639  38.380  -3.421  1.00 42.76           O  
ATOM    337  H   SER A  49     -48.205  36.372  -3.771  1.00 42.76           H  
ATOM    338  HA  SER A  49     -45.413  35.884  -3.286  1.00 42.76           H  
ATOM    339  HB2 SER A  49     -46.100  37.745  -4.605  1.00 42.76           H  
ATOM    340  HB3 SER A  49     -45.605  38.470  -3.071  1.00 42.76           H  
ATOM    341  HG  SER A  49     -47.773  38.644  -2.507  1.00 42.76           H  
ATOM    342  N   SER A  50     -45.028  36.951  -0.954  1.00 44.70           N  
ATOM    343  CA  SER A  50     -44.720  37.794   0.225  1.00 44.70           C  
ATOM    344  C   SER A  50     -44.748  37.184   1.634  1.00 44.70           C  
ATOM    345  O   SER A  50     -45.768  36.698   2.101  1.00 44.70           O  
ATOM    346  CB  SER A  50     -45.480  39.138   0.197  1.00 44.70           C  
ATOM    347  OG  SER A  50     -46.832  39.031  -0.206  1.00 44.70           O  
ATOM    348  H   SER A  50     -44.275  36.870  -1.622  1.00 44.70           H  
ATOM    349  HA  SER A  50     -43.679  38.080   0.078  1.00 44.70           H  
ATOM    350  HB2 SER A  50     -45.437  39.597   1.185  1.00 44.70           H  
ATOM    351  HB3 SER A  50     -44.977  39.808  -0.501  1.00 44.70           H  
ATOM    352  HG  SER A  50     -47.157  38.173   0.073  1.00 44.70           H  
ATOM    353  N   GLY A  51     -43.641  37.361   2.370  1.00 37.25           N  
ATOM    354  CA  GLY A  51     -43.633  37.271   3.835  1.00 37.25           C  
ATOM    355  C   GLY A  51     -42.259  37.002   4.442  1.00 37.25           C  
ATOM    356  O   GLY A  51     -41.693  35.944   4.230  1.00 37.25           O  
ATOM    357  H   GLY A  51     -42.796  37.676   1.916  1.00 37.25           H  
ATOM    358  HA2 GLY A  51     -44.050  38.186   4.256  1.00 37.25           H  
ATOM    359  HA3 GLY A  51     -44.277  36.447   4.142  1.00 37.25           H  
ATOM    360  N   ALA A  52     -41.721  37.970   5.174  1.00 40.73           N  
ATOM    361  CA  ALA A  52     -40.349  38.050   5.660  1.00 40.73           C  
ATOM    362  C   ALA A  52     -39.962  37.119   6.837  1.00 40.73           C  
ATOM    363  O   ALA A  52     -40.796  36.712   7.636  1.00 40.73           O  
ATOM    364  CB  ALA A  52     -40.153  39.520   6.070  1.00 40.73           C  
ATOM    365  H   ALA A  52     -42.307  38.768   5.376  1.00 40.73           H  
ATOM    366  HA  ALA A  52     -39.684  37.832   4.825  1.00 40.73           H  
ATOM    367  HB1 ALA A  52     -40.798  39.763   6.915  1.00 40.73           H  
ATOM    368  HB2 ALA A  52     -40.379  40.185   5.237  1.00 40.73           H  
ATOM    369  HB3 ALA A  52     -39.117  39.689   6.365  1.00 40.73           H  
ATOM    370  N   ALA A  53     -38.636  37.006   6.992  1.00 41.72           N  
ATOM    371  CA  ALA A  53     -37.867  37.092   8.241  1.00 41.72           C  
ATOM    372  C   ALA A  53     -37.477  35.819   9.031  1.00 41.72           C  
ATOM    373  O   ALA A  53     -38.297  35.077   9.553  1.00 41.72           O  
ATOM    374  CB  ALA A  53     -38.413  38.201   9.157  1.00 41.72           C  
ATOM    375  H   ALA A  53     -38.101  37.219   6.162  1.00 41.72           H  
ATOM    376  HA  ALA A  53     -36.917  37.502   7.900  1.00 41.72           H  
ATOM    377  HB1 ALA A  53     -37.742  38.341  10.004  1.00 41.72           H  
ATOM    378  HB2 ALA A  53     -38.498  39.142   8.613  1.00 41.72           H  
ATOM    379  HB3 ALA A  53     -39.391  37.913   9.541  1.00 41.72           H  
ATOM    380  N   ALA A  54     -36.155  35.766   9.244  1.00 43.09           N  
ATOM    381  CA  ALA A  54     -35.428  35.328  10.437  1.00 43.09           C  
ATOM    382  C   ALA A  54     -35.263  33.824  10.720  1.00 43.09           C  
ATOM    383  O   ALA A  54     -36.100  33.163  11.325  1.00 43.09           O  
ATOM    384  CB  ALA A  54     -35.910  36.127  11.654  1.00 43.09           C  
ATOM    385  H   ALA A  54     -35.614  36.372   8.643  1.00 43.09           H  
ATOM    386  HA  ALA A  54     -34.413  35.691  10.276  1.00 43.09           H  
ATOM    387  HB1 ALA A  54     -36.932  35.841  11.900  1.00 43.09           H  
ATOM    388  HB2 ALA A  54     -35.875  37.197  11.446  1.00 43.09           H  
ATOM    389  HB3 ALA A  54     -35.274  35.910  12.512  1.00 43.09           H  
ATOM    390  N   GLY A  55     -34.046  33.354  10.442  1.00 40.42           N  
ATOM    391  CA  GLY A  55     -33.407  32.263  11.170  1.00 40.42           C  
ATOM    392  C   GLY A  55     -32.039  31.935  10.567  1.00 40.42           C  
ATOM    393  O   GLY A  55     -32.002  31.483   9.424  1.00 40.42           O  
ATOM    394  H   GLY A  55     -33.452  33.904   9.838  1.00 40.42           H  
ATOM    395  HA2 GLY A  55     -34.030  31.371  11.099  1.00 40.42           H  
ATOM    396  HA3 GLY A  55     -33.322  32.528  12.224  1.00 40.42           H  
ATOM    397  N   PRO A  56     -30.905  32.136  11.268  1.00 44.68           N  
ATOM    398  CA  PRO A  56     -29.667  31.482  10.875  1.00 44.68           C  
ATOM    399  C   PRO A  56     -29.876  29.980  11.081  1.00 44.68           C  
ATOM    400  O   PRO A  56     -29.879  29.489  12.209  1.00 44.68           O  
ATOM    401  CB  PRO A  56     -28.574  32.082  11.766  1.00 44.68           C  
ATOM    402  CG  PRO A  56     -29.327  32.504  13.029  1.00 44.68           C  
ATOM    403  CD  PRO A  56     -30.741  32.827  12.539  1.00 44.68           C  
ATOM    404  HA  PRO A  56     -29.434  31.679   9.828  1.00 44.68           H  
ATOM    405  HB2 PRO A  56     -28.163  32.967  11.281  1.00 44.68           H  
ATOM    406  HB3 PRO A  56     -27.780  31.369  11.985  1.00 44.68           H  
ATOM    407  HG2 PRO A  56     -29.368  31.667  13.726  1.00 44.68           H  
ATOM    408  HG3 PRO A  56     -28.861  33.366  13.505  1.00 44.68           H  
ATOM    409  HD2 PRO A  56     -30.841  33.901  12.382  1.00 44.68           H  
ATOM    410  HD3 PRO A  56     -31.467  32.485  13.277  1.00 44.68           H  
ATOM    411  N   THR A  57     -30.112  29.241   9.999  1.00 47.74           N  
ATOM    412  CA  THR A  57     -30.098  27.781  10.049  1.00 47.74           C  
ATOM    413  C   THR A  57     -28.682  27.350  10.392  1.00 47.74           C  
ATOM    414  O   THR A  57     -27.790  27.376   9.544  1.00 47.74           O  
ATOM    415  CB  THR A  57     -30.561  27.144   8.732  1.00 47.74           C  
ATOM    416  CG2 THR A  57     -32.076  27.247   8.568  1.00 47.74           C  
ATOM    417  OG1 THR A  57     -29.956  27.786   7.635  1.00 47.74           O  
ATOM    418  H   THR A  57     -30.225  29.687   9.100  1.00 47.74           H  
ATOM    419  HA  THR A  57     -30.764  27.441  10.842  1.00 47.74           H  
ATOM    420  HB  THR A  57     -30.285  26.089   8.729  1.00 47.74           H  
ATOM    421  HG1 THR A  57     -29.008  27.717   7.768  1.00 47.74           H  
ATOM    422 HG21 THR A  57     -32.370  26.782   7.628  1.00 47.74           H  
ATOM    423 HG22 THR A  57     -32.378  28.294   8.556  1.00 47.74           H  
ATOM    424 HG23 THR A  57     -32.574  26.736   9.392  1.00 47.74           H  
ATOM    425  N   SER A  58     -28.477  26.988  11.657  1.00 52.02           N  
ATOM    426  CA  SER A  58     -27.313  26.240  12.109  1.00 52.02           C  
ATOM    427  C   SER A  58     -27.063  25.061  11.157  1.00 52.02           C  
ATOM    428  O   SER A  58     -28.025  24.384  10.774  1.00 52.02           O  
ATOM    429  CB  SER A  58     -27.560  25.694  13.519  1.00 52.02           C  
ATOM    430  OG  SER A  58     -27.863  26.740  14.421  1.00 52.02           O  
ATOM    431  H   SER A  58     -29.201  27.178  12.336  1.00 52.02           H  
ATOM    432  HA  SER A  58     -26.456  26.913  12.122  1.00 52.02           H  
ATOM    433  HB2 SER A  58     -28.395  24.993  13.496  1.00 52.02           H  
ATOM    434  HB3 SER A  58     -26.672  25.165  13.863  1.00 52.02           H  
ATOM    435  HG  SER A  58     -27.135  27.366  14.450  1.00 52.02           H  
ATOM    436  N   PRO A  59     -25.808  24.794  10.757  1.00 46.42           N  
ATOM    437  CA  PRO A  59     -25.501  23.636   9.933  1.00 46.42           C  
ATOM    438  C   PRO A  59     -25.899  22.370  10.697  1.00 46.42           C  
ATOM    439  O   PRO A  59     -25.496  22.160  11.844  1.00 46.42           O  
ATOM    440  CB  PRO A  59     -24.006  23.727   9.614  1.00 46.42           C  
ATOM    441  CG  PRO A  59     -23.440  24.582  10.748  1.00 46.42           C  
ATOM    442  CD  PRO A  59     -24.596  25.506  11.124  1.00 46.42           C  
ATOM    443  HA  PRO A  59     -26.065  23.688   9.002  1.00 46.42           H  
ATOM    444  HB2 PRO A  59     -23.533  22.746   9.573  1.00 46.42           H  
ATOM    445  HB3 PRO A  59     -23.872  24.251   8.668  1.00 46.42           H  
ATOM    446  HG2 PRO A  59     -23.198  23.942  11.596  1.00 46.42           H  
ATOM    447  HG3 PRO A  59     -22.560  25.142  10.432  1.00 46.42           H  
ATOM    448  HD2 PRO A  59     -24.533  26.429  10.548  1.00 46.42           H  
ATOM    449  HD3 PRO A  59     -24.562  25.721  12.192  1.00 46.42           H  
ATOM    450  N   LYS A  60     -26.748  21.549  10.070  1.00 45.10           N  
ATOM    451  CA  LYS A  60     -27.150  20.248  10.599  1.00 45.10           C  
ATOM    452  C   LYS A  60     -25.902  19.402  10.833  1.00 45.10           C  
ATOM    453  O   LYS A  60     -25.136  19.127   9.917  1.00 45.10           O  
ATOM    454  CB  LYS A  60     -28.119  19.531   9.644  1.00 45.10           C  
ATOM    455  CG  LYS A  60     -29.570  20.008   9.804  1.00 45.10           C  
ATOM    456  CD  LYS A  60     -30.482  19.264   8.820  1.00 45.10           C  
ATOM    457  CE  LYS A  60     -31.946  19.668   9.019  1.00 45.10           C  
ATOM    458  NZ  LYS A  60     -32.814  19.074   7.972  1.00 45.10           N1+
ATOM    459  H   LYS A  60     -27.035  21.799   9.135  1.00 45.10           H  
ATOM    460  HA  LYS A  60     -27.643  20.399  11.560  1.00 45.10           H  
ATOM    461  HB2 LYS A  60     -28.091  18.463   9.862  1.00 45.10           H  
ATOM    462  HB3 LYS A  60     -27.786  19.669   8.616  1.00 45.10           H  
ATOM    463  HG2 LYS A  60     -29.625  21.080   9.610  1.00 45.10           H  
ATOM    464  HG3 LYS A  60     -29.902  19.815  10.824  1.00 45.10           H  
ATOM    465  HD2 LYS A  60     -30.377  18.190   8.975  1.00 45.10           H  
ATOM    466  HD3 LYS A  60     -30.166  19.504   7.804  1.00 45.10           H  
ATOM    467  HE2 LYS A  60     -32.266  19.346  10.010  1.00 45.10           H  
ATOM    468  HE3 LYS A  60     -32.011  20.756   8.983  1.00 45.10           H  
ATOM    469  HZ1 LYS A  60     -32.754  18.066   7.997  1.00 45.10           H  
ATOM    470  HZ2 LYS A  60     -33.778  19.344   8.108  1.00 45.10           H  
ATOM    471  HZ3 LYS A  60     -32.520  19.382   7.056  1.00 45.10           H  
ATOM    472  N   SER A  61     -25.757  19.003  12.088  1.00 47.18           N  
ATOM    473  CA  SER A  61     -24.990  17.860  12.561  1.00 47.18           C  
ATOM    474  C   SER A  61     -24.981  16.699  11.552  1.00 47.18           C  
ATOM    475  O   SER A  61     -26.039  16.162  11.227  1.00 47.18           O  
ATOM    476  CB  SER A  61     -25.685  17.404  13.852  1.00 47.18           C  
ATOM    477  OG  SER A  61     -24.987  16.347  14.462  1.00 47.18           O  
ATOM    478  H   SER A  61     -26.358  19.455  12.762  1.00 47.18           H  
ATOM    479  HA  SER A  61     -23.969  18.165  12.789  1.00 47.18           H  
ATOM    480  HB2 SER A  61     -25.736  18.238  14.553  1.00 47.18           H  
ATOM    481  HB3 SER A  61     -26.699  17.077  13.622  1.00 47.18           H  
ATOM    482  HG  SER A  61     -25.579  15.877  15.054  1.00 47.18           H  
ATOM    483  N   GLY A  62     -23.780  16.295  11.124  1.00 46.41           N  
ATOM    484  CA  GLY A  62     -23.480  14.887  10.863  1.00 46.41           C  
ATOM    485  C   GLY A  62     -23.475  14.392   9.418  1.00 46.41           C  
ATOM    486  O   GLY A  62     -24.022  13.325   9.165  1.00 46.41           O  
ATOM    487  H   GLY A  62     -22.993  16.894  11.330  1.00 46.41           H  
ATOM    488  HA2 GLY A  62     -24.191  14.269  11.412  1.00 46.41           H  
ATOM    489  HA3 GLY A  62     -22.492  14.674  11.270  1.00 46.41           H  
ATOM    490  N   GLU A  63     -22.772  15.048   8.494  1.00 47.25           N  
ATOM    491  CA  GLU A  63     -22.163  14.297   7.384  1.00 47.25           C  
ATOM    492  C   GLU A  63     -20.925  13.574   7.946  1.00 47.25           C  
ATOM    493  O   GLU A  63     -19.797  14.060   7.889  1.00 47.25           O  
ATOM    494  CB  GLU A  63     -21.897  15.205   6.172  1.00 47.25           C  
ATOM    495  CG  GLU A  63     -21.607  14.392   4.899  1.00 47.25           C  
ATOM    496  CD  GLU A  63     -21.915  15.215   3.640  1.00 47.25           C  
ATOM    497  OE1 GLU A  63     -20.952  15.699   3.006  1.00 47.25           O  
ATOM    498  OE2 GLU A  63     -23.122  15.369   3.343  1.00 47.25           O1-
ATOM    499  H   GLU A  63     -22.391  15.959   8.705  1.00 47.25           H  
ATOM    500  HA  GLU A  63     -22.865  13.535   7.047  1.00 47.25           H  
ATOM    501  HB2 GLU A  63     -21.075  15.891   6.377  1.00 47.25           H  
ATOM    502  HB3 GLU A  63     -22.797  15.799   6.006  1.00 47.25           H  
ATOM    503  HG2 GLU A  63     -22.232  13.498   4.892  1.00 47.25           H  
ATOM    504  HG3 GLU A  63     -20.567  14.067   4.910  1.00 47.25           H  
ATOM    505  N   GLN A  64     -21.149  12.455   8.643  1.00 51.56           N  
ATOM    506  CA  GLN A  64     -20.064  11.611   9.140  1.00 51.56           C  
ATOM    507  C   GLN A  64     -19.393  10.951   7.932  1.00 51.56           C  
ATOM    508  O   GLN A  64     -19.843   9.912   7.458  1.00 51.56           O  
ATOM    509  CB  GLN A  64     -20.583  10.582  10.171  1.00 51.56           C  
ATOM    510  CG  GLN A  64     -20.272  11.006  11.615  1.00 51.56           C  
ATOM    511  CD  GLN A  64     -20.826  10.048  12.670  1.00 51.56           C  
ATOM    512  NE2 GLN A  64     -20.466  10.221  13.924  1.00 51.56           N  
ATOM    513  OE1 GLN A  64     -21.594   9.139  12.417  1.00 51.56           O  
ATOM    514  H   GLN A  64     -22.099  12.119   8.713  1.00 51.56           H  
ATOM    515  HA  GLN A  64     -19.317  12.239   9.624  1.00 51.56           H  
ATOM    516  HB2 GLN A  64     -21.657  10.441  10.046  1.00 51.56           H  
ATOM    517  HB3 GLN A  64     -20.097   9.620  10.006  1.00 51.56           H  
ATOM    518  HG2 GLN A  64     -19.190  11.069  11.739  1.00 51.56           H  
ATOM    519  HG3 GLN A  64     -20.695  11.994  11.796  1.00 51.56           H  
ATOM    520 HE21 GLN A  64     -19.829  10.959  14.186  1.00 51.56           H  
ATOM    521 HE22 GLN A  64     -20.861   9.560  14.577  1.00 51.56           H  
ATOM    522  N   LYS A  65     -18.316  11.569   7.429  1.00 60.22           N  
ATOM    523  CA  LYS A  65     -17.400  10.968   6.449  1.00 60.22           C  
ATOM    524  C   LYS A  65     -16.908   9.644   7.043  1.00 60.22           C  
ATOM    525  O   LYS A  65     -16.066   9.645   7.943  1.00 60.22           O  
ATOM    526  CB  LYS A  65     -16.266  11.974   6.114  1.00 60.22           C  
ATOM    527  CG  LYS A  65     -15.490  11.609   4.830  1.00 60.22           C  
ATOM    528  CD  LYS A  65     -14.452  12.662   4.352  1.00 60.22           C  
ATOM    529  CE  LYS A  65     -13.830  12.209   3.005  1.00 60.22           C  
ATOM    530  NZ  LYS A  65     -12.747  13.053   2.416  1.00 60.22           N1+
ATOM    531  H   LYS A  65     -18.140  12.513   7.744  1.00 60.22           H  
ATOM    532  HA  LYS A  65     -17.958  10.754   5.538  1.00 60.22           H  
ATOM    533  HB2 LYS A  65     -16.716  12.954   5.955  1.00 60.22           H  
ATOM    534  HB3 LYS A  65     -15.573  12.054   6.952  1.00 60.22           H  
ATOM    535  HG2 LYS A  65     -16.231  11.489   4.040  1.00 60.22           H  
ATOM    536  HG3 LYS A  65     -14.989  10.652   4.976  1.00 60.22           H  
ATOM    537  HD2 LYS A  65     -13.683  12.801   5.112  1.00 60.22           H  
ATOM    538  HD3 LYS A  65     -14.965  13.612   4.199  1.00 60.22           H  
ATOM    539  HE2 LYS A  65     -13.477  11.182   3.098  1.00 60.22           H  
ATOM    540  HE3 LYS A  65     -14.646  12.174   2.282  1.00 60.22           H  
ATOM    541  HZ1 LYS A  65     -12.584  12.785   1.456  1.00 60.22           H  
ATOM    542  HZ2 LYS A  65     -11.851  12.953   2.872  1.00 60.22           H  
ATOM    543  HZ3 LYS A  65     -13.015  14.023   2.341  1.00 60.22           H  
ATOM    544  N   GLN A  66     -17.497   8.522   6.624  1.00 72.83           N  
ATOM    545  CA  GLN A  66     -17.205   7.216   7.205  1.00 72.83           C  
ATOM    546  C   GLN A  66     -15.870   6.713   6.660  1.00 72.83           C  
ATOM    547  O   GLN A  66     -15.792   5.997   5.663  1.00 72.83           O  
ATOM    548  CB  GLN A  66     -18.383   6.243   7.034  1.00 72.83           C  
ATOM    549  CG  GLN A  66     -18.153   4.979   7.888  1.00 72.83           C  
ATOM    550  CD  GLN A  66     -19.437   4.344   8.417  1.00 72.83           C  
ATOM    551  NE2 GLN A  66     -19.349   3.544   9.456  1.00 72.83           N  
ATOM    552  OE1 GLN A  66     -20.537   4.549   7.940  1.00 72.83           O  
ATOM    553  H   GLN A  66     -18.251   8.599   5.957  1.00 72.83           H  
ATOM    554  HA  GLN A  66     -17.084   7.365   8.278  1.00 72.83           H  
ATOM    555  HB2 GLN A  66     -18.517   5.973   5.986  1.00 72.83           H  
ATOM    556  HB3 GLN A  66     -19.282   6.751   7.382  1.00 72.83           H  
ATOM    557  HG2 GLN A  66     -17.549   5.240   8.757  1.00 72.83           H  
ATOM    558  HG3 GLN A  66     -17.593   4.243   7.312  1.00 72.83           H  
ATOM    559 HE21 GLN A  66     -18.460   3.359   9.898  1.00 72.83           H  
ATOM    560 HE22 GLN A  66     -20.230   3.174   9.783  1.00 72.83           H  
ATOM    561  N   GLN A  67     -14.805   7.154   7.321  1.00 76.23           N  
ATOM    562  CA  GLN A  67     -13.438   6.784   7.009  1.00 76.23           C  
ATOM    563  C   GLN A  67     -13.068   5.479   7.711  1.00 76.23           C  
ATOM    564  O   GLN A  67     -13.171   5.365   8.932  1.00 76.23           O  
ATOM    565  CB  GLN A  67     -12.493   7.917   7.414  1.00 76.23           C  
ATOM    566  CG  GLN A  67     -12.621   9.125   6.476  1.00 76.23           C  
ATOM    567  CD  GLN A  67     -11.569  10.195   6.749  1.00 76.23           C  
ATOM    568  NE2 GLN A  67     -11.703  11.355   6.154  1.00 76.23           N  
ATOM    569  OE1 GLN A  67     -10.589  10.005   7.454  1.00 76.23           O  
ATOM    570  H   GLN A  67     -14.960   7.822   8.063  1.00 76.23           H  
ATOM    571  HA  GLN A  67     -13.347   6.632   5.934  1.00 76.23           H  
ATOM    572  HB2 GLN A  67     -11.472   7.538   7.374  1.00 76.23           H  
ATOM    573  HB3 GLN A  67     -12.698   8.225   8.439  1.00 76.23           H  
ATOM    574  HG2 GLN A  67     -13.609   9.569   6.598  1.00 76.23           H  
ATOM    575  HG3 GLN A  67     -12.513   8.798   5.442  1.00 76.23           H  
ATOM    576 HE21 GLN A  67     -12.489  11.513   5.540  1.00 76.23           H  
ATOM    577 HE22 GLN A  67     -10.967  12.027   6.319  1.00 76.23           H  
ATOM    578  N   VAL A  68     -12.598   4.504   6.938  1.00 79.55           N  
ATOM    579  CA  VAL A  68     -12.072   3.238   7.454  1.00 79.55           C  
ATOM    580  C   VAL A  68     -10.548   3.273   7.401  1.00 79.55           C  
ATOM    581  O   VAL A  68      -9.993   3.645   6.362  1.00 79.55           O  
ATOM    582  CB  VAL A  68     -12.642   2.038   6.681  1.00 79.55           C  
ATOM    583  CG1 VAL A  68     -12.103   0.689   7.175  1.00 79.55           C  
ATOM    584  CG2 VAL A  68     -14.159   1.985   6.864  1.00 79.55           C  
ATOM    585  H   VAL A  68     -12.570   4.661   5.940  1.00 79.55           H  
ATOM    586  HA  VAL A  68     -12.395   3.131   8.489  1.00 79.55           H  
ATOM    587  HB  VAL A  68     -12.411   2.143   5.621  1.00 79.55           H  
ATOM    588 HG11 VAL A  68     -12.543  -0.117   6.587  1.00 79.55           H  
ATOM    589 HG12 VAL A  68     -12.354   0.536   8.225  1.00 79.55           H  
ATOM    590 HG13 VAL A  68     -11.022   0.641   7.045  1.00 79.55           H  
ATOM    591 HG21 VAL A  68     -14.550   1.113   6.340  1.00 79.55           H  
ATOM    592 HG22 VAL A  68     -14.619   2.888   6.462  1.00 79.55           H  
ATOM    593 HG23 VAL A  68     -14.409   1.908   7.923  1.00 79.55           H  
ATOM    594  N   PRO A  69      -9.848   2.889   8.484  1.00 79.59           N  
ATOM    595  CA  PRO A  69      -8.398   2.785   8.460  1.00 79.59           C  
ATOM    596  C   PRO A  69      -7.972   1.681   7.492  1.00 79.59           C  
ATOM    597  O   PRO A  69      -8.425   0.538   7.572  1.00 79.59           O  
ATOM    598  CB  PRO A  69      -7.976   2.489   9.900  1.00 79.59           C  
ATOM    599  CG  PRO A  69      -9.193   1.772  10.483  1.00 79.59           C  
ATOM    600  CD  PRO A  69     -10.363   2.454   9.777  1.00 79.59           C  
ATOM    601  HA  PRO A  69      -7.960   3.731   8.145  1.00 79.59           H  
ATOM    602  HB2 PRO A  69      -7.821   3.429  10.431  1.00 79.59           H  
ATOM    603  HB3 PRO A  69      -7.078   1.873   9.950  1.00 79.59           H  
ATOM    604  HG2 PRO A  69      -9.251   1.888  11.565  1.00 79.59           H  
ATOM    605  HG3 PRO A  69      -9.165   0.717  10.212  1.00 79.59           H  
ATOM    606  HD2 PRO A  69     -11.189   1.750   9.677  1.00 79.59           H  
ATOM    607  HD3 PRO A  69     -10.682   3.326  10.348  1.00 79.59           H  
ATOM    608  N   VAL A  70      -7.073   2.032   6.585  1.00 81.09           N  
ATOM    609  CA  VAL A  70      -6.457   1.124   5.621  1.00 81.09           C  
ATOM    610  C   VAL A  70      -4.958   1.393   5.567  1.00 81.09           C  
ATOM    611  O   VAL A  70      -4.448   2.396   6.054  1.00 81.09           O  
ATOM    612  CB  VAL A  70      -7.115   1.217   4.227  1.00 81.09           C  
ATOM    613  CG1 VAL A  70      -8.594   0.816   4.253  1.00 81.09           C  
ATOM    614  CG2 VAL A  70      -7.008   2.607   3.601  1.00 81.09           C  
ATOM    615  H   VAL A  70      -6.712   2.975   6.611  1.00 81.09           H  
ATOM    616  HA  VAL A  70      -6.578   0.098   5.969  1.00 81.09           H  
ATOM    617  HB  VAL A  70      -6.604   0.515   3.567  1.00 81.09           H  
ATOM    618 HG11 VAL A  70      -8.700  -0.162   4.723  1.00 81.09           H  
ATOM    619 HG12 VAL A  70      -8.983   0.768   3.236  1.00 81.09           H  
ATOM    620 HG13 VAL A  70      -9.175   1.545   4.817  1.00 81.09           H  
ATOM    621 HG21 VAL A  70      -7.516   3.345   4.222  1.00 81.09           H  
ATOM    622 HG22 VAL A  70      -5.959   2.882   3.492  1.00 81.09           H  
ATOM    623 HG23 VAL A  70      -7.466   2.593   2.612  1.00 81.09           H  
ATOM    624  N   CYS A  71      -4.222   0.480   4.968  1.00 79.68           N  
ATOM    625  CA  CYS A  71      -2.792   0.583   4.781  1.00 79.68           C  
ATOM    626  C   CYS A  71      -2.517   0.609   3.291  1.00 79.68           C  
ATOM    627  O   CYS A  71      -2.879  -0.321   2.570  1.00 79.68           O  
ATOM    628  CB  CYS A  71      -2.112  -0.581   5.497  1.00 79.68           C  
ATOM    629  SG  CYS A  71      -2.533  -0.661   7.256  1.00 79.68           S  
ATOM    630  H   CYS A  71      -4.669  -0.371   4.658  1.00 79.68           H  
ATOM    631  HA  CYS A  71      -2.421   1.509   5.219  1.00 79.68           H  
ATOM    632  HB2 CYS A  71      -2.427  -1.513   5.028  1.00 79.68           H  
ATOM    633  HB3 CYS A  71      -1.032  -0.480   5.391  1.00 79.68           H  
ATOM    634  N   LEU A  72      -1.872   1.670   2.825  1.00 79.61           N  
ATOM    635  CA  LEU A  72      -1.392   1.724   1.456  1.00 79.61           C  
ATOM    636  C   LEU A  72      -0.041   1.015   1.405  1.00 79.61           C  
ATOM    637  O   LEU A  72       0.923   1.454   2.028  1.00 79.61           O  
ATOM    638  CB  LEU A  72      -1.342   3.184   0.988  1.00 79.61           C  
ATOM    639  CG  LEU A  72      -0.924   3.328  -0.484  1.00 79.61           C  
ATOM    640  CD1 LEU A  72      -1.936   2.691  -1.441  1.00 79.61           C  
ATOM    641  CD2 LEU A  72      -0.788   4.806  -0.834  1.00 79.61           C  
ATOM    642  H   LEU A  72      -1.568   2.378   3.477  1.00 79.61           H  
ATOM    643  HA  LEU A  72      -2.093   1.189   0.816  1.00 79.61           H  
ATOM    644  HB2 LEU A  72      -2.325   3.635   1.124  1.00 79.61           H  
ATOM    645  HB3 LEU A  72      -0.634   3.729   1.612  1.00 79.61           H  
ATOM    646  HG  LEU A  72       0.047   2.857  -0.634  1.00 79.61           H  
ATOM    647 HD11 LEU A  72      -2.950   3.005  -1.190  1.00 79.61           H  
ATOM    648 HD12 LEU A  72      -1.872   1.605  -1.388  1.00 79.61           H  
ATOM    649 HD13 LEU A  72      -1.721   3.003  -2.463  1.00 79.61           H  
ATOM    650 HD21 LEU A  72      -1.755   5.300  -0.748  1.00 79.61           H  
ATOM    651 HD22 LEU A  72      -0.429   4.914  -1.858  1.00 79.61           H  
ATOM    652 HD23 LEU A  72      -0.075   5.283  -0.162  1.00 79.61           H  
ATOM    653  N   VAL A  73       0.024  -0.097   0.685  1.00 75.84           N  
ATOM    654  CA  VAL A  73       1.237  -0.883   0.476  1.00 75.84           C  
ATOM    655  C   VAL A  73       1.812  -0.539  -0.890  1.00 75.84           C  
ATOM    656  O   VAL A  73       1.178  -0.750  -1.920  1.00 75.84           O  
ATOM    657  CB  VAL A  73       0.963  -2.389   0.629  1.00 75.84           C  
ATOM    658  CG1 VAL A  73       2.241  -3.200   0.380  1.00 75.84           C  
ATOM    659  CG2 VAL A  73       0.434  -2.714   2.033  1.00 75.84           C  
ATOM    660  H   VAL A  73      -0.822  -0.409   0.230  1.00 75.84           H  
ATOM    661  HA  VAL A  73       1.971  -0.613   1.234  1.00 75.84           H  
ATOM    662  HB  VAL A  73       0.211  -2.697  -0.097  1.00 75.84           H  
ATOM    663 HG11 VAL A  73       2.505  -3.155  -0.676  1.00 75.84           H  
ATOM    664 HG12 VAL A  73       2.078  -4.245   0.644  1.00 75.84           H  
ATOM    665 HG13 VAL A  73       3.065  -2.795   0.967  1.00 75.84           H  
ATOM    666 HG21 VAL A  73      -0.522  -2.216   2.195  1.00 75.84           H  
ATOM    667 HG22 VAL A  73       1.145  -2.383   2.790  1.00 75.84           H  
ATOM    668 HG23 VAL A  73       0.273  -3.788   2.129  1.00 75.84           H  
ATOM    669  N   GLN A  74       3.029  -0.012  -0.889  1.00 76.98           N  
ATOM    670  CA  GLN A  74       3.826   0.279  -2.067  1.00 76.98           C  
ATOM    671  C   GLN A  74       4.834  -0.849  -2.280  1.00 76.98           C  
ATOM    672  O   GLN A  74       5.653  -1.138  -1.403  1.00 76.98           O  
ATOM    673  CB  GLN A  74       4.525   1.629  -1.862  1.00 76.98           C  
ATOM    674  CG  GLN A  74       5.161   2.160  -3.152  1.00 76.98           C  
ATOM    675  CD  GLN A  74       5.892   3.490  -2.972  1.00 76.98           C  
ATOM    676  NE2 GLN A  74       6.109   4.243  -4.029  1.00 76.98           N  
ATOM    677  OE1 GLN A  74       6.305   3.870  -1.887  1.00 76.98           O  
ATOM    678  H   GLN A  74       3.478   0.118   0.006  1.00 76.98           H  
ATOM    679  HA  GLN A  74       3.175   0.351  -2.939  1.00 76.98           H  
ATOM    680  HB2 GLN A  74       3.794   2.358  -1.511  1.00 76.98           H  
ATOM    681  HB3 GLN A  74       5.293   1.520  -1.096  1.00 76.98           H  
ATOM    682  HG2 GLN A  74       4.360   2.312  -3.875  1.00 76.98           H  
ATOM    683  HG3 GLN A  74       5.865   1.430  -3.552  1.00 76.98           H  
ATOM    684 HE21 GLN A  74       6.604   5.110  -3.874  1.00 76.98           H  
ATOM    685 HE22 GLN A  74       5.686   4.027  -4.920  1.00 76.98           H  
ATOM    686  N   LEU A  75       4.796  -1.460  -3.458  1.00 75.38           N  
ATOM    687  CA  LEU A  75       5.806  -2.406  -3.902  1.00 75.38           C  
ATOM    688  C   LEU A  75       6.792  -1.708  -4.838  1.00 75.38           C  
ATOM    689  O   LEU A  75       6.391  -1.070  -5.813  1.00 75.38           O  
ATOM    690  CB  LEU A  75       5.111  -3.601  -4.557  1.00 75.38           C  
ATOM    691  CG  LEU A  75       6.105  -4.689  -4.987  1.00 75.38           C  
ATOM    692  CD1 LEU A  75       6.746  -5.437  -3.822  1.00 75.38           C  
ATOM    693  CD2 LEU A  75       5.347  -5.723  -5.786  1.00 75.38           C  
ATOM    694  H   LEU A  75       4.090  -1.181  -4.125  1.00 75.38           H  
ATOM    695  HA  LEU A  75       6.363  -2.767  -3.037  1.00 75.38           H  
ATOM    696  HB2 LEU A  75       4.392  -4.027  -3.857  1.00 75.38           H  
ATOM    697  HB3 LEU A  75       4.568  -3.244  -5.432  1.00 75.38           H  
ATOM    698  HG  LEU A  75       6.884  -4.267  -5.622  1.00 75.38           H  
ATOM    699 HD11 LEU A  75       7.370  -6.237  -4.221  1.00 75.38           H  
ATOM    700 HD12 LEU A  75       7.367  -4.767  -3.228  1.00 75.38           H  
ATOM    701 HD13 LEU A  75       5.971  -5.897  -3.209  1.00 75.38           H  
ATOM    702 HD21 LEU A  75       4.583  -6.185  -5.161  1.00 75.38           H  
ATOM    703 HD22 LEU A  75       4.888  -5.242  -6.649  1.00 75.38           H  
ATOM    704 HD23 LEU A  75       6.053  -6.475  -6.137  1.00 75.38           H  
ATOM    705  N   LEU A  76       8.076  -1.856  -4.535  1.00 72.05           N  
ATOM    706  CA  LEU A  76       9.200  -1.305  -5.286  1.00 72.05           C  
ATOM    707  C   LEU A  76      10.048  -2.460  -5.821  1.00 72.05           C  
ATOM    708  O   LEU A  76      10.294  -3.406  -5.076  1.00 72.05           O  
ATOM    709  CB  LEU A  76      10.032  -0.420  -4.340  1.00 72.05           C  
ATOM    710  CG  LEU A  76       9.279   0.790  -3.752  1.00 72.05           C  
ATOM    711  CD1 LEU A  76       9.762   1.094  -2.333  1.00 72.05           C  
ATOM    712  CD2 LEU A  76       9.499   2.046  -4.593  1.00 72.05           C  
ATOM    713  H   LEU A  76       8.310  -2.375  -3.702  1.00 72.05           H  
ATOM    714  HA  LEU A  76       8.847  -0.707  -6.126  1.00 72.05           H  
ATOM    715  HB2 LEU A  76      10.375  -1.055  -3.523  1.00 72.05           H  
ATOM    716  HB3 LEU A  76      10.921  -0.072  -4.866  1.00 72.05           H  
ATOM    717  HG  LEU A  76       8.208   0.592  -3.701  1.00 72.05           H  
ATOM    718 HD11 LEU A  76      10.835   1.283  -2.346  1.00 72.05           H  
ATOM    719 HD12 LEU A  76       9.545   0.235  -1.697  1.00 72.05           H  
ATOM    720 HD13 LEU A  76       9.221   1.963  -1.959  1.00 72.05           H  
ATOM    721 HD21 LEU A  76       9.270   1.830  -5.636  1.00 72.05           H  
ATOM    722 HD22 LEU A  76       8.859   2.855  -4.241  1.00 72.05           H  
ATOM    723 HD23 LEU A  76      10.543   2.354  -4.544  1.00 72.05           H  
ATOM    724  N   GLU A  77      10.522  -2.378  -7.062  1.00 72.96           N  
ATOM    725  CA  GLU A  77      11.603  -3.214  -7.596  1.00 72.96           C  
ATOM    726  C   GLU A  77      12.874  -2.358  -7.705  1.00 72.96           C  
ATOM    727  O   GLU A  77      12.971  -1.456  -8.535  1.00 72.96           O  
ATOM    728  CB  GLU A  77      11.207  -3.851  -8.941  1.00 72.96           C  
ATOM    729  CG  GLU A  77      12.213  -4.962  -9.309  1.00 72.96           C  
ATOM    730  CD  GLU A  77      11.832  -5.819 -10.528  1.00 72.96           C  
ATOM    731  OE1 GLU A  77      12.488  -6.882 -10.697  1.00 72.96           O  
ATOM    732  OE2 GLU A  77      10.891  -5.449 -11.256  1.00 72.96           O1-
ATOM    733  H   GLU A  77      10.313  -1.544  -7.591  1.00 72.96           H  
ATOM    734  HA  GLU A  77      11.797  -4.029  -6.899  1.00 72.96           H  
ATOM    735  HB2 GLU A  77      11.181  -3.093  -9.723  1.00 72.96           H  
ATOM    736  HB3 GLU A  77      10.208  -4.275  -8.843  1.00 72.96           H  
ATOM    737  HG2 GLU A  77      13.188  -4.508  -9.490  1.00 72.96           H  
ATOM    738  HG3 GLU A  77      12.321  -5.623  -8.449  1.00 72.96           H  
ATOM    739  N   GLY A  78      13.844  -2.582  -6.816  1.00 71.93           N  
ATOM    740  CA  GLY A  78      14.945  -1.639  -6.604  1.00 71.93           C  
ATOM    741  C   GLY A  78      14.425  -0.278  -6.123  1.00 71.93           C  
ATOM    742  O   GLY A  78      13.676  -0.213  -5.148  1.00 71.93           O  
ATOM    743  H   GLY A  78      13.738  -3.358  -6.179  1.00 71.93           H  
ATOM    744  HA2 GLY A  78      15.630  -2.031  -5.853  1.00 71.93           H  
ATOM    745  HA3 GLY A  78      15.490  -1.507  -7.539  1.00 71.93           H  
ATOM    746  N   ASP A  79      14.807   0.793  -6.822  1.00 64.22           N  
ATOM    747  CA  ASP A  79      14.313   2.160  -6.582  1.00 64.22           C  
ATOM    748  C   ASP A  79      13.082   2.518  -7.429  1.00 64.22           C  
ATOM    749  O   ASP A  79      12.529   3.613  -7.299  1.00 64.22           O  
ATOM    750  CB  ASP A  79      15.445   3.168  -6.833  1.00 64.22           C  
ATOM    751  CG  ASP A  79      16.559   3.074  -5.791  1.00 64.22           C  
ATOM    752  OD1 ASP A  79      16.230   2.938  -4.590  1.00 64.22           O  
ATOM    753  OD2 ASP A  79      17.734   3.198  -6.198  1.00 64.22           O1-
ATOM    754  H   ASP A  79      15.447   0.663  -7.593  1.00 64.22           H  
ATOM    755  HA  ASP A  79      14.008   2.251  -5.540  1.00 64.22           H  
ATOM    756  HB2 ASP A  79      15.043   4.180  -6.792  1.00 64.22           H  
ATOM    757  HB3 ASP A  79      15.852   3.009  -7.832  1.00 64.22           H  
ATOM    758  N   LEU A  80      12.645   1.605  -8.299  1.00 61.60           N  
ATOM    759  CA  LEU A  80      11.527   1.827  -9.201  1.00 61.60           C  
ATOM    760  C   LEU A  80      10.232   1.345  -8.551  1.00 61.60           C  
ATOM    761  O   LEU A  80      10.108   0.215  -8.081  1.00 61.60           O  
ATOM    762  CB  LEU A  80      11.805   1.160 -10.557  1.00 61.60           C  
ATOM    763  CG  LEU A  80      12.974   1.800 -11.331  1.00 61.60           C  
ATOM    764  CD1 LEU A  80      13.345   0.923 -12.525  1.00 61.60           C  
ATOM    765  CD2 LEU A  80      12.623   3.197 -11.853  1.00 61.60           C  
ATOM    766  H   LEU A  80      13.066   0.687  -8.301  1.00 61.60           H  
ATOM    767  HA  LEU A  80      11.423   2.898  -9.373  1.00 61.60           H  
ATOM    768  HB2 LEU A  80      12.019   0.104 -10.389  1.00 61.60           H  
ATOM    769  HB3 LEU A  80      10.908   1.216 -11.173  1.00 61.60           H  
ATOM    770  HG  LEU A  80      13.850   1.874 -10.687  1.00 61.60           H  
ATOM    771 HD11 LEU A  80      14.186   1.362 -13.061  1.00 61.60           H  
ATOM    772 HD12 LEU A  80      12.493   0.836 -13.199  1.00 61.60           H  
ATOM    773 HD13 LEU A  80      13.627  -0.071 -12.176  1.00 61.60           H  
ATOM    774 HD21 LEU A  80      13.446   3.585 -12.453  1.00 61.60           H  
ATOM    775 HD22 LEU A  80      11.727   3.155 -12.472  1.00 61.60           H  
ATOM    776 HD23 LEU A  80      12.456   3.885 -11.024  1.00 61.60           H  
ATOM    777  N   PHE A  81       9.239   2.225  -8.527  1.00 63.07           N  
ATOM    778  CA  PHE A  81       7.878   1.878  -8.143  1.00 63.07           C  
ATOM    779  C   PHE A  81       7.276   0.835  -9.091  1.00 63.07           C  
ATOM    780  O   PHE A  81       7.425   0.942 -10.304  1.00 63.07           O  
ATOM    781  CB  PHE A  81       7.046   3.158  -8.094  1.00 63.07           C  
ATOM    782  CG  PHE A  81       5.574   2.874  -7.934  1.00 63.07           C  
ATOM    783  CD1 PHE A  81       4.749   2.867  -9.068  1.00 63.07           C  
ATOM    784  CD2 PHE A  81       5.060   2.485  -6.688  1.00 63.07           C  
ATOM    785  CE1 PHE A  81       3.393   2.532  -8.952  1.00 63.07           C  
ATOM    786  CE2 PHE A  81       3.700   2.153  -6.570  1.00 63.07           C  
ATOM    787  CZ  PHE A  81       2.870   2.184  -7.702  1.00 63.07           C  
ATOM    788  H   PHE A  81       9.417   3.149  -8.895  1.00 63.07           H  
ATOM    789  HA  PHE A  81       7.883   1.433  -7.148  1.00 63.07           H  
ATOM    790  HB2 PHE A  81       7.196   3.722  -9.014  1.00 63.07           H  
ATOM    791  HB3 PHE A  81       7.386   3.776  -7.262  1.00 63.07           H  
ATOM    792  HD1 PHE A  81       5.175   3.073 -10.039  1.00 63.07           H  
ATOM    793  HD2 PHE A  81       5.727   2.378  -5.846  1.00 63.07           H  
ATOM    794  HE1 PHE A  81       2.765   2.507  -9.830  1.00 63.07           H  
ATOM    795  HE2 PHE A  81       3.280   1.834  -5.627  1.00 63.07           H  
ATOM    796  HZ  PHE A  81       1.831   1.898  -7.629  1.00 63.07           H  
ATOM    797  N   TRP A  82       6.579  -0.154  -8.529  1.00 64.04           N  
ATOM    798  CA  TRP A  82       5.925  -1.215  -9.289  1.00 64.04           C  
ATOM    799  C   TRP A  82       4.400  -1.125  -9.190  1.00 64.04           C  
ATOM    800  O   TRP A  82       3.729  -0.957 -10.205  1.00 64.04           O  
ATOM    801  CB  TRP A  82       6.476  -2.572  -8.829  1.00 64.04           C  
ATOM    802  CG  TRP A  82       6.107  -3.726  -9.704  1.00 64.04           C  
ATOM    803  CD1 TRP A  82       5.062  -4.565  -9.526  1.00 64.04           C  
ATOM    804  CD2 TRP A  82       6.789  -4.186 -10.909  1.00 64.04           C  
ATOM    805  CE2 TRP A  82       6.088  -5.319 -11.419  1.00 64.04           C  
ATOM    806  CE3 TRP A  82       7.939  -3.773 -11.610  1.00 64.04           C  
ATOM    807  NE1 TRP A  82       5.053  -5.515 -10.530  1.00 64.04           N  
ATOM    808  CZ2 TRP A  82       6.497  -6.006 -12.570  1.00 64.04           C  
ATOM    809  CZ3 TRP A  82       8.363  -4.458 -12.763  1.00 64.04           C  
ATOM    810  CH2 TRP A  82       7.648  -5.568 -13.245  1.00 64.04           C  
ATOM    811  H   TRP A  82       6.535  -0.204  -7.521  1.00 64.04           H  
ATOM    812  HA  TRP A  82       6.170  -1.111 -10.346  1.00 64.04           H  
ATOM    813  HB2 TRP A  82       6.145  -2.782  -7.812  1.00 64.04           H  
ATOM    814  HB3 TRP A  82       7.564  -2.515  -8.809  1.00 64.04           H  
ATOM    815  HD1 TRP A  82       4.358  -4.497  -8.710  1.00 64.04           H  
ATOM    816  HE1 TRP A  82       4.425  -6.305 -10.564  1.00 64.04           H  
ATOM    817  HE3 TRP A  82       8.523  -2.941 -11.244  1.00 64.04           H  
ATOM    818  HZ2 TRP A  82       5.953  -6.869 -12.927  1.00 64.04           H  
ATOM    819  HZ3 TRP A  82       9.275  -4.154 -13.256  1.00 64.04           H  
ATOM    820  HH2 TRP A  82       8.003  -6.091 -14.120  1.00 64.04           H  
ATOM    821  N   LYS A  83       3.833  -1.238  -7.977  1.00 69.34           N  
ATOM    822  CA  LYS A  83       2.372  -1.277  -7.745  1.00 69.34           C  
ATOM    823  C   LYS A  83       1.976  -0.772  -6.352  1.00 69.34           C  
ATOM    824  O   LYS A  83       2.762  -0.868  -5.408  1.00 69.34           O  
ATOM    825  CB  LYS A  83       1.829  -2.709  -7.956  1.00 69.34           C  
ATOM    826  CG  LYS A  83       1.729  -3.103  -9.440  1.00 69.34           C  
ATOM    827  CD  LYS A  83       1.084  -4.474  -9.650  1.00 69.34           C  
ATOM    828  CE  LYS A  83       1.030  -4.781 -11.152  1.00 69.34           C  
ATOM    829  NZ  LYS A  83       0.407  -6.103 -11.423  1.00 69.34           N1+
ATOM    830  H   LYS A  83       4.446  -1.270  -7.176  1.00 69.34           H  
ATOM    831  HA  LYS A  83       1.896  -0.613  -8.466  1.00 69.34           H  
ATOM    832  HB2 LYS A  83       2.460  -3.421  -7.424  1.00 69.34           H  
ATOM    833  HB3 LYS A  83       0.826  -2.769  -7.532  1.00 69.34           H  
ATOM    834  HG2 LYS A  83       1.147  -2.350  -9.971  1.00 69.34           H  
ATOM    835  HG3 LYS A  83       2.727  -3.153  -9.875  1.00 69.34           H  
ATOM    836  HD2 LYS A  83       0.077  -4.468  -9.233  1.00 69.34           H  
ATOM    837  HD3 LYS A  83       1.684  -5.232  -9.147  1.00 69.34           H  
ATOM    838  HE2 LYS A  83       2.045  -4.751 -11.550  1.00 69.34           H  
ATOM    839  HE3 LYS A  83       0.465  -3.991 -11.647  1.00 69.34           H  
ATOM    840  HZ1 LYS A  83      -0.544  -6.120 -11.084  1.00 69.34           H  
ATOM    841  HZ2 LYS A  83       0.390  -6.287 -12.416  1.00 69.34           H  
ATOM    842  HZ3 LYS A  83       0.916  -6.849 -10.971  1.00 69.34           H  
ATOM    843  N   PHE A  84       0.734  -0.295  -6.231  1.00 70.14           N  
ATOM    844  CA  PHE A  84       0.069   0.015  -4.961  1.00 70.14           C  
ATOM    845  C   PHE A  84      -1.032  -0.999  -4.654  1.00 70.14           C  
ATOM    846  O   PHE A  84      -1.710  -1.479  -5.561  1.00 70.14           O  
ATOM    847  CB  PHE A  84      -0.540   1.424  -4.976  1.00 70.14           C  
ATOM    848  CG  PHE A  84       0.457   2.551  -4.817  1.00 70.14           C  
ATOM    849  CD1 PHE A  84       1.117   2.746  -3.589  1.00 70.14           C  
ATOM    850  CD2 PHE A  84       0.697   3.435  -5.883  1.00 70.14           C  
ATOM    851  CE1 PHE A  84       2.027   3.809  -3.438  1.00 70.14           C  
ATOM    852  CE2 PHE A  84       1.640   4.469  -5.747  1.00 70.14           C  
ATOM    853  CZ  PHE A  84       2.308   4.655  -4.525  1.00 70.14           C  
ATOM    854  H   PHE A  84       0.142  -0.307  -7.049  1.00 70.14           H  
ATOM    855  HA  PHE A  84       0.800  -0.028  -4.154  1.00 70.14           H  
ATOM    856  HB2 PHE A  84      -1.110   1.558  -5.896  1.00 70.14           H  
ATOM    857  HB3 PHE A  84      -1.251   1.503  -4.153  1.00 70.14           H  
ATOM    858  HD1 PHE A  84       0.913   2.089  -2.756  1.00 70.14           H  
ATOM    859  HD2 PHE A  84       0.161   3.325  -6.814  1.00 70.14           H  
ATOM    860  HE1 PHE A  84       2.504   3.985  -2.486  1.00 70.14           H  
ATOM    861  HE2 PHE A  84       1.830   5.135  -6.575  1.00 70.14           H  
ATOM    862  HZ  PHE A  84       3.006   5.471  -4.412  1.00 70.14           H  
ATOM    863  N   TYR A  85      -1.238  -1.261  -3.367  1.00 72.37           N  
ATOM    864  CA  TYR A  85      -2.325  -2.088  -2.854  1.00 72.37           C  
ATOM    865  C   TYR A  85      -2.911  -1.453  -1.599  1.00 72.37           C  
ATOM    866  O   TYR A  85      -2.171  -0.914  -0.779  1.00 72.37           O  
ATOM    867  CB  TYR A  85      -1.804  -3.494  -2.545  1.00 72.37           C  
ATOM    868  CG  TYR A  85      -1.153  -4.179  -3.727  1.00 72.37           C  
ATOM    869  CD1 TYR A  85      -1.939  -4.948  -4.605  1.00 72.37           C  
ATOM    870  CD2 TYR A  85       0.237  -4.067  -3.933  1.00 72.37           C  
ATOM    871  CE1 TYR A  85      -1.337  -5.617  -5.686  1.00 72.37           C  
ATOM    872  CE2 TYR A  85       0.847  -4.745  -5.005  1.00 72.37           C  
ATOM    873  CZ  TYR A  85       0.056  -5.523  -5.879  1.00 72.37           C  
ATOM    874  OH  TYR A  85       0.649  -6.204  -6.894  1.00 72.37           O  
ATOM    875  H   TYR A  85      -0.601  -0.867  -2.689  1.00 72.37           H  
ATOM    876  HA  TYR A  85      -3.112  -2.166  -3.604  1.00 72.37           H  
ATOM    877  HB2 TYR A  85      -1.080  -3.440  -1.732  1.00 72.37           H  
ATOM    878  HB3 TYR A  85      -2.636  -4.107  -2.196  1.00 72.37           H  
ATOM    879  HD1 TYR A  85      -3.006  -5.024  -4.454  1.00 72.37           H  
ATOM    880  HD2 TYR A  85       0.832  -3.469  -3.259  1.00 72.37           H  
ATOM    881  HE1 TYR A  85      -1.937  -6.211  -6.358  1.00 72.37           H  
ATOM    882  HE2 TYR A  85       1.915  -4.671  -5.147  1.00 72.37           H  
ATOM    883  HH  TYR A  85       1.603  -6.177  -6.793  1.00 72.37           H  
ATOM    884  N   THR A  86      -4.226  -1.533  -1.423  1.00 71.59           N  
ATOM    885  CA  THR A  86      -4.880  -1.178  -0.162  1.00 71.59           C  
ATOM    886  C   THR A  86      -5.102  -2.434   0.664  1.00 71.59           C  
ATOM    887  O   THR A  86      -5.651  -3.423   0.187  1.00 71.59           O  
ATOM    888  CB  THR A  86      -6.191  -0.416  -0.383  1.00 71.59           C  
ATOM    889  CG2 THR A  86      -5.900   1.017  -0.817  1.00 71.59           C  
ATOM    890  OG1 THR A  86      -6.966  -1.016  -1.394  1.00 71.59           O  
ATOM    891  H   THR A  86      -4.810  -1.975  -2.118  1.00 71.59           H  
ATOM    892  HA  THR A  86      -4.228  -0.520   0.412  1.00 71.59           H  
ATOM    893  HB  THR A  86      -6.759  -0.392   0.547  1.00 71.59           H  
ATOM    894  HG1 THR A  86      -7.784  -0.521  -1.475  1.00 71.59           H  
ATOM    895 HG21 THR A  86      -5.330   1.529  -0.042  1.00 71.59           H  
ATOM    896 HG22 THR A  86      -5.323   1.019  -1.742  1.00 71.59           H  
ATOM    897 HG23 THR A  86      -6.838   1.553  -0.965  1.00 71.59           H  
ATOM    898  N   ALA A  87      -4.645  -2.390   1.910  1.00 70.35           N  
ATOM    899  CA  ALA A  87      -4.740  -3.483   2.857  1.00 70.35           C  
ATOM    900  C   ALA A  87      -5.491  -3.028   4.110  1.00 70.35           C  
ATOM    901  O   ALA A  87      -5.096  -2.067   4.762  1.00 70.35           O  
ATOM    902  CB  ALA A  87      -3.325  -3.987   3.162  1.00 70.35           C  
ATOM    903  H   ALA A  87      -4.135  -1.570   2.205  1.00 70.35           H  
ATOM    904  HA  ALA A  87      -5.302  -4.298   2.400  1.00 70.35           H  
ATOM    905  HB1 ALA A  87      -2.692  -3.158   3.478  1.00 70.35           H  
ATOM    906  HB2 ALA A  87      -3.361  -4.728   3.960  1.00 70.35           H  
ATOM    907  HB3 ALA A  87      -2.901  -4.444   2.268  1.00 70.35           H  
ATOM    908  N   ARG A  88      -6.569  -3.708   4.476  1.00 75.20           N  
ATOM    909  CA  ARG A  88      -7.242  -3.526   5.756  1.00 75.20           C  
ATOM    910  C   ARG A  88      -6.398  -4.131   6.880  1.00 75.20           C  
ATOM    911  O   ARG A  88      -5.758  -5.171   6.683  1.00 75.20           O  
ATOM    912  CB  ARG A  88      -8.636  -4.156   5.758  1.00 75.20           C  
ATOM    913  CG  ARG A  88      -9.525  -3.581   4.653  1.00 75.20           C  
ATOM    914  CD  ARG A  88     -10.961  -4.076   4.829  1.00 75.20           C  
ATOM    915  NE  ARG A  88     -11.611  -4.252   3.522  1.00 75.20           N  
ATOM    916  CZ  ARG A  88     -12.905  -4.373   3.304  1.00 75.20           C  
ATOM    917  NH1 ARG A  88     -13.776  -4.293   4.270  1.00 75.20           N1+
ATOM    918  NH2 ARG A  88     -13.347  -4.582   2.097  1.00 75.20           N  
ATOM    919  H   ARG A  88      -6.827  -4.513   3.922  1.00 75.20           H  
ATOM    920  HA  ARG A  88      -7.357  -2.455   5.919  1.00 75.20           H  
ATOM    921  HB2 ARG A  88      -9.103  -3.969   6.725  1.00 75.20           H  
ATOM    922  HB3 ARG A  88      -8.546  -5.234   5.624  1.00 75.20           H  
ATOM    923  HG2 ARG A  88      -9.138  -3.914   3.690  1.00 75.20           H  
ATOM    924  HG3 ARG A  88      -9.516  -2.491   4.684  1.00 75.20           H  
ATOM    925  HD2 ARG A  88     -10.950  -5.041   5.336  1.00 75.20           H  
ATOM    926  HD3 ARG A  88     -11.505  -3.363   5.448  1.00 75.20           H  
ATOM    927  HE  ARG A  88     -10.996  -4.501   2.761  1.00 75.20           H  
ATOM    928 HH11 ARG A  88     -14.761  -4.427   4.092  1.00 75.20           H  
ATOM    929 HH12 ARG A  88     -13.415  -4.298   5.213  1.00 75.20           H  
ATOM    930 HH21 ARG A  88     -14.334  -4.727   1.937  1.00 75.20           H  
ATOM    931 HH22 ARG A  88     -12.685  -4.740   1.351  1.00 75.20           H  
ATOM    932  N   PRO A  89      -6.404  -3.512   8.069  1.00 68.36           N  
ATOM    933  CA  PRO A  89      -5.762  -4.084   9.239  1.00 68.36           C  
ATOM    934  C   PRO A  89      -6.288  -5.496   9.538  1.00 68.36           C  
ATOM    935  O   PRO A  89      -7.492  -5.708   9.631  1.00 68.36           O  
ATOM    936  CB  PRO A  89      -6.048  -3.108  10.385  1.00 68.36           C  
ATOM    937  CG  PRO A  89      -6.283  -1.776   9.674  1.00 68.36           C  
ATOM    938  CD  PRO A  89      -6.955  -2.200   8.375  1.00 68.36           C  
ATOM    939  HA  PRO A  89      -4.688  -4.112   9.055  1.00 68.36           H  
ATOM    940  HB2 PRO A  89      -6.959  -3.395  10.910  1.00 68.36           H  
ATOM    941  HB3 PRO A  89      -5.212  -3.050  11.082  1.00 68.36           H  
ATOM    942  HG2 PRO A  89      -5.327  -1.303   9.453  1.00 68.36           H  
ATOM    943  HG3 PRO A  89      -6.918  -1.109  10.257  1.00 68.36           H  
ATOM    944  HD2 PRO A  89      -8.033  -2.274   8.516  1.00 68.36           H  
ATOM    945  HD3 PRO A  89      -6.717  -1.468   7.602  1.00 68.36           H  
ATOM    946  N   GLY A  90      -5.377  -6.451   9.720  1.00 65.35           N  
ATOM    947  CA  GLY A  90      -5.688  -7.830  10.101  1.00 65.35           C  
ATOM    948  C   GLY A  90      -5.998  -8.783   8.944  1.00 65.35           C  
ATOM    949  O   GLY A  90      -6.096  -9.982   9.186  1.00 65.35           O  
ATOM    950  H   GLY A  90      -4.416  -6.219   9.516  1.00 65.35           H  
ATOM    951  HA2 GLY A  90      -6.555  -7.831  10.762  1.00 65.35           H  
ATOM    952  HA3 GLY A  90      -4.841  -8.243  10.649  1.00 65.35           H  
ATOM    953  N   GLU A  91      -6.097  -8.299   7.705  1.00 67.83           N  
ATOM    954  CA  GLU A  91      -6.321  -9.159   6.538  1.00 67.83           C  
ATOM    955  C   GLU A  91      -5.006  -9.731   5.975  1.00 67.83           C  
ATOM    956  O   GLU A  91      -3.934  -9.114   6.052  1.00 67.83           O  
ATOM    957  CB  GLU A  91      -7.154  -8.424   5.474  1.00 67.83           C  
ATOM    958  CG  GLU A  91      -8.642  -8.315   5.856  1.00 67.83           C  
ATOM    959  CD  GLU A  91      -9.539  -7.693   4.764  1.00 67.83           C  
ATOM    960  OE1 GLU A  91     -10.734  -7.467   5.051  1.00 67.83           O  
ATOM    961  OE2 GLU A  91      -9.046  -7.365   3.658  1.00 67.83           O1-
ATOM    962  H   GLU A  91      -6.014  -7.305   7.550  1.00 67.83           H  
ATOM    963  HA  GLU A  91      -6.915 -10.017   6.855  1.00 67.83           H  
ATOM    964  HB2 GLU A  91      -6.751  -7.419   5.348  1.00 67.83           H  
ATOM    965  HB3 GLU A  91      -7.075  -8.967   4.532  1.00 67.83           H  
ATOM    966  HG2 GLU A  91      -9.012  -9.316   6.080  1.00 67.83           H  
ATOM    967  HG3 GLU A  91      -8.723  -7.718   6.764  1.00 67.83           H  
ATOM    968  N   LEU A  92      -5.095 -10.947   5.422  1.00 64.80           N  
ATOM    969  CA  LEU A  92      -4.010 -11.623   4.714  1.00 64.80           C  
ATOM    970  C   LEU A  92      -4.092 -11.280   3.222  1.00 64.80           C  
ATOM    971  O   LEU A  92      -5.121 -11.495   2.587  1.00 64.80           O  
ATOM    972  CB  LEU A  92      -4.116 -13.144   4.936  1.00 64.80           C  
ATOM    973  CG  LEU A  92      -2.863 -13.919   4.477  1.00 64.80           C  
ATOM    974  CD1 LEU A  92      -1.808 -13.946   5.582  1.00 64.80           C  
ATOM    975  CD2 LEU A  92      -3.208 -15.362   4.121  1.00 64.80           C  
ATOM    976  H   LEU A  92      -6.012 -11.362   5.345  1.00 64.80           H  
ATOM    977  HA  LEU A  92      -3.056 -11.272   5.107  1.00 64.80           H  
ATOM    978  HB2 LEU A  92      -4.982 -13.505   4.382  1.00 64.80           H  
ATOM    979  HB3 LEU A  92      -4.301 -13.349   5.990  1.00 64.80           H  
ATOM    980  HG  LEU A  92      -2.434 -13.454   3.590  1.00 64.80           H  
ATOM    981 HD11 LEU A  92      -1.413 -12.939   5.713  1.00 64.80           H  
ATOM    982 HD12 LEU A  92      -0.988 -14.607   5.303  1.00 64.80           H  
ATOM    983 HD13 LEU A  92      -2.243 -14.301   6.517  1.00 64.80           H  
ATOM    984 HD21 LEU A  92      -2.311 -15.906   3.825  1.00 64.80           H  
ATOM    985 HD22 LEU A  92      -3.664 -15.858   4.977  1.00 64.80           H  
ATOM    986 HD23 LEU A  92      -3.914 -15.373   3.291  1.00 64.80           H  
ATOM    987  N   TYR A  93      -2.990 -10.808   2.652  1.00 66.57           N  
ATOM    988  CA  TYR A  93      -2.887 -10.453   1.242  1.00 66.57           C  
ATOM    989  C   TYR A  93      -1.870 -11.345   0.547  1.00 66.57           C  
ATOM    990  O   TYR A  93      -0.708 -11.419   0.952  1.00 66.57           O  
ATOM    991  CB  TYR A  93      -2.543  -8.969   1.096  1.00 66.57           C  
ATOM    992  CG  TYR A  93      -3.649  -8.087   1.623  1.00 66.57           C  
ATOM    993  CD1 TYR A  93      -4.743  -7.789   0.789  1.00 66.57           C  
ATOM    994  CD2 TYR A  93      -3.640  -7.667   2.967  1.00 66.57           C  
ATOM    995  CE1 TYR A  93      -5.853  -7.104   1.307  1.00 66.57           C  
ATOM    996  CE2 TYR A  93      -4.743  -6.964   3.482  1.00 66.57           C  
ATOM    997  CZ  TYR A  93      -5.859  -6.716   2.656  1.00 66.57           C  
ATOM    998  OH  TYR A  93      -6.934  -6.067   3.148  1.00 66.57           O  
ATOM    999  H   TYR A  93      -2.178 -10.658   3.235  1.00 66.57           H  
ATOM   1000  HA  TYR A  93      -3.852 -10.605   0.759  1.00 66.57           H  
ATOM   1001  HB2 TYR A  93      -2.382  -8.742   0.042  1.00 66.57           H  
ATOM   1002  HB3 TYR A  93      -1.617  -8.753   1.629  1.00 66.57           H  
ATOM   1003  HD1 TYR A  93      -4.756  -8.128  -0.237  1.00 66.57           H  
ATOM   1004  HD2 TYR A  93      -2.820  -7.933   3.617  1.00 66.57           H  
ATOM   1005  HE1 TYR A  93      -6.712  -6.893   0.687  1.00 66.57           H  
ATOM   1006  HE2 TYR A  93      -4.768  -6.664   4.519  1.00 66.57           H  
ATOM   1007  HH  TYR A  93      -7.726  -6.610   3.143  1.00 66.57           H  
ATOM   1008  N   ALA A  94      -2.315 -12.010  -0.516  1.00 59.83           N  
ATOM   1009  CA  ALA A  94      -1.454 -12.755  -1.419  1.00 59.83           C  
ATOM   1010  C   ALA A  94      -1.093 -11.873  -2.616  1.00 59.83           C  
ATOM   1011  O   ALA A  94      -1.975 -11.338  -3.289  1.00 59.83           O  
ATOM   1012  CB  ALA A  94      -2.174 -14.037  -1.847  1.00 59.83           C  
ATOM   1013  H   ALA A  94      -3.281 -11.894  -0.788  1.00 59.83           H  
ATOM   1014  HA  ALA A  94      -0.537 -13.039  -0.903  1.00 59.83           H  
ATOM   1015  HB1 ALA A  94      -3.055 -13.791  -2.439  1.00 59.83           H  
ATOM   1016  HB2 ALA A  94      -1.503 -14.655  -2.443  1.00 59.83           H  
ATOM   1017  HB3 ALA A  94      -2.488 -14.595  -0.965  1.00 59.83           H  
ATOM   1018  N   PHE A  95       0.199 -11.747  -2.916  1.00 61.43           N  
ATOM   1019  CA  PHE A  95       0.633 -11.081  -4.140  1.00 61.43           C  
ATOM   1020  C   PHE A  95       0.918 -12.110  -5.229  1.00 61.43           C  
ATOM   1021  O   PHE A  95       1.841 -12.916  -5.124  1.00 61.43           O  
ATOM   1022  CB  PHE A  95       1.824 -10.163  -3.871  1.00 61.43           C  
ATOM   1023  CG  PHE A  95       1.506  -9.062  -2.886  1.00 61.43           C  
ATOM   1024  CD1 PHE A  95       0.634  -8.013  -3.236  1.00 61.43           C  
ATOM   1025  CD2 PHE A  95       2.071  -9.098  -1.605  1.00 61.43           C  
ATOM   1026  CE1 PHE A  95       0.329  -7.014  -2.299  1.00 61.43           C  
ATOM   1027  CE2 PHE A  95       1.823  -8.056  -0.706  1.00 61.43           C  
ATOM   1028  CZ  PHE A  95       0.939  -7.016  -1.039  1.00 61.43           C  
ATOM   1029  H   PHE A  95       0.889 -12.192  -2.328  1.00 61.43           H  
ATOM   1030  HA  PHE A  95      -0.168 -10.437  -4.503  1.00 61.43           H  
ATOM   1031  HB2 PHE A  95       2.658 -10.760  -3.503  1.00 61.43           H  
ATOM   1032  HB3 PHE A  95       2.134  -9.705  -4.810  1.00 61.43           H  
ATOM   1033  HD1 PHE A  95       0.161  -7.997  -4.207  1.00 61.43           H  
ATOM   1034  HD2 PHE A  95       2.731  -9.906  -1.323  1.00 61.43           H  
ATOM   1035  HE1 PHE A  95      -0.397  -6.251  -2.540  1.00 61.43           H  
ATOM   1036  HE2 PHE A  95       2.351  -8.061   0.236  1.00 61.43           H  
ATOM   1037  HZ  PHE A  95       0.726  -6.219  -0.342  1.00 61.43           H  
ATOM   1038  N   ALA A  96       0.140 -12.053  -6.308  1.00 49.07           N  
ATOM   1039  CA  ALA A  96       0.437 -12.762  -7.545  1.00 49.07           C  
ATOM   1040  C   ALA A  96       1.327 -11.870  -8.419  1.00 49.07           C  
ATOM   1041  O   ALA A  96       0.861 -11.126  -9.279  1.00 49.07           O  
ATOM   1042  CB  ALA A  96      -0.873 -13.185  -8.216  1.00 49.07           C  
ATOM   1043  H   ALA A  96      -0.649 -11.423  -6.304  1.00 49.07           H  
ATOM   1044  HA  ALA A  96       0.994 -13.672  -7.321  1.00 49.07           H  
ATOM   1045  HB1 ALA A  96      -1.478 -12.309  -8.450  1.00 49.07           H  
ATOM   1046  HB2 ALA A  96      -0.654 -13.718  -9.141  1.00 49.07           H  
ATOM   1047  HB3 ALA A  96      -1.435 -13.842  -7.553  1.00 49.07           H  
ATOM   1048  N   ILE A  97       2.623 -11.886  -8.138  1.00 55.01           N  
ATOM   1049  CA  ILE A  97       3.645 -11.353  -9.042  1.00 55.01           C  
ATOM   1050  C   ILE A  97       4.535 -12.538  -9.356  1.00 55.01           C  
ATOM   1051  O   ILE A  97       4.910 -13.237  -8.424  1.00 55.01           O  
ATOM   1052  CB  ILE A  97       4.393 -10.168  -8.395  1.00 55.01           C  
ATOM   1053  CG1 ILE A  97       3.377  -9.045  -8.094  1.00 55.01           C  
ATOM   1054  CG2 ILE A  97       5.533  -9.661  -9.299  1.00 55.01           C  
ATOM   1055  CD1 ILE A  97       3.946  -7.909  -7.265  1.00 55.01           C  
ATOM   1056  H   ILE A  97       2.939 -12.487  -7.390  1.00 55.01           H  
ATOM   1057  HA  ILE A  97       3.191 -11.016  -9.973  1.00 55.01           H  
ATOM   1058  HB  ILE A  97       4.831 -10.504  -7.455  1.00 55.01           H  
ATOM   1059 HG12 ILE A  97       2.997  -8.643  -9.033  1.00 55.01           H  
ATOM   1060 HG13 ILE A  97       2.530  -9.436  -7.530  1.00 55.01           H  
ATOM   1061 HG21 ILE A  97       5.132  -9.255 -10.227  1.00 55.01           H  
ATOM   1062 HG22 ILE A  97       6.120  -8.895  -8.791  1.00 55.01           H  
ATOM   1063 HG23 ILE A  97       6.217 -10.474  -9.541  1.00 55.01           H  
ATOM   1064 HD11 ILE A  97       3.173  -7.153  -7.123  1.00 55.01           H  
ATOM   1065 HD12 ILE A  97       4.786  -7.453  -7.788  1.00 55.01           H  
ATOM   1066 HD13 ILE A  97       4.244  -8.291  -6.289  1.00 55.01           H  
ATOM   1067  N   ASP A  98       4.870 -12.781 -10.621  1.00 51.30           N  
ATOM   1068  CA  ASP A  98       5.578 -13.998 -11.066  1.00 51.30           C  
ATOM   1069  C   ASP A  98       6.893 -14.278 -10.303  1.00 51.30           C  
ATOM   1070  O   ASP A  98       7.387 -15.402 -10.249  1.00 51.30           O  
ATOM   1071  CB  ASP A  98       5.862 -13.872 -12.572  1.00 51.30           C  
ATOM   1072  CG  ASP A  98       4.583 -13.742 -13.406  1.00 51.30           C  
ATOM   1073  OD1 ASP A  98       3.599 -14.431 -13.062  1.00 51.30           O  
ATOM   1074  OD2 ASP A  98       4.591 -12.899 -14.327  1.00 51.30           O1-
ATOM   1075  H   ASP A  98       4.442 -12.231 -11.352  1.00 51.30           H  
ATOM   1076  HA  ASP A  98       4.929 -14.860 -10.915  1.00 51.30           H  
ATOM   1077  HB2 ASP A  98       6.400 -14.759 -12.906  1.00 51.30           H  
ATOM   1078  HB3 ASP A  98       6.503 -13.006 -12.741  1.00 51.30           H  
ATOM   1079  N   SER A  99       7.465 -13.251  -9.668  1.00 52.85           N  
ATOM   1080  CA  SER A  99       8.666 -13.311  -8.827  1.00 52.85           C  
ATOM   1081  C   SER A  99       8.405 -13.389  -7.310  1.00 52.85           C  
ATOM   1082  O   SER A  99       9.342 -13.666  -6.554  1.00 52.85           O  
ATOM   1083  CB  SER A  99       9.502 -12.073  -9.143  1.00 52.85           C  
ATOM   1084  OG  SER A  99       8.742 -10.925  -8.825  1.00 52.85           O  
ATOM   1085  H   SER A  99       7.017 -12.352  -9.765  1.00 52.85           H  
ATOM   1086  HA  SER A  99       9.243 -14.194  -9.101  1.00 52.85           H  
ATOM   1087  HB2 SER A  99      10.420 -12.086  -8.556  1.00 52.85           H  
ATOM   1088  HB3 SER A  99       9.750 -12.063 -10.205  1.00 52.85           H  
ATOM   1089  HG  SER A  99       9.178 -10.126  -9.129  1.00 52.85           H  
ATOM   1090  N   LEU A 100       7.167 -13.145  -6.872  1.00 54.29           N  
ATOM   1091  CA  LEU A 100       6.671 -13.161  -5.486  1.00 54.29           C  
ATOM   1092  C   LEU A 100       5.501 -14.138  -5.290  1.00 54.29           C  
ATOM   1093  O   LEU A 100       4.835 -14.097  -4.257  1.00 54.29           O  
ATOM   1094  CB  LEU A 100       6.266 -11.741  -5.039  1.00 54.29           C  
ATOM   1095  CG  LEU A 100       7.396 -10.704  -5.093  1.00 54.29           C  
ATOM   1096  CD1 LEU A 100       6.854  -9.299  -4.843  1.00 54.29           C  
ATOM   1097  CD2 LEU A 100       8.452 -11.013  -4.035  1.00 54.29           C  
ATOM   1098  H   LEU A 100       6.473 -12.978  -7.587  1.00 54.29           H  
ATOM   1099  HA  LEU A 100       7.463 -13.524  -4.831  1.00 54.29           H  
ATOM   1100  HB2 LEU A 100       5.899 -11.784  -4.014  1.00 54.29           H  
ATOM   1101  HB3 LEU A 100       5.431 -11.410  -5.657  1.00 54.29           H  
ATOM   1102  HG  LEU A 100       7.868 -10.709  -6.075  1.00 54.29           H  
ATOM   1103 HD11 LEU A 100       7.677  -8.585  -4.834  1.00 54.29           H  
ATOM   1104 HD12 LEU A 100       6.183  -9.034  -5.661  1.00 54.29           H  
ATOM   1105 HD13 LEU A 100       6.319  -9.259  -3.895  1.00 54.29           H  
ATOM   1106 HD21 LEU A 100       9.242 -10.265  -4.102  1.00 54.29           H  
ATOM   1107 HD22 LEU A 100       8.894 -11.990  -4.231  1.00 54.29           H  
ATOM   1108 HD23 LEU A 100       7.994 -11.016  -3.046  1.00 54.29           H  
ATOM   1109  N   SER A 101       5.246 -15.015  -6.265  1.00 52.29           N  
ATOM   1110  CA  SER A 101       4.195 -16.026  -6.206  1.00 52.29           C  
ATOM   1111  C   SER A 101       4.331 -16.840  -4.917  1.00 52.29           C  
ATOM   1112  O   SER A 101       5.310 -17.562  -4.717  1.00 52.29           O  
ATOM   1113  CB  SER A 101       4.271 -16.949  -7.430  1.00 52.29           C  
ATOM   1114  OG  SER A 101       4.283 -16.210  -8.635  1.00 52.29           O  
ATOM   1115  H   SER A 101       5.729 -14.915  -7.147  1.00 52.29           H  
ATOM   1116  HA  SER A 101       3.228 -15.521  -6.212  1.00 52.29           H  
ATOM   1117  HB2 SER A 101       5.189 -17.534  -7.378  1.00 52.29           H  
ATOM   1118  HB3 SER A 101       3.421 -17.632  -7.428  1.00 52.29           H  
ATOM   1119  HG  SER A 101       3.405 -15.889  -8.852  1.00 52.29           H  
ATOM   1120  N   GLY A 102       3.349 -16.692  -4.024  1.00 54.04           N  
ATOM   1121  CA  GLY A 102       3.309 -17.370  -2.726  1.00 54.04           C  
ATOM   1122  C   GLY A 102       3.829 -16.560  -1.532  1.00 54.04           C  
ATOM   1123  O   GLY A 102       3.932 -17.117  -0.441  1.00 54.04           O  
ATOM   1124  H   GLY A 102       2.631 -16.011  -4.225  1.00 54.04           H  
ATOM   1125  HA2 GLY A 102       3.881 -18.296  -2.776  1.00 54.04           H  
ATOM   1126  HA3 GLY A 102       2.273 -17.632  -2.510  1.00 54.04           H  
ATOM   1127  N   SER A 103       4.149 -15.272  -1.693  1.00 59.46           N  
ATOM   1128  CA  SER A 103       4.365 -14.370  -0.558  1.00 59.46           C  
ATOM   1129  C   SER A 103       3.022 -13.873  -0.021  1.00 59.46           C  
ATOM   1130  O   SER A 103       2.275 -13.180  -0.715  1.00 59.46           O  
ATOM   1131  CB  SER A 103       5.267 -13.191  -0.935  1.00 59.46           C  
ATOM   1132  OG  SER A 103       6.597 -13.627  -1.166  1.00 59.46           O  
ATOM   1133  H   SER A 103       4.147 -14.873  -2.621  1.00 59.46           H  
ATOM   1134  HA  SER A 103       4.867 -14.917   0.240  1.00 59.46           H  
ATOM   1135  HB2 SER A 103       5.271 -12.467  -0.120  1.00 59.46           H  
ATOM   1136  HB3 SER A 103       4.878 -12.707  -1.830  1.00 59.46           H  
ATOM   1137  HG  SER A 103       6.949 -13.990  -0.350  1.00 59.46           H  
ATOM   1138  N   PHE A 104       2.743 -14.217   1.235  1.00 65.53           N  
ATOM   1139  CA  PHE A 104       1.587 -13.729   1.977  1.00 65.53           C  
ATOM   1140  C   PHE A 104       2.045 -12.679   2.975  1.00 65.53           C  
ATOM   1141  O   PHE A 104       2.948 -12.938   3.778  1.00 65.53           O  
ATOM   1142  CB  PHE A 104       0.879 -14.875   2.698  1.00 65.53           C  
ATOM   1143  CG  PHE A 104       0.318 -15.928   1.772  1.00 65.53           C  
ATOM   1144  CD1 PHE A 104      -0.995 -15.807   1.281  1.00 65.53           C  
ATOM   1145  CD2 PHE A 104       1.107 -17.031   1.397  1.00 65.53           C  
ATOM   1146  CE1 PHE A 104      -1.524 -16.804   0.442  1.00 65.53           C  
ATOM   1147  CE2 PHE A 104       0.580 -18.021   0.553  1.00 65.53           C  
ATOM   1148  CZ  PHE A 104      -0.737 -17.910   0.079  1.00 65.53           C  
ATOM   1149  H   PHE A 104       3.406 -14.789   1.737  1.00 65.53           H  
ATOM   1150  HA  PHE A 104       0.872 -13.276   1.290  1.00 65.53           H  
ATOM   1151  HB2 PHE A 104       0.059 -14.455   3.280  1.00 65.53           H  
ATOM   1152  HB3 PHE A 104       1.573 -15.346   3.395  1.00 65.53           H  
ATOM   1153  HD1 PHE A 104      -1.605 -14.960   1.557  1.00 65.53           H  
ATOM   1154  HD2 PHE A 104       2.124 -17.124   1.749  1.00 65.53           H  
ATOM   1155  HE1 PHE A 104      -2.542 -16.730   0.089  1.00 65.53           H  
ATOM   1156  HE2 PHE A 104       1.186 -18.872   0.280  1.00 65.53           H  
ATOM   1157  HZ  PHE A 104      -1.151 -18.679  -0.556  1.00 65.53           H  
ATOM   1158  N   ILE A 105       1.404 -11.517   2.942  1.00 67.75           N  
ATOM   1159  CA  ILE A 105       1.609 -10.495   3.959  1.00 67.75           C  
ATOM   1160  C   ILE A 105       0.356 -10.315   4.797  1.00 67.75           C  
ATOM   1161  O   ILE A 105      -0.761 -10.419   4.298  1.00 67.75           O  
ATOM   1162  CB  ILE A 105       2.129  -9.164   3.390  1.00 67.75           C  
ATOM   1163  CG1 ILE A 105       1.063  -8.388   2.586  1.00 67.75           C  
ATOM   1164  CG2 ILE A 105       3.429  -9.393   2.593  1.00 67.75           C  
ATOM   1165  CD1 ILE A 105       1.404  -6.903   2.404  1.00 67.75           C  
ATOM   1166  H   ILE A 105       0.655 -11.388   2.277  1.00 67.75           H  
ATOM   1167  HA  ILE A 105       2.380 -10.849   4.644  1.00 67.75           H  
ATOM   1168  HB  ILE A 105       2.379  -8.560   4.262  1.00 67.75           H  
ATOM   1169 HG12 ILE A 105       0.884  -8.880   1.630  1.00 67.75           H  
ATOM   1170 HG13 ILE A 105       0.118  -8.391   3.129  1.00 67.75           H  
ATOM   1171 HG21 ILE A 105       3.892  -8.439   2.341  1.00 67.75           H  
ATOM   1172 HG22 ILE A 105       4.130  -9.971   3.195  1.00 67.75           H  
ATOM   1173 HG23 ILE A 105       3.216  -9.941   1.675  1.00 67.75           H  
ATOM   1174 HD11 ILE A 105       0.608  -6.420   1.837  1.00 67.75           H  
ATOM   1175 HD12 ILE A 105       1.448  -6.424   3.382  1.00 67.75           H  
ATOM   1176 HD13 ILE A 105       2.363  -6.756   1.907  1.00 67.75           H  
ATOM   1177  N   THR A 106       0.546  -9.962   6.058  1.00 67.52           N  
ATOM   1178  CA  THR A 106      -0.517  -9.376   6.874  1.00 67.52           C  
ATOM   1179  C   THR A 106      -0.143  -7.938   7.179  1.00 67.52           C  
ATOM   1180  O   THR A 106       0.987  -7.662   7.592  1.00 67.52           O  
ATOM   1181  CB  THR A 106      -0.758 -10.178   8.155  1.00 67.52           C  
ATOM   1182  CG2 THR A 106      -1.919  -9.643   8.992  1.00 67.52           C  
ATOM   1183  OG1 THR A 106      -1.089 -11.504   7.838  1.00 67.52           O  
ATOM   1184  H   THR A 106       1.488  -9.966   6.421  1.00 67.52           H  
ATOM   1185  HA  THR A 106      -1.454  -9.368   6.316  1.00 67.52           H  
ATOM   1186  HB  THR A 106       0.150 -10.177   8.758  1.00 67.52           H  
ATOM   1187  HG1 THR A 106      -1.943 -11.493   7.400  1.00 67.52           H  
ATOM   1188 HG21 THR A 106      -2.827  -9.592   8.393  1.00 67.52           H  
ATOM   1189 HG22 THR A 106      -2.093 -10.307   9.839  1.00 67.52           H  
ATOM   1190 HG23 THR A 106      -1.684  -8.649   9.373  1.00 67.52           H  
ATOM   1191  N   ALA A 107      -1.092  -7.024   6.986  1.00 66.13           N  
ATOM   1192  CA  ALA A 107      -0.966  -5.651   7.452  1.00 66.13           C  
ATOM   1193  C   ALA A 107      -1.583  -5.561   8.851  1.00 66.13           C  
ATOM   1194  O   ALA A 107      -2.798  -5.625   8.999  1.00 66.13           O  
ATOM   1195  CB  ALA A 107      -1.631  -4.713   6.438  1.00 66.13           C  
ATOM   1196  H   ALA A 107      -1.994  -7.322   6.644  1.00 66.13           H  
ATOM   1197  HA  ALA A 107       0.086  -5.375   7.517  1.00 66.13           H  
ATOM   1198  HB1 ALA A 107      -2.690  -4.955   6.342  1.00 66.13           H  
ATOM   1199  HB2 ALA A 107      -1.536  -3.680   6.773  1.00 66.13           H  
ATOM   1200  HB3 ALA A 107      -1.151  -4.817   5.465  1.00 66.13           H  
ATOM   1201  N   LYS A 108      -0.761  -5.424   9.893  1.00 70.26           N  
ATOM   1202  CA  LYS A 108      -1.235  -5.119  11.253  1.00 70.26           C  
ATOM   1203  C   LYS A 108      -0.669  -3.766  11.651  1.00 70.26           C  
ATOM   1204  O   LYS A 108       0.543  -3.597  11.585  1.00 70.26           O  
ATOM   1205  CB  LYS A 108      -0.854  -6.247  12.223  1.00 70.26           C  
ATOM   1206  CG  LYS A 108      -1.474  -5.984  13.602  1.00 70.26           C  
ATOM   1207  CD  LYS A 108      -1.199  -7.099  14.616  1.00 70.26           C  
ATOM   1208  CE  LYS A 108      -1.838  -6.666  15.940  1.00 70.26           C  
ATOM   1209  NZ  LYS A 108      -1.710  -7.693  17.003  1.00 70.26           N1+
ATOM   1210  H   LYS A 108       0.231  -5.377   9.711  1.00 70.26           H  
ATOM   1211  HA  LYS A 108      -2.321  -5.029  11.253  1.00 70.26           H  
ATOM   1212  HB2 LYS A 108       0.231  -6.309  12.310  1.00 70.26           H  
ATOM   1213  HB3 LYS A 108      -1.235  -7.192  11.836  1.00 70.26           H  
ATOM   1214  HG2 LYS A 108      -1.063  -5.055  13.996  1.00 70.26           H  
ATOM   1215  HG3 LYS A 108      -2.552  -5.867  13.490  1.00 70.26           H  
ATOM   1216  HD2 LYS A 108      -1.646  -8.028  14.262  1.00 70.26           H  
ATOM   1217  HD3 LYS A 108      -0.123  -7.221  14.739  1.00 70.26           H  
ATOM   1218  HE2 LYS A 108      -2.890  -6.450  15.757  1.00 70.26           H  
ATOM   1219  HE3 LYS A 108      -1.381  -5.727  16.252  1.00 70.26           H  
ATOM   1220  HZ1 LYS A 108      -0.739  -7.855  17.230  1.00 70.26           H  
ATOM   1221  HZ2 LYS A 108      -2.158  -8.553  16.721  1.00 70.26           H  
ATOM   1222  HZ3 LYS A 108      -2.174  -7.357  17.835  1.00 70.26           H  
ATOM   1223  N   ASP A 109      -1.527  -2.807  11.988  1.00 74.63           N  
ATOM   1224  CA  ASP A 109      -1.118  -1.430  12.318  1.00 74.63           C  
ATOM   1225  C   ASP A 109      -0.245  -0.796  11.216  1.00 74.63           C  
ATOM   1226  O   ASP A 109       0.771  -0.158  11.478  1.00 74.63           O  
ATOM   1227  CB  ASP A 109      -0.483  -1.396  13.722  1.00 74.63           C  
ATOM   1228  CG  ASP A 109      -1.359  -2.117  14.751  1.00 74.63           C  
ATOM   1229  OD1 ASP A 109      -2.584  -1.871  14.728  1.00 74.63           O  
ATOM   1230  OD2 ASP A 109      -0.833  -3.003  15.469  1.00 74.63           O1-
ATOM   1231  H   ASP A 109      -2.495  -3.044  12.154  1.00 74.63           H  
ATOM   1232  HA  ASP A 109      -2.025  -0.828  12.375  1.00 74.63           H  
ATOM   1233  HB2 ASP A 109       0.499  -1.868  13.689  1.00 74.63           H  
ATOM   1234  HB3 ASP A 109      -0.354  -0.359  14.031  1.00 74.63           H  
ATOM   1235  N   CYS A 110      -0.579  -1.084   9.952  1.00 73.33           N  
ATOM   1236  CA  CYS A 110       0.219  -0.738   8.771  1.00 73.33           C  
ATOM   1237  C   CYS A 110       1.696  -1.128   8.854  1.00 73.33           C  
ATOM   1238  O   CYS A 110       2.545  -0.549   8.183  1.00 73.33           O  
ATOM   1239  CB  CYS A 110      -0.035   0.714   8.358  1.00 73.33           C  
ATOM   1240  SG  CYS A 110      -1.784   1.071   8.051  1.00 73.33           S  
ATOM   1241  H   CYS A 110      -1.456  -1.562   9.801  1.00 73.33           H  
ATOM   1242  HA  CYS A 110      -0.145  -1.369   7.960  1.00 73.33           H  
ATOM   1243  HB2 CYS A 110       0.519   0.923   7.443  1.00 73.33           H  
ATOM   1244  HB3 CYS A 110       0.335   1.382   9.137  1.00 73.33           H  
ATOM   1245  N   THR A 111       1.990  -2.175   9.616  1.00 75.41           N  
ATOM   1246  CA  THR A 111       3.250  -2.900   9.593  1.00 75.41           C  
ATOM   1247  C   THR A 111       3.055  -4.167   8.776  1.00 75.41           C  
ATOM   1248  O   THR A 111       2.151  -4.963   9.039  1.00 75.41           O  
ATOM   1249  CB  THR A 111       3.713  -3.228  11.014  1.00 75.41           C  
ATOM   1250  CG2 THR A 111       5.101  -3.868  11.027  1.00 75.41           C  
ATOM   1251  OG1 THR A 111       3.801  -2.045  11.768  1.00 75.41           O  
ATOM   1252  H   THR A 111       1.264  -2.544  10.213  1.00 75.41           H  
ATOM   1253  HA  THR A 111       4.020  -2.283   9.129  1.00 75.41           H  
ATOM   1254  HB  THR A 111       3.008  -3.909  11.492  1.00 75.41           H  
ATOM   1255  HG1 THR A 111       2.944  -1.613  11.758  1.00 75.41           H  
ATOM   1256 HG21 THR A 111       5.418  -4.013  12.060  1.00 75.41           H  
ATOM   1257 HG22 THR A 111       5.079  -4.834  10.523  1.00 75.41           H  
ATOM   1258 HG23 THR A 111       5.816  -3.212  10.529  1.00 75.41           H  
ATOM   1259  N   ILE A 112       3.908  -4.351   7.774  1.00 73.03           N  
ATOM   1260  CA  ILE A 112       3.892  -5.528   6.909  1.00 73.03           C  
ATOM   1261  C   ILE A 112       4.670  -6.643   7.600  1.00 73.03           C  
ATOM   1262  O   ILE A 112       5.841  -6.471   7.942  1.00 73.03           O  
ATOM   1263  CB  ILE A 112       4.476  -5.175   5.527  1.00 73.03           C  
ATOM   1264  CG1 ILE A 112       3.585  -4.109   4.848  1.00 73.03           C  
ATOM   1265  CG2 ILE A 112       4.599  -6.420   4.634  1.00 73.03           C  
ATOM   1266  CD1 ILE A 112       4.162  -3.576   3.536  1.00 73.03           C  
ATOM   1267  H   ILE A 112       4.623  -3.656   7.613  1.00 73.03           H  
ATOM   1268  HA  ILE A 112       2.864  -5.860   6.768  1.00 73.03           H  
ATOM   1269  HB  ILE A 112       5.474  -4.760   5.671  1.00 73.03           H  
ATOM   1270 HG12 ILE A 112       3.468  -3.256   5.517  1.00 73.03           H  
ATOM   1271 HG13 ILE A 112       2.594  -4.522   4.659  1.00 73.03           H  
ATOM   1272 HG21 ILE A 112       5.148  -6.163   3.728  1.00 73.03           H  
ATOM   1273 HG22 ILE A 112       5.159  -7.214   5.128  1.00 73.03           H  
ATOM   1274 HG23 ILE A 112       3.605  -6.780   4.369  1.00 73.03           H  
ATOM   1275 HD11 ILE A 112       3.563  -2.735   3.186  1.00 73.03           H  
ATOM   1276 HD12 ILE A 112       4.130  -4.354   2.773  1.00 73.03           H  
ATOM   1277 HD13 ILE A 112       5.185  -3.234   3.693  1.00 73.03           H  
ATOM   1278  N   LYS A 113       4.031  -7.798   7.777  1.00 70.93           N  
ATOM   1279  CA  LYS A 113       4.696  -9.022   8.235  1.00 70.93           C  
ATOM   1280  C   LYS A 113       4.597 -10.096   7.164  1.00 70.93           C  
ATOM   1281  O   LYS A 113       3.509 -10.349   6.655  1.00 70.93           O  
ATOM   1282  CB  LYS A 113       4.108  -9.485   9.574  1.00 70.93           C  
ATOM   1283  CG  LYS A 113       4.382  -8.456  10.682  1.00 70.93           C  
ATOM   1284  CD  LYS A 113       3.979  -8.999  12.056  1.00 70.93           C  
ATOM   1285  CE  LYS A 113       4.300  -7.946  13.121  1.00 70.93           C  
ATOM   1286  NZ  LYS A 113       4.040  -8.454  14.489  1.00 70.93           N1+
ATOM   1287  H   LYS A 113       3.052  -7.846   7.534  1.00 70.93           H  
ATOM   1288  HA  LYS A 113       5.756  -8.823   8.387  1.00 70.93           H  
ATOM   1289  HB2 LYS A 113       4.570 -10.434   9.844  1.00 70.93           H  
ATOM   1290  HB3 LYS A 113       3.034  -9.639   9.471  1.00 70.93           H  
ATOM   1291  HG2 LYS A 113       5.446  -8.220  10.695  1.00 70.93           H  
ATOM   1292  HG3 LYS A 113       3.822  -7.543  10.481  1.00 70.93           H  
ATOM   1293  HD2 LYS A 113       4.539  -9.913  12.255  1.00 70.93           H  
ATOM   1294  HD3 LYS A 113       2.912  -9.221  12.056  1.00 70.93           H  
ATOM   1295  HE2 LYS A 113       3.700  -7.059  12.923  1.00 70.93           H  
ATOM   1296  HE3 LYS A 113       5.348  -7.661  13.021  1.00 70.93           H  
ATOM   1297  HZ1 LYS A 113       3.074  -8.733  14.580  1.00 70.93           H  
ATOM   1298  HZ2 LYS A 113       4.629  -9.251  14.682  1.00 70.93           H  
ATOM   1299  HZ3 LYS A 113       4.242  -7.735  15.168  1.00 70.93           H  
ATOM   1300  N   ASP A 114       5.731 -10.712   6.844  1.00 71.70           N  
ATOM   1301  CA  ASP A 114       5.786 -11.927   6.030  1.00 71.70           C  
ATOM   1302  C   ASP A 114       5.303 -13.104   6.885  1.00 71.70           C  
ATOM   1303  O   ASP A 114       5.864 -13.378   7.947  1.00 71.70           O  
ATOM   1304  CB  ASP A 114       7.222 -12.124   5.511  1.00 71.70           C  
ATOM   1305  CG  ASP A 114       7.426 -13.361   4.622  1.00 71.70           C  
ATOM   1306  OD1 ASP A 114       6.484 -14.173   4.465  1.00 71.70           O  
ATOM   1307  OD2 ASP A 114       8.567 -13.515   4.129  1.00 71.70           O1-
ATOM   1308  H   ASP A 114       6.576 -10.449   7.330  1.00 71.70           H  
ATOM   1309  HA  ASP A 114       5.123 -11.826   5.170  1.00 71.70           H  
ATOM   1310  HB2 ASP A 114       7.899 -12.194   6.362  1.00 71.70           H  
ATOM   1311  HB3 ASP A 114       7.502 -11.241   4.936  1.00 71.70           H  
ATOM   1312  N   VAL A 115       4.238 -13.768   6.439  1.00 64.02           N  
ATOM   1313  CA  VAL A 115       3.609 -14.878   7.170  1.00 64.02           C  
ATOM   1314  C   VAL A 115       4.297 -16.211   6.874  1.00 64.02           C  
ATOM   1315  O   VAL A 115       4.229 -17.128   7.685  1.00 64.02           O  
ATOM   1316  CB  VAL A 115       2.099 -14.920   6.861  1.00 64.02           C  
ATOM   1317  CG1 VAL A 115       1.353 -16.018   7.629  1.00 64.02           C  
ATOM   1318  CG2 VAL A 115       1.458 -13.576   7.233  1.00 64.02           C  
ATOM   1319  H   VAL A 115       3.837 -13.481   5.557  1.00 64.02           H  
ATOM   1320  HA  VAL A 115       3.723 -14.704   8.240  1.00 64.02           H  
ATOM   1321  HB  VAL A 115       1.956 -15.092   5.795  1.00 64.02           H  
ATOM   1322 HG11 VAL A 115       0.282 -15.948   7.436  1.00 64.02           H  
ATOM   1323 HG12 VAL A 115       1.531 -15.914   8.699  1.00 64.02           H  
ATOM   1324 HG13 VAL A 115       1.687 -17.004   7.306  1.00 64.02           H  
ATOM   1325 HG21 VAL A 115       1.704 -13.311   8.261  1.00 64.02           H  
ATOM   1326 HG22 VAL A 115       1.803 -12.787   6.565  1.00 64.02           H  
ATOM   1327 HG23 VAL A 115       0.373 -13.642   7.147  1.00 64.02           H  
ATOM   1328  N   HIS A 116       4.994 -16.330   5.741  1.00 62.12           N  
ATOM   1329  CA  HIS A 116       5.596 -17.593   5.305  1.00 62.12           C  
ATOM   1330  C   HIS A 116       7.122 -17.627   5.415  1.00 62.12           C  
ATOM   1331  O   HIS A 116       7.733 -18.631   5.048  1.00 62.12           O  
ATOM   1332  CB  HIS A 116       5.062 -17.960   3.914  1.00 62.12           C  
ATOM   1333  CG  HIS A 116       3.714 -18.625   4.012  1.00 62.12           C  
ATOM   1334  CD2 HIS A 116       3.469 -19.969   3.928  1.00 62.12           C  
ATOM   1335  ND1 HIS A 116       2.515 -18.016   4.305  1.00 62.12           N  
ATOM   1336  CE1 HIS A 116       1.568 -18.967   4.370  1.00 62.12           C  
ATOM   1337  NE2 HIS A 116       2.106 -20.175   4.144  1.00 62.12           N  
ATOM   1338  H   HIS A 116       5.159 -15.503   5.184  1.00 62.12           H  
ATOM   1339  HA  HIS A 116       5.269 -18.388   5.974  1.00 62.12           H  
ATOM   1340  HB2 HIS A 116       4.995 -17.070   3.288  1.00 62.12           H  
ATOM   1341  HB3 HIS A 116       5.744 -18.660   3.431  1.00 62.12           H  
ATOM   1342  HD1 HIS A 116       2.369 -17.031   4.474  1.00 62.12           H  
ATOM   1343  HD2 HIS A 116       4.204 -20.740   3.749  1.00 62.12           H  
ATOM   1344  HE1 HIS A 116       0.523 -18.793   4.577  1.00 62.12           H  
ATOM   1345  N   GLY A 117       7.764 -16.560   5.902  1.00 51.66           N  
ATOM   1346  CA  GLY A 117       9.217 -16.491   6.106  1.00 51.66           C  
ATOM   1347  C   GLY A 117      10.047 -16.683   4.827  1.00 51.66           C  
ATOM   1348  O   GLY A 117      11.282 -16.682   4.872  1.00 51.66           O  
ATOM   1349  H   GLY A 117       7.215 -15.729   6.075  1.00 51.66           H  
ATOM   1350  HA2 GLY A 117       9.463 -15.512   6.518  1.00 51.66           H  
ATOM   1351  HA3 GLY A 117       9.512 -17.258   6.821  1.00 51.66           H  
ATOM   1352  N   LYS A 118       9.393 -16.840   3.668  1.00 55.33           N  
ATOM   1353  CA  LYS A 118      10.021 -16.879   2.355  1.00 55.33           C  
ATOM   1354  C   LYS A 118      10.325 -15.444   1.984  1.00 55.33           C  
ATOM   1355  O   LYS A 118       9.561 -14.778   1.293  1.00 55.33           O  
ATOM   1356  CB  LYS A 118       9.149 -17.604   1.314  1.00 55.33           C  
ATOM   1357  CG  LYS A 118       9.654 -19.033   1.078  1.00 55.33           C  
ATOM   1358  CD  LYS A 118       8.849 -19.693  -0.046  1.00 55.33           C  
ATOM   1359  CE  LYS A 118       9.356 -21.113  -0.315  1.00 55.33           C  
ATOM   1360  NZ  LYS A 118       8.559 -21.768  -1.382  1.00 55.33           N1+
ATOM   1361  H   LYS A 118       8.386 -16.772   3.714  1.00 55.33           H  
ATOM   1362  HA  LYS A 118      10.974 -17.402   2.437  1.00 55.33           H  
ATOM   1363  HB2 LYS A 118       8.108 -17.617   1.635  1.00 55.33           H  
ATOM   1364  HB3 LYS A 118       9.202 -17.076   0.362  1.00 55.33           H  
ATOM   1365  HG2 LYS A 118       9.547 -19.611   1.995  1.00 55.33           H  
ATOM   1366  HG3 LYS A 118      10.705 -19.004   0.792  1.00 55.33           H  
ATOM   1367  HD2 LYS A 118       7.800 -19.727   0.248  1.00 55.33           H  
ATOM   1368  HD3 LYS A 118       8.939 -19.094  -0.953  1.00 55.33           H  
ATOM   1369  HE2 LYS A 118       9.284 -21.684   0.611  1.00 55.33           H  
ATOM   1370  HE3 LYS A 118      10.407 -21.063  -0.599  1.00 55.33           H  
ATOM   1371  HZ1 LYS A 118       8.597 -21.239  -2.242  1.00 55.33           H  
ATOM   1372  HZ2 LYS A 118       8.886 -22.708  -1.556  1.00 55.33           H  
ATOM   1373  HZ3 LYS A 118       7.589 -21.825  -1.103  1.00 55.33           H  
ATOM   1374  N   LYS A 119      11.498 -15.024   2.455  1.00 52.93           N  
ATOM   1375  CA  LYS A 119      12.142 -13.751   2.161  1.00 52.93           C  
ATOM   1376  C   LYS A 119      11.842 -13.345   0.721  1.00 52.93           C  
ATOM   1377  O   LYS A 119      12.354 -13.959  -0.219  1.00 52.93           O  
ATOM   1378  CB  LYS A 119      13.645 -13.918   2.437  1.00 52.93           C  
ATOM   1379  CG  LYS A 119      14.393 -12.586   2.552  1.00 52.93           C  
ATOM   1380  CD  LYS A 119      15.804 -12.834   3.105  1.00 52.93           C  
ATOM   1381  CE  LYS A 119      16.494 -11.507   3.434  1.00 52.93           C  
ATOM   1382  NZ  LYS A 119      17.670 -11.710   4.319  1.00 52.93           N1+
ATOM   1383  H   LYS A 119      11.910 -15.624   3.155  1.00 52.93           H  
ATOM   1384  HA  LYS A 119      11.720 -13.004   2.834  1.00 52.93           H  
ATOM   1385  HB2 LYS A 119      13.747 -14.444   3.386  1.00 52.93           H  
ATOM   1386  HB3 LYS A 119      14.102 -14.535   1.663  1.00 52.93           H  
ATOM   1387  HG2 LYS A 119      14.453 -12.105   1.575  1.00 52.93           H  
ATOM   1388  HG3 LYS A 119      13.852 -11.934   3.238  1.00 52.93           H  
ATOM   1389  HD2 LYS A 119      15.714 -13.421   4.019  1.00 52.93           H  
ATOM   1390  HD3 LYS A 119      16.389 -13.399   2.379  1.00 52.93           H  
ATOM   1391  HE2 LYS A 119      15.771 -10.866   3.938  1.00 52.93           H  
ATOM   1392  HE3 LYS A 119      16.775 -11.012   2.505  1.00 52.93           H  
ATOM   1393  HZ1 LYS A 119      18.125 -10.831   4.518  1.00 52.93           H  
ATOM   1394  HZ2 LYS A 119      18.327 -12.370   3.929  1.00 52.93           H  
ATOM   1395  HZ3 LYS A 119      17.357 -12.080   5.205  1.00 52.93           H  
ATOM   1396  N   ILE A 120      11.011 -12.312   0.586  1.00 59.66           N  
ATOM   1397  CA  ILE A 120      10.784 -11.562  -0.649  1.00 59.66           C  
ATOM   1398  C   ILE A 120      12.147 -11.421  -1.326  1.00 59.66           C  
ATOM   1399  O   ILE A 120      13.111 -10.958  -0.700  1.00 59.66           O  
ATOM   1400  CB  ILE A 120      10.151 -10.201  -0.281  1.00 59.66           C  
ATOM   1401  CG1 ILE A 120       8.729 -10.441   0.279  1.00 59.66           C  
ATOM   1402  CG2 ILE A 120      10.110  -9.191  -1.439  1.00 59.66           C  
ATOM   1403  CD1 ILE A 120       8.065  -9.174   0.814  1.00 59.66           C  
ATOM   1404  H   ILE A 120      10.507 -12.022   1.412  1.00 59.66           H  
ATOM   1405  HA  ILE A 120      10.105 -12.116  -1.298  1.00 59.66           H  
ATOM   1406  HB  ILE A 120      10.761  -9.757   0.506  1.00 59.66           H  
ATOM   1407 HG12 ILE A 120       8.096 -10.866  -0.500  1.00 59.66           H  
ATOM   1408 HG13 ILE A 120       8.766 -11.154   1.102  1.00 59.66           H  
ATOM   1409 HG21 ILE A 120       9.269  -9.396  -2.102  1.00 59.66           H  
ATOM   1410 HG22 ILE A 120       9.974  -8.188  -1.035  1.00 59.66           H  
ATOM   1411 HG23 ILE A 120      11.047  -9.182  -1.995  1.00 59.66           H  
ATOM   1412 HD11 ILE A 120       8.703  -8.704   1.563  1.00 59.66           H  
ATOM   1413 HD12 ILE A 120       7.113  -9.440   1.275  1.00 59.66           H  
ATOM   1414 HD13 ILE A 120       7.880  -8.476  -0.002  1.00 59.66           H  
ATOM   1415  N   ARG A 121      12.275 -11.937  -2.558  1.00 56.70           N  
ATOM   1416  CA  ARG A 121      13.550 -11.906  -3.287  1.00 56.70           C  
ATOM   1417  C   ARG A 121      14.083 -10.476  -3.219  1.00 56.70           C  
ATOM   1418  O   ARG A 121      13.339  -9.557  -3.537  1.00 56.70           O  
ATOM   1419  CB  ARG A 121      13.364 -12.358  -4.748  1.00 56.70           C  
ATOM   1420  CG  ARG A 121      13.407 -13.886  -4.911  1.00 56.70           C  
ATOM   1421  CD  ARG A 121      13.340 -14.266  -6.399  1.00 56.70           C  
ATOM   1422  NE  ARG A 121      13.711 -15.678  -6.630  1.00 56.70           N  
ATOM   1423  CZ  ARG A 121      13.739 -16.296  -7.802  1.00 56.70           C  
ATOM   1424  NH1 ARG A 121      13.407 -15.693  -8.910  1.00 56.70           N1+
ATOM   1425  NH2 ARG A 121      14.099 -17.546  -7.886  1.00 56.70           N  
ATOM   1426  H   ARG A 121      11.451 -12.326  -2.995  1.00 56.70           H  
ATOM   1427  HA  ARG A 121      14.254 -12.562  -2.774  1.00 56.70           H  
ATOM   1428  HB2 ARG A 121      14.173 -11.935  -5.342  1.00 56.70           H  
ATOM   1429  HB3 ARG A 121      12.424 -11.969  -5.139  1.00 56.70           H  
ATOM   1430  HG2 ARG A 121      14.341 -14.257  -4.489  1.00 56.70           H  
ATOM   1431  HG3 ARG A 121      12.571 -14.340  -4.379  1.00 56.70           H  
ATOM   1432  HD2 ARG A 121      12.325 -14.086  -6.753  1.00 56.70           H  
ATOM   1433  HD3 ARG A 121      14.022 -13.627  -6.959  1.00 56.70           H  
ATOM   1434  HE  ARG A 121      13.903 -16.241  -5.814  1.00 56.70           H  
ATOM   1435 HH11 ARG A 121      12.980 -14.780  -8.852  1.00 56.70           H  
ATOM   1436 HH12 ARG A 121      13.340 -16.211  -9.774  1.00 56.70           H  
ATOM   1437 HH21 ARG A 121      14.075 -18.016  -8.779  1.00 56.70           H  
ATOM   1438 HH22 ARG A 121      14.324 -18.077  -7.057  1.00 56.70           H  
ATOM   1439  N   ARG A 122      15.360 -10.307  -2.834  1.00 59.00           N  
ATOM   1440  CA  ARG A 122      16.034  -9.022  -2.510  1.00 59.00           C  
ATOM   1441  C   ARG A 122      15.857  -7.880  -3.529  1.00 59.00           C  
ATOM   1442  O   ARG A 122      16.289  -6.771  -3.253  1.00 59.00           O  
ATOM   1443  CB  ARG A 122      17.552  -9.246  -2.332  1.00 59.00           C  
ATOM   1444  CG  ARG A 122      17.975 -10.067  -1.105  1.00 59.00           C  
ATOM   1445  CD  ARG A 122      19.511 -10.040  -1.006  1.00 59.00           C  
ATOM   1446  NE  ARG A 122      20.035 -10.900   0.076  1.00 59.00           N  
ATOM   1447  CZ  ARG A 122      21.318 -11.105   0.345  1.00 59.00           C  
ATOM   1448  NH1 ARG A 122      22.270 -10.540  -0.343  1.00 59.00           N1+
ATOM   1449  NH2 ARG A 122      21.684 -11.897   1.315  1.00 59.00           N  
ATOM   1450  H   ARG A 122      15.844 -11.155  -2.576  1.00 59.00           H  
ATOM   1451  HA  ARG A 122      15.613  -8.627  -1.585  1.00 59.00           H  
ATOM   1452  HB2 ARG A 122      18.033  -8.273  -2.238  1.00 59.00           H  
ATOM   1453  HB3 ARG A 122      17.947  -9.716  -3.233  1.00 59.00           H  
ATOM   1454  HG2 ARG A 122      17.628 -11.095  -1.213  1.00 59.00           H  
ATOM   1455  HG3 ARG A 122      17.544  -9.629  -0.205  1.00 59.00           H  
ATOM   1456  HD2 ARG A 122      19.829  -9.011  -0.837  1.00 59.00           H  
ATOM   1457  HD3 ARG A 122      19.925 -10.373  -1.958  1.00 59.00           H  
ATOM   1458  HE  ARG A 122      19.357 -11.399   0.633  1.00 59.00           H  
ATOM   1459 HH11 ARG A 122      23.243 -10.696  -0.122  1.00 59.00           H  
ATOM   1460 HH12 ARG A 122      22.034  -9.895  -1.083  1.00 59.00           H  
ATOM   1461 HH21 ARG A 122      22.669 -12.028   1.493  1.00 59.00           H  
ATOM   1462 HH22 ARG A 122      21.016 -12.465   1.817  1.00 59.00           H  
ATOM   1463  N   ARG A 123      15.283  -8.150  -4.702  1.00 65.97           N  
ATOM   1464  CA  ARG A 123      14.927  -7.140  -5.699  1.00 65.97           C  
ATOM   1465  C   ARG A 123      13.724  -6.301  -5.288  1.00 65.97           C  
ATOM   1466  O   ARG A 123      13.650  -5.164  -5.725  1.00 65.97           O  
ATOM   1467  CB  ARG A 123      14.633  -7.794  -7.051  1.00 65.97           C  
ATOM   1468  CG  ARG A 123      15.837  -8.560  -7.603  1.00 65.97           C  
ATOM   1469  CD  ARG A 123      15.538  -8.979  -9.043  1.00 65.97           C  
ATOM   1470  NE  ARG A 123      16.269 -10.205  -9.413  1.00 65.97           N  
ATOM   1471  CZ  ARG A 123      16.175 -10.808 -10.583  1.00 65.97           C  
ATOM   1472  NH1 ARG A 123      15.467 -10.306 -11.556  1.00 65.97           N1+
ATOM   1473  NH2 ARG A 123      16.796 -11.935 -10.796  1.00 65.97           N  
ATOM   1474  H   ARG A 123      14.829  -9.049  -4.779  1.00 65.97           H  
ATOM   1475  HA  ARG A 123      15.746  -6.432  -5.817  1.00 65.97           H  
ATOM   1476  HB2 ARG A 123      14.365  -7.010  -7.759  1.00 65.97           H  
ATOM   1477  HB3 ARG A 123      13.781  -8.468  -6.957  1.00 65.97           H  
ATOM   1478  HG2 ARG A 123      16.726  -7.930  -7.588  1.00 65.97           H  
ATOM   1479  HG3 ARG A 123      16.007  -9.443  -6.988  1.00 65.97           H  
ATOM   1480  HD2 ARG A 123      14.468  -9.164  -9.146  1.00 65.97           H  
ATOM   1481  HD3 ARG A 123      15.797  -8.157  -9.710  1.00 65.97           H  
ATOM   1482  HE  ARG A 123      16.914 -10.585  -8.735  1.00 65.97           H  
ATOM   1483 HH11 ARG A 123      14.977  -9.435 -11.411  1.00 65.97           H  
ATOM   1484 HH12 ARG A 123      15.414 -10.732 -12.470  1.00 65.97           H  
ATOM   1485 HH21 ARG A 123      16.757 -12.336 -11.722  1.00 65.97           H  
ATOM   1486 HH22 ARG A 123      17.445 -12.302 -10.115  1.00 65.97           H  
ATOM   1487  N   PHE A 124      12.816  -6.826  -4.463  1.00 68.81           N  
ATOM   1488  CA  PHE A 124      11.601  -6.107  -4.103  1.00 68.81           C  
ATOM   1489  C   PHE A 124      11.642  -5.560  -2.677  1.00 68.81           C  
ATOM   1490  O   PHE A 124      12.005  -6.271  -1.739  1.00 68.81           O  
ATOM   1491  CB  PHE A 124      10.357  -6.951  -4.373  1.00 68.81           C  
ATOM   1492  CG  PHE A 124      10.185  -7.327  -5.830  1.00 68.81           C  
ATOM   1493  CD1 PHE A 124       9.573  -6.438  -6.734  1.00 68.81           C  
ATOM   1494  CD2 PHE A 124      10.692  -8.556  -6.291  1.00 68.81           C  
ATOM   1495  CE1 PHE A 124       9.475  -6.780  -8.094  1.00 68.81           C  
ATOM   1496  CE2 PHE A 124      10.635  -8.872  -7.658  1.00 68.81           C  
ATOM   1497  CZ  PHE A 124      10.029  -7.981  -8.562  1.00 68.81           C  
ATOM   1498  H   PHE A 124      12.949  -7.755  -4.090  1.00 68.81           H  
ATOM   1499  HA  PHE A 124      11.525  -5.250  -4.772  1.00 68.81           H  
ATOM   1500  HB2 PHE A 124       9.489  -6.375  -4.050  1.00 68.81           H  
ATOM   1501  HB3 PHE A 124      10.399  -7.860  -3.773  1.00 68.81           H  
ATOM   1502  HD1 PHE A 124       9.192  -5.487  -6.393  1.00 68.81           H  
ATOM   1503  HD2 PHE A 124      11.165  -9.236  -5.598  1.00 68.81           H  
ATOM   1504  HE1 PHE A 124       9.013  -6.104  -8.799  1.00 68.81           H  
ATOM   1505  HE2 PHE A 124      11.080  -9.786  -8.020  1.00 68.81           H  
ATOM   1506  HZ  PHE A 124      10.018  -8.184  -9.622  1.00 68.81           H  
ATOM   1507  N   THR A 125      11.222  -4.305  -2.524  1.00 72.31           N  
ATOM   1508  CA  THR A 125      11.043  -3.635  -1.233  1.00 72.31           C  
ATOM   1509  C   THR A 125       9.573  -3.285  -1.051  1.00 72.31           C  
ATOM   1510  O   THR A 125       8.942  -2.733  -1.949  1.00 72.31           O  
ATOM   1511  CB  THR A 125      11.923  -2.382  -1.109  1.00 72.31           C  
ATOM   1512  CG2 THR A 125      11.818  -1.724   0.268  1.00 72.31           C  
ATOM   1513  OG1 THR A 125      13.275  -2.731  -1.278  1.00 72.31           O  
ATOM   1514  H   THR A 125      10.903  -3.821  -3.351  1.00 72.31           H  
ATOM   1515  HA  THR A 125      11.336  -4.314  -0.433  1.00 72.31           H  
ATOM   1516  HB  THR A 125      11.649  -1.654  -1.873  1.00 72.31           H  
ATOM   1517  HG1 THR A 125      13.451  -2.765  -2.221  1.00 72.31           H  
ATOM   1518 HG21 THR A 125      12.044  -2.451   1.048  1.00 72.31           H  
ATOM   1519 HG22 THR A 125      12.533  -0.904   0.328  1.00 72.31           H  
ATOM   1520 HG23 THR A 125      10.816  -1.323   0.421  1.00 72.31           H  
ATOM   1521  N   LEU A 126       9.031  -3.590   0.126  1.00 75.26           N  
ATOM   1522  CA  LEU A 126       7.685  -3.191   0.520  1.00 75.26           C  
ATOM   1523  C   LEU A 126       7.759  -1.991   1.463  1.00 75.26           C  
ATOM   1524  O   LEU A 126       8.518  -2.007   2.431  1.00 75.26           O  
ATOM   1525  CB  LEU A 126       6.966  -4.373   1.185  1.00 75.26           C  
ATOM   1526  CG  LEU A 126       6.525  -5.492   0.227  1.00 75.26           C  
ATOM   1527  CD1 LEU A 126       5.941  -6.652   1.029  1.00 75.26           C  
ATOM   1528  CD2 LEU A 126       5.412  -5.017  -0.704  1.00 75.26           C  
ATOM   1529  H   LEU A 126       9.615  -4.005   0.838  1.00 75.26           H  
ATOM   1530  HA  LEU A 126       7.116  -2.883  -0.356  1.00 75.26           H  
ATOM   1531  HB2 LEU A 126       7.614  -4.790   1.956  1.00 75.26           H  
ATOM   1532  HB3 LEU A 126       6.074  -3.983   1.676  1.00 75.26           H  
ATOM   1533  HG  LEU A 126       7.375  -5.850  -0.355  1.00 75.26           H  
ATOM   1534 HD11 LEU A 126       5.722  -7.485   0.361  1.00 75.26           H  
ATOM   1535 HD12 LEU A 126       6.648  -6.974   1.794  1.00 75.26           H  
ATOM   1536 HD13 LEU A 126       5.010  -6.340   1.503  1.00 75.26           H  
ATOM   1537 HD21 LEU A 126       5.794  -4.275  -1.406  1.00 75.26           H  
ATOM   1538 HD22 LEU A 126       4.609  -4.564  -0.122  1.00 75.26           H  
ATOM   1539 HD23 LEU A 126       4.996  -5.862  -1.254  1.00 75.26           H  
ATOM   1540  N   LYS A 127       6.942  -0.973   1.198  1.00 77.37           N  
ATOM   1541  CA  LYS A 127       6.687   0.136   2.124  1.00 77.37           C  
ATOM   1542  C   LYS A 127       5.198   0.201   2.413  1.00 77.37           C  
ATOM   1543  O   LYS A 127       4.392   0.026   1.508  1.00 77.37           O  
ATOM   1544  CB  LYS A 127       7.199   1.466   1.554  1.00 77.37           C  
ATOM   1545  CG  LYS A 127       8.726   1.483   1.409  1.00 77.37           C  
ATOM   1546  CD  LYS A 127       9.198   2.860   0.931  1.00 77.37           C  
ATOM   1547  CE  LYS A 127      10.713   2.834   0.708  1.00 77.37           C  
ATOM   1548  NZ  LYS A 127      11.190   4.102   0.105  1.00 77.37           N1+
ATOM   1549  H   LYS A 127       6.371  -1.028   0.367  1.00 77.37           H  
ATOM   1550  HA  LYS A 127       7.193  -0.053   3.071  1.00 77.37           H  
ATOM   1551  HB2 LYS A 127       6.900   2.270   2.227  1.00 77.37           H  
ATOM   1552  HB3 LYS A 127       6.742   1.647   0.582  1.00 77.37           H  
ATOM   1553  HG2 LYS A 127       9.031   0.727   0.686  1.00 77.37           H  
ATOM   1554  HG3 LYS A 127       9.185   1.258   2.372  1.00 77.37           H  
ATOM   1555  HD2 LYS A 127       8.945   3.609   1.682  1.00 77.37           H  
ATOM   1556  HD3 LYS A 127       8.685   3.109   0.002  1.00 77.37           H  
ATOM   1557  HE2 LYS A 127      10.946   2.001   0.045  1.00 77.37           H  
ATOM   1558  HE3 LYS A 127      11.206   2.651   1.662  1.00 77.37           H  
ATOM   1559  HZ1 LYS A 127      10.991   4.884   0.713  1.00 77.37           H  
ATOM   1560  HZ2 LYS A 127      12.184   4.059  -0.071  1.00 77.37           H  
ATOM   1561  HZ3 LYS A 127      10.726   4.257  -0.778  1.00 77.37           H  
ATOM   1562  N   SER A 128       4.833   0.451   3.659  1.00 76.27           N  
ATOM   1563  CA  SER A 128       3.447   0.661   4.067  1.00 76.27           C  
ATOM   1564  C   SER A 128       3.263   2.057   4.634  1.00 76.27           C  
ATOM   1565  O   SER A 128       4.139   2.584   5.317  1.00 76.27           O  
ATOM   1566  CB  SER A 128       2.985  -0.390   5.073  1.00 76.27           C  
ATOM   1567  OG  SER A 128       3.986  -0.647   6.037  1.00 76.27           O  
ATOM   1568  H   SER A 128       5.533   0.575   4.377  1.00 76.27           H  
ATOM   1569  HA  SER A 128       2.796   0.572   3.197  1.00 76.27           H  
ATOM   1570  HB2 SER A 128       2.075  -0.045   5.565  1.00 76.27           H  
ATOM   1571  HB3 SER A 128       2.746  -1.311   4.541  1.00 76.27           H  
ATOM   1572  HG  SER A 128       3.589  -0.493   6.897  1.00 76.27           H  
ATOM   1573  N   PHE A 129       2.100   2.633   4.358  1.00 79.35           N  
ATOM   1574  CA  PHE A 129       1.686   3.938   4.848  1.00 79.35           C  
ATOM   1575  C   PHE A 129       0.322   3.802   5.512  1.00 79.35           C  
ATOM   1576  O   PHE A 129      -0.539   3.064   5.023  1.00 79.35           O  
ATOM   1577  CB  PHE A 129       1.656   4.949   3.695  1.00 79.35           C  
ATOM   1578  CG  PHE A 129       2.961   5.045   2.927  1.00 79.35           C  
ATOM   1579  CD1 PHE A 129       3.926   6.002   3.292  1.00 79.35           C  
ATOM   1580  CD2 PHE A 129       3.226   4.160   1.863  1.00 79.35           C  
ATOM   1581  CE1 PHE A 129       5.151   6.067   2.605  1.00 79.35           C  
ATOM   1582  CE2 PHE A 129       4.458   4.212   1.189  1.00 79.35           C  
ATOM   1583  CZ  PHE A 129       5.421   5.165   1.561  1.00 79.35           C  
ATOM   1584  H   PHE A 129       1.468   2.163   3.726  1.00 79.35           H  
ATOM   1585  HA  PHE A 129       2.398   4.294   5.592  1.00 79.35           H  
ATOM   1586  HB2 PHE A 129       0.862   4.676   3.000  1.00 79.35           H  
ATOM   1587  HB3 PHE A 129       1.411   5.930   4.101  1.00 79.35           H  
ATOM   1588  HD1 PHE A 129       3.722   6.699   4.091  1.00 79.35           H  
ATOM   1589  HD2 PHE A 129       2.485   3.430   1.571  1.00 79.35           H  
ATOM   1590  HE1 PHE A 129       5.871   6.825   2.876  1.00 79.35           H  
ATOM   1591  HE2 PHE A 129       4.660   3.533   0.374  1.00 79.35           H  
ATOM   1592  HZ  PHE A 129       6.355   5.220   1.022  1.00 79.35           H  
ATOM   1593  N   ALA A 130       0.128   4.514   6.619  1.00 80.79           N  
ATOM   1594  CA  ALA A 130      -1.192   4.654   7.208  1.00 80.79           C  
ATOM   1595  C   ALA A 130      -2.072   5.462   6.252  1.00 80.79           C  
ATOM   1596  O   ALA A 130      -1.645   6.485   5.724  1.00 80.79           O  
ATOM   1597  CB  ALA A 130      -1.065   5.305   8.588  1.00 80.79           C  
ATOM   1598  H   ALA A 130       0.844   5.156   6.927  1.00 80.79           H  
ATOM   1599  HA  ALA A 130      -1.642   3.669   7.330  1.00 80.79           H  
ATOM   1600  HB1 ALA A 130      -0.605   6.289   8.494  1.00 80.79           H  
ATOM   1601  HB2 ALA A 130      -0.453   4.680   9.238  1.00 80.79           H  
ATOM   1602  HB3 ALA A 130      -2.054   5.416   9.032  1.00 80.79           H  
ATOM   1603  N   ALA A 131      -3.287   4.998   6.006  1.00 81.27           N  
ATOM   1604  CA  ALA A 131      -4.245   5.687   5.165  1.00 81.27           C  
ATOM   1605  C   ALA A 131      -5.661   5.530   5.733  1.00 81.27           C  
ATOM   1606  O   ALA A 131      -5.942   4.657   6.554  1.00 81.27           O  
ATOM   1607  CB  ALA A 131      -4.088   5.183   3.723  1.00 81.27           C  
ATOM   1608  H   ALA A 131      -3.593   4.125   6.412  1.00 81.27           H  
ATOM   1609  HA  ALA A 131      -4.017   6.753   5.176  1.00 81.27           H  
ATOM   1610  HB1 ALA A 131      -4.855   5.630   3.089  1.00 81.27           H  
ATOM   1611  HB2 ALA A 131      -3.107   5.470   3.343  1.00 81.27           H  
ATOM   1612  HB3 ALA A 131      -4.166   4.096   3.696  1.00 81.27           H  
ATOM   1613  N   SER A 132      -6.570   6.393   5.315  1.00 77.43           N  
ATOM   1614  CA  SER A 132      -7.998   6.212   5.523  1.00 77.43           C  
ATOM   1615  C   SER A 132      -8.704   6.221   4.179  1.00 77.43           C  
ATOM   1616  O   SER A 132      -8.342   6.982   3.288  1.00 77.43           O  
ATOM   1617  CB  SER A 132      -8.577   7.226   6.514  1.00 77.43           C  
ATOM   1618  OG  SER A 132      -8.306   8.578   6.194  1.00 77.43           O  
ATOM   1619  H   SER A 132      -6.288   7.130   4.684  1.00 77.43           H  
ATOM   1620  HA  SER A 132      -8.170   5.227   5.957  1.00 77.43           H  
ATOM   1621  HB2 SER A 132      -8.179   7.014   7.506  1.00 77.43           H  
ATOM   1622  HB3 SER A 132      -9.656   7.075   6.538  1.00 77.43           H  
ATOM   1623  HG  SER A 132      -9.006   9.118   6.570  1.00 77.43           H  
ATOM   1624  N   MET A 133      -9.681   5.337   4.014  1.00 75.85           N  
ATOM   1625  CA  MET A 133     -10.534   5.304   2.833  1.00 75.85           C  
ATOM   1626  C   MET A 133     -11.932   5.742   3.238  1.00 75.85           C  
ATOM   1627  O   MET A 133     -12.513   5.173   4.162  1.00 75.85           O  
ATOM   1628  CB  MET A 133     -10.513   3.910   2.205  1.00 75.85           C  
ATOM   1629  CG  MET A 133     -11.214   3.877   0.843  1.00 75.85           C  
ATOM   1630  SD  MET A 133     -11.045   2.280  -0.006  1.00 75.85           S  
ATOM   1631  CE  MET A 133     -12.149   1.262   1.006  1.00 75.85           C  
ATOM   1632  H   MET A 133      -9.915   4.721   4.780  1.00 75.85           H  
ATOM   1633  HA  MET A 133     -10.155   6.003   2.087  1.00 75.85           H  
ATOM   1634  HB2 MET A 133     -10.982   3.198   2.884  1.00 75.85           H  
ATOM   1635  HB3 MET A 133      -9.475   3.613   2.053  1.00 75.85           H  
ATOM   1636  HG2 MET A 133     -12.273   4.106   0.967  1.00 75.85           H  
ATOM   1637  HG3 MET A 133     -10.776   4.647   0.208  1.00 75.85           H  
ATOM   1638  HE1 MET A 133     -12.188   0.253   0.597  1.00 75.85           H  
ATOM   1639  HE2 MET A 133     -11.787   1.224   2.034  1.00 75.85           H  
ATOM   1640  HE3 MET A 133     -13.150   1.694   0.987  1.00 75.85           H  
ATOM   1641  N   ASP A 134     -12.462   6.752   2.569  1.00 77.25           N  
ATOM   1642  CA  ASP A 134     -13.861   7.128   2.698  1.00 77.25           C  
ATOM   1643  C   ASP A 134     -14.721   6.140   1.907  1.00 77.25           C  
ATOM   1644  O   ASP A 134     -14.585   6.009   0.692  1.00 77.25           O  
ATOM   1645  CB  ASP A 134     -14.014   8.572   2.233  1.00 77.25           C  
ATOM   1646  CG  ASP A 134     -15.455   9.084   2.257  1.00 77.25           C  
ATOM   1647  OD1 ASP A 134     -16.389   8.323   2.585  1.00 77.25           O  
ATOM   1648  OD2 ASP A 134     -15.618  10.276   1.933  1.00 77.25           O1-
ATOM   1649  H   ASP A 134     -11.934   7.166   1.814  1.00 77.25           H  
ATOM   1650  HA  ASP A 134     -14.163   7.082   3.744  1.00 77.25           H  
ATOM   1651  HB2 ASP A 134     -13.614   8.655   1.222  1.00 77.25           H  
ATOM   1652  HB3 ASP A 134     -13.409   9.199   2.887  1.00 77.25           H  
ATOM   1653  N   LEU A 135     -15.601   5.424   2.605  1.00 72.15           N  
ATOM   1654  CA  LEU A 135     -16.466   4.419   1.989  1.00 72.15           C  
ATOM   1655  C   LEU A 135     -17.515   5.015   1.044  1.00 72.15           C  
ATOM   1656  O   LEU A 135     -18.002   4.304   0.169  1.00 72.15           O  
ATOM   1657  CB  LEU A 135     -17.183   3.628   3.089  1.00 72.15           C  
ATOM   1658  CG  LEU A 135     -16.276   2.790   4.000  1.00 72.15           C  
ATOM   1659  CD1 LEU A 135     -17.182   2.058   4.993  1.00 72.15           C  
ATOM   1660  CD2 LEU A 135     -15.453   1.753   3.230  1.00 72.15           C  
ATOM   1661  H   LEU A 135     -15.699   5.616   3.592  1.00 72.15           H  
ATOM   1662  HA  LEU A 135     -15.859   3.746   1.385  1.00 72.15           H  
ATOM   1663  HB2 LEU A 135     -17.747   4.329   3.704  1.00 72.15           H  
ATOM   1664  HB3 LEU A 135     -17.899   2.959   2.611  1.00 72.15           H  
ATOM   1665  HG  LEU A 135     -15.600   3.448   4.546  1.00 72.15           H  
ATOM   1666 HD11 LEU A 135     -17.767   2.786   5.556  1.00 72.15           H  
ATOM   1667 HD12 LEU A 135     -17.869   1.405   4.454  1.00 72.15           H  
ATOM   1668 HD13 LEU A 135     -16.600   1.456   5.690  1.00 72.15           H  
ATOM   1669 HD21 LEU A 135     -14.917   1.112   3.930  1.00 72.15           H  
ATOM   1670 HD22 LEU A 135     -14.723   2.269   2.607  1.00 72.15           H  
ATOM   1671 HD23 LEU A 135     -16.109   1.149   2.602  1.00 72.15           H  
ATOM   1672  N   MET A 136     -17.877   6.286   1.224  1.00 69.48           N  
ATOM   1673  CA  MET A 136     -18.908   6.944   0.421  1.00 69.48           C  
ATOM   1674  C   MET A 136     -18.347   7.447  -0.907  1.00 69.48           C  
ATOM   1675  O   MET A 136     -18.994   7.321  -1.943  1.00 69.48           O  
ATOM   1676  CB  MET A 136     -19.511   8.111   1.217  1.00 69.48           C  
ATOM   1677  CG  MET A 136     -20.264   7.648   2.470  1.00 69.48           C  
ATOM   1678  SD  MET A 136     -21.715   6.597   2.170  1.00 69.48           S  
ATOM   1679  CE  MET A 136     -22.794   7.771   1.304  1.00 69.48           C  
ATOM   1680  H   MET A 136     -17.387   6.839   1.913  1.00 69.48           H  
ATOM   1681  HA  MET A 136     -19.699   6.231   0.188  1.00 69.48           H  
ATOM   1682  HB2 MET A 136     -18.719   8.798   1.514  1.00 69.48           H  
ATOM   1683  HB3 MET A 136     -20.196   8.664   0.574  1.00 69.48           H  
ATOM   1684  HG2 MET A 136     -19.573   7.106   3.116  1.00 69.48           H  
ATOM   1685  HG3 MET A 136     -20.592   8.532   3.017  1.00 69.48           H  
ATOM   1686  HE1 MET A 136     -22.362   8.029   0.338  1.00 69.48           H  
ATOM   1687  HE2 MET A 136     -22.912   8.673   1.905  1.00 69.48           H  
ATOM   1688  HE3 MET A 136     -23.770   7.313   1.145  1.00 69.48           H  
ATOM   1689  N   THR A 137     -17.141   8.016  -0.879  1.00 73.07           N  
ATOM   1690  CA  THR A 137     -16.501   8.624  -2.058  1.00 73.07           C  
ATOM   1691  C   THR A 137     -15.477   7.707  -2.725  1.00 73.07           C  
ATOM   1692  O   THR A 137     -15.113   7.924  -3.880  1.00 73.07           O  
ATOM   1693  CB  THR A 137     -15.840   9.958  -1.688  1.00 73.07           C  
ATOM   1694  CG2 THR A 137     -16.846  10.982  -1.165  1.00 73.07           C  
ATOM   1695  OG1 THR A 137     -14.892   9.750  -0.677  1.00 73.07           O  
ATOM   1696  H   THR A 137     -16.678   8.103   0.014  1.00 73.07           H  
ATOM   1697  HA  THR A 137     -17.259   8.836  -2.812  1.00 73.07           H  
ATOM   1698  HB  THR A 137     -15.342  10.370  -2.566  1.00 73.07           H  
ATOM   1699  HG1 THR A 137     -15.223  10.164   0.123  1.00 73.07           H  
ATOM   1700 HG21 THR A 137     -16.331  11.919  -0.953  1.00 73.07           H  
ATOM   1701 HG22 THR A 137     -17.608  11.163  -1.923  1.00 73.07           H  
ATOM   1702 HG23 THR A 137     -17.325  10.625  -0.253  1.00 73.07           H  
ATOM   1703  N   GLY A 138     -14.998   6.681  -2.016  1.00 68.99           N  
ATOM   1704  CA  GLY A 138     -13.848   5.881  -2.431  1.00 68.99           C  
ATOM   1705  C   GLY A 138     -12.523   6.645  -2.349  1.00 68.99           C  
ATOM   1706  O   GLY A 138     -11.510   6.156  -2.845  1.00 68.99           O  
ATOM   1707  H   GLY A 138     -15.313   6.565  -1.063  1.00 68.99           H  
ATOM   1708  HA2 GLY A 138     -13.989   5.546  -3.459  1.00 68.99           H  
ATOM   1709  HA3 GLY A 138     -13.775   5.010  -1.780  1.00 68.99           H  
ATOM   1710  N   GLU A 139     -12.511   7.840  -1.751  1.00 71.40           N  
ATOM   1711  CA  GLU A 139     -11.314   8.660  -1.613  1.00 71.40           C  
ATOM   1712  C   GLU A 139     -10.341   8.034  -0.609  1.00 71.40           C  
ATOM   1713  O   GLU A 139     -10.712   7.706   0.520  1.00 71.40           O  
ATOM   1714  CB  GLU A 139     -11.707  10.087  -1.205  1.00 71.40           C  
ATOM   1715  CG  GLU A 139     -10.486  11.000  -1.047  1.00 71.40           C  
ATOM   1716  CD  GLU A 139     -10.846  12.440  -0.636  1.00 71.40           C  
ATOM   1717  OE1 GLU A 139      -9.895  13.202  -0.361  1.00 71.40           O  
ATOM   1718  OE2 GLU A 139     -12.034  12.733  -0.341  1.00 71.40           O1-
ATOM   1719  H   GLU A 139     -13.369   8.196  -1.354  1.00 71.40           H  
ATOM   1720  HA  GLU A 139     -10.823   8.715  -2.584  1.00 71.40           H  
ATOM   1721  HB2 GLU A 139     -12.238  10.050  -0.254  1.00 71.40           H  
ATOM   1722  HB3 GLU A 139     -12.366  10.503  -1.967  1.00 71.40           H  
ATOM   1723  HG2 GLU A 139      -9.901  10.971  -1.966  1.00 71.40           H  
ATOM   1724  HG3 GLU A 139      -9.850  10.592  -0.261  1.00 71.40           H  
ATOM   1725  N   LEU A 140      -9.075   7.905  -1.012  1.00 70.60           N  
ATOM   1726  CA  LEU A 140      -7.989   7.450  -0.154  1.00 70.60           C  
ATOM   1727  C   LEU A 140      -7.160   8.646   0.330  1.00 70.60           C  
ATOM   1728  O   LEU A 140      -6.538   9.344  -0.466  1.00 70.60           O  
ATOM   1729  CB  LEU A 140      -7.133   6.432  -0.927  1.00 70.60           C  
ATOM   1730  CG  LEU A 140      -6.073   5.754  -0.040  1.00 70.60           C  
ATOM   1731  CD1 LEU A 140      -6.693   4.690   0.865  1.00 70.60           C  
ATOM   1732  CD2 LEU A 140      -5.015   5.066  -0.898  1.00 70.60           C  
ATOM   1733  H   LEU A 140      -8.839   8.214  -1.944  1.00 70.60           H  
ATOM   1734  HA  LEU A 140      -8.415   6.951   0.717  1.00 70.60           H  
ATOM   1735  HB2 LEU A 140      -7.778   5.669  -1.362  1.00 70.60           H  
ATOM   1736  HB3 LEU A 140      -6.636   6.954  -1.744  1.00 70.60           H  
ATOM   1737  HG  LEU A 140      -5.566   6.496   0.577  1.00 70.60           H  
ATOM   1738 HD11 LEU A 140      -7.369   5.162   1.578  1.00 70.60           H  
ATOM   1739 HD12 LEU A 140      -7.253   3.969   0.268  1.00 70.60           H  
ATOM   1740 HD13 LEU A 140      -5.906   4.176   1.416  1.00 70.60           H  
ATOM   1741 HD21 LEU A 140      -5.475   4.281  -1.498  1.00 70.60           H  
ATOM   1742 HD22 LEU A 140      -4.250   4.641  -0.248  1.00 70.60           H  
ATOM   1743 HD23 LEU A 140      -4.549   5.800  -1.554  1.00 70.60           H  
ATOM   1744  N   THR A 141      -7.083   8.833   1.642  1.00 77.17           N  
ATOM   1745  CA  THR A 141      -6.233   9.828   2.299  1.00 77.17           C  
ATOM   1746  C   THR A 141      -5.031   9.133   2.929  1.00 77.17           C  
ATOM   1747  O   THR A 141      -5.196   8.304   3.819  1.00 77.17           O  
ATOM   1748  CB  THR A 141      -7.029  10.591   3.368  1.00 77.17           C  
ATOM   1749  CG2 THR A 141      -6.232  11.760   3.942  1.00 77.17           C  
ATOM   1750  OG1 THR A 141      -8.231  11.119   2.846  1.00 77.17           O  
ATOM   1751  H   THR A 141      -7.655   8.248   2.235  1.00 77.17           H  
ATOM   1752  HA  THR A 141      -5.878  10.551   1.564  1.00 77.17           H  
ATOM   1753  HB  THR A 141      -7.283   9.910   4.180  1.00 77.17           H  
ATOM   1754  HG1 THR A 141      -8.083  11.417   1.946  1.00 77.17           H  
ATOM   1755 HG21 THR A 141      -5.928  12.436   3.142  1.00 77.17           H  
ATOM   1756 HG22 THR A 141      -5.349  11.394   4.466  1.00 77.17           H  
ATOM   1757 HG23 THR A 141      -6.854  12.304   4.653  1.00 77.17           H  
ATOM   1758  N   VAL A 142      -3.811   9.455   2.493  1.00 77.59           N  
ATOM   1759  CA  VAL A 142      -2.579   8.898   3.078  1.00 77.59           C  
ATOM   1760  C   VAL A 142      -2.088   9.807   4.204  1.00 77.59           C  
ATOM   1761  O   VAL A 142      -1.890  11.002   4.005  1.00 77.59           O  
ATOM   1762  CB  VAL A 142      -1.488   8.665   2.017  1.00 77.59           C  
ATOM   1763  CG1 VAL A 142      -0.257   7.977   2.624  1.00 77.59           C  
ATOM   1764  CG2 VAL A 142      -2.000   7.769   0.879  1.00 77.59           C  
ATOM   1765  H   VAL A 142      -3.723  10.165   1.781  1.00 77.59           H  
ATOM   1766  HA  VAL A 142      -2.806   7.925   3.515  1.00 77.59           H  
ATOM   1767  HB  VAL A 142      -1.183   9.622   1.592  1.00 77.59           H  
ATOM   1768 HG11 VAL A 142       0.479   7.773   1.846  1.00 77.59           H  
ATOM   1769 HG12 VAL A 142      -0.551   7.041   3.099  1.00 77.59           H  
ATOM   1770 HG13 VAL A 142       0.208   8.624   3.368  1.00 77.59           H  
ATOM   1771 HG21 VAL A 142      -1.205   7.615   0.150  1.00 77.59           H  
ATOM   1772 HG22 VAL A 142      -2.835   8.247   0.368  1.00 77.59           H  
ATOM   1773 HG23 VAL A 142      -2.327   6.808   1.275  1.00 77.59           H  
ATOM   1774  N   HIS A 143      -1.862   9.233   5.382  1.00 76.89           N  
ATOM   1775  CA  HIS A 143      -1.365   9.926   6.566  1.00 76.89           C  
ATOM   1776  C   HIS A 143       0.144   9.708   6.690  1.00 76.89           C  
ATOM   1777  O   HIS A 143       0.601   8.592   6.939  1.00 76.89           O  
ATOM   1778  CB  HIS A 143      -2.116   9.433   7.814  1.00 76.89           C  
ATOM   1779  CG  HIS A 143      -3.602   9.671   7.744  1.00 76.89           C  
ATOM   1780  CD2 HIS A 143      -4.543   8.742   7.410  1.00 76.89           C  
ATOM   1781  ND1 HIS A 143      -4.227  10.905   7.918  1.00 76.89           N  
ATOM   1782  CE1 HIS A 143      -5.528  10.695   7.668  1.00 76.89           C  
ATOM   1783  NE2 HIS A 143      -5.746   9.407   7.353  1.00 76.89           N  
ATOM   1784  H   HIS A 143      -1.972   8.231   5.452  1.00 76.89           H  
ATOM   1785  HA  HIS A 143      -1.561  10.994   6.469  1.00 76.89           H  
ATOM   1786  HB2 HIS A 143      -1.937   8.366   7.947  1.00 76.89           H  
ATOM   1787  HB3 HIS A 143      -1.727   9.954   8.689  1.00 76.89           H  
ATOM   1788  HD2 HIS A 143      -4.358   7.704   7.180  1.00 76.89           H  
ATOM   1789  HE1 HIS A 143      -6.284  11.466   7.674  1.00 76.89           H  
ATOM   1790  HE2 HIS A 143      -6.620   9.037   7.008  1.00 76.89           H  
ATOM   1791  N   GLY A 144       0.928  10.776   6.532  1.00 70.26           N  
ATOM   1792  CA  GLY A 144       2.380  10.745   6.720  1.00 70.26           C  
ATOM   1793  C   GLY A 144       3.172  11.312   5.538  1.00 70.26           C  
ATOM   1794  O   GLY A 144       2.609  11.996   4.683  1.00 70.26           O  
ATOM   1795  H   GLY A 144       0.511  11.633   6.198  1.00 70.26           H  
ATOM   1796  HA2 GLY A 144       2.634  11.323   7.609  1.00 70.26           H  
ATOM   1797  HA3 GLY A 144       2.701   9.717   6.888  1.00 70.26           H  
ATOM   1798  N   PRO A 145       4.498  11.080   5.499  1.00 62.02           N  
ATOM   1799  CA  PRO A 145       5.345  11.592   4.431  1.00 62.02           C  
ATOM   1800  C   PRO A 145       4.913  11.006   3.085  1.00 62.02           C  
ATOM   1801  O   PRO A 145       4.695   9.798   2.969  1.00 62.02           O  
ATOM   1802  CB  PRO A 145       6.778  11.210   4.812  1.00 62.02           C  
ATOM   1803  CG  PRO A 145       6.598   9.986   5.710  1.00 62.02           C  
ATOM   1804  CD  PRO A 145       5.269  10.250   6.414  1.00 62.02           C  
ATOM   1805  HA  PRO A 145       5.261  12.678   4.389  1.00 62.02           H  
ATOM   1806  HB2 PRO A 145       7.225  12.019   5.389  1.00 62.02           H  
ATOM   1807  HB3 PRO A 145       7.391  10.985   3.939  1.00 62.02           H  
ATOM   1808  HG2 PRO A 145       6.510   9.092   5.093  1.00 62.02           H  
ATOM   1809  HG3 PRO A 145       7.418   9.881   6.421  1.00 62.02           H  
ATOM   1810  HD2 PRO A 145       4.772   9.302   6.618  1.00 62.02           H  
ATOM   1811  HD3 PRO A 145       5.441  10.796   7.341  1.00 62.02           H  
ATOM   1812  N   ALA A 146       4.806  11.875   2.075  1.00 57.62           N  
ATOM   1813  CA  ALA A 146       4.364  11.491   0.742  1.00 57.62           C  
ATOM   1814  C   ALA A 146       5.199  10.309   0.210  1.00 57.62           C  
ATOM   1815  O   ALA A 146       6.433  10.326   0.320  1.00 57.62           O  
ATOM   1816  CB  ALA A 146       4.441  12.704  -0.194  1.00 57.62           C  
ATOM   1817  H   ALA A 146       4.962  12.856   2.258  1.00 57.62           H  
ATOM   1818  HA  ALA A 146       3.318  11.198   0.832  1.00 57.62           H  
ATOM   1819  HB1 ALA A 146       4.083  12.423  -1.184  1.00 57.62           H  
ATOM   1820  HB2 ALA A 146       5.471  13.049  -0.274  1.00 57.62           H  
ATOM   1821  HB3 ALA A 146       3.815  13.509   0.190  1.00 57.62           H  
ATOM   1822  N   PRO A 147       4.557   9.273  -0.356  1.00 59.05           N  
ATOM   1823  CA  PRO A 147       5.265   8.102  -0.848  1.00 59.05           C  
ATOM   1824  C   PRO A 147       6.166   8.498  -2.018  1.00 59.05           C  
ATOM   1825  O   PRO A 147       5.692   8.758  -3.106  1.00 59.05           O  
ATOM   1826  CB  PRO A 147       4.168   7.102  -1.242  1.00 59.05           C  
ATOM   1827  CG  PRO A 147       2.930   7.961  -1.496  1.00 59.05           C  
ATOM   1828  CD  PRO A 147       3.119   9.138  -0.545  1.00 59.05           C  
ATOM   1829  HA  PRO A 147       5.873   7.672  -0.052  1.00 59.05           H  
ATOM   1830  HB2 PRO A 147       3.962   6.446  -0.397  1.00 59.05           H  
ATOM   1831  HB3 PRO A 147       4.438   6.508  -2.116  1.00 59.05           H  
ATOM   1832  HG2 PRO A 147       2.010   7.416  -1.284  1.00 59.05           H  
ATOM   1833  HG3 PRO A 147       2.932   8.314  -2.528  1.00 59.05           H  
ATOM   1834  HD2 PRO A 147       2.649   8.915   0.413  1.00 59.05           H  
ATOM   1835  HD3 PRO A 147       2.685  10.037  -0.981  1.00 59.05           H  
ATOM   1836  N   VAL A 148       7.482   8.548  -1.833  1.00 53.04           N  
ATOM   1837  CA  VAL A 148       8.392   9.017  -2.890  1.00 53.04           C  
ATOM   1838  C   VAL A 148       8.311   8.108  -4.127  1.00 53.04           C  
ATOM   1839  O   VAL A 148       8.771   6.966  -4.093  1.00 53.04           O  
ATOM   1840  CB  VAL A 148       9.834   9.121  -2.358  1.00 53.04           C  
ATOM   1841  CG1 VAL A 148      10.799   9.632  -3.434  1.00 53.04           C  
ATOM   1842  CG2 VAL A 148       9.921  10.077  -1.159  1.00 53.04           C  
ATOM   1843  H   VAL A 148       7.824   8.460  -0.886  1.00 53.04           H  
ATOM   1844  HA  VAL A 148       8.071  10.015  -3.187  1.00 53.04           H  
ATOM   1845  HB  VAL A 148      10.172   8.138  -2.031  1.00 53.04           H  
ATOM   1846 HG11 VAL A 148      10.458  10.595  -3.815  1.00 53.04           H  
ATOM   1847 HG12 VAL A 148      11.799   9.739  -3.015  1.00 53.04           H  
ATOM   1848 HG13 VAL A 148      10.840   8.912  -4.251  1.00 53.04           H  
ATOM   1849 HG21 VAL A 148      10.953  10.163  -0.819  1.00 53.04           H  
ATOM   1850 HG22 VAL A 148       9.317   9.711  -0.329  1.00 53.04           H  
ATOM   1851 HG23 VAL A 148       9.554  11.063  -1.443  1.00 53.04           H  
ATOM   1852  N   ALA A 149       7.772   8.628  -5.231  1.00 50.54           N  
ATOM   1853  CA  ALA A 149       7.897   8.041  -6.561  1.00 50.54           C  
ATOM   1854  C   ALA A 149       9.089   8.698  -7.275  1.00 50.54           C  
ATOM   1855  O   ALA A 149       8.994   9.827  -7.751  1.00 50.54           O  
ATOM   1856  CB  ALA A 149       6.569   8.215  -7.313  1.00 50.54           C  
ATOM   1857  H   ALA A 149       7.266   9.498  -5.149  1.00 50.54           H  
ATOM   1858  HA  ALA A 149       8.091   6.972  -6.477  1.00 50.54           H  
ATOM   1859  HB1 ALA A 149       5.767   7.712  -6.773  1.00 50.54           H  
ATOM   1860  HB2 ALA A 149       6.651   7.786  -8.312  1.00 50.54           H  
ATOM   1861  HB3 ALA A 149       6.323   9.273  -7.402  1.00 50.54           H  
ATOM   1862  N   LYS A 150      10.243   8.025  -7.323  1.00 43.00           N  
ATOM   1863  CA  LYS A 150      11.370   8.467  -8.156  1.00 43.00           C  
ATOM   1864  C   LYS A 150      11.275   7.792  -9.528  1.00 43.00           C  
ATOM   1865  O   LYS A 150      11.309   6.572  -9.608  1.00 43.00           O  
ATOM   1866  CB  LYS A 150      12.719   8.196  -7.461  1.00 43.00           C  
ATOM   1867  CG  LYS A 150      13.138   9.346  -6.526  1.00 43.00           C  
ATOM   1868  CD  LYS A 150      14.493   9.052  -5.865  1.00 43.00           C  
ATOM   1869  CE  LYS A 150      14.938  10.216  -4.968  1.00 43.00           C  
ATOM   1870  NZ  LYS A 150      16.282   9.960  -4.390  1.00 43.00           N1+
ATOM   1871  H   LYS A 150      10.277   7.094  -6.932  1.00 43.00           H  
ATOM   1872  HA  LYS A 150      11.297   9.541  -8.330  1.00 43.00           H  
ATOM   1873  HB2 LYS A 150      13.488   8.090  -8.226  1.00 43.00           H  
ATOM   1874  HB3 LYS A 150      12.668   7.257  -6.909  1.00 43.00           H  
ATOM   1875  HG2 LYS A 150      12.380   9.487  -5.757  1.00 43.00           H  
ATOM   1876  HG3 LYS A 150      13.219  10.264  -7.107  1.00 43.00           H  
ATOM   1877  HD2 LYS A 150      14.407   8.142  -5.272  1.00 43.00           H  
ATOM   1878  HD3 LYS A 150      15.235   8.891  -6.646  1.00 43.00           H  
ATOM   1879  HE2 LYS A 150      14.200  10.348  -4.177  1.00 43.00           H  
ATOM   1880  HE3 LYS A 150      14.954  11.127  -5.567  1.00 43.00           H  
ATOM   1881  HZ1 LYS A 150      16.280   9.106  -3.850  1.00 43.00           H  
ATOM   1882  HZ2 LYS A 150      16.573  10.724  -3.797  1.00 43.00           H  
ATOM   1883  HZ3 LYS A 150      16.964   9.851  -5.127  1.00 43.00           H  
ATOM   1884  N   GLY A 151      11.195   8.600 -10.590  1.00 40.73           N  
ATOM   1885  CA  GLY A 151      11.596   8.194 -11.944  1.00 40.73           C  
ATOM   1886  C   GLY A 151      10.568   7.482 -12.833  1.00 40.73           C  
ATOM   1887  O   GLY A 151      10.935   6.492 -13.452  1.00 40.73           O  
ATOM   1888  H   GLY A 151      11.066   9.587 -10.418  1.00 40.73           H  
ATOM   1889  HA2 GLY A 151      12.462   7.537 -11.868  1.00 40.73           H  
ATOM   1890  HA3 GLY A 151      11.915   9.086 -12.484  1.00 40.73           H  
ATOM   1891  N   TYR A 152       9.338   7.989 -12.977  1.00 45.71           N  
ATOM   1892  CA  TYR A 152       8.411   7.497 -14.012  1.00 45.71           C  
ATOM   1893  C   TYR A 152       7.887   8.610 -14.918  1.00 45.71           C  
ATOM   1894  O   TYR A 152       7.510   9.676 -14.437  1.00 45.71           O  
ATOM   1895  CB  TYR A 152       7.267   6.690 -13.388  1.00 45.71           C  
ATOM   1896  CG  TYR A 152       7.645   5.240 -13.188  1.00 45.71           C  
ATOM   1897  CD1 TYR A 152       7.491   4.332 -14.254  1.00 45.71           C  
ATOM   1898  CD2 TYR A 152       8.208   4.812 -11.971  1.00 45.71           C  
ATOM   1899  CE1 TYR A 152       7.874   2.988 -14.099  1.00 45.71           C  
ATOM   1900  CE2 TYR A 152       8.574   3.464 -11.813  1.00 45.71           C  
ATOM   1901  CZ  TYR A 152       8.398   2.548 -12.870  1.00 45.71           C  
ATOM   1902  OH  TYR A 152       8.684   1.234 -12.695  1.00 45.71           O  
ATOM   1903  H   TYR A 152       9.077   8.830 -12.481  1.00 45.71           H  
ATOM   1904  HA  TYR A 152       8.946   6.813 -14.671  1.00 45.71           H  
ATOM   1905  HB2 TYR A 152       6.404   6.721 -14.054  1.00 45.71           H  
ATOM   1906  HB3 TYR A 152       6.963   7.137 -12.441  1.00 45.71           H  
ATOM   1907  HD1 TYR A 152       7.076   4.662 -15.196  1.00 45.71           H  
ATOM   1908  HD2 TYR A 152       8.372   5.518 -11.171  1.00 45.71           H  
ATOM   1909  HE1 TYR A 152       7.745   2.279 -14.904  1.00 45.71           H  
ATOM   1910  HE2 TYR A 152       9.015   3.120 -10.889  1.00 45.71           H  
ATOM   1911  HH  TYR A 152       8.540   0.988 -11.778  1.00 45.71           H  
ATOM   1912  N   SER A 153       7.850   8.335 -16.227  1.00 40.06           N  
ATOM   1913  CA  SER A 153       7.217   9.181 -17.239  1.00 40.06           C  
ATOM   1914  C   SER A 153       5.754   8.785 -17.447  1.00 40.06           C  
ATOM   1915  O   SER A 153       5.459   7.614 -17.685  1.00 40.06           O  
ATOM   1916  CB  SER A 153       7.976   9.114 -18.575  1.00 40.06           C  
ATOM   1917  OG  SER A 153       7.842   7.859 -19.213  1.00 40.06           O  
ATOM   1918  H   SER A 153       8.174   7.431 -16.539  1.00 40.06           H  
ATOM   1919  HA  SER A 153       7.248  10.215 -16.896  1.00 40.06           H  
ATOM   1920  HB2 SER A 153       7.577   9.882 -19.238  1.00 40.06           H  
ATOM   1921  HB3 SER A 153       9.032   9.325 -18.407  1.00 40.06           H  
ATOM   1922  HG  SER A 153       6.946   7.535 -19.089  1.00 40.06           H  
ATOM   1923  N   GLY A 154       4.860   9.773 -17.442  1.00 33.04           N  
ATOM   1924  CA  GLY A 154       3.566   9.711 -18.125  1.00 33.04           C  
ATOM   1925  C   GLY A 154       2.425   9.096 -17.319  1.00 33.04           C  
ATOM   1926  O   GLY A 154       1.687   9.822 -16.667  1.00 33.04           O  
ATOM   1927  H   GLY A 154       5.149  10.679 -17.102  1.00 33.04           H  
ATOM   1928  HA2 GLY A 154       3.264  10.723 -18.395  1.00 33.04           H  
ATOM   1929  HA3 GLY A 154       3.670   9.144 -19.050  1.00 33.04           H  
ATOM   1930  N   GLU A 155       2.255   7.774 -17.358  1.00 35.33           N  
ATOM   1931  CA  GLU A 155       0.995   7.133 -16.925  1.00 35.33           C  
ATOM   1932  C   GLU A 155       0.891   6.876 -15.414  1.00 35.33           C  
ATOM   1933  O   GLU A 155      -0.189   6.942 -14.836  1.00 35.33           O  
ATOM   1934  CB  GLU A 155       0.797   5.825 -17.705  1.00 35.33           C  
ATOM   1935  CG  GLU A 155       0.133   6.075 -19.064  1.00 35.33           C  
ATOM   1936  CD  GLU A 155       0.057   4.781 -19.881  1.00 35.33           C  
ATOM   1937  OE1 GLU A 155      -1.061   4.246 -20.056  1.00 35.33           O  
ATOM   1938  OE2 GLU A 155       1.142   4.327 -20.309  1.00 35.33           O1-
ATOM   1939  H   GLU A 155       2.889   7.226 -17.922  1.00 35.33           H  
ATOM   1940  HA  GLU A 155       0.157   7.789 -17.164  1.00 35.33           H  
ATOM   1941  HB2 GLU A 155       0.149   5.160 -17.135  1.00 35.33           H  
ATOM   1942  HB3 GLU A 155       1.760   5.329 -17.834  1.00 35.33           H  
ATOM   1943  HG2 GLU A 155      -0.865   6.483 -18.904  1.00 35.33           H  
ATOM   1944  HG3 GLU A 155       0.715   6.814 -19.614  1.00 35.33           H  
ATOM   1945  N   ILE A 156       2.006   6.628 -14.722  1.00 41.31           N  
ATOM   1946  CA  ILE A 156       1.996   6.381 -13.263  1.00 41.31           C  
ATOM   1947  C   ILE A 156       2.055   7.701 -12.472  1.00 41.31           C  
ATOM   1948  O   ILE A 156       1.695   7.768 -11.293  1.00 41.31           O  
ATOM   1949  CB  ILE A 156       3.111   5.380 -12.886  1.00 41.31           C  
ATOM   1950  CG1 ILE A 156       2.959   4.076 -13.711  1.00 41.31           C  
ATOM   1951  CG2 ILE A 156       3.077   5.069 -11.381  1.00 41.31           C  
ATOM   1952  CD1 ILE A 156       3.983   2.978 -13.393  1.00 41.31           C  
ATOM   1953  H   ILE A 156       2.870   6.557 -15.241  1.00 41.31           H  
ATOM   1954  HA  ILE A 156       1.047   5.914 -13.002  1.00 41.31           H  
ATOM   1955  HB  ILE A 156       4.077   5.827 -13.122  1.00 41.31           H  
ATOM   1956 HG12 ILE A 156       1.959   3.668 -13.563  1.00 41.31           H  
ATOM   1957 HG13 ILE A 156       3.070   4.306 -14.771  1.00 41.31           H  
ATOM   1958 HG21 ILE A 156       2.112   4.646 -11.102  1.00 41.31           H  
ATOM   1959 HG22 ILE A 156       3.877   4.369 -11.141  1.00 41.31           H  
ATOM   1960 HG23 ILE A 156       3.272   5.965 -10.791  1.00 41.31           H  
ATOM   1961 HD11 ILE A 156       3.924   2.200 -14.154  1.00 41.31           H  
ATOM   1962 HD12 ILE A 156       4.989   3.397 -13.390  1.00 41.31           H  
ATOM   1963 HD13 ILE A 156       3.771   2.525 -12.425  1.00 41.31           H  
ATOM   1964  N   GLN A 157       2.459   8.784 -13.136  1.00 35.61           N  
ATOM   1965  CA  GLN A 157       2.485  10.121 -12.556  1.00 35.61           C  
ATOM   1966  C   GLN A 157       1.063  10.636 -12.283  1.00 35.61           C  
ATOM   1967  O   GLN A 157       0.870  11.332 -11.291  1.00 35.61           O  
ATOM   1968  CB  GLN A 157       3.307  11.028 -13.483  1.00 35.61           C  
ATOM   1969  CG  GLN A 157       4.019  12.162 -12.733  1.00 35.61           C  
ATOM   1970  CD  GLN A 157       5.101  12.832 -13.582  1.00 35.61           C  
ATOM   1971  NE2 GLN A 157       5.841  13.765 -13.025  1.00 35.61           N  
ATOM   1972  OE1 GLN A 157       5.321  12.537 -14.747  1.00 35.61           O  
ATOM   1973  H   GLN A 157       2.638   8.694 -14.126  1.00 35.61           H  
ATOM   1974  HA  GLN A 157       2.995  10.052 -11.596  1.00 35.61           H  
ATOM   1975  HB2 GLN A 157       4.076  10.418 -13.957  1.00 35.61           H  
ATOM   1976  HB3 GLN A 157       2.672  11.438 -14.268  1.00 35.61           H  
ATOM   1977  HG2 GLN A 157       3.288  12.910 -12.428  1.00 35.61           H  
ATOM   1978  HG3 GLN A 157       4.497  11.761 -11.839  1.00 35.61           H  
ATOM   1979 HE21 GLN A 157       5.636  14.093 -12.092  1.00 35.61           H  
ATOM   1980 HE22 GLN A 157       6.509  14.206 -13.640  1.00 35.61           H  
ATOM   1981  N   GLU A 158       0.056  10.202 -13.053  1.00 34.44           N  
ATOM   1982  CA  GLU A 158      -1.358  10.473 -12.755  1.00 34.44           C  
ATOM   1983  C   GLU A 158      -1.829   9.796 -11.463  1.00 34.44           C  
ATOM   1984  O   GLU A 158      -2.534  10.427 -10.680  1.00 34.44           O  
ATOM   1985  CB  GLU A 158      -2.265  10.027 -13.909  1.00 34.44           C  
ATOM   1986  CG  GLU A 158      -2.245  11.014 -15.083  1.00 34.44           C  
ATOM   1987  CD  GLU A 158      -3.362  10.718 -16.097  1.00 34.44           C  
ATOM   1988  OE1 GLU A 158      -3.849  11.694 -16.711  1.00 34.44           O  
ATOM   1989  OE2 GLU A 158      -3.731   9.530 -16.233  1.00 34.44           O1-
ATOM   1990  H   GLU A 158       0.260   9.666 -13.884  1.00 34.44           H  
ATOM   1991  HA  GLU A 158      -1.494  11.545 -12.614  1.00 34.44           H  
ATOM   1992  HB2 GLU A 158      -3.287   9.978 -13.534  1.00 34.44           H  
ATOM   1993  HB3 GLU A 158      -1.973   9.032 -14.244  1.00 34.44           H  
ATOM   1994  HG2 GLU A 158      -2.372  12.023 -14.691  1.00 34.44           H  
ATOM   1995  HG3 GLU A 158      -1.274  10.962 -15.576  1.00 34.44           H  
ATOM   1996  N   ALA A 159      -1.393   8.563 -11.175  1.00 36.77           N  
ATOM   1997  CA  ALA A 159      -1.703   7.896  -9.907  1.00 36.77           C  
ATOM   1998  C   ALA A 159      -1.032   8.602  -8.712  1.00 36.77           C  
ATOM   1999  O   ALA A 159      -1.629   8.730  -7.644  1.00 36.77           O  
ATOM   2000  CB  ALA A 159      -1.293   6.420 -10.005  1.00 36.77           C  
ATOM   2001  H   ALA A 159      -0.823   8.084 -11.857  1.00 36.77           H  
ATOM   2002  HA  ALA A 159      -2.780   7.939  -9.746  1.00 36.77           H  
ATOM   2003  HB1 ALA A 159      -1.809   5.952 -10.843  1.00 36.77           H  
ATOM   2004  HB2 ALA A 159      -1.574   5.906  -9.086  1.00 36.77           H  
ATOM   2005  HB3 ALA A 159      -0.216   6.334 -10.149  1.00 36.77           H  
ATOM   2006  N   TYR A 160       0.191   9.111  -8.899  1.00 36.58           N  
ATOM   2007  CA  TYR A 160       0.935   9.831  -7.863  1.00 36.58           C  
ATOM   2008  C   TYR A 160       0.424  11.265  -7.627  1.00 36.58           C  
ATOM   2009  O   TYR A 160       0.245  11.679  -6.482  1.00 36.58           O  
ATOM   2010  CB  TYR A 160       2.428   9.809  -8.221  1.00 36.58           C  
ATOM   2011  CG  TYR A 160       3.309  10.373  -7.127  1.00 36.58           C  
ATOM   2012  CD1 TYR A 160       4.041  11.560  -7.323  1.00 36.58           C  
ATOM   2013  CD2 TYR A 160       3.323   9.744  -5.872  1.00 36.58           C  
ATOM   2014  CE1 TYR A 160       4.830  12.091  -6.282  1.00 36.58           C  
ATOM   2015  CE2 TYR A 160       4.041  10.322  -4.817  1.00 36.58           C  
ATOM   2016  CZ  TYR A 160       4.846  11.456  -5.023  1.00 36.58           C  
ATOM   2017  OH  TYR A 160       5.605  11.955  -4.010  1.00 36.58           O  
ATOM   2018  H   TYR A 160       0.629   8.959  -9.796  1.00 36.58           H  
ATOM   2019  HA  TYR A 160       0.803   9.297  -6.922  1.00 36.58           H  
ATOM   2020  HB2 TYR A 160       2.732   8.779  -8.406  1.00 36.58           H  
ATOM   2021  HB3 TYR A 160       2.583  10.371  -9.143  1.00 36.58           H  
ATOM   2022  HD1 TYR A 160       4.002  12.062  -8.279  1.00 36.58           H  
ATOM   2023  HD2 TYR A 160       2.718   8.867  -5.692  1.00 36.58           H  
ATOM   2024  HE1 TYR A 160       5.405  12.990  -6.447  1.00 36.58           H  
ATOM   2025  HE2 TYR A 160       3.920   9.936  -3.816  1.00 36.58           H  
ATOM   2026  HH  TYR A 160       6.009  12.790  -4.258  1.00 36.58           H  
ATOM   2027  N   MET A 161       0.124  12.017  -8.690  1.00 32.91           N  
ATOM   2028  CA  MET A 161      -0.444  13.367  -8.581  1.00 32.91           C  
ATOM   2029  C   MET A 161      -1.914  13.336  -8.132  1.00 32.91           C  
ATOM   2030  O   MET A 161      -2.333  14.226  -7.389  1.00 32.91           O  
ATOM   2031  CB  MET A 161      -0.249  14.157  -9.886  1.00 32.91           C  
ATOM   2032  CG  MET A 161       1.233  14.489 -10.121  1.00 32.91           C  
ATOM   2033  SD  MET A 161       1.579  15.619 -11.501  1.00 32.91           S  
ATOM   2034  CE  MET A 161       1.211  17.222 -10.733  1.00 32.91           C  
ATOM   2035  H   MET A 161       0.282  11.642  -9.614  1.00 32.91           H  
ATOM   2036  HA  MET A 161       0.097  13.899  -7.798  1.00 32.91           H  
ATOM   2037  HB2 MET A 161      -0.802  15.094  -9.809  1.00 32.91           H  
ATOM   2038  HB3 MET A 161      -0.643  13.593 -10.732  1.00 32.91           H  
ATOM   2039  HG2 MET A 161       1.764  13.556 -10.312  1.00 32.91           H  
ATOM   2040  HG3 MET A 161       1.647  14.925  -9.212  1.00 32.91           H  
ATOM   2041  HE1 MET A 161       1.853  17.371  -9.864  1.00 32.91           H  
ATOM   2042  HE2 MET A 161       0.167  17.250 -10.422  1.00 32.91           H  
ATOM   2043  HE3 MET A 161       1.389  18.018 -11.455  1.00 32.91           H  
ATOM   2044  N   SER A 162      -2.667  12.277  -8.449  1.00 34.54           N  
ATOM   2045  CA  SER A 162      -4.026  12.062  -7.923  1.00 34.54           C  
ATOM   2046  C   SER A 162      -4.062  11.680  -6.440  1.00 34.54           C  
ATOM   2047  O   SER A 162      -4.989  12.064  -5.733  1.00 34.54           O  
ATOM   2048  CB  SER A 162      -4.763  10.995  -8.717  1.00 34.54           C  
ATOM   2049  OG  SER A 162      -5.079  11.469 -10.003  1.00 34.54           O  
ATOM   2050  H   SER A 162      -2.316  11.608  -9.120  1.00 34.54           H  
ATOM   2051  HA  SER A 162      -4.606  12.978  -8.041  1.00 34.54           H  
ATOM   2052  HB2 SER A 162      -5.691  10.769  -8.192  1.00 34.54           H  
ATOM   2053  HB3 SER A 162      -4.167  10.085  -8.775  1.00 34.54           H  
ATOM   2054  HG  SER A 162      -4.325  11.279 -10.566  1.00 34.54           H  
ATOM   2055  N   LEU A 163      -3.034  10.991  -5.923  1.00 34.93           N  
ATOM   2056  CA  LEU A 163      -2.862  10.772  -4.477  1.00 34.93           C  
ATOM   2057  C   LEU A 163      -2.561  12.080  -3.726  1.00 34.93           C  
ATOM   2058  O   LEU A 163      -2.976  12.232  -2.582  1.00 34.93           O  
ATOM   2059  CB  LEU A 163      -1.743   9.741  -4.237  1.00 34.93           C  
ATOM   2060  CG  LEU A 163      -2.195   8.279  -4.406  1.00 34.93           C  
ATOM   2061  CD1 LEU A 163      -0.975   7.371  -4.585  1.00 34.93           C  
ATOM   2062  CD2 LEU A 163      -2.963   7.781  -3.178  1.00 34.93           C  
ATOM   2063  H   LEU A 163      -2.337  10.619  -6.552  1.00 34.93           H  
ATOM   2064  HA  LEU A 163      -3.796  10.391  -4.063  1.00 34.93           H  
ATOM   2065  HB2 LEU A 163      -1.353   9.862  -3.226  1.00 34.93           H  
ATOM   2066  HB3 LEU A 163      -0.923   9.948  -4.925  1.00 34.93           H  
ATOM   2067  HG  LEU A 163      -2.832   8.186  -5.286  1.00 34.93           H  
ATOM   2068 HD11 LEU A 163      -0.320   7.446  -3.718  1.00 34.93           H  
ATOM   2069 HD12 LEU A 163      -0.430   7.670  -5.481  1.00 34.93           H  
ATOM   2070 HD13 LEU A 163      -1.302   6.339  -4.711  1.00 34.93           H  
ATOM   2071 HD21 LEU A 163      -2.336   7.838  -2.288  1.00 34.93           H  
ATOM   2072 HD22 LEU A 163      -3.274   6.749  -3.341  1.00 34.93           H  
ATOM   2073 HD23 LEU A 163      -3.855   8.389  -3.024  1.00 34.93           H  
ATOM   2074  N   SER A 164      -1.884  13.041  -4.367  1.00 33.96           N  
ATOM   2075  CA  SER A 164      -1.663  14.377  -3.789  1.00 33.96           C  
ATOM   2076  C   SER A 164      -2.889  15.298  -3.859  1.00 33.96           C  
ATOM   2077  O   SER A 164      -2.936  16.300  -3.151  1.00 33.96           O  
ATOM   2078  CB  SER A 164      -0.432  15.041  -4.414  1.00 33.96           C  
ATOM   2079  OG  SER A 164      -0.656  15.541  -5.720  1.00 33.96           O  
ATOM   2080  H   SER A 164      -1.505  12.829  -5.279  1.00 33.96           H  
ATOM   2081  HA  SER A 164      -1.445  14.249  -2.728  1.00 33.96           H  
ATOM   2082  HB2 SER A 164       0.385  14.319  -4.442  1.00 33.96           H  
ATOM   2083  HB3 SER A 164      -0.126  15.872  -3.780  1.00 33.96           H  
ATOM   2084  HG  SER A 164      -1.315  15.019  -6.183  1.00 33.96           H  
ATOM   2085  N   THR A 165      -3.883  14.953  -4.686  1.00 32.61           N  
ATOM   2086  CA  THR A 165      -5.116  15.735  -4.897  1.00 32.61           C  
ATOM   2087  C   THR A 165      -6.394  15.015  -4.445  1.00 32.61           C  
ATOM   2088  O   THR A 165      -7.484  15.543  -4.639  1.00 32.61           O  
ATOM   2089  CB  THR A 165      -5.224  16.243  -6.347  1.00 32.61           C  
ATOM   2090  CG2 THR A 165      -4.186  17.321  -6.657  1.00 32.61           C  
ATOM   2091  OG1 THR A 165      -4.998  15.207  -7.267  1.00 32.61           O  
ATOM   2092  H   THR A 165      -3.788  14.105  -5.226  1.00 32.61           H  
ATOM   2093  HA  THR A 165      -5.074  16.622  -4.265  1.00 32.61           H  
ATOM   2094  HB  THR A 165      -6.215  16.664  -6.516  1.00 32.61           H  
ATOM   2095  HG1 THR A 165      -4.051  15.057  -7.318  1.00 32.61           H  
ATOM   2096 HG21 THR A 165      -3.176  16.935  -6.518  1.00 32.61           H  
ATOM   2097 HG22 THR A 165      -4.308  17.654  -7.688  1.00 32.61           H  
ATOM   2098 HG23 THR A 165      -4.337  18.173  -5.993  1.00 32.61           H  
ATOM   2099  N   GLY A 166      -6.279  13.859  -3.775  1.00 33.03           N  
ATOM   2100  CA  GLY A 166      -7.402  13.210  -3.088  1.00 33.03           C  
ATOM   2101  C   GLY A 166      -8.428  12.540  -4.006  1.00 33.03           C  
ATOM   2102  O   GLY A 166      -9.620  12.566  -3.717  1.00 33.03           O  
ATOM   2103  H   GLY A 166      -5.360  13.454  -3.670  1.00 33.03           H  
ATOM   2104  HA2 GLY A 166      -7.929  13.944  -2.479  1.00 33.03           H  
ATOM   2105  HA3 GLY A 166      -7.008  12.444  -2.420  1.00 33.03           H  
ATOM   2106  N   SER A 167      -8.029  11.927  -5.124  1.00 31.62           N  
ATOM   2107  CA  SER A 167      -9.001  11.149  -5.904  1.00 31.62           C  
ATOM   2108  C   SER A 167      -8.370  10.011  -6.692  1.00 31.62           C  
ATOM   2109  O   SER A 167      -7.874  10.199  -7.796  1.00 31.62           O  
ATOM   2110  CB  SER A 167      -9.834  12.076  -6.807  1.00 31.62           C  
ATOM   2111  OG  SER A 167     -11.204  11.808  -6.585  1.00 31.62           O  
ATOM   2112  H   SER A 167      -7.059  11.974  -5.405  1.00 31.62           H  
ATOM   2113  HA  SER A 167      -9.689  10.678  -5.202  1.00 31.62           H  
ATOM   2114  HB2 SER A 167      -9.639  13.119  -6.559  1.00 31.62           H  
ATOM   2115  HB3 SER A 167      -9.596  11.924  -7.860  1.00 31.62           H  
ATOM   2116  HG  SER A 167     -11.412  12.155  -5.714  1.00 31.62           H  
ATOM   2117  N   TYR A 168      -8.424   8.792  -6.152  1.00 38.01           N  
ATOM   2118  CA  TYR A 168      -8.259   7.601  -6.979  1.00 38.01           C  
ATOM   2119  C   TYR A 168      -9.283   6.535  -6.612  1.00 38.01           C  
ATOM   2120  O   TYR A 168      -9.325   6.047  -5.486  1.00 38.01           O  
ATOM   2121  CB  TYR A 168      -6.821   7.065  -6.947  1.00 38.01           C  
ATOM   2122  CG  TYR A 168      -6.393   6.517  -8.297  1.00 38.01           C  
ATOM   2123  CD1 TYR A 168      -6.545   5.153  -8.614  1.00 38.01           C  
ATOM   2124  CD2 TYR A 168      -5.894   7.408  -9.266  1.00 38.01           C  
ATOM   2125  CE1 TYR A 168      -6.170   4.683  -9.889  1.00 38.01           C  
ATOM   2126  CE2 TYR A 168      -5.509   6.943 -10.537  1.00 38.01           C  
ATOM   2127  CZ  TYR A 168      -5.645   5.574 -10.850  1.00 38.01           C  
ATOM   2128  OH  TYR A 168      -5.280   5.111 -12.075  1.00 38.01           O  
ATOM   2129  H   TYR A 168      -8.825   8.679  -5.232  1.00 38.01           H  
ATOM   2130  HA  TYR A 168      -8.459   7.889  -8.011  1.00 38.01           H  
ATOM   2131  HB2 TYR A 168      -6.141   7.876  -6.686  1.00 38.01           H  
ATOM   2132  HB3 TYR A 168      -6.720   6.297  -6.180  1.00 38.01           H  
ATOM   2133  HD1 TYR A 168      -6.959   4.472  -7.886  1.00 38.01           H  
ATOM   2134  HD2 TYR A 168      -5.835   8.463  -9.044  1.00 38.01           H  
ATOM   2135  HE1 TYR A 168      -6.293   3.642 -10.150  1.00 38.01           H  
ATOM   2136  HE2 TYR A 168      -5.135   7.637 -11.276  1.00 38.01           H  
ATOM   2137  HH  TYR A 168      -4.987   5.816 -12.657  1.00 38.01           H  
ATOM   2138  N   ASN A 169     -10.069   6.136  -7.608  1.00 32.98           N  
ATOM   2139  CA  ASN A 169     -10.883   4.934  -7.572  1.00 32.98           C  
ATOM   2140  C   ASN A 169      -9.944   3.746  -7.835  1.00 32.98           C  
ATOM   2141  O   ASN A 169      -9.596   3.477  -8.985  1.00 32.98           O  
ATOM   2142  CB  ASN A 169     -12.006   5.075  -8.629  1.00 32.98           C  
ATOM   2143  CG  ASN A 169     -13.381   5.038  -7.999  1.00 32.98           C  
ATOM   2144  ND2 ASN A 169     -14.036   6.164  -7.846  1.00 32.98           N  
ATOM   2145  OD1 ASN A 169     -13.858   3.979  -7.633  1.00 32.98           O  
ATOM   2146  H   ASN A 169      -9.947   6.587  -8.504  1.00 32.98           H  
ATOM   2147  HA  ASN A 169     -11.325   4.820  -6.582  1.00 32.98           H  
ATOM   2148  HB2 ASN A 169     -11.900   6.001  -9.195  1.00 32.98           H  
ATOM   2149  HB3 ASN A 169     -11.962   4.256  -9.346  1.00 32.98           H  
ATOM   2150 HD21 ASN A 169     -13.609   7.052  -8.064  1.00 32.98           H  
ATOM   2151 HD22 ASN A 169     -14.901   6.113  -7.326  1.00 32.98           H  
ATOM   2152  N   ILE A 170      -9.501   3.033  -6.792  1.00 37.99           N  
ATOM   2153  CA  ILE A 170      -8.710   1.794  -6.942  1.00 37.99           C  
ATOM   2154  C   ILE A 170      -9.662   0.661  -7.356  1.00 37.99           C  
ATOM   2155  O   ILE A 170      -9.897  -0.313  -6.649  1.00 37.99           O  
ATOM   2156  CB  ILE A 170      -7.836   1.473  -5.704  1.00 37.99           C  
ATOM   2157  CG1 ILE A 170      -6.970   2.696  -5.314  1.00 37.99           C  
ATOM   2158  CG2 ILE A 170      -6.908   0.268  -5.991  1.00 37.99           C  
ATOM   2159  CD1 ILE A 170      -6.210   2.529  -3.997  1.00 37.99           C  
ATOM   2160  H   ILE A 170      -9.752   3.343  -5.864  1.00 37.99           H  
ATOM   2161  HA  ILE A 170      -8.021   1.941  -7.774  1.00 37.99           H  
ATOM   2162  HB  ILE A 170      -8.491   1.228  -4.868  1.00 37.99           H  
ATOM   2163 HG12 ILE A 170      -7.605   3.573  -5.192  1.00 37.99           H  
ATOM   2164 HG13 ILE A 170      -6.256   2.908  -6.110  1.00 37.99           H  
ATOM   2165 HG21 ILE A 170      -6.197   0.518  -6.778  1.00 37.99           H  
ATOM   2166 HG22 ILE A 170      -6.363  -0.012  -5.089  1.00 37.99           H  
ATOM   2167 HG23 ILE A 170      -7.479  -0.608  -6.296  1.00 37.99           H  
ATOM   2168 HD11 ILE A 170      -5.716   3.469  -3.752  1.00 37.99           H  
ATOM   2169 HD12 ILE A 170      -6.915   2.281  -3.203  1.00 37.99           H  
ATOM   2170 HD13 ILE A 170      -5.448   1.754  -4.082  1.00 37.99           H  
ATOM   2171  N   SER A 171     -10.257   0.818  -8.532  1.00 28.94           N  
ATOM   2172  CA  SER A 171     -11.088  -0.175  -9.190  1.00 28.94           C  
ATOM   2173  C   SER A 171     -10.238  -0.855 -10.252  1.00 28.94           C  
ATOM   2174  O   SER A 171     -10.275  -0.441 -11.407  1.00 28.94           O  
ATOM   2175  CB  SER A 171     -12.332   0.487  -9.795  1.00 28.94           C  
ATOM   2176  OG  SER A 171     -13.254   0.836  -8.785  1.00 28.94           O  
ATOM   2177  H   SER A 171     -10.048   1.667  -9.037  1.00 28.94           H  
ATOM   2178  HA  SER A 171     -11.425  -0.927  -8.476  1.00 28.94           H  
ATOM   2179  HB2 SER A 171     -12.050   1.372 -10.366  1.00 28.94           H  
ATOM   2180  HB3 SER A 171     -12.817  -0.222 -10.466  1.00 28.94           H  
ATOM   2181  HG  SER A 171     -13.118   1.735  -8.478  1.00 28.94           H  
ATOM   2182  N   LYS A 172      -9.441  -1.855  -9.847  1.00 31.76           N  
ATOM   2183  CA  LYS A 172      -9.083  -3.082 -10.602  1.00 31.76           C  
ATOM   2184  C   LYS A 172      -7.786  -3.694 -10.058  1.00 31.76           C  
ATOM   2185  O   LYS A 172      -6.745  -3.047 -10.037  1.00 31.76           O  
ATOM   2186  CB  LYS A 172      -8.956  -2.864 -12.129  1.00 31.76           C  
ATOM   2187  CG  LYS A 172     -10.330  -2.968 -12.836  1.00 31.76           C  
ATOM   2188  CD  LYS A 172     -10.364  -2.193 -14.160  1.00 31.76           C  
ATOM   2189  CE  LYS A 172     -11.788  -2.175 -14.730  1.00 31.76           C  
ATOM   2190  NZ  LYS A 172     -11.848  -1.443 -16.019  1.00 31.76           N1+
ATOM   2191  H   LYS A 172      -9.320  -1.901  -8.845  1.00 31.76           H  
ATOM   2192  HA  LYS A 172      -9.876  -3.811 -10.438  1.00 31.76           H  
ATOM   2193  HB2 LYS A 172      -8.312  -3.633 -12.554  1.00 31.76           H  
ATOM   2194  HB3 LYS A 172      -8.476  -1.905 -12.325  1.00 31.76           H  
ATOM   2195  HG2 LYS A 172     -10.541  -4.020 -13.032  1.00 31.76           H  
ATOM   2196  HG3 LYS A 172     -11.127  -2.602 -12.190  1.00 31.76           H  
ATOM   2197  HD2 LYS A 172      -9.679  -2.662 -14.866  1.00 31.76           H  
ATOM   2198  HD3 LYS A 172     -10.039  -1.168 -13.980  1.00 31.76           H  
ATOM   2199  HE2 LYS A 172     -12.126  -3.203 -14.862  1.00 31.76           H  
ATOM   2200  HE3 LYS A 172     -12.441  -1.697 -13.999  1.00 31.76           H  
ATOM   2201  HZ1 LYS A 172     -11.246  -1.874 -16.707  1.00 31.76           H  
ATOM   2202  HZ2 LYS A 172     -11.541  -0.489 -15.887  1.00 31.76           H  
ATOM   2203  HZ3 LYS A 172     -12.792  -1.421 -16.377  1.00 31.76           H  
ATOM   2204  N   ASN A 173      -7.867  -4.984  -9.725  1.00 29.13           N  
ATOM   2205  CA  ASN A 173      -6.815  -5.883  -9.220  1.00 29.13           C  
ATOM   2206  C   ASN A 173      -6.657  -5.991  -7.697  1.00 29.13           C  
ATOM   2207  O   ASN A 173      -5.541  -6.081  -7.191  1.00 29.13           O  
ATOM   2208  CB  ASN A 173      -5.482  -5.743  -9.976  1.00 29.13           C  
ATOM   2209  CG  ASN A 173      -5.657  -5.897 -11.466  1.00 29.13           C  
ATOM   2210  ND2 ASN A 173      -5.243  -4.926 -12.243  1.00 29.13           N  
ATOM   2211  OD1 ASN A 173      -6.189  -6.881 -11.945  1.00 29.13           O  
ATOM   2212  H   ASN A 173      -8.769  -5.413  -9.871  1.00 29.13           H  
ATOM   2213  HA  ASN A 173      -7.165  -6.880  -9.488  1.00 29.13           H  
ATOM   2214  HB2 ASN A 173      -4.803  -6.533  -9.652  1.00 29.13           H  
ATOM   2215  HB3 ASN A 173      -5.008  -4.791  -9.736  1.00 29.13           H  
ATOM   2216 HD21 ASN A 173      -4.970  -4.047 -11.827  1.00 29.13           H  
ATOM   2217 HD22 ASN A 173      -5.395  -5.044 -13.234  1.00 29.13           H  
ATOM   2218  N   ILE A 174      -7.772  -6.096  -6.972  1.00 31.70           N  
ATOM   2219  CA  ILE A 174      -7.774  -6.806  -5.688  1.00 31.70           C  
ATOM   2220  C   ILE A 174      -8.322  -8.208  -5.965  1.00 31.70           C  
ATOM   2221  O   ILE A 174      -9.521  -8.378  -6.172  1.00 31.70           O  
ATOM   2222  CB  ILE A 174      -8.553  -6.049  -4.588  1.00 31.70           C  
ATOM   2223  CG1 ILE A 174      -8.065  -4.585  -4.460  1.00 31.70           C  
ATOM   2224  CG2 ILE A 174      -8.355  -6.805  -3.261  1.00 31.70           C  
ATOM   2225  CD1 ILE A 174      -8.860  -3.738  -3.459  1.00 31.70           C  
ATOM   2226  H   ILE A 174      -8.667  -5.985  -7.427  1.00 31.70           H  
ATOM   2227  HA  ILE A 174      -6.751  -6.914  -5.325  1.00 31.70           H  
ATOM   2228  HB  ILE A 174      -9.614  -6.040  -4.840  1.00 31.70           H  
ATOM   2229 HG12 ILE A 174      -7.013  -4.575  -4.176  1.00 31.70           H  
ATOM   2230 HG13 ILE A 174      -8.156  -4.088  -5.426  1.00 31.70           H  
ATOM   2231 HG21 ILE A 174      -7.297  -6.854  -3.004  1.00 31.70           H  
ATOM   2232 HG22 ILE A 174      -8.753  -7.818  -3.331  1.00 31.70           H  
ATOM   2233 HG23 ILE A 174      -8.881  -6.303  -2.449  1.00 31.70           H  
ATOM   2234 HD11 ILE A 174      -8.672  -4.072  -2.438  1.00 31.70           H  
ATOM   2235 HD12 ILE A 174      -9.926  -3.803  -3.677  1.00 31.70           H  
ATOM   2236 HD13 ILE A 174      -8.544  -2.698  -3.541  1.00 31.70           H  
ATOM   2237  N   ILE A 175      -7.440  -9.208  -6.032  1.00 26.74           N  
ATOM   2238  CA  ILE A 175      -7.862 -10.609  -5.954  1.00 26.74           C  
ATOM   2239  C   ILE A 175      -8.000 -10.905  -4.463  1.00 26.74           C  
ATOM   2240  O   ILE A 175      -7.004 -11.098  -3.768  1.00 26.74           O  
ATOM   2241  CB  ILE A 175      -6.892 -11.572  -6.681  1.00 26.74           C  
ATOM   2242  CG1 ILE A 175      -6.761 -11.187  -8.174  1.00 26.74           C  
ATOM   2243  CG2 ILE A 175      -7.398 -13.023  -6.538  1.00 26.74           C  
ATOM   2244  CD1 ILE A 175      -5.761 -12.043  -8.964  1.00 26.74           C  
ATOM   2245  H   ILE A 175      -6.466  -9.003  -5.861  1.00 26.74           H  
ATOM   2246  HA  ILE A 175      -8.842 -10.724  -6.418  1.00 26.74           H  
ATOM   2247  HB  ILE A 175      -5.909 -11.498  -6.216  1.00 26.74           H  
ATOM   2248 HG12 ILE A 175      -7.738 -11.256  -8.653  1.00 26.74           H  
ATOM   2249 HG13 ILE A 175      -6.424 -10.153  -8.247  1.00 26.74           H  
ATOM   2250 HG21 ILE A 175      -7.498 -13.293  -5.487  1.00 26.74           H  
ATOM   2251 HG22 ILE A 175      -8.366 -13.138  -7.025  1.00 26.74           H  
ATOM   2252 HG23 ILE A 175      -6.687 -13.721  -6.980  1.00 26.74           H  
ATOM   2253 HD11 ILE A 175      -5.631 -11.615  -9.958  1.00 26.74           H  
ATOM   2254 HD12 ILE A 175      -6.132 -13.062  -9.074  1.00 26.74           H  
ATOM   2255 HD13 ILE A 175      -4.798 -12.056  -8.454  1.00 26.74           H  
ATOM   2256  N   PHE A 176      -9.232 -10.878  -3.964  1.00 26.27           N  
ATOM   2257  CA  PHE A 176      -9.544 -11.402  -2.642  1.00 26.27           C  
ATOM   2258  C   PHE A 176      -9.422 -12.926  -2.716  1.00 26.27           C  
ATOM   2259  O   PHE A 176     -10.224 -13.577  -3.383  1.00 26.27           O  
ATOM   2260  CB  PHE A 176     -10.954 -10.958  -2.218  1.00 26.27           C  
ATOM   2261  CG  PHE A 176     -11.102  -9.463  -2.001  1.00 26.27           C  
ATOM   2262  CD1 PHE A 176     -10.790  -8.901  -0.748  1.00 26.27           C  
ATOM   2263  CD2 PHE A 176     -11.551  -8.629  -3.044  1.00 26.27           C  
ATOM   2264  CE1 PHE A 176     -10.927  -7.518  -0.536  1.00 26.27           C  
ATOM   2265  CE2 PHE A 176     -11.693  -7.246  -2.832  1.00 26.27           C  
ATOM   2266  CZ  PHE A 176     -11.384  -6.689  -1.578  1.00 26.27           C  
ATOM   2267  H   PHE A 176     -10.002 -10.652  -4.577  1.00 26.27           H  
ATOM   2268  HA  PHE A 176      -8.828 -11.024  -1.912  1.00 26.27           H  
ATOM   2269  HB2 PHE A 176     -11.675 -11.283  -2.968  1.00 26.27           H  
ATOM   2270  HB3 PHE A 176     -11.208 -11.466  -1.288  1.00 26.27           H  
ATOM   2271  HD1 PHE A 176     -10.443  -9.531   0.058  1.00 26.27           H  
ATOM   2272  HD2 PHE A 176     -11.788  -9.050  -4.009  1.00 26.27           H  
ATOM   2273  HE1 PHE A 176     -10.673  -7.103   0.428  1.00 26.27           H  
ATOM   2274  HE2 PHE A 176     -12.036  -6.612  -3.636  1.00 26.27           H  
ATOM   2275  HZ  PHE A 176     -11.481  -5.625  -1.423  1.00 26.27           H  
ATOM   2276  N   ALA A 177      -8.409 -13.500  -2.071  1.00 24.65           N  
ATOM   2277  CA  ALA A 177      -8.440 -14.921  -1.757  1.00 24.65           C  
ATOM   2278  C   ALA A 177      -9.399 -15.079  -0.568  1.00 24.65           C  
ATOM   2279  O   ALA A 177      -9.054 -14.698   0.549  1.00 24.65           O  
ATOM   2280  CB  ALA A 177      -7.015 -15.420  -1.491  1.00 24.65           C  
ATOM   2281  H   ALA A 177      -7.759 -12.919  -1.560  1.00 24.65           H  
ATOM   2282  HA  ALA A 177      -8.839 -15.484  -2.601  1.00 24.65           H  
ATOM   2283  HB1 ALA A 177      -7.047 -16.482  -1.248  1.00 24.65           H  
ATOM   2284  HB2 ALA A 177      -6.582 -14.879  -0.649  1.00 24.65           H  
ATOM   2285  HB3 ALA A 177      -6.399 -15.272  -2.378  1.00 24.65           H  
ATOM   2286  N   SER A 178     -10.632 -15.504  -0.861  1.00 25.41           N  
ATOM   2287  CA  SER A 178     -11.628 -15.918   0.140  1.00 25.41           C  
ATOM   2288  C   SER A 178     -11.342 -17.333   0.625  1.00 25.41           C  
ATOM   2289  O   SER A 178     -10.855 -18.133  -0.207  1.00 25.41           O  
ATOM   2290  CB  SER A 178     -13.045 -15.863  -0.425  1.00 25.41           C  
ATOM   2291  OG  SER A 178     -13.244 -14.568  -0.949  1.00 25.41           O  
ATOM   2292  OXT SER A 178     -11.654 -17.573   1.806  1.00 25.41           O1-
ATOM   2293  H   SER A 178     -10.796 -15.826  -1.804  1.00 25.41           H  
ATOM   2294  HA  SER A 178     -11.567 -15.279   1.021  1.00 25.41           H  
ATOM   2295  HB2 SER A 178     -13.765 -16.074   0.365  1.00 25.41           H  
ATOM   2296  HB3 SER A 178     -13.150 -16.609  -1.213  1.00 25.41           H  
ATOM   2297  HG  SER A 178     -12.358 -14.231  -1.096  1.00 25.41           H  
END
