# Supplementary material for: The structural landscape and diversity of Pyricularia oryzae MAX effectors revisited
Source: PLoS Pathog. 2024 May 6;20(5):e1012176. doi: 10.1371/journal.ppat.1012176 (PMC11132498; doi:10.1371/journal.ppat.1012176)
Supplement: S1 File — (ZIP) [file ppat.1012176.s018.zip › Supplementary_Data/MAX80.pdb]

ATOM      1  N   ALA A  23      12.872 -19.401   8.568  1.00 34.80           N  
ATOM      2  CA  ALA A  23      12.721 -18.793   7.256  1.00 34.80           C  
ATOM      3  C   ALA A  23      12.417 -17.307   7.457  1.00 34.80           C  
ATOM      4  O   ALA A  23      11.419 -16.996   8.096  1.00 34.80           O  
ATOM      5  CB  ALA A  23      11.579 -19.517   6.530  1.00 34.80           C  
ATOM      6  H   ALA A  23      12.041 -19.837   8.942  1.00 34.80           H  
ATOM      7  HA  ALA A  23      13.641 -18.896   6.680  1.00 34.80           H  
ATOM      8  HB1 ALA A  23      11.434 -19.067   5.548  1.00 34.80           H  
ATOM      9  HB2 ALA A  23      11.826 -20.571   6.401  1.00 34.80           H  
ATOM     10  HB3 ALA A  23      10.651 -19.423   7.095  1.00 34.80           H  
ATOM     11  N   ASP A  24      13.265 -16.422   6.946  1.00 39.31           N  
ATOM     12  CA  ASP A  24      12.914 -15.018   6.772  1.00 39.31           C  
ATOM     13  C   ASP A  24      13.501 -14.534   5.448  1.00 39.31           C  
ATOM     14  O   ASP A  24      14.553 -14.996   5.002  1.00 39.31           O  
ATOM     15  CB  ASP A  24      13.286 -14.155   7.986  1.00 39.31           C  
ATOM     16  CG  ASP A  24      12.060 -13.338   8.401  1.00 39.31           C  
ATOM     17  OD1 ASP A  24      11.693 -12.440   7.612  1.00 39.31           O  
ATOM     18  OD2 ASP A  24      11.462 -13.673   9.447  1.00 39.31           O1-
ATOM     19  H   ASP A  24      14.104 -16.724   6.473  1.00 39.31           H  
ATOM     20  HA  ASP A  24      11.830 -14.969   6.668  1.00 39.31           H  
ATOM     21  HB2 ASP A  24      14.110 -13.488   7.734  1.00 39.31           H  
ATOM     22  HB3 ASP A  24      13.600 -14.787   8.817  1.00 39.31           H  
ATOM     23  N   ALA A  25      12.697 -13.746   4.755  1.00 41.78           N  
ATOM     24  CA  ALA A  25      12.576 -13.729   3.311  1.00 41.78           C  
ATOM     25  C   ALA A  25      13.867 -13.347   2.574  1.00 41.78           C  
ATOM     26  O   ALA A  25      14.489 -12.323   2.840  1.00 41.78           O  
ATOM     27  CB  ALA A  25      11.427 -12.776   2.985  1.00 41.78           C  
ATOM     28  H   ALA A  25      11.987 -13.258   5.283  1.00 41.78           H  
ATOM     29  HA  ALA A  25      12.286 -14.730   2.989  1.00 41.78           H  
ATOM     30  HB1 ALA A  25      11.673 -11.771   3.327  1.00 41.78           H  
ATOM     31  HB2 ALA A  25      10.512 -13.107   3.476  1.00 41.78           H  
ATOM     32  HB3 ALA A  25      11.265 -12.748   1.907  1.00 41.78           H  
ATOM     33  N   THR A  26      14.218 -14.160   1.579  1.00 38.87           N  
ATOM     34  CA  THR A  26      15.193 -13.834   0.540  1.00 38.87           C  
ATOM     35  C   THR A  26      14.840 -12.470  -0.073  1.00 38.87           C  
ATOM     36  O   THR A  26      13.777 -12.367  -0.691  1.00 38.87           O  
ATOM     37  CB  THR A  26      15.127 -14.919  -0.552  1.00 38.87           C  
ATOM     38  CG2 THR A  26      16.272 -14.839  -1.557  1.00 38.87           C  
ATOM     39  OG1 THR A  26      15.177 -16.201   0.041  1.00 38.87           O  
ATOM     40  H   THR A  26      13.685 -15.008   1.444  1.00 38.87           H  
ATOM     41  HA  THR A  26      16.190 -13.819   0.978  1.00 38.87           H  
ATOM     42  HB  THR A  26      14.182 -14.840  -1.090  1.00 38.87           H  
ATOM     43  HG1 THR A  26      15.985 -16.251   0.557  1.00 38.87           H  
ATOM     44 HG21 THR A  26      16.212 -13.901  -2.111  1.00 38.87           H  
ATOM     45 HG22 THR A  26      17.232 -14.889  -1.043  1.00 38.87           H  
ATOM     46 HG23 THR A  26      16.194 -15.665  -2.264  1.00 38.87           H  
ATOM     47  N   PRO A  27      15.680 -11.425   0.059  1.00 46.40           N  
ATOM     48  CA  PRO A  27      15.495 -10.212  -0.721  1.00 46.40           C  
ATOM     49  C   PRO A  27      15.668 -10.598  -2.191  1.00 46.40           C  
ATOM     50  O   PRO A  27      16.715 -11.111  -2.593  1.00 46.40           O  
ATOM     51  CB  PRO A  27      16.531  -9.209  -0.206  1.00 46.40           C  
ATOM     52  CG  PRO A  27      17.629 -10.089   0.392  1.00 46.40           C  
ATOM     53  CD  PRO A  27      16.893 -11.343   0.860  1.00 46.40           C  
ATOM     54  HA  PRO A  27      14.495  -9.809  -0.561  1.00 46.40           H  
ATOM     55  HB2 PRO A  27      16.912  -8.566  -0.999  1.00 46.40           H  
ATOM     56  HB3 PRO A  27      16.083  -8.608   0.586  1.00 46.40           H  
ATOM     57  HG2 PRO A  27      18.139  -9.591   1.217  1.00 46.40           H  
ATOM     58  HG3 PRO A  27      18.342 -10.357  -0.387  1.00 46.40           H  
ATOM     59  HD2 PRO A  27      16.627 -11.238   1.912  1.00 46.40           H  
ATOM     60  HD3 PRO A  27      17.533 -12.214   0.716  1.00 46.40           H  
ATOM     61  N   GLY A  28      14.600 -10.437  -2.974  1.00 39.99           N  
ATOM     62  CA  GLY A  28      14.619 -10.711  -4.406  1.00 39.99           C  
ATOM     63  C   GLY A  28      15.784  -9.974  -5.086  1.00 39.99           C  
ATOM     64  O   GLY A  28      16.133  -8.863  -4.680  1.00 39.99           O  
ATOM     65  H   GLY A  28      13.756 -10.066  -2.562  1.00 39.99           H  
ATOM     66  HA2 GLY A  28      14.721 -11.787  -4.542  1.00 39.99           H  
ATOM     67  HA3 GLY A  28      13.685 -10.382  -4.862  1.00 39.99           H  
ATOM     68  N   PRO A  29      16.428 -10.585  -6.095  1.00 44.48           N  
ATOM     69  CA  PRO A  29      17.627 -10.040  -6.712  1.00 44.48           C  
ATOM     70  C   PRO A  29      17.257  -8.793  -7.519  1.00 44.48           C  
ATOM     71  O   PRO A  29      16.674  -8.878  -8.595  1.00 44.48           O  
ATOM     72  CB  PRO A  29      18.188 -11.180  -7.569  1.00 44.48           C  
ATOM     73  CG  PRO A  29      16.944 -11.979  -7.959  1.00 44.48           C  
ATOM     74  CD  PRO A  29      16.022 -11.816  -6.752  1.00 44.48           C  
ATOM     75  HA  PRO A  29      18.354  -9.775  -5.945  1.00 44.48           H  
ATOM     76  HB2 PRO A  29      18.841 -11.803  -6.959  1.00 44.48           H  
ATOM     77  HB3 PRO A  29      18.725 -10.814  -8.444  1.00 44.48           H  
ATOM     78  HG2 PRO A  29      17.181 -13.027  -8.144  1.00 44.48           H  
ATOM     79  HG3 PRO A  29      16.479 -11.535  -8.839  1.00 44.48           H  
ATOM     80  HD2 PRO A  29      14.983 -11.769  -7.077  1.00 44.48           H  
ATOM     81  HD3 PRO A  29      16.168 -12.654  -6.070  1.00 44.48           H  
ATOM     82  N   GLY A  30      17.580  -7.622  -6.978  1.00 41.46           N  
ATOM     83  CA  GLY A  30      17.270  -6.344  -7.612  1.00 41.46           C  
ATOM     84  C   GLY A  30      17.875  -5.149  -6.889  1.00 41.46           C  
ATOM     85  O   GLY A  30      17.250  -4.099  -6.824  1.00 41.46           O  
ATOM     86  H   GLY A  30      17.844  -7.626  -6.003  1.00 41.46           H  
ATOM     87  HA2 GLY A  30      16.188  -6.213  -7.645  1.00 41.46           H  
ATOM     88  HA3 GLY A  30      17.647  -6.352  -8.635  1.00 41.46           H  
ATOM     89  N   ALA A  31      19.081  -5.309  -6.340  1.00 47.60           N  
ATOM     90  CA  ALA A  31      19.878  -4.251  -5.726  1.00 47.60           C  
ATOM     91  C   ALA A  31      20.387  -3.227  -6.766  1.00 47.60           C  
ATOM     92  O   ALA A  31      21.588  -3.080  -6.979  1.00 47.60           O  
ATOM     93  CB  ALA A  31      21.015  -4.916  -4.935  1.00 47.60           C  
ATOM     94  H   ALA A  31      19.522  -6.213  -6.437  1.00 47.60           H  
ATOM     95  HA  ALA A  31      19.247  -3.708  -5.022  1.00 47.60           H  
ATOM     96  HB1 ALA A  31      21.670  -5.469  -5.609  1.00 47.60           H  
ATOM     97  HB2 ALA A  31      20.602  -5.595  -4.189  1.00 47.60           H  
ATOM     98  HB3 ALA A  31      21.600  -4.150  -4.426  1.00 47.60           H  
ATOM     99  N   PHE A  32      19.478  -2.496  -7.414  1.00 48.64           N  
ATOM    100  CA  PHE A  32      19.796  -1.144  -7.863  1.00 48.64           C  
ATOM    101  C   PHE A  32      19.571  -0.237  -6.662  1.00 48.64           C  
ATOM    102  O   PHE A  32      18.515  -0.310  -6.042  1.00 48.64           O  
ATOM    103  CB  PHE A  32      18.953  -0.734  -9.077  1.00 48.64           C  
ATOM    104  CG  PHE A  32      19.558  -1.194 -10.386  1.00 48.64           C  
ATOM    105  CD1 PHE A  32      20.402  -0.330 -11.112  1.00 48.64           C  
ATOM    106  CD2 PHE A  32      19.326  -2.500 -10.855  1.00 48.64           C  
ATOM    107  CE1 PHE A  32      21.008  -0.771 -12.302  1.00 48.64           C  
ATOM    108  CE2 PHE A  32      19.933  -2.940 -12.045  1.00 48.64           C  
ATOM    109  CZ  PHE A  32      20.774  -2.076 -12.767  1.00 48.64           C  
ATOM    110  H   PHE A  32      18.510  -2.692  -7.205  1.00 48.64           H  
ATOM    111  HA  PHE A  32      20.846  -1.082  -8.147  1.00 48.64           H  
ATOM    112  HB2 PHE A  32      17.940  -1.121  -8.976  1.00 48.64           H  
ATOM    113  HB3 PHE A  32      18.891   0.354  -9.104  1.00 48.64           H  
ATOM    114  HD1 PHE A  32      20.595   0.670 -10.753  1.00 48.64           H  
ATOM    115  HD2 PHE A  32      18.696  -3.172 -10.291  1.00 48.64           H  
ATOM    116  HE1 PHE A  32      21.660  -0.109 -12.854  1.00 48.64           H  
ATOM    117  HE2 PHE A  32      19.760  -3.946 -12.399  1.00 48.64           H  
ATOM    118  HZ  PHE A  32      21.244  -2.417 -13.678  1.00 48.64           H  
ATOM    119  N   VAL A  33      20.565   0.583  -6.321  1.00 49.67           N  
ATOM    120  CA  VAL A  33      20.510   1.576  -5.237  1.00 49.67           C  
ATOM    121  C   VAL A  33      19.480   2.650  -5.616  1.00 49.67           C  
ATOM    122  O   VAL A  33      19.811   3.736  -6.081  1.00 49.67           O  
ATOM    123  CB  VAL A  33      21.917   2.158  -4.965  1.00 49.67           C  
ATOM    124  CG1 VAL A  33      21.928   3.082  -3.741  1.00 49.67           C  
ATOM    125  CG2 VAL A  33      22.949   1.047  -4.709  1.00 49.67           C  
ATOM    126  H   VAL A  33      21.418   0.536  -6.861  1.00 49.67           H  
ATOM    127  HA  VAL A  33      20.163   1.087  -4.327  1.00 49.67           H  
ATOM    128  HB  VAL A  33      22.249   2.724  -5.836  1.00 49.67           H  
ATOM    129 HG11 VAL A  33      21.259   3.928  -3.900  1.00 49.67           H  
ATOM    130 HG12 VAL A  33      22.933   3.472  -3.580  1.00 49.67           H  
ATOM    131 HG13 VAL A  33      21.608   2.537  -2.854  1.00 49.67           H  
ATOM    132 HG21 VAL A  33      23.914   1.491  -4.465  1.00 49.67           H  
ATOM    133 HG22 VAL A  33      23.080   0.427  -5.596  1.00 49.67           H  
ATOM    134 HG23 VAL A  33      22.625   0.421  -3.878  1.00 49.67           H  
ATOM    135  N   LYS A  34      18.204   2.282  -5.543  1.00 55.56           N  
ATOM    136  CA  LYS A  34      17.038   3.104  -5.844  1.00 55.56           C  
ATOM    137  C   LYS A  34      16.675   3.857  -4.572  1.00 55.56           C  
ATOM    138  O   LYS A  34      16.864   3.345  -3.471  1.00 55.56           O  
ATOM    139  CB  LYS A  34      15.904   2.199  -6.358  1.00 55.56           C  
ATOM    140  CG  LYS A  34      16.131   1.752  -7.816  1.00 55.56           C  
ATOM    141  CD  LYS A  34      15.125   0.660  -8.208  1.00 55.56           C  
ATOM    142  CE  LYS A  34      14.915   0.548  -9.724  1.00 55.56           C  
ATOM    143  NZ  LYS A  34      13.598  -0.080 -10.016  1.00 55.56           N1+
ATOM    144  H   LYS A  34      18.025   1.340  -5.226  1.00 55.56           H  
ATOM    145  HA  LYS A  34      17.295   3.837  -6.608  1.00 55.56           H  
ATOM    146  HB2 LYS A  34      15.820   1.327  -5.711  1.00 55.56           H  
ATOM    147  HB3 LYS A  34      14.960   2.744  -6.308  1.00 55.56           H  
ATOM    148  HG2 LYS A  34      16.004   2.619  -8.465  1.00 55.56           H  
ATOM    149  HG3 LYS A  34      17.142   1.365  -7.940  1.00 55.56           H  
ATOM    150  HD2 LYS A  34      14.172   0.892  -7.734  1.00 55.56           H  
ATOM    151  HD3 LYS A  34      15.458  -0.297  -7.806  1.00 55.56           H  
ATOM    152  HE2 LYS A  34      14.925   1.554 -10.143  1.00 55.56           H  
ATOM    153  HE3 LYS A  34      15.734  -0.020 -10.166  1.00 55.56           H  
ATOM    154  HZ1 LYS A  34      13.543  -1.024  -9.660  1.00 55.56           H  
ATOM    155  HZ2 LYS A  34      12.861   0.433  -9.555  1.00 55.56           H  
ATOM    156  HZ3 LYS A  34      13.369  -0.069 -11.000  1.00 55.56           H  
ATOM    157  N   ALA A  35      16.210   5.096  -4.722  1.00 71.09           N  
ATOM    158  CA  ALA A  35      15.809   5.915  -3.586  1.00 71.09           C  
ATOM    159  C   ALA A  35      14.840   5.122  -2.693  1.00 71.09           C  
ATOM    160  O   ALA A  35      13.863   4.559  -3.189  1.00 71.09           O  
ATOM    161  CB  ALA A  35      15.187   7.218  -4.105  1.00 71.09           C  
ATOM    162  H   ALA A  35      16.060   5.454  -5.655  1.00 71.09           H  
ATOM    163  HA  ALA A  35      16.696   6.159  -3.002  1.00 71.09           H  
ATOM    164  HB1 ALA A  35      14.308   6.999  -4.712  1.00 71.09           H  
ATOM    165  HB2 ALA A  35      14.883   7.835  -3.260  1.00 71.09           H  
ATOM    166  HB3 ALA A  35      15.914   7.766  -4.703  1.00 71.09           H  
ATOM    167  N   LYS A  36      15.134   5.051  -1.393  1.00 78.15           N  
ATOM    168  CA  LYS A  36      14.213   4.480  -0.414  1.00 78.15           C  
ATOM    169  C   LYS A  36      13.070   5.466  -0.200  1.00 78.15           C  
ATOM    170  O   LYS A  36      13.284   6.652   0.047  1.00 78.15           O  
ATOM    171  CB  LYS A  36      14.941   4.128   0.895  1.00 78.15           C  
ATOM    172  CG  LYS A  36      15.867   2.899   0.805  1.00 78.15           C  
ATOM    173  CD  LYS A  36      15.093   1.602   0.525  1.00 78.15           C  
ATOM    174  CE  LYS A  36      15.957   0.351   0.695  1.00 78.15           C  
ATOM    175  NZ  LYS A  36      15.196  -0.843   0.253  1.00 78.15           N1+
ATOM    176  H   LYS A  36      15.973   5.499  -1.051  1.00 78.15           H  
ATOM    177  HA  LYS A  36      13.775   3.572  -0.830  1.00 78.15           H  
ATOM    178  HB2 LYS A  36      15.527   4.988   1.221  1.00 78.15           H  
ATOM    179  HB3 LYS A  36      14.199   3.940   1.671  1.00 78.15           H  
ATOM    180  HG2 LYS A  36      16.381   2.797   1.761  1.00 78.15           H  
ATOM    181  HG3 LYS A  36      16.615   3.054   0.027  1.00 78.15           H  
ATOM    182  HD2 LYS A  36      14.721   1.631  -0.499  1.00 78.15           H  
ATOM    183  HD3 LYS A  36      14.240   1.537   1.201  1.00 78.15           H  
ATOM    184  HE2 LYS A  36      16.241   0.261   1.743  1.00 78.15           H  
ATOM    185  HE3 LYS A  36      16.856   0.461   0.087  1.00 78.15           H  
ATOM    186  HZ1 LYS A  36      15.695  -1.712   0.384  1.00 78.15           H  
ATOM    187  HZ2 LYS A  36      15.003  -0.772  -0.736  1.00 78.15           H  
ATOM    188  HZ3 LYS A  36      14.289  -0.899   0.694  1.00 78.15           H  
ATOM    189  N   CYS A  37      11.854   4.969  -0.342  1.00 77.27           N  
ATOM    190  CA  CYS A  37      10.610   5.694  -0.200  1.00 77.27           C  
ATOM    191  C   CYS A  37      10.015   5.375   1.175  1.00 77.27           C  
ATOM    192  O   CYS A  37       9.353   4.342   1.312  1.00 77.27           O  
ATOM    193  CB  CYS A  37       9.668   5.267  -1.332  1.00 77.27           C  
ATOM    194  SG  CYS A  37      10.303   5.505  -3.008  1.00 77.27           S  
ATOM    195  H   CYS A  37      11.787   3.995  -0.598  1.00 77.27           H  
ATOM    196  HA  CYS A  37      10.789   6.765  -0.295  1.00 77.27           H  
ATOM    197  HB2 CYS A  37       9.455   4.204  -1.221  1.00 77.27           H  
ATOM    198  HB3 CYS A  37       8.724   5.802  -1.228  1.00 77.27           H  
ATOM    199  N   PRO A  38      10.217   6.228   2.195  1.00 82.87           N  
ATOM    200  CA  PRO A  38       9.591   6.017   3.489  1.00 82.87           C  
ATOM    201  C   PRO A  38       8.078   6.192   3.360  1.00 82.87           C  
ATOM    202  O   PRO A  38       7.593   7.208   2.849  1.00 82.87           O  
ATOM    203  CB  PRO A  38      10.232   7.036   4.433  1.00 82.87           C  
ATOM    204  CG  PRO A  38      10.632   8.177   3.498  1.00 82.87           C  
ATOM    205  CD  PRO A  38      11.011   7.450   2.208  1.00 82.87           C  
ATOM    206  HA  PRO A  38       9.808   5.012   3.853  1.00 82.87           H  
ATOM    207  HB2 PRO A  38      11.127   6.602   4.879  1.00 82.87           H  
ATOM    208  HB3 PRO A  38       9.545   7.368   5.211  1.00 82.87           H  
ATOM    209  HG2 PRO A  38       9.775   8.825   3.316  1.00 82.87           H  
ATOM    210  HG3 PRO A  38      11.468   8.751   3.897  1.00 82.87           H  
ATOM    211  HD2 PRO A  38      10.801   8.087   1.350  1.00 82.87           H  
ATOM    212  HD3 PRO A  38      12.069   7.189   2.239  1.00 82.87           H  
ATOM    213  N   TYR A  39       7.328   5.204   3.835  1.00 81.14           N  
ATOM    214  CA  TYR A  39       5.876   5.226   3.861  1.00 81.14           C  
ATOM    215  C   TYR A  39       5.354   4.830   5.239  1.00 81.14           C  
ATOM    216  O   TYR A  39       5.880   3.953   5.921  1.00 81.14           O  
ATOM    217  CB  TYR A  39       5.296   4.350   2.739  1.00 81.14           C  
ATOM    218  CG  TYR A  39       5.513   2.856   2.903  1.00 81.14           C  
ATOM    219  CD1 TYR A  39       6.617   2.229   2.296  1.00 81.14           C  
ATOM    220  CD2 TYR A  39       4.613   2.094   3.674  1.00 81.14           C  
ATOM    221  CE1 TYR A  39       6.809   0.841   2.433  1.00 81.14           C  
ATOM    222  CE2 TYR A  39       4.820   0.711   3.831  1.00 81.14           C  
ATOM    223  CZ  TYR A  39       5.895   0.075   3.180  1.00 81.14           C  
ATOM    224  OH  TYR A  39       6.056  -1.271   3.304  1.00 81.14           O  
ATOM    225  H   TYR A  39       7.790   4.393   4.222  1.00 81.14           H  
ATOM    226  HA  TYR A  39       5.544   6.247   3.671  1.00 81.14           H  
ATOM    227  HB2 TYR A  39       5.729   4.668   1.791  1.00 81.14           H  
ATOM    228  HB3 TYR A  39       4.224   4.537   2.677  1.00 81.14           H  
ATOM    229  HD1 TYR A  39       7.326   2.815   1.728  1.00 81.14           H  
ATOM    230  HD2 TYR A  39       3.786   2.578   4.171  1.00 81.14           H  
ATOM    231  HE1 TYR A  39       7.664   0.359   1.982  1.00 81.14           H  
ATOM    232  HE2 TYR A  39       4.159   0.116   4.444  1.00 81.14           H  
ATOM    233  HH  TYR A  39       6.870  -1.551   2.878  1.00 81.14           H  
ATOM    234  N   THR A  40       4.262   5.466   5.647  1.00 84.30           N  
ATOM    235  CA  THR A  40       3.520   5.085   6.846  1.00 84.30           C  
ATOM    236  C   THR A  40       2.129   4.614   6.469  1.00 84.30           C  
ATOM    237  O   THR A  40       1.380   5.333   5.817  1.00 84.30           O  
ATOM    238  CB  THR A  40       3.440   6.237   7.838  1.00 84.30           C  
ATOM    239  CG2 THR A  40       2.751   5.808   9.125  1.00 84.30           C  
ATOM    240  OG1 THR A  40       4.711   6.641   8.259  1.00 84.30           O  
ATOM    241  H   THR A  40       3.928   6.240   5.090  1.00 84.30           H  
ATOM    242  HA  THR A  40       4.032   4.266   7.351  1.00 84.30           H  
ATOM    243  HB  THR A  40       2.927   7.083   7.381  1.00 84.30           H  
ATOM    244  HG1 THR A  40       5.320   6.638   7.517  1.00 84.30           H  
ATOM    245 HG21 THR A  40       2.719   6.661   9.802  1.00 84.30           H  
ATOM    246 HG22 THR A  40       1.734   5.466   8.935  1.00 84.30           H  
ATOM    247 HG23 THR A  40       3.324   4.995   9.570  1.00 84.30           H  
ATOM    248  N   VAL A  41       1.773   3.418   6.921  1.00 83.26           N  
ATOM    249  CA  VAL A  41       0.474   2.786   6.716  1.00 83.26           C  
ATOM    250  C   VAL A  41      -0.465   3.177   7.846  1.00 83.26           C  
ATOM    251  O   VAL A  41      -0.207   2.869   9.013  1.00 83.26           O  
ATOM    252  CB  VAL A  41       0.603   1.255   6.664  1.00 83.26           C  
ATOM    253  CG1 VAL A  41      -0.703   0.627   6.174  1.00 83.26           C  
ATOM    254  CG2 VAL A  41       1.750   0.801   5.762  1.00 83.26           C  
ATOM    255  H   VAL A  41       2.448   2.930   7.493  1.00 83.26           H  
ATOM    256  HA  VAL A  41       0.061   3.130   5.767  1.00 83.26           H  
ATOM    257  HB  VAL A  41       0.807   0.874   7.665  1.00 83.26           H  
ATOM    258 HG11 VAL A  41      -1.500   0.860   6.880  1.00 83.26           H  
ATOM    259 HG12 VAL A  41      -0.595  -0.456   6.110  1.00 83.26           H  
ATOM    260 HG13 VAL A  41      -0.958   1.021   5.190  1.00 83.26           H  
ATOM    261 HG21 VAL A  41       2.706   1.108   6.186  1.00 83.26           H  
ATOM    262 HG22 VAL A  41       1.645   1.259   4.779  1.00 83.26           H  
ATOM    263 HG23 VAL A  41       1.755  -0.286   5.685  1.00 83.26           H  
ATOM    264  N   PHE A  42      -1.589   3.788   7.499  1.00 84.70           N  
ATOM    265  CA  PHE A  42      -2.670   4.117   8.413  1.00 84.70           C  
ATOM    266  C   PHE A  42      -3.892   3.255   8.117  1.00 84.70           C  
ATOM    267  O   PHE A  42      -4.342   3.155   6.976  1.00 84.70           O  
ATOM    268  CB  PHE A  42      -3.003   5.607   8.340  1.00 84.70           C  
ATOM    269  CG  PHE A  42      -1.910   6.506   8.875  1.00 84.70           C  
ATOM    270  CD1 PHE A  42      -2.005   7.055  10.168  1.00 84.70           C  
ATOM    271  CD2 PHE A  42      -0.797   6.804   8.074  1.00 84.70           C  
ATOM    272  CE1 PHE A  42      -0.989   7.893  10.660  1.00 84.70           C  
ATOM    273  CE2 PHE A  42       0.214   7.638   8.575  1.00 84.70           C  
ATOM    274  CZ  PHE A  42       0.128   8.183   9.862  1.00 84.70           C  
ATOM    275  H   PHE A  42      -1.711   4.037   6.528  1.00 84.70           H  
ATOM    276  HA  PHE A  42      -2.344   3.912   9.433  1.00 84.70           H  
ATOM    277  HB2 PHE A  42      -3.210   5.879   7.305  1.00 84.70           H  
ATOM    278  HB3 PHE A  42      -3.910   5.780   8.919  1.00 84.70           H  
ATOM    279  HD1 PHE A  42      -2.873   6.857  10.780  1.00 84.70           H  
ATOM    280  HD2 PHE A  42      -0.717   6.399   7.076  1.00 84.70           H  
ATOM    281  HE1 PHE A  42      -1.079   8.335  11.641  1.00 84.70           H  
ATOM    282  HE2 PHE A  42       1.074   7.866   7.963  1.00 84.70           H  
ATOM    283  HZ  PHE A  42       0.906   8.836  10.227  1.00 84.70           H  
ATOM    284  N   MET A  43      -4.453   2.655   9.166  1.00 82.42           N  
ATOM    285  CA  MET A  43      -5.712   1.915   9.102  1.00 82.42           C  
ATOM    286  C   MET A  43      -6.835   2.691   9.792  1.00 82.42           C  
ATOM    287  O   MET A  43      -6.604   3.263  10.858  1.00 82.42           O  
ATOM    288  CB  MET A  43      -5.571   0.523   9.737  1.00 82.42           C  
ATOM    289  CG  MET A  43      -5.001  -0.464   8.723  1.00 82.42           C  
ATOM    290  SD  MET A  43      -5.011  -2.217   9.184  1.00 82.42           S  
ATOM    291  CE  MET A  43      -3.712  -2.173  10.412  1.00 82.42           C  
ATOM    292  H   MET A  43      -4.042   2.806  10.076  1.00 82.42           H  
ATOM    293  HA  MET A  43      -5.982   1.784   8.054  1.00 82.42           H  
ATOM    294  HB2 MET A  43      -6.557   0.163  10.029  1.00 82.42           H  
ATOM    295  HB3 MET A  43      -4.945   0.573  10.628  1.00 82.42           H  
ATOM    296  HG2 MET A  43      -3.991  -0.161   8.448  1.00 82.42           H  
ATOM    297  HG3 MET A  43      -5.651  -0.397   7.850  1.00 82.42           H  
ATOM    298  HE1 MET A  43      -3.999  -1.505  11.224  1.00 82.42           H  
ATOM    299  HE2 MET A  43      -3.535  -3.174  10.804  1.00 82.42           H  
ATOM    300  HE3 MET A  43      -2.814  -1.799   9.919  1.00 82.42           H  
ATOM    301  N   PRO A  44      -8.063   2.665   9.251  1.00 83.10           N  
ATOM    302  CA  PRO A  44      -9.218   3.245   9.899  1.00 83.10           C  
ATOM    303  C   PRO A  44      -9.650   2.297  11.019  1.00 83.10           C  
ATOM    304  O   PRO A  44     -10.086   1.170  10.776  1.00 83.10           O  
ATOM    305  CB  PRO A  44     -10.261   3.409   8.791  1.00 83.10           C  
ATOM    306  CG  PRO A  44      -9.953   2.262   7.828  1.00 83.10           C  
ATOM    307  CD  PRO A  44      -8.452   2.040   8.002  1.00 83.10           C  
ATOM    308  HA  PRO A  44      -8.977   4.226  10.308  1.00 83.10           H  
ATOM    309  HB2 PRO A  44     -11.281   3.357   9.173  1.00 83.10           H  
ATOM    310  HB3 PRO A  44     -10.097   4.359   8.282  1.00 83.10           H  
ATOM    311  HG2 PRO A  44     -10.493   1.365   8.133  1.00 83.10           H  
ATOM    312  HG3 PRO A  44     -10.200   2.524   6.799  1.00 83.10           H  
ATOM    313  HD2 PRO A  44      -8.217   0.976   7.994  1.00 83.10           H  
ATOM    314  HD3 PRO A  44      -7.914   2.557   7.208  1.00 83.10           H  
ATOM    315  N   ARG A  45      -9.527   2.749  12.263  1.00 81.01           N  
ATOM    316  CA  ARG A  45     -10.007   2.058  13.459  1.00 81.01           C  
ATOM    317  C   ARG A  45     -10.994   2.977  14.162  1.00 81.01           C  
ATOM    318  O   ARG A  45     -10.632   4.079  14.552  1.00 81.01           O  
ATOM    319  CB  ARG A  45      -8.806   1.687  14.340  1.00 81.01           C  
ATOM    320  CG  ARG A  45      -9.230   0.799  15.517  1.00 81.01           C  
ATOM    321  CD  ARG A  45      -8.020   0.453  16.387  1.00 81.01           C  
ATOM    322  NE  ARG A  45      -8.405  -0.423  17.510  1.00 81.01           N  
ATOM    323  CZ  ARG A  45      -7.602  -0.868  18.461  1.00 81.01           C  
ATOM    324  NH1 ARG A  45      -6.335  -0.559  18.495  1.00 81.01           N1+
ATOM    325  NH2 ARG A  45      -8.061  -1.637  19.409  1.00 81.01           N  
ATOM    326  H   ARG A  45      -9.128   3.669  12.386  1.00 81.01           H  
ATOM    327  HA  ARG A  45     -10.524   1.143  13.168  1.00 81.01           H  
ATOM    328  HB2 ARG A  45      -8.338   2.596  14.718  1.00 81.01           H  
ATOM    329  HB3 ARG A  45      -8.075   1.148  13.737  1.00 81.01           H  
ATOM    330  HG2 ARG A  45      -9.965   1.324  16.127  1.00 81.01           H  
ATOM    331  HG3 ARG A  45      -9.675  -0.119  15.133  1.00 81.01           H  
ATOM    332  HD2 ARG A  45      -7.594   1.380  16.773  1.00 81.01           H  
ATOM    333  HD3 ARG A  45      -7.273  -0.047  15.771  1.00 81.01           H  
ATOM    334  HE  ARG A  45      -9.378  -0.685  17.569  1.00 81.01           H  
ATOM    335 HH11 ARG A  45      -5.973   0.081  17.803  1.00 81.01           H  
ATOM    336 HH12 ARG A  45      -5.742  -0.878  19.248  1.00 81.01           H  
ATOM    337 HH21 ARG A  45      -9.039  -1.888  19.435  1.00 81.01           H  
ATOM    338 HH22 ARG A  45      -7.446  -1.955  20.144  1.00 81.01           H  
ATOM    339  N   ASN A  46     -12.243   2.536  14.308  1.00 82.74           N  
ATOM    340  CA  ASN A  46     -13.310   3.300  14.973  1.00 82.74           C  
ATOM    341  C   ASN A  46     -13.476   4.744  14.445  1.00 82.74           C  
ATOM    342  O   ASN A  46     -13.721   5.664  15.216  1.00 82.74           O  
ATOM    343  CB  ASN A  46     -13.113   3.228  16.501  1.00 82.74           C  
ATOM    344  CG  ASN A  46     -13.152   1.822  17.066  1.00 82.74           C  
ATOM    345  ND2 ASN A  46     -12.796   1.662  18.317  1.00 82.74           N  
ATOM    346  OD1 ASN A  46     -13.485   0.852  16.406  1.00 82.74           O  
ATOM    347  H   ASN A  46     -12.462   1.595  14.014  1.00 82.74           H  
ATOM    348  HA  ASN A  46     -14.254   2.803  14.750  1.00 82.74           H  
ATOM    349  HB2 ASN A  46     -12.167   3.699  16.770  1.00 82.74           H  
ATOM    350  HB3 ASN A  46     -13.908   3.793  16.988  1.00 82.74           H  
ATOM    351 HD21 ASN A  46     -12.596   2.475  18.882  1.00 82.74           H  
ATOM    352 HD22 ASN A  46     -12.979   0.753  18.718  1.00 82.74           H  
ATOM    353  N   GLY A  47     -13.308   4.956  13.134  1.00 80.49           N  
ATOM    354  CA  GLY A  47     -13.416   6.283  12.509  1.00 80.49           C  
ATOM    355  C   GLY A  47     -12.156   7.155  12.597  1.00 80.49           C  
ATOM    356  O   GLY A  47     -12.153   8.254  12.053  1.00 80.49           O  
ATOM    357  H   GLY A  47     -13.100   4.165  12.541  1.00 80.49           H  
ATOM    358  HA2 GLY A  47     -14.232   6.834  12.976  1.00 80.49           H  
ATOM    359  HA3 GLY A  47     -13.658   6.160  11.453  1.00 80.49           H  
ATOM    360  N   GLN A  48     -11.075   6.675  13.219  1.00 82.16           N  
ATOM    361  CA  GLN A  48      -9.789   7.372  13.276  1.00 82.16           C  
ATOM    362  C   GLN A  48      -8.710   6.623  12.488  1.00 82.16           C  
ATOM    363  O   GLN A  48      -8.627   5.395  12.524  1.00 82.16           O  
ATOM    364  CB  GLN A  48      -9.358   7.579  14.734  1.00 82.16           C  
ATOM    365  CG  GLN A  48     -10.351   8.450  15.517  1.00 82.16           C  
ATOM    366  CD  GLN A  48      -9.827   8.755  16.914  1.00 82.16           C  
ATOM    367  NE2 GLN A  48      -9.391   9.968  17.180  1.00 82.16           N  
ATOM    368  OE1 GLN A  48      -9.771   7.903  17.782  1.00 82.16           O  
ATOM    369  H   GLN A  48     -11.134   5.785  13.692  1.00 82.16           H  
ATOM    370  HA  GLN A  48      -9.891   8.359  12.825  1.00 82.16           H  
ATOM    371  HB2 GLN A  48      -8.384   8.068  14.743  1.00 82.16           H  
ATOM    372  HB3 GLN A  48      -9.261   6.611  15.226  1.00 82.16           H  
ATOM    373  HG2 GLN A  48     -10.520   9.383  14.979  1.00 82.16           H  
ATOM    374  HG3 GLN A  48     -11.305   7.932  15.616  1.00 82.16           H  
ATOM    375 HE21 GLN A  48      -9.437  10.704  16.491  1.00 82.16           H  
ATOM    376 HE22 GLN A  48      -9.061  10.117  18.123  1.00 82.16           H  
ATOM    377  N   TRP A  49      -7.843   7.362  11.799  1.00 82.32           N  
ATOM    378  CA  TRP A  49      -6.677   6.802  11.118  1.00 82.32           C  
ATOM    379  C   TRP A  49      -5.570   6.518  12.132  1.00 82.32           C  
ATOM    380  O   TRP A  49      -5.019   7.427  12.742  1.00 82.32           O  
ATOM    381  CB  TRP A  49      -6.229   7.757  10.007  1.00 82.32           C  
ATOM    382  CG  TRP A  49      -7.234   7.860   8.906  1.00 82.32           C  
ATOM    383  CD1 TRP A  49      -8.094   8.884   8.708  1.00 82.32           C  
ATOM    384  CD2 TRP A  49      -7.542   6.874   7.875  1.00 82.32           C  
ATOM    385  CE2 TRP A  49      -8.674   7.335   7.137  1.00 82.32           C  
ATOM    386  CE3 TRP A  49      -6.972   5.643   7.483  1.00 82.32           C  
ATOM    387  NE1 TRP A  49      -8.933   8.585   7.653  1.00 82.32           N  
ATOM    388  CZ2 TRP A  49      -9.263   6.577   6.113  1.00 82.32           C  
ATOM    389  CZ3 TRP A  49      -7.515   4.909   6.413  1.00 82.32           C  
ATOM    390  CH2 TRP A  49      -8.682   5.346   5.757  1.00 82.32           C  
ATOM    391  H   TRP A  49      -7.947   8.367  11.798  1.00 82.32           H  
ATOM    392  HA  TRP A  49      -6.958   5.861  10.646  1.00 82.32           H  
ATOM    393  HB2 TRP A  49      -5.291   7.402   9.581  1.00 82.32           H  
ATOM    394  HB3 TRP A  49      -6.045   8.746  10.426  1.00 82.32           H  
ATOM    395  HD1 TRP A  49      -8.131   9.787   9.299  1.00 82.32           H  
ATOM    396  HE1 TRP A  49      -9.639   9.218   7.304  1.00 82.32           H  
ATOM    397  HE3 TRP A  49      -6.078   5.291   7.976  1.00 82.32           H  
ATOM    398  HZ2 TRP A  49     -10.111   6.962   5.566  1.00 82.32           H  
ATOM    399  HZ3 TRP A  49      -7.006   4.022   6.065  1.00 82.32           H  
ATOM    400  HH2 TRP A  49      -9.079   4.780   4.927  1.00 82.32           H  
ATOM    401  N   THR A  50      -5.245   5.243  12.323  1.00 84.23           N  
ATOM    402  CA  THR A  50      -4.202   4.794  13.252  1.00 84.23           C  
ATOM    403  C   THR A  50      -2.968   4.357  12.472  1.00 84.23           C  
ATOM    404  O   THR A  50      -3.055   3.450  11.637  1.00 84.23           O  
ATOM    405  CB  THR A  50      -4.713   3.643  14.129  1.00 84.23           C  
ATOM    406  CG2 THR A  50      -3.724   3.272  15.234  1.00 84.23           C  
ATOM    407  OG1 THR A  50      -5.913   4.005  14.773  1.00 84.23           O  
ATOM    408  H   THR A  50      -5.744   4.541  11.796  1.00 84.23           H  
ATOM    409  HA  THR A  50      -3.925   5.611  13.917  1.00 84.23           H  
ATOM    410  HB  THR A  50      -4.903   2.769  13.506  1.00 84.23           H  
ATOM    411  HG1 THR A  50      -6.454   4.483  14.140  1.00 84.23           H  
ATOM    412 HG21 THR A  50      -4.162   2.501  15.868  1.00 84.23           H  
ATOM    413 HG22 THR A  50      -2.803   2.881  14.802  1.00 84.23           H  
ATOM    414 HG23 THR A  50      -3.498   4.147  15.843  1.00 84.23           H  
ATOM    415  N   LYS A  51      -1.809   4.964  12.765  1.00 83.19           N  
ATOM    416  CA  LYS A  51      -0.506   4.512  12.252  1.00 83.19           C  
ATOM    417  C   LYS A  51      -0.297   3.061  12.675  1.00 83.19           C  
ATOM    418  O   LYS A  51      -0.305   2.758  13.863  1.00 83.19           O  
ATOM    419  CB  LYS A  51       0.626   5.426  12.772  1.00 83.19           C  
ATOM    420  CG  LYS A  51       2.031   4.914  12.398  1.00 83.19           C  
ATOM    421  CD  LYS A  51       3.144   5.956  12.648  1.00 83.19           C  
ATOM    422  CE  LYS A  51       4.516   5.365  12.277  1.00 83.19           C  
ATOM    423  NZ  LYS A  51       5.650   6.325  12.360  1.00 83.19           N1+
ATOM    424  H   LYS A  51      -1.816   5.706  13.450  1.00 83.19           H  
ATOM    425  HA  LYS A  51      -0.512   4.561  11.163  1.00 83.19           H  
ATOM    426  HB2 LYS A  51       0.494   6.422  12.350  1.00 83.19           H  
ATOM    427  HB3 LYS A  51       0.564   5.506  13.857  1.00 83.19           H  
ATOM    428  HG2 LYS A  51       2.252   4.027  12.991  1.00 83.19           H  
ATOM    429  HG3 LYS A  51       2.028   4.615  11.350  1.00 83.19           H  
ATOM    430  HD2 LYS A  51       3.144   6.238  13.701  1.00 83.19           H  
ATOM    431  HD3 LYS A  51       2.954   6.846  12.048  1.00 83.19           H  
ATOM    432  HE2 LYS A  51       4.718   4.518  12.933  1.00 83.19           H  
ATOM    433  HE3 LYS A  51       4.457   4.988  11.256  1.00 83.19           H  
ATOM    434  HZ1 LYS A  51       5.749   6.882  11.523  1.00 83.19           H  
ATOM    435  HZ2 LYS A  51       6.546   5.862  12.300  1.00 83.19           H  
ATOM    436  HZ3 LYS A  51       5.665   6.914  13.181  1.00 83.19           H  
ATOM    437  N   THR A  52      -0.148   2.164  11.707  1.00 81.03           N  
ATOM    438  CA  THR A  52       0.021   0.729  11.974  1.00 81.03           C  
ATOM    439  C   THR A  52       1.402   0.215  11.596  1.00 81.03           C  
ATOM    440  O   THR A  52       1.899  -0.710  12.230  1.00 81.03           O  
ATOM    441  CB  THR A  52      -1.010  -0.123  11.230  1.00 81.03           C  
ATOM    442  CG2 THR A  52      -1.176  -1.471  11.953  1.00 81.03           C  
ATOM    443  OG1 THR A  52      -2.272   0.511  11.160  1.00 81.03           O  
ATOM    444  H   THR A  52      -0.165   2.492  10.752  1.00 81.03           H  
ATOM    445  HA  THR A  52      -0.099   0.544  13.041  1.00 81.03           H  
ATOM    446  HB  THR A  52      -0.659  -0.295  10.212  1.00 81.03           H  
ATOM    447  HG1 THR A  52      -2.141   1.457  11.249  1.00 81.03           H  
ATOM    448 HG21 THR A  52      -2.096  -1.479  12.537  1.00 81.03           H  
ATOM    449 HG22 THR A  52      -0.358  -1.661  12.649  1.00 81.03           H  
ATOM    450 HG23 THR A  52      -1.164  -2.284  11.227  1.00 81.03           H  
ATOM    451  N   ARG A  53       2.018   0.782  10.558  1.00 79.40           N  
ATOM    452  CA  ARG A  53       3.356   0.393  10.107  1.00 79.40           C  
ATOM    453  C   ARG A  53       4.063   1.601   9.520  1.00 79.40           C  
ATOM    454  O   ARG A  53       3.415   2.439   8.906  1.00 79.40           O  
ATOM    455  CB  ARG A  53       3.243  -0.764   9.096  1.00 79.40           C  
ATOM    456  CG  ARG A  53       4.603  -1.377   8.726  1.00 79.40           C  
ATOM    457  CD  ARG A  53       4.428  -2.558   7.765  1.00 79.40           C  
ATOM    458  NE  ARG A  53       5.719  -3.192   7.459  1.00 79.40           N  
ATOM    459  CZ  ARG A  53       5.955  -4.211   6.655  1.00 79.40           C  
ATOM    460  NH1 ARG A  53       5.020  -4.769   5.937  1.00 79.40           N1+
ATOM    461  NH2 ARG A  53       7.165  -4.655   6.532  1.00 79.40           N  
ATOM    462  H   ARG A  53       1.575   1.554  10.080  1.00 79.40           H  
ATOM    463  HA  ARG A  53       3.938   0.054  10.963  1.00 79.40           H  
ATOM    464  HB2 ARG A  53       2.627  -1.550   9.533  1.00 79.40           H  
ATOM    465  HB3 ARG A  53       2.753  -0.407   8.189  1.00 79.40           H  
ATOM    466  HG2 ARG A  53       5.230  -0.629   8.240  1.00 79.40           H  
ATOM    467  HG3 ARG A  53       5.102  -1.721   9.631  1.00 79.40           H  
ATOM    468  HD2 ARG A  53       3.765  -3.294   8.220  1.00 79.40           H  
ATOM    469  HD3 ARG A  53       3.982  -2.191   6.840  1.00 79.40           H  
ATOM    470  HE  ARG A  53       6.567  -2.725   7.746  1.00 79.40           H  
ATOM    471 HH11 ARG A  53       4.153  -4.260   5.844  1.00 79.40           H  
ATOM    472 HH12 ARG A  53       5.315  -5.436   5.238  1.00 79.40           H  
ATOM    473 HH21 ARG A  53       7.879  -4.008   6.834  1.00 79.40           H  
ATOM    474 HH22 ARG A  53       7.437  -5.330   5.831  1.00 79.40           H  
ATOM    475  N   GLU A  54       5.365   1.669   9.709  1.00 80.72           N  
ATOM    476  CA  GLU A  54       6.269   2.576   9.009  1.00 80.72           C  
ATOM    477  C   GLU A  54       7.380   1.719   8.430  1.00 80.72           C  
ATOM    478  O   GLU A  54       7.882   0.836   9.124  1.00 80.72           O  
ATOM    479  CB  GLU A  54       6.792   3.616   9.991  1.00 80.72           C  
ATOM    480  CG  GLU A  54       7.696   4.694   9.381  1.00 80.72           C  
ATOM    481  CD  GLU A  54       7.811   5.831  10.399  1.00 80.72           C  
ATOM    482  OE1 GLU A  54       8.237   5.560  11.543  1.00 80.72           O  
ATOM    483  OE2 GLU A  54       7.144   6.876  10.232  1.00 80.72           O1-
ATOM    484  H   GLU A  54       5.837   0.919  10.194  1.00 80.72           H  
ATOM    485  HA  GLU A  54       5.757   3.086   8.193  1.00 80.72           H  
ATOM    486  HB2 GLU A  54       5.915   4.111  10.408  1.00 80.72           H  
ATOM    487  HB3 GLU A  54       7.318   3.117  10.805  1.00 80.72           H  
ATOM    488  HG2 GLU A  54       8.677   4.274   9.158  1.00 80.72           H  
ATOM    489  HG3 GLU A  54       7.248   5.063   8.458  1.00 80.72           H  
ATOM    490  N   ASP A  55       7.663   1.904   7.151  1.00 82.50           N  
ATOM    491  CA  ASP A  55       8.610   1.080   6.411  1.00 82.50           C  
ATOM    492  C   ASP A  55       9.131   1.852   5.193  1.00 82.50           C  
ATOM    493  O   ASP A  55       8.691   2.973   4.919  1.00 82.50           O  
ATOM    494  CB  ASP A  55       7.910  -0.219   5.986  1.00 82.50           C  
ATOM    495  CG  ASP A  55       8.777  -1.450   6.202  1.00 82.50           C  
ATOM    496  OD1 ASP A  55       9.775  -1.581   5.471  1.00 82.50           O  
ATOM    497  OD2 ASP A  55       8.368  -2.303   7.033  1.00 82.50           O1-
ATOM    498  H   ASP A  55       7.246   2.668   6.639  1.00 82.50           H  
ATOM    499  HA  ASP A  55       9.462   0.840   7.048  1.00 82.50           H  
ATOM    500  HB2 ASP A  55       7.682  -0.155   4.922  1.00 82.50           H  
ATOM    501  HB3 ASP A  55       6.969  -0.349   6.520  1.00 82.50           H  
ATOM    502  N   GLU A  56      10.057   1.253   4.452  1.00 81.13           N  
ATOM    503  CA  GLU A  56      10.711   1.889   3.310  1.00 81.13           C  
ATOM    504  C   GLU A  56      10.612   0.997   2.072  1.00 81.13           C  
ATOM    505  O   GLU A  56      11.147  -0.109   2.038  1.00 81.13           O  
ATOM    506  CB  GLU A  56      12.170   2.220   3.652  1.00 81.13           C  
ATOM    507  CG  GLU A  56      12.299   3.270   4.764  1.00 81.13           C  
ATOM    508  CD  GLU A  56      13.769   3.486   5.131  1.00 81.13           C  
ATOM    509  OE1 GLU A  56      14.415   4.311   4.444  1.00 81.13           O  
ATOM    510  OE2 GLU A  56      14.242   2.815   6.075  1.00 81.13           O1-
ATOM    511  H   GLU A  56      10.326   0.308   4.685  1.00 81.13           H  
ATOM    512  HA  GLU A  56      10.214   2.830   3.078  1.00 81.13           H  
ATOM    513  HB2 GLU A  56      12.653   2.604   2.753  1.00 81.13           H  
ATOM    514  HB3 GLU A  56      12.683   1.307   3.954  1.00 81.13           H  
ATOM    515  HG2 GLU A  56      11.865   4.208   4.417  1.00 81.13           H  
ATOM    516  HG3 GLU A  56      11.750   2.951   5.650  1.00 81.13           H  
ATOM    517  N   ALA A  57       9.933   1.490   1.037  1.00 79.04           N  
ATOM    518  CA  ALA A  57       9.826   0.820  -0.258  1.00 79.04           C  
ATOM    519  C   ALA A  57      10.958   1.262  -1.186  1.00 79.04           C  
ATOM    520  O   ALA A  57      11.493   2.359  -1.038  1.00 79.04           O  
ATOM    521  CB  ALA A  57       8.463   1.136  -0.878  1.00 79.04           C  
ATOM    522  H   ALA A  57       9.574   2.432   1.108  1.00 79.04           H  
ATOM    523  HA  ALA A  57       9.901  -0.259  -0.122  1.00 79.04           H  
ATOM    524  HB1 ALA A  57       7.658   0.767  -0.243  1.00 79.04           H  
ATOM    525  HB2 ALA A  57       8.390   0.662  -1.857  1.00 79.04           H  
ATOM    526  HB3 ALA A  57       8.348   2.213  -1.006  1.00 79.04           H  
ATOM    527  N   ASP A  58      11.303   0.454  -2.179  1.00 79.48           N  
ATOM    528  CA  ASP A  58      12.190   0.910  -3.244  1.00 79.48           C  
ATOM    529  C   ASP A  58      11.423   1.797  -4.245  1.00 79.48           C  
ATOM    530  O   ASP A  58      10.252   1.577  -4.554  1.00 79.48           O  
ATOM    531  CB  ASP A  58      12.907  -0.292  -3.874  1.00 79.48           C  
ATOM    532  CG  ASP A  58      13.853  -0.942  -2.853  1.00 79.48           C  
ATOM    533  OD1 ASP A  58      14.857  -0.300  -2.464  1.00 79.48           O  
ATOM    534  OD2 ASP A  58      13.582  -2.055  -2.366  1.00 79.48           O1-
ATOM    535  H   ASP A  58      10.828  -0.429  -2.299  1.00 79.48           H  
ATOM    536  HA  ASP A  58      12.969   1.534  -2.806  1.00 79.48           H  
ATOM    537  HB2 ASP A  58      12.174  -1.019  -4.225  1.00 79.48           H  
ATOM    538  HB3 ASP A  58      13.491   0.049  -4.730  1.00 79.48           H  
ATOM    539  N   ALA A  59      12.073   2.842  -4.759  1.00 78.33           N  
ATOM    540  CA  ALA A  59      11.478   3.670  -5.802  1.00 78.33           C  
ATOM    541  C   ALA A  59      11.236   2.854  -7.083  1.00 78.33           C  
ATOM    542  O   ALA A  59      12.089   2.070  -7.511  1.00 78.33           O  
ATOM    543  CB  ALA A  59      12.367   4.893  -6.046  1.00 78.33           C  
ATOM    544  H   ALA A  59      12.961   3.114  -4.364  1.00 78.33           H  
ATOM    545  HA  ALA A  59      10.510   4.021  -5.446  1.00 78.33           H  
ATOM    546  HB1 ALA A  59      12.465   5.465  -5.124  1.00 78.33           H  
ATOM    547  HB2 ALA A  59      13.353   4.580  -6.390  1.00 78.33           H  
ATOM    548  HB3 ALA A  59      11.908   5.541  -6.793  1.00 78.33           H  
ATOM    549  N   ASP A  60      10.095   3.085  -7.735  1.00 81.56           N  
ATOM    550  CA  ASP A  60       9.682   2.325  -8.924  1.00 81.56           C  
ATOM    551  C   ASP A  60       9.550   0.807  -8.646  1.00 81.56           C  
ATOM    552  O   ASP A  60      10.008  -0.027  -9.433  1.00 81.56           O  
ATOM    553  CB  ASP A  60      10.581   2.700 -10.117  1.00 81.56           C  
ATOM    554  CG  ASP A  60       9.856   2.546 -11.451  1.00 81.56           C  
ATOM    555  OD1 ASP A  60      10.274   1.675 -12.246  1.00 81.56           O  
ATOM    556  OD2 ASP A  60       8.916   3.346 -11.676  1.00 81.56           O1-
ATOM    557  H   ASP A  60       9.435   3.733  -7.329  1.00 81.56           H  
ATOM    558  HA  ASP A  60       8.682   2.668  -9.190  1.00 81.56           H  
ATOM    559  HB2 ASP A  60      11.489   2.097 -10.109  1.00 81.56           H  
ATOM    560  HB3 ASP A  60      10.882   3.743 -10.026  1.00 81.56           H  
ATOM    561  N   SER A  61       8.979   0.440  -7.489  1.00 79.90           N  
ATOM    562  CA  SER A  61       8.688  -0.947  -7.093  1.00 79.90           C  
ATOM    563  C   SER A  61       7.210  -1.164  -6.738  1.00 79.90           C  
ATOM    564  O   SER A  61       6.446  -0.225  -6.498  1.00 79.90           O  
ATOM    565  CB  SER A  61       9.624  -1.439  -5.970  1.00 79.90           C  
ATOM    566  OG  SER A  61       9.147  -1.120  -4.679  1.00 79.90           O  
ATOM    567  H   SER A  61       8.696   1.161  -6.840  1.00 79.90           H  
ATOM    568  HA  SER A  61       8.889  -1.586  -7.954  1.00 79.90           H  
ATOM    569  HB2 SER A  61       9.700  -2.525  -6.036  1.00 79.90           H  
ATOM    570  HB3 SER A  61      10.620  -1.018  -6.110  1.00 79.90           H  
ATOM    571  HG  SER A  61       9.252  -1.872  -4.092  1.00 79.90           H  
ATOM    572  N   GLU A  62       6.782  -2.428  -6.752  1.00 80.85           N  
ATOM    573  CA  GLU A  62       5.501  -2.863  -6.188  1.00 80.85           C  
ATOM    574  C   GLU A  62       5.773  -3.612  -4.882  1.00 80.85           C  
ATOM    575  O   GLU A  62       6.389  -4.674  -4.897  1.00 80.85           O  
ATOM    576  CB  GLU A  62       4.705  -3.718  -7.200  1.00 80.85           C  
ATOM    577  CG  GLU A  62       3.369  -4.239  -6.624  1.00 80.85           C  
ATOM    578  CD  GLU A  62       2.514  -5.024  -7.643  1.00 80.85           C  
ATOM    579  OE1 GLU A  62       2.287  -6.254  -7.460  1.00 80.85           O  
ATOM    580  OE2 GLU A  62       1.978  -4.379  -8.572  1.00 80.85           O1-
ATOM    581  H   GLU A  62       7.474  -3.154  -6.870  1.00 80.85           H  
ATOM    582  HA  GLU A  62       4.892  -1.992  -5.946  1.00 80.85           H  
ATOM    583  HB2 GLU A  62       4.494  -3.107  -8.078  1.00 80.85           H  
ATOM    584  HB3 GLU A  62       5.310  -4.569  -7.513  1.00 80.85           H  
ATOM    585  HG2 GLU A  62       2.790  -3.390  -6.262  1.00 80.85           H  
ATOM    586  HG3 GLU A  62       3.572  -4.883  -5.769  1.00 80.85           H  
ATOM    587  N   GLU A  63       5.265  -3.083  -3.771  1.00 79.76           N  
ATOM    588  CA  GLU A  63       5.370  -3.694  -2.449  1.00 79.76           C  
ATOM    589  C   GLU A  63       4.040  -4.323  -2.031  1.00 79.76           C  
ATOM    590  O   GLU A  63       2.957  -3.751  -2.220  1.00 79.76           O  
ATOM    591  CB  GLU A  63       5.808  -2.663  -1.401  1.00 79.76           C  
ATOM    592  CG  GLU A  63       7.218  -2.104  -1.627  1.00 79.76           C  
ATOM    593  CD  GLU A  63       8.280  -3.205  -1.641  1.00 79.76           C  
ATOM    594  OE1 GLU A  63       8.959  -3.332  -2.686  1.00 79.76           O  
ATOM    595  OE2 GLU A  63       8.356  -3.920  -0.615  1.00 79.76           O1-
ATOM    596  H   GLU A  63       4.750  -2.218  -3.844  1.00 79.76           H  
ATOM    597  HA  GLU A  63       6.124  -4.481  -2.475  1.00 79.76           H  
ATOM    598  HB2 GLU A  63       5.094  -1.839  -1.398  1.00 79.76           H  
ATOM    599  HB3 GLU A  63       5.771  -3.128  -0.416  1.00 79.76           H  
ATOM    600  HG2 GLU A  63       7.435  -1.421  -0.807  1.00 79.76           H  
ATOM    601  HG3 GLU A  63       7.237  -1.536  -2.557  1.00 79.76           H  
ATOM    602  N   GLN A  64       4.113  -5.497  -1.401  1.00 80.44           N  
ATOM    603  CA  GLN A  64       2.952  -6.138  -0.794  1.00 80.44           C  
ATOM    604  C   GLN A  64       2.871  -5.798   0.698  1.00 80.44           C  
ATOM    605  O   GLN A  64       3.679  -6.232   1.516  1.00 80.44           O  
ATOM    606  CB  GLN A  64       2.952  -7.645  -1.071  1.00 80.44           C  
ATOM    607  CG  GLN A  64       1.608  -8.259  -0.651  1.00 80.44           C  
ATOM    608  CD  GLN A  64       1.492  -9.723  -1.051  1.00 80.44           C  
ATOM    609  NE2 GLN A  64       0.373 -10.143  -1.600  1.00 80.44           N  
ATOM    610  OE1 GLN A  64       2.385 -10.530  -0.878  1.00 80.44           O  
ATOM    611  H   GLN A  64       5.027  -5.896  -1.243  1.00 80.44           H  
ATOM    612  HA  GLN A  64       2.060  -5.738  -1.275  1.00 80.44           H  
ATOM    613  HB2 GLN A  64       3.768  -8.125  -0.530  1.00 80.44           H  
ATOM    614  HB3 GLN A  64       3.095  -7.811  -2.139  1.00 80.44           H  
ATOM    615  HG2 GLN A  64       1.487  -8.191   0.430  1.00 80.44           H  
ATOM    616  HG3 GLN A  64       0.800  -7.698  -1.121  1.00 80.44           H  
ATOM    617 HE21 GLN A  64      -0.418  -9.523  -1.697  1.00 80.44           H  
ATOM    618 HE22 GLN A  64       0.351 -11.133  -1.801  1.00 80.44           H  
ATOM    619  N   ILE A  65       1.843  -5.039   1.073  1.00 76.50           N  
ATOM    620  CA  ILE A  65       1.647  -4.516   2.423  1.00 76.50           C  
ATOM    621  C   ILE A  65       0.381  -5.139   3.008  1.00 76.50           C  
ATOM    622  O   ILE A  65      -0.741  -4.723   2.716  1.00 76.50           O  
ATOM    623  CB  ILE A  65       1.633  -2.975   2.396  1.00 76.50           C  
ATOM    624  CG1 ILE A  65       2.941  -2.454   1.749  1.00 76.50           C  
ATOM    625  CG2 ILE A  65       1.455  -2.433   3.827  1.00 76.50           C  
ATOM    626  CD1 ILE A  65       2.996  -0.946   1.550  1.00 76.50           C  
ATOM    627  H   ILE A  65       1.203  -4.746   0.349  1.00 76.50           H  
ATOM    628  HA  ILE A  65       2.489  -4.814   3.048  1.00 76.50           H  
ATOM    629  HB  ILE A  65       0.791  -2.642   1.790  1.00 76.50           H  
ATOM    630 HG12 ILE A  65       3.795  -2.761   2.353  1.00 76.50           H  
ATOM    631 HG13 ILE A  65       3.066  -2.883   0.755  1.00 76.50           H  
ATOM    632 HG21 ILE A  65       2.334  -2.664   4.429  1.00 76.50           H  
ATOM    633 HG22 ILE A  65       1.328  -1.352   3.772  1.00 76.50           H  
ATOM    634 HG23 ILE A  65       0.558  -2.841   4.292  1.00 76.50           H  
ATOM    635 HD11 ILE A  65       2.128  -0.614   0.980  1.00 76.50           H  
ATOM    636 HD12 ILE A  65       3.022  -0.462   2.526  1.00 76.50           H  
ATOM    637 HD13 ILE A  65       3.902  -0.684   1.004  1.00 76.50           H  
ATOM    638  N   ARG A  66       0.557  -6.167   3.849  1.00 74.09           N  
ATOM    639  CA  ARG A  66      -0.521  -7.065   4.306  1.00 74.09           C  
ATOM    640  C   ARG A  66      -1.301  -7.664   3.126  1.00 74.09           C  
ATOM    641  O   ARG A  66      -0.852  -8.620   2.516  1.00 74.09           O  
ATOM    642  CB  ARG A  66      -1.452  -6.402   5.344  1.00 74.09           C  
ATOM    643  CG  ARG A  66      -0.868  -6.195   6.743  1.00 74.09           C  
ATOM    644  CD  ARG A  66      -2.046  -5.902   7.684  1.00 74.09           C  
ATOM    645  NE  ARG A  66      -1.626  -5.759   9.088  1.00 74.09           N  
ATOM    646  CZ  ARG A  66      -2.389  -5.936  10.154  1.00 74.09           C  
ATOM    647  NH1 ARG A  66      -3.643  -6.290  10.066  1.00 74.09           N1+
ATOM    648  NH2 ARG A  66      -1.898  -5.756  11.347  1.00 74.09           N  
ATOM    649  H   ARG A  66       1.508  -6.489   3.952  1.00 74.09           H  
ATOM    650  HA  ARG A  66      -0.055  -7.932   4.775  1.00 74.09           H  
ATOM    651  HB2 ARG A  66      -1.821  -5.447   4.969  1.00 74.09           H  
ATOM    652  HB3 ARG A  66      -2.310  -7.065   5.458  1.00 74.09           H  
ATOM    653  HG2 ARG A  66      -0.163  -5.363   6.738  1.00 74.09           H  
ATOM    654  HG3 ARG A  66      -0.363  -7.105   7.067  1.00 74.09           H  
ATOM    655  HD2 ARG A  66      -2.536  -4.983   7.362  1.00 74.09           H  
ATOM    656  HD3 ARG A  66      -2.759  -6.723   7.604  1.00 74.09           H  
ATOM    657  HE  ARG A  66      -0.663  -5.501   9.250  1.00 74.09           H  
ATOM    658 HH11 ARG A  66      -4.044  -6.425   9.149  1.00 74.09           H  
ATOM    659 HH12 ARG A  66      -4.197  -6.444  10.896  1.00 74.09           H  
ATOM    660 HH21 ARG A  66      -2.464  -5.925  12.167  1.00 74.09           H  
ATOM    661 HH22 ARG A  66      -0.922  -5.522  11.464  1.00 74.09           H  
ATOM    662  N   PHE A  67      -2.476  -7.110   2.833  1.00 76.05           N  
ATOM    663  CA  PHE A  67      -3.397  -7.534   1.774  1.00 76.05           C  
ATOM    664  C   PHE A  67      -3.457  -6.521   0.618  1.00 76.05           C  
ATOM    665  O   PHE A  67      -4.273  -6.660  -0.289  1.00 76.05           O  
ATOM    666  CB  PHE A  67      -4.777  -7.802   2.400  1.00 76.05           C  
ATOM    667  CG  PHE A  67      -5.313  -6.665   3.256  1.00 76.05           C  
ATOM    668  CD1 PHE A  67      -5.175  -6.715   4.658  1.00 76.05           C  
ATOM    669  CD2 PHE A  67      -5.925  -5.549   2.657  1.00 76.05           C  
ATOM    670  CE1 PHE A  67      -5.633  -5.650   5.454  1.00 76.05           C  
ATOM    671  CE2 PHE A  67      -6.386  -4.485   3.454  1.00 76.05           C  
ATOM    672  CZ  PHE A  67      -6.236  -4.532   4.851  1.00 76.05           C  
ATOM    673  H   PHE A  67      -2.717  -6.270   3.339  1.00 76.05           H  
ATOM    674  HA  PHE A  67      -3.040  -8.468   1.338  1.00 76.05           H  
ATOM    675  HB2 PHE A  67      -4.701  -8.698   3.017  1.00 76.05           H  
ATOM    676  HB3 PHE A  67      -5.495  -8.024   1.611  1.00 76.05           H  
ATOM    677  HD1 PHE A  67      -4.724  -7.581   5.120  1.00 76.05           H  
ATOM    678  HD2 PHE A  67      -6.036  -5.507   1.584  1.00 76.05           H  
ATOM    679  HE1 PHE A  67      -5.534  -5.691   6.528  1.00 76.05           H  
ATOM    680  HE2 PHE A  67      -6.848  -3.627   2.988  1.00 76.05           H  
ATOM    681  HZ  PHE A  67      -6.584  -3.711   5.459  1.00 76.05           H  
ATOM    682  N   ALA A  68      -2.619  -5.484   0.656  1.00 76.57           N  
ATOM    683  CA  ALA A  68      -2.528  -4.448  -0.357  1.00 76.57           C  
ATOM    684  C   ALA A  68      -1.323  -4.696  -1.259  1.00 76.57           C  
ATOM    685  O   ALA A  68      -0.238  -4.977  -0.761  1.00 76.57           O  
ATOM    686  CB  ALA A  68      -2.370  -3.099   0.345  1.00 76.57           C  
ATOM    687  H   ALA A  68      -1.945  -5.428   1.406  1.00 76.57           H  
ATOM    688  HA  ALA A  68      -3.439  -4.429  -0.955  1.00 76.57           H  
ATOM    689  HB1 ALA A  68      -2.628  -2.287  -0.335  1.00 76.57           H  
ATOM    690  HB2 ALA A  68      -1.337  -2.964   0.666  1.00 76.57           H  
ATOM    691  HB3 ALA A  68      -2.990  -3.076   1.242  1.00 76.57           H  
ATOM    692  N   LYS A  69      -1.489  -4.516  -2.566  1.00 80.55           N  
ATOM    693  CA  LYS A  69      -0.364  -4.233  -3.458  1.00 80.55           C  
ATOM    694  C   LYS A  69      -0.289  -2.736  -3.663  1.00 80.55           C  
ATOM    695  O   LYS A  69      -1.308  -2.122  -4.003  1.00 80.55           O  
ATOM    696  CB  LYS A  69      -0.522  -4.946  -4.794  1.00 80.55           C  
ATOM    697  CG  LYS A  69      -0.417  -6.464  -4.652  1.00 80.55           C  
ATOM    698  CD  LYS A  69      -0.735  -7.074  -6.017  1.00 80.55           C  
ATOM    699  CE  LYS A  69      -0.128  -8.468  -6.142  1.00 80.55           C  
ATOM    700  NZ  LYS A  69       0.634  -8.532  -7.407  1.00 80.55           N1+
ATOM    701  H   LYS A  69      -2.414  -4.317  -2.918  1.00 80.55           H  
ATOM    702  HA  LYS A  69       0.577  -4.554  -3.011  1.00 80.55           H  
ATOM    703  HB2 LYS A  69      -1.479  -4.684  -5.246  1.00 80.55           H  
ATOM    704  HB3 LYS A  69       0.269  -4.604  -5.461  1.00 80.55           H  
ATOM    705  HG2 LYS A  69      -1.126  -6.841  -3.915  1.00 80.55           H  
ATOM    706  HG3 LYS A  69       0.598  -6.717  -4.346  1.00 80.55           H  
ATOM    707  HD2 LYS A  69      -0.323  -6.425  -6.790  1.00 80.55           H  
ATOM    708  HD3 LYS A  69      -1.814  -7.118  -6.161  1.00 80.55           H  
ATOM    709  HE2 LYS A  69      -0.912  -9.224  -6.106  1.00 80.55           H  
ATOM    710  HE3 LYS A  69       0.557  -8.628  -5.310  1.00 80.55           H  
ATOM    711  HZ1 LYS A  69       1.289  -7.764  -7.428  1.00 80.55           H  
ATOM    712  HZ2 LYS A  69       1.184  -9.375  -7.493  1.00 80.55           H  
ATOM    713  HZ3 LYS A  69       0.048  -8.395  -8.219  1.00 80.55           H  
ATOM    714  N   VAL A  70       0.885  -2.177  -3.424  1.00 80.43           N  
ATOM    715  CA  VAL A  70       1.143  -0.746  -3.500  1.00 80.43           C  
ATOM    716  C   VAL A  70       2.287  -0.529  -4.463  1.00 80.43           C  
ATOM    717  O   VAL A  70       3.376  -1.055  -4.262  1.00 80.43           O  
ATOM    718  CB  VAL A  70       1.452  -0.163  -2.116  1.00 80.43           C  
ATOM    719  CG1 VAL A  70       1.590   1.357  -2.178  1.00 80.43           C  
ATOM    720  CG2 VAL A  70       0.293  -0.474  -1.163  1.00 80.43           C  
ATOM    721  H   VAL A  70       1.658  -2.764  -3.144  1.00 80.43           H  
ATOM    722  HA  VAL A  70       0.260  -0.237  -3.885  1.00 80.43           H  
ATOM    723  HB  VAL A  70       2.370  -0.593  -1.717  1.00 80.43           H  
ATOM    724 HG11 VAL A  70       1.821   1.750  -1.188  1.00 80.43           H  
ATOM    725 HG12 VAL A  70       0.648   1.785  -2.521  1.00 80.43           H  
ATOM    726 HG13 VAL A  70       2.402   1.639  -2.848  1.00 80.43           H  
ATOM    727 HG21 VAL A  70       0.280  -1.536  -0.920  1.00 80.43           H  
ATOM    728 HG22 VAL A  70      -0.657  -0.177  -1.607  1.00 80.43           H  
ATOM    729 HG23 VAL A  70       0.443   0.092  -0.243  1.00 80.43           H  
ATOM    730  N   LYS A  71       2.029   0.230  -5.523  1.00 82.45           N  
ATOM    731  CA  LYS A  71       3.038   0.563  -6.520  1.00 82.45           C  
ATOM    732  C   LYS A  71       3.549   1.970  -6.268  1.00 82.45           C  
ATOM    733  O   LYS A  71       2.778   2.931  -6.328  1.00 82.45           O  
ATOM    734  CB  LYS A  71       2.481   0.344  -7.927  1.00 82.45           C  
ATOM    735  CG  LYS A  71       3.609   0.441  -8.959  1.00 82.45           C  
ATOM    736  CD  LYS A  71       3.103   0.081 -10.357  1.00 82.45           C  
ATOM    737  CE  LYS A  71       4.282   0.176 -11.327  1.00 82.45           C  
ATOM    738  NZ  LYS A  71       3.910  -0.262 -12.692  1.00 82.45           N1+
ATOM    739  H   LYS A  71       1.126   0.678  -5.576  1.00 82.45           H  
ATOM    740  HA  LYS A  71       3.886  -0.111  -6.402  1.00 82.45           H  
ATOM    741  HB2 LYS A  71       1.713   1.088  -8.142  1.00 82.45           H  
ATOM    742  HB3 LYS A  71       2.038  -0.651  -7.979  1.00 82.45           H  
ATOM    743  HG2 LYS A  71       4.406  -0.250  -8.684  1.00 82.45           H  
ATOM    744  HG3 LYS A  71       4.011   1.454  -8.969  1.00 82.45           H  
ATOM    745  HD2 LYS A  71       2.315   0.775 -10.651  1.00 82.45           H  
ATOM    746  HD3 LYS A  71       2.712  -0.936 -10.343  1.00 82.45           H  
ATOM    747  HE2 LYS A  71       4.647   1.203 -11.339  1.00 82.45           H  
ATOM    748  HE3 LYS A  71       5.092  -0.446 -10.944  1.00 82.45           H  
ATOM    749  HZ1 LYS A  71       4.718  -0.191 -13.294  1.00 82.45           H  
ATOM    750  HZ2 LYS A  71       3.605  -1.224 -12.673  1.00 82.45           H  
ATOM    751  HZ3 LYS A  71       3.175   0.323 -13.062  1.00 82.45           H  
ATOM    752  N   PHE A  72       4.844   2.070  -6.016  1.00 80.87           N  
ATOM    753  CA  PHE A  72       5.566   3.321  -5.876  1.00 80.87           C  
ATOM    754  C   PHE A  72       6.189   3.687  -7.221  1.00 80.87           C  
ATOM    755  O   PHE A  72       6.740   2.835  -7.910  1.00 80.87           O  
ATOM    756  CB  PHE A  72       6.613   3.187  -4.763  1.00 80.87           C  
ATOM    757  CG  PHE A  72       6.001   2.935  -3.397  1.00 80.87           C  
ATOM    758  CD1 PHE A  72       5.669   4.019  -2.562  1.00 80.87           C  
ATOM    759  CD2 PHE A  72       5.749   1.619  -2.964  1.00 80.87           C  
ATOM    760  CE1 PHE A  72       5.104   3.787  -1.294  1.00 80.87           C  
ATOM    761  CE2 PHE A  72       5.165   1.391  -1.706  1.00 80.87           C  
ATOM    762  CZ  PHE A  72       4.846   2.473  -0.869  1.00 80.87           C  
ATOM    763  H   PHE A  72       5.401   1.228  -6.029  1.00 80.87           H  
ATOM    764  HA  PHE A  72       4.872   4.111  -5.587  1.00 80.87           H  
ATOM    765  HB2 PHE A  72       7.203   4.103  -4.722  1.00 80.87           H  
ATOM    766  HB3 PHE A  72       7.295   2.372  -5.005  1.00 80.87           H  
ATOM    767  HD1 PHE A  72       5.865   5.030  -2.885  1.00 80.87           H  
ATOM    768  HD2 PHE A  72       6.021   0.781  -3.589  1.00 80.87           H  
ATOM    769  HE1 PHE A  72       4.873   4.619  -0.646  1.00 80.87           H  
ATOM    770  HE2 PHE A  72       4.989   0.379  -1.372  1.00 80.87           H  
ATOM    771  HZ  PHE A  72       4.425   2.290   0.109  1.00 80.87           H  
ATOM    772  N   ALA A  73       6.093   4.951  -7.612  1.00 82.17           N  
ATOM    773  CA  ALA A  73       6.823   5.497  -8.747  1.00 82.17           C  
ATOM    774  C   ALA A  73       8.254   5.892  -8.348  1.00 82.17           C  
ATOM    775  O   ALA A  73       8.608   5.918  -7.165  1.00 82.17           O  
ATOM    776  CB  ALA A  73       6.011   6.666  -9.312  1.00 82.17           C  
ATOM    777  H   ALA A  73       5.592   5.599  -7.021  1.00 82.17           H  
ATOM    778  HA  ALA A  73       6.908   4.740  -9.527  1.00 82.17           H  
ATOM    779  HB1 ALA A  73       5.704   7.334  -8.508  1.00 82.17           H  
ATOM    780  HB2 ALA A  73       6.596   7.225 -10.042  1.00 82.17           H  
ATOM    781  HB3 ALA A  73       5.125   6.271  -9.809  1.00 82.17           H  
ATOM    782  N   ALA A  74       9.084   6.223  -9.340  1.00 80.73           N  
ATOM    783  CA  ALA A  74      10.461   6.677  -9.133  1.00 80.73           C  
ATOM    784  C   ALA A  74      10.575   7.937  -8.247  1.00 80.73           C  
ATOM    785  O   ALA A  74      11.583   8.138  -7.576  1.00 80.73           O  
ATOM    786  CB  ALA A  74      11.086   6.923 -10.509  1.00 80.73           C  
ATOM    787  H   ALA A  74       8.779   6.064 -10.289  1.00 80.73           H  
ATOM    788  HA  ALA A  74      11.016   5.871  -8.654  1.00 80.73           H  
ATOM    789  HB1 ALA A  74      10.560   7.728 -11.022  1.00 80.73           H  
ATOM    790  HB2 ALA A  74      12.133   7.201 -10.389  1.00 80.73           H  
ATOM    791  HB3 ALA A  74      11.029   6.015 -11.110  1.00 80.73           H  
ATOM    792  N   ASP A  75       9.534   8.774  -8.205  1.00 80.35           N  
ATOM    793  CA  ASP A  75       9.445   9.949  -7.332  1.00 80.35           C  
ATOM    794  C   ASP A  75       8.908   9.614  -5.930  1.00 80.35           C  
ATOM    795  O   ASP A  75       8.548  10.516  -5.167  1.00 80.35           O  
ATOM    796  CB  ASP A  75       8.633  11.055  -8.028  1.00 80.35           C  
ATOM    797  CG  ASP A  75       7.136  10.760  -8.135  1.00 80.35           C  
ATOM    798  OD1 ASP A  75       6.763   9.567  -8.137  1.00 80.35           O  
ATOM    799  OD2 ASP A  75       6.363  11.748  -8.189  1.00 80.35           O1-
ATOM    800  H   ASP A  75       8.701   8.539  -8.725  1.00 80.35           H  
ATOM    801  HA  ASP A  75      10.455  10.335  -7.190  1.00 80.35           H  
ATOM    802  HB2 ASP A  75       8.768  11.982  -7.470  1.00 80.35           H  
ATOM    803  HB3 ASP A  75       9.034  11.215  -9.029  1.00 80.35           H  
ATOM    804  N   CYS A  76       8.836   8.328  -5.572  1.00 74.42           N  
ATOM    805  CA  CYS A  76       8.262   7.812  -4.335  1.00 74.42           C  
ATOM    806  C   CYS A  76       6.793   8.210  -4.119  1.00 74.42           C  
ATOM    807  O   CYS A  76       6.353   8.302  -2.973  1.00 74.42           O  
ATOM    808  CB  CYS A  76       9.165   8.192  -3.147  1.00 74.42           C  
ATOM    809  SG  CYS A  76      10.800   7.458  -3.107  1.00 74.42           S  
ATOM    810  H   CYS A  76       9.145   7.640  -6.244  1.00 74.42           H  
ATOM    811  HA  CYS A  76       8.257   6.725  -4.419  1.00 74.42           H  
ATOM    812  HB2 CYS A  76       9.324   9.271  -3.141  1.00 74.42           H  
ATOM    813  HB3 CYS A  76       8.667   7.899  -2.223  1.00 74.42           H  
ATOM    814  N   LYS A  77       6.038   8.558  -5.167  1.00 78.88           N  
ATOM    815  CA  LYS A  77       4.579   8.701  -5.059  1.00 78.88           C  
ATOM    816  C   LYS A  77       3.914   7.351  -5.240  1.00 78.88           C  
ATOM    817  O   LYS A  77       4.414   6.502  -5.975  1.00 78.88           O  
ATOM    818  CB  LYS A  77       4.030   9.693  -6.083  1.00 78.88           C  
ATOM    819  CG  LYS A  77       4.427  11.130  -5.739  1.00 78.88           C  
ATOM    820  CD  LYS A  77       3.669  12.076  -6.673  1.00 78.88           C  
ATOM    821  CE  LYS A  77       4.187  13.511  -6.563  1.00 78.88           C  
ATOM    822  NZ  LYS A  77       4.786  13.926  -7.846  1.00 78.88           N1+
ATOM    823  H   LYS A  77       6.441   8.549  -6.092  1.00 78.88           H  
ATOM    824  HA  LYS A  77       4.306   9.054  -4.065  1.00 78.88           H  
ATOM    825  HB2 LYS A  77       4.380   9.431  -7.081  1.00 78.88           H  
ATOM    826  HB3 LYS A  77       2.942   9.627  -6.078  1.00 78.88           H  
ATOM    827  HG2 LYS A  77       5.504  11.256  -5.847  1.00 78.88           H  
ATOM    828  HG3 LYS A  77       4.150  11.354  -4.708  1.00 78.88           H  
ATOM    829  HD2 LYS A  77       2.613  12.059  -6.401  1.00 78.88           H  
ATOM    830  HD3 LYS A  77       3.752  11.714  -7.698  1.00 78.88           H  
ATOM    831  HE2 LYS A  77       3.355  14.165  -6.300  1.00 78.88           H  
ATOM    832  HE3 LYS A  77       4.928  13.558  -5.765  1.00 78.88           H  
ATOM    833  HZ1 LYS A  77       4.104  13.898  -8.591  1.00 78.88           H  
ATOM    834  HZ2 LYS A  77       5.234  14.830  -7.794  1.00 78.88           H  
ATOM    835  HZ3 LYS A  77       5.480  13.232  -8.085  1.00 78.88           H  
ATOM    836  N   ILE A  78       2.778   7.160  -4.586  1.00 77.42           N  
ATOM    837  CA  ILE A  78       2.004   5.941  -4.771  1.00 77.42           C  
ATOM    838  C   ILE A  78       1.107   6.157  -5.977  1.00 77.42           C  
ATOM    839  O   ILE A  78       0.258   7.038  -5.986  1.00 77.42           O  
ATOM    840  CB  ILE A  78       1.239   5.551  -3.504  1.00 77.42           C  
ATOM    841  CG1 ILE A  78       2.254   5.361  -2.362  1.00 77.42           C  
ATOM    842  CG2 ILE A  78       0.526   4.214  -3.761  1.00 77.42           C  
ATOM    843  CD1 ILE A  78       1.593   5.260  -1.007  1.00 77.42           C  
ATOM    844  H   ILE A  78       2.356   7.922  -4.074  1.00 77.42           H  
ATOM    845  HA  ILE A  78       2.683   5.118  -4.992  1.00 77.42           H  
ATOM    846  HB  ILE A  78       0.517   6.328  -3.252  1.00 77.42           H  
ATOM    847 HG12 ILE A  78       2.835   4.458  -2.545  1.00 77.42           H  
ATOM    848 HG13 ILE A  78       2.945   6.202  -2.301  1.00 77.42           H  
ATOM    849 HG21 ILE A  78      -0.086   4.251  -4.662  1.00 77.42           H  
ATOM    850 HG22 ILE A  78       1.269   3.434  -3.929  1.00 77.42           H  
ATOM    851 HG23 ILE A  78      -0.111   3.955  -2.915  1.00 77.42           H  
ATOM    852 HD11 ILE A  78       2.375   5.118  -0.260  1.00 77.42           H  
ATOM    853 HD12 ILE A  78       1.063   6.194  -0.815  1.00 77.42           H  
ATOM    854 HD13 ILE A  78       0.908   4.413  -0.971  1.00 77.42           H  
ATOM    855  N   VAL A  79       1.322   5.357  -7.013  1.00 83.24           N  
ATOM    856  CA  VAL A  79       0.537   5.424  -8.253  1.00 83.24           C  
ATOM    857  C   VAL A  79      -0.584   4.395  -8.276  1.00 83.24           C  
ATOM    858  O   VAL A  79      -1.499   4.481  -9.089  1.00 83.24           O  
ATOM    859  CB  VAL A  79       1.437   5.289  -9.490  1.00 83.24           C  
ATOM    860  CG1 VAL A  79       2.355   6.508  -9.601  1.00 83.24           C  
ATOM    861  CG2 VAL A  79       2.290   4.011  -9.488  1.00 83.24           C  
ATOM    862  H   VAL A  79       2.051   4.662  -6.931  1.00 83.24           H  
ATOM    863  HA  VAL A  79       0.046   6.395  -8.316  1.00 83.24           H  
ATOM    864  HB  VAL A  79       0.805   5.271 -10.377  1.00 83.24           H  
ATOM    865 HG11 VAL A  79       2.922   6.457 -10.531  1.00 83.24           H  
ATOM    866 HG12 VAL A  79       1.756   7.419  -9.611  1.00 83.24           H  
ATOM    867 HG13 VAL A  79       3.040   6.549  -8.755  1.00 83.24           H  
ATOM    868 HG21 VAL A  79       1.652   3.134  -9.376  1.00 83.24           H  
ATOM    869 HG22 VAL A  79       3.021   4.042  -8.681  1.00 83.24           H  
ATOM    870 HG23 VAL A  79       2.828   3.938 -10.433  1.00 83.24           H  
ATOM    871  N   SER A  80      -0.517   3.394  -7.398  1.00 78.99           N  
ATOM    872  CA  SER A  80      -1.567   2.396  -7.262  1.00 78.99           C  
ATOM    873  C   SER A  80      -1.577   1.803  -5.863  1.00 78.99           C  
ATOM    874  O   SER A  80      -0.523   1.502  -5.307  1.00 78.99           O  
ATOM    875  CB  SER A  80      -1.361   1.286  -8.292  1.00 78.99           C  
ATOM    876  OG  SER A  80      -2.539   0.517  -8.396  1.00 78.99           O  
ATOM    877  H   SER A  80       0.259   3.369  -6.752  1.00 78.99           H  
ATOM    878  HA  SER A  80      -2.529   2.875  -7.447  1.00 78.99           H  
ATOM    879  HB2 SER A  80      -1.134   1.720  -9.266  1.00 78.99           H  
ATOM    880  HB3 SER A  80      -0.533   0.647  -7.985  1.00 78.99           H  
ATOM    881  HG  SER A  80      -3.144   0.983  -8.978  1.00 78.99           H  
ATOM    882  N   ASN A  81      -2.770   1.601  -5.311  1.00 73.34           N  
ATOM    883  CA  ASN A  81      -2.983   0.923  -4.042  1.00 73.34           C  
ATOM    884  C   ASN A  81      -4.234   0.045  -4.143  1.00 73.34           C  
ATOM    885  O   ASN A  81      -5.342   0.526  -4.372  1.00 73.34           O  
ATOM    886  CB  ASN A  81      -3.094   1.977  -2.934  1.00 73.34           C  
ATOM    887  CG  ASN A  81      -3.537   1.420  -1.599  1.00 73.34           C  
ATOM    888  ND2 ASN A  81      -4.042   2.279  -0.749  1.00 73.34           N  
ATOM    889  OD1 ASN A  81      -3.468   0.228  -1.323  1.00 73.34           O  
ATOM    890  H   ASN A  81      -3.592   1.883  -5.826  1.00 73.34           H  
ATOM    891  HA  ASN A  81      -2.129   0.284  -3.818  1.00 73.34           H  
ATOM    892  HB2 ASN A  81      -2.126   2.458  -2.793  1.00 73.34           H  
ATOM    893  HB3 ASN A  81      -3.824   2.726  -3.240  1.00 73.34           H  
ATOM    894 HD21 ASN A  81      -4.116   3.257  -0.988  1.00 73.34           H  
ATOM    895 HD22 ASN A  81      -4.511   1.935   0.077  1.00 73.34           H  
ATOM    896  N   SER A  82      -4.059  -1.259  -3.941  1.00 76.70           N  
ATOM    897  CA  SER A  82      -5.170  -2.221  -3.973  1.00 76.70           C  
ATOM    898  C   SER A  82      -6.031  -2.180  -2.705  1.00 76.70           C  
ATOM    899  O   SER A  82      -7.192  -2.588  -2.724  1.00 76.70           O  
ATOM    900  CB  SER A  82      -4.634  -3.636  -4.167  1.00 76.70           C  
ATOM    901  OG  SER A  82      -3.775  -3.701  -5.284  1.00 76.70           O  
ATOM    902  H   SER A  82      -3.117  -1.581  -3.772  1.00 76.70           H  
ATOM    903  HA  SER A  82      -5.816  -1.986  -4.819  1.00 76.70           H  
ATOM    904  HB2 SER A  82      -5.467  -4.323  -4.312  1.00 76.70           H  
ATOM    905  HB3 SER A  82      -4.087  -3.937  -3.273  1.00 76.70           H  
ATOM    906  HG  SER A  82      -3.159  -2.965  -5.269  1.00 76.70           H  
ATOM    907  N   ALA A  83      -5.491  -1.690  -1.588  1.00 70.12           N  
ATOM    908  CA  ALA A  83      -6.232  -1.521  -0.349  1.00 70.12           C  
ATOM    909  C   ALA A  83      -6.818  -0.115  -0.255  1.00 70.12           C  
ATOM    910  O   ALA A  83      -6.266   0.768   0.395  1.00 70.12           O  
ATOM    911  CB  ALA A  83      -5.348  -1.860   0.844  1.00 70.12           C  
ATOM    912  H   ALA A  83      -4.583  -1.251  -1.641  1.00 70.12           H  
ATOM    913  HA  ALA A  83      -7.063  -2.226  -0.331  1.00 70.12           H  
ATOM    914  HB1 ALA A  83      -5.099  -2.920   0.805  1.00 70.12           H  
ATOM    915  HB2 ALA A  83      -5.893  -1.664   1.767  1.00 70.12           H  
ATOM    916  HB3 ALA A  83      -4.454  -1.238   0.816  1.00 70.12           H  
ATOM    917  N   LYS A  84      -8.035   0.033  -0.783  1.00 67.60           N  
ATOM    918  CA  LYS A  84      -8.874   1.242  -0.661  1.00 67.60           C  
ATOM    919  C   LYS A  84      -9.115   1.727   0.781  1.00 67.60           C  
ATOM    920  O   LYS A  84      -9.702   2.776   0.994  1.00 67.60           O  
ATOM    921  CB  LYS A  84     -10.237   0.974  -1.321  1.00 67.60           C  
ATOM    922  CG  LYS A  84     -10.134   0.611  -2.808  1.00 67.60           C  
ATOM    923  CD  LYS A  84     -11.531   0.564  -3.438  1.00 67.60           C  
ATOM    924  CE  LYS A  84     -11.407   0.265  -4.934  1.00 67.60           C  
ATOM    925  NZ  LYS A  84     -12.682   0.520  -5.650  1.00 67.60           N1+
ATOM    926  H   LYS A  84      -8.352  -0.709  -1.391  1.00 67.60           H  
ATOM    927  HA  LYS A  84      -8.388   2.071  -1.176  1.00 67.60           H  
ATOM    928  HB2 LYS A  84     -10.748   0.173  -0.787  1.00 67.60           H  
ATOM    929  HB3 LYS A  84     -10.837   1.879  -1.232  1.00 67.60           H  
ATOM    930  HG2 LYS A  84      -9.537   1.368  -3.317  1.00 67.60           H  
ATOM    931  HG3 LYS A  84      -9.651  -0.359  -2.924  1.00 67.60           H  
ATOM    932  HD2 LYS A  84     -12.002   1.536  -3.301  1.00 67.60           H  
ATOM    933  HD3 LYS A  84     -12.133  -0.203  -2.951  1.00 67.60           H  
ATOM    934  HE2 LYS A  84     -11.083  -0.767  -5.068  1.00 67.60           H  
ATOM    935  HE3 LYS A  84     -10.629   0.910  -5.342  1.00 67.60           H  
ATOM    936  HZ1 LYS A  84     -12.568   0.340  -6.638  1.00 67.60           H  
ATOM    937  HZ2 LYS A  84     -13.428  -0.060  -5.292  1.00 67.60           H  
ATOM    938  HZ3 LYS A  84     -12.940   1.491  -5.548  1.00 67.60           H  
ATOM    939  N   LYS A  85      -8.748   0.922   1.785  1.00 70.32           N  
ATOM    940  CA  LYS A  85      -8.904   1.227   3.215  1.00 70.32           C  
ATOM    941  C   LYS A  85      -7.591   1.589   3.907  1.00 70.32           C  
ATOM    942  O   LYS A  85      -7.610   1.763   5.114  1.00 70.32           O  
ATOM    943  CB  LYS A  85      -9.592   0.062   3.945  1.00 70.32           C  
ATOM    944  CG  LYS A  85     -11.035  -0.170   3.485  1.00 70.32           C  
ATOM    945  CD  LYS A  85     -11.701  -1.219   4.385  1.00 70.32           C  
ATOM    946  CE  LYS A  85     -13.150  -1.446   3.946  1.00 70.32           C  
ATOM    947  NZ  LYS A  85     -13.842  -2.422   4.825  1.00 70.32           N1+
ATOM    948  H   LYS A  85      -8.202   0.115   1.521  1.00 70.32           H  
ATOM    949  HA  LYS A  85      -9.524   2.117   3.324  1.00 70.32           H  
ATOM    950  HB2 LYS A  85      -9.009  -0.849   3.801  1.00 70.32           H  
ATOM    951  HB3 LYS A  85      -9.617   0.283   5.012  1.00 70.32           H  
ATOM    952  HG2 LYS A  85     -11.589   0.766   3.552  1.00 70.32           H  
ATOM    953  HG3 LYS A  85     -11.043  -0.516   2.451  1.00 70.32           H  
ATOM    954  HD2 LYS A  85     -11.685  -0.864   5.416  1.00 70.32           H  
ATOM    955  HD3 LYS A  85     -11.144  -2.154   4.319  1.00 70.32           H  
ATOM    956  HE2 LYS A  85     -13.670  -0.489   3.967  1.00 70.32           H  
ATOM    957  HE3 LYS A  85     -13.151  -1.799   2.914  1.00 70.32           H  
ATOM    958  HZ1 LYS A  85     -13.378  -3.319   4.801  1.00 70.32           H  
ATOM    959  HZ2 LYS A  85     -13.858  -2.090   5.778  1.00 70.32           H  
ATOM    960  HZ3 LYS A  85     -14.798  -2.551   4.523  1.00 70.32           H  
ATOM    961  N   LEU A  86      -6.461   1.628   3.209  1.00 69.15           N  
ATOM    962  CA  LEU A  86      -5.179   2.010   3.797  1.00 69.15           C  
ATOM    963  C   LEU A  86      -4.797   3.389   3.282  1.00 69.15           C  
ATOM    964  O   LEU A  86      -4.738   3.584   2.071  1.00 69.15           O  
ATOM    965  CB  LEU A  86      -4.105   0.961   3.465  1.00 69.15           C  
ATOM    966  CG  LEU A  86      -4.324  -0.411   4.120  1.00 69.15           C  
ATOM    967  CD1 LEU A  86      -3.243  -1.398   3.697  1.00 69.15           C  
ATOM    968  CD2 LEU A  86      -4.283  -0.323   5.635  1.00 69.15           C  
ATOM    969  H   LEU A  86      -6.498   1.559   2.202  1.00 69.15           H  
ATOM    970  HA  LEU A  86      -5.262   2.094   4.880  1.00 69.15           H  
ATOM    971  HB2 LEU A  86      -3.134   1.347   3.776  1.00 69.15           H  
ATOM    972  HB3 LEU A  86      -4.080   0.829   2.383  1.00 69.15           H  
ATOM    973  HG  LEU A  86      -5.293  -0.810   3.820  1.00 69.15           H  
ATOM    974 HD11 LEU A  86      -3.520  -2.412   3.986  1.00 69.15           H  
ATOM    975 HD12 LEU A  86      -3.108  -1.349   2.616  1.00 69.15           H  
ATOM    976 HD13 LEU A  86      -2.291  -1.131   4.156  1.00 69.15           H  
ATOM    977 HD21 LEU A  86      -4.324  -1.323   6.067  1.00 69.15           H  
ATOM    978 HD22 LEU A  86      -5.148   0.254   5.962  1.00 69.15           H  
ATOM    979 HD23 LEU A  86      -3.378   0.191   5.956  1.00 69.15           H  
ATOM    980  N   LEU A  87      -4.522   4.314   4.202  1.00 69.34           N  
ATOM    981  CA  LEU A  87      -3.846   5.555   3.849  1.00 69.34           C  
ATOM    982  C   LEU A  87      -2.350   5.352   3.952  1.00 69.34           C  
ATOM    983  O   LEU A  87      -1.856   4.733   4.897  1.00 69.34           O  
ATOM    984  CB  LEU A  87      -4.297   6.756   4.698  1.00 69.34           C  
ATOM    985  CG  LEU A  87      -5.355   7.586   3.959  1.00 69.34           C  
ATOM    986  CD1 LEU A  87      -6.728   7.015   4.173  1.00 69.34           C  
ATOM    987  CD2 LEU A  87      -5.420   9.009   4.488  1.00 69.34           C  
ATOM    988  H   LEU A  87      -4.551   4.053   5.177  1.00 69.34           H  
ATOM    989  HA  LEU A  87      -4.053   5.782   2.803  1.00 69.34           H  
ATOM    990  HB2 LEU A  87      -4.675   6.431   5.668  1.00 69.34           H  
ATOM    991  HB3 LEU A  87      -3.434   7.399   4.869  1.00 69.34           H  
ATOM    992  HG  LEU A  87      -5.135   7.630   2.892  1.00 69.34           H  
ATOM    993 HD11 LEU A  87      -6.967   7.178   5.224  1.00 69.34           H  
ATOM    994 HD12 LEU A  87      -6.739   5.958   3.908  1.00 69.34           H  
ATOM    995 HD13 LEU A  87      -7.448   7.540   3.545  1.00 69.34           H  
ATOM    996 HD21 LEU A  87      -6.230   9.553   4.003  1.00 69.34           H  
ATOM    997 HD22 LEU A  87      -4.481   9.502   4.235  1.00 69.34           H  
ATOM    998 HD23 LEU A  87      -5.562   9.017   5.569  1.00 69.34           H  
ATOM    999  N   PHE A  88      -1.644   5.927   2.995  1.00 69.77           N  
ATOM   1000  CA  PHE A  88      -0.201   5.938   2.990  1.00 69.77           C  
ATOM   1001  C   PHE A  88       0.273   7.378   3.095  1.00 69.77           C  
ATOM   1002  O   PHE A  88      -0.144   8.238   2.324  1.00 69.77           O  
ATOM   1003  CB  PHE A  88       0.293   5.240   1.740  1.00 69.77           C  
ATOM   1004  CG  PHE A  88       0.016   3.752   1.719  1.00 69.77           C  
ATOM   1005  CD1 PHE A  88       0.970   2.859   2.234  1.00 69.77           C  
ATOM   1006  CD2 PHE A  88      -1.208   3.258   1.230  1.00 69.77           C  
ATOM   1007  CE1 PHE A  88       0.678   1.490   2.298  1.00 69.77           C  
ATOM   1008  CE2 PHE A  88      -1.486   1.882   1.297  1.00 69.77           C  
ATOM   1009  CZ  PHE A  88      -0.556   0.998   1.853  1.00 69.77           C  
ATOM   1010  H   PHE A  88      -2.114   6.441   2.264  1.00 69.77           H  
ATOM   1011  HA  PHE A  88       0.185   5.376   3.840  1.00 69.77           H  
ATOM   1012  HB2 PHE A  88      -0.199   5.709   0.888  1.00 69.77           H  
ATOM   1013  HB3 PHE A  88       1.369   5.403   1.683  1.00 69.77           H  
ATOM   1014  HD1 PHE A  88       1.920   3.227   2.592  1.00 69.77           H  
ATOM   1015  HD2 PHE A  88      -1.945   3.937   0.827  1.00 69.77           H  
ATOM   1016  HE1 PHE A  88       1.410   0.810   2.709  1.00 69.77           H  
ATOM   1017  HE2 PHE A  88      -2.430   1.495   0.942  1.00 69.77           H  
ATOM   1018  HZ  PHE A  88      -0.774  -0.058   1.908  1.00 69.77           H  
ATOM   1019  N   VAL A  89       1.122   7.648   4.081  1.00 66.96           N  
ATOM   1020  CA  VAL A  89       1.709   8.976   4.279  1.00 66.96           C  
ATOM   1021  C   VAL A  89       3.182   8.932   3.940  1.00 66.96           C  
ATOM   1022  O   VAL A  89       3.902   8.062   4.431  1.00 66.96           O  
ATOM   1023  CB  VAL A  89       1.484   9.522   5.694  1.00 66.96           C  
ATOM   1024  CG1 VAL A  89       2.001  10.958   5.855  1.00 66.96           C  
ATOM   1025  CG2 VAL A  89      -0.012   9.540   5.998  1.00 66.96           C  
ATOM   1026  H   VAL A  89       1.392   6.896   4.699  1.00 66.96           H  
ATOM   1027  HA  VAL A  89       1.229   9.673   3.593  1.00 66.96           H  
ATOM   1028  HB  VAL A  89       2.010   8.890   6.409  1.00 66.96           H  
ATOM   1029 HG11 VAL A  89       1.778  11.320   6.859  1.00 66.96           H  
ATOM   1030 HG12 VAL A  89       3.082  10.987   5.716  1.00 66.96           H  
ATOM   1031 HG13 VAL A  89       1.522  11.614   5.128  1.00 66.96           H  
ATOM   1032 HG21 VAL A  89      -0.491  10.109   5.201  1.00 66.96           H  
ATOM   1033 HG22 VAL A  89      -0.424   8.531   5.991  1.00 66.96           H  
ATOM   1034 HG23 VAL A  89      -0.208  10.006   6.963  1.00 66.96           H  
ATOM   1035  N   LYS A  90       3.622   9.901   3.141  1.00 68.88           N  
ATOM   1036  CA  LYS A  90       5.012  10.085   2.723  1.00 68.88           C  
ATOM   1037  C   LYS A  90       5.414  11.539   2.926  1.00 68.88           C  
ATOM   1038  O   LYS A  90       4.745  12.421   2.400  1.00 68.88           O  
ATOM   1039  CB  LYS A  90       5.098   9.693   1.248  1.00 68.88           C  
ATOM   1040  CG  LYS A  90       6.511   9.866   0.667  1.00 68.88           C  
ATOM   1041  CD  LYS A  90       6.401  10.575  -0.676  1.00 68.88           C  
ATOM   1042  CE  LYS A  90       7.758  10.659  -1.363  1.00 68.88           C  
ATOM   1043  NZ  LYS A  90       7.540  11.031  -2.773  1.00 68.88           N1+
ATOM   1044  H   LYS A  90       2.935  10.540   2.768  1.00 68.88           H  
ATOM   1045  HA  LYS A  90       5.675   9.437   3.297  1.00 68.88           H  
ATOM   1046  HB2 LYS A  90       4.379  10.295   0.692  1.00 68.88           H  
ATOM   1047  HB3 LYS A  90       4.804   8.650   1.136  1.00 68.88           H  
ATOM   1048  HG2 LYS A  90       7.160  10.443   1.325  1.00 68.88           H  
ATOM   1049  HG3 LYS A  90       6.957   8.881   0.526  1.00 68.88           H  
ATOM   1050  HD2 LYS A  90       6.009  11.580  -0.522  1.00 68.88           H  
ATOM   1051  HD3 LYS A  90       5.696  10.024  -1.298  1.00 68.88           H  
ATOM   1052  HE2 LYS A  90       8.393  11.381  -0.849  1.00 68.88           H  
ATOM   1053  HE3 LYS A  90       8.228   9.678  -1.301  1.00 68.88           H  
ATOM   1054  HZ1 LYS A  90       7.148  11.957  -2.865  1.00 68.88           H  
ATOM   1055  HZ2 LYS A  90       8.370  10.973  -3.346  1.00 68.88           H  
ATOM   1056  HZ3 LYS A  90       6.895  10.374  -3.188  1.00 68.88           H  
ATOM   1057  N   ASN A  91       6.500  11.811   3.657  1.00 63.56           N  
ATOM   1058  CA  ASN A  91       6.968  13.181   3.948  1.00 63.56           C  
ATOM   1059  C   ASN A  91       5.842  14.146   4.397  1.00 63.56           C  
ATOM   1060  O   ASN A  91       5.845  15.324   4.056  1.00 63.56           O  
ATOM   1061  CB  ASN A  91       7.813  13.719   2.765  1.00 63.56           C  
ATOM   1062  CG  ASN A  91       9.278  13.340   2.840  1.00 63.56           C  
ATOM   1063  ND2 ASN A  91      10.083  13.824   1.923  1.00 63.56           N  
ATOM   1064  OD1 ASN A  91       9.725  12.625   3.715  1.00 63.56           O  
ATOM   1065  H   ASN A  91       7.045  11.039   4.013  1.00 63.56           H  
ATOM   1066  HA  ASN A  91       7.620  13.122   4.819  1.00 63.56           H  
ATOM   1067  HB2 ASN A  91       7.396  13.383   1.815  1.00 63.56           H  
ATOM   1068  HB3 ASN A  91       7.796  14.809   2.760  1.00 63.56           H  
ATOM   1069 HD21 ASN A  91      11.058  13.587   2.037  1.00 63.56           H  
ATOM   1070 HD22 ASN A  91       9.754  14.500   1.249  1.00 63.56           H  
ATOM   1071  N   GLY A  92       4.843  13.641   5.128  1.00 59.61           N  
ATOM   1072  CA  GLY A  92       3.683  14.425   5.570  1.00 59.61           C  
ATOM   1073  C   GLY A  92       2.561  14.600   4.537  1.00 59.61           C  
ATOM   1074  O   GLY A  92       1.521  15.153   4.881  1.00 59.61           O  
ATOM   1075  H   GLY A  92       4.883  12.664   5.383  1.00 59.61           H  
ATOM   1076  HA2 GLY A  92       4.015  15.421   5.863  1.00 59.61           H  
ATOM   1077  HA3 GLY A  92       3.250  13.946   6.448  1.00 59.61           H  
ATOM   1078  N   HIS A  93       2.714  14.101   3.310  1.00 60.72           N  
ATOM   1079  CA  HIS A  93       1.642  14.062   2.319  1.00 60.72           C  
ATOM   1080  C   HIS A  93       0.828  12.774   2.474  1.00 60.72           C  
ATOM   1081  O   HIS A  93       1.376  11.673   2.389  1.00 60.72           O  
ATOM   1082  CB  HIS A  93       2.211  14.246   0.903  1.00 60.72           C  
ATOM   1083  CG  HIS A  93       1.413  15.248   0.112  1.00 60.72           C  
ATOM   1084  CD2 HIS A  93       1.605  16.604   0.106  1.00 60.72           C  
ATOM   1085  ND1 HIS A  93       0.317  14.986  -0.678  1.00 60.72           N  
ATOM   1086  CE1 HIS A  93      -0.133  16.159  -1.156  1.00 60.72           C  
ATOM   1087  NE2 HIS A  93       0.623  17.175  -0.708  1.00 60.72           N  
ATOM   1088  H   HIS A  93       3.586  13.655   3.064  1.00 60.72           H  
ATOM   1089  HA  HIS A  93       0.977  14.904   2.511  1.00 60.72           H  
ATOM   1090  HB2 HIS A  93       2.225  13.292   0.375  1.00 60.72           H  
ATOM   1091  HB3 HIS A  93       3.238  14.606   0.960  1.00 60.72           H  
ATOM   1092  HD1 HIS A  93      -0.081  14.079  -0.874  1.00 60.72           H  
ATOM   1093  HD2 HIS A  93       2.368  17.139   0.651  1.00 60.72           H  
ATOM   1094  HE1 HIS A  93      -0.987  16.272  -1.808  1.00 60.72           H  
ATOM   1095  N   VAL A  94      -0.472  12.920   2.738  1.00 60.97           N  
ATOM   1096  CA  VAL A  94      -1.453  11.828   2.714  1.00 60.97           C  
ATOM   1097  C   VAL A  94      -1.779  11.530   1.251  1.00 60.97           C  
ATOM   1098  O   VAL A  94      -2.305  12.393   0.552  1.00 60.97           O  
ATOM   1099  CB  VAL A  94      -2.702  12.200   3.567  1.00 60.97           C  
ATOM   1100  CG1 VAL A  94      -4.077  11.998   2.913  1.00 60.97           C  
ATOM   1101  CG2 VAL A  94      -2.701  11.429   4.890  1.00 60.97           C  
ATOM   1102  H   VAL A  94      -0.834  13.862   2.789  1.00 60.97           H  
ATOM   1103  HA  VAL A  94      -0.995  10.930   3.128  1.00 60.97           H  
ATOM   1104  HB  VAL A  94      -2.647  13.258   3.821  1.00 60.97           H  
ATOM   1105 HG11 VAL A  94      -4.165  10.990   2.508  1.00 60.97           H  
ATOM   1106 HG12 VAL A  94      -4.875  12.170   3.636  1.00 60.97           H  
ATOM   1107 HG13 VAL A  94      -4.213  12.719   2.107  1.00 60.97           H  
ATOM   1108 HG21 VAL A  94      -3.622  11.615   5.443  1.00 60.97           H  
ATOM   1109 HG22 VAL A  94      -1.872  11.786   5.501  1.00 60.97           H  
ATOM   1110 HG23 VAL A  94      -2.595  10.360   4.703  1.00 60.97           H  
ATOM   1111  N   ASP A  95      -1.479  10.318   0.795  1.00 58.66           N  
ATOM   1112  CA  ASP A  95      -2.043   9.771  -0.435  1.00 58.66           C  
ATOM   1113  C   ASP A  95      -3.185   8.830  -0.034  1.00 58.66           C  
ATOM   1114  O   ASP A  95      -2.988   7.739   0.514  1.00 58.66           O  
ATOM   1115  CB  ASP A  95      -0.961   9.123  -1.318  1.00 58.66           C  
ATOM   1116  CG  ASP A  95      -0.650  10.005  -2.535  1.00 58.66           C  
ATOM   1117  OD1 ASP A  95      -1.430   9.925  -3.505  1.00 58.66           O  
ATOM   1118  OD2 ASP A  95       0.353  10.757  -2.486  1.00 58.66           O1-
ATOM   1119  H   ASP A  95      -0.962   9.676   1.379  1.00 58.66           H  
ATOM   1120  HA  ASP A  95      -2.482  10.574  -1.026  1.00 58.66           H  
ATOM   1121  HB2 ASP A  95      -1.317   8.158  -1.677  1.00 58.66           H  
ATOM   1122  HB3 ASP A  95      -0.054   8.945  -0.741  1.00 58.66           H  
ATOM   1123  N   SER A  96      -4.408   9.315  -0.244  1.00 54.95           N  
ATOM   1124  CA  SER A  96      -5.610   8.490  -0.258  1.00 54.95           C  
ATOM   1125  C   SER A  96      -5.931   8.244  -1.724  1.00 54.95           C  
ATOM   1126  O   SER A  96      -6.413   9.150  -2.399  1.00 54.95           O  
ATOM   1127  CB  SER A  96      -6.761   9.192   0.468  1.00 54.95           C  
ATOM   1128  OG  SER A  96      -7.857   8.308   0.620  1.00 54.95           O  
ATOM   1129  H   SER A  96      -4.473  10.216  -0.696  1.00 54.95           H  
ATOM   1130  HA  SER A  96      -5.425   7.536   0.236  1.00 54.95           H  
ATOM   1131  HB2 SER A  96      -6.422   9.501   1.456  1.00 54.95           H  
ATOM   1132  HB3 SER A  96      -7.072  10.078  -0.087  1.00 54.95           H  
ATOM   1133  HG  SER A  96      -8.137   8.028  -0.254  1.00 54.95           H  
ATOM   1134  N   ILE A  97      -5.620   7.048  -2.214  1.00 53.15           N  
ATOM   1135  CA  ILE A  97      -6.032   6.599  -3.552  1.00 53.15           C  
ATOM   1136  C   ILE A  97      -7.465   6.080  -3.483  1.00 53.15           C  
ATOM   1137  O   ILE A  97      -7.776   5.365  -2.500  1.00 53.15           O  
ATOM   1138  CB  ILE A  97      -5.037   5.574  -4.126  1.00 53.15           C  
ATOM   1139  CG1 ILE A  97      -3.632   6.202  -4.221  1.00 53.15           C  
ATOM   1140  CG2 ILE A  97      -5.487   5.125  -5.530  1.00 53.15           C  
ATOM   1141  CD1 ILE A  97      -2.523   5.185  -4.435  1.00 53.15           C  
ATOM   1142  OXT ILE A  97      -8.217   6.383  -4.429  1.00 53.15           O1-
ATOM   1143  H   ILE A  97      -5.255   6.352  -1.579  1.00 53.15           H  
ATOM   1144  HA  ILE A  97      -6.066   7.457  -4.224  1.00 53.15           H  
ATOM   1145  HB  ILE A  97      -5.013   4.712  -3.459  1.00 53.15           H  
ATOM   1146 HG12 ILE A  97      -3.384   6.749  -3.312  1.00 53.15           H  
ATOM   1147 HG13 ILE A  97      -3.616   6.920  -5.041  1.00 53.15           H  
ATOM   1148 HG21 ILE A  97      -5.548   5.992  -6.188  1.00 53.15           H  
ATOM   1149 HG22 ILE A  97      -4.798   4.394  -5.952  1.00 53.15           H  
ATOM   1150 HG23 ILE A  97      -6.475   4.668  -5.476  1.00 53.15           H  
ATOM   1151 HD11 ILE A  97      -2.403   4.588  -3.530  1.00 53.15           H  
ATOM   1152 HD12 ILE A  97      -1.613   5.758  -4.610  1.00 53.15           H  
ATOM   1153 HD13 ILE A  97      -2.712   4.551  -5.302  1.00 53.15           H  
END
