# Supplementary material for: The structural landscape and diversity of Pyricularia oryzae MAX effectors revisited
Source: PLoS Pathog. 2024 May 6;20(5):e1012176. doi: 10.1371/journal.ppat.1012176 (PMC11132498; doi:10.1371/journal.ppat.1012176)
Supplement: S1 File — (ZIP) [file ppat.1012176.s018.zip › Supplementary_Data/MAX24.pdb]

ATOM      1  N   LEU A  21      11.131  -5.301 -11.890  1.00 84.11           N  
ATOM      2  CA  LEU A  21       9.786  -5.524 -12.438  1.00 84.11           C  
ATOM      3  C   LEU A  21       8.702  -4.894 -11.549  1.00 84.11           C  
ATOM      4  O   LEU A  21       7.633  -4.530 -12.038  1.00 84.11           O  
ATOM      5  CB  LEU A  21       9.568  -7.035 -12.647  1.00 84.11           C  
ATOM      6  CG  LEU A  21      10.473  -7.682 -13.712  1.00 84.11           C  
ATOM      7  CD1 LEU A  21      10.308  -9.199 -13.683  1.00 84.11           C  
ATOM      8  CD2 LEU A  21      10.141  -7.185 -15.122  1.00 84.11           C  
ATOM      9  H   LEU A  21      11.475  -5.986 -11.231  1.00 84.11           H  
ATOM     10  HA  LEU A  21       9.697  -5.028 -13.405  1.00 84.11           H  
ATOM     11  HB2 LEU A  21       9.714  -7.545 -11.694  1.00 84.11           H  
ATOM     12  HB3 LEU A  21       8.537  -7.199 -12.959  1.00 84.11           H  
ATOM     13  HG  LEU A  21      11.516  -7.451 -13.494  1.00 84.11           H  
ATOM     14 HD11 LEU A  21      10.958  -9.666 -14.423  1.00 84.11           H  
ATOM     15 HD12 LEU A  21       9.275  -9.473 -13.897  1.00 84.11           H  
ATOM     16 HD13 LEU A  21      10.568  -9.590 -12.700  1.00 84.11           H  
ATOM     17 HD21 LEU A  21      10.331  -6.115 -15.209  1.00 84.11           H  
ATOM     18 HD22 LEU A  21       9.094  -7.385 -15.347  1.00 84.11           H  
ATOM     19 HD23 LEU A  21      10.761  -7.708 -15.850  1.00 84.11           H  
ATOM     20  N   GLY A  22       8.993  -4.698 -10.262  1.00 86.93           N  
ATOM     21  CA  GLY A  22       8.081  -4.062  -9.323  1.00 86.93           C  
ATOM     22  C   GLY A  22       8.759  -3.095  -8.358  1.00 86.93           C  
ATOM     23  O   GLY A  22       9.982  -2.975  -8.312  1.00 86.93           O  
ATOM     24  H   GLY A  22       9.870  -5.034  -9.889  1.00 86.93           H  
ATOM     25  HA2 GLY A  22       7.318  -3.500  -9.860  1.00 86.93           H  
ATOM     26  HA3 GLY A  22       7.573  -4.834  -8.743  1.00 86.93           H  
ATOM     27  N   CYS A  23       7.916  -2.428  -7.585  1.00 89.43           N  
ATOM     28  CA  CYS A  23       8.227  -1.521  -6.497  1.00 89.43           C  
ATOM     29  C   CYS A  23       7.898  -2.207  -5.170  1.00 89.43           C  
ATOM     30  O   CYS A  23       6.784  -2.712  -4.990  1.00 89.43           O  
ATOM     31  CB  CYS A  23       7.357  -0.276  -6.673  1.00 89.43           C  
ATOM     32  SG  CYS A  23       7.444   0.490  -8.306  1.00 89.43           S  
ATOM     33  H   CYS A  23       6.934  -2.623  -7.717  1.00 89.43           H  
ATOM     34  HA  CYS A  23       9.281  -1.241  -6.523  1.00 89.43           H  
ATOM     35  HB2 CYS A  23       7.632   0.462  -5.920  1.00 89.43           H  
ATOM     36  HB3 CYS A  23       6.319  -0.563  -6.505  1.00 89.43           H  
ATOM     37  N   GLU A  24       8.839  -2.215  -4.236  1.00 90.81           N  
ATOM     38  CA  GLU A  24       8.604  -2.727  -2.894  1.00 90.81           C  
ATOM     39  C   GLU A  24       7.969  -1.642  -2.020  1.00 90.81           C  
ATOM     40  O   GLU A  24       8.530  -0.558  -1.820  1.00 90.81           O  
ATOM     41  CB  GLU A  24       9.904  -3.290  -2.312  1.00 90.81           C  
ATOM     42  CG  GLU A  24       9.587  -4.123  -1.064  1.00 90.81           C  
ATOM     43  CD  GLU A  24      10.786  -4.944  -0.573  1.00 90.81           C  
ATOM     44  OE1 GLU A  24      10.510  -5.997   0.049  1.00 90.81           O  
ATOM     45  OE2 GLU A  24      11.933  -4.551  -0.863  1.00 90.81           O1-
ATOM     46  H   GLU A  24       9.730  -1.770  -4.404  1.00 90.81           H  
ATOM     47  HA  GLU A  24       7.902  -3.558  -2.962  1.00 90.81           H  
ATOM     48  HB2 GLU A  24      10.587  -2.478  -2.063  1.00 90.81           H  
ATOM     49  HB3 GLU A  24      10.369  -3.934  -3.057  1.00 90.81           H  
ATOM     50  HG2 GLU A  24       9.231  -3.463  -0.274  1.00 90.81           H  
ATOM     51  HG3 GLU A  24       8.774  -4.807  -1.306  1.00 90.81           H  
ATOM     52  N   VAL A  25       6.764  -1.928  -1.522  1.00 89.98           N  
ATOM     53  CA  VAL A  25       6.055  -1.071  -0.571  1.00 89.98           C  
ATOM     54  C   VAL A  25       6.132  -1.659   0.828  1.00 89.98           C  
ATOM     55  O   VAL A  25       5.843  -2.839   1.030  1.00 89.98           O  
ATOM     56  CB  VAL A  25       4.601  -0.782  -1.002  1.00 89.98           C  
ATOM     57  CG1 VAL A  25       3.623  -1.960  -0.928  1.00 89.98           C  
ATOM     58  CG2 VAL A  25       4.015   0.364  -0.172  1.00 89.98           C  
ATOM     59  H   VAL A  25       6.360  -2.829  -1.736  1.00 89.98           H  
ATOM     60  HA  VAL A  25       6.564  -0.108  -0.546  1.00 89.98           H  
ATOM     61  HB  VAL A  25       4.616  -0.455  -2.042  1.00 89.98           H  
ATOM     62 HG11 VAL A  25       3.916  -2.725  -1.647  1.00 89.98           H  
ATOM     63 HG12 VAL A  25       3.588  -2.384   0.076  1.00 89.98           H  
ATOM     64 HG13 VAL A  25       2.621  -1.610  -1.178  1.00 89.98           H  
ATOM     65 HG21 VAL A  25       3.057   0.668  -0.594  1.00 89.98           H  
ATOM     66 HG22 VAL A  25       3.870   0.055   0.864  1.00 89.98           H  
ATOM     67 HG23 VAL A  25       4.692   1.218  -0.205  1.00 89.98           H  
ATOM     68  N   PHE A  26       6.435  -0.809   1.802  1.00 89.94           N  
ATOM     69  CA  PHE A  26       6.340  -1.099   3.227  1.00 89.94           C  
ATOM     70  C   PHE A  26       5.211  -0.281   3.844  1.00 89.94           C  
ATOM     71  O   PHE A  26       5.206   0.949   3.800  1.00 89.94           O  
ATOM     72  CB  PHE A  26       7.684  -0.827   3.906  1.00 89.94           C  
ATOM     73  CG  PHE A  26       8.708  -1.910   3.636  1.00 89.94           C  
ATOM     74  CD1 PHE A  26       8.948  -2.909   4.595  1.00 89.94           C  
ATOM     75  CD2 PHE A  26       9.418  -1.935   2.423  1.00 89.94           C  
ATOM     76  CE1 PHE A  26       9.914  -3.903   4.374  1.00 89.94           C  
ATOM     77  CE2 PHE A  26      10.369  -2.945   2.195  1.00 89.94           C  
ATOM     78  CZ  PHE A  26      10.628  -3.918   3.167  1.00 89.94           C  
ATOM     79  H   PHE A  26       6.760   0.110   1.538  1.00 89.94           H  
ATOM     80  HA  PHE A  26       6.112  -2.155   3.373  1.00 89.94           H  
ATOM     81  HB2 PHE A  26       8.078   0.133   3.574  1.00 89.94           H  
ATOM     82  HB3 PHE A  26       7.527  -0.761   4.983  1.00 89.94           H  
ATOM     83  HD1 PHE A  26       8.408  -2.903   5.530  1.00 89.94           H  
ATOM     84  HD2 PHE A  26       9.254  -1.177   1.672  1.00 89.94           H  
ATOM     85  HE1 PHE A  26      10.135  -4.639   5.132  1.00 89.94           H  
ATOM     86  HE2 PHE A  26      10.943  -2.974   1.281  1.00 89.94           H  
ATOM     87  HZ  PHE A  26      11.395  -4.657   2.986  1.00 89.94           H  
ATOM     88  N   ILE A  27       4.240  -0.968   4.433  1.00 89.24           N  
ATOM     89  CA  ILE A  27       3.105  -0.369   5.128  1.00 89.24           C  
ATOM     90  C   ILE A  27       3.421  -0.385   6.617  1.00 89.24           C  
ATOM     91  O   ILE A  27       3.587  -1.447   7.212  1.00 89.24           O  
ATOM     92  CB  ILE A  27       1.785  -1.090   4.781  1.00 89.24           C  
ATOM     93  CG1 ILE A  27       1.584  -1.115   3.246  1.00 89.24           C  
ATOM     94  CG2 ILE A  27       0.636  -0.347   5.487  1.00 89.24           C  
ATOM     95  CD1 ILE A  27       0.365  -1.891   2.745  1.00 89.24           C  
ATOM     96  H   ILE A  27       4.321  -1.974   4.448  1.00 89.24           H  
ATOM     97  HA  ILE A  27       3.002   0.667   4.807  1.00 89.24           H  
ATOM     98  HB  ILE A  27       1.827  -2.116   5.147  1.00 89.24           H  
ATOM     99 HG12 ILE A  27       2.449  -1.576   2.770  1.00 89.24           H  
ATOM    100 HG13 ILE A  27       1.511  -0.089   2.887  1.00 89.24           H  
ATOM    101 HG21 ILE A  27       0.739  -0.430   6.569  1.00 89.24           H  
ATOM    102 HG22 ILE A  27       0.647   0.706   5.205  1.00 89.24           H  
ATOM    103 HG23 ILE A  27      -0.328  -0.772   5.207  1.00 89.24           H  
ATOM    104 HD11 ILE A  27      -0.557  -1.391   3.041  1.00 89.24           H  
ATOM    105 HD12 ILE A  27       0.393  -1.928   1.656  1.00 89.24           H  
ATOM    106 HD13 ILE A  27       0.397  -2.910   3.130  1.00 89.24           H  
ATOM    107  N   SER A  28       3.508   0.793   7.224  1.00 88.10           N  
ATOM    108  CA  SER A  28       3.852   0.984   8.639  1.00 88.10           C  
ATOM    109  C   SER A  28       2.839   1.895   9.326  1.00 88.10           C  
ATOM    110  O   SER A  28       2.081   2.602   8.660  1.00 88.10           O  
ATOM    111  CB  SER A  28       5.285   1.520   8.774  1.00 88.10           C  
ATOM    112  OG  SER A  28       5.467   2.704   8.019  1.00 88.10           O  
ATOM    113  H   SER A  28       3.297   1.617   6.678  1.00 88.10           H  
ATOM    114  HA  SER A  28       3.819   0.025   9.158  1.00 88.10           H  
ATOM    115  HB2 SER A  28       5.982   0.770   8.402  1.00 88.10           H  
ATOM    116  HB3 SER A  28       5.512   1.711   9.823  1.00 88.10           H  
ATOM    117  HG  SER A  28       5.186   2.519   7.120  1.00 88.10           H  
ATOM    118  N   LYS A  29       2.794   1.880  10.662  1.00 86.12           N  
ATOM    119  CA  LYS A  29       1.929   2.796  11.419  1.00 86.12           C  
ATOM    120  C   LYS A  29       2.495   4.214  11.347  1.00 86.12           C  
ATOM    121  O   LYS A  29       3.674   4.430  11.611  1.00 86.12           O  
ATOM    122  CB  LYS A  29       1.767   2.338  12.879  1.00 86.12           C  
ATOM    123  CG  LYS A  29       1.091   0.965  12.994  1.00 86.12           C  
ATOM    124  CD  LYS A  29       0.884   0.548  14.455  1.00 86.12           C  
ATOM    125  CE  LYS A  29       0.327  -0.881  14.522  1.00 86.12           C  
ATOM    126  NZ  LYS A  29       0.349  -1.415  15.909  1.00 86.12           N1+
ATOM    127  H   LYS A  29       3.476   1.331  11.165  1.00 86.12           H  
ATOM    128  HA  LYS A  29       0.943   2.815  10.956  1.00 86.12           H  
ATOM    129  HB2 LYS A  29       1.160   3.072  13.409  1.00 86.12           H  
ATOM    130  HB3 LYS A  29       2.748   2.297  13.353  1.00 86.12           H  
ATOM    131  HG2 LYS A  29       1.742   0.225  12.529  1.00 86.12           H  
ATOM    132  HG3 LYS A  29       0.129   0.986  12.482  1.00 86.12           H  
ATOM    133  HD2 LYS A  29       0.199   1.242  14.942  1.00 86.12           H  
ATOM    134  HD3 LYS A  29       1.849   0.582  14.961  1.00 86.12           H  
ATOM    135  HE2 LYS A  29      -0.688  -0.885  14.124  1.00 86.12           H  
ATOM    136  HE3 LYS A  29       0.941  -1.516  13.883  1.00 86.12           H  
ATOM    137  HZ1 LYS A  29       1.298  -1.450  16.253  1.00 86.12           H  
ATOM    138  HZ2 LYS A  29      -0.196  -0.841  16.536  1.00 86.12           H  
ATOM    139  HZ3 LYS A  29      -0.012  -2.358  15.936  1.00 86.12           H  
ATOM    140  N   LYS A  30       1.638   5.195  11.065  1.00 83.71           N  
ATOM    141  CA  LYS A  30       1.984   6.622  11.050  1.00 83.71           C  
ATOM    142  C   LYS A  30       2.549   7.085  12.393  1.00 83.71           C  
ATOM    143  O   LYS A  30       3.512   7.839  12.412  1.00 83.71           O  
ATOM    144  CB  LYS A  30       0.736   7.432  10.667  1.00 83.71           C  
ATOM    145  CG  LYS A  30       1.076   8.912  10.439  1.00 83.71           C  
ATOM    146  CD  LYS A  30      -0.161   9.677   9.963  1.00 83.71           C  
ATOM    147  CE  LYS A  30       0.181  11.158   9.769  1.00 83.71           C  
ATOM    148  NZ  LYS A  30      -1.005  11.913   9.296  1.00 83.71           N1+
ATOM    149  H   LYS A  30       0.685   4.932  10.861  1.00 83.71           H  
ATOM    150  HA  LYS A  30       2.763   6.786  10.306  1.00 83.71           H  
ATOM    151  HB2 LYS A  30      -0.011   7.348  11.457  1.00 83.71           H  
ATOM    152  HB3 LYS A  30       0.307   7.020   9.754  1.00 83.71           H  
ATOM    153  HG2 LYS A  30       1.429   9.356  11.370  1.00 83.71           H  
ATOM    154  HG3 LYS A  30       1.860   8.993   9.686  1.00 83.71           H  
ATOM    155  HD2 LYS A  30      -0.954   9.574  10.705  1.00 83.71           H  
ATOM    156  HD3 LYS A  30      -0.506   9.249   9.022  1.00 83.71           H  
ATOM    157  HE2 LYS A  30       0.535  11.562  10.717  1.00 83.71           H  
ATOM    158  HE3 LYS A  30       0.992  11.235   9.045  1.00 83.71           H  
ATOM    159  HZ1 LYS A  30      -1.755  11.845   9.969  1.00 83.71           H  
ATOM    160  HZ2 LYS A  30      -0.781  12.888   9.156  1.00 83.71           H  
ATOM    161  HZ3 LYS A  30      -1.341  11.524   8.426  1.00 83.71           H  
ATOM    162  N   SER A  31       1.990   6.595  13.502  1.00 80.80           N  
ATOM    163  CA  SER A  31       2.403   6.970  14.864  1.00 80.80           C  
ATOM    164  C   SER A  31       3.722   6.339  15.332  1.00 80.80           C  
ATOM    165  O   SER A  31       3.967   6.290  16.530  1.00 80.80           O  
ATOM    166  CB  SER A  31       1.281   6.698  15.875  1.00 80.80           C  
ATOM    167  OG  SER A  31       0.110   7.394  15.495  1.00 80.80           O  
ATOM    168  H   SER A  31       1.151   6.042  13.403  1.00 80.80           H  
ATOM    169  HA  SER A  31       2.576   8.047  14.870  1.00 80.80           H  
ATOM    170  HB2 SER A  31       1.590   7.049  16.860  1.00 80.80           H  
ATOM    171  HB3 SER A  31       1.078   5.629  15.926  1.00 80.80           H  
ATOM    172  HG  SER A  31      -0.462   7.465  16.262  1.00 80.80           H  
ATOM    173  N   GLY A  32       4.564   5.828  14.425  1.00 66.16           N  
ATOM    174  CA  GLY A  32       5.895   5.320  14.775  1.00 66.16           C  
ATOM    175  C   GLY A  32       5.901   4.056  15.641  1.00 66.16           C  
ATOM    176  O   GLY A  32       6.923   3.748  16.240  1.00 66.16           O  
ATOM    177  H   GLY A  32       4.339   5.918  13.444  1.00 66.16           H  
ATOM    178  HA2 GLY A  32       6.436   5.090  13.857  1.00 66.16           H  
ATOM    179  HA3 GLY A  32       6.444   6.092  15.313  1.00 66.16           H  
ATOM    180  N   GLY A  33       4.779   3.331  15.719  1.00 63.60           N  
ATOM    181  CA  GLY A  33       4.723   2.038  16.406  1.00 63.60           C  
ATOM    182  C   GLY A  33       5.558   0.982  15.680  1.00 63.60           C  
ATOM    183  O   GLY A  33       5.649   1.037  14.454  1.00 63.60           O  
ATOM    184  H   GLY A  33       3.980   3.643  15.185  1.00 63.60           H  
ATOM    185  HA2 GLY A  33       3.693   1.687  16.473  1.00 63.60           H  
ATOM    186  HA3 GLY A  33       5.115   2.157  17.416  1.00 63.60           H  
ATOM    187  N   ASP A  34       6.138   0.054  16.446  1.00 63.58           N  
ATOM    188  CA  ASP A  34       7.104  -0.975  16.039  1.00 63.58           C  
ATOM    189  C   ASP A  34       6.974  -1.452  14.585  1.00 63.58           C  
ATOM    190  O   ASP A  34       6.144  -2.297  14.246  1.00 63.58           O  
ATOM    191  CB  ASP A  34       6.998  -2.170  16.997  1.00 63.58           C  
ATOM    192  CG  ASP A  34       7.528  -1.800  18.378  1.00 63.58           C  
ATOM    193  OD1 ASP A  34       8.746  -1.984  18.585  1.00 63.58           O  
ATOM    194  OD2 ASP A  34       6.710  -1.275  19.167  1.00 63.58           O1-
ATOM    195  H   ASP A  34       6.012   0.111  17.446  1.00 63.58           H  
ATOM    196  HA  ASP A  34       8.106  -0.563  16.162  1.00 63.58           H  
ATOM    197  HB2 ASP A  34       7.591  -2.996  16.606  1.00 63.58           H  
ATOM    198  HB3 ASP A  34       5.962  -2.500  17.069  1.00 63.58           H  
ATOM    199  N   GLY A  35       7.852  -0.909  13.741  1.00 65.51           N  
ATOM    200  CA  GLY A  35       8.214  -1.471  12.447  1.00 65.51           C  
ATOM    201  C   GLY A  35       7.155  -1.435  11.334  1.00 65.51           C  
ATOM    202  O   GLY A  35       6.028  -0.944  11.479  1.00 65.51           O  
ATOM    203  H   GLY A  35       8.416  -0.152  14.100  1.00 65.51           H  
ATOM    204  HA2 GLY A  35       8.487  -2.515  12.604  1.00 65.51           H  
ATOM    205  HA3 GLY A  35       9.102  -0.950  12.089  1.00 65.51           H  
ATOM    206  N   PRO A  36       7.538  -1.929  10.147  1.00 68.36           N  
ATOM    207  CA  PRO A  36       6.592  -2.179   9.077  1.00 68.36           C  
ATOM    208  C   PRO A  36       5.642  -3.316   9.461  1.00 68.36           C  
ATOM    209  O   PRO A  36       6.056  -4.401   9.855  1.00 68.36           O  
ATOM    210  CB  PRO A  36       7.442  -2.506   7.856  1.00 68.36           C  
ATOM    211  CG  PRO A  36       8.719  -3.110   8.445  1.00 68.36           C  
ATOM    212  CD  PRO A  36       8.875  -2.382   9.778  1.00 68.36           C  
ATOM    213  HA  PRO A  36       6.004  -1.283   8.874  1.00 68.36           H  
ATOM    214  HB2 PRO A  36       6.932  -3.200   7.188  1.00 68.36           H  
ATOM    215  HB3 PRO A  36       7.687  -1.579   7.338  1.00 68.36           H  
ATOM    216  HG2 PRO A  36       8.572  -4.174   8.626  1.00 68.36           H  
ATOM    217  HG3 PRO A  36       9.580  -2.949   7.796  1.00 68.36           H  
ATOM    218  HD2 PRO A  36       9.290  -3.063  10.521  1.00 68.36           H  
ATOM    219  HD3 PRO A  36       9.529  -1.519   9.649  1.00 68.36           H  
ATOM    220  N   ILE A  37       4.346  -3.072   9.293  1.00 81.99           N  
ATOM    221  CA  ILE A  37       3.284  -4.060   9.508  1.00 81.99           C  
ATOM    222  C   ILE A  37       3.294  -5.096   8.383  1.00 81.99           C  
ATOM    223  O   ILE A  37       2.983  -6.268   8.594  1.00 81.99           O  
ATOM    224  CB  ILE A  37       1.912  -3.350   9.564  1.00 81.99           C  
ATOM    225  CG1 ILE A  37       1.872  -2.297  10.692  1.00 81.99           C  
ATOM    226  CG2 ILE A  37       0.774  -4.371   9.771  1.00 81.99           C  
ATOM    227  CD1 ILE A  37       0.638  -1.397  10.604  1.00 81.99           C  
ATOM    228  H   ILE A  37       4.089  -2.187   8.880  1.00 81.99           H  
ATOM    229  HA  ILE A  37       3.463  -4.581  10.449  1.00 81.99           H  
ATOM    230  HB  ILE A  37       1.748  -2.843   8.614  1.00 81.99           H  
ATOM    231 HG12 ILE A  37       1.888  -2.801  11.658  1.00 81.99           H  
ATOM    232 HG13 ILE A  37       2.749  -1.652  10.646  1.00 81.99           H  
ATOM    233 HG21 ILE A  37       0.983  -4.979  10.651  1.00 81.99           H  
ATOM    234 HG22 ILE A  37      -0.189  -3.878   9.905  1.00 81.99           H  
ATOM    235 HG23 ILE A  37       0.692  -5.030   8.906  1.00 81.99           H  
ATOM    236 HD11 ILE A  37       0.969  -0.366  10.478  1.00 81.99           H  
ATOM    237 HD12 ILE A  37       0.047  -1.484  11.516  1.00 81.99           H  
ATOM    238 HD13 ILE A  37       0.016  -1.659   9.749  1.00 81.99           H  
ATOM    239  N   LYS A  38       3.592  -4.654   7.158  1.00 87.24           N  
ATOM    240  CA  LYS A  38       3.553  -5.503   5.970  1.00 87.24           C  
ATOM    241  C   LYS A  38       4.446  -4.936   4.877  1.00 87.24           C  
ATOM    242  O   LYS A  38       4.419  -3.731   4.649  1.00 87.24           O  
ATOM    243  CB  LYS A  38       2.086  -5.589   5.494  1.00 87.24           C  
ATOM    244  CG  LYS A  38       1.796  -6.734   4.515  1.00 87.24           C  
ATOM    245  CD  LYS A  38       1.967  -8.110   5.173  1.00 87.24           C  
ATOM    246  CE  LYS A  38       1.478  -9.209   4.228  1.00 87.24           C  
ATOM    247  NZ  LYS A  38       1.610 -10.547   4.858  1.00 87.24           N1+
ATOM    248  H   LYS A  38       3.832  -3.680   7.049  1.00 87.24           H  
ATOM    249  HA  LYS A  38       3.929  -6.487   6.251  1.00 87.24           H  
ATOM    250  HB2 LYS A  38       1.430  -5.717   6.355  1.00 87.24           H  
ATOM    251  HB3 LYS A  38       1.812  -4.647   5.020  1.00 87.24           H  
ATOM    252  HG2 LYS A  38       0.762  -6.635   4.183  1.00 87.24           H  
ATOM    253  HG3 LYS A  38       2.444  -6.653   3.643  1.00 87.24           H  
ATOM    254  HD2 LYS A  38       1.388  -8.138   6.097  1.00 87.24           H  
ATOM    255  HD3 LYS A  38       3.019  -8.278   5.406  1.00 87.24           H  
ATOM    256  HE2 LYS A  38       2.065  -9.162   3.311  1.00 87.24           H  
ATOM    257  HE3 LYS A  38       0.436  -9.011   3.978  1.00 87.24           H  
ATOM    258  HZ1 LYS A  38       1.288 -11.273   4.233  1.00 87.24           H  
ATOM    259  HZ2 LYS A  38       2.576 -10.731   5.087  1.00 87.24           H  
ATOM    260  HZ3 LYS A  38       1.071 -10.590   5.711  1.00 87.24           H  
ATOM    261  N   SER A  39       5.154  -5.800   4.160  1.00 87.96           N  
ATOM    262  CA  SER A  39       5.788  -5.462   2.886  1.00 87.96           C  
ATOM    263  C   SER A  39       5.112  -6.194   1.727  1.00 87.96           C  
ATOM    264  O   SER A  39       4.465  -7.238   1.902  1.00 87.96           O  
ATOM    265  CB  SER A  39       7.294  -5.721   2.923  1.00 87.96           C  
ATOM    266  OG  SER A  39       7.550  -7.097   3.111  1.00 87.96           O  
ATOM    267  H   SER A  39       5.206  -6.769   4.439  1.00 87.96           H  
ATOM    268  HA  SER A  39       5.668  -4.392   2.716  1.00 87.96           H  
ATOM    269  HB2 SER A  39       7.731  -5.161   3.750  1.00 87.96           H  
ATOM    270  HB3 SER A  39       7.749  -5.386   1.991  1.00 87.96           H  
ATOM    271  HG  SER A  39       8.478  -7.229   2.903  1.00 87.96           H  
ATOM    272  N   SER A  40       5.189  -5.627   0.528  1.00 89.45           N  
ATOM    273  CA  SER A  40       4.745  -6.284  -0.701  1.00 89.45           C  
ATOM    274  C   SER A  40       5.416  -5.700  -1.932  1.00 89.45           C  
ATOM    275  O   SER A  40       5.550  -4.492  -2.074  1.00 89.45           O  
ATOM    276  CB  SER A  40       3.230  -6.159  -0.864  1.00 89.45           C  
ATOM    277  OG  SER A  40       2.605  -7.210  -0.151  1.00 89.45           O  
ATOM    278  H   SER A  40       5.659  -4.736   0.451  1.00 89.45           H  
ATOM    279  HA  SER A  40       5.013  -7.340  -0.648  1.00 89.45           H  
ATOM    280  HB2 SER A  40       2.955  -6.232  -1.917  1.00 89.45           H  
ATOM    281  HB3 SER A  40       2.917  -5.187  -0.483  1.00 89.45           H  
ATOM    282  HG  SER A  40       3.089  -7.279   0.675  1.00 89.45           H  
ATOM    283  N   CYS A  41       5.745  -6.580  -2.870  1.00 90.11           N  
ATOM    284  CA  CYS A  41       6.138  -6.207  -4.220  1.00 90.11           C  
ATOM    285  C   CYS A  41       4.895  -5.904  -5.068  1.00 90.11           C  
ATOM    286  O   CYS A  41       3.984  -6.739  -5.125  1.00 90.11           O  
ATOM    287  CB  CYS A  41       6.951  -7.368  -4.795  1.00 90.11           C  
ATOM    288  SG  CYS A  41       7.579  -7.105  -6.462  1.00 90.11           S  
ATOM    289  H   CYS A  41       5.719  -7.565  -2.646  1.00 90.11           H  
ATOM    290  HA  CYS A  41       6.770  -5.319  -4.184  1.00 90.11           H  
ATOM    291  HB2 CYS A  41       7.803  -7.554  -4.142  1.00 90.11           H  
ATOM    292  HB3 CYS A  41       6.334  -8.266  -4.814  1.00 90.11           H  
ATOM    293  N   ILE A  42       4.855  -4.729  -5.697  1.00 90.43           N  
ATOM    294  CA  ILE A  42       3.793  -4.282  -6.609  1.00 90.43           C  
ATOM    295  C   ILE A  42       4.406  -4.077  -7.996  1.00 90.43           C  
ATOM    296  O   ILE A  42       5.407  -3.374  -8.087  1.00 90.43           O  
ATOM    297  CB  ILE A  42       3.133  -2.975  -6.119  1.00 90.43           C  
ATOM    298  CG1 ILE A  42       2.654  -3.157  -4.664  1.00 90.43           C  
ATOM    299  CG2 ILE A  42       1.969  -2.579  -7.055  1.00 90.43           C  
ATOM    300  CD1 ILE A  42       1.902  -1.956  -4.106  1.00 90.43           C  
ATOM    301  H   ILE A  42       5.624  -4.089  -5.552  1.00 90.43           H  
ATOM    302  HA  ILE A  42       3.019  -5.048  -6.650  1.00 90.43           H  
ATOM    303  HB  ILE A  42       3.876  -2.177  -6.137  1.00 90.43           H  
ATOM    304 HG12 ILE A  42       2.011  -4.035  -4.600  1.00 90.43           H  
ATOM    305 HG13 ILE A  42       3.516  -3.320  -4.018  1.00 90.43           H  
ATOM    306 HG21 ILE A  42       1.560  -1.609  -6.773  1.00 90.43           H  
ATOM    307 HG22 ILE A  42       1.177  -3.327  -7.020  1.00 90.43           H  
ATOM    308 HG23 ILE A  42       2.316  -2.471  -8.083  1.00 90.43           H  
ATOM    309 HD11 ILE A  42       2.527  -1.065  -4.157  1.00 90.43           H  
ATOM    310 HD12 ILE A  42       0.976  -1.798  -4.659  1.00 90.43           H  
ATOM    311 HD13 ILE A  42       1.646  -2.162  -3.067  1.00 90.43           H  
ATOM    312  N   PRO A  43       3.838  -4.631  -9.080  1.00 89.93           N  
ATOM    313  CA  PRO A  43       4.339  -4.383 -10.432  1.00 89.93           C  
ATOM    314  C   PRO A  43       4.424  -2.886 -10.756  1.00 89.93           C  
ATOM    315  O   PRO A  43       3.545  -2.117 -10.356  1.00 89.93           O  
ATOM    316  CB  PRO A  43       3.371  -5.109 -11.372  1.00 89.93           C  
ATOM    317  CG  PRO A  43       2.695  -6.157 -10.487  1.00 89.93           C  
ATOM    318  CD  PRO A  43       2.689  -5.519  -9.102  1.00 89.93           C  
ATOM    319  HA  PRO A  43       5.332  -4.821 -10.527  1.00 89.93           H  
ATOM    320  HB2 PRO A  43       2.617  -4.415 -11.744  1.00 89.93           H  
ATOM    321  HB3 PRO A  43       3.898  -5.571 -12.207  1.00 89.93           H  
ATOM    322  HG2 PRO A  43       3.300  -7.064 -10.470  1.00 89.93           H  
ATOM    323  HG3 PRO A  43       1.685  -6.383 -10.829  1.00 89.93           H  
ATOM    324  HD2 PRO A  43       2.765  -6.299  -8.344  1.00 89.93           H  
ATOM    325  HD3 PRO A  43       1.776  -4.939  -8.967  1.00 89.93           H  
ATOM    326  N   LYS A  44       5.461  -2.468 -11.495  1.00 87.47           N  
ATOM    327  CA  LYS A  44       5.569  -1.078 -11.974  1.00 87.47           C  
ATOM    328  C   LYS A  44       4.370  -0.750 -12.858  1.00 87.47           C  
ATOM    329  O   LYS A  44       4.029  -1.533 -13.741  1.00 87.47           O  
ATOM    330  CB  LYS A  44       6.888  -0.834 -12.731  1.00 87.47           C  
ATOM    331  CG  LYS A  44       8.068  -0.806 -11.755  1.00 87.47           C  
ATOM    332  CD  LYS A  44       9.388  -0.280 -12.337  1.00 87.47           C  
ATOM    333  CE  LYS A  44      10.384  -0.347 -11.170  1.00 87.47           C  
ATOM    334  NZ  LYS A  44      11.641   0.411 -11.358  1.00 87.47           N1+
ATOM    335  H   LYS A  44       6.130  -3.151 -11.821  1.00 87.47           H  
ATOM    336  HA  LYS A  44       5.523  -0.410 -11.114  1.00 87.47           H  
ATOM    337  HB2 LYS A  44       7.042  -1.609 -13.482  1.00 87.47           H  
ATOM    338  HB3 LYS A  44       6.830   0.132 -13.232  1.00 87.47           H  
ATOM    339  HG2 LYS A  44       7.793  -0.148 -10.930  1.00 87.47           H  
ATOM    340  HG3 LYS A  44       8.224  -1.810 -11.359  1.00 87.47           H  
ATOM    341  HD2 LYS A  44       9.255   0.750 -12.669  1.00 87.47           H  
ATOM    342  HD3 LYS A  44       9.719  -0.910 -13.162  1.00 87.47           H  
ATOM    343  HE2 LYS A  44       9.892   0.041 -10.277  1.00 87.47           H  
ATOM    344  HE3 LYS A  44      10.610  -1.392 -10.958  1.00 87.47           H  
ATOM    345  HZ1 LYS A  44      12.180   0.275 -10.515  1.00 87.47           H  
ATOM    346  HZ2 LYS A  44      11.455   1.401 -11.426  1.00 87.47           H  
ATOM    347  HZ3 LYS A  44      12.174   0.084 -12.152  1.00 87.47           H  
ATOM    348  N   SER A  45       3.738   0.399 -12.618  1.00 88.76           N  
ATOM    349  CA  SER A  45       2.484   0.787 -13.289  1.00 88.76           C  
ATOM    350  C   SER A  45       1.339  -0.219 -13.081  1.00 88.76           C  
ATOM    351  O   SER A  45       0.460  -0.351 -13.932  1.00 88.76           O  
ATOM    352  CB  SER A  45       2.724   1.087 -14.773  1.00 88.76           C  
ATOM    353  OG  SER A  45       3.767   2.034 -14.933  1.00 88.76           O  
ATOM    354  H   SER A  45       4.058   0.977 -11.854  1.00 88.76           H  
ATOM    355  HA  SER A  45       2.147   1.719 -12.836  1.00 88.76           H  
ATOM    356  HB2 SER A  45       1.810   1.485 -15.213  1.00 88.76           H  
ATOM    357  HB3 SER A  45       2.986   0.167 -15.296  1.00 88.76           H  
ATOM    358  HG  SER A  45       3.990   2.055 -15.867  1.00 88.76           H  
ATOM    359  N   GLY A  46       1.358  -0.948 -11.964  1.00 90.02           N  
ATOM    360  CA  GLY A  46       0.382  -1.972 -11.616  1.00 90.02           C  
ATOM    361  C   GLY A  46      -0.320  -1.692 -10.294  1.00 90.02           C  
ATOM    362  O   GLY A  46      -0.044  -0.723  -9.586  1.00 90.02           O  
ATOM    363  H   GLY A  46       2.092  -0.766 -11.295  1.00 90.02           H  
ATOM    364  HA2 GLY A  46       0.895  -2.930 -11.534  1.00 90.02           H  
ATOM    365  HA3 GLY A  46      -0.373  -2.061 -12.396  1.00 90.02           H  
ATOM    366  N   SER A  47      -1.244  -2.579  -9.943  1.00 91.09           N  
ATOM    367  CA  SER A  47      -1.904  -2.562  -8.642  1.00 91.09           C  
ATOM    368  C   SER A  47      -1.875  -3.943  -8.011  1.00 91.09           C  
ATOM    369  O   SER A  47      -1.816  -4.962  -8.699  1.00 91.09           O  
ATOM    370  CB  SER A  47      -3.322  -1.991  -8.739  1.00 91.09           C  
ATOM    371  OG  SER A  47      -4.144  -2.796  -9.557  1.00 91.09           O  
ATOM    372  H   SER A  47      -1.387  -3.394 -10.521  1.00 91.09           H  
ATOM    373  HA  SER A  47      -1.338  -1.915  -7.973  1.00 91.09           H  
ATOM    374  HB2 SER A  47      -3.755  -1.935  -7.740  1.00 91.09           H  
ATOM    375  HB3 SER A  47      -3.276  -0.985  -9.155  1.00 91.09           H  
ATOM    376  HG  SER A  47      -3.858  -2.705 -10.469  1.00 91.09           H  
ATOM    377  N   LYS A  48      -1.869  -3.969  -6.681  1.00 91.24           N  
ATOM    378  CA  LYS A  48      -1.902  -5.192  -5.894  1.00 91.24           C  
ATOM    379  C   LYS A  48      -2.774  -4.992  -4.668  1.00 91.24           C  
ATOM    380  O   LYS A  48      -2.740  -3.953  -4.011  1.00 91.24           O  
ATOM    381  CB  LYS A  48      -0.474  -5.603  -5.524  1.00 91.24           C  
ATOM    382  CG  LYS A  48      -0.435  -7.037  -4.983  1.00 91.24           C  
ATOM    383  CD  LYS A  48       1.006  -7.433  -4.679  1.00 91.24           C  
ATOM    384  CE  LYS A  48       1.057  -8.865  -4.148  1.00 91.24           C  
ATOM    385  NZ  LYS A  48       2.290  -9.073  -3.359  1.00 91.24           N1+
ATOM    386  H   LYS A  48      -1.869  -3.088  -6.187  1.00 91.24           H  
ATOM    387  HA  LYS A  48      -2.345  -5.977  -6.507  1.00 91.24           H  
ATOM    388  HB2 LYS A  48      -0.085  -4.913  -4.776  1.00 91.24           H  
ATOM    389  HB3 LYS A  48       0.154  -5.551  -6.414  1.00 91.24           H  
ATOM    390  HG2 LYS A  48      -1.017  -7.103  -4.064  1.00 91.24           H  
ATOM    391  HG3 LYS A  48      -0.849  -7.719  -5.726  1.00 91.24           H  
ATOM    392  HD2 LYS A  48       1.596  -7.367  -5.593  1.00 91.24           H  
ATOM    393  HD3 LYS A  48       1.406  -6.739  -3.939  1.00 91.24           H  
ATOM    394  HE2 LYS A  48       0.181  -9.045  -3.525  1.00 91.24           H  
ATOM    395  HE3 LYS A  48       1.019  -9.550  -4.996  1.00 91.24           H  
ATOM    396  HZ1 LYS A  48       2.255  -8.539  -2.502  1.00 91.24           H  
ATOM    397  HZ2 LYS A  48       2.418 -10.051  -3.143  1.00 91.24           H  
ATOM    398  HZ3 LYS A  48       3.078  -8.752  -3.904  1.00 91.24           H  
ATOM    399  N   VAL A  49      -3.533  -6.028  -4.352  1.00 91.51           N  
ATOM    400  CA  VAL A  49      -4.350  -6.085  -3.148  1.00 91.51           C  
ATOM    401  C   VAL A  49      -3.503  -6.630  -1.999  1.00 91.51           C  
ATOM    402  O   VAL A  49      -2.897  -7.696  -2.114  1.00 91.51           O  
ATOM    403  CB  VAL A  49      -5.608  -6.919  -3.419  1.00 91.51           C  
ATOM    404  CG1 VAL A  49      -6.461  -6.984  -2.165  1.00 91.51           C  
ATOM    405  CG2 VAL A  49      -6.459  -6.287  -4.530  1.00 91.51           C  
ATOM    406  H   VAL A  49      -3.502  -6.847  -4.943  1.00 91.51           H  
ATOM    407  HA  VAL A  49      -4.674  -5.078  -2.884  1.00 91.51           H  
ATOM    408  HB  VAL A  49      -5.328  -7.930  -3.715  1.00 91.51           H  
ATOM    409 HG11 VAL A  49      -5.945  -7.543  -1.384  1.00 91.51           H  
ATOM    410 HG12 VAL A  49      -7.403  -7.488  -2.383  1.00 91.51           H  
ATOM    411 HG13 VAL A  49      -6.659  -5.966  -1.829  1.00 91.51           H  
ATOM    412 HG21 VAL A  49      -5.913  -6.270  -5.474  1.00 91.51           H  
ATOM    413 HG22 VAL A  49      -7.368  -6.870  -4.679  1.00 91.51           H  
ATOM    414 HG23 VAL A  49      -6.737  -5.268  -4.261  1.00 91.51           H  
ATOM    415  N   ILE A  50      -3.441  -5.889  -0.894  1.00 89.73           N  
ATOM    416  CA  ILE A  50      -2.663  -6.231   0.298  1.00 89.73           C  
ATOM    417  C   ILE A  50      -3.601  -6.224   1.501  1.00 89.73           C  
ATOM    418  O   ILE A  50      -4.314  -5.255   1.732  1.00 89.73           O  
ATOM    419  CB  ILE A  50      -1.481  -5.254   0.502  1.00 89.73           C  
ATOM    420  CG1 ILE A  50      -0.582  -5.172  -0.756  1.00 89.73           C  
ATOM    421  CG2 ILE A  50      -0.644  -5.704   1.720  1.00 89.73           C  
ATOM    422  CD1 ILE A  50       0.468  -4.060  -0.686  1.00 89.73           C  
ATOM    423  H   ILE A  50      -3.941  -5.012  -0.879  1.00 89.73           H  
ATOM    424  HA  ILE A  50      -2.255  -7.236   0.187  1.00 89.73           H  
ATOM    425  HB  ILE A  50      -1.885  -4.261   0.702  1.00 89.73           H  
ATOM    426 HG12 ILE A  50      -0.085  -6.130  -0.913  1.00 89.73           H  
ATOM    427 HG13 ILE A  50      -1.190  -4.961  -1.635  1.00 89.73           H  
ATOM    428 HG21 ILE A  50       0.148  -4.984   1.925  1.00 89.73           H  
ATOM    429 HG22 ILE A  50      -1.261  -5.759   2.617  1.00 89.73           H  
ATOM    430 HG23 ILE A  50      -0.195  -6.678   1.526  1.00 89.73           H  
ATOM    431 HD11 ILE A  50      -0.031  -3.099  -0.562  1.00 89.73           H  
ATOM    432 HD12 ILE A  50       1.147  -4.209   0.153  1.00 89.73           H  
ATOM    433 HD13 ILE A  50       1.041  -4.045  -1.614  1.00 89.73           H  
ATOM    434  N   VAL A  51      -3.582  -7.289   2.301  1.00 88.68           N  
ATOM    435  CA  VAL A  51      -4.331  -7.333   3.562  1.00 88.68           C  
ATOM    436  C   VAL A  51      -3.437  -6.827   4.691  1.00 88.68           C  
ATOM    437  O   VAL A  51      -2.403  -7.430   4.991  1.00 88.68           O  
ATOM    438  CB  VAL A  51      -4.906  -8.731   3.845  1.00 88.68           C  
ATOM    439  CG1 VAL A  51      -5.769  -8.719   5.114  1.00 88.68           C  
ATOM    440  CG2 VAL A  51      -5.784  -9.208   2.679  1.00 88.68           C  
ATOM    441  H   VAL A  51      -2.985  -8.069   2.065  1.00 88.68           H  
ATOM    442  HA  VAL A  51      -5.187  -6.663   3.483  1.00 88.68           H  
ATOM    443  HB  VAL A  51      -4.090  -9.441   3.978  1.00 88.68           H  
ATOM    444 HG11 VAL A  51      -6.199  -9.707   5.276  1.00 88.68           H  
ATOM    445 HG12 VAL A  51      -5.164  -8.462   5.983  1.00 88.68           H  
ATOM    446 HG13 VAL A  51      -6.579  -7.997   5.008  1.00 88.68           H  
ATOM    447 HG21 VAL A  51      -6.590  -8.496   2.501  1.00 88.68           H  
ATOM    448 HG22 VAL A  51      -5.194  -9.316   1.769  1.00 88.68           H  
ATOM    449 HG23 VAL A  51      -6.220 -10.178   2.917  1.00 88.68           H  
ATOM    450  N   VAL A  52      -3.836  -5.723   5.320  1.00 84.90           N  
ATOM    451  CA  VAL A  52      -3.144  -5.099   6.452  1.00 84.90           C  
ATOM    452  C   VAL A  52      -4.106  -5.004   7.623  1.00 84.90           C  
ATOM    453  O   VAL A  52      -5.152  -4.370   7.528  1.00 84.90           O  
ATOM    454  CB  VAL A  52      -2.596  -3.704   6.102  1.00 84.90           C  
ATOM    455  CG1 VAL A  52      -1.739  -3.165   7.256  1.00 84.90           C  
ATOM    456  CG2 VAL A  52      -1.720  -3.753   4.852  1.00 84.90           C  
ATOM    457  H   VAL A  52      -4.698  -5.295   5.014  1.00 84.90           H  
ATOM    458  HA  VAL A  52      -2.299  -5.723   6.743  1.00 84.90           H  
ATOM    459  HB  VAL A  52      -3.420  -3.014   5.917  1.00 84.90           H  
ATOM    460 HG11 VAL A  52      -1.291  -2.213   6.974  1.00 84.90           H  
ATOM    461 HG12 VAL A  52      -0.939  -3.869   7.486  1.00 84.90           H  
ATOM    462 HG13 VAL A  52      -2.355  -3.001   8.141  1.00 84.90           H  
ATOM    463 HG21 VAL A  52      -0.921  -4.486   4.971  1.00 84.90           H  
ATOM    464 HG22 VAL A  52      -1.295  -2.763   4.690  1.00 84.90           H  
ATOM    465 HG23 VAL A  52      -2.324  -4.005   3.980  1.00 84.90           H  
ATOM    466  N   ASN A  53      -3.749  -5.633   8.745  1.00 81.99           N  
ATOM    467  CA  ASN A  53      -4.558  -5.623   9.968  1.00 81.99           C  
ATOM    468  C   ASN A  53      -6.025  -6.063   9.741  1.00 81.99           C  
ATOM    469  O   ASN A  53      -6.956  -5.451  10.257  1.00 81.99           O  
ATOM    470  CB  ASN A  53      -4.409  -4.241  10.634  1.00 81.99           C  
ATOM    471  CG  ASN A  53      -4.702  -4.290  12.119  1.00 81.99           C  
ATOM    472  ND2 ASN A  53      -5.344  -3.288  12.666  1.00 81.99           N  
ATOM    473  OD1 ASN A  53      -4.299  -5.204  12.814  1.00 81.99           O  
ATOM    474  H   ASN A  53      -2.867  -6.124   8.763  1.00 81.99           H  
ATOM    475  HA  ASN A  53      -4.126  -6.367  10.637  1.00 81.99           H  
ATOM    476  HB2 ASN A  53      -3.385  -3.882  10.527  1.00 81.99           H  
ATOM    477  HB3 ASN A  53      -5.075  -3.528  10.147  1.00 81.99           H  
ATOM    478 HD21 ASN A  53      -5.756  -2.572  12.085  1.00 81.99           H  
ATOM    479 HD22 ASN A  53      -5.582  -3.403  13.641  1.00 81.99           H  
ATOM    480  N   GLY A  54      -6.234  -7.076   8.891  1.00 84.43           N  
ATOM    481  CA  GLY A  54      -7.565  -7.575   8.519  1.00 84.43           C  
ATOM    482  C   GLY A  54      -8.343  -6.698   7.528  1.00 84.43           C  
ATOM    483  O   GLY A  54      -9.416  -7.102   7.091  1.00 84.43           O  
ATOM    484  H   GLY A  54      -5.430  -7.528   8.480  1.00 84.43           H  
ATOM    485  HA2 GLY A  54      -7.463  -8.566   8.076  1.00 84.43           H  
ATOM    486  HA3 GLY A  54      -8.172  -7.668   9.419  1.00 84.43           H  
ATOM    487  N   LYS A  55      -7.814  -5.532   7.132  1.00 86.44           N  
ATOM    488  CA  LYS A  55      -8.388  -4.693   6.075  1.00 86.44           C  
ATOM    489  C   LYS A  55      -7.691  -4.949   4.748  1.00 86.44           C  
ATOM    490  O   LYS A  55      -6.464  -4.962   4.665  1.00 86.44           O  
ATOM    491  CB  LYS A  55      -8.313  -3.205   6.436  1.00 86.44           C  
ATOM    492  CG  LYS A  55      -9.241  -2.822   7.599  1.00 86.44           C  
ATOM    493  CD  LYS A  55      -9.210  -1.297   7.784  1.00 86.44           C  
ATOM    494  CE  LYS A  55     -10.085  -0.836   8.954  1.00 86.44           C  
ATOM    495  NZ  LYS A  55     -10.027   0.645   9.104  1.00 86.44           N1+
ATOM    496  H   LYS A  55      -6.931  -5.241   7.526  1.00 86.44           H  
ATOM    497  HA  LYS A  55      -9.439  -4.952   5.946  1.00 86.44           H  
ATOM    498  HB2 LYS A  55      -8.605  -2.627   5.559  1.00 86.44           H  
ATOM    499  HB3 LYS A  55      -7.285  -2.940   6.684  1.00 86.44           H  
ATOM    500  HG2 LYS A  55     -10.260  -3.137   7.374  1.00 86.44           H  
ATOM    501  HG3 LYS A  55      -8.905  -3.310   8.514  1.00 86.44           H  
ATOM    502  HD2 LYS A  55      -9.556  -0.822   6.866  1.00 86.44           H  
ATOM    503  HD3 LYS A  55      -8.181  -0.986   7.968  1.00 86.44           H  
ATOM    504  HE2 LYS A  55     -11.111  -1.158   8.772  1.00 86.44           H  
ATOM    505  HE3 LYS A  55      -9.732  -1.318   9.866  1.00 86.44           H  
ATOM    506  HZ1 LYS A  55     -10.593   0.969   9.876  1.00 86.44           H  
ATOM    507  HZ2 LYS A  55      -9.091   0.975   9.289  1.00 86.44           H  
ATOM    508  HZ3 LYS A  55     -10.320   1.115   8.260  1.00 86.44           H  
ATOM    509  N   THR A  56      -8.483  -5.115   3.703  1.00 89.80           N  
ATOM    510  CA  THR A  56      -7.996  -5.228   2.332  1.00 89.80           C  
ATOM    511  C   THR A  56      -7.733  -3.834   1.775  1.00 89.80           C  
ATOM    512  O   THR A  56      -8.642  -3.013   1.726  1.00 89.80           O  
ATOM    513  CB  THR A  56      -9.025  -5.981   1.487  1.00 89.80           C  
ATOM    514  CG2 THR A  56      -8.525  -6.242   0.083  1.00 89.80           C  
ATOM    515  OG1 THR A  56      -9.241  -7.251   2.059  1.00 89.80           O  
ATOM    516  H   THR A  56      -9.483  -5.124   3.848  1.00 89.80           H  
ATOM    517  HA  THR A  56      -7.066  -5.797   2.318  1.00 89.80           H  
ATOM    518  HB  THR A  56      -9.964  -5.428   1.453  1.00 89.80           H  
ATOM    519  HG1 THR A  56      -9.956  -7.671   1.575  1.00 89.80           H  
ATOM    520 HG21 THR A  56      -7.593  -6.803   0.159  1.00 89.80           H  
ATOM    521 HG22 THR A  56      -8.365  -5.297  -0.435  1.00 89.80           H  
ATOM    522 HG23 THR A  56      -9.261  -6.823  -0.473  1.00 89.80           H  
ATOM    523  N   VAL A  57      -6.496  -3.569   1.361  1.00 90.47           N  
ATOM    524  CA  VAL A  57      -6.065  -2.294   0.787  1.00 90.47           C  
ATOM    525  C   VAL A  57      -5.574  -2.520  -0.632  1.00 90.47           C  
ATOM    526  O   VAL A  57      -4.681  -3.338  -0.862  1.00 90.47           O  
ATOM    527  CB  VAL A  57      -4.976  -1.618   1.643  1.00 90.47           C  
ATOM    528  CG1 VAL A  57      -4.585  -0.251   1.063  1.00 90.47           C  
ATOM    529  CG2 VAL A  57      -5.446  -1.406   3.089  1.00 90.47           C  
ATOM    530  H   VAL A  57      -5.787  -4.281   1.469  1.00 90.47           H  
ATOM    531  HA  VAL A  57      -6.926  -1.626   0.745  1.00 90.47           H  
ATOM    532  HB  VAL A  57      -4.088  -2.249   1.664  1.00 90.47           H  
ATOM    533 HG11 VAL A  57      -4.154  -0.368   0.069  1.00 90.47           H  
ATOM    534 HG12 VAL A  57      -5.462   0.393   0.999  1.00 90.47           H  
ATOM    535 HG13 VAL A  57      -3.835   0.218   1.699  1.00 90.47           H  
ATOM    536 HG21 VAL A  57      -5.615  -2.369   3.572  1.00 90.47           H  
ATOM    537 HG22 VAL A  57      -6.376  -0.838   3.098  1.00 90.47           H  
ATOM    538 HG23 VAL A  57      -4.685  -0.869   3.656  1.00 90.47           H  
ATOM    539  N   THR A  58      -6.125  -1.776  -1.589  1.00 92.53           N  
ATOM    540  CA  THR A  58      -5.629  -1.801  -2.968  1.00 92.53           C  
ATOM    541  C   THR A  58      -4.554  -0.739  -3.137  1.00 92.53           C  
ATOM    542  O   THR A  58      -4.835   0.462  -3.107  1.00 92.53           O  
ATOM    543  CB  THR A  58      -6.759  -1.619  -3.983  1.00 92.53           C  
ATOM    544  CG2 THR A  58      -6.269  -1.899  -5.405  1.00 92.53           C  
ATOM    545  OG1 THR A  58      -7.787  -2.539  -3.705  1.00 92.53           O  
ATOM    546  H   THR A  58      -6.887  -1.151  -1.368  1.00 92.53           H  
ATOM    547  HA  THR A  58      -5.185  -2.775  -3.171  1.00 92.53           H  
ATOM    548  HB  THR A  58      -7.161  -0.607  -3.926  1.00 92.53           H  
ATOM    549  HG1 THR A  58      -8.411  -2.082  -3.136  1.00 92.53           H  
ATOM    550 HG21 THR A  58      -7.114  -1.851  -6.091  1.00 92.53           H  
ATOM    551 HG22 THR A  58      -5.826  -2.894  -5.460  1.00 92.53           H  
ATOM    552 HG23 THR A  58      -5.533  -1.153  -5.705  1.00 92.53           H  
ATOM    553  N   VAL A  59      -3.312  -1.182  -3.324  1.00 91.80           N  
ATOM    554  CA  VAL A  59      -2.167  -0.299  -3.537  1.00 91.80           C  
ATOM    555  C   VAL A  59      -1.792  -0.312  -5.010  1.00 91.80           C  
ATOM    556  O   VAL A  59      -1.568  -1.370  -5.594  1.00 91.80           O  
ATOM    557  CB  VAL A  59      -0.975  -0.666  -2.640  1.00 91.80           C  
ATOM    558  CG1 VAL A  59       0.115   0.407  -2.780  1.00 91.80           C  
ATOM    559  CG2 VAL A  59      -1.357  -0.797  -1.160  1.00 91.80           C  
ATOM    560  H   VAL A  59      -3.151  -2.178  -3.372  1.00 91.80           H  
ATOM    561  HA  VAL A  59      -2.456   0.720  -3.280  1.00 91.80           H  
ATOM    562  HB  VAL A  59      -0.582  -1.633  -2.957  1.00 91.80           H  
ATOM    563 HG11 VAL A  59      -0.292   1.384  -2.519  1.00 91.80           H  
ATOM    564 HG12 VAL A  59       0.951   0.181  -2.118  1.00 91.80           H  
ATOM    565 HG13 VAL A  59       0.488   0.450  -3.803  1.00 91.80           H  
ATOM    566 HG21 VAL A  59      -0.458  -0.905  -0.553  1.00 91.80           H  
ATOM    567 HG22 VAL A  59      -1.891   0.087  -0.814  1.00 91.80           H  
ATOM    568 HG23 VAL A  59      -1.993  -1.671  -1.015  1.00 91.80           H  
ATOM    569  N   SER A  60      -1.726   0.869  -5.616  1.00 92.20           N  
ATOM    570  CA  SER A  60      -1.293   1.053  -7.003  1.00 92.20           C  
ATOM    571  C   SER A  60       0.046   1.773  -7.026  1.00 92.20           C  
ATOM    572  O   SER A  60       0.195   2.788  -6.346  1.00 92.20           O  
ATOM    573  CB  SER A  60      -2.344   1.821  -7.803  1.00 92.20           C  
ATOM    574  OG  SER A  60      -3.602   1.188  -7.672  1.00 92.20           O  
ATOM    575  H   SER A  60      -1.903   1.700  -5.071  1.00 92.20           H  
ATOM    576  HA  SER A  60      -1.161   0.085  -7.486  1.00 92.20           H  
ATOM    577  HB2 SER A  60      -2.416   2.842  -7.426  1.00 92.20           H  
ATOM    578  HB3 SER A  60      -2.054   1.849  -8.854  1.00 92.20           H  
ATOM    579  HG  SER A  60      -3.779   1.088  -6.733  1.00 92.20           H  
ATOM    580  N   ALA A  61       1.001   1.252  -7.789  1.00 91.14           N  
ATOM    581  CA  ALA A  61       2.318   1.842  -7.986  1.00 91.14           C  
ATOM    582  C   ALA A  61       2.424   2.376  -9.415  1.00 91.14           C  
ATOM    583  O   ALA A  61       2.128   1.653 -10.364  1.00 91.14           O  
ATOM    584  CB  ALA A  61       3.388   0.782  -7.701  1.00 91.14           C  
ATOM    585  H   ALA A  61       0.769   0.471  -8.386  1.00 91.14           H  
ATOM    586  HA  ALA A  61       2.466   2.669  -7.292  1.00 91.14           H  
ATOM    587  HB1 ALA A  61       3.218   0.340  -6.720  1.00 91.14           H  
ATOM    588  HB2 ALA A  61       4.375   1.243  -7.730  1.00 91.14           H  
ATOM    589  HB3 ALA A  61       3.342  -0.004  -8.454  1.00 91.14           H  
ATOM    590  N   ASP A  62       2.857   3.623  -9.583  1.00 89.31           N  
ATOM    591  CA  ASP A  62       3.190   4.146 -10.910  1.00 89.31           C  
ATOM    592  C   ASP A  62       4.568   3.642 -11.398  1.00 89.31           C  
ATOM    593  O   ASP A  62       5.290   2.935 -10.688  1.00 89.31           O  
ATOM    594  CB  ASP A  62       3.006   5.678 -10.950  1.00 89.31           C  
ATOM    595  CG  ASP A  62       4.078   6.512 -10.239  1.00 89.31           C  
ATOM    596  OD1 ASP A  62       5.131   5.955  -9.868  1.00 89.31           O  
ATOM    597  OD2 ASP A  62       3.886   7.741 -10.129  1.00 89.31           O1-
ATOM    598  H   ASP A  62       3.072   4.186  -8.772  1.00 89.31           H  
ATOM    599  HA  ASP A  62       2.459   3.748 -11.614  1.00 89.31           H  
ATOM    600  HB2 ASP A  62       2.031   5.923 -10.528  1.00 89.31           H  
ATOM    601  HB3 ASP A  62       2.988   5.985 -11.996  1.00 89.31           H  
ATOM    602  N   GLY A  63       4.956   3.993 -12.628  1.00 86.29           N  
ATOM    603  CA  GLY A  63       6.264   3.620 -13.188  1.00 86.29           C  
ATOM    604  C   GLY A  63       7.470   4.227 -12.452  1.00 86.29           C  
ATOM    605  O   GLY A  63       8.593   3.762 -12.638  1.00 86.29           O  
ATOM    606  H   GLY A  63       4.310   4.504 -13.212  1.00 86.29           H  
ATOM    607  HA2 GLY A  63       6.362   2.535 -13.163  1.00 86.29           H  
ATOM    608  HA3 GLY A  63       6.306   3.943 -14.228  1.00 86.29           H  
ATOM    609  N   SER A  64       7.238   5.232 -11.601  1.00 88.03           N  
ATOM    610  CA  SER A  64       8.230   5.871 -10.723  1.00 88.03           C  
ATOM    611  C   SER A  64       8.160   5.353  -9.280  1.00 88.03           C  
ATOM    612  O   SER A  64       8.763   5.952  -8.391  1.00 88.03           O  
ATOM    613  CB  SER A  64       8.044   7.393 -10.723  1.00 88.03           C  
ATOM    614  OG  SER A  64       8.090   7.908 -12.038  1.00 88.03           O  
ATOM    615  H   SER A  64       6.277   5.448 -11.380  1.00 88.03           H  
ATOM    616  HA  SER A  64       9.232   5.655 -11.095  1.00 88.03           H  
ATOM    617  HB2 SER A  64       8.837   7.856 -10.136  1.00 88.03           H  
ATOM    618  HB3 SER A  64       7.084   7.641 -10.271  1.00 88.03           H  
ATOM    619  HG  SER A  64       7.452   7.410 -12.555  1.00 88.03           H  
ATOM    620  N   CYS A  65       7.419   4.269  -9.030  1.00 86.19           N  
ATOM    621  CA  CYS A  65       7.194   3.700  -7.704  1.00 86.19           C  
ATOM    622  C   CYS A  65       6.550   4.651  -6.685  1.00 86.19           C  
ATOM    623  O   CYS A  65       6.757   4.520  -5.476  1.00 86.19           O  
ATOM    624  CB  CYS A  65       8.476   3.037  -7.192  1.00 86.19           C  
ATOM    625  SG  CYS A  65       9.087   1.667  -8.204  1.00 86.19           S  
ATOM    626  H   CYS A  65       6.878   3.878  -9.788  1.00 86.19           H  
ATOM    627  HA  CYS A  65       6.447   2.918  -7.837  1.00 86.19           H  
ATOM    628  HB2 CYS A  65       8.265   2.646  -6.197  1.00 86.19           H  
ATOM    629  HB3 CYS A  65       9.263   3.785  -7.087  1.00 86.19           H  
ATOM    630  N   LYS A  66       5.719   5.587  -7.147  1.00 89.23           N  
ATOM    631  CA  LYS A  66       4.835   6.346  -6.261  1.00 89.23           C  
ATOM    632  C   LYS A  66       3.578   5.534  -6.006  1.00 89.23           C  
ATOM    633  O   LYS A  66       2.877   5.130  -6.935  1.00 89.23           O  
ATOM    634  CB  LYS A  66       4.495   7.723  -6.828  1.00 89.23           C  
ATOM    635  CG  LYS A  66       5.753   8.547  -7.125  1.00 89.23           C  
ATOM    636  CD  LYS A  66       5.356   9.910  -7.692  1.00 89.23           C  
ATOM    637  CE  LYS A  66       6.619  10.742  -7.912  1.00 89.23           C  
ATOM    638  NZ  LYS A  66       6.291  12.036  -8.555  1.00 89.23           N1+
ATOM    639  H   LYS A  66       5.586   5.665  -8.145  1.00 89.23           H  
ATOM    640  HA  LYS A  66       5.346   6.498  -5.311  1.00 89.23           H  
ATOM    641  HB2 LYS A  66       3.895   7.604  -7.730  1.00 89.23           H  
ATOM    642  HB3 LYS A  66       3.888   8.256  -6.098  1.00 89.23           H  
ATOM    643  HG2 LYS A  66       6.320   8.682  -6.204  1.00 89.23           H  
ATOM    644  HG3 LYS A  66       6.375   8.033  -7.857  1.00 89.23           H  
ATOM    645  HD2 LYS A  66       4.690  10.417  -6.994  1.00 89.23           H  
ATOM    646  HD3 LYS A  66       4.840   9.756  -8.639  1.00 89.23           H  
ATOM    647  HE2 LYS A  66       7.112  10.898  -6.953  1.00 89.23           H  
ATOM    648  HE3 LYS A  66       7.294  10.169  -8.548  1.00 89.23           H  
ATOM    649  HZ1 LYS A  66       5.663  12.572  -7.973  1.00 89.23           H  
ATOM    650  HZ2 LYS A  66       5.841  11.860  -9.441  1.00 89.23           H  
ATOM    651  HZ3 LYS A  66       7.133  12.568  -8.723  1.00 89.23           H  
ATOM    652  N   PHE A  67       3.297   5.307  -4.729  1.00 89.29           N  
ATOM    653  CA  PHE A  67       2.148   4.526  -4.303  1.00 89.29           C  
ATOM    654  C   PHE A  67       0.924   5.405  -4.075  1.00 89.29           C  
ATOM    655  O   PHE A  67       1.007   6.489  -3.499  1.00 89.29           O  
ATOM    656  CB  PHE A  67       2.491   3.697  -3.067  1.00 89.29           C  
ATOM    657  CG  PHE A  67       3.680   2.787  -3.284  1.00 89.29           C  
ATOM    658  CD1 PHE A  67       3.570   1.667  -4.130  1.00 89.29           C  
ATOM    659  CD2 PHE A  67       4.905   3.075  -2.660  1.00 89.29           C  
ATOM    660  CE1 PHE A  67       4.682   0.831  -4.343  1.00 89.29           C  
ATOM    661  CE2 PHE A  67       6.001   2.226  -2.863  1.00 89.29           C  
ATOM    662  CZ  PHE A  67       5.899   1.110  -3.704  1.00 89.29           C  
ATOM    663  H   PHE A  67       3.946   5.634  -4.027  1.00 89.29           H  
ATOM    664  HA  PHE A  67       1.912   3.818  -5.098  1.00 89.29           H  
ATOM    665  HB2 PHE A  67       2.688   4.366  -2.229  1.00 89.29           H  
ATOM    666  HB3 PHE A  67       1.630   3.083  -2.805  1.00 89.29           H  
ATOM    667  HD1 PHE A  67       2.632   1.449  -4.618  1.00 89.29           H  
ATOM    668  HD2 PHE A  67       5.005   3.932  -2.011  1.00 89.29           H  
ATOM    669  HE1 PHE A  67       4.601  -0.045  -4.969  1.00 89.29           H  
ATOM    670  HE2 PHE A  67       6.930   2.414  -2.345  1.00 89.29           H  
ATOM    671  HZ  PHE A  67       6.741   0.445  -3.822  1.00 89.29           H  
ATOM    672  N   SER A  68      -0.232   4.895  -4.478  1.00 90.16           N  
ATOM    673  CA  SER A  68      -1.537   5.468  -4.174  1.00 90.16           C  
ATOM    674  C   SER A  68      -2.470   4.379  -3.660  1.00 90.16           C  
ATOM    675  O   SER A  68      -2.424   3.223  -4.089  1.00 90.16           O  
ATOM    676  CB  SER A  68      -2.111   6.196  -5.391  1.00 90.16           C  
ATOM    677  OG  SER A  68      -2.327   5.303  -6.464  1.00 90.16           O  
ATOM    678  H   SER A  68      -0.209   4.014  -4.971  1.00 90.16           H  
ATOM    679  HA  SER A  68      -1.422   6.206  -3.379  1.00 90.16           H  
ATOM    680  HB2 SER A  68      -1.418   6.977  -5.704  1.00 90.16           H  
ATOM    681  HB3 SER A  68      -3.058   6.661  -5.118  1.00 90.16           H  
ATOM    682  HG  SER A  68      -1.475   4.954  -6.735  1.00 90.16           H  
ATOM    683  N   SER A  69      -3.308   4.728  -2.693  1.00 88.00           N  
ATOM    684  CA  SER A  69      -4.311   3.825  -2.132  1.00 88.00           C  
ATOM    685  C   SER A  69      -5.484   4.647  -1.647  1.00 88.00           C  
ATOM    686  O   SER A  69      -5.284   5.672  -0.999  1.00 88.00           O  
ATOM    687  CB  SER A  69      -3.751   3.039  -0.952  1.00 88.00           C  
ATOM    688  OG  SER A  69      -2.621   2.331  -1.375  1.00 88.00           O  
ATOM    689  H   SER A  69      -3.283   5.668  -2.326  1.00 88.00           H  
ATOM    690  HA  SER A  69      -4.656   3.123  -2.891  1.00 88.00           H  
ATOM    691  HB2 SER A  69      -4.503   2.343  -0.580  1.00 88.00           H  
ATOM    692  HB3 SER A  69      -3.466   3.733  -0.161  1.00 88.00           H  
ATOM    693  HG  SER A  69      -2.602   2.357  -2.335  1.00 88.00           H  
ATOM    694  N   LYS A  70      -6.698   4.201  -1.968  1.00 86.46           N  
ATOM    695  CA  LYS A  70      -7.930   4.832  -1.474  1.00 86.46           C  
ATOM    696  C   LYS A  70      -8.432   4.180  -0.184  1.00 86.46           C  
ATOM    697  O   LYS A  70      -9.083   4.843   0.609  1.00 86.46           O  
ATOM    698  CB  LYS A  70      -9.000   4.827  -2.573  1.00 86.46           C  
ATOM    699  CG  LYS A  70      -8.591   5.699  -3.774  1.00 86.46           C  
ATOM    700  CD  LYS A  70      -9.766   5.858  -4.749  1.00 86.46           C  
ATOM    701  CE  LYS A  70      -9.463   6.851  -5.881  1.00 86.46           C  
ATOM    702  NZ  LYS A  70      -8.527   6.291  -6.889  1.00 86.46           N1+
ATOM    703  H   LYS A  70      -6.776   3.343  -2.495  1.00 86.46           H  
ATOM    704  HA  LYS A  70      -7.731   5.868  -1.200  1.00 86.46           H  
ATOM    705  HB2 LYS A  70      -9.922   5.222  -2.147  1.00 86.46           H  
ATOM    706  HB3 LYS A  70      -9.188   3.805  -2.901  1.00 86.46           H  
ATOM    707  HG2 LYS A  70      -8.297   6.685  -3.414  1.00 86.46           H  
ATOM    708  HG3 LYS A  70      -7.746   5.243  -4.291  1.00 86.46           H  
ATOM    709  HD2 LYS A  70     -10.622   6.240  -4.193  1.00 86.46           H  
ATOM    710  HD3 LYS A  70     -10.043   4.887  -5.159  1.00 86.46           H  
ATOM    711  HE2 LYS A  70      -9.058   7.764  -5.445  1.00 86.46           H  
ATOM    712  HE3 LYS A  70     -10.406   7.107  -6.363  1.00 86.46           H  
ATOM    713  HZ1 LYS A  70      -8.357   6.958  -7.628  1.00 86.46           H  
ATOM    714  HZ2 LYS A  70      -7.645   6.052  -6.458  1.00 86.46           H  
ATOM    715  HZ3 LYS A  70      -8.915   5.453  -7.299  1.00 86.46           H  
ATOM    716  N   ASP A  71      -8.061   2.921   0.038  1.00 88.36           N  
ATOM    717  CA  ASP A  71      -8.504   2.113   1.180  1.00 88.36           C  
ATOM    718  C   ASP A  71      -7.488   2.088   2.333  1.00 88.36           C  
ATOM    719  O   ASP A  71      -7.712   1.427   3.349  1.00 88.36           O  
ATOM    720  CB  ASP A  71      -8.756   0.679   0.699  1.00 88.36           C  
ATOM    721  CG  ASP A  71      -9.492   0.616  -0.635  1.00 88.36           C  
ATOM    722  OD1 ASP A  71     -10.676   1.008  -0.671  1.00 88.36           O  
ATOM    723  OD2 ASP A  71      -8.805   0.258  -1.625  1.00 88.36           O1-
ATOM    724  H   ASP A  71      -7.651   2.413  -0.734  1.00 88.36           H  
ATOM    725  HA  ASP A  71      -9.444   2.512   1.562  1.00 88.36           H  
ATOM    726  HB2 ASP A  71      -7.782   0.207   0.571  1.00 88.36           H  
ATOM    727  HB3 ASP A  71      -9.314   0.128   1.455  1.00 88.36           H  
ATOM    728  N   LEU A  72      -6.333   2.749   2.170  1.00 85.86           N  
ATOM    729  CA  LEU A  72      -5.297   2.736   3.195  1.00 85.86           C  
ATOM    730  C   LEU A  72      -5.799   3.494   4.421  1.00 85.86           C  
ATOM    731  O   LEU A  72      -6.188   4.657   4.331  1.00 85.86           O  
ATOM    732  CB  LEU A  72      -3.968   3.304   2.671  1.00 85.86           C  
ATOM    733  CG  LEU A  72      -2.822   3.168   3.692  1.00 85.86           C  
ATOM    734  CD1 LEU A  72      -2.322   1.722   3.788  1.00 85.86           C  
ATOM    735  CD2 LEU A  72      -1.640   4.040   3.293  1.00 85.86           C  
ATOM    736  H   LEU A  72      -6.239   3.367   1.377  1.00 85.86           H  
ATOM    737  HA  LEU A  72      -5.138   1.695   3.479  1.00 85.86           H  
ATOM    738  HB2 LEU A  72      -3.686   2.765   1.766  1.00 85.86           H  
ATOM    739  HB3 LEU A  72      -4.114   4.356   2.427  1.00 85.86           H  
ATOM    740  HG  LEU A  72      -3.158   3.498   4.675  1.00 85.86           H  
ATOM    741 HD11 LEU A  72      -3.118   1.069   4.146  1.00 85.86           H  
ATOM    742 HD12 LEU A  72      -1.492   1.670   4.492  1.00 85.86           H  
ATOM    743 HD13 LEU A  72      -1.979   1.379   2.811  1.00 85.86           H  
ATOM    744 HD21 LEU A  72      -0.847   3.949   4.036  1.00 85.86           H  
ATOM    745 HD22 LEU A  72      -1.280   3.718   2.316  1.00 85.86           H  
ATOM    746 HD23 LEU A  72      -1.956   5.082   3.250  1.00 85.86           H  
ATOM    747  N   ASP A  73      -5.758   2.822   5.568  1.00 86.65           N  
ATOM    748  CA  ASP A  73      -6.137   3.424   6.837  1.00 86.65           C  
ATOM    749  C   ASP A  73      -5.317   4.710   7.079  1.00 86.65           C  
ATOM    750  O   ASP A  73      -4.097   4.690   6.895  1.00 86.65           O  
ATOM    751  CB  ASP A  73      -5.933   2.393   7.953  1.00 86.65           C  
ATOM    752  CG  ASP A  73      -6.637   2.783   9.250  1.00 86.65           C  
ATOM    753  OD1 ASP A  73      -6.146   3.723   9.923  1.00 86.65           O  
ATOM    754  OD2 ASP A  73      -7.676   2.131   9.539  1.00 86.65           O1-
ATOM    755  H   ASP A  73      -5.483   1.850   5.551  1.00 86.65           H  
ATOM    756  HA  ASP A  73      -7.199   3.664   6.774  1.00 86.65           H  
ATOM    757  HB2 ASP A  73      -6.316   1.428   7.622  1.00 86.65           H  
ATOM    758  HB3 ASP A  73      -4.866   2.281   8.147  1.00 86.65           H  
ATOM    759  N   PRO A  74      -5.934   5.826   7.508  1.00 86.19           N  
ATOM    760  CA  PRO A  74      -5.232   7.095   7.739  1.00 86.19           C  
ATOM    761  C   PRO A  74      -4.146   7.003   8.826  1.00 86.19           C  
ATOM    762  O   PRO A  74      -3.276   7.876   8.920  1.00 86.19           O  
ATOM    763  CB  PRO A  74      -6.335   8.088   8.126  1.00 86.19           C  
ATOM    764  CG  PRO A  74      -7.442   7.202   8.698  1.00 86.19           C  
ATOM    765  CD  PRO A  74      -7.346   5.956   7.829  1.00 86.19           C  
ATOM    766  HA  PRO A  74      -4.756   7.419   6.814  1.00 86.19           H  
ATOM    767  HB2 PRO A  74      -5.995   8.825   8.853  1.00 86.19           H  
ATOM    768  HB3 PRO A  74      -6.702   8.586   7.229  1.00 86.19           H  
ATOM    769  HG2 PRO A  74      -7.214   6.946   9.732  1.00 86.19           H  
ATOM    770  HG3 PRO A  74      -8.421   7.675   8.623  1.00 86.19           H  
ATOM    771  HD2 PRO A  74      -7.730   5.097   8.379  1.00 86.19           H  
ATOM    772  HD3 PRO A  74      -7.913   6.098   6.909  1.00 86.19           H  
ATOM    773  N   SER A  75      -4.183   5.945   9.640  1.00 86.06           N  
ATOM    774  CA  SER A  75      -3.167   5.618  10.643  1.00 86.06           C  
ATOM    775  C   SER A  75      -1.963   4.876  10.056  1.00 86.06           C  
ATOM    776  O   SER A  75      -1.029   4.569  10.797  1.00 86.06           O  
ATOM    777  CB  SER A  75      -3.768   4.754  11.757  1.00 86.06           C  
ATOM    778  OG  SER A  75      -5.073   5.168  12.097  1.00 86.06           O  
ATOM    779  H   SER A  75      -4.947   5.292   9.536  1.00 86.06           H  
ATOM    780  HA  SER A  75      -2.808   6.544  11.090  1.00 86.06           H  
ATOM    781  HB2 SER A  75      -3.126   4.808  12.637  1.00 86.06           H  
ATOM    782  HB3 SER A  75      -3.815   3.717  11.424  1.00 86.06           H  
ATOM    783  HG  SER A  75      -5.657   4.744  11.465  1.00 86.06           H  
ATOM    784  N   LEU A  76      -1.969   4.553   8.761  1.00 87.12           N  
ATOM    785  CA  LEU A  76      -0.910   3.834   8.059  1.00 87.12           C  
ATOM    786  C   LEU A  76      -0.223   4.738   7.036  1.00 87.12           C  
ATOM    787  O   LEU A  76      -0.825   5.632   6.447  1.00 87.12           O  
ATOM    788  CB  LEU A  76      -1.477   2.579   7.376  1.00 87.12           C  
ATOM    789  CG  LEU A  76      -2.118   1.552   8.320  1.00 87.12           C  
ATOM    790  CD1 LEU A  76      -2.751   0.427   7.499  1.00 87.12           C  
ATOM    791  CD2 LEU A  76      -1.093   0.941   9.262  1.00 87.12           C  
ATOM    792  H   LEU A  76      -2.754   4.844   8.197  1.00 87.12           H  
ATOM    793  HA  LEU A  76      -0.152   3.524   8.778  1.00 87.12           H  
ATOM    794  HB2 LEU A  76      -2.230   2.898   6.656  1.00 87.12           H  
ATOM    795  HB3 LEU A  76      -0.674   2.092   6.824  1.00 87.12           H  
ATOM    796  HG  LEU A  76      -2.887   2.028   8.929  1.00 87.12           H  
ATOM    797 HD11 LEU A  76      -1.994  -0.053   6.880  1.00 87.12           H  
ATOM    798 HD12 LEU A  76      -3.520   0.842   6.847  1.00 87.12           H  
ATOM    799 HD13 LEU A  76      -3.213  -0.306   8.160  1.00 87.12           H  
ATOM    800 HD21 LEU A  76      -0.269   0.526   8.682  1.00 87.12           H  
ATOM    801 HD22 LEU A  76      -1.574   0.162   9.855  1.00 87.12           H  
ATOM    802 HD23 LEU A  76      -0.717   1.707   9.941  1.00 87.12           H  
ATOM    803  N   VAL A  77       1.059   4.478   6.806  1.00 88.25           N  
ATOM    804  CA  VAL A  77       1.858   5.132   5.770  1.00 88.25           C  
ATOM    805  C   VAL A  77       2.560   4.084   4.922  1.00 88.25           C  
ATOM    806  O   VAL A  77       3.050   3.075   5.433  1.00 88.25           O  
ATOM    807  CB  VAL A  77       2.849   6.163   6.345  1.00 88.25           C  
ATOM    808  CG1 VAL A  77       2.102   7.336   6.989  1.00 88.25           C  
ATOM    809  CG2 VAL A  77       3.825   5.581   7.373  1.00 88.25           C  
ATOM    810  H   VAL A  77       1.495   3.734   7.331  1.00 88.25           H  
ATOM    811  HA  VAL A  77       1.185   5.675   5.106  1.00 88.25           H  
ATOM    812  HB  VAL A  77       3.434   6.566   5.518  1.00 88.25           H  
ATOM    813 HG11 VAL A  77       1.535   6.985   7.851  1.00 88.25           H  
ATOM    814 HG12 VAL A  77       2.812   8.100   7.305  1.00 88.25           H  
ATOM    815 HG13 VAL A  77       1.411   7.770   6.266  1.00 88.25           H  
ATOM    816 HG21 VAL A  77       4.450   4.828   6.893  1.00 88.25           H  
ATOM    817 HG22 VAL A  77       3.286   5.125   8.204  1.00 88.25           H  
ATOM    818 HG23 VAL A  77       4.471   6.369   7.761  1.00 88.25           H  
ATOM    819  N   MET A  78       2.604   4.342   3.618  1.00 88.05           N  
ATOM    820  CA  MET A  78       3.357   3.553   2.649  1.00 88.05           C  
ATOM    821  C   MET A  78       4.721   4.196   2.435  1.00 88.05           C  
ATOM    822  O   MET A  78       4.804   5.393   2.159  1.00 88.05           O  
ATOM    823  CB  MET A  78       2.597   3.483   1.323  1.00 88.05           C  
ATOM    824  CG  MET A  78       1.326   2.652   1.469  1.00 88.05           C  
ATOM    825  SD  MET A  78       0.333   2.546  -0.036  1.00 88.05           S  
ATOM    826  CE  MET A  78      -0.337   4.224  -0.230  1.00 88.05           C  
ATOM    827  H   MET A  78       2.195   5.203   3.284  1.00 88.05           H  
ATOM    828  HA  MET A  78       3.497   2.538   3.019  1.00 88.05           H  
ATOM    829  HB2 MET A  78       3.231   3.023   0.565  1.00 88.05           H  
ATOM    830  HB3 MET A  78       2.350   4.492   0.995  1.00 88.05           H  
ATOM    831  HG2 MET A  78       1.629   1.638   1.729  1.00 88.05           H  
ATOM    832  HG3 MET A  78       0.719   3.044   2.285  1.00 88.05           H  
ATOM    833  HE1 MET A  78      -0.563   4.389  -1.283  1.00 88.05           H  
ATOM    834  HE2 MET A  78      -1.263   4.333   0.335  1.00 88.05           H  
ATOM    835  HE3 MET A  78       0.387   4.972   0.094  1.00 88.05           H  
ATOM    836  N   LYS A  79       5.780   3.403   2.546  1.00 87.30           N  
ATOM    837  CA  LYS A  79       7.150   3.808   2.240  1.00 87.30           C  
ATOM    838  C   LYS A  79       7.676   2.959   1.094  1.00 87.30           C  
ATOM    839  O   LYS A  79       7.452   1.752   1.062  1.00 87.30           O  
ATOM    840  CB  LYS A  79       8.029   3.698   3.491  1.00 87.30           C  
ATOM    841  CG  LYS A  79       7.628   4.740   4.548  1.00 87.30           C  
ATOM    842  CD  LYS A  79       8.540   4.632   5.773  1.00 87.30           C  
ATOM    843  CE  LYS A  79       8.179   5.707   6.803  1.00 87.30           C  
ATOM    844  NZ  LYS A  79       8.918   5.486   8.071  1.00 87.30           N1+
ATOM    845  H   LYS A  79       5.631   2.440   2.811  1.00 87.30           H  
ATOM    846  HA  LYS A  79       7.160   4.845   1.906  1.00 87.30           H  
ATOM    847  HB2 LYS A  79       7.946   2.695   3.908  1.00 87.30           H  
ATOM    848  HB3 LYS A  79       9.068   3.864   3.206  1.00 87.30           H  
ATOM    849  HG2 LYS A  79       7.715   5.739   4.120  1.00 87.30           H  
ATOM    850  HG3 LYS A  79       6.597   4.575   4.860  1.00 87.30           H  
ATOM    851  HD2 LYS A  79       8.415   3.642   6.212  1.00 87.30           H  
ATOM    852  HD3 LYS A  79       9.579   4.750   5.465  1.00 87.30           H  
ATOM    853  HE2 LYS A  79       7.106   5.660   6.988  1.00 87.30           H  
ATOM    854  HE3 LYS A  79       8.414   6.686   6.385  1.00 87.30           H  
ATOM    855  HZ1 LYS A  79       8.700   6.199   8.753  1.00 87.30           H  
ATOM    856  HZ2 LYS A  79       8.673   4.587   8.460  1.00 87.30           H  
ATOM    857  HZ3 LYS A  79       9.914   5.485   7.903  1.00 87.30           H  
ATOM    858  N   PHE A  80       8.340   3.618   0.154  1.00 84.96           N  
ATOM    859  CA  PHE A  80       9.115   2.955  -0.883  1.00 84.96           C  
ATOM    860  C   PHE A  80      10.484   2.594  -0.319  1.00 84.96           C  
ATOM    861  O   PHE A  80      11.176   3.479   0.182  1.00 84.96           O  
ATOM    862  CB  PHE A  80       9.243   3.898  -2.086  1.00 84.96           C  
ATOM    863  CG  PHE A  80      10.106   3.335  -3.192  1.00 84.96           C  
ATOM    864  CD1 PHE A  80      11.391   3.863  -3.419  1.00 84.96           C  
ATOM    865  CD2 PHE A  80       9.648   2.258  -3.968  1.00 84.96           C  
ATOM    866  CE1 PHE A  80      12.197   3.340  -4.444  1.00 84.96           C  
ATOM    867  CE2 PHE A  80      10.453   1.743  -4.995  1.00 84.96           C  
ATOM    868  CZ  PHE A  80      11.722   2.287  -5.243  1.00 84.96           C  
ATOM    869  H   PHE A  80       8.514   4.603   0.290  1.00 84.96           H  
ATOM    870  HA  PHE A  80       8.630   2.029  -1.191  1.00 84.96           H  
ATOM    871  HB2 PHE A  80       8.258   4.130  -2.492  1.00 84.96           H  
ATOM    872  HB3 PHE A  80       9.676   4.840  -1.749  1.00 84.96           H  
ATOM    873  HD1 PHE A  80      11.766   4.665  -2.801  1.00 84.96           H  
ATOM    874  HD2 PHE A  80       8.680   1.817  -3.777  1.00 84.96           H  
ATOM    875  HE1 PHE A  80      13.184   3.744  -4.617  1.00 84.96           H  
ATOM    876  HE2 PHE A  80      10.108   0.910  -5.589  1.00 84.96           H  
ATOM    877  HZ  PHE A  80      12.338   1.878  -6.030  1.00 84.96           H  
ATOM    878  N   GLU A  81      10.859   1.322  -0.411  1.00 81.74           N  
ATOM    879  CA  GLU A  81      12.159   0.825   0.067  1.00 81.74           C  
ATOM    880  C   GLU A  81      12.947   0.112  -1.044  1.00 81.74           C  
ATOM    881  O   GLU A  81      13.872  -0.644  -0.783  1.00 81.74           O  
ATOM    882  CB  GLU A  81      11.960  -0.025   1.327  1.00 81.74           C  
ATOM    883  CG  GLU A  81      13.205  -0.123   2.225  1.00 81.74           C  
ATOM    884  CD  GLU A  81      12.876  -0.747   3.590  1.00 81.74           C  
ATOM    885  OE1 GLU A  81      13.416  -1.833   3.896  1.00 81.74           O  
ATOM    886  OE2 GLU A  81      12.120  -0.090   4.351  1.00 81.74           O1-
ATOM    887  H   GLU A  81      10.222   0.645  -0.806  1.00 81.74           H  
ATOM    888  HA  GLU A  81      12.774   1.677   0.357  1.00 81.74           H  
ATOM    889  HB2 GLU A  81      11.664  -1.023   1.003  1.00 81.74           H  
ATOM    890  HB3 GLU A  81      11.153   0.415   1.912  1.00 81.74           H  
ATOM    891  HG2 GLU A  81      13.980  -0.708   1.730  1.00 81.74           H  
ATOM    892  HG3 GLU A  81      13.597   0.881   2.386  1.00 81.74           H  
ATOM    893  N   GLY A  82      12.613   0.385  -2.308  1.00 83.75           N  
ATOM    894  CA  GLY A  82      13.391  -0.078  -3.448  1.00 83.75           C  
ATOM    895  C   GLY A  82      12.613  -0.932  -4.438  1.00 83.75           C  
ATOM    896  O   GLY A  82      11.384  -0.978  -4.480  1.00 83.75           O  
ATOM    897  H   GLY A  82      11.805   0.964  -2.486  1.00 83.75           H  
ATOM    898  HA2 GLY A  82      14.247  -0.663  -3.110  1.00 83.75           H  
ATOM    899  HA3 GLY A  82      13.785   0.786  -3.983  1.00 83.75           H  
ATOM    900  N   ASP A  83      13.377  -1.569  -5.308  1.00 83.67           N  
ATOM    901  CA  ASP A  83      12.888  -2.341  -6.434  1.00 83.67           C  
ATOM    902  C   ASP A  83      12.826  -3.834  -6.078  1.00 83.67           C  
ATOM    903  O   ASP A  83      13.820  -4.419  -5.652  1.00 83.67           O  
ATOM    904  CB  ASP A  83      13.859  -2.111  -7.589  1.00 83.67           C  
ATOM    905  CG  ASP A  83      13.647  -0.814  -8.398  1.00 83.67           C  
ATOM    906  OD1 ASP A  83      12.505  -0.498  -8.819  1.00 83.67           O  
ATOM    907  OD2 ASP A  83      14.665  -0.226  -8.811  1.00 83.67           O1-
ATOM    908  H   ASP A  83      14.375  -1.563  -5.152  1.00 83.67           H  
ATOM    909  HA  ASP A  83      11.895  -2.003  -6.732  1.00 83.67           H  
ATOM    910  HB2 ASP A  83      14.879  -2.122  -7.204  1.00 83.67           H  
ATOM    911  HB3 ASP A  83      13.788  -2.984  -8.238  1.00 83.67           H  
ATOM    912  N   CYS A  84      11.695  -4.486  -6.340  1.00 80.69           N  
ATOM    913  CA  CYS A  84      11.556  -5.928  -6.146  1.00 80.69           C  
ATOM    914  C   CYS A  84      11.737  -6.695  -7.467  1.00 80.69           C  
ATOM    915  O   CYS A  84      11.317  -6.261  -8.548  1.00 80.69           O  
ATOM    916  CB  CYS A  84      10.245  -6.233  -5.427  1.00 80.69           C  
ATOM    917  SG  CYS A  84       8.790  -5.528  -6.224  1.00 80.69           S  
ATOM    918  H   CYS A  84      10.933  -3.977  -6.765  1.00 80.69           H  
ATOM    919  HA  CYS A  84      12.346  -6.263  -5.473  1.00 80.69           H  
ATOM    920  HB2 CYS A  84      10.311  -5.828  -4.417  1.00 80.69           H  
ATOM    921  HB3 CYS A  84      10.127  -7.313  -5.343  1.00 80.69           H  
ATOM    922  N   ILE A  85      12.396  -7.855  -7.377  1.00 71.71           N  
ATOM    923  CA  ILE A  85      12.751  -8.706  -8.528  1.00 71.71           C  
ATOM    924  C   ILE A  85      11.836  -9.948  -8.628  1.00 71.71           C  
ATOM    925  O   ILE A  85      11.892 -10.663  -9.618  1.00 71.71           O  
ATOM    926  CB  ILE A  85      14.281  -9.013  -8.505  1.00 71.71           C  
ATOM    927  CG1 ILE A  85      15.095  -7.690  -8.485  1.00 71.71           C  
ATOM    928  CG2 ILE A  85      14.734  -9.872  -9.704  1.00 71.71           C  
ATOM    929  CD1 ILE A  85      16.621  -7.851  -8.407  1.00 71.71           C  
ATOM    930  H   ILE A  85      12.774  -8.105  -6.474  1.00 71.71           H  
ATOM    931  HA  ILE A  85      12.563  -8.147  -9.445  1.00 71.71           H  
ATOM    932  HB  ILE A  85      14.505  -9.565  -7.592  1.00 71.71           H  
ATOM    933 HG12 ILE A  85      14.854  -7.107  -9.374  1.00 71.71           H  
ATOM    934 HG13 ILE A  85      14.808  -7.101  -7.614  1.00 71.71           H  
ATOM    935 HG21 ILE A  85      14.440  -9.406 -10.644  1.00 71.71           H  
ATOM    936 HG22 ILE A  85      15.812 -10.030  -9.692  1.00 71.71           H  
ATOM    937 HG23 ILE A  85      14.296 -10.868  -9.644  1.00 71.71           H  
ATOM    938 HD11 ILE A  85      17.023  -8.224  -9.349  1.00 71.71           H  
ATOM    939 HD12 ILE A  85      17.072  -6.879  -8.208  1.00 71.71           H  
ATOM    940 HD13 ILE A  85      16.882  -8.532  -7.596  1.00 71.71           H  
ATOM    941  N   GLY A  86      10.956 -10.191  -7.650  1.00 60.66           N  
ATOM    942  CA  GLY A  86      10.233 -11.465  -7.504  1.00 60.66           C  
ATOM    943  C   GLY A  86       8.723 -11.435  -7.750  1.00 60.66           C  
ATOM    944  O   GLY A  86       7.998 -11.984  -6.923  1.00 60.66           O  
ATOM    945  H   GLY A  86      10.887  -9.526  -6.893  1.00 60.66           H  
ATOM    946  HA2 GLY A  86      10.647 -12.203  -8.192  1.00 60.66           H  
ATOM    947  HA3 GLY A  86      10.396 -11.843  -6.495  1.00 60.66           H  
ATOM    948  N   ILE A  87       8.241 -10.788  -8.817  1.00 52.04           N  
ATOM    949  CA  ILE A  87       6.856 -11.007  -9.293  1.00 52.04           C  
ATOM    950  C   ILE A  87       6.804 -12.094 -10.353  1.00 52.04           C  
ATOM    951  O   ILE A  87       7.739 -12.136 -11.181  1.00 52.04           O  
ATOM    952  CB  ILE A  87       6.121  -9.742  -9.779  1.00 52.04           C  
ATOM    953  CG1 ILE A  87       7.066  -8.660 -10.332  1.00 52.04           C  
ATOM    954  CG2 ILE A  87       5.209  -9.242  -8.648  1.00 52.04           C  
ATOM    955  CD1 ILE A  87       6.279  -7.491 -10.921  1.00 52.04           C  
ATOM    956  OXT ILE A  87       5.791 -12.818 -10.304  1.00 52.04           O1-
ATOM    957  H   ILE A  87       8.906 -10.503  -9.521  1.00 52.04           H  
ATOM    958  HA  ILE A  87       6.271 -11.446  -8.485  1.00 52.04           H  
ATOM    959  HB  ILE A  87       5.463 -10.045 -10.594  1.00 52.04           H  
ATOM    960 HG12 ILE A  87       7.722  -8.285  -9.546  1.00 52.04           H  
ATOM    961 HG13 ILE A  87       7.673  -9.103 -11.121  1.00 52.04           H  
ATOM    962 HG21 ILE A  87       5.820  -8.943  -7.796  1.00 52.04           H  
ATOM    963 HG22 ILE A  87       4.594  -8.406  -8.981  1.00 52.04           H  
ATOM    964 HG23 ILE A  87       4.546 -10.051  -8.343  1.00 52.04           H  
ATOM    965 HD11 ILE A  87       6.950  -6.848 -11.491  1.00 52.04           H  
ATOM    966 HD12 ILE A  87       5.502  -7.857 -11.591  1.00 52.04           H  
ATOM    967 HD13 ILE A  87       5.835  -6.907 -10.114  1.00 52.04           H  
END
