# Supplementary material for: The structural landscape and diversity of Pyricularia oryzae MAX effectors revisited
Source: PLoS Pathog. 2024 May 6;20(5):e1012176. doi: 10.1371/journal.ppat.1012176 (PMC11132498; doi:10.1371/journal.ppat.1012176)
Supplement: S1 File — (ZIP) [file ppat.1012176.s018.zip › Supplementary_Data/MAX30.pdb]

ATOM      1  N   VAL A  22      34.691  28.288 -41.845  1.00 44.97           N  
ATOM      2  CA  VAL A  22      34.593  27.052 -41.052  1.00 44.97           C  
ATOM      3  C   VAL A  22      33.177  27.001 -40.487  1.00 44.97           C  
ATOM      4  O   VAL A  22      32.783  27.898 -39.747  1.00 44.97           O  
ATOM      5  CB  VAL A  22      35.678  26.996 -39.956  1.00 44.97           C  
ATOM      6  CG1 VAL A  22      35.595  25.698 -39.145  1.00 44.97           C  
ATOM      7  CG2 VAL A  22      37.081  27.071 -40.581  1.00 44.97           C  
ATOM      8  H   VAL A  22      34.891  29.131 -41.328  1.00 44.97           H  
ATOM      9  HA  VAL A  22      34.737  26.185 -41.697  1.00 44.97           H  
ATOM     10  HB  VAL A  22      35.555  27.842 -39.280  1.00 44.97           H  
ATOM     11 HG11 VAL A  22      35.711  24.832 -39.796  1.00 44.97           H  
ATOM     12 HG12 VAL A  22      34.636  25.633 -38.633  1.00 44.97           H  
ATOM     13 HG13 VAL A  22      36.380  25.682 -38.389  1.00 44.97           H  
ATOM     14 HG21 VAL A  22      37.833  26.978 -39.797  1.00 44.97           H  
ATOM     15 HG22 VAL A  22      37.230  28.030 -41.076  1.00 44.97           H  
ATOM     16 HG23 VAL A  22      37.218  26.260 -41.296  1.00 44.97           H  
ATOM     17  N   ALA A  23      32.392  26.017 -40.925  1.00 48.64           N  
ATOM     18  CA  ALA A  23      31.015  25.819 -40.493  1.00 48.64           C  
ATOM     19  C   ALA A  23      30.983  25.471 -38.997  1.00 48.64           C  
ATOM     20  O   ALA A  23      31.640  24.526 -38.562  1.00 48.64           O  
ATOM     21  CB  ALA A  23      30.384  24.725 -41.365  1.00 48.64           C  
ATOM     22  H   ALA A  23      32.784  25.316 -41.538  1.00 48.64           H  
ATOM     23  HA  ALA A  23      30.461  26.745 -40.646  1.00 48.64           H  
ATOM     24  HB1 ALA A  23      30.927  23.788 -41.241  1.00 48.64           H  
ATOM     25  HB2 ALA A  23      30.404  25.023 -42.413  1.00 48.64           H  
ATOM     26  HB3 ALA A  23      29.349  24.571 -41.060  1.00 48.64           H  
ATOM     27  N   LEU A  24      30.241  26.262 -38.219  1.00 51.18           N  
ATOM     28  CA  LEU A  24      29.991  25.999 -36.805  1.00 51.18           C  
ATOM     29  C   LEU A  24      29.164  24.707 -36.676  1.00 51.18           C  
ATOM     30  O   LEU A  24      28.171  24.559 -37.395  1.00 51.18           O  
ATOM     31  CB  LEU A  24      29.265  27.204 -36.181  1.00 51.18           C  
ATOM     32  CG  LEU A  24      30.206  28.391 -35.903  1.00 51.18           C  
ATOM     33  CD1 LEU A  24      29.427  29.705 -35.891  1.00 51.18           C  
ATOM     34  CD2 LEU A  24      30.908  28.233 -34.552  1.00 51.18           C  
ATOM     35  H   LEU A  24      29.727  27.017 -38.649  1.00 51.18           H  
ATOM     36  HA  LEU A  24      30.955  25.870 -36.312  1.00 51.18           H  
ATOM     37  HB2 LEU A  24      28.466  27.512 -36.856  1.00 51.18           H  
ATOM     38  HB3 LEU A  24      28.794  26.899 -35.246  1.00 51.18           H  
ATOM     39  HG  LEU A  24      30.959  28.458 -36.689  1.00 51.18           H  
ATOM     40 HD11 LEU A  24      30.103  30.534 -35.682  1.00 51.18           H  
ATOM     41 HD12 LEU A  24      28.959  29.867 -36.861  1.00 51.18           H  
ATOM     42 HD13 LEU A  24      28.655  29.670 -35.122  1.00 51.18           H  
ATOM     43 HD21 LEU A  24      30.174  28.214 -33.747  1.00 51.18           H  
ATOM     44 HD22 LEU A  24      31.592  29.067 -34.392  1.00 51.18           H  
ATOM     45 HD23 LEU A  24      31.480  27.304 -34.535  1.00 51.18           H  
ATOM     46  N   PRO A  25      29.566  23.764 -35.806  1.00 52.81           N  
ATOM     47  CA  PRO A  25      28.851  22.511 -35.623  1.00 52.81           C  
ATOM     48  C   PRO A  25      27.461  22.785 -35.046  1.00 52.81           C  
ATOM     49  O   PRO A  25      27.313  23.564 -34.106  1.00 52.81           O  
ATOM     50  CB  PRO A  25      29.730  21.660 -34.702  1.00 52.81           C  
ATOM     51  CG  PRO A  25      30.536  22.694 -33.917  1.00 52.81           C  
ATOM     52  CD  PRO A  25      30.703  23.844 -34.904  1.00 52.81           C  
ATOM     53  HA  PRO A  25      28.746  22.006 -36.583  1.00 52.81           H  
ATOM     54  HB2 PRO A  25      30.409  21.057 -35.306  1.00 52.81           H  
ATOM     55  HB3 PRO A  25      29.141  21.022 -34.044  1.00 52.81           H  
ATOM     56  HG2 PRO A  25      31.497  22.297 -33.591  1.00 52.81           H  
ATOM     57  HG3 PRO A  25      29.953  23.033 -33.060  1.00 52.81           H  
ATOM     58  HD2 PRO A  25      30.718  24.791 -34.365  1.00 52.81           H  
ATOM     59  HD3 PRO A  25      31.624  23.712 -35.473  1.00 52.81           H  
ATOM     60  N   ALA A  26      26.450  22.151 -35.642  1.00 58.88           N  
ATOM     61  CA  ALA A  26      25.075  22.194 -35.173  1.00 58.88           C  
ATOM     62  C   ALA A  26      25.017  21.756 -33.703  1.00 58.88           C  
ATOM     63  O   ALA A  26      25.475  20.664 -33.363  1.00 58.88           O  
ATOM     64  CB  ALA A  26      24.226  21.293 -36.079  1.00 58.88           C  
ATOM     65  H   ALA A  26      26.659  21.534 -36.414  1.00 58.88           H  
ATOM     66  HA  ALA A  26      24.710  23.218 -35.249  1.00 58.88           H  
ATOM     67  HB1 ALA A  26      24.271  21.650 -37.108  1.00 58.88           H  
ATOM     68  HB2 ALA A  26      24.590  20.267 -36.030  1.00 58.88           H  
ATOM     69  HB3 ALA A  26      23.191  21.314 -35.739  1.00 58.88           H  
ATOM     70  N   ASP A  27      24.482  22.633 -32.855  1.00 55.07           N  
ATOM     71  CA  ASP A  27      24.249  22.373 -31.437  1.00 55.07           C  
ATOM     72  C   ASP A  27      23.413  21.083 -31.305  1.00 55.07           C  
ATOM     73  O   ASP A  27      22.339  20.993 -31.919  1.00 55.07           O  
ATOM     74  CB  ASP A  27      23.541  23.601 -30.833  1.00 55.07           C  
ATOM     75  CG  ASP A  27      23.740  23.744 -29.321  1.00 55.07           C  
ATOM     76  OD1 ASP A  27      23.833  22.706 -28.633  1.00 55.07           O  
ATOM     77  OD2 ASP A  27      23.824  24.908 -28.872  1.00 55.07           O1-
ATOM     78  H   ASP A  27      24.179  23.529 -33.208  1.00 55.07           H  
ATOM     79  HA  ASP A  27      25.217  22.264 -30.949  1.00 55.07           H  
ATOM     80  HB2 ASP A  27      22.475  23.564 -31.057  1.00 55.07           H  
ATOM     81  HB3 ASP A  27      23.942  24.498 -31.304  1.00 55.07           H  
ATOM     82  N   PRO A  28      23.914  20.036 -30.622  1.00 54.82           N  
ATOM     83  CA  PRO A  28      23.195  18.779 -30.506  1.00 54.82           C  
ATOM     84  C   PRO A  28      21.867  19.026 -29.793  1.00 54.82           C  
ATOM     85  O   PRO A  28      21.834  19.504 -28.660  1.00 54.82           O  
ATOM     86  CB  PRO A  28      24.126  17.827 -29.747  1.00 54.82           C  
ATOM     87  CG  PRO A  28      25.055  18.765 -28.977  1.00 54.82           C  
ATOM     88  CD  PRO A  28      25.170  19.977 -29.895  1.00 54.82           C  
ATOM     89  HA  PRO A  28      23.004  18.376 -31.500  1.00 54.82           H  
ATOM     90  HB2 PRO A  28      23.580  17.162 -29.077  1.00 54.82           H  
ATOM     91  HB3 PRO A  28      24.711  17.249 -30.462  1.00 54.82           H  
ATOM     92  HG2 PRO A  28      24.580  19.064 -28.043  1.00 54.82           H  
ATOM     93  HG3 PRO A  28      26.027  18.311 -28.785  1.00 54.82           H  
ATOM     94  HD2 PRO A  28      25.340  20.873 -29.297  1.00 54.82           H  
ATOM     95  HD3 PRO A  28      25.987  19.835 -30.602  1.00 54.82           H  
ATOM     96  N   ALA A  29      20.770  18.685 -30.477  1.00 56.43           N  
ATOM     97  CA  ALA A  29      19.417  18.785 -29.946  1.00 56.43           C  
ATOM     98  C   ALA A  29      19.373  18.267 -28.496  1.00 56.43           C  
ATOM     99  O   ALA A  29      19.942  17.200 -28.228  1.00 56.43           O  
ATOM    100  CB  ALA A  29      18.472  17.983 -30.850  1.00 56.43           C  
ATOM    101  H   ALA A  29      20.889  18.387 -31.434  1.00 56.43           H  
ATOM    102  HA  ALA A  29      19.135  19.837 -29.974  1.00 56.43           H  
ATOM    103  HB1 ALA A  29      18.766  16.933 -30.857  1.00 56.43           H  
ATOM    104  HB2 ALA A  29      17.452  18.063 -30.475  1.00 56.43           H  
ATOM    105  HB3 ALA A  29      18.509  18.377 -31.866  1.00 56.43           H  
ATOM    106  N   PRO A  30      18.729  18.994 -27.561  1.00 52.40           N  
ATOM    107  CA  PRO A  30      18.710  18.613 -26.159  1.00 52.40           C  
ATOM    108  C   PRO A  30      18.171  17.190 -26.058  1.00 52.40           C  
ATOM    109  O   PRO A  30      17.033  16.918 -26.448  1.00 52.40           O  
ATOM    110  CB  PRO A  30      17.838  19.651 -25.442  1.00 52.40           C  
ATOM    111  CG  PRO A  30      16.993  20.259 -26.560  1.00 52.40           C  
ATOM    112  CD  PRO A  30      17.903  20.168 -27.781  1.00 52.40           C  
ATOM    113  HA  PRO A  30      19.723  18.650 -25.757  1.00 52.40           H  
ATOM    114  HB2 PRO A  30      18.479  20.423 -25.016  1.00 52.40           H  
ATOM    115  HB3 PRO A  30      17.219  19.203 -24.664  1.00 52.40           H  
ATOM    116  HG2 PRO A  30      16.106  19.646 -26.722  1.00 52.40           H  
ATOM    117  HG3 PRO A  30      16.711  21.290 -26.342  1.00 52.40           H  
ATOM    118  HD2 PRO A  30      17.302  20.075 -28.685  1.00 52.40           H  
ATOM    119  HD3 PRO A  30      18.541  21.050 -27.837  1.00 52.40           H  
ATOM    120  N   ALA A  31      19.024  16.277 -25.587  1.00 52.72           N  
ATOM    121  CA  ALA A  31      18.648  14.893 -25.367  1.00 52.72           C  
ATOM    122  C   ALA A  31      17.338  14.875 -24.563  1.00 52.72           C  
ATOM    123  O   ALA A  31      17.221  15.650 -23.604  1.00 52.72           O  
ATOM    124  CB  ALA A  31      19.783  14.172 -24.629  1.00 52.72           C  
ATOM    125  H   ALA A  31      19.976  16.560 -25.402  1.00 52.72           H  
ATOM    126  HA  ALA A  31      18.499  14.430 -26.342  1.00 52.72           H  
ATOM    127  HB1 ALA A  31      19.964  14.651 -23.667  1.00 52.72           H  
ATOM    128  HB2 ALA A  31      20.693  14.208 -25.229  1.00 52.72           H  
ATOM    129  HB3 ALA A  31      19.507  13.131 -24.462  1.00 52.72           H  
ATOM    130  N   PRO A  32      16.344  14.049 -24.940  1.00 47.19           N  
ATOM    131  CA  PRO A  32      15.094  13.986 -24.203  1.00 47.19           C  
ATOM    132  C   PRO A  32      15.436  13.719 -22.741  1.00 47.19           C  
ATOM    133  O   PRO A  32      16.107  12.731 -22.430  1.00 47.19           O  
ATOM    134  CB  PRO A  32      14.267  12.872 -24.855  1.00 47.19           C  
ATOM    135  CG  PRO A  32      15.300  12.030 -25.606  1.00 47.19           C  
ATOM    136  CD  PRO A  32      16.390  13.032 -25.975  1.00 47.19           C  
ATOM    137  HA  PRO A  32      14.565  14.935 -24.292  1.00 47.19           H  
ATOM    138  HB2 PRO A  32      13.574  13.314 -25.572  1.00 47.19           H  
ATOM    139  HB3 PRO A  32      13.722  12.280 -24.120  1.00 47.19           H  
ATOM    140  HG2 PRO A  32      14.871  11.555 -26.489  1.00 47.19           H  
ATOM    141  HG3 PRO A  32      15.713  11.279 -24.932  1.00 47.19           H  
ATOM    142  HD2 PRO A  32      16.167  13.489 -26.939  1.00 47.19           H  
ATOM    143  HD3 PRO A  32      17.356  12.530 -26.007  1.00 47.19           H  
ATOM    144  N   ALA A  33      15.043  14.649 -21.863  1.00 43.94           N  
ATOM    145  CA  ALA A  33      15.278  14.518 -20.435  1.00 43.94           C  
ATOM    146  C   ALA A  33      14.814  13.114 -20.029  1.00 43.94           C  
ATOM    147  O   ALA A  33      13.699  12.736 -20.405  1.00 43.94           O  
ATOM    148  CB  ALA A  33      14.518  15.617 -19.682  1.00 43.94           C  
ATOM    149  H   ALA A  33      14.583  15.479 -22.209  1.00 43.94           H  
ATOM    150  HA  ALA A  33      16.348  14.635 -20.262  1.00 43.94           H  
ATOM    151  HB1 ALA A  33      13.449  15.531 -19.880  1.00 43.94           H  
ATOM    152  HB2 ALA A  33      14.693  15.514 -18.611  1.00 43.94           H  
ATOM    153  HB3 ALA A  33      14.867  16.596 -20.009  1.00 43.94           H  
ATOM    154  N   PRO A  34      15.655  12.316 -19.342  1.00 42.32           N  
ATOM    155  CA  PRO A  34      15.300  10.950 -19.006  1.00 42.32           C  
ATOM    156  C   PRO A  34      13.955  11.005 -18.300  1.00 42.32           C  
ATOM    157  O   PRO A  34      13.831  11.690 -17.281  1.00 42.32           O  
ATOM    158  CB  PRO A  34      16.432  10.419 -18.118  1.00 42.32           C  
ATOM    159  CG  PRO A  34      17.119  11.683 -17.597  1.00 42.32           C  
ATOM    160  CD  PRO A  34      16.916  12.686 -18.729  1.00 42.32           C  
ATOM    161  HA  PRO A  34      15.223  10.350 -19.912  1.00 42.32           H  
ATOM    162  HB2 PRO A  34      16.062   9.795 -17.305  1.00 42.32           H  
ATOM    163  HB3 PRO A  34      17.135   9.857 -18.734  1.00 42.32           H  
ATOM    164  HG2 PRO A  34      18.176  11.515 -17.390  1.00 42.32           H  
ATOM    165  HG3 PRO A  34      16.605  12.035 -16.703  1.00 42.32           H  
ATOM    166  HD2 PRO A  34      16.891  13.698 -18.326  1.00 42.32           H  
ATOM    167  HD3 PRO A  34      17.716  12.588 -19.463  1.00 42.32           H  
ATOM    168  N   VAL A  35      12.949  10.356 -18.896  1.00 43.47           N  
ATOM    169  CA  VAL A  35      11.609  10.234 -18.327  1.00 43.47           C  
ATOM    170  C   VAL A  35      11.829   9.714 -16.918  1.00 43.47           C  
ATOM    171  O   VAL A  35      12.241   8.566 -16.733  1.00 43.47           O  
ATOM    172  CB  VAL A  35      10.726   9.276 -19.154  1.00 43.47           C  
ATOM    173  CG1 VAL A  35       9.313   9.181 -18.564  1.00 43.47           C  
ATOM    174  CG2 VAL A  35      10.604   9.746 -20.611  1.00 43.47           C  
ATOM    175  H   VAL A  35      13.123   9.936 -19.798  1.00 43.47           H  
ATOM    176  HA  VAL A  35      11.137  11.216 -18.293  1.00 43.47           H  
ATOM    177  HB  VAL A  35      11.170   8.280 -19.158  1.00 43.47           H  
ATOM    178 HG11 VAL A  35       9.353   8.785 -17.549  1.00 43.47           H  
ATOM    179 HG12 VAL A  35       8.842  10.164 -18.550  1.00 43.47           H  
ATOM    180 HG13 VAL A  35       8.707   8.505 -19.167  1.00 43.47           H  
ATOM    181 HG21 VAL A  35      11.577   9.736 -21.101  1.00 43.47           H  
ATOM    182 HG22 VAL A  35      10.197  10.756 -20.647  1.00 43.47           H  
ATOM    183 HG23 VAL A  35       9.941   9.077 -21.160  1.00 43.47           H  
ATOM    184  N   ARG A  36      11.708  10.601 -15.923  1.00 39.69           N  
ATOM    185  CA  ARG A  36      11.975  10.240 -14.534  1.00 39.69           C  
ATOM    186  C   ARG A  36      11.017   9.090 -14.239  1.00 39.69           C  
ATOM    187  O   ARG A  36       9.819   9.277 -14.443  1.00 39.69           O  
ATOM    188  CB  ARG A  36      11.758  11.428 -13.589  1.00 39.69           C  
ATOM    189  CG  ARG A  36      12.861  12.486 -13.729  1.00 39.69           C  
ATOM    190  CD  ARG A  36      12.568  13.666 -12.795  1.00 39.69           C  
ATOM    191  NE  ARG A  36      13.605  14.712 -12.899  1.00 39.69           N  
ATOM    192  CZ  ARG A  36      14.562  14.989 -12.029  1.00 39.69           C  
ATOM    193  NH1 ARG A  36      14.722  14.313 -10.924  1.00 39.69           N1+
ATOM    194  NH2 ARG A  36      15.388  15.971 -12.259  1.00 39.69           N  
ATOM    195  H   ARG A  36      11.472  11.553 -16.162  1.00 39.69           H  
ATOM    196  HA  ARG A  36      13.008   9.897 -14.464  1.00 39.69           H  
ATOM    197  HB2 ARG A  36      10.786  11.879 -13.793  1.00 39.69           H  
ATOM    198  HB3 ARG A  36      11.754  11.062 -12.563  1.00 39.69           H  
ATOM    199  HG2 ARG A  36      12.899  12.844 -14.758  1.00 39.69           H  
ATOM    200  HG3 ARG A  36      13.823  12.044 -13.472  1.00 39.69           H  
ATOM    201  HD2 ARG A  36      11.607  14.098 -13.074  1.00 39.69           H  
ATOM    202  HD3 ARG A  36      12.477  13.302 -11.771  1.00 39.69           H  
ATOM    203  HE  ARG A  36      13.570  15.283 -13.731  1.00 39.69           H  
ATOM    204 HH11 ARG A  36      14.072  13.571 -10.712  1.00 39.69           H  
ATOM    205 HH12 ARG A  36      15.450  14.561 -10.269  1.00 39.69           H  
ATOM    206 HH21 ARG A  36      16.121  16.189 -11.599  1.00 39.69           H  
ATOM    207 HH22 ARG A  36      15.285  16.536 -13.089  1.00 39.69           H  
ATOM    208  N   PRO A  37      11.510   7.902 -13.860  1.00 42.95           N  
ATOM    209  CA  PRO A  37      10.654   6.738 -13.716  1.00 42.95           C  
ATOM    210  C   PRO A  37       9.587   7.049 -12.666  1.00 42.95           C  
ATOM    211  O   PRO A  37       9.905   7.223 -11.489  1.00 42.95           O  
ATOM    212  CB  PRO A  37      11.590   5.584 -13.335  1.00 42.95           C  
ATOM    213  CG  PRO A  37      12.824   6.282 -12.758  1.00 42.95           C  
ATOM    214  CD  PRO A  37      12.890   7.583 -13.547  1.00 42.95           C  
ATOM    215  HA  PRO A  37      10.170   6.511 -14.666  1.00 42.95           H  
ATOM    216  HB2 PRO A  37      11.131   4.903 -12.618  1.00 42.95           H  
ATOM    217  HB3 PRO A  37      11.873   5.043 -14.237  1.00 42.95           H  
ATOM    218  HG2 PRO A  37      12.655   6.513 -11.706  1.00 42.95           H  
ATOM    219  HG3 PRO A  37      13.727   5.684 -12.882  1.00 42.95           H  
ATOM    220  HD2 PRO A  37      13.356   8.360 -12.942  1.00 42.95           H  
ATOM    221  HD3 PRO A  37      13.446   7.431 -14.473  1.00 42.95           H  
ATOM    222  N   VAL A  38       8.328   7.156 -13.099  1.00 45.28           N  
ATOM    223  CA  VAL A  38       7.183   7.279 -12.196  1.00 45.28           C  
ATOM    224  C   VAL A  38       6.906   5.875 -11.683  1.00 45.28           C  
ATOM    225  O   VAL A  38       6.129   5.115 -12.251  1.00 45.28           O  
ATOM    226  CB  VAL A  38       5.951   7.933 -12.858  1.00 45.28           C  
ATOM    227  CG1 VAL A  38       4.841   8.154 -11.820  1.00 45.28           C  
ATOM    228  CG2 VAL A  38       6.301   9.300 -13.460  1.00 45.28           C  
ATOM    229  H   VAL A  38       8.147   7.106 -14.091  1.00 45.28           H  
ATOM    230  HA  VAL A  38       7.464   7.903 -11.347  1.00 45.28           H  
ATOM    231  HB  VAL A  38       5.577   7.293 -13.657  1.00 45.28           H  
ATOM    232 HG11 VAL A  38       3.980   8.623 -12.296  1.00 45.28           H  
ATOM    233 HG12 VAL A  38       5.195   8.794 -11.012  1.00 45.28           H  
ATOM    234 HG13 VAL A  38       4.516   7.199 -11.406  1.00 45.28           H  
ATOM    235 HG21 VAL A  38       6.719   9.953 -12.694  1.00 45.28           H  
ATOM    236 HG22 VAL A  38       7.026   9.185 -14.266  1.00 45.28           H  
ATOM    237 HG23 VAL A  38       5.404   9.760 -13.875  1.00 45.28           H  
ATOM    238  N   PHE A  39       7.637   5.485 -10.646  1.00 52.46           N  
ATOM    239  CA  PHE A  39       7.330   4.276  -9.904  1.00 52.46           C  
ATOM    240  C   PHE A  39       5.950   4.465  -9.260  1.00 52.46           C  
ATOM    241  O   PHE A  39       5.766   5.381  -8.457  1.00 52.46           O  
ATOM    242  CB  PHE A  39       8.432   4.035  -8.870  1.00 52.46           C  
ATOM    243  CG  PHE A  39       9.758   3.576  -9.434  1.00 52.46           C  
ATOM    244  CD1 PHE A  39       9.950   2.220  -9.757  1.00 52.46           C  
ATOM    245  CD2 PHE A  39      10.814   4.492  -9.602  1.00 52.46           C  
ATOM    246  CE1 PHE A  39      11.196   1.779 -10.234  1.00 52.46           C  
ATOM    247  CE2 PHE A  39      12.063   4.048 -10.071  1.00 52.46           C  
ATOM    248  CZ  PHE A  39      12.254   2.692 -10.388  1.00 52.46           C  
ATOM    249  H   PHE A  39       8.332   6.123 -10.285  1.00 52.46           H  
ATOM    250  HA  PHE A  39       7.287   3.426 -10.585  1.00 52.46           H  
ATOM    251  HB2 PHE A  39       8.082   3.281  -8.165  1.00 52.46           H  
ATOM    252  HB3 PHE A  39       8.606   4.966  -8.330  1.00 52.46           H  
ATOM    253  HD1 PHE A  39       9.136   1.518  -9.647  1.00 52.46           H  
ATOM    254  HD2 PHE A  39      10.669   5.535  -9.361  1.00 52.46           H  
ATOM    255  HE1 PHE A  39      11.336   0.736 -10.478  1.00 52.46           H  
ATOM    256  HE2 PHE A  39      12.877   4.751 -10.173  1.00 52.46           H  
ATOM    257  HZ  PHE A  39      13.217   2.350 -10.738  1.00 52.46           H  
ATOM    258  N   GLY A  40       4.984   3.632  -9.649  1.00 59.77           N  
ATOM    259  CA  GLY A  40       3.649   3.599  -9.058  1.00 59.77           C  
ATOM    260  C   GLY A  40       3.526   2.434  -8.083  1.00 59.77           C  
ATOM    261  O   GLY A  40       3.935   1.328  -8.426  1.00 59.77           O  
ATOM    262  H   GLY A  40       5.192   2.954 -10.367  1.00 59.77           H  
ATOM    263  HA2 GLY A  40       2.899   3.472  -9.839  1.00 59.77           H  
ATOM    264  HA3 GLY A  40       3.448   4.541  -8.548  1.00 59.77           H  
ATOM    265  N   CYS A  41       2.991   2.676  -6.892  1.00 63.81           N  
ATOM    266  CA  CYS A  41       2.500   1.642  -5.985  1.00 63.81           C  
ATOM    267  C   CYS A  41       0.978   1.600  -6.079  1.00 63.81           C  
ATOM    268  O   CYS A  41       0.355   2.653  -6.203  1.00 63.81           O  
ATOM    269  CB  CYS A  41       2.904   1.978  -4.548  1.00 63.81           C  
ATOM    270  SG  CYS A  41       4.674   2.099  -4.213  1.00 63.81           S  
ATOM    271  H   CYS A  41       2.671   3.617  -6.712  1.00 63.81           H  
ATOM    272  HA  CYS A  41       2.899   0.665  -6.258  1.00 63.81           H  
ATOM    273  HB2 CYS A  41       2.483   1.218  -3.890  1.00 63.81           H  
ATOM    274  HB3 CYS A  41       2.448   2.934  -4.290  1.00 63.81           H  
ATOM    275  N   PHE A  42       0.367   0.429  -5.953  1.00 65.78           N  
ATOM    276  CA  PHE A  42      -1.069   0.347  -5.714  1.00 65.78           C  
ATOM    277  C   PHE A  42      -1.310   0.021  -4.251  1.00 65.78           C  
ATOM    278  O   PHE A  42      -0.561  -0.734  -3.642  1.00 65.78           O  
ATOM    279  CB  PHE A  42      -1.716  -0.663  -6.654  1.00 65.78           C  
ATOM    280  CG  PHE A  42      -1.587  -0.273  -8.108  1.00 65.78           C  
ATOM    281  CD1 PHE A  42      -2.550   0.557  -8.712  1.00 65.78           C  
ATOM    282  CD2 PHE A  42      -0.501  -0.749  -8.862  1.00 65.78           C  
ATOM    283  CE1 PHE A  42      -2.435   0.891 -10.072  1.00 65.78           C  
ATOM    284  CE2 PHE A  42      -0.394  -0.421 -10.221  1.00 65.78           C  
ATOM    285  CZ  PHE A  42      -1.355   0.405 -10.827  1.00 65.78           C  
ATOM    286  H   PHE A  42       0.900  -0.423  -5.856  1.00 65.78           H  
ATOM    287  HA  PHE A  42      -1.541   1.309  -5.915  1.00 65.78           H  
ATOM    288  HB2 PHE A  42      -2.775  -0.731  -6.405  1.00 65.78           H  
ATOM    289  HB3 PHE A  42      -1.268  -1.645  -6.501  1.00 65.78           H  
ATOM    290  HD1 PHE A  42      -3.385   0.928  -8.137  1.00 65.78           H  
ATOM    291  HD2 PHE A  42       0.229  -1.400  -8.404  1.00 65.78           H  
ATOM    292  HE1 PHE A  42      -3.193   1.499 -10.542  1.00 65.78           H  
ATOM    293  HE2 PHE A  42       0.397  -0.866 -10.806  1.00 65.78           H  
ATOM    294  HZ  PHE A  42      -1.293   0.629 -11.882  1.00 65.78           H  
ATOM    295  N   VAL A  43      -2.359   0.572  -3.659  1.00 67.99           N  
ATOM    296  CA  VAL A  43      -2.793   0.150  -2.326  1.00 67.99           C  
ATOM    297  C   VAL A  43      -4.241  -0.245  -2.407  1.00 67.99           C  
ATOM    298  O   VAL A  43      -5.060   0.471  -2.976  1.00 67.99           O  
ATOM    299  CB  VAL A  43      -2.556   1.209  -1.243  1.00 67.99           C  
ATOM    300  CG1 VAL A  43      -2.847   0.665   0.165  1.00 67.99           C  
ATOM    301  CG2 VAL A  43      -1.104   1.646  -1.248  1.00 67.99           C  
ATOM    302  H   VAL A  43      -2.910   1.255  -4.159  1.00 67.99           H  
ATOM    303  HA  VAL A  43      -2.240  -0.739  -2.024  1.00 67.99           H  
ATOM    304  HB  VAL A  43      -3.173   2.086  -1.440  1.00 67.99           H  
ATOM    305 HG11 VAL A  43      -2.650   1.440   0.906  1.00 67.99           H  
ATOM    306 HG12 VAL A  43      -3.890   0.364   0.257  1.00 67.99           H  
ATOM    307 HG13 VAL A  43      -2.212  -0.197   0.373  1.00 67.99           H  
ATOM    308 HG21 VAL A  43      -0.449   0.787  -1.104  1.00 67.99           H  
ATOM    309 HG22 VAL A  43      -0.881   2.110  -2.209  1.00 67.99           H  
ATOM    310 HG23 VAL A  43      -0.950   2.382  -0.459  1.00 67.99           H  
ATOM    311  N   ARG A  44      -4.540  -1.396  -1.820  1.00 68.11           N  
ATOM    312  CA  ARG A  44      -5.890  -1.887  -1.642  1.00 68.11           C  
ATOM    313  C   ARG A  44      -6.230  -1.848  -0.163  1.00 68.11           C  
ATOM    314  O   ARG A  44      -5.518  -2.422   0.664  1.00 68.11           O  
ATOM    315  CB  ARG A  44      -5.982  -3.290  -2.240  1.00 68.11           C  
ATOM    316  CG  ARG A  44      -7.440  -3.741  -2.310  1.00 68.11           C  
ATOM    317  CD  ARG A  44      -7.508  -5.133  -2.924  1.00 68.11           C  
ATOM    318  NE  ARG A  44      -8.903  -5.553  -3.124  1.00 68.11           N  
ATOM    319  CZ  ARG A  44      -9.317  -6.798  -3.258  1.00 68.11           C  
ATOM    320  NH1 ARG A  44      -8.492  -7.806  -3.185  1.00 68.11           N1+
ATOM    321  NH2 ARG A  44     -10.568  -7.074  -3.486  1.00 68.11           N  
ATOM    322  H   ARG A  44      -3.794  -1.922  -1.389  1.00 68.11           H  
ATOM    323  HA  ARG A  44      -6.585  -1.239  -2.177  1.00 68.11           H  
ATOM    324  HB2 ARG A  44      -5.399  -3.989  -1.640  1.00 68.11           H  
ATOM    325  HB3 ARG A  44      -5.576  -3.268  -3.251  1.00 68.11           H  
ATOM    326  HG2 ARG A  44      -7.997  -3.040  -2.933  1.00 68.11           H  
ATOM    327  HG3 ARG A  44      -7.879  -3.769  -1.312  1.00 68.11           H  
ATOM    328  HD2 ARG A  44      -6.998  -5.122  -3.887  1.00 68.11           H  
ATOM    329  HD3 ARG A  44      -6.994  -5.824  -2.255  1.00 68.11           H  
ATOM    330  HE  ARG A  44      -9.584  -4.817  -3.245  1.00 68.11           H  
ATOM    331 HH11 ARG A  44      -7.511  -7.615  -3.036  1.00 68.11           H  
ATOM    332 HH12 ARG A  44      -8.845  -8.752  -3.204  1.00 68.11           H  
ATOM    333 HH21 ARG A  44     -11.283  -6.362  -3.439  1.00 68.11           H  
ATOM    334 HH22 ARG A  44     -10.857  -8.013  -3.716  1.00 68.11           H  
ATOM    335  N   MET A  45      -7.330  -1.185   0.156  1.00 68.33           N  
ATOM    336  CA  MET A  45      -7.968  -1.312   1.459  1.00 68.33           C  
ATOM    337  C   MET A  45      -8.855  -2.558   1.459  1.00 68.33           C  
ATOM    338  O   MET A  45      -9.624  -2.782   0.529  1.00 68.33           O  
ATOM    339  CB  MET A  45      -8.746  -0.032   1.764  1.00 68.33           C  
ATOM    340  CG  MET A  45      -9.403  -0.057   3.145  1.00 68.33           C  
ATOM    341  SD  MET A  45     -10.182   1.508   3.622  1.00 68.33           S  
ATOM    342  CE  MET A  45     -11.562   1.584   2.444  1.00 68.33           C  
ATOM    343  H   MET A  45      -7.847  -0.728  -0.581  1.00 68.33           H  
ATOM    344  HA  MET A  45      -7.205  -1.429   2.229  1.00 68.33           H  
ATOM    345  HB2 MET A  45      -9.507   0.125   0.999  1.00 68.33           H  
ATOM    346  HB3 MET A  45      -8.043   0.801   1.743  1.00 68.33           H  
ATOM    347  HG2 MET A  45     -10.160  -0.841   3.175  1.00 68.33           H  
ATOM    348  HG3 MET A  45      -8.640  -0.293   3.887  1.00 68.33           H  
ATOM    349  HE1 MET A  45     -12.191   2.442   2.680  1.00 68.33           H  
ATOM    350  HE2 MET A  45     -12.160   0.676   2.517  1.00 68.33           H  
ATOM    351  HE3 MET A  45     -11.183   1.692   1.427  1.00 68.33           H  
ATOM    352  N   SER A  46      -8.758  -3.366   2.504  1.00 65.51           N  
ATOM    353  CA  SER A  46      -9.607  -4.532   2.724  1.00 65.51           C  
ATOM    354  C   SER A  46     -10.265  -4.393   4.089  1.00 65.51           C  
ATOM    355  O   SER A  46      -9.580  -4.204   5.092  1.00 65.51           O  
ATOM    356  CB  SER A  46      -8.787  -5.825   2.646  1.00 65.51           C  
ATOM    357  OG  SER A  46      -8.281  -6.047   1.340  1.00 65.51           O  
ATOM    358  H   SER A  46      -8.094  -3.137   3.230  1.00 65.51           H  
ATOM    359  HA  SER A  46     -10.389  -4.578   1.966  1.00 65.51           H  
ATOM    360  HB2 SER A  46      -9.418  -6.668   2.930  1.00 65.51           H  
ATOM    361  HB3 SER A  46      -7.953  -5.761   3.344  1.00 65.51           H  
ATOM    362  HG  SER A  46      -8.972  -6.475   0.829  1.00 65.51           H  
ATOM    363  N   ILE A  47     -11.592  -4.484   4.134  1.00 61.05           N  
ATOM    364  CA  ILE A  47     -12.359  -4.459   5.380  1.00 61.05           C  
ATOM    365  C   ILE A  47     -12.797  -5.892   5.679  1.00 61.05           C  
ATOM    366  O   ILE A  47     -13.572  -6.490   4.941  1.00 61.05           O  
ATOM    367  CB  ILE A  47     -13.542  -3.466   5.309  1.00 61.05           C  
ATOM    368  CG1 ILE A  47     -13.069  -2.083   4.793  1.00 61.05           C  
ATOM    369  CG2 ILE A  47     -14.194  -3.367   6.703  1.00 61.05           C  
ATOM    370  CD1 ILE A  47     -14.145  -0.991   4.785  1.00 61.05           C  
ATOM    371  H   ILE A  47     -12.107  -4.655   3.282  1.00 61.05           H  
ATOM    372  HA  ILE A  47     -11.716  -4.127   6.195  1.00 61.05           H  
ATOM    373  HB  ILE A  47     -14.283  -3.852   4.610  1.00 61.05           H  
ATOM    374 HG12 ILE A  47     -12.219  -1.738   5.383  1.00 61.05           H  
ATOM    375 HG13 ILE A  47     -12.728  -2.190   3.764  1.00 61.05           H  
ATOM    376 HG21 ILE A  47     -13.504  -2.913   7.414  1.00 61.05           H  
ATOM    377 HG22 ILE A  47     -15.108  -2.775   6.647  1.00 61.05           H  
ATOM    378 HG23 ILE A  47     -14.476  -4.355   7.065  1.00 61.05           H  
ATOM    379 HD11 ILE A  47     -13.752  -0.103   4.290  1.00 61.05           H  
ATOM    380 HD12 ILE A  47     -15.024  -1.339   4.243  1.00 61.05           H  
ATOM    381 HD13 ILE A  47     -14.422  -0.719   5.803  1.00 61.05           H  
ATOM    382  N   VAL A  48     -12.258  -6.455   6.750  1.00 58.79           N  
ATOM    383  CA  VAL A  48     -12.561  -7.791   7.257  1.00 58.79           C  
ATOM    384  C   VAL A  48     -13.626  -7.654   8.336  1.00 58.79           C  
ATOM    385  O   VAL A  48     -13.306  -7.525   9.515  1.00 58.79           O  
ATOM    386  CB  VAL A  48     -11.293  -8.488   7.794  1.00 58.79           C  
ATOM    387  CG1 VAL A  48     -11.600  -9.940   8.186  1.00 58.79           C  
ATOM    388  CG2 VAL A  48     -10.167  -8.512   6.750  1.00 58.79           C  
ATOM    389  H   VAL A  48     -11.598  -5.905   7.281  1.00 58.79           H  
ATOM    390  HA  VAL A  48     -12.968  -8.401   6.451  1.00 58.79           H  
ATOM    391  HB  VAL A  48     -10.917  -7.961   8.671  1.00 58.79           H  
ATOM    392 HG11 VAL A  48     -10.695 -10.426   8.552  1.00 58.79           H  
ATOM    393 HG12 VAL A  48     -12.346  -9.970   8.980  1.00 58.79           H  
ATOM    394 HG13 VAL A  48     -11.978 -10.489   7.323  1.00 58.79           H  
ATOM    395 HG21 VAL A  48     -10.527  -8.968   5.829  1.00 58.79           H  
ATOM    396 HG22 VAL A  48      -9.318  -9.082   7.128  1.00 58.79           H  
ATOM    397 HG23 VAL A  48      -9.832  -7.496   6.540  1.00 58.79           H  
ATOM    398  N   THR A  49     -14.896  -7.665   7.949  1.00 53.21           N  
ATOM    399  CA  THR A  49     -15.993  -7.751   8.916  1.00 53.21           C  
ATOM    400  C   THR A  49     -16.079  -9.182   9.443  1.00 53.21           C  
ATOM    401  O   THR A  49     -16.120 -10.145   8.678  1.00 53.21           O  
ATOM    402  CB  THR A  49     -17.322  -7.275   8.315  1.00 53.21           C  
ATOM    403  CG2 THR A  49     -17.274  -5.775   8.025  1.00 53.21           C  
ATOM    404  OG1 THR A  49     -17.584  -7.918   7.089  1.00 53.21           O  
ATOM    405  H   THR A  49     -15.133  -7.744   6.970  1.00 53.21           H  
ATOM    406  HA  THR A  49     -15.776  -7.097   9.760  1.00 53.21           H  
ATOM    407  HB  THR A  49     -18.130  -7.481   9.017  1.00 53.21           H  
ATOM    408  HG1 THR A  49     -18.515  -8.154   7.095  1.00 53.21           H  
ATOM    409 HG21 THR A  49     -17.004  -5.232   8.931  1.00 53.21           H  
ATOM    410 HG22 THR A  49     -18.259  -5.442   7.700  1.00 53.21           H  
ATOM    411 HG23 THR A  49     -16.548  -5.564   7.240  1.00 53.21           H  
ATOM    412  N   THR A  50     -16.045  -9.346  10.766  1.00 53.43           N  
ATOM    413  CA  THR A  50     -16.204 -10.666  11.399  1.00 53.43           C  
ATOM    414  C   THR A  50     -17.681 -10.896  11.705  1.00 53.43           C  
ATOM    415  O   THR A  50     -18.065 -11.003  12.867  1.00 53.43           O  
ATOM    416  CB  THR A  50     -15.321 -10.833  12.649  1.00 53.43           C  
ATOM    417  CG2 THR A  50     -15.182 -12.298  13.077  1.00 53.43           C  
ATOM    418  OG1 THR A  50     -14.012 -10.376  12.393  1.00 53.43           O  
ATOM    419  H   THR A  50     -16.069  -8.523  11.351  1.00 53.43           H  
ATOM    420  HA  THR A  50     -15.906 -11.440  10.692  1.00 53.43           H  
ATOM    421  HB  THR A  50     -15.730 -10.245  13.471  1.00 53.43           H  
ATOM    422  HG1 THR A  50     -14.098  -9.587  11.853  1.00 53.43           H  
ATOM    423 HG21 THR A  50     -14.758 -12.882  12.260  1.00 53.43           H  
ATOM    424 HG22 THR A  50     -14.526 -12.360  13.945  1.00 53.43           H  
ATOM    425 HG23 THR A  50     -16.157 -12.707  13.342  1.00 53.43           H  
ATOM    426  N   ASP A  51     -18.524 -10.948  10.678  1.00 46.14           N  
ATOM    427  CA  ASP A  51     -19.891 -11.433  10.860  1.00 46.14           C  
ATOM    428  C   ASP A  51     -19.899 -12.949  10.680  1.00 46.14           C  
ATOM    429  O   ASP A  51     -19.332 -13.479   9.724  1.00 46.14           O  
ATOM    430  CB  ASP A  51     -20.892 -10.684   9.974  1.00 46.14           C  
ATOM    431  CG  ASP A  51     -21.217  -9.297  10.545  1.00 46.14           C  
ATOM    432  OD1 ASP A  51     -21.359  -9.201  11.787  1.00 46.14           O  
ATOM    433  OD2 ASP A  51     -21.339  -8.357   9.732  1.00 46.14           O1-
ATOM    434  H   ASP A  51     -18.169 -10.860   9.736  1.00 46.14           H  
ATOM    435  HA  ASP A  51     -20.198 -11.248  11.889  1.00 46.14           H  
ATOM    436  HB2 ASP A  51     -21.819 -11.256   9.931  1.00 46.14           H  
ATOM    437  HB3 ASP A  51     -20.495 -10.601   8.962  1.00 46.14           H  
ATOM    438  N   LYS A  52     -20.500 -13.645  11.653  1.00 47.14           N  
ATOM    439  CA  LYS A  52     -20.379 -15.093  11.908  1.00 47.14           C  
ATOM    440  C   LYS A  52     -20.635 -16.028  10.713  1.00 47.14           C  
ATOM    441  O   LYS A  52     -20.270 -17.191  10.821  1.00 47.14           O  
ATOM    442  CB  LYS A  52     -21.311 -15.481  13.075  1.00 47.14           C  
ATOM    443  CG  LYS A  52     -20.676 -15.265  14.458  1.00 47.14           C  
ATOM    444  CD  LYS A  52     -21.608 -15.815  15.551  1.00 47.14           C  
ATOM    445  CE  LYS A  52     -20.928 -15.920  16.921  1.00 47.14           C  
ATOM    446  NZ  LYS A  52     -20.656 -14.584  17.502  1.00 47.14           N1+
ATOM    447  H   LYS A  52     -20.994 -13.091  12.338  1.00 47.14           H  
ATOM    448  HA  LYS A  52     -19.348 -15.307  12.187  1.00 47.14           H  
ATOM    449  HB2 LYS A  52     -22.250 -14.933  12.998  1.00 47.14           H  
ATOM    450  HB3 LYS A  52     -21.553 -16.541  12.985  1.00 47.14           H  
ATOM    451  HG2 LYS A  52     -20.497 -14.202  14.620  1.00 47.14           H  
ATOM    452  HG3 LYS A  52     -19.726 -15.798  14.497  1.00 47.14           H  
ATOM    453  HD2 LYS A  52     -22.504 -15.198  15.614  1.00 47.14           H  
ATOM    454  HD3 LYS A  52     -21.920 -16.820  15.264  1.00 47.14           H  
ATOM    455  HE2 LYS A  52     -21.585 -16.487  17.580  1.00 47.14           H  
ATOM    456  HE3 LYS A  52     -20.004 -16.485  16.804  1.00 47.14           H  
ATOM    457  HZ1 LYS A  52     -21.518 -14.067  17.601  1.00 47.14           H  
ATOM    458  HZ2 LYS A  52     -20.058 -14.059  16.880  1.00 47.14           H  
ATOM    459  HZ3 LYS A  52     -20.207 -14.664  18.403  1.00 47.14           H  
ATOM    460  N   ASP A  53     -21.182 -15.548   9.599  1.00 41.32           N  
ATOM    461  CA  ASP A  53     -21.590 -16.375   8.458  1.00 41.32           C  
ATOM    462  C   ASP A  53     -21.210 -15.806   7.078  1.00 41.32           C  
ATOM    463  O   ASP A  53     -21.687 -16.303   6.058  1.00 41.32           O  
ATOM    464  CB  ASP A  53     -23.100 -16.637   8.566  1.00 41.32           C  
ATOM    465  CG  ASP A  53     -23.405 -17.643   9.675  1.00 41.32           C  
ATOM    466  OD1 ASP A  53     -23.015 -18.819   9.504  1.00 41.32           O  
ATOM    467  OD2 ASP A  53     -24.017 -17.226  10.686  1.00 41.32           O1-
ATOM    468  H   ASP A  53     -21.390 -14.560   9.576  1.00 41.32           H  
ATOM    469  HA  ASP A  53     -21.090 -17.342   8.519  1.00 41.32           H  
ATOM    470  HB2 ASP A  53     -23.476 -17.059   7.634  1.00 41.32           H  
ATOM    471  HB3 ASP A  53     -23.626 -15.699   8.744  1.00 41.32           H  
ATOM    472  N   SER A  54     -20.376 -14.764   6.972  1.00 40.04           N  
ATOM    473  CA  SER A  54     -20.044 -14.208   5.650  1.00 40.04           C  
ATOM    474  C   SER A  54     -18.581 -13.833   5.489  1.00 40.04           C  
ATOM    475  O   SER A  54     -18.028 -12.949   6.134  1.00 40.04           O  
ATOM    476  CB  SER A  54     -21.002 -13.084   5.266  1.00 40.04           C  
ATOM    477  OG  SER A  54     -22.187 -13.686   4.776  1.00 40.04           O  
ATOM    478  H   SER A  54     -19.964 -14.360   7.801  1.00 40.04           H  
ATOM    479  HA  SER A  54     -20.208 -14.983   4.901  1.00 40.04           H  
ATOM    480  HB2 SER A  54     -20.564 -12.473   4.476  1.00 40.04           H  
ATOM    481  HB3 SER A  54     -21.215 -12.456   6.132  1.00 40.04           H  
ATOM    482  HG  SER A  54     -22.286 -14.537   5.210  1.00 40.04           H  
ATOM    483  N   THR A  55     -17.964 -14.569   4.576  1.00 40.64           N  
ATOM    484  CA  THR A  55     -16.603 -14.446   4.081  1.00 40.64           C  
ATOM    485  C   THR A  55     -16.323 -13.013   3.608  1.00 40.64           C  
ATOM    486  O   THR A  55     -16.891 -12.573   2.617  1.00 40.64           O  
ATOM    487  CB  THR A  55     -16.454 -15.447   2.912  1.00 40.64           C  
ATOM    488  CG2 THR A  55     -15.005 -15.820   2.624  1.00 40.64           C  
ATOM    489  OG1 THR A  55     -17.133 -16.658   3.192  1.00 40.64           O  
ATOM    490  H   THR A  55     -18.515 -15.284   4.123  1.00 40.64           H  
ATOM    491  HA  THR A  55     -15.909 -14.712   4.878  1.00 40.64           H  
ATOM    492  HB  THR A  55     -16.898 -15.024   2.010  1.00 40.64           H  
ATOM    493  HG1 THR A  55     -16.679 -17.109   3.907  1.00 40.64           H  
ATOM    494 HG21 THR A  55     -14.454 -14.929   2.323  1.00 40.64           H  
ATOM    495 HG22 THR A  55     -14.540 -16.254   3.509  1.00 40.64           H  
ATOM    496 HG23 THR A  55     -14.972 -16.540   1.806  1.00 40.64           H  
ATOM    497  N   SER A  56     -15.446 -12.305   4.332  1.00 37.59           N  
ATOM    498  CA  SER A  56     -14.599 -11.173   3.898  1.00 37.59           C  
ATOM    499  C   SER A  56     -14.976 -10.545   2.543  1.00 37.59           C  
ATOM    500  O   SER A  56     -14.491 -10.973   1.490  1.00 37.59           O  
ATOM    501  CB  SER A  56     -13.156 -11.694   3.856  1.00 37.59           C  
ATOM    502  OG  SER A  56     -12.233 -10.716   3.428  1.00 37.59           O  
ATOM    503  H   SER A  56     -15.277 -12.650   5.266  1.00 37.59           H  
ATOM    504  HA  SER A  56     -14.652 -10.390   4.654  1.00 37.59           H  
ATOM    505  HB2 SER A  56     -13.109 -12.539   3.169  1.00 37.59           H  
ATOM    506  HB3 SER A  56     -12.869 -12.040   4.849  1.00 37.59           H  
ATOM    507  HG  SER A  56     -11.602 -11.141   2.843  1.00 37.59           H  
ATOM    508  N   ILE A  57     -15.819  -9.506   2.550  1.00 42.04           N  
ATOM    509  CA  ILE A  57     -16.135  -8.757   1.328  1.00 42.04           C  
ATOM    510  C   ILE A  57     -15.023  -7.738   1.075  1.00 42.04           C  
ATOM    511  O   ILE A  57     -14.874  -6.707   1.726  1.00 42.04           O  
ATOM    512  CB  ILE A  57     -17.556  -8.163   1.327  1.00 42.04           C  
ATOM    513  CG1 ILE A  57     -18.585  -9.314   1.437  1.00 42.04           C  
ATOM    514  CG2 ILE A  57     -17.780  -7.356   0.031  1.00 42.04           C  
ATOM    515  CD1 ILE A  57     -20.045  -8.852   1.514  1.00 42.04           C  
ATOM    516  H   ILE A  57     -16.208  -9.193   3.428  1.00 42.04           H  
ATOM    517  HA  ILE A  57     -16.124  -9.465   0.500  1.00 42.04           H  
ATOM    518  HB  ILE A  57     -17.666  -7.498   2.183  1.00 42.04           H  
ATOM    519 HG12 ILE A  57     -18.476  -9.987   0.587  1.00 42.04           H  
ATOM    520 HG13 ILE A  57     -18.387  -9.887   2.343  1.00 42.04           H  
ATOM    521 HG21 ILE A  57     -17.666  -7.996  -0.843  1.00 42.04           H  
ATOM    522 HG22 ILE A  57     -18.780  -6.923   0.026  1.00 42.04           H  
ATOM    523 HG23 ILE A  57     -17.081  -6.521  -0.022  1.00 42.04           H  
ATOM    524 HD11 ILE A  57     -20.161  -8.114   2.307  1.00 42.04           H  
ATOM    525 HD12 ILE A  57     -20.365  -8.425   0.563  1.00 42.04           H  
ATOM    526 HD13 ILE A  57     -20.681  -9.710   1.735  1.00 42.04           H  
ATOM    527  N   ASN A  58     -14.216  -8.069   0.080  1.00 46.36           N  
ATOM    528  CA  ASN A  58     -12.978  -7.408  -0.283  1.00 46.36           C  
ATOM    529  C   ASN A  58     -13.275  -6.227  -1.233  1.00 46.36           C  
ATOM    530  O   ASN A  58     -13.088  -6.348  -2.440  1.00 46.36           O  
ATOM    531  CB  ASN A  58     -12.109  -8.547  -0.870  1.00 46.36           C  
ATOM    532  CG  ASN A  58     -10.630  -8.467  -0.579  1.00 46.36           C  
ATOM    533  ND2 ASN A  58      -9.900  -9.495  -0.955  1.00 46.36           N  
ATOM    534  OD1 ASN A  58     -10.104  -7.527  -0.010  1.00 46.36           O  
ATOM    535  H   ASN A  58     -14.412  -8.956  -0.363  1.00 46.36           H  
ATOM    536  HA  ASN A  58     -12.513  -7.018   0.623  1.00 46.36           H  
ATOM    537  HB2 ASN A  58     -12.419  -9.491  -0.423  1.00 46.36           H  
ATOM    538  HB3 ASN A  58     -12.274  -8.648  -1.942  1.00 46.36           H  
ATOM    539 HD21 ASN A  58      -8.951  -9.504  -0.609  1.00 46.36           H  
ATOM    540 HD22 ASN A  58     -10.359 -10.338  -1.267  1.00 46.36           H  
ATOM    541  N   SER A  59     -13.792  -5.103  -0.732  1.00 51.01           N  
ATOM    542  CA  SER A  59     -14.165  -3.949  -1.579  1.00 51.01           C  
ATOM    543  C   SER A  59     -13.367  -2.699  -1.227  1.00 51.01           C  
ATOM    544  O   SER A  59     -13.868  -1.782  -0.589  1.00 51.01           O  
ATOM    545  CB  SER A  59     -15.672  -3.691  -1.531  1.00 51.01           C  
ATOM    546  OG  SER A  59     -16.345  -4.781  -2.127  1.00 51.01           O  
ATOM    547  H   SER A  59     -14.012  -5.070   0.253  1.00 51.01           H  
ATOM    548  HA  SER A  59     -13.936  -4.158  -2.624  1.00 51.01           H  
ATOM    549  HB2 SER A  59     -15.997  -3.572  -0.497  1.00 51.01           H  
ATOM    550  HB3 SER A  59     -15.909  -2.783  -2.085  1.00 51.01           H  
ATOM    551  HG  SER A  59     -16.046  -5.591  -1.708  1.00 51.01           H  
ATOM    552  N   GLY A  60     -12.104  -2.668  -1.635  1.00 54.79           N  
ATOM    553  CA  GLY A  60     -11.378  -1.413  -1.786  1.00 54.79           C  
ATOM    554  C   GLY A  60     -10.863  -1.309  -3.207  1.00 54.79           C  
ATOM    555  O   GLY A  60     -10.342  -2.293  -3.745  1.00 54.79           O  
ATOM    556  H   GLY A  60     -11.740  -3.463  -2.140  1.00 54.79           H  
ATOM    557  HA2 GLY A  60     -12.027  -0.562  -1.580  1.00 54.79           H  
ATOM    558  HA3 GLY A  60     -10.526  -1.361  -1.108  1.00 54.79           H  
ATOM    559  N   ASP A  61     -11.017  -0.126  -3.792  1.00 57.06           N  
ATOM    560  CA  ASP A  61     -10.398   0.227  -5.062  1.00 57.06           C  
ATOM    561  C   ASP A  61      -8.871   0.140  -4.929  1.00 57.06           C  
ATOM    562  O   ASP A  61      -8.298   0.500  -3.894  1.00 57.06           O  
ATOM    563  CB  ASP A  61     -10.854   1.632  -5.488  1.00 57.06           C  
ATOM    564  CG  ASP A  61     -12.361   1.673  -5.755  1.00 57.06           C  
ATOM    565  OD1 ASP A  61     -12.804   0.871  -6.607  1.00 57.06           O  
ATOM    566  OD2 ASP A  61     -13.044   2.475  -5.084  1.00 57.06           O1-
ATOM    567  H   ASP A  61     -11.538   0.600  -3.322  1.00 57.06           H  
ATOM    568  HA  ASP A  61     -10.725  -0.482  -5.822  1.00 57.06           H  
ATOM    569  HB2 ASP A  61     -10.328   1.912  -6.400  1.00 57.06           H  
ATOM    570  HB3 ASP A  61     -10.590   2.349  -4.710  1.00 57.06           H  
ATOM    571  N   LEU A  62      -8.195  -0.358  -5.970  1.00 60.72           N  
ATOM    572  CA  LEU A  62      -6.746  -0.212  -6.069  1.00 60.72           C  
ATOM    573  C   LEU A  62      -6.452   1.256  -6.354  1.00 60.72           C  
ATOM    574  O   LEU A  62      -6.660   1.723  -7.473  1.00 60.72           O  
ATOM    575  CB  LEU A  62      -6.148  -1.091  -7.180  1.00 60.72           C  
ATOM    576  CG  LEU A  62      -6.058  -2.588  -6.835  1.00 60.72           C  
ATOM    577  CD1 LEU A  62      -7.098  -3.399  -7.606  1.00 60.72           C  
ATOM    578  CD2 LEU A  62      -4.675  -3.128  -7.203  1.00 60.72           C  
ATOM    579  H   LEU A  62      -8.713  -0.607  -6.801  1.00 60.72           H  
ATOM    580  HA  LEU A  62      -6.284  -0.477  -5.118  1.00 60.72           H  
ATOM    581  HB2 LEU A  62      -5.140  -0.719  -7.366  1.00 60.72           H  
ATOM    582  HB3 LEU A  62      -6.707  -0.947  -8.105  1.00 60.72           H  
ATOM    583  HG  LEU A  62      -6.211  -2.740  -5.766  1.00 60.72           H  
ATOM    584 HD11 LEU A  62      -8.097  -3.033  -7.366  1.00 60.72           H  
ATOM    585 HD12 LEU A  62      -7.034  -4.450  -7.327  1.00 60.72           H  
ATOM    586 HD13 LEU A  62      -6.931  -3.302  -8.679  1.00 60.72           H  
ATOM    587 HD21 LEU A  62      -3.923  -2.697  -6.542  1.00 60.72           H  
ATOM    588 HD22 LEU A  62      -4.437  -2.872  -8.236  1.00 60.72           H  
ATOM    589 HD23 LEU A  62      -4.657  -4.213  -7.104  1.00 60.72           H  
ATOM    590  N   ILE A  63      -5.951   1.977  -5.357  1.00 63.30           N  
ATOM    591  CA  ILE A  63      -5.585   3.376  -5.547  1.00 63.30           C  
ATOM    592  C   ILE A  63      -4.118   3.434  -5.986  1.00 63.30           C  
ATOM    593  O   ILE A  63      -3.243   2.992  -5.230  1.00 63.30           O  
ATOM    594  CB  ILE A  63      -5.890   4.240  -4.312  1.00 63.30           C  
ATOM    595  CG1 ILE A  63      -7.362   4.064  -3.869  1.00 63.30           C  
ATOM    596  CG2 ILE A  63      -5.589   5.710  -4.670  1.00 63.30           C  
ATOM    597  CD1 ILE A  63      -7.783   4.923  -2.671  1.00 63.30           C  
ATOM    598  H   ILE A  63      -5.852   1.554  -4.445  1.00 63.30           H  
ATOM    599  HA  ILE A  63      -6.223   3.776  -6.335  1.00 63.30           H  
ATOM    600  HB  ILE A  63      -5.239   3.913  -3.502  1.00 63.30           H  
ATOM    601 HG12 ILE A  63      -7.524   3.025  -3.583  1.00 63.30           H  
ATOM    602 HG13 ILE A  63      -8.022   4.289  -4.708  1.00 63.30           H  
ATOM    603 HG21 ILE A  63      -6.203   6.022  -5.515  1.00 63.30           H  
ATOM    604 HG22 ILE A  63      -4.537   5.840  -4.923  1.00 63.30           H  
ATOM    605 HG23 ILE A  63      -5.809   6.370  -3.830  1.00 63.30           H  
ATOM    606 HD11 ILE A  63      -7.093   4.773  -1.841  1.00 63.30           H  
ATOM    607 HD12 ILE A  63      -7.803   5.979  -2.942  1.00 63.30           H  
ATOM    608 HD13 ILE A  63      -8.786   4.634  -2.358  1.00 63.30           H  
ATOM    609  N   PRO A  64      -3.823   3.947  -7.197  1.00 63.63           N  
ATOM    610  CA  PRO A  64      -2.455   4.191  -7.622  1.00 63.63           C  
ATOM    611  C   PRO A  64      -1.868   5.370  -6.845  1.00 63.63           C  
ATOM    612  O   PRO A  64      -2.515   6.396  -6.650  1.00 63.63           O  
ATOM    613  CB  PRO A  64      -2.535   4.492  -9.120  1.00 63.63           C  
ATOM    614  CG  PRO A  64      -3.926   5.101  -9.289  1.00 63.63           C  
ATOM    615  CD  PRO A  64      -4.760   4.389  -8.226  1.00 63.63           C  
ATOM    616  HA  PRO A  64      -1.844   3.304  -7.461  1.00 63.63           H  
ATOM    617  HB2 PRO A  64      -2.473   3.562  -9.685  1.00 63.63           H  
ATOM    618  HB3 PRO A  64      -1.753   5.179  -9.444  1.00 63.63           H  
ATOM    619  HG2 PRO A  64      -4.323   4.933 -10.290  1.00 63.63           H  
ATOM    620  HG3 PRO A  64      -3.889   6.168  -9.067  1.00 63.63           H  
ATOM    621  HD2 PRO A  64      -5.501   5.080  -7.824  1.00 63.63           H  
ATOM    622  HD3 PRO A  64      -5.251   3.521  -8.666  1.00 63.63           H  
ATOM    623  N   THR A  65      -0.608   5.254  -6.449  1.00 61.16           N  
ATOM    624  CA  THR A  65       0.157   6.342  -5.839  1.00 61.16           C  
ATOM    625  C   THR A  65       1.580   6.368  -6.350  1.00 61.16           C  
ATOM    626  O   THR A  65       2.116   5.362  -6.811  1.00 61.16           O  
ATOM    627  CB  THR A  65       0.107   6.258  -4.318  1.00 61.16           C  
ATOM    628  CG2 THR A  65       0.851   5.072  -3.719  1.00 61.16           C  
ATOM    629  OG1 THR A  65       0.629   7.423  -3.715  1.00 61.16           O  
ATOM    630  H   THR A  65      -0.143   4.366  -6.576  1.00 61.16           H  
ATOM    631  HA  THR A  65      -0.303   7.290  -6.118  1.00 61.16           H  
ATOM    632  HB  THR A  65      -0.954   6.188  -4.081  1.00 61.16           H  
ATOM    633  HG1 THR A  65      -0.027   7.756  -3.099  1.00 61.16           H  
ATOM    634 HG21 THR A  65       0.354   4.143  -3.996  1.00 61.16           H  
ATOM    635 HG22 THR A  65       0.844   5.186  -2.635  1.00 61.16           H  
ATOM    636 HG23 THR A  65       1.888   5.069  -4.053  1.00 61.16           H  
ATOM    637  N   THR A  66       2.203   7.535  -6.277  1.00 59.53           N  
ATOM    638  CA  THR A  66       3.619   7.702  -6.596  1.00 59.53           C  
ATOM    639  C   THR A  66       4.486   7.076  -5.510  1.00 59.53           C  
ATOM    640  O   THR A  66       4.092   7.014  -4.353  1.00 59.53           O  
ATOM    641  CB  THR A  66       3.960   9.186  -6.759  1.00 59.53           C  
ATOM    642  CG2 THR A  66       3.267   9.778  -7.988  1.00 59.53           C  
ATOM    643  OG1 THR A  66       3.537   9.922  -5.633  1.00 59.53           O  
ATOM    644  H   THR A  66       1.742   8.290  -5.789  1.00 59.53           H  
ATOM    645  HA  THR A  66       3.835   7.192  -7.534  1.00 59.53           H  
ATOM    646  HB  THR A  66       5.038   9.295  -6.877  1.00 59.53           H  
ATOM    647  HG1 THR A  66       3.906   9.511  -4.848  1.00 59.53           H  
ATOM    648 HG21 THR A  66       3.573  10.817  -8.105  1.00 59.53           H  
ATOM    649 HG22 THR A  66       3.552   9.220  -8.879  1.00 59.53           H  
ATOM    650 HG23 THR A  66       2.184   9.742  -7.868  1.00 59.53           H  
ATOM    651  N   ASN A  67       5.683   6.626  -5.862  1.00 57.76           N  
ATOM    652  CA  ASN A  67       6.595   5.962  -4.939  1.00 57.76           C  
ATOM    653  C   ASN A  67       7.831   6.833  -4.599  1.00 57.76           C  
ATOM    654  O   ASN A  67       8.544   7.225  -5.528  1.00 57.76           O  
ATOM    655  CB  ASN A  67       7.008   4.660  -5.626  1.00 57.76           C  
ATOM    656  CG  ASN A  67       7.883   3.810  -4.753  1.00 57.76           C  
ATOM    657  ND2 ASN A  67       8.809   3.067  -5.315  1.00 57.76           N  
ATOM    658  OD1 ASN A  67       7.749   3.824  -3.553  1.00 57.76           O  
ATOM    659  H   ASN A  67       5.917   6.602  -6.845  1.00 57.76           H  
ATOM    660  HA  ASN A  67       6.063   5.699  -4.025  1.00 57.76           H  
ATOM    661  HB2 ASN A  67       6.125   4.084  -5.902  1.00 57.76           H  
ATOM    662  HB3 ASN A  67       7.562   4.925  -6.527  1.00 57.76           H  
ATOM    663 HD21 ASN A  67       8.920   3.073  -6.319  1.00 57.76           H  
ATOM    664 HD22 ASN A  67       9.320   2.449  -4.700  1.00 57.76           H  
ATOM    665  N   PRO A  68       8.174   7.069  -3.313  1.00 61.81           N  
ATOM    666  CA  PRO A  68       7.326   6.882  -2.134  1.00 61.81           C  
ATOM    667  C   PRO A  68       6.144   7.854  -2.166  1.00 61.81           C  
ATOM    668  O   PRO A  68       6.219   8.922  -2.779  1.00 61.81           O  
ATOM    669  CB  PRO A  68       8.235   7.150  -0.932  1.00 61.81           C  
ATOM    670  CG  PRO A  68       9.222   8.181  -1.475  1.00 61.81           C  
ATOM    671  CD  PRO A  68       9.401   7.755  -2.932  1.00 61.81           C  
ATOM    672  HA  PRO A  68       6.954   5.859  -2.074  1.00 61.81           H  
ATOM    673  HB2 PRO A  68       8.767   6.235  -0.672  1.00 61.81           H  
ATOM    674  HB3 PRO A  68       7.685   7.526  -0.069  1.00 61.81           H  
ATOM    675  HG2 PRO A  68       8.772   9.174  -1.439  1.00 61.81           H  
ATOM    676  HG3 PRO A  68      10.165   8.167  -0.930  1.00 61.81           H  
ATOM    677  HD2 PRO A  68       9.575   8.628  -3.561  1.00 61.81           H  
ATOM    678  HD3 PRO A  68      10.237   7.060  -3.017  1.00 61.81           H  
ATOM    679  N   GLY A  69       5.058   7.495  -1.491  1.00 67.42           N  
ATOM    680  CA  GLY A  69       3.846   8.297  -1.543  1.00 67.42           C  
ATOM    681  C   GLY A  69       2.870   8.002  -0.433  1.00 67.42           C  
ATOM    682  O   GLY A  69       3.135   7.248   0.505  1.00 67.42           O  
ATOM    683  H   GLY A  69       5.054   6.642  -0.950  1.00 67.42           H  
ATOM    684  HA2 GLY A  69       4.104   9.355  -1.485  1.00 67.42           H  
ATOM    685  HA3 GLY A  69       3.323   8.137  -2.486  1.00 67.42           H  
ATOM    686  N   GLN A  70       1.735   8.665  -0.550  1.00 72.55           N  
ATOM    687  CA  GLN A  70       0.640   8.590   0.388  1.00 72.55           C  
ATOM    688  C   GLN A  70      -0.631   8.251  -0.381  1.00 72.55           C  
ATOM    689  O   GLN A  70      -0.822   8.701  -1.513  1.00 72.55           O  
ATOM    690  CB  GLN A  70       0.554   9.922   1.141  1.00 72.55           C  
ATOM    691  CG  GLN A  70      -0.497   9.855   2.243  1.00 72.55           C  
ATOM    692  CD  GLN A  70      -0.556  11.131   3.073  1.00 72.55           C  
ATOM    693  NE2 GLN A  70      -1.734  11.621   3.381  1.00 72.55           N  
ATOM    694  OE1 GLN A  70       0.454  11.672   3.503  1.00 72.55           O  
ATOM    695  H   GLN A  70       1.572   9.199  -1.392  1.00 72.55           H  
ATOM    696  HA  GLN A  70       0.830   7.794   1.107  1.00 72.55           H  
ATOM    697  HB2 GLN A  70       1.524  10.134   1.590  1.00 72.55           H  
ATOM    698  HB3 GLN A  70       0.302  10.724   0.447  1.00 72.55           H  
ATOM    699  HG2 GLN A  70      -0.233   9.020   2.892  1.00 72.55           H  
ATOM    700  HG3 GLN A  70      -1.482   9.673   1.811  1.00 72.55           H  
ATOM    701 HE21 GLN A  70      -2.585  11.200   3.038  1.00 72.55           H  
ATOM    702 HE22 GLN A  70      -1.789  12.482   3.906  1.00 72.55           H  
ATOM    703  N   VAL A  71      -1.478   7.441   0.237  1.00 73.00           N  
ATOM    704  CA  VAL A  71      -2.816   7.119  -0.245  1.00 73.00           C  
ATOM    705  C   VAL A  71      -3.794   7.416   0.864  1.00 73.00           C  
ATOM    706  O   VAL A  71      -3.597   6.953   1.984  1.00 73.00           O  
ATOM    707  CB  VAL A  71      -2.939   5.644  -0.646  1.00 73.00           C  
ATOM    708  CG1 VAL A  71      -4.256   5.421  -1.376  1.00 73.00           C  
ATOM    709  CG2 VAL A  71      -1.817   5.253  -1.596  1.00 73.00           C  
ATOM    710  H   VAL A  71      -1.215   7.062   1.136  1.00 73.00           H  
ATOM    711  HA  VAL A  71      -3.058   7.741  -1.107  1.00 73.00           H  
ATOM    712  HB  VAL A  71      -2.894   5.000   0.232  1.00 73.00           H  
ATOM    713 HG11 VAL A  71      -4.344   4.361  -1.617  1.00 73.00           H  
ATOM    714 HG12 VAL A  71      -5.102   5.689  -0.745  1.00 73.00           H  
ATOM    715 HG13 VAL A  71      -4.271   6.020  -2.287  1.00 73.00           H  
ATOM    716 HG21 VAL A  71      -1.751   6.060  -2.327  1.00 73.00           H  
ATOM    717 HG22 VAL A  71      -2.039   4.312  -2.098  1.00 73.00           H  
ATOM    718 HG23 VAL A  71      -0.880   5.163  -1.048  1.00 73.00           H  
ATOM    719  N   ASP A  72      -4.845   8.157   0.551  1.00 72.34           N  
ATOM    720  CA  ASP A  72      -5.906   8.435   1.504  1.00 72.34           C  
ATOM    721  C   ASP A  72      -7.128   7.590   1.157  1.00 72.34           C  
ATOM    722  O   ASP A  72      -7.651   7.636   0.043  1.00 72.34           O  
ATOM    723  CB  ASP A  72      -6.198   9.937   1.552  1.00 72.34           C  
ATOM    724  CG  ASP A  72      -4.987  10.757   2.021  1.00 72.34           C  
ATOM    725  OD1 ASP A  72      -4.214  10.290   2.897  1.00 72.34           O  
ATOM    726  OD2 ASP A  72      -4.820  11.882   1.510  1.00 72.34           O1-
ATOM    727  H   ASP A  72      -4.972   8.484  -0.396  1.00 72.34           H  
ATOM    728  HA  ASP A  72      -5.583   8.156   2.507  1.00 72.34           H  
ATOM    729  HB2 ASP A  72      -6.506  10.273   0.562  1.00 72.34           H  
ATOM    730  HB3 ASP A  72      -7.024  10.112   2.242  1.00 72.34           H  
ATOM    731  N   PHE A  73      -7.581   6.813   2.131  1.00 71.61           N  
ATOM    732  CA  PHE A  73      -8.805   6.034   2.062  1.00 71.61           C  
ATOM    733  C   PHE A  73      -9.879   6.698   2.913  1.00 71.61           C  
ATOM    734  O   PHE A  73      -9.582   7.286   3.951  1.00 71.61           O  
ATOM    735  CB  PHE A  73      -8.527   4.603   2.514  1.00 71.61           C  
ATOM    736  CG  PHE A  73      -7.591   3.861   1.585  1.00 71.61           C  
ATOM    737  CD1 PHE A  73      -8.119   3.131   0.507  1.00 71.61           C  
ATOM    738  CD2 PHE A  73      -6.199   3.900   1.799  1.00 71.61           C  
ATOM    739  CE1 PHE A  73      -7.262   2.419  -0.347  1.00 71.61           C  
ATOM    740  CE2 PHE A  73      -5.342   3.179   0.951  1.00 71.61           C  
ATOM    741  CZ  PHE A  73      -5.880   2.443  -0.120  1.00 71.61           C  
ATOM    742  H   PHE A  73      -7.081   6.813   3.008  1.00 71.61           H  
ATOM    743  HA  PHE A  73      -9.160   5.998   1.032  1.00 71.61           H  
ATOM    744  HB2 PHE A  73      -8.107   4.612   3.519  1.00 71.61           H  
ATOM    745  HB3 PHE A  73      -9.475   4.067   2.556  1.00 71.61           H  
ATOM    746  HD1 PHE A  73      -9.184   3.118   0.329  1.00 71.61           H  
ATOM    747  HD2 PHE A  73      -5.793   4.482   2.613  1.00 71.61           H  
ATOM    748  HE1 PHE A  73      -7.663   1.878  -1.192  1.00 71.61           H  
ATOM    749  HE2 PHE A  73      -4.275   3.216   1.109  1.00 71.61           H  
ATOM    750  HZ  PHE A  73      -5.237   1.913  -0.807  1.00 71.61           H  
ATOM    751  N   LYS A  74     -11.137   6.603   2.489  1.00 67.38           N  
ATOM    752  CA  LYS A  74     -12.277   7.047   3.295  1.00 67.38           C  
ATOM    753  C   LYS A  74     -12.956   5.845   3.927  1.00 67.38           C  
ATOM    754  O   LYS A  74     -13.264   4.879   3.235  1.00 67.38           O  
ATOM    755  CB  LYS A  74     -13.251   7.883   2.459  1.00 67.38           C  
ATOM    756  CG  LYS A  74     -12.646   9.257   2.146  1.00 67.38           C  
ATOM    757  CD  LYS A  74     -13.680  10.159   1.461  1.00 67.38           C  
ATOM    758  CE  LYS A  74     -13.142  11.582   1.274  1.00 67.38           C  
ATOM    759  NZ  LYS A  74     -12.926  12.260   2.580  1.00 67.38           N1+
ATOM    760  H   LYS A  74     -11.330   6.055   1.663  1.00 67.38           H  
ATOM    761  HA  LYS A  74     -11.930   7.668   4.120  1.00 67.38           H  
ATOM    762  HB2 LYS A  74     -13.500   7.359   1.536  1.00 67.38           H  
ATOM    763  HB3 LYS A  74     -14.164   8.025   3.036  1.00 67.38           H  
ATOM    764  HG2 LYS A  74     -12.324   9.712   3.082  1.00 67.38           H  
ATOM    765  HG3 LYS A  74     -11.779   9.141   1.496  1.00 67.38           H  
ATOM    766  HD2 LYS A  74     -13.922   9.738   0.485  1.00 67.38           H  
ATOM    767  HD3 LYS A  74     -14.594  10.190   2.055  1.00 67.38           H  
ATOM    768  HE2 LYS A  74     -12.206  11.529   0.717  1.00 67.38           H  
ATOM    769  HE3 LYS A  74     -13.859  12.144   0.676  1.00 67.38           H  
ATOM    770  HZ1 LYS A  74     -12.588  13.204   2.455  1.00 67.38           H  
ATOM    771  HZ2 LYS A  74     -13.776  12.275   3.124  1.00 67.38           H  
ATOM    772  HZ3 LYS A  74     -12.236  11.763   3.125  1.00 67.38           H  
ATOM    773  N   ASP A  75     -13.209   5.941   5.222  1.00 66.58           N  
ATOM    774  CA  ASP A  75     -13.928   4.947   6.007  1.00 66.58           C  
ATOM    775  C   ASP A  75     -15.027   5.668   6.795  1.00 66.58           C  
ATOM    776  O   ASP A  75     -14.802   6.234   7.863  1.00 66.58           O  
ATOM    777  CB  ASP A  75     -12.917   4.208   6.879  1.00 66.58           C  
ATOM    778  CG  ASP A  75     -13.507   3.022   7.630  1.00 66.58           C  
ATOM    779  OD1 ASP A  75     -14.718   2.709   7.516  1.00 66.58           O  
ATOM    780  OD2 ASP A  75     -12.728   2.362   8.345  1.00 66.58           O1-
ATOM    781  H   ASP A  75     -12.907   6.771   5.713  1.00 66.58           H  
ATOM    782  HA  ASP A  75     -14.400   4.216   5.350  1.00 66.58           H  
ATOM    783  HB2 ASP A  75     -12.125   3.829   6.233  1.00 66.58           H  
ATOM    784  HB3 ASP A  75     -12.473   4.903   7.592  1.00 66.58           H  
ATOM    785  N   GLY A  76     -16.211   5.769   6.187  1.00 70.51           N  
ATOM    786  CA  GLY A  76     -17.279   6.634   6.687  1.00 70.51           C  
ATOM    787  C   GLY A  76     -16.866   8.111   6.676  1.00 70.51           C  
ATOM    788  O   GLY A  76     -16.590   8.680   5.618  1.00 70.51           O  
ATOM    789  H   GLY A  76     -16.334   5.306   5.298  1.00 70.51           H  
ATOM    790  HA2 GLY A  76     -18.166   6.520   6.064  1.00 70.51           H  
ATOM    791  HA3 GLY A  76     -17.530   6.336   7.705  1.00 70.51           H  
ATOM    792  N   SER A  77     -16.850   8.739   7.854  1.00 75.89           N  
ATOM    793  CA  SER A  77     -16.389  10.122   8.047  1.00 75.89           C  
ATOM    794  C   SER A  77     -14.876  10.243   8.232  1.00 75.89           C  
ATOM    795  O   SER A  77     -14.340  11.348   8.127  1.00 75.89           O  
ATOM    796  CB  SER A  77     -17.099  10.747   9.251  1.00 75.89           C  
ATOM    797  OG  SER A  77     -17.018   9.917  10.396  1.00 75.89           O  
ATOM    798  H   SER A  77     -17.050   8.208   8.690  1.00 75.89           H  
ATOM    799  HA  SER A  77     -16.647  10.708   7.165  1.00 75.89           H  
ATOM    800  HB2 SER A  77     -18.150  10.888   9.001  1.00 75.89           H  
ATOM    801  HB3 SER A  77     -16.664  11.722   9.472  1.00 75.89           H  
ATOM    802  HG  SER A  77     -16.109   9.848  10.698  1.00 75.89           H  
ATOM    803  N   ASP A  78     -14.188   9.133   8.495  1.00 67.33           N  
ATOM    804  CA  ASP A  78     -12.766   9.133   8.798  1.00 67.33           C  
ATOM    805  C   ASP A  78     -11.934   9.038   7.517  1.00 67.33           C  
ATOM    806  O   ASP A  78     -12.295   8.380   6.537  1.00 67.33           O  
ATOM    807  CB  ASP A  78     -12.442   8.040   9.828  1.00 67.33           C  
ATOM    808  CG  ASP A  78     -13.141   8.319  11.166  1.00 67.33           C  
ATOM    809  OD1 ASP A  78     -13.077   9.489  11.611  1.00 67.33           O  
ATOM    810  OD2 ASP A  78     -13.743   7.385  11.735  1.00 67.33           O1-
ATOM    811  H   ASP A  78     -14.652   8.236   8.494  1.00 67.33           H  
ATOM    812  HA  ASP A  78     -12.521  10.084   9.270  1.00 67.33           H  
ATOM    813  HB2 ASP A  78     -12.741   7.067   9.439  1.00 67.33           H  
ATOM    814  HB3 ASP A  78     -11.365   8.023   9.996  1.00 67.33           H  
ATOM    815  N   THR A  79     -10.801   9.741   7.506  1.00 72.22           N  
ATOM    816  CA  THR A  79      -9.812   9.654   6.425  1.00 72.22           C  
ATOM    817  C   THR A  79      -8.582   8.930   6.949  1.00 72.22           C  
ATOM    818  O   THR A  79      -7.967   9.356   7.926  1.00 72.22           O  
ATOM    819  CB  THR A  79      -9.481  11.033   5.843  1.00 72.22           C  
ATOM    820  CG2 THR A  79      -8.478  10.956   4.692  1.00 72.22           C  
ATOM    821  OG1 THR A  79     -10.680  11.599   5.338  1.00 72.22           O  
ATOM    822  H   THR A  79     -10.528  10.205   8.361  1.00 72.22           H  
ATOM    823  HA  THR A  79     -10.218   9.060   5.607  1.00 72.22           H  
ATOM    824  HB  THR A  79      -9.083  11.676   6.628  1.00 72.22           H  
ATOM    825  HG1 THR A  79     -11.319  11.465   6.042  1.00 72.22           H  
ATOM    826 HG21 THR A  79      -7.509  10.619   5.059  1.00 72.22           H  
ATOM    827 HG22 THR A  79      -8.352  11.944   4.250  1.00 72.22           H  
ATOM    828 HG23 THR A  79      -8.837  10.262   3.933  1.00 72.22           H  
ATOM    829  N   ILE A  80      -8.234   7.823   6.299  1.00 72.76           N  
ATOM    830  CA  ILE A  80      -7.127   6.953   6.666  1.00 72.76           C  
ATOM    831  C   ILE A  80      -6.001   7.155   5.670  1.00 72.76           C  
ATOM    832  O   ILE A  80      -6.075   6.754   4.511  1.00 72.76           O  
ATOM    833  CB  ILE A  80      -7.535   5.471   6.732  1.00 72.76           C  
ATOM    834  CG1 ILE A  80      -8.788   5.255   7.605  1.00 72.76           C  
ATOM    835  CG2 ILE A  80      -6.326   4.687   7.286  1.00 72.76           C  
ATOM    836  CD1 ILE A  80      -9.426   3.880   7.388  1.00 72.76           C  
ATOM    837  H   ILE A  80      -8.789   7.551   5.500  1.00 72.76           H  
ATOM    838  HA  ILE A  80      -6.776   7.238   7.658  1.00 72.76           H  
ATOM    839  HB  ILE A  80      -7.759   5.120   5.725  1.00 72.76           H  
ATOM    840 HG12 ILE A  80      -8.531   5.391   8.655  1.00 72.76           H  
ATOM    841 HG13 ILE A  80      -9.560   5.983   7.354  1.00 72.76           H  
ATOM    842 HG21 ILE A  80      -5.970   5.141   8.211  1.00 72.76           H  
ATOM    843 HG22 ILE A  80      -6.602   3.656   7.506  1.00 72.76           H  
ATOM    844 HG23 ILE A  80      -5.517   4.669   6.555  1.00 72.76           H  
ATOM    845 HD11 ILE A  80     -10.346   3.818   7.969  1.00 72.76           H  
ATOM    846 HD12 ILE A  80      -8.760   3.080   7.711  1.00 72.76           H  
ATOM    847 HD13 ILE A  80      -9.671   3.747   6.334  1.00 72.76           H  
ATOM    848  N   THR A  81      -4.930   7.751   6.161  1.00 74.56           N  
ATOM    849  CA  THR A  81      -3.719   7.992   5.399  1.00 74.56           C  
ATOM    850  C   THR A  81      -2.768   6.802   5.512  1.00 74.56           C  
ATOM    851  O   THR A  81      -2.244   6.507   6.587  1.00 74.56           O  
ATOM    852  CB  THR A  81      -3.091   9.277   5.932  1.00 74.56           C  
ATOM    853  CG2 THR A  81      -1.652   9.430   5.490  1.00 74.56           C  
ATOM    854  OG1 THR A  81      -3.840  10.394   5.515  1.00 74.56           O  
ATOM    855  H   THR A  81      -4.977   8.111   7.104  1.00 74.56           H  
ATOM    856  HA  THR A  81      -3.964   8.144   4.347  1.00 74.56           H  
ATOM    857  HB  THR A  81      -3.097   9.253   7.021  1.00 74.56           H  
ATOM    858  HG1 THR A  81      -3.984  10.337   4.568  1.00 74.56           H  
ATOM    859 HG21 THR A  81      -1.011   8.763   6.067  1.00 74.56           H  
ATOM    860 HG22 THR A  81      -1.617   9.144   4.439  1.00 74.56           H  
ATOM    861 HG23 THR A  81      -1.320  10.455   5.661  1.00 74.56           H  
ATOM    862  N   VAL A  82      -2.476   6.160   4.385  1.00 74.32           N  
ATOM    863  CA  VAL A  82      -1.473   5.101   4.258  1.00 74.32           C  
ATOM    864  C   VAL A  82      -0.239   5.664   3.576  1.00 74.32           C  
ATOM    865  O   VAL A  82      -0.272   6.046   2.408  1.00 74.32           O  
ATOM    866  CB  VAL A  82      -2.024   3.895   3.485  1.00 74.32           C  
ATOM    867  CG1 VAL A  82      -0.958   2.799   3.337  1.00 74.32           C  
ATOM    868  CG2 VAL A  82      -3.231   3.302   4.211  1.00 74.32           C  
ATOM    869  H   VAL A  82      -2.963   6.445   3.547  1.00 74.32           H  
ATOM    870  HA  VAL A  82      -1.193   4.750   5.252  1.00 74.32           H  
ATOM    871  HB  VAL A  82      -2.342   4.209   2.491  1.00 74.32           H  
ATOM    872 HG11 VAL A  82      -0.194   3.122   2.630  1.00 74.32           H  
ATOM    873 HG12 VAL A  82      -1.410   1.884   2.953  1.00 74.32           H  
ATOM    874 HG13 VAL A  82      -0.488   2.597   4.300  1.00 74.32           H  
ATOM    875 HG21 VAL A  82      -3.599   2.463   3.621  1.00 74.32           H  
ATOM    876 HG22 VAL A  82      -2.956   2.960   5.209  1.00 74.32           H  
ATOM    877 HG23 VAL A  82      -4.033   4.036   4.288  1.00 74.32           H  
ATOM    878  N   LYS A  83       0.876   5.697   4.304  1.00 71.68           N  
ATOM    879  CA  LYS A  83       2.184   6.046   3.742  1.00 71.68           C  
ATOM    880  C   LYS A  83       2.866   4.790   3.232  1.00 71.68           C  
ATOM    881  O   LYS A  83       2.871   3.776   3.924  1.00 71.68           O  
ATOM    882  CB  LYS A  83       3.046   6.766   4.782  1.00 71.68           C  
ATOM    883  CG  LYS A  83       2.448   8.138   5.110  1.00 71.68           C  
ATOM    884  CD  LYS A  83       3.313   8.882   6.128  1.00 71.68           C  
ATOM    885  CE  LYS A  83       2.650  10.231   6.419  1.00 71.68           C  
ATOM    886  NZ  LYS A  83       3.386  10.992   7.456  1.00 71.68           N1+
ATOM    887  H   LYS A  83       0.840   5.333   5.245  1.00 71.68           H  
ATOM    888  HA  LYS A  83       2.050   6.708   2.887  1.00 71.68           H  
ATOM    889  HB2 LYS A  83       3.114   6.160   5.685  1.00 71.68           H  
ATOM    890  HB3 LYS A  83       4.048   6.903   4.375  1.00 71.68           H  
ATOM    891  HG2 LYS A  83       2.378   8.728   4.196  1.00 71.68           H  
ATOM    892  HG3 LYS A  83       1.447   8.013   5.524  1.00 71.68           H  
ATOM    893  HD2 LYS A  83       3.379   8.291   7.041  1.00 71.68           H  
ATOM    894  HD3 LYS A  83       4.310   9.035   5.715  1.00 71.68           H  
ATOM    895  HE2 LYS A  83       1.625  10.049   6.743  1.00 71.68           H  
ATOM    896  HE3 LYS A  83       2.593  10.801   5.492  1.00 71.68           H  
ATOM    897  HZ1 LYS A  83       2.918  11.872   7.619  1.00 71.68           H  
ATOM    898  HZ2 LYS A  83       3.408  10.473   8.322  1.00 71.68           H  
ATOM    899  HZ3 LYS A  83       4.329  11.181   7.148  1.00 71.68           H  
ATOM    900  N   LEU A  84       3.468   4.875   2.055  1.00 73.47           N  
ATOM    901  CA  LEU A  84       4.231   3.794   1.448  1.00 73.47           C  
ATOM    902  C   LEU A  84       5.704   4.166   1.361  1.00 73.47           C  
ATOM    903  O   LEU A  84       6.053   5.297   1.011  1.00 73.47           O  
ATOM    904  CB  LEU A  84       3.689   3.483   0.054  1.00 73.47           C  
ATOM    905  CG  LEU A  84       2.207   3.095   0.010  1.00 73.47           C  
ATOM    906  CD1 LEU A  84       1.849   2.875  -1.451  1.00 73.47           C  
ATOM    907  CD2 LEU A  84       1.909   1.828   0.815  1.00 73.47           C  
ATOM    908  H   LEU A  84       3.421   5.750   1.552  1.00 73.47           H  
ATOM    909  HA  LEU A  84       4.148   2.896   2.060  1.00 73.47           H  
ATOM    910  HB2 LEU A  84       4.281   2.674  -0.373  1.00 73.47           H  
ATOM    911  HB3 LEU A  84       3.839   4.368  -0.564  1.00 73.47           H  
ATOM    912  HG  LEU A  84       1.602   3.916   0.393  1.00 73.47           H  
ATOM    913 HD11 LEU A  84       2.503   3.458  -2.098  1.00 73.47           H  
ATOM    914 HD12 LEU A  84       1.926   1.821  -1.716  1.00 73.47           H  
ATOM    915 HD13 LEU A  84       0.834   3.240  -1.610  1.00 73.47           H  
ATOM    916 HD21 LEU A  84       0.868   1.532   0.684  1.00 73.47           H  
ATOM    917 HD22 LEU A  84       2.064   2.033   1.874  1.00 73.47           H  
ATOM    918 HD23 LEU A  84       2.566   1.017   0.500  1.00 73.47           H  
ATOM    919  N   ASP A  85       6.573   3.203   1.647  1.00 68.02           N  
ATOM    920  CA  ASP A  85       7.995   3.344   1.367  1.00 68.02           C  
ATOM    921  C   ASP A  85       8.295   3.137  -0.123  1.00 68.02           C  
ATOM    922  O   ASP A  85       7.439   2.745  -0.916  1.00 68.02           O  
ATOM    923  CB  ASP A  85       8.844   2.420   2.265  1.00 68.02           C  
ATOM    924  CG  ASP A  85       8.766   0.924   1.954  1.00 68.02           C  
ATOM    925  OD1 ASP A  85       8.090   0.552   0.974  1.00 68.02           O  
ATOM    926  OD2 ASP A  85       9.526   0.165   2.587  1.00 68.02           O1-
ATOM    927  H   ASP A  85       6.222   2.292   1.906  1.00 68.02           H  
ATOM    928  HA  ASP A  85       8.282   4.366   1.611  1.00 68.02           H  
ATOM    929  HB2 ASP A  85       8.593   2.578   3.314  1.00 68.02           H  
ATOM    930  HB3 ASP A  85       9.886   2.722   2.159  1.00 68.02           H  
ATOM    931  N   LYS A  86       9.575   3.318  -0.480  1.00 68.52           N  
ATOM    932  CA  LYS A  86      10.122   3.035  -1.817  1.00 68.52           C  
ATOM    933  C   LYS A  86       9.855   1.603  -2.314  1.00 68.52           C  
ATOM    934  O   LYS A  86      10.065   1.297  -3.492  1.00 68.52           O  
ATOM    935  CB  LYS A  86      11.609   3.377  -1.868  1.00 68.52           C  
ATOM    936  CG  LYS A  86      12.458   2.447  -0.997  1.00 68.52           C  
ATOM    937  CD  LYS A  86      13.933   2.823  -1.128  1.00 68.52           C  
ATOM    938  CE  LYS A  86      14.755   1.868  -0.263  1.00 68.52           C  
ATOM    939  NZ  LYS A  86      16.206   2.158  -0.358  1.00 68.52           N1+
ATOM    940  H   LYS A  86      10.207   3.628   0.245  1.00 68.52           H  
ATOM    941  HA  LYS A  86       9.654   3.729  -2.515  1.00 68.52           H  
ATOM    942  HB2 LYS A  86      11.943   3.302  -2.903  1.00 68.52           H  
ATOM    943  HB3 LYS A  86      11.745   4.408  -1.544  1.00 68.52           H  
ATOM    944  HG2 LYS A  86      12.152   2.534   0.046  1.00 68.52           H  
ATOM    945  HG3 LYS A  86      12.331   1.414  -1.321  1.00 68.52           H  
ATOM    946  HD2 LYS A  86      14.076   3.851  -0.793  1.00 68.52           H  
ATOM    947  HD3 LYS A  86      14.236   2.734  -2.171  1.00 68.52           H  
ATOM    948  HE2 LYS A  86      14.418   1.958   0.770  1.00 68.52           H  
ATOM    949  HE3 LYS A  86      14.552   0.848  -0.588  1.00 68.52           H  
ATOM    950  HZ1 LYS A  86      16.402   3.100  -0.050  1.00 68.52           H  
ATOM    951  HZ2 LYS A  86      16.727   1.520   0.227  1.00 68.52           H  
ATOM    952  HZ3 LYS A  86      16.528   2.049  -1.309  1.00 68.52           H  
ATOM    953  N   ASN A  87       9.480   0.702  -1.410  1.00 68.35           N  
ATOM    954  CA  ASN A  87       9.205  -0.694  -1.673  1.00 68.35           C  
ATOM    955  C   ASN A  87       7.716  -1.010  -1.812  1.00 68.35           C  
ATOM    956  O   ASN A  87       7.379  -2.185  -1.944  1.00 68.35           O  
ATOM    957  CB  ASN A  87       9.942  -1.580  -0.665  1.00 68.35           C  
ATOM    958  CG  ASN A  87      11.439  -1.432  -0.782  1.00 68.35           C  
ATOM    959  ND2 ASN A  87      12.125  -1.435   0.335  1.00 68.35           N  
ATOM    960  OD1 ASN A  87      11.995  -1.321  -1.872  1.00 68.35           O  
ATOM    961  H   ASN A  87       9.190   1.028  -0.499  1.00 68.35           H  
ATOM    962  HA  ASN A  87       9.636  -0.917  -2.649  1.00 68.35           H  
ATOM    963  HB2 ASN A  87       9.698  -2.628  -0.840  1.00 68.35           H  
ATOM    964  HB3 ASN A  87       9.619  -1.336   0.347  1.00 68.35           H  
ATOM    965 HD21 ASN A  87      13.125  -1.566   0.286  1.00 68.35           H  
ATOM    966 HD22 ASN A  87      11.610  -1.480   1.202  1.00 68.35           H  
ATOM    967  N   CYS A  88       6.858   0.014  -1.858  1.00 67.65           N  
ATOM    968  CA  CYS A  88       5.414  -0.152  -1.782  1.00 67.65           C  
ATOM    969  C   CYS A  88       5.034  -0.997  -0.569  1.00 67.65           C  
ATOM    970  O   CYS A  88       4.215  -1.893  -0.680  1.00 67.65           O  
ATOM    971  CB  CYS A  88       4.846  -0.706  -3.095  1.00 67.65           C  
ATOM    972  SG  CYS A  88       5.307   0.215  -4.576  1.00 67.65           S  
ATOM    973  H   CYS A  88       7.206   0.947  -1.690  1.00 67.65           H  
ATOM    974  HA  CYS A  88       4.982   0.835  -1.620  1.00 67.65           H  
ATOM    975  HB2 CYS A  88       5.171  -1.740  -3.215  1.00 67.65           H  
ATOM    976  HB3 CYS A  88       3.759  -0.720  -3.023  1.00 67.65           H  
ATOM    977  N   GLN A  89       5.683  -0.777   0.571  1.00 71.60           N  
ATOM    978  CA  GLN A  89       5.284  -1.357   1.841  1.00 71.60           C  
ATOM    979  C   GLN A  89       4.651  -0.263   2.697  1.00 71.60           C  
ATOM    980  O   GLN A  89       5.180   0.853   2.747  1.00 71.60           O  
ATOM    981  CB  GLN A  89       6.469  -2.029   2.549  1.00 71.60           C  
ATOM    982  CG  GLN A  89       7.057  -3.190   1.734  1.00 71.60           C  
ATOM    983  CD  GLN A  89       6.012  -4.258   1.428  1.00 71.60           C  
ATOM    984  NE2 GLN A  89       5.769  -4.567   0.174  1.00 71.60           N  
ATOM    985  OE1 GLN A  89       5.367  -4.797   2.311  1.00 71.60           O  
ATOM    986  H   GLN A  89       6.439  -0.108   0.594  1.00 71.60           H  
ATOM    987  HA  GLN A  89       4.539  -2.129   1.650  1.00 71.60           H  
ATOM    988  HB2 GLN A  89       7.250  -1.293   2.742  1.00 71.60           H  
ATOM    989  HB3 GLN A  89       6.130  -2.412   3.511  1.00 71.60           H  
ATOM    990  HG2 GLN A  89       7.865  -3.651   2.302  1.00 71.60           H  
ATOM    991  HG3 GLN A  89       7.478  -2.807   0.805  1.00 71.60           H  
ATOM    992 HE21 GLN A  89       6.149  -3.993  -0.565  1.00 71.60           H  
ATOM    993 HE22 GLN A  89       4.984  -5.185   0.022  1.00 71.60           H  
ATOM    994  N   PRO A  90       3.518  -0.546   3.361  1.00 69.06           N  
ATOM    995  CA  PRO A  90       2.925   0.392   4.296  1.00 69.06           C  
ATOM    996  C   PRO A  90       3.898   0.692   5.438  1.00 69.06           C  
ATOM    997  O   PRO A  90       4.370  -0.208   6.130  1.00 69.06           O  
ATOM    998  CB  PRO A  90       1.640  -0.270   4.780  1.00 69.06           C  
ATOM    999  CG  PRO A  90       1.856  -1.762   4.550  1.00 69.06           C  
ATOM   1000  CD  PRO A  90       2.785  -1.804   3.346  1.00 69.06           C  
ATOM   1001  HA  PRO A  90       2.675   1.323   3.787  1.00 69.06           H  
ATOM   1002  HB2 PRO A  90       0.804   0.075   4.172  1.00 69.06           H  
ATOM   1003  HB3 PRO A  90       1.474  -0.075   5.839  1.00 69.06           H  
ATOM   1004  HG2 PRO A  90       0.922  -2.287   4.350  1.00 69.06           H  
ATOM   1005  HG3 PRO A  90       2.362  -2.195   5.413  1.00 69.06           H  
ATOM   1006  HD2 PRO A  90       3.451  -2.663   3.433  1.00 69.06           H  
ATOM   1007  HD3 PRO A  90       2.198  -1.871   2.430  1.00 69.06           H  
ATOM   1008  N   VAL A  91       4.190   1.973   5.644  1.00 67.86           N  
ATOM   1009  CA  VAL A  91       5.071   2.442   6.713  1.00 67.86           C  
ATOM   1010  C   VAL A  91       4.224   2.871   7.900  1.00 67.86           C  
ATOM   1011  O   VAL A  91       3.474   3.845   7.825  1.00 67.86           O  
ATOM   1012  CB  VAL A  91       5.996   3.580   6.252  1.00 67.86           C  
ATOM   1013  CG1 VAL A  91       6.998   3.967   7.349  1.00 67.86           C  
ATOM   1014  CG2 VAL A  91       6.808   3.156   5.035  1.00 67.86           C  
ATOM   1015  H   VAL A  91       3.758   2.658   5.040  1.00 67.86           H  
ATOM   1016  HA  VAL A  91       5.712   1.616   7.024  1.00 67.86           H  
ATOM   1017  HB  VAL A  91       5.403   4.455   5.986  1.00 67.86           H  
ATOM   1018 HG11 VAL A  91       6.470   4.345   8.225  1.00 67.86           H  
ATOM   1019 HG12 VAL A  91       7.596   3.101   7.634  1.00 67.86           H  
ATOM   1020 HG13 VAL A  91       7.659   4.752   6.983  1.00 67.86           H  
ATOM   1021 HG21 VAL A  91       7.462   3.972   4.726  1.00 67.86           H  
ATOM   1022 HG22 VAL A  91       7.398   2.270   5.269  1.00 67.86           H  
ATOM   1023 HG23 VAL A  91       6.135   2.921   4.211  1.00 67.86           H  
ATOM   1024  N   GLY A  92       4.396   2.171   9.020  1.00 65.77           N  
ATOM   1025  CA  GLY A  92       3.744   2.479  10.291  1.00 65.77           C  
ATOM   1026  C   GLY A  92       2.488   1.651  10.570  1.00 65.77           C  
ATOM   1027  O   GLY A  92       2.191   0.664   9.899  1.00 65.77           O  
ATOM   1028  H   GLY A  92       4.932   1.317   8.956  1.00 65.77           H  
ATOM   1029  HA2 GLY A  92       3.470   3.534  10.314  1.00 65.77           H  
ATOM   1030  HA3 GLY A  92       4.451   2.302  11.102  1.00 65.77           H  
ATOM   1031  N   ASN A  93       1.754   2.050  11.611  1.00 58.69           N  
ATOM   1032  CA  ASN A  93       0.528   1.377  12.032  1.00 58.69           C  
ATOM   1033  C   ASN A  93      -0.630   1.755  11.104  1.00 58.69           C  
ATOM   1034  O   ASN A  93      -1.392   2.673  11.380  1.00 58.69           O  
ATOM   1035  CB  ASN A  93       0.231   1.708  13.505  1.00 58.69           C  
ATOM   1036  CG  ASN A  93       1.202   1.042  14.458  1.00 58.69           C  
ATOM   1037  ND2 ASN A  93       1.635   1.734  15.484  1.00 58.69           N  
ATOM   1038  OD1 ASN A  93       1.576  -0.107  14.302  1.00 58.69           O  
ATOM   1039  H   ASN A  93       2.030   2.886  12.106  1.00 58.69           H  
ATOM   1040  HA  ASN A  93       0.669   0.300  11.951  1.00 58.69           H  
ATOM   1041  HB2 ASN A  93       0.243   2.789  13.646  1.00 58.69           H  
ATOM   1042  HB3 ASN A  93      -0.766   1.352  13.761  1.00 58.69           H  
ATOM   1043 HD21 ASN A  93       2.261   1.251  16.112  1.00 58.69           H  
ATOM   1044 HD22 ASN A  93       1.287   2.666  15.662  1.00 58.69           H  
ATOM   1045  N   ILE A  94      -0.761   1.021  10.003  1.00 61.70           N  
ATOM   1046  CA  ILE A  94      -1.853   1.181   9.033  1.00 61.70           C  
ATOM   1047  C   ILE A  94      -3.188   0.591   9.497  1.00 61.70           C  
ATOM   1048  O   ILE A  94      -4.201   0.784   8.841  1.00 61.70           O  
ATOM   1049  CB  ILE A  94      -1.447   0.575   7.678  1.00 61.70           C  
ATOM   1050  CG1 ILE A  94      -0.888  -0.860   7.840  1.00 61.70           C  
ATOM   1051  CG2 ILE A  94      -0.440   1.513   7.003  1.00 61.70           C  
ATOM   1052  CD1 ILE A  94      -1.031  -1.724   6.590  1.00 61.70           C  
ATOM   1053  H   ILE A  94       0.004   0.408   9.762  1.00 61.70           H  
ATOM   1054  HA  ILE A  94      -2.038   2.245   8.890  1.00 61.70           H  
ATOM   1055  HB  ILE A  94      -2.330   0.543   7.039  1.00 61.70           H  
ATOM   1056 HG12 ILE A  94       0.167  -0.809   8.109  1.00 61.70           H  
ATOM   1057 HG13 ILE A  94      -1.412  -1.376   8.645  1.00 61.70           H  
ATOM   1058 HG21 ILE A  94      -0.829   2.531   6.989  1.00 61.70           H  
ATOM   1059 HG22 ILE A  94       0.518   1.502   7.522  1.00 61.70           H  
ATOM   1060 HG23 ILE A  94      -0.310   1.195   5.968  1.00 61.70           H  
ATOM   1061 HD11 ILE A  94      -0.408  -2.613   6.685  1.00 61.70           H  
ATOM   1062 HD12 ILE A  94      -0.740  -1.166   5.700  1.00 61.70           H  
ATOM   1063 HD13 ILE A  94      -2.071  -2.037   6.493  1.00 61.70           H  
ATOM   1064  N   LYS A  95      -3.236  -0.146  10.610  1.00 58.52           N  
ATOM   1065  CA  LYS A  95      -4.496  -0.721  11.100  1.00 58.52           C  
ATOM   1066  C   LYS A  95      -5.351   0.381  11.722  1.00 58.52           C  
ATOM   1067  O   LYS A  95      -5.102   0.774  12.857  1.00 58.52           O  
ATOM   1068  CB  LYS A  95      -4.235  -1.874  12.076  1.00 58.52           C  
ATOM   1069  CG  LYS A  95      -3.573  -3.063  11.367  1.00 58.52           C  
ATOM   1070  CD  LYS A  95      -3.514  -4.289  12.284  1.00 58.52           C  
ATOM   1071  CE  LYS A  95      -2.856  -5.448  11.528  1.00 58.52           C  
ATOM   1072  NZ  LYS A  95      -2.958  -6.728  12.272  1.00 58.52           N1+
ATOM   1073  H   LYS A  95      -2.403  -0.211  11.178  1.00 58.52           H  
ATOM   1074  HA  LYS A  95      -5.062  -1.120  10.258  1.00 58.52           H  
ATOM   1075  HB2 LYS A  95      -3.604  -1.533  12.897  1.00 58.52           H  
ATOM   1076  HB3 LYS A  95      -5.193  -2.196  12.484  1.00 58.52           H  
ATOM   1077  HG2 LYS A  95      -4.152  -3.316  10.479  1.00 58.52           H  
ATOM   1078  HG3 LYS A  95      -2.563  -2.790  11.062  1.00 58.52           H  
ATOM   1079  HD2 LYS A  95      -2.938  -4.051  13.179  1.00 58.52           H  
ATOM   1080  HD3 LYS A  95      -4.530  -4.562  12.568  1.00 58.52           H  
ATOM   1081  HE2 LYS A  95      -3.349  -5.548  10.561  1.00 58.52           H  
ATOM   1082  HE3 LYS A  95      -1.813  -5.197  11.339  1.00 58.52           H  
ATOM   1083  HZ1 LYS A  95      -3.928  -6.967  12.422  1.00 58.52           H  
ATOM   1084  HZ2 LYS A  95      -2.536  -7.472  11.735  1.00 58.52           H  
ATOM   1085  HZ3 LYS A  95      -2.487  -6.664  13.162  1.00 58.52           H  
ATOM   1086  N   HIS A  96      -6.346   0.862  10.980  1.00 60.92           N  
ATOM   1087  CA  HIS A  96      -7.287   1.868  11.474  1.00 60.92           C  
ATOM   1088  C   HIS A  96      -8.218   1.289  12.552  1.00 60.92           C  
ATOM   1089  O   HIS A  96      -8.312   1.820  13.654  1.00 60.92           O  
ATOM   1090  CB  HIS A  96      -8.064   2.445  10.290  1.00 60.92           C  
ATOM   1091  CG  HIS A  96      -9.056   3.495  10.709  1.00 60.92           C  
ATOM   1092  CD2 HIS A  96     -10.420   3.415  10.612  1.00 60.92           C  
ATOM   1093  ND1 HIS A  96      -8.758   4.723  11.261  1.00 60.92           N  
ATOM   1094  CE1 HIS A  96      -9.916   5.367  11.487  1.00 60.92           C  
ATOM   1095  NE2 HIS A  96     -10.947   4.598  11.123  1.00 60.92           N  
ATOM   1096  H   HIS A  96      -6.404   0.566  10.015  1.00 60.92           H  
ATOM   1097  HA  HIS A  96      -6.725   2.678  11.940  1.00 60.92           H  
ATOM   1098  HB2 HIS A  96      -7.355   2.899   9.598  1.00 60.92           H  
ATOM   1099  HB3 HIS A  96      -8.592   1.647   9.768  1.00 60.92           H  
ATOM   1100  HD1 HIS A  96      -7.839   5.100  11.443  1.00 60.92           H  
ATOM   1101  HD2 HIS A  96     -10.989   2.598  10.195  1.00 60.92           H  
ATOM   1102  HE1 HIS A  96     -10.020   6.358  11.903  1.00 60.92           H  
ATOM   1103  N   ARG A  97      -8.828   0.131  12.273  1.00 63.36           N  
ATOM   1104  CA  ARG A  97      -9.574  -0.696  13.237  1.00 63.36           C  
ATOM   1105  C   ARG A  97      -9.252  -2.172  13.007  1.00 63.36           C  
ATOM   1106  O   ARG A  97      -8.669  -2.504  11.980  1.00 63.36           O  
ATOM   1107  CB  ARG A  97     -11.081  -0.358  13.189  1.00 63.36           C  
ATOM   1108  CG  ARG A  97     -11.766  -0.561  11.826  1.00 63.36           C  
ATOM   1109  CD  ARG A  97     -13.269  -0.246  11.925  1.00 63.36           C  
ATOM   1110  NE  ARG A  97     -13.975  -0.460  10.645  1.00 63.36           N  
ATOM   1111  CZ  ARG A  97     -14.491   0.475   9.861  1.00 63.36           C  
ATOM   1112  NH1 ARG A  97     -14.588   1.723  10.205  1.00 63.36           N1+
ATOM   1113  NH2 ARG A  97     -14.940   0.189   8.675  1.00 63.36           N  
ATOM   1114  H   ARG A  97      -8.659  -0.266  11.360  1.00 63.36           H  
ATOM   1115  HA  ARG A  97      -9.218  -0.445  14.237  1.00 63.36           H  
ATOM   1116  HB2 ARG A  97     -11.598  -0.964  13.933  1.00 63.36           H  
ATOM   1117  HB3 ARG A  97     -11.203   0.686  13.478  1.00 63.36           H  
ATOM   1118  HG2 ARG A  97     -11.314   0.106  11.092  1.00 63.36           H  
ATOM   1119  HG3 ARG A  97     -11.637  -1.595  11.507  1.00 63.36           H  
ATOM   1120  HD2 ARG A  97     -13.719  -0.901  12.671  1.00 63.36           H  
ATOM   1121  HD3 ARG A  97     -13.394   0.781  12.266  1.00 63.36           H  
ATOM   1122  HE  ARG A  97     -14.174  -1.415  10.383  1.00 63.36           H  
ATOM   1123 HH11 ARG A  97     -14.693   2.348   9.419  1.00 63.36           H  
ATOM   1124 HH12 ARG A  97     -14.092   2.080  11.010  1.00 63.36           H  
ATOM   1125 HH21 ARG A  97     -14.897  -0.748   8.300  1.00 63.36           H  
ATOM   1126 HH22 ARG A  97     -15.072   0.989   8.074  1.00 63.36           H  
ATOM   1127  N   LYS A  98      -9.614  -3.065  13.941  1.00 63.16           N  
ATOM   1128  CA  LYS A  98      -9.284  -4.514  13.879  1.00 63.16           C  
ATOM   1129  C   LYS A  98      -9.641  -5.169  12.536  1.00 63.16           C  
ATOM   1130  O   LYS A  98      -8.984  -6.118  12.122  1.00 63.16           O  
ATOM   1131  CB  LYS A  98     -10.003  -5.277  15.006  1.00 63.16           C  
ATOM   1132  CG  LYS A  98      -9.438  -4.964  16.399  1.00 63.16           C  
ATOM   1133  CD  LYS A  98     -10.130  -5.827  17.463  1.00 63.16           C  
ATOM   1134  CE  LYS A  98      -9.569  -5.526  18.857  1.00 63.16           C  
ATOM   1135  NZ  LYS A  98     -10.251  -6.336  19.898  1.00 63.16           N1+
ATOM   1136  H   LYS A  98     -10.127  -2.715  14.738  1.00 63.16           H  
ATOM   1137  HA  LYS A  98      -8.207  -4.642  13.984  1.00 63.16           H  
ATOM   1138  HB2 LYS A  98     -11.068  -5.048  14.978  1.00 63.16           H  
ATOM   1139  HB3 LYS A  98      -9.887  -6.346  14.825  1.00 63.16           H  
ATOM   1140  HG2 LYS A  98      -8.368  -5.171  16.408  1.00 63.16           H  
ATOM   1141  HG3 LYS A  98      -9.597  -3.910  16.629  1.00 63.16           H  
ATOM   1142  HD2 LYS A  98      -9.975  -6.879  17.224  1.00 63.16           H  
ATOM   1143  HD3 LYS A  98     -11.200  -5.618  17.445  1.00 63.16           H  
ATOM   1144  HE2 LYS A  98      -9.704  -4.464  19.063  1.00 63.16           H  
ATOM   1145  HE3 LYS A  98      -8.499  -5.734  18.857  1.00 63.16           H  
ATOM   1146  HZ1 LYS A  98      -9.886  -6.125  20.816  1.00 63.16           H  
ATOM   1147  HZ2 LYS A  98     -11.241  -6.139  19.900  1.00 63.16           H  
ATOM   1148  HZ3 LYS A  98     -10.130  -7.323  19.720  1.00 63.16           H  
ATOM   1149  N   GLU A  99     -10.657  -4.626  11.886  1.00 63.28           N  
ATOM   1150  CA  GLU A  99     -11.240  -5.107  10.642  1.00 63.28           C  
ATOM   1151  C   GLU A  99     -10.566  -4.507   9.402  1.00 63.28           C  
ATOM   1152  O   GLU A  99     -10.503  -5.159   8.371  1.00 63.28           O  
ATOM   1153  CB  GLU A  99     -12.724  -4.730  10.693  1.00 63.28           C  
ATOM   1154  CG  GLU A  99     -13.421  -5.389  11.902  1.00 63.28           C  
ATOM   1155  CD  GLU A  99     -14.882  -4.979  12.040  1.00 63.28           C  
ATOM   1156  OE1 GLU A  99     -15.583  -5.695  12.786  1.00 63.28           O  
ATOM   1157  OE2 GLU A  99     -15.238  -3.917  11.479  1.00 63.28           O1-
ATOM   1158  H   GLU A  99     -11.164  -3.889  12.355  1.00 63.28           H  
ATOM   1159  HA  GLU A  99     -11.161  -6.192  10.574  1.00 63.28           H  
ATOM   1160  HB2 GLU A  99     -12.795  -3.645  10.778  1.00 63.28           H  
ATOM   1161  HB3 GLU A  99     -13.215  -5.024   9.765  1.00 63.28           H  
ATOM   1162  HG2 GLU A  99     -12.923  -5.091  12.825  1.00 63.28           H  
ATOM   1163  HG3 GLU A  99     -13.340  -6.474  11.829  1.00 63.28           H  
ATOM   1164  N   VAL A 100     -10.016  -3.291   9.471  1.00 62.90           N  
ATOM   1165  CA  VAL A 100      -9.481  -2.599   8.287  1.00 62.90           C  
ATOM   1166  C   VAL A 100      -7.991  -2.885   8.133  1.00 62.90           C  
ATOM   1167  O   VAL A 100      -7.180  -2.589   9.014  1.00 62.90           O  
ATOM   1168  CB  VAL A 100      -9.779  -1.092   8.314  1.00 62.90           C  
ATOM   1169  CG1 VAL A 100      -9.242  -0.393   7.060  1.00 62.90           C  
ATOM   1170  CG2 VAL A 100     -11.288  -0.836   8.361  1.00 62.90           C  
ATOM   1171  H   VAL A 100      -9.897  -2.859  10.376  1.00 62.90           H  
ATOM   1172  HA  VAL A 100      -9.983  -2.989   7.402  1.00 62.90           H  
ATOM   1173  HB  VAL A 100      -9.319  -0.650   9.198  1.00 62.90           H  
ATOM   1174 HG11 VAL A 100      -9.667  -0.846   6.164  1.00 62.90           H  
ATOM   1175 HG12 VAL A 100      -8.155  -0.470   7.016  1.00 62.90           H  
ATOM   1176 HG13 VAL A 100      -9.515   0.662   7.078  1.00 62.90           H  
ATOM   1177 HG21 VAL A 100     -11.761  -1.393   9.170  1.00 62.90           H  
ATOM   1178 HG22 VAL A 100     -11.468   0.229   8.512  1.00 62.90           H  
ATOM   1179 HG23 VAL A 100     -11.753  -1.133   7.421  1.00 62.90           H  
ATOM   1180  N   GLN A 101      -7.631  -3.449   6.985  1.00 66.61           N  
ATOM   1181  CA  GLN A 101      -6.270  -3.800   6.602  1.00 66.61           C  
ATOM   1182  C   GLN A 101      -5.905  -3.108   5.289  1.00 66.61           C  
ATOM   1183  O   GLN A 101      -6.741  -2.963   4.401  1.00 66.61           O  
ATOM   1184  CB  GLN A 101      -6.129  -5.325   6.477  1.00 66.61           C  
ATOM   1185  CG  GLN A 101      -6.527  -6.062   7.768  1.00 66.61           C  
ATOM   1186  CD  GLN A 101      -6.294  -7.566   7.702  1.00 66.61           C  
ATOM   1187  NE2 GLN A 101      -6.801  -8.313   8.658  1.00 66.61           N  
ATOM   1188  OE1 GLN A 101      -5.636  -8.102   6.829  1.00 66.61           O  
ATOM   1189  H   GLN A 101      -8.356  -3.647   6.310  1.00 66.61           H  
ATOM   1190  HA  GLN A 101      -5.577  -3.451   7.368  1.00 66.61           H  
ATOM   1191  HB2 GLN A 101      -5.091  -5.556   6.238  1.00 66.61           H  
ATOM   1192  HB3 GLN A 101      -6.759  -5.678   5.660  1.00 66.61           H  
ATOM   1193  HG2 GLN A 101      -7.586  -5.897   7.968  1.00 66.61           H  
ATOM   1194  HG3 GLN A 101      -5.955  -5.660   8.605  1.00 66.61           H  
ATOM   1195 HE21 GLN A 101      -6.714  -9.308   8.508  1.00 66.61           H  
ATOM   1196 HE22 GLN A 101      -7.479  -7.918   9.294  1.00 66.61           H  
ATOM   1197  N   PHE A 102      -4.643  -2.710   5.147  1.00 64.85           N  
ATOM   1198  CA  PHE A 102      -4.134  -2.124   3.911  1.00 64.85           C  
ATOM   1199  C   PHE A 102      -3.031  -3.003   3.364  1.00 64.85           C  
ATOM   1200  O   PHE A 102      -2.043  -3.273   4.044  1.00 64.85           O  
ATOM   1201  CB  PHE A 102      -3.661  -0.686   4.120  1.00 64.85           C  
ATOM   1202  CG  PHE A 102      -4.765   0.208   4.618  1.00 64.85           C  
ATOM   1203  CD1 PHE A 102      -5.593   0.875   3.703  1.00 64.85           C  
ATOM   1204  CD2 PHE A 102      -5.004   0.323   5.995  1.00 64.85           C  
ATOM   1205  CE1 PHE A 102      -6.628   1.689   4.178  1.00 64.85           C  
ATOM   1206  CE2 PHE A 102      -6.042   1.142   6.466  1.00 64.85           C  
ATOM   1207  CZ  PHE A 102      -6.853   1.825   5.550  1.00 64.85           C  
ATOM   1208  H   PHE A 102      -3.974  -2.903   5.879  1.00 64.85           H  
ATOM   1209  HA  PHE A 102      -4.929  -2.086   3.166  1.00 64.85           H  
ATOM   1210  HB2 PHE A 102      -3.292  -0.297   3.172  1.00 64.85           H  
ATOM   1211  HB3 PHE A 102      -2.834  -0.658   4.829  1.00 64.85           H  
ATOM   1212  HD1 PHE A 102      -5.442   0.766   2.639  1.00 64.85           H  
ATOM   1213  HD2 PHE A 102      -4.405  -0.248   6.689  1.00 64.85           H  
ATOM   1214  HE1 PHE A 102      -7.295   2.184   3.487  1.00 64.85           H  
ATOM   1215  HE2 PHE A 102      -6.241   1.226   7.524  1.00 64.85           H  
ATOM   1216  HZ  PHE A 102      -7.684   2.428   5.886  1.00 64.85           H  
ATOM   1217  N   ASN A 103      -3.217  -3.432   2.126  1.00 64.56           N  
ATOM   1218  CA  ASN A 103      -2.253  -4.236   1.407  1.00 64.56           C  
ATOM   1219  C   ASN A 103      -1.755  -3.405   0.237  1.00 64.56           C  
ATOM   1220  O   ASN A 103      -2.528  -2.996  -0.629  1.00 64.56           O  
ATOM   1221  CB  ASN A 103      -2.905  -5.558   0.993  1.00 64.56           C  
ATOM   1222  CG  ASN A 103      -3.264  -6.383   2.215  1.00 64.56           C  
ATOM   1223  ND2 ASN A 103      -4.530  -6.642   2.453  1.00 64.56           N  
ATOM   1224  OD1 ASN A 103      -2.412  -6.779   2.989  1.00 64.56           O  
ATOM   1225  H   ASN A 103      -4.045  -3.137   1.627  1.00 64.56           H  
ATOM   1226  HA  ASN A 103      -1.403  -4.473   2.047  1.00 64.56           H  
ATOM   1227  HB2 ASN A 103      -3.796  -5.361   0.397  1.00 64.56           H  
ATOM   1228  HB3 ASN A 103      -2.206  -6.137   0.390  1.00 64.56           H  
ATOM   1229 HD21 ASN A 103      -5.263  -6.273   1.866  1.00 64.56           H  
ATOM   1230 HD22 ASN A 103      -4.719  -7.184   3.284  1.00 64.56           H  
ATOM   1231  N   ALA A 104      -0.461  -3.125   0.228  1.00 63.05           N  
ATOM   1232  CA  ALA A 104       0.156  -2.502  -0.919  1.00 63.05           C  
ATOM   1233  C   ALA A 104       0.421  -3.583  -1.974  1.00 63.05           C  
ATOM   1234  O   ALA A 104       1.074  -4.592  -1.712  1.00 63.05           O  
ATOM   1235  CB  ALA A 104       1.377  -1.746  -0.440  1.00 63.05           C  
ATOM   1236  H   ALA A 104       0.141  -3.517   0.938  1.00 63.05           H  
ATOM   1237  HA  ALA A 104      -0.525  -1.766  -1.345  1.00 63.05           H  
ATOM   1238  HB1 ALA A 104       1.873  -1.293  -1.298  1.00 63.05           H  
ATOM   1239  HB2 ALA A 104       1.076  -0.964   0.257  1.00 63.05           H  
ATOM   1240  HB3 ALA A 104       2.034  -2.448   0.074  1.00 63.05           H  
ATOM   1241  N   LEU A 105      -0.164  -3.383  -3.147  1.00 60.04           N  
ATOM   1242  CA  LEU A 105      -0.025  -4.229  -4.315  1.00 60.04           C  
ATOM   1243  C   LEU A 105       1.003  -3.602  -5.268  1.00 60.04           C  
ATOM   1244  O   LEU A 105       1.133  -2.384  -5.369  1.00 60.04           O  
ATOM   1245  CB  LEU A 105      -1.414  -4.499  -4.930  1.00 60.04           C  
ATOM   1246  CG  LEU A 105      -2.378  -5.251  -3.983  1.00 60.04           C  
ATOM   1247  CD1 LEU A 105      -3.750  -5.429  -4.633  1.00 60.04           C  
ATOM   1248  CD2 LEU A 105      -1.864  -6.642  -3.608  1.00 60.04           C  
ATOM   1249  H   LEU A 105      -0.576  -2.474  -3.301  1.00 60.04           H  
ATOM   1250  HA  LEU A 105       0.392  -5.186  -4.001  1.00 60.04           H  
ATOM   1251  HB2 LEU A 105      -1.288  -5.083  -5.842  1.00 60.04           H  
ATOM   1252  HB3 LEU A 105      -1.866  -3.544  -5.201  1.00 60.04           H  
ATOM   1253  HG  LEU A 105      -2.519  -4.676  -3.069  1.00 60.04           H  
ATOM   1254 HD11 LEU A 105      -4.408  -5.981  -3.962  1.00 60.04           H  
ATOM   1255 HD12 LEU A 105      -3.651  -5.972  -5.573  1.00 60.04           H  
ATOM   1256 HD13 LEU A 105      -4.185  -4.446  -4.815  1.00 60.04           H  
ATOM   1257 HD21 LEU A 105      -2.614  -7.173  -3.023  1.00 60.04           H  
ATOM   1258 HD22 LEU A 105      -0.966  -6.558  -2.996  1.00 60.04           H  
ATOM   1259 HD23 LEU A 105      -1.636  -7.211  -4.510  1.00 60.04           H  
ATOM   1260  N   GLN A 106       1.767  -4.499  -5.885  1.00 59.46           N  
ATOM   1261  CA  GLN A 106       2.967  -4.356  -6.714  1.00 59.46           C  
ATOM   1262  C   GLN A 106       3.314  -2.991  -7.343  1.00 59.46           C  
ATOM   1263  O   GLN A 106       2.476  -2.203  -7.772  1.00 59.46           O  
ATOM   1264  CB  GLN A 106       2.873  -5.421  -7.820  1.00 59.46           C  
ATOM   1265  CG  GLN A 106       4.056  -6.400  -7.818  1.00 59.46           C  
ATOM   1266  CD  GLN A 106       3.768  -7.628  -8.677  1.00 59.46           C  
ATOM   1267  NE2 GLN A 106       4.557  -8.673  -8.555  1.00 59.46           N  
ATOM   1268  OE1 GLN A 106       2.810  -7.677  -9.435  1.00 59.46           O  
ATOM   1269  H   GLN A 106       1.513  -5.458  -5.698  1.00 59.46           H  
ATOM   1270  HA  GLN A 106       3.801  -4.618  -6.062  1.00 59.46           H  
ATOM   1271  HB2 GLN A 106       2.805  -4.945  -8.799  1.00 59.46           H  
ATOM   1272  HB3 GLN A 106       1.960  -6.002  -7.687  1.00 59.46           H  
ATOM   1273  HG2 GLN A 106       4.954  -5.904  -8.187  1.00 59.46           H  
ATOM   1274  HG3 GLN A 106       4.239  -6.742  -6.799  1.00 59.46           H  
ATOM   1275 HE21 GLN A 106       4.327  -9.470  -9.131  1.00 59.46           H  
ATOM   1276 HE22 GLN A 106       5.310  -8.700  -7.882  1.00 59.46           H  
ATOM   1277  N   LYS A 107       4.626  -2.786  -7.497  1.00 54.49           N  
ATOM   1278  CA  LYS A 107       5.242  -1.688  -8.252  1.00 54.49           C  
ATOM   1279  C   LYS A 107       4.858  -1.780  -9.733  1.00 54.49           C  
ATOM   1280  O   LYS A 107       4.829  -2.875 -10.273  1.00 54.49           O  
ATOM   1281  CB  LYS A 107       6.771  -1.774  -8.088  1.00 54.49           C  
ATOM   1282  CG  LYS A 107       7.215  -1.458  -6.653  1.00 54.49           C  
ATOM   1283  CD  LYS A 107       8.680  -1.812  -6.399  1.00 54.49           C  
ATOM   1284  CE  LYS A 107       9.020  -1.576  -4.925  1.00 54.49           C  
ATOM   1285  NZ  LYS A 107      10.433  -1.945  -4.637  1.00 54.49           N1+
ATOM   1286  H   LYS A 107       5.233  -3.534  -7.192  1.00 54.49           H  
ATOM   1287  HA  LYS A 107       4.874  -0.741  -7.857  1.00 54.49           H  
ATOM   1288  HB2 LYS A 107       7.246  -1.064  -8.765  1.00 54.49           H  
ATOM   1289  HB3 LYS A 107       7.099  -2.777  -8.363  1.00 54.49           H  
ATOM   1290  HG2 LYS A 107       7.090  -0.387  -6.492  1.00 54.49           H  
ATOM   1291  HG3 LYS A 107       6.603  -2.016  -5.944  1.00 54.49           H  
ATOM   1292  HD2 LYS A 107       9.314  -1.194  -7.035  1.00 54.49           H  
ATOM   1293  HD3 LYS A 107       8.838  -2.862  -6.644  1.00 54.49           H  
ATOM   1294  HE2 LYS A 107       8.841  -0.528  -4.686  1.00 54.49           H  
ATOM   1295  HE3 LYS A 107       8.346  -2.177  -4.315  1.00 54.49           H  
ATOM   1296  HZ1 LYS A 107      10.674  -1.799  -3.667  1.00 54.49           H  
ATOM   1297  HZ2 LYS A 107      10.583  -2.922  -4.843  1.00 54.49           H  
ATOM   1298  HZ3 LYS A 107      11.066  -1.387  -5.192  1.00 54.49           H  
ATOM   1299  N   LEU A 108       4.656  -0.668 -10.434  1.00 48.65           N  
ATOM   1300  CA  LEU A 108       4.726  -0.663 -11.905  1.00 48.65           C  
ATOM   1301  C   LEU A 108       6.190  -0.643 -12.360  1.00 48.65           C  
ATOM   1302  O   LEU A 108       7.024   0.061 -11.781  1.00 48.65           O  
ATOM   1303  CB  LEU A 108       3.930   0.513 -12.497  1.00 48.65           C  
ATOM   1304  CG  LEU A 108       2.407   0.346 -12.378  1.00 48.65           C  
ATOM   1305  CD1 LEU A 108       1.716   1.647 -12.781  1.00 48.65           C  
ATOM   1306  CD2 LEU A 108       1.870  -0.782 -13.270  1.00 48.65           C  
ATOM   1307  H   LEU A 108       4.575   0.201  -9.926  1.00 48.65           H  
ATOM   1308  HA  LEU A 108       4.294  -1.589 -12.283  1.00 48.65           H  
ATOM   1309  HB2 LEU A 108       4.184   0.619 -13.551  1.00 48.65           H  
ATOM   1310  HB3 LEU A 108       4.233   1.428 -11.987  1.00 48.65           H  
ATOM   1311  HG  LEU A 108       2.168   0.144 -11.334  1.00 48.65           H  
ATOM   1312 HD11 LEU A 108       2.045   2.457 -12.130  1.00 48.65           H  
ATOM   1313 HD12 LEU A 108       1.953   1.892 -13.816  1.00 48.65           H  
ATOM   1314 HD13 LEU A 108       0.636   1.541 -12.681  1.00 48.65           H  
ATOM   1315 HD21 LEU A 108       2.231  -1.749 -12.921  1.00 48.65           H  
ATOM   1316 HD22 LEU A 108       0.781  -0.796 -13.235  1.00 48.65           H  
ATOM   1317 HD23 LEU A 108       2.183  -0.628 -14.303  1.00 48.65           H  
ATOM   1318  N   THR A 109       6.515  -1.402 -13.412  1.00 44.41           N  
ATOM   1319  CA  THR A 109       7.831  -1.300 -14.070  1.00 44.41           C  
ATOM   1320  C   THR A 109       7.956   0.016 -14.841  1.00 44.41           C  
ATOM   1321  O   THR A 109       6.963   0.671 -15.152  1.00 44.41           O  
ATOM   1322  CB  THR A 109       8.126  -2.461 -15.035  1.00 44.41           C  
ATOM   1323  CG2 THR A 109       8.207  -3.820 -14.369  1.00 44.41           C  
ATOM   1324  OG1 THR A 109       7.164  -2.517 -16.055  1.00 44.41           O  
ATOM   1325  H   THR A 109       5.782  -1.930 -13.862  1.00 44.41           H  
ATOM   1326  HA  THR A 109       8.599  -1.306 -13.297  1.00 44.41           H  
ATOM   1327  HB  THR A 109       9.090  -2.280 -15.510  1.00 44.41           H  
ATOM   1328  HG1 THR A 109       6.347  -2.857 -15.683  1.00 44.41           H  
ATOM   1329 HG21 THR A 109       8.162  -4.608 -15.120  1.00 44.41           H  
ATOM   1330 HG22 THR A 109       9.152  -3.913 -13.834  1.00 44.41           H  
ATOM   1331 HG23 THR A 109       7.361  -3.924 -13.690  1.00 44.41           H  
ATOM   1332  N   LYS A 110       9.195   0.375 -15.211  1.00 46.05           N  
ATOM   1333  CA  LYS A 110       9.576   1.592 -15.961  1.00 46.05           C  
ATOM   1334  C   LYS A 110       8.745   1.868 -17.226  1.00 46.05           C  
ATOM   1335  O   LYS A 110       8.712   3.009 -17.669  1.00 46.05           O  
ATOM   1336  CB  LYS A 110      11.056   1.489 -16.372  1.00 46.05           C  
ATOM   1337  CG  LYS A 110      12.031   1.483 -15.183  1.00 46.05           C  
ATOM   1338  CD  LYS A 110      13.476   1.349 -15.682  1.00 46.05           C  
ATOM   1339  CE  LYS A 110      14.460   1.330 -14.507  1.00 46.05           C  
ATOM   1340  NZ  LYS A 110      15.853   1.111 -14.972  1.00 46.05           N1+
ATOM   1341  H   LYS A 110       9.943  -0.243 -14.929  1.00 46.05           H  
ATOM   1342  HA  LYS A 110       9.433   2.464 -15.323  1.00 46.05           H  
ATOM   1343  HB2 LYS A 110      11.197   0.586 -16.966  1.00 46.05           H  
ATOM   1344  HB3 LYS A 110      11.299   2.343 -17.005  1.00 46.05           H  
ATOM   1345  HG2 LYS A 110      11.922   2.411 -14.623  1.00 46.05           H  
ATOM   1346  HG3 LYS A 110      11.804   0.644 -14.525  1.00 46.05           H  
ATOM   1347  HD2 LYS A 110      13.567   0.423 -16.250  1.00 46.05           H  
ATOM   1348  HD3 LYS A 110      13.705   2.188 -16.339  1.00 46.05           H  
ATOM   1349  HE2 LYS A 110      14.166   0.532 -13.824  1.00 46.05           H  
ATOM   1350  HE3 LYS A 110      14.381   2.276 -13.971  1.00 46.05           H  
ATOM   1351  HZ1 LYS A 110      15.924   0.234 -15.469  1.00 46.05           H  
ATOM   1352  HZ2 LYS A 110      16.496   1.083 -14.193  1.00 46.05           H  
ATOM   1353  HZ3 LYS A 110      16.139   1.848 -15.601  1.00 46.05           H  
ATOM   1354  N   ASN A 111       8.085   0.850 -17.779  1.00 43.13           N  
ATOM   1355  CA  ASN A 111       7.293   0.945 -19.005  1.00 43.13           C  
ATOM   1356  C   ASN A 111       5.775   0.916 -18.745  1.00 43.13           C  
ATOM   1357  O   ASN A 111       5.006   0.688 -19.671  1.00 43.13           O  
ATOM   1358  CB  ASN A 111       7.759  -0.161 -19.970  1.00 43.13           C  
ATOM   1359  CG  ASN A 111       9.221  -0.050 -20.371  1.00 43.13           C  
ATOM   1360  ND2 ASN A 111       9.761  -1.080 -20.975  1.00 43.13           N  
ATOM   1361  OD1 ASN A 111       9.911   0.929 -20.139  1.00 43.13           O  
ATOM   1362  H   ASN A 111       8.118  -0.044 -17.308  1.00 43.13           H  
ATOM   1363  HA  ASN A 111       7.492   1.903 -19.484  1.00 43.13           H  
ATOM   1364  HB2 ASN A 111       7.587  -1.135 -19.513  1.00 43.13           H  
ATOM   1365  HB3 ASN A 111       7.167  -0.109 -20.884  1.00 43.13           H  
ATOM   1366 HD21 ASN A 111       9.197  -1.883 -21.214  1.00 43.13           H  
ATOM   1367 HD22 ASN A 111      10.713  -0.965 -21.293  1.00 43.13           H  
ATOM   1368  N   GLY A 112       5.334   1.076 -17.491  1.00 41.28           N  
ATOM   1369  CA  GLY A 112       3.919   0.986 -17.115  1.00 41.28           C  
ATOM   1370  C   GLY A 112       3.335  -0.429 -17.209  1.00 41.28           C  
ATOM   1371  O   GLY A 112       2.137  -0.605 -17.018  1.00 41.28           O  
ATOM   1372  H   GLY A 112       6.004   1.223 -16.749  1.00 41.28           H  
ATOM   1373  HA2 GLY A 112       3.803   1.328 -16.087  1.00 41.28           H  
ATOM   1374  HA3 GLY A 112       3.330   1.635 -17.764  1.00 41.28           H  
ATOM   1375  N   GLY A 113       4.164  -1.439 -17.489  1.00 40.05           N  
ATOM   1376  CA  GLY A 113       3.752  -2.839 -17.480  1.00 40.05           C  
ATOM   1377  C   GLY A 113       3.657  -3.389 -16.051  1.00 40.05           C  
ATOM   1378  O   GLY A 113       4.432  -2.941 -15.188  1.00 40.05           O  
ATOM   1379  H   GLY A 113       5.141  -1.226 -17.632  1.00 40.05           H  
ATOM   1380  HA2 GLY A 113       2.781  -2.915 -17.970  1.00 40.05           H  
ATOM   1381  HA3 GLY A 113       4.468  -3.443 -18.038  1.00 40.05           H  
ATOM   1382  N   PRO A 114       2.755  -4.362 -15.798  1.00 44.43           N  
ATOM   1383  CA  PRO A 114       2.696  -5.066 -14.521  1.00 44.43           C  
ATOM   1384  C   PRO A 114       4.083  -5.629 -14.204  1.00 44.43           C  
ATOM   1385  O   PRO A 114       4.741  -6.208 -15.069  1.00 44.43           O  
ATOM   1386  CB  PRO A 114       1.638  -6.164 -14.688  1.00 44.43           C  
ATOM   1387  CG  PRO A 114       1.617  -6.420 -16.194  1.00 44.43           C  
ATOM   1388  CD  PRO A 114       1.917  -5.042 -16.780  1.00 44.43           C  
ATOM   1389  HA  PRO A 114       2.391  -4.382 -13.728  1.00 44.43           H  
ATOM   1390  HB2 PRO A 114       0.667  -5.780 -14.374  1.00 44.43           H  
ATOM   1391  HB3 PRO A 114       1.885  -7.066 -14.127  1.00 44.43           H  
ATOM   1392  HG2 PRO A 114       2.417  -7.112 -16.459  1.00 44.43           H  
ATOM   1393  HG3 PRO A 114       0.653  -6.802 -16.528  1.00 44.43           H  
ATOM   1394  HD2 PRO A 114       0.988  -4.485 -16.907  1.00 44.43           H  
ATOM   1395  HD3 PRO A 114       2.422  -5.156 -17.738  1.00 44.43           H  
ATOM   1396  N   PHE A 115       4.570  -5.390 -12.989  1.00 44.32           N  
ATOM   1397  CA  PHE A 115       5.857  -5.920 -12.562  1.00 44.32           C  
ATOM   1398  C   PHE A 115       5.703  -7.418 -12.329  1.00 44.32           C  
ATOM   1399  O   PHE A 115       5.132  -7.843 -11.338  1.00 44.32           O  
ATOM   1400  CB  PHE A 115       6.331  -5.101 -11.351  1.00 44.32           C  
ATOM   1401  CG  PHE A 115       7.751  -5.282 -10.859  1.00 44.32           C  
ATOM   1402  CD1 PHE A 115       8.062  -6.333  -9.995  1.00 44.32           C  
ATOM   1403  CD2 PHE A 115       8.754  -4.350 -11.185  1.00 44.32           C  
ATOM   1404  CE1 PHE A 115       9.382  -6.497  -9.535  1.00 44.32           C  
ATOM   1405  CE2 PHE A 115      10.081  -4.539 -10.762  1.00 44.32           C  
ATOM   1406  CZ  PHE A 115      10.398  -5.627  -9.939  1.00 44.32           C  
ATOM   1407  H   PHE A 115       3.992  -4.937 -12.296  1.00 44.32           H  
ATOM   1408  HA  PHE A 115       6.582  -5.807 -13.367  1.00 44.32           H  
ATOM   1409  HB2 PHE A 115       5.647  -5.270 -10.520  1.00 44.32           H  
ATOM   1410  HB3 PHE A 115       6.263  -4.059 -11.664  1.00 44.32           H  
ATOM   1411  HD1 PHE A 115       7.270  -7.009  -9.709  1.00 44.32           H  
ATOM   1412  HD2 PHE A 115       8.497  -3.468 -11.753  1.00 44.32           H  
ATOM   1413  HE1 PHE A 115       9.653  -7.309  -8.876  1.00 44.32           H  
ATOM   1414  HE2 PHE A 115      10.853  -3.841 -11.051  1.00 44.32           H  
ATOM   1415  HZ  PHE A 115      11.408  -5.793  -9.596  1.00 44.32           H  
ATOM   1416  N   THR A 116       6.208  -8.225 -13.257  1.00 41.85           N  
ATOM   1417  CA  THR A 116       6.603  -9.611 -13.000  1.00 41.85           C  
ATOM   1418  C   THR A 116       7.768  -9.562 -12.010  1.00 41.85           C  
ATOM   1419  O   THR A 116       8.925  -9.567 -12.419  1.00 41.85           O  
ATOM   1420  CB  THR A 116       7.015 -10.339 -14.315  1.00 41.85           C  
ATOM   1421  CG2 THR A 116       6.078 -11.437 -14.809  1.00 41.85           C  
ATOM   1422  OG1 THR A 116       7.105  -9.450 -15.411  1.00 41.85           O  
ATOM   1423  H   THR A 116       6.503  -7.840 -14.142  1.00 41.85           H  
ATOM   1424  HA  THR A 116       5.795 -10.151 -12.507  1.00 41.85           H  
ATOM   1425  HB  THR A 116       7.986 -10.817 -14.183  1.00 41.85           H  
ATOM   1426  HG1 THR A 116       7.424  -9.964 -16.157  1.00 41.85           H  
ATOM   1427 HG21 THR A 116       6.541 -11.952 -15.650  1.00 41.85           H  
ATOM   1428 HG22 THR A 116       5.136 -11.007 -15.150  1.00 41.85           H  
ATOM   1429 HG23 THR A 116       5.925 -12.169 -14.017  1.00 41.85           H  
ATOM   1430  N   ASP A 117       7.490  -9.437 -10.710  1.00 43.17           N  
ATOM   1431  CA  ASP A 117       8.491  -9.814  -9.711  1.00 43.17           C  
ATOM   1432  C   ASP A 117       8.551 -11.342  -9.735  1.00 43.17           C  
ATOM   1433  O   ASP A 117       7.547 -11.965  -9.385  1.00 43.17           O  
ATOM   1434  CB  ASP A 117       8.157  -9.344  -8.279  1.00 43.17           C  
ATOM   1435  CG  ASP A 117       9.416  -9.268  -7.410  1.00 43.17           C  
ATOM   1436  OD1 ASP A 117      10.290 -10.130  -7.619  1.00 43.17           O  
ATOM   1437  OD2 ASP A 117       9.519  -8.295  -6.625  1.00 43.17           O1-
ATOM   1438  H   ASP A 117       6.525  -9.362 -10.420  1.00 43.17           H  
ATOM   1439  HA  ASP A 117       9.452  -9.382  -9.992  1.00 43.17           H  
ATOM   1440  HB2 ASP A 117       7.651  -8.379  -8.266  1.00 43.17           H  
ATOM   1441  HB3 ASP A 117       7.464 -10.053  -7.824  1.00 43.17           H  
ATOM   1442  N   PRO A 118       9.652 -11.976 -10.166  1.00 42.92           N  
ATOM   1443  CA  PRO A 118       9.773 -13.424 -10.046  1.00 42.92           C  
ATOM   1444  C   PRO A 118       9.707 -13.892  -8.580  1.00 42.92           C  
ATOM   1445  O   PRO A 118       9.342 -15.042  -8.346  1.00 42.92           O  
ATOM   1446  CB  PRO A 118      11.102 -13.772 -10.720  1.00 42.92           C  
ATOM   1447  CG  PRO A 118      11.926 -12.492 -10.584  1.00 42.92           C  
ATOM   1448  CD  PRO A 118      10.883 -11.385 -10.666  1.00 42.92           C  
ATOM   1449  HA  PRO A 118       8.958 -13.908 -10.584  1.00 42.92           H  
ATOM   1450  HB2 PRO A 118      10.926 -13.979 -11.776  1.00 42.92           H  
ATOM   1451  HB3 PRO A 118      11.594 -14.619 -10.244  1.00 42.92           H  
ATOM   1452  HG2 PRO A 118      12.674 -12.403 -11.371  1.00 42.92           H  
ATOM   1453  HG3 PRO A 118      12.398 -12.469  -9.602  1.00 42.92           H  
ATOM   1454  HD2 PRO A 118      10.752 -11.085 -11.706  1.00 42.92           H  
ATOM   1455  HD3 PRO A 118      11.205 -10.539 -10.059  1.00 42.92           H  
ATOM   1456  N   ASP A 119       9.990 -13.012  -7.610  1.00 38.13           N  
ATOM   1457  CA  ASP A 119       9.968 -13.323  -6.179  1.00 38.13           C  
ATOM   1458  C   ASP A 119       8.634 -12.974  -5.492  1.00 38.13           C  
ATOM   1459  O   ASP A 119       8.426 -13.363  -4.339  1.00 38.13           O  
ATOM   1460  CB  ASP A 119      11.141 -12.619  -5.475  1.00 38.13           C  
ATOM   1461  CG  ASP A 119      12.519 -13.039  -6.002  1.00 38.13           C  
ATOM   1462  OD1 ASP A 119      12.719 -14.254  -6.227  1.00 38.13           O  
ATOM   1463  OD2 ASP A 119      13.399 -12.153  -6.121  1.00 38.13           O1-
ATOM   1464  H   ASP A 119      10.282 -12.077  -7.854  1.00 38.13           H  
ATOM   1465  HA  ASP A 119      10.115 -14.396  -6.052  1.00 38.13           H  
ATOM   1466  HB2 ASP A 119      11.106 -12.859  -4.412  1.00 38.13           H  
ATOM   1467  HB3 ASP A 119      11.024 -11.539  -5.567  1.00 38.13           H  
ATOM   1468  N   GLN A 120       7.703 -12.277  -6.165  1.00 35.42           N  
ATOM   1469  CA  GLN A 120       6.345 -12.101  -5.637  1.00 35.42           C  
ATOM   1470  C   GLN A 120       5.342 -12.955  -6.412  1.00 35.42           C  
ATOM   1471  O   GLN A 120       5.055 -12.654  -7.573  1.00 35.42           O  
ATOM   1472  CB  GLN A 120       5.866 -10.649  -5.548  1.00 35.42           C  
ATOM   1473  CG  GLN A 120       6.681  -9.820  -4.548  1.00 35.42           C  
ATOM   1474  CD  GLN A 120       5.930  -8.585  -4.058  1.00 35.42           C  
ATOM   1475  NE2 GLN A 120       6.469  -7.888  -3.083  1.00 35.42           N  
ATOM   1476  OE1 GLN A 120       4.855  -8.216  -4.507  1.00 35.42           O  
ATOM   1477  H   GLN A 120       7.884 -12.055  -7.133  1.00 35.42           H  
ATOM   1478  HA  GLN A 120       6.349 -12.435  -4.600  1.00 35.42           H  
ATOM   1479  HB2 GLN A 120       5.842 -10.168  -6.526  1.00 35.42           H  
ATOM   1480  HB3 GLN A 120       4.838 -10.690  -5.189  1.00 35.42           H  
ATOM   1481  HG2 GLN A 120       6.914 -10.434  -3.678  1.00 35.42           H  
ATOM   1482  HG3 GLN A 120       7.621  -9.515  -5.006  1.00 35.42           H  
ATOM   1483 HE21 GLN A 120       5.922  -7.114  -2.733  1.00 35.42           H  
ATOM   1484 HE22 GLN A 120       7.362  -8.175  -2.710  1.00 35.42           H  
ATOM   1485  N   PRO A 121       4.753 -13.991  -5.781  1.00 34.23           N  
ATOM   1486  CA  PRO A 121       3.693 -14.754  -6.411  1.00 34.23           C  
ATOM   1487  C   PRO A 121       2.547 -13.805  -6.752  1.00 34.23           C  
ATOM   1488  O   PRO A 121       2.010 -13.113  -5.885  1.00 34.23           O  
ATOM   1489  CB  PRO A 121       3.297 -15.843  -5.409  1.00 34.23           C  
ATOM   1490  CG  PRO A 121       3.704 -15.259  -4.058  1.00 34.23           C  
ATOM   1491  CD  PRO A 121       4.922 -14.405  -4.394  1.00 34.23           C  
ATOM   1492  HA  PRO A 121       4.067 -15.220  -7.324  1.00 34.23           H  
ATOM   1493  HB2 PRO A 121       3.885 -16.740  -5.603  1.00 34.23           H  
ATOM   1494  HB3 PRO A 121       2.232 -16.072  -5.448  1.00 34.23           H  
ATOM   1495  HG2 PRO A 121       3.944 -16.038  -3.334  1.00 34.23           H  
ATOM   1496  HG3 PRO A 121       2.905 -14.620  -3.681  1.00 34.23           H  
ATOM   1497  HD2 PRO A 121       4.947 -13.557  -3.709  1.00 34.23           H  
ATOM   1498  HD3 PRO A 121       5.833 -14.996  -4.301  1.00 34.23           H  
ATOM   1499  N   PHE A 122       2.188 -13.771  -8.034  1.00 34.86           N  
ATOM   1500  CA  PHE A 122       0.983 -13.111  -8.504  1.00 34.86           C  
ATOM   1501  C   PHE A 122      -0.191 -13.548  -7.632  1.00 34.86           C  
ATOM   1502  O   PHE A 122      -0.507 -14.740  -7.571  1.00 34.86           O  
ATOM   1503  CB  PHE A 122       0.734 -13.506  -9.965  1.00 34.86           C  
ATOM   1504  CG  PHE A 122       1.702 -12.858 -10.924  1.00 34.86           C  
ATOM   1505  CD1 PHE A 122       1.425 -11.559 -11.382  1.00 34.86           C  
ATOM   1506  CD2 PHE A 122       2.881 -13.518 -11.321  1.00 34.86           C  
ATOM   1507  CE1 PHE A 122       2.317 -10.917 -12.246  1.00 34.86           C  
ATOM   1508  CE2 PHE A 122       3.779 -12.874 -12.188  1.00 34.86           C  
ATOM   1509  CZ  PHE A 122       3.479 -11.579 -12.649  1.00 34.86           C  
ATOM   1510  H   PHE A 122       2.754 -14.271  -8.704  1.00 34.86           H  
ATOM   1511  HA  PHE A 122       1.106 -12.031  -8.433  1.00 34.86           H  
ATOM   1512  HB2 PHE A 122       0.785 -14.590 -10.069  1.00 34.86           H  
ATOM   1513  HB3 PHE A 122      -0.276 -13.203 -10.241  1.00 34.86           H  
ATOM   1514  HD1 PHE A 122       0.531 -11.046 -11.060  1.00 34.86           H  
ATOM   1515  HD2 PHE A 122       3.103 -14.510 -10.956  1.00 34.86           H  
ATOM   1516  HE1 PHE A 122       2.118  -9.911 -12.585  1.00 34.86           H  
ATOM   1517  HE2 PHE A 122       4.692 -13.370 -12.483  1.00 34.86           H  
ATOM   1518  HZ  PHE A 122       4.136 -11.045 -13.319  1.00 34.86           H  
ATOM   1519  N   ILE A 123      -0.856 -12.593  -6.976  1.00 30.30           N  
ATOM   1520  CA  ILE A 123      -2.192 -12.845  -6.442  1.00 30.30           C  
ATOM   1521  C   ILE A 123      -3.080 -13.013  -7.673  1.00 30.30           C  
ATOM   1522  O   ILE A 123      -3.531 -12.044  -8.278  1.00 30.30           O  
ATOM   1523  CB  ILE A 123      -2.680 -11.739  -5.479  1.00 30.30           C  
ATOM   1524  CG1 ILE A 123      -1.656 -11.486  -4.347  1.00 30.30           C  
ATOM   1525  CG2 ILE A 123      -4.046 -12.155  -4.896  1.00 30.30           C  
ATOM   1526  CD1 ILE A 123      -2.048 -10.338  -3.409  1.00 30.30           C  
ATOM   1527  H   ILE A 123      -0.510 -11.645  -7.009  1.00 30.30           H  
ATOM   1528  HA  ILE A 123      -2.180 -13.785  -5.890  1.00 30.30           H  
ATOM   1529  HB  ILE A 123      -2.804 -10.813  -6.041  1.00 30.30           H  
ATOM   1530 HG12 ILE A 123      -0.691 -11.227  -4.783  1.00 30.30           H  
ATOM   1531 HG13 ILE A 123      -1.526 -12.396  -3.761  1.00 30.30           H  
ATOM   1532 HG21 ILE A 123      -4.758 -12.343  -5.700  1.00 30.30           H  
ATOM   1533 HG22 ILE A 123      -3.944 -13.062  -4.299  1.00 30.30           H  
ATOM   1534 HG23 ILE A 123      -4.458 -11.356  -4.281  1.00 30.30           H  
ATOM   1535 HD11 ILE A 123      -2.905 -10.619  -2.796  1.00 30.30           H  
ATOM   1536 HD12 ILE A 123      -2.292  -9.454  -3.998  1.00 30.30           H  
ATOM   1537 HD13 ILE A 123      -1.211 -10.110  -2.749  1.00 30.30           H  
ATOM   1538  N   THR A 124      -3.221 -14.261  -8.105  1.00 28.10           N  
ATOM   1539  CA  THR A 124      -4.168 -14.652  -9.142  1.00 28.10           C  
ATOM   1540  C   THR A 124      -5.544 -14.566  -8.492  1.00 28.10           C  
ATOM   1541  O   THR A 124      -5.751 -15.178  -7.443  1.00 28.10           O  
ATOM   1542  CB  THR A 124      -3.850 -16.064  -9.665  1.00 28.10           C  
ATOM   1543  CG2 THR A 124      -4.612 -16.388 -10.948  1.00 28.10           C  
ATOM   1544  OG1 THR A 124      -2.471 -16.164  -9.975  1.00 28.10           O  
ATOM   1545  H   THR A 124      -2.760 -14.988  -7.577  1.00 28.10           H  
ATOM   1546  HA  THR A 124      -4.115 -13.950  -9.974  1.00 28.10           H  
ATOM   1547  HB  THR A 124      -4.092 -16.802  -8.901  1.00 28.10           H  
ATOM   1548  HG1 THR A 124      -1.969 -15.861  -9.215  1.00 28.10           H  
ATOM   1549 HG21 THR A 124      -5.685 -16.364 -10.754  1.00 28.10           H  
ATOM   1550 HG22 THR A 124      -4.370 -15.661 -11.723  1.00 28.10           H  
ATOM   1551 HG23 THR A 124      -4.341 -17.386 -11.290  1.00 28.10           H  
ATOM   1552  N   PHE A 125      -6.424 -13.726  -9.041  1.00 34.55           N  
ATOM   1553  CA  PHE A 125      -7.832 -13.683  -8.643  1.00 34.55           C  
ATOM   1554  C   PHE A 125      -8.571 -14.913  -9.165  1.00 34.55           C  
ATOM   1555  O   PHE A 125      -8.240 -15.352 -10.291  1.00 34.55           O  
ATOM   1556  CB  PHE A 125      -8.498 -12.391  -9.136  1.00 34.55           C  
ATOM   1557  CG  PHE A 125      -7.990 -11.124  -8.481  1.00 34.55           C  
ATOM   1558  CD1 PHE A 125      -8.491 -10.729  -7.227  1.00 34.55           C  
ATOM   1559  CD2 PHE A 125      -7.030 -10.328  -9.130  1.00 34.55           C  
ATOM   1560  CE1 PHE A 125      -8.043  -9.535  -6.631  1.00 34.55           C  
ATOM   1561  CE2 PHE A 125      -6.578  -9.137  -8.534  1.00 34.55           C  
ATOM   1562  CZ  PHE A 125      -7.087  -8.738  -7.286  1.00 34.55           C  
ATOM   1563  OXT PHE A 125      -9.468 -15.355  -8.418  1.00 34.55           O1-
ATOM   1564  H   PHE A 125      -6.184 -13.282  -9.915  1.00 34.55           H  
ATOM   1565  HA  PHE A 125      -7.905 -13.726  -7.556  1.00 34.55           H  
ATOM   1566  HB2 PHE A 125      -9.569 -12.468  -8.944  1.00 34.55           H  
ATOM   1567  HB3 PHE A 125      -8.375 -12.321 -10.216  1.00 34.55           H  
ATOM   1568  HD1 PHE A 125      -9.221 -11.352  -6.733  1.00 34.55           H  
ATOM   1569  HD2 PHE A 125      -6.634 -10.640 -10.085  1.00 34.55           H  
ATOM   1570  HE1 PHE A 125      -8.438  -9.231  -5.673  1.00 34.55           H  
ATOM   1571  HE2 PHE A 125      -5.835  -8.536  -9.037  1.00 34.55           H  
ATOM   1572  HZ  PHE A 125      -6.738  -7.821  -6.834  1.00 34.55           H  
END
