# Supplementary material for: The structural landscape and diversity of Pyricularia oryzae MAX effectors revisited
Source: PLoS Pathog. 2024 May 6;20(5):e1012176. doi: 10.1371/journal.ppat.1012176 (PMC11132498; doi:10.1371/journal.ppat.1012176)
Supplement: S1 File — (ZIP) [file ppat.1012176.s018.zip › Supplementary_Data/MAX18.pdb]

ATOM      1  N   GLY A  22      13.071 -13.652  19.892  1.00 34.64           N  
ATOM      2  CA  GLY A  22      12.696 -14.257  21.171  1.00 34.64           C  
ATOM      3  C   GLY A  22      11.334 -13.921  21.779  1.00 34.64           C  
ATOM      4  O   GLY A  22      11.131 -14.273  22.937  1.00 34.64           O  
ATOM      5  H   GLY A  22      13.073 -14.244  19.073  1.00 34.64           H  
ATOM      6  HA2 GLY A  22      12.728 -15.340  21.052  1.00 34.64           H  
ATOM      7  HA3 GLY A  22      13.448 -13.995  21.916  1.00 34.64           H  
ATOM      8  N   VAL A  23      10.371 -13.337  21.059  1.00 32.90           N  
ATOM      9  CA  VAL A  23       8.980 -13.369  21.548  1.00 32.90           C  
ATOM     10  C   VAL A  23       8.295 -14.608  20.989  1.00 32.90           C  
ATOM     11  O   VAL A  23       7.756 -14.609  19.885  1.00 32.90           O  
ATOM     12  CB  VAL A  23       8.190 -12.070  21.329  1.00 32.90           C  
ATOM     13  CG1 VAL A  23       6.888 -12.123  22.142  1.00 32.90           C  
ATOM     14  CG2 VAL A  23       8.984 -10.854  21.821  1.00 32.90           C  
ATOM     15  H   VAL A  23      10.565 -13.019  20.120  1.00 32.90           H  
ATOM     16  HA  VAL A  23       8.992 -13.485  22.631  1.00 32.90           H  
ATOM     17  HB  VAL A  23       7.960 -11.940  20.271  1.00 32.90           H  
ATOM     18 HG11 VAL A  23       7.102 -12.211  23.207  1.00 32.90           H  
ATOM     19 HG12 VAL A  23       6.285 -12.976  21.831  1.00 32.90           H  
ATOM     20 HG13 VAL A  23       6.306 -11.217  21.970  1.00 32.90           H  
ATOM     21 HG21 VAL A  23       9.877 -10.717  21.210  1.00 32.90           H  
ATOM     22 HG22 VAL A  23       9.281 -10.992  22.861  1.00 32.90           H  
ATOM     23 HG23 VAL A  23       8.374  -9.954  21.736  1.00 32.90           H  
ATOM     24  N   ALA A  24       8.334 -15.680  21.779  1.00 33.62           N  
ATOM     25  CA  ALA A  24       7.380 -16.769  21.678  1.00 33.62           C  
ATOM     26  C   ALA A  24       5.980 -16.207  21.970  1.00 33.62           C  
ATOM     27  O   ALA A  24       5.484 -16.284  23.089  1.00 33.62           O  
ATOM     28  CB  ALA A  24       7.796 -17.880  22.654  1.00 33.62           C  
ATOM     29  H   ALA A  24       8.868 -15.610  22.634  1.00 33.62           H  
ATOM     30  HA  ALA A  24       7.388 -17.168  20.664  1.00 33.62           H  
ATOM     31  HB1 ALA A  24       7.081 -18.701  22.598  1.00 33.62           H  
ATOM     32  HB2 ALA A  24       7.814 -17.499  23.675  1.00 33.62           H  
ATOM     33  HB3 ALA A  24       8.785 -18.254  22.390  1.00 33.62           H  
ATOM     34  N   ASN A  25       5.343 -15.604  20.969  1.00 35.64           N  
ATOM     35  CA  ASN A  25       3.899 -15.469  20.982  1.00 35.64           C  
ATOM     36  C   ASN A  25       3.356 -16.847  20.623  1.00 35.64           C  
ATOM     37  O   ASN A  25       3.238 -17.201  19.452  1.00 35.64           O  
ATOM     38  CB  ASN A  25       3.442 -14.347  20.037  1.00 35.64           C  
ATOM     39  CG  ASN A  25       3.631 -12.963  20.634  1.00 35.64           C  
ATOM     40  ND2 ASN A  25       3.783 -11.955  19.808  1.00 35.64           N  
ATOM     41  OD1 ASN A  25       3.627 -12.748  21.834  1.00 35.64           O  
ATOM     42  H   ASN A  25       5.841 -15.455  20.103  1.00 35.64           H  
ATOM     43  HA  ASN A  25       3.551 -15.230  21.987  1.00 35.64           H  
ATOM     44  HB2 ASN A  25       2.378 -14.468  19.832  1.00 35.64           H  
ATOM     45  HB3 ASN A  25       3.978 -14.423  19.091  1.00 35.64           H  
ATOM     46 HD21 ASN A  25       3.907 -11.050  20.238  1.00 35.64           H  
ATOM     47 HD22 ASN A  25       3.786 -12.112  18.811  1.00 35.64           H  
ATOM     48  N   THR A  26       3.087 -17.653  21.646  1.00 31.57           N  
ATOM     49  CA  THR A  26       2.131 -18.752  21.540  1.00 31.57           C  
ATOM     50  C   THR A  26       0.792 -18.160  21.112  1.00 31.57           C  
ATOM     51  O   THR A  26       0.011 -17.722  21.951  1.00 31.57           O  
ATOM     52  CB  THR A  26       1.974 -19.498  22.881  1.00 31.57           C  
ATOM     53  CG2 THR A  26       2.953 -20.660  23.002  1.00 31.57           C  
ATOM     54  OG1 THR A  26       2.206 -18.633  23.974  1.00 31.57           O  
ATOM     55  H   THR A  26       3.338 -17.359  22.578  1.00 31.57           H  
ATOM     56  HA  THR A  26       2.454 -19.456  20.772  1.00 31.57           H  
ATOM     57  HB  THR A  26       0.968 -19.909  22.955  1.00 31.57           H  
ATOM     58  HG1 THR A  26       1.460 -18.029  23.990  1.00 31.57           H  
ATOM     59 HG21 THR A  26       2.767 -21.383  22.208  1.00 31.57           H  
ATOM     60 HG22 THR A  26       2.819 -21.148  23.968  1.00 31.57           H  
ATOM     61 HG23 THR A  26       3.975 -20.289  22.925  1.00 31.57           H  
ATOM     62  N   ASP A  27       0.550 -18.106  19.806  1.00 35.37           N  
ATOM     63  CA  ASP A  27      -0.802 -18.112  19.267  1.00 35.37           C  
ATOM     64  C   ASP A  27      -1.209 -19.585  19.181  1.00 35.37           C  
ATOM     65  O   ASP A  27      -0.623 -20.373  18.435  1.00 35.37           O  
ATOM     66  CB  ASP A  27      -0.863 -17.363  17.925  1.00 35.37           C  
ATOM     67  CG  ASP A  27      -2.292 -16.980  17.515  1.00 35.37           C  
ATOM     68  OD1 ASP A  27      -3.244 -17.316  18.255  1.00 35.37           O  
ATOM     69  OD2 ASP A  27      -2.439 -16.354  16.443  1.00 35.37           O1-
ATOM     70  H   ASP A  27       1.303 -18.319  19.167  1.00 35.37           H  
ATOM     71  HA  ASP A  27      -1.467 -17.600  19.963  1.00 35.37           H  
ATOM     72  HB2 ASP A  27      -0.405 -17.969  17.143  1.00 35.37           H  
ATOM     73  HB3 ASP A  27      -0.288 -16.442  18.017  1.00 35.37           H  
ATOM     74  N   THR A  28      -2.137 -19.991  20.040  1.00 39.25           N  
ATOM     75  CA  THR A  28      -2.454 -21.389  20.360  1.00 39.25           C  
ATOM     76  C   THR A  28      -3.154 -22.158  19.232  1.00 39.25           C  
ATOM     77  O   THR A  28      -3.640 -23.253  19.484  1.00 39.25           O  
ATOM     78  CB  THR A  28      -3.280 -21.483  21.665  1.00 39.25           C  
ATOM     79  CG2 THR A  28      -2.704 -22.522  22.628  1.00 39.25           C  
ATOM     80  OG1 THR A  28      -3.300 -20.264  22.383  1.00 39.25           O  
ATOM     81  H   THR A  28      -2.564 -19.297  20.636  1.00 39.25           H  
ATOM     82  HA  THR A  28      -1.505 -21.899  20.521  1.00 39.25           H  
ATOM     83  HB  THR A  28      -4.312 -21.743  21.427  1.00 39.25           H  
ATOM     84  HG1 THR A  28      -4.083 -20.275  22.938  1.00 39.25           H  
ATOM     85 HG21 THR A  28      -3.325 -22.581  23.521  1.00 39.25           H  
ATOM     86 HG22 THR A  28      -2.694 -23.498  22.142  1.00 39.25           H  
ATOM     87 HG23 THR A  28      -1.688 -22.245  22.908  1.00 39.25           H  
ATOM     88  N   ASP A  29      -3.201 -21.640  17.999  1.00 41.27           N  
ATOM     89  CA  ASP A  29      -4.104 -22.168  16.965  1.00 41.27           C  
ATOM     90  C   ASP A  29      -3.492 -22.482  15.595  1.00 41.27           C  
ATOM     91  O   ASP A  29      -4.117 -23.205  14.822  1.00 41.27           O  
ATOM     92  CB  ASP A  29      -5.270 -21.189  16.796  1.00 41.27           C  
ATOM     93  CG  ASP A  29      -6.574 -21.600  17.479  1.00 41.27           C  
ATOM     94  OD1 ASP A  29      -6.687 -22.723  18.013  1.00 41.27           O  
ATOM     95  OD2 ASP A  29      -7.471 -20.727  17.390  1.00 41.27           O1-
ATOM     96  H   ASP A  29      -2.739 -20.754  17.854  1.00 41.27           H  
ATOM     97  HA  ASP A  29      -4.505 -23.126  17.293  1.00 41.27           H  
ATOM     98  HB2 ASP A  29      -4.972 -20.205  17.160  1.00 41.27           H  
ATOM     99  HB3 ASP A  29      -5.489 -21.073  15.735  1.00 41.27           H  
ATOM    100  N   THR A  30      -2.295 -22.009  15.240  1.00 37.45           N  
ATOM    101  CA  THR A  30      -1.706 -22.361  13.931  1.00 37.45           C  
ATOM    102  C   THR A  30      -0.191 -22.468  14.015  1.00 37.45           C  
ATOM    103  O   THR A  30       0.534 -21.479  13.984  1.00 37.45           O  
ATOM    104  CB  THR A  30      -2.128 -21.411  12.798  1.00 37.45           C  
ATOM    105  CG2 THR A  30      -3.606 -21.511  12.416  1.00 37.45           C  
ATOM    106  OG1 THR A  30      -1.884 -20.071  13.135  1.00 37.45           O  
ATOM    107  H   THR A  30      -1.788 -21.417  15.882  1.00 37.45           H  
ATOM    108  HA  THR A  30      -2.071 -23.347  13.642  1.00 37.45           H  
ATOM    109  HB  THR A  30      -1.538 -21.659  11.915  1.00 37.45           H  
ATOM    110  HG1 THR A  30      -1.009 -20.025  13.529  1.00 37.45           H  
ATOM    111 HG21 THR A  30      -3.788 -20.907  11.526  1.00 37.45           H  
ATOM    112 HG22 THR A  30      -4.230 -21.132  13.225  1.00 37.45           H  
ATOM    113 HG23 THR A  30      -3.871 -22.547  12.205  1.00 37.45           H  
ATOM    114  N   ASN A  31       0.269 -23.709  14.125  1.00 33.79           N  
ATOM    115  CA  ASN A  31       1.633 -24.151  14.394  1.00 33.79           C  
ATOM    116  C   ASN A  31       2.619 -23.891  13.225  1.00 33.79           C  
ATOM    117  O   ASN A  31       3.195 -24.825  12.671  1.00 33.79           O  
ATOM    118  CB  ASN A  31       1.486 -25.642  14.776  1.00 33.79           C  
ATOM    119  CG  ASN A  31       2.554 -26.176  15.707  1.00 33.79           C  
ATOM    120  ND2 ASN A  31       2.489 -27.449  16.018  1.00 33.79           N  
ATOM    121  OD1 ASN A  31       3.414 -25.475  16.207  1.00 33.79           O  
ATOM    122  H   ASN A  31      -0.435 -24.434  14.141  1.00 33.79           H  
ATOM    123  HA  ASN A  31       1.999 -23.596  15.258  1.00 33.79           H  
ATOM    124  HB2 ASN A  31       1.457 -26.258  13.877  1.00 33.79           H  
ATOM    125  HB3 ASN A  31       0.546 -25.790  15.307  1.00 33.79           H  
ATOM    126 HD21 ASN A  31       1.761 -28.037  15.636  1.00 33.79           H  
ATOM    127 HD22 ASN A  31       3.180 -27.778  16.677  1.00 33.79           H  
ATOM    128  N   THR A  32       2.818 -22.635  12.816  1.00 34.25           N  
ATOM    129  CA  THR A  32       3.847 -22.250  11.833  1.00 34.25           C  
ATOM    130  C   THR A  32       4.884 -21.336  12.475  1.00 34.25           C  
ATOM    131  O   THR A  32       4.766 -20.113  12.440  1.00 34.25           O  
ATOM    132  CB  THR A  32       3.261 -21.639  10.548  1.00 34.25           C  
ATOM    133  CG2 THR A  32       2.550 -22.694   9.701  1.00 34.25           C  
ATOM    134  OG1 THR A  32       2.335 -20.619  10.830  1.00 34.25           O  
ATOM    135  H   THR A  32       2.250 -21.908  13.227  1.00 34.25           H  
ATOM    136  HA  THR A  32       4.391 -23.139  11.514  1.00 34.25           H  
ATOM    137  HB  THR A  32       4.076 -21.223   9.956  1.00 34.25           H  
ATOM    138  HG1 THR A  32       2.765 -20.009  11.434  1.00 34.25           H  
ATOM    139 HG21 THR A  32       1.711 -23.112  10.256  1.00 34.25           H  
ATOM    140 HG22 THR A  32       3.245 -23.492   9.442  1.00 34.25           H  
ATOM    141 HG23 THR A  32       2.180 -22.232   8.785  1.00 34.25           H  
ATOM    142  N   ASN A  33       5.917 -21.946  13.061  1.00 36.47           N  
ATOM    143  CA  ASN A  33       7.113 -21.248  13.528  1.00 36.47           C  
ATOM    144  C   ASN A  33       7.872 -20.663  12.330  1.00 36.47           C  
ATOM    145  O   ASN A  33       8.587 -21.379  11.629  1.00 36.47           O  
ATOM    146  CB  ASN A  33       8.004 -22.226  14.323  1.00 36.47           C  
ATOM    147  CG  ASN A  33       7.584 -22.358  15.773  1.00 36.47           C  
ATOM    148  ND2 ASN A  33       7.484 -23.556  16.296  1.00 36.47           N  
ATOM    149  OD1 ASN A  33       7.363 -21.379  16.460  1.00 36.47           O  
ATOM    150  H   ASN A  33       5.912 -22.955  13.098  1.00 36.47           H  
ATOM    151  HA  ASN A  33       6.822 -20.422  14.178  1.00 36.47           H  
ATOM    152  HB2 ASN A  33       9.026 -21.846  14.337  1.00 36.47           H  
ATOM    153  HB3 ASN A  33       8.021 -23.202  13.838  1.00 36.47           H  
ATOM    154 HD21 ASN A  33       7.627 -24.387  15.740  1.00 36.47           H  
ATOM    155 HD22 ASN A  33       7.146 -23.588  17.248  1.00 36.47           H  
ATOM    156  N   ILE A  34       7.748 -19.356  12.100  1.00 37.58           N  
ATOM    157  CA  ILE A  34       8.648 -18.640  11.194  1.00 37.58           C  
ATOM    158  C   ILE A  34       9.934 -18.354  11.980  1.00 37.58           C  
ATOM    159  O   ILE A  34      10.069 -17.325  12.633  1.00 37.58           O  
ATOM    160  CB  ILE A  34       7.987 -17.382  10.582  1.00 37.58           C  
ATOM    161  CG1 ILE A  34       6.648 -17.741   9.892  1.00 37.58           C  
ATOM    162  CG2 ILE A  34       8.955 -16.738   9.568  1.00 37.58           C  
ATOM    163  CD1 ILE A  34       5.897 -16.539   9.303  1.00 37.58           C  
ATOM    164  H   ILE A  34       7.093 -18.827  12.657  1.00 37.58           H  
ATOM    165  HA  ILE A  34       8.907 -19.297  10.363  1.00 37.58           H  
ATOM    166  HB  ILE A  34       7.785 -16.666  11.380  1.00 37.58           H  
ATOM    167 HG12 ILE A  34       6.829 -18.467   9.100  1.00 37.58           H  
ATOM    168 HG13 ILE A  34       5.980 -18.200  10.621  1.00 37.58           H  
ATOM    169 HG21 ILE A  34       9.126 -17.413   8.730  1.00 37.58           H  
ATOM    170 HG22 ILE A  34       8.552 -15.790   9.213  1.00 37.58           H  
ATOM    171 HG23 ILE A  34       9.909 -16.519  10.049  1.00 37.58           H  
ATOM    172 HD11 ILE A  34       4.908 -16.860   8.975  1.00 37.58           H  
ATOM    173 HD12 ILE A  34       5.784 -15.764  10.060  1.00 37.58           H  
ATOM    174 HD13 ILE A  34       6.432 -16.138   8.442  1.00 37.58           H  
ATOM    175  N   SER A  35      10.867 -19.307  11.964  1.00 33.91           N  
ATOM    176  CA  SER A  35      12.221 -19.105  12.484  1.00 33.91           C  
ATOM    177  C   SER A  35      13.005 -18.248  11.488  1.00 33.91           C  
ATOM    178  O   SER A  35      13.289 -18.694  10.377  1.00 33.91           O  
ATOM    179  CB  SER A  35      12.903 -20.460  12.707  1.00 33.91           C  
ATOM    180  OG  SER A  35      14.230 -20.296  13.168  1.00 33.91           O  
ATOM    181  H   SER A  35      10.662 -20.158  11.462  1.00 33.91           H  
ATOM    182  HA  SER A  35      12.169 -18.583  13.439  1.00 33.91           H  
ATOM    183  HB2 SER A  35      12.924 -21.010  11.766  1.00 33.91           H  
ATOM    184  HB3 SER A  35      12.334 -21.038  13.436  1.00 33.91           H  
ATOM    185  HG  SER A  35      14.216 -19.989  14.078  1.00 33.91           H  
ATOM    186  N   ILE A  36      13.328 -17.008  11.861  1.00 37.15           N  
ATOM    187  CA  ILE A  36      14.251 -16.162  11.098  1.00 37.15           C  
ATOM    188  C   ILE A  36      15.618 -16.260  11.781  1.00 37.15           C  
ATOM    189  O   ILE A  36      15.774 -15.887  12.940  1.00 37.15           O  
ATOM    190  CB  ILE A  36      13.733 -14.713  10.925  1.00 37.15           C  
ATOM    191  CG1 ILE A  36      12.241 -14.708  10.506  1.00 37.15           C  
ATOM    192  CG2 ILE A  36      14.616 -13.999   9.883  1.00 37.15           C  
ATOM    193  CD1 ILE A  36      11.689 -13.363  10.015  1.00 37.15           C  
ATOM    194  H   ILE A  36      13.027 -16.677  12.767  1.00 37.15           H  
ATOM    195  HA  ILE A  36      14.353 -16.574  10.094  1.00 37.15           H  
ATOM    196  HB  ILE A  36      13.823 -14.186  11.875  1.00 37.15           H  
ATOM    197 HG12 ILE A  36      11.643 -15.015  11.363  1.00 37.15           H  
ATOM    198 HG13 ILE A  36      12.092 -15.439   9.711  1.00 37.15           H  
ATOM    199 HG21 ILE A  36      15.665 -14.045  10.178  1.00 37.15           H  
ATOM    200 HG22 ILE A  36      14.500 -14.461   8.902  1.00 37.15           H  
ATOM    201 HG23 ILE A  36      14.348 -12.945   9.818  1.00 37.15           H  
ATOM    202 HD11 ILE A  36      12.027 -13.177   8.996  1.00 37.15           H  
ATOM    203 HD12 ILE A  36      12.035 -12.545  10.647  1.00 37.15           H  
ATOM    204 HD13 ILE A  36      10.599 -13.393  10.021  1.00 37.15           H  
ATOM    205  N   ASN A  37      16.593 -16.841  11.083  1.00 31.35           N  
ATOM    206  CA  ASN A  37      17.949 -17.053  11.584  1.00 31.35           C  
ATOM    207  C   ASN A  37      18.726 -15.712  11.574  1.00 31.35           C  
ATOM    208  O   ASN A  37      18.858 -15.120  10.501  1.00 31.35           O  
ATOM    209  CB  ASN A  37      18.592 -18.145  10.705  1.00 31.35           C  
ATOM    210  CG  ASN A  37      19.941 -18.640  11.197  1.00 31.35           C  
ATOM    211  ND2 ASN A  37      20.446 -19.706  10.623  1.00 31.35           N  
ATOM    212  OD1 ASN A  37      20.565 -18.090  12.085  1.00 31.35           O  
ATOM    213  H   ASN A  37      16.389 -17.122  10.135  1.00 31.35           H  
ATOM    214  HA  ASN A  37      17.877 -17.436  12.602  1.00 31.35           H  
ATOM    215  HB2 ASN A  37      17.921 -19.004  10.670  1.00 31.35           H  
ATOM    216  HB3 ASN A  37      18.718 -17.767   9.690  1.00 31.35           H  
ATOM    217 HD21 ASN A  37      21.336 -20.021  10.980  1.00 31.35           H  
ATOM    218 HD22 ASN A  37      19.942 -20.185   9.890  1.00 31.35           H  
ATOM    219  N   PRO A  38      19.266 -15.226  12.712  1.00 34.39           N  
ATOM    220  CA  PRO A  38      19.866 -13.888  12.840  1.00 34.39           C  
ATOM    221  C   PRO A  38      21.247 -13.725  12.175  1.00 34.39           C  
ATOM    222  O   PRO A  38      21.915 -12.716  12.375  1.00 34.39           O  
ATOM    223  CB  PRO A  38      19.903 -13.611  14.350  1.00 34.39           C  
ATOM    224  CG  PRO A  38      20.028 -15.003  14.962  1.00 34.39           C  
ATOM    225  CD  PRO A  38      19.200 -15.866  14.018  1.00 34.39           C  
ATOM    226  HA  PRO A  38      19.204 -13.159  12.373  1.00 34.39           H  
ATOM    227  HB2 PRO A  38      18.955 -13.167  14.655  1.00 34.39           H  
ATOM    228  HB3 PRO A  38      20.729 -12.964  14.646  1.00 34.39           H  
ATOM    229  HG2 PRO A  38      19.642 -15.033  15.981  1.00 34.39           H  
ATOM    230  HG3 PRO A  38      21.069 -15.324  14.934  1.00 34.39           H  
ATOM    231  HD2 PRO A  38      18.164 -15.881  14.357  1.00 34.39           H  
ATOM    232  HD3 PRO A  38      19.599 -16.880  13.999  1.00 34.39           H  
ATOM    233  N   ALA A  39      21.700 -14.697  11.382  1.00 33.17           N  
ATOM    234  CA  ALA A  39      23.002 -14.655  10.713  1.00 33.17           C  
ATOM    235  C   ALA A  39      23.025 -13.820   9.416  1.00 33.17           C  
ATOM    236  O   ALA A  39      24.073 -13.715   8.780  1.00 33.17           O  
ATOM    237  CB  ALA A  39      23.453 -16.100  10.473  1.00 33.17           C  
ATOM    238  H   ALA A  39      21.115 -15.509  11.245  1.00 33.17           H  
ATOM    239  HA  ALA A  39      23.720 -14.191  11.389  1.00 33.17           H  
ATOM    240  HB1 ALA A  39      23.458 -16.647  11.416  1.00 33.17           H  
ATOM    241  HB2 ALA A  39      24.460 -16.105  10.058  1.00 33.17           H  
ATOM    242  HB3 ALA A  39      22.775 -16.592   9.775  1.00 33.17           H  
ATOM    243  N   GLN A  40      21.892 -13.260   8.985  1.00 36.72           N  
ATOM    244  CA  GLN A  40      21.813 -12.464   7.759  1.00 36.72           C  
ATOM    245  C   GLN A  40      21.875 -10.962   8.075  1.00 36.72           C  
ATOM    246  O   GLN A  40      21.269 -10.532   9.059  1.00 36.72           O  
ATOM    247  CB  GLN A  40      20.575 -12.863   6.941  1.00 36.72           C  
ATOM    248  CG  GLN A  40      20.758 -14.274   6.356  1.00 36.72           C  
ATOM    249  CD  GLN A  40      19.621 -14.720   5.442  1.00 36.72           C  
ATOM    250  NE2 GLN A  40      19.844 -15.718   4.615  1.00 36.72           N  
ATOM    251  OE1 GLN A  40      18.519 -14.200   5.433  1.00 36.72           O  
ATOM    252  H   GLN A  40      21.076 -13.298   9.581  1.00 36.72           H  
ATOM    253  HA  GLN A  40      22.685 -12.704   7.150  1.00 36.72           H  
ATOM    254  HB2 GLN A  40      19.687 -12.830   7.573  1.00 36.72           H  
ATOM    255  HB3 GLN A  40      20.448 -12.155   6.122  1.00 36.72           H  
ATOM    256  HG2 GLN A  40      21.685 -14.301   5.784  1.00 36.72           H  
ATOM    257  HG3 GLN A  40      20.839 -14.998   7.167  1.00 36.72           H  
ATOM    258 HE21 GLN A  40      20.739 -16.186   4.603  1.00 36.72           H  
ATOM    259 HE22 GLN A  40      19.053 -16.008   4.059  1.00 36.72           H  
ATOM    260  N   PRO A  41      22.593 -10.152   7.266  1.00 35.95           N  
ATOM    261  CA  PRO A  41      22.569  -8.697   7.407  1.00 35.95           C  
ATOM    262  C   PRO A  41      21.118  -8.215   7.380  1.00 35.95           C  
ATOM    263  O   PRO A  41      20.310  -8.809   6.664  1.00 35.95           O  
ATOM    264  CB  PRO A  41      23.384  -8.146   6.230  1.00 35.95           C  
ATOM    265  CG  PRO A  41      23.295  -9.253   5.180  1.00 35.95           C  
ATOM    266  CD  PRO A  41      23.246 -10.526   6.020  1.00 35.95           C  
ATOM    267  HA  PRO A  41      23.030  -8.403   8.351  1.00 35.95           H  
ATOM    268  HB2 PRO A  41      24.422  -8.021   6.537  1.00 35.95           H  
ATOM    269  HB3 PRO A  41      22.985  -7.202   5.857  1.00 35.95           H  
ATOM    270  HG2 PRO A  41      22.366  -9.150   4.619  1.00 35.95           H  
ATOM    271  HG3 PRO A  41      24.153  -9.245   4.507  1.00 35.95           H  
ATOM    272  HD2 PRO A  41      22.690 -11.292   5.480  1.00 35.95           H  
ATOM    273  HD3 PRO A  41      24.257 -10.870   6.233  1.00 35.95           H  
ATOM    274  N   ALA A  42      20.800  -7.174   8.159  1.00 45.51           N  
ATOM    275  CA  ALA A  42      19.471  -6.569   8.204  1.00 45.51           C  
ATOM    276  C   ALA A  42      18.946  -6.384   6.773  1.00 45.51           C  
ATOM    277  O   ALA A  42      19.452  -5.568   6.004  1.00 45.51           O  
ATOM    278  CB  ALA A  42      19.548  -5.238   8.964  1.00 45.51           C  
ATOM    279  H   ALA A  42      21.522  -6.753   8.727  1.00 45.51           H  
ATOM    280  HA  ALA A  42      18.795  -7.235   8.741  1.00 45.51           H  
ATOM    281  HB1 ALA A  42      18.570  -4.758   8.955  1.00 45.51           H  
ATOM    282  HB2 ALA A  42      20.266  -4.573   8.485  1.00 45.51           H  
ATOM    283  HB3 ALA A  42      19.846  -5.416   9.997  1.00 45.51           H  
ATOM    284  N   ARG A  43      18.002  -7.241   6.385  1.00 45.23           N  
ATOM    285  CA  ARG A  43      17.435  -7.283   5.044  1.00 45.23           C  
ATOM    286  C   ARG A  43      15.981  -6.886   5.174  1.00 45.23           C  
ATOM    287  O   ARG A  43      15.263  -7.447   5.998  1.00 45.23           O  
ATOM    288  CB  ARG A  43      17.640  -8.676   4.416  1.00 45.23           C  
ATOM    289  CG  ARG A  43      17.121  -8.730   2.970  1.00 45.23           C  
ATOM    290  CD  ARG A  43      17.346 -10.103   2.328  1.00 45.23           C  
ATOM    291  NE  ARG A  43      16.798 -10.137   0.956  1.00 45.23           N  
ATOM    292  CZ  ARG A  43      16.668 -11.199   0.181  1.00 45.23           C  
ATOM    293  NH1 ARG A  43      17.057 -12.383   0.567  1.00 45.23           N1+
ATOM    294  NH2 ARG A  43      16.128 -11.092  -1.002  1.00 45.23           N  
ATOM    295  H   ARG A  43      17.667  -7.911   7.062  1.00 45.23           H  
ATOM    296  HA  ARG A  43      17.939  -6.543   4.423  1.00 45.23           H  
ATOM    297  HB2 ARG A  43      18.705  -8.909   4.417  1.00 45.23           H  
ATOM    298  HB3 ARG A  43      17.121  -9.424   5.016  1.00 45.23           H  
ATOM    299  HG2 ARG A  43      16.052  -8.521   2.965  1.00 45.23           H  
ATOM    300  HG3 ARG A  43      17.631  -7.970   2.378  1.00 45.23           H  
ATOM    301  HD2 ARG A  43      16.850 -10.855   2.942  1.00 45.23           H  
ATOM    302  HD3 ARG A  43      18.415 -10.312   2.304  1.00 45.23           H  
ATOM    303  HE  ARG A  43      16.432  -9.266   0.598  1.00 45.23           H  
ATOM    304 HH11 ARG A  43      16.871 -13.195  -0.004  1.00 45.23           H  
ATOM    305 HH12 ARG A  43      17.417 -12.484   1.505  1.00 45.23           H  
ATOM    306 HH21 ARG A  43      15.749 -10.208  -1.309  1.00 45.23           H  
ATOM    307 HH22 ARG A  43      15.974 -11.911  -1.573  1.00 45.23           H  
ATOM    308  N   ARG A  44      15.539  -5.975   4.308  1.00 53.20           N  
ATOM    309  CA  ARG A  44      14.116  -5.684   4.127  1.00 53.20           C  
ATOM    310  C   ARG A  44      13.436  -6.959   3.630  1.00 53.20           C  
ATOM    311  O   ARG A  44      13.664  -7.383   2.496  1.00 53.20           O  
ATOM    312  CB  ARG A  44      13.920  -4.515   3.148  1.00 53.20           C  
ATOM    313  CG  ARG A  44      14.615  -3.224   3.604  1.00 53.20           C  
ATOM    314  CD  ARG A  44      14.385  -2.095   2.594  1.00 53.20           C  
ATOM    315  NE  ARG A  44      15.335  -0.999   2.821  1.00 53.20           N  
ATOM    316  CZ  ARG A  44      15.412   0.164   2.212  1.00 53.20           C  
ATOM    317  NH1 ARG A  44      14.584   0.556   1.302  1.00 53.20           N1+
ATOM    318  NH2 ARG A  44      16.366   0.984   2.510  1.00 53.20           N  
ATOM    319  H   ARG A  44      16.213  -5.510   3.718  1.00 53.20           H  
ATOM    320  HA  ARG A  44      13.681  -5.408   5.087  1.00 53.20           H  
ATOM    321  HB2 ARG A  44      14.302  -4.796   2.166  1.00 53.20           H  
ATOM    322  HB3 ARG A  44      12.851  -4.320   3.062  1.00 53.20           H  
ATOM    323  HG2 ARG A  44      14.232  -2.923   4.579  1.00 53.20           H  
ATOM    324  HG3 ARG A  44      15.687  -3.402   3.688  1.00 53.20           H  
ATOM    325  HD2 ARG A  44      13.363  -1.730   2.694  1.00 53.20           H  
ATOM    326  HD3 ARG A  44      14.532  -2.478   1.584  1.00 53.20           H  
ATOM    327  HE  ARG A  44      16.087  -1.137   3.482  1.00 53.20           H  
ATOM    328 HH11 ARG A  44      14.652   1.525   1.024  1.00 53.20           H  
ATOM    329 HH12 ARG A  44      13.731   0.045   1.126  1.00 53.20           H  
ATOM    330 HH21 ARG A  44      16.337   1.949   2.215  1.00 53.20           H  
ATOM    331 HH22 ARG A  44      17.035   0.649   3.189  1.00 53.20           H  
ATOM    332  N   VAL A  45      12.657  -7.604   4.493  1.00 52.38           N  
ATOM    333  CA  VAL A  45      11.846  -8.769   4.129  1.00 52.38           C  
ATOM    334  C   VAL A  45      10.404  -8.303   4.002  1.00 52.38           C  
ATOM    335  O   VAL A  45       9.781  -7.895   4.983  1.00 52.38           O  
ATOM    336  CB  VAL A  45      12.004  -9.939   5.120  1.00 52.38           C  
ATOM    337  CG1 VAL A  45      11.143 -11.140   4.699  1.00 52.38           C  
ATOM    338  CG2 VAL A  45      13.458 -10.427   5.184  1.00 52.38           C  
ATOM    339  H   VAL A  45      12.582  -7.236   5.430  1.00 52.38           H  
ATOM    340  HA  VAL A  45      12.163  -9.142   3.155  1.00 52.38           H  
ATOM    341  HB  VAL A  45      11.698  -9.619   6.116  1.00 52.38           H  
ATOM    342 HG11 VAL A  45      10.087 -10.870   4.724  1.00 52.38           H  
ATOM    343 HG12 VAL A  45      11.405 -11.462   3.691  1.00 52.38           H  
ATOM    344 HG13 VAL A  45      11.303 -11.967   5.389  1.00 52.38           H  
ATOM    345 HG21 VAL A  45      13.802 -10.715   4.191  1.00 52.38           H  
ATOM    346 HG22 VAL A  45      14.098  -9.635   5.572  1.00 52.38           H  
ATOM    347 HG23 VAL A  45      13.535 -11.280   5.857  1.00 52.38           H  
ATOM    348  N   PHE A  46       9.880  -8.372   2.781  1.00 61.17           N  
ATOM    349  CA  PHE A  46       8.465  -8.171   2.500  1.00 61.17           C  
ATOM    350  C   PHE A  46       7.850  -9.530   2.205  1.00 61.17           C  
ATOM    351  O   PHE A  46       8.445 -10.335   1.489  1.00 61.17           O  
ATOM    352  CB  PHE A  46       8.277  -7.196   1.334  1.00 61.17           C  
ATOM    353  CG  PHE A  46       9.059  -5.908   1.476  1.00 61.17           C  
ATOM    354  CD1 PHE A  46       8.527  -4.854   2.232  1.00 61.17           C  
ATOM    355  CD2 PHE A  46      10.326  -5.767   0.884  1.00 61.17           C  
ATOM    356  CE1 PHE A  46       9.221  -3.636   2.342  1.00 61.17           C  
ATOM    357  CE2 PHE A  46      11.019  -4.548   0.982  1.00 61.17           C  
ATOM    358  CZ  PHE A  46      10.460  -3.477   1.701  1.00 61.17           C  
ATOM    359  H   PHE A  46      10.450  -8.713   2.021  1.00 61.17           H  
ATOM    360  HA  PHE A  46       7.972  -7.749   3.376  1.00 61.17           H  
ATOM    361  HB2 PHE A  46       8.571  -7.679   0.402  1.00 61.17           H  
ATOM    362  HB3 PHE A  46       7.217  -6.958   1.246  1.00 61.17           H  
ATOM    363  HD1 PHE A  46       7.572  -4.984   2.719  1.00 61.17           H  
ATOM    364  HD2 PHE A  46      10.761  -6.595   0.344  1.00 61.17           H  
ATOM    365  HE1 PHE A  46       8.814  -2.821   2.920  1.00 61.17           H  
ATOM    366  HE2 PHE A  46      11.980  -4.436   0.504  1.00 61.17           H  
ATOM    367  HZ  PHE A  46      10.994  -2.542   1.781  1.00 61.17           H  
ATOM    368  N   LYS A  47       6.665  -9.800   2.750  1.00 53.88           N  
ATOM    369  CA  LYS A  47       5.926 -11.027   2.440  1.00 53.88           C  
ATOM    370  C   LYS A  47       4.553 -10.693   1.882  1.00 53.88           C  
ATOM    371  O   LYS A  47       3.907  -9.794   2.410  1.00 53.88           O  
ATOM    372  CB  LYS A  47       5.871 -11.966   3.655  1.00 53.88           C  
ATOM    373  CG  LYS A  47       7.285 -12.354   4.114  1.00 53.88           C  
ATOM    374  CD  LYS A  47       7.279 -13.567   5.046  1.00 53.88           C  
ATOM    375  CE  LYS A  47       8.731 -13.896   5.403  1.00 53.88           C  
ATOM    376  NZ  LYS A  47       8.921 -15.346   5.610  1.00 53.88           N1+
ATOM    377  H   LYS A  47       6.227  -9.113   3.347  1.00 53.88           H  
ATOM    378  HA  LYS A  47       6.453 -11.558   1.647  1.00 53.88           H  
ATOM    379  HB2 LYS A  47       5.336 -11.486   4.474  1.00 53.88           H  
ATOM    380  HB3 LYS A  47       5.331 -12.867   3.361  1.00 53.88           H  
ATOM    381  HG2 LYS A  47       7.741 -11.508   4.627  1.00 53.88           H  
ATOM    382  HG3 LYS A  47       7.885 -12.599   3.238  1.00 53.88           H  
ATOM    383  HD2 LYS A  47       6.703 -13.357   5.947  1.00 53.88           H  
ATOM    384  HD3 LYS A  47       6.830 -14.403   4.509  1.00 53.88           H  
ATOM    385  HE2 LYS A  47       9.037 -13.317   6.275  1.00 53.88           H  
ATOM    386  HE3 LYS A  47       9.358 -13.595   4.564  1.00 53.88           H  
ATOM    387  HZ1 LYS A  47       8.717 -15.796   4.729  1.00 53.88           H  
ATOM    388  HZ2 LYS A  47       8.324 -15.711   6.338  1.00 53.88           H  
ATOM    389  HZ3 LYS A  47       9.895 -15.539   5.797  1.00 53.88           H  
ATOM    390  N   ILE A  48       4.123 -11.429   0.853  1.00 53.81           N  
ATOM    391  CA  ILE A  48       2.761 -11.463   0.306  1.00 53.81           C  
ATOM    392  C   ILE A  48       2.165 -12.858   0.545  1.00 53.81           C  
ATOM    393  O   ILE A  48       2.722 -13.843   0.082  1.00 53.81           O  
ATOM    394  CB  ILE A  48       2.651 -10.935  -1.135  1.00 53.81           C  
ATOM    395  CG1 ILE A  48       3.164  -9.472  -1.177  1.00 53.81           C  
ATOM    396  CG2 ILE A  48       1.172 -10.990  -1.573  1.00 53.81           C  
ATOM    397  CD1 ILE A  48       3.117  -8.821  -2.563  1.00 53.81           C  
ATOM    398  H   ILE A  48       4.757 -12.132   0.500  1.00 53.81           H  
ATOM    399  HA  ILE A  48       2.170 -10.724   0.847  1.00 53.81           H  
ATOM    400  HB  ILE A  48       3.252 -11.558  -1.798  1.00 53.81           H  
ATOM    401 HG12 ILE A  48       4.202  -9.446  -0.846  1.00 53.81           H  
ATOM    402 HG13 ILE A  48       2.581  -8.860  -0.489  1.00 53.81           H  
ATOM    403 HG21 ILE A  48       0.554 -10.356  -0.937  1.00 53.81           H  
ATOM    404 HG22 ILE A  48       0.791 -12.010  -1.527  1.00 53.81           H  
ATOM    405 HG23 ILE A  48       1.070 -10.666  -2.609  1.00 53.81           H  
ATOM    406 HD11 ILE A  48       3.618  -9.460  -3.290  1.00 53.81           H  
ATOM    407 HD12 ILE A  48       2.086  -8.653  -2.873  1.00 53.81           H  
ATOM    408 HD13 ILE A  48       3.626  -7.858  -2.525  1.00 53.81           H  
ATOM    409  N   ASP A  49       1.102 -12.970   1.345  1.00 50.59           N  
ATOM    410  CA  ASP A  49       0.487 -14.231   1.795  1.00 50.59           C  
ATOM    411  C   ASP A  49       1.477 -15.278   2.341  1.00 50.59           C  
ATOM    412  O   ASP A  49       1.340 -16.484   2.140  1.00 50.59           O  
ATOM    413  CB  ASP A  49      -0.478 -14.756   0.722  1.00 50.59           C  
ATOM    414  CG  ASP A  49      -1.628 -13.775   0.490  1.00 50.59           C  
ATOM    415  OD1 ASP A  49      -2.078 -13.172   1.495  1.00 50.59           O  
ATOM    416  OD2 ASP A  49      -2.039 -13.639  -0.680  1.00 50.59           O1-
ATOM    417  H   ASP A  49       0.602 -12.124   1.581  1.00 50.59           H  
ATOM    418  HA  ASP A  49      -0.129 -13.977   2.658  1.00 50.59           H  
ATOM    419  HB2 ASP A  49      -0.906 -15.701   1.053  1.00 50.59           H  
ATOM    420  HB3 ASP A  49       0.066 -14.929  -0.206  1.00 50.59           H  
ATOM    421  N   GLY A  50       2.499 -14.810   3.066  1.00 50.59           N  
ATOM    422  CA  GLY A  50       3.559 -15.655   3.628  1.00 50.59           C  
ATOM    423  C   GLY A  50       4.674 -16.024   2.642  1.00 50.59           C  
ATOM    424  O   GLY A  50       5.654 -16.641   3.058  1.00 50.59           O  
ATOM    425  H   GLY A  50       2.572 -13.807   3.159  1.00 50.59           H  
ATOM    426  HA2 GLY A  50       4.014 -15.136   4.471  1.00 50.59           H  
ATOM    427  HA3 GLY A  50       3.121 -16.585   3.992  1.00 50.59           H  
ATOM    428  N   VAL A  51       4.564 -15.607   1.379  1.00 51.94           N  
ATOM    429  CA  VAL A  51       5.582 -15.772   0.334  1.00 51.94           C  
ATOM    430  C   VAL A  51       6.469 -14.537   0.284  1.00 51.94           C  
ATOM    431  O   VAL A  51       5.973 -13.414   0.318  1.00 51.94           O  
ATOM    432  CB  VAL A  51       4.932 -16.020  -1.043  1.00 51.94           C  
ATOM    433  CG1 VAL A  51       5.987 -16.337  -2.111  1.00 51.94           C  
ATOM    434  CG2 VAL A  51       3.949 -17.199  -0.990  1.00 51.94           C  
ATOM    435  H   VAL A  51       3.728 -15.112   1.105  1.00 51.94           H  
ATOM    436  HA  VAL A  51       6.202 -16.635   0.577  1.00 51.94           H  
ATOM    437  HB  VAL A  51       4.390 -15.131  -1.363  1.00 51.94           H  
ATOM    438 HG11 VAL A  51       6.640 -15.477  -2.263  1.00 51.94           H  
ATOM    439 HG12 VAL A  51       5.495 -16.549  -3.060  1.00 51.94           H  
ATOM    440 HG13 VAL A  51       6.583 -17.200  -1.813  1.00 51.94           H  
ATOM    441 HG21 VAL A  51       3.111 -16.958  -0.337  1.00 51.94           H  
ATOM    442 HG22 VAL A  51       3.548 -17.389  -1.986  1.00 51.94           H  
ATOM    443 HG23 VAL A  51       4.451 -18.094  -0.622  1.00 51.94           H  
ATOM    444  N   ASP A  52       7.782 -14.724   0.198  1.00 61.69           N  
ATOM    445  CA  ASP A  52       8.716 -13.606   0.083  1.00 61.69           C  
ATOM    446  C   ASP A  52       8.463 -12.818  -1.213  1.00 61.69           C  
ATOM    447  O   ASP A  52       8.356 -13.375  -2.306  1.00 61.69           O  
ATOM    448  CB  ASP A  52      10.167 -14.101   0.169  1.00 61.69           C  
ATOM    449  CG  ASP A  52      10.587 -14.637   1.550  1.00 61.69           C  
ATOM    450  OD1 ASP A  52       9.811 -14.544   2.537  1.00 61.69           O  
ATOM    451  OD2 ASP A  52      11.724 -15.147   1.624  1.00 61.69           O1-
ATOM    452  H   ASP A  52       8.155 -15.662   0.183  1.00 61.69           H  
ATOM    453  HA  ASP A  52       8.549 -12.932   0.923  1.00 61.69           H  
ATOM    454  HB2 ASP A  52      10.825 -13.267  -0.077  1.00 61.69           H  
ATOM    455  HB3 ASP A  52      10.322 -14.877  -0.580  1.00 61.69           H  
ATOM    456  N   PHE A  53       8.386 -11.499  -1.082  1.00 62.74           N  
ATOM    457  CA  PHE A  53       8.204 -10.546  -2.166  1.00 62.74           C  
ATOM    458  C   PHE A  53       9.364  -9.549  -2.150  1.00 62.74           C  
ATOM    459  O   PHE A  53       9.820  -9.120  -1.093  1.00 62.74           O  
ATOM    460  CB  PHE A  53       6.836  -9.870  -2.018  1.00 62.74           C  
ATOM    461  CG  PHE A  53       6.603  -8.727  -2.987  1.00 62.74           C  
ATOM    462  CD1 PHE A  53       6.615  -7.399  -2.522  1.00 62.74           C  
ATOM    463  CD2 PHE A  53       6.388  -8.986  -4.354  1.00 62.74           C  
ATOM    464  CE1 PHE A  53       6.409  -6.338  -3.418  1.00 62.74           C  
ATOM    465  CE2 PHE A  53       6.205  -7.919  -5.253  1.00 62.74           C  
ATOM    466  CZ  PHE A  53       6.220  -6.593  -4.786  1.00 62.74           C  
ATOM    467  H   PHE A  53       8.506 -11.111  -0.157  1.00 62.74           H  
ATOM    468  HA  PHE A  53       8.221 -11.072  -3.121  1.00 62.74           H  
ATOM    469  HB2 PHE A  53       6.740  -9.494  -1.000  1.00 62.74           H  
ATOM    470  HB3 PHE A  53       6.059 -10.619  -2.167  1.00 62.74           H  
ATOM    471  HD1 PHE A  53       6.774  -7.189  -1.474  1.00 62.74           H  
ATOM    472  HD2 PHE A  53       6.369 -10.003  -4.717  1.00 62.74           H  
ATOM    473  HE1 PHE A  53       6.391  -5.323  -3.051  1.00 62.74           H  
ATOM    474  HE2 PHE A  53       6.058  -8.114  -6.305  1.00 62.74           H  
ATOM    475  HZ  PHE A  53       6.087  -5.773  -5.475  1.00 62.74           H  
ATOM    476  N   THR A  54       9.867  -9.183  -3.327  1.00 69.61           N  
ATOM    477  CA  THR A  54      10.918  -8.166  -3.466  1.00 69.61           C  
ATOM    478  C   THR A  54      10.358  -7.015  -4.301  1.00 69.61           C  
ATOM    479  O   THR A  54      10.266  -7.170  -5.519  1.00 69.61           O  
ATOM    480  CB  THR A  54      12.195  -8.758  -4.083  1.00 69.61           C  
ATOM    481  CG2 THR A  54      13.337  -7.744  -4.133  1.00 69.61           C  
ATOM    482  OG1 THR A  54      12.645  -9.831  -3.279  1.00 69.61           O  
ATOM    483  H   THR A  54       9.414  -9.502  -4.171  1.00 69.61           H  
ATOM    484  HA  THR A  54      11.211  -7.791  -2.486  1.00 69.61           H  
ATOM    485  HB  THR A  54      11.986  -9.127  -5.087  1.00 69.61           H  
ATOM    486  HG1 THR A  54      11.861 -10.326  -3.028  1.00 69.61           H  
ATOM    487 HG21 THR A  54      14.235  -8.227  -4.518  1.00 69.61           H  
ATOM    488 HG22 THR A  54      13.075  -6.921  -4.799  1.00 69.61           H  
ATOM    489 HG23 THR A  54      13.534  -7.347  -3.137  1.00 69.61           H  
ATOM    490  N   PRO A  55       9.940  -5.896  -3.677  1.00 69.84           N  
ATOM    491  CA  PRO A  55       9.542  -4.705  -4.415  1.00 69.84           C  
ATOM    492  C   PRO A  55      10.740  -4.105  -5.150  1.00 69.84           C  
ATOM    493  O   PRO A  55      11.890  -4.277  -4.739  1.00 69.84           O  
ATOM    494  CB  PRO A  55       8.992  -3.722  -3.383  1.00 69.84           C  
ATOM    495  CG  PRO A  55       9.687  -4.129  -2.086  1.00 69.84           C  
ATOM    496  CD  PRO A  55       9.938  -5.626  -2.247  1.00 69.84           C  
ATOM    497  HA  PRO A  55       8.765  -4.945  -5.141  1.00 69.84           H  
ATOM    498  HB2 PRO A  55       9.221  -2.691  -3.656  1.00 69.84           H  
ATOM    499  HB3 PRO A  55       7.914  -3.842  -3.284  1.00 69.84           H  
ATOM    500  HG2 PRO A  55      10.652  -3.627  -2.011  1.00 69.84           H  
ATOM    501  HG3 PRO A  55       9.071  -3.910  -1.214  1.00 69.84           H  
ATOM    502  HD2 PRO A  55       9.141  -6.194  -1.767  1.00 69.84           H  
ATOM    503  HD3 PRO A  55      10.905  -5.867  -1.806  1.00 69.84           H  
ATOM    504  N   LEU A  56      10.461  -3.361  -6.215  1.00 74.13           N  
ATOM    505  CA  LEU A  56      11.464  -2.542  -6.882  1.00 74.13           C  
ATOM    506  C   LEU A  56      11.746  -1.285  -6.048  1.00 74.13           C  
ATOM    507  O   LEU A  56      10.857  -0.749  -5.389  1.00 74.13           O  
ATOM    508  CB  LEU A  56      10.977  -2.189  -8.300  1.00 74.13           C  
ATOM    509  CG  LEU A  56      10.663  -3.402  -9.199  1.00 74.13           C  
ATOM    510  CD1 LEU A  56      10.110  -2.916 -10.539  1.00 74.13           C  
ATOM    511  CD2 LEU A  56      11.906  -4.254  -9.472  1.00 74.13           C  
ATOM    512  H   LEU A  56       9.491  -3.203  -6.448  1.00 74.13           H  
ATOM    513  HA  LEU A  56      12.394  -3.106  -6.953  1.00 74.13           H  
ATOM    514  HB2 LEU A  56      11.736  -1.577  -8.788  1.00 74.13           H  
ATOM    515  HB3 LEU A  56      10.073  -1.586  -8.210  1.00 74.13           H  
ATOM    516  HG  LEU A  56       9.904  -4.028  -8.731  1.00 74.13           H  
ATOM    517 HD11 LEU A  56      10.841  -2.282 -11.042  1.00 74.13           H  
ATOM    518 HD12 LEU A  56       9.865  -3.771 -11.169  1.00 74.13           H  
ATOM    519 HD13 LEU A  56       9.200  -2.344 -10.359  1.00 74.13           H  
ATOM    520 HD21 LEU A  56      12.255  -4.701  -8.542  1.00 74.13           H  
ATOM    521 HD22 LEU A  56      11.653  -5.060 -10.161  1.00 74.13           H  
ATOM    522 HD23 LEU A  56      12.696  -3.639  -9.903  1.00 74.13           H  
ATOM    523  N   ASP A  57      12.958  -0.736  -6.138  1.00 74.42           N  
ATOM    524  CA  ASP A  57      13.312   0.523  -5.452  1.00 74.42           C  
ATOM    525  C   ASP A  57      12.477   1.728  -5.919  1.00 74.42           C  
ATOM    526  O   ASP A  57      12.376   2.747  -5.222  1.00 74.42           O  
ATOM    527  CB  ASP A  57      14.795   0.835  -5.693  1.00 74.42           C  
ATOM    528  CG  ASP A  57      15.739  -0.088  -4.927  1.00 74.42           C  
ATOM    529  OD1 ASP A  57      15.342  -0.549  -3.834  1.00 74.42           O  
ATOM    530  OD2 ASP A  57      16.862  -0.284  -5.435  1.00 74.42           O1-
ATOM    531  H   ASP A  57      13.697  -1.256  -6.588  1.00 74.42           H  
ATOM    532  HA  ASP A  57      13.140   0.407  -4.382  1.00 74.42           H  
ATOM    533  HB2 ASP A  57      15.005   0.780  -6.761  1.00 74.42           H  
ATOM    534  HB3 ASP A  57      14.999   1.855  -5.367  1.00 74.42           H  
ATOM    535  N   THR A  58      11.889   1.606  -7.112  1.00 77.52           N  
ATOM    536  CA  THR A  58      10.968   2.568  -7.721  1.00 77.52           C  
ATOM    537  C   THR A  58       9.530   2.415  -7.244  1.00 77.52           C  
ATOM    538  O   THR A  58       8.715   3.296  -7.524  1.00 77.52           O  
ATOM    539  CB  THR A  58      10.975   2.421  -9.248  1.00 77.52           C  
ATOM    540  CG2 THR A  58      12.329   2.807  -9.842  1.00 77.52           C  
ATOM    541  OG1 THR A  58      10.719   1.086  -9.632  1.00 77.52           O  
ATOM    542  H   THR A  58      12.029   0.736  -7.605  1.00 77.52           H  
ATOM    543  HA  THR A  58      11.282   3.579  -7.461  1.00 77.52           H  
ATOM    544  HB  THR A  58      10.213   3.071  -9.679  1.00 77.52           H  
ATOM    545  HG1 THR A  58       9.844   0.831  -9.331  1.00 77.52           H  
ATOM    546 HG21 THR A  58      12.578   3.831  -9.562  1.00 77.52           H  
ATOM    547 HG22 THR A  58      12.275   2.737 -10.929  1.00 77.52           H  
ATOM    548 HG23 THR A  58      13.107   2.133  -9.483  1.00 77.52           H  
ATOM    549  N   ASP A  59       9.201   1.313  -6.571  1.00 79.05           N  
ATOM    550  CA  ASP A  59       7.857   1.096  -6.062  1.00 79.05           C  
ATOM    551  C   ASP A  59       7.571   2.038  -4.890  1.00 79.05           C  
ATOM    552  O   ASP A  59       8.452   2.479  -4.140  1.00 79.05           O  
ATOM    553  CB  ASP A  59       7.604  -0.376  -5.686  1.00 79.05           C  
ATOM    554  CG  ASP A  59       7.569  -1.326  -6.888  1.00 79.05           C  
ATOM    555  OD1 ASP A  59       7.310  -0.845  -8.016  1.00 79.05           O  
ATOM    556  OD2 ASP A  59       7.771  -2.541  -6.661  1.00 79.05           O1-
ATOM    557  H   ASP A  59       9.914   0.652  -6.297  1.00 79.05           H  
ATOM    558  HA  ASP A  59       7.151   1.349  -6.853  1.00 79.05           H  
ATOM    559  HB2 ASP A  59       8.361  -0.706  -4.974  1.00 79.05           H  
ATOM    560  HB3 ASP A  59       6.637  -0.443  -5.187  1.00 79.05           H  
ATOM    561  N   CYS A  60       6.290   2.335  -4.732  1.00 81.93           N  
ATOM    562  CA  CYS A  60       5.748   3.046  -3.593  1.00 81.93           C  
ATOM    563  C   CYS A  60       5.049   2.049  -2.670  1.00 81.93           C  
ATOM    564  O   CYS A  60       4.365   1.141  -3.144  1.00 81.93           O  
ATOM    565  CB  CYS A  60       4.755   4.095  -4.091  1.00 81.93           C  
ATOM    566  SG  CYS A  60       5.360   5.255  -5.346  1.00 81.93           S  
ATOM    567  H   CYS A  60       5.625   1.957  -5.391  1.00 81.93           H  
ATOM    568  HA  CYS A  60       6.549   3.546  -3.050  1.00 81.93           H  
ATOM    569  HB2 CYS A  60       4.388   4.662  -3.236  1.00 81.93           H  
ATOM    570  HB3 CYS A  60       3.912   3.556  -4.524  1.00 81.93           H  
ATOM    571  N   ILE A  61       5.145   2.256  -1.361  1.00 81.53           N  
ATOM    572  CA  ILE A  61       4.251   1.634  -0.390  1.00 81.53           C  
ATOM    573  C   ILE A  61       3.186   2.641   0.033  1.00 81.53           C  
ATOM    574  O   ILE A  61       3.500   3.751   0.450  1.00 81.53           O  
ATOM    575  CB  ILE A  61       5.025   1.030   0.794  1.00 81.53           C  
ATOM    576  CG1 ILE A  61       4.045   0.207   1.654  1.00 81.53           C  
ATOM    577  CG2 ILE A  61       5.779   2.075   1.631  1.00 81.53           C  
ATOM    578  CD1 ILE A  61       4.735  -0.597   2.751  1.00 81.53           C  
ATOM    579  H   ILE A  61       5.709   3.032  -1.043  1.00 81.53           H  
ATOM    580  HA  ILE A  61       3.741   0.803  -0.878  1.00 81.53           H  
ATOM    581  HB  ILE A  61       5.764   0.344   0.381  1.00 81.53           H  
ATOM    582 HG12 ILE A  61       3.523  -0.498   1.007  1.00 81.53           H  
ATOM    583 HG13 ILE A  61       3.304   0.861   2.115  1.00 81.53           H  
ATOM    584 HG21 ILE A  61       6.483   2.622   1.004  1.00 81.53           H  
ATOM    585 HG22 ILE A  61       5.092   2.777   2.103  1.00 81.53           H  
ATOM    586 HG23 ILE A  61       6.339   1.572   2.419  1.00 81.53           H  
ATOM    587 HD11 ILE A  61       5.083   0.062   3.547  1.00 81.53           H  
ATOM    588 HD12 ILE A  61       5.577  -1.145   2.329  1.00 81.53           H  
ATOM    589 HD13 ILE A  61       4.017  -1.303   3.169  1.00 81.53           H  
ATOM    590  N   ILE A  62       1.918   2.256  -0.061  1.00 82.36           N  
ATOM    591  CA  ILE A  62       0.792   3.034   0.458  1.00 82.36           C  
ATOM    592  C   ILE A  62       0.388   2.420   1.785  1.00 82.36           C  
ATOM    593  O   ILE A  62       0.003   1.258   1.792  1.00 82.36           O  
ATOM    594  CB  ILE A  62      -0.401   3.005  -0.512  1.00 82.36           C  
ATOM    595  CG1 ILE A  62      -0.021   3.461  -1.938  1.00 82.36           C  
ATOM    596  CG2 ILE A  62      -1.553   3.875   0.024  1.00 82.36           C  
ATOM    597  CD1 ILE A  62      -0.447   2.400  -2.961  1.00 82.36           C  
ATOM    598  H   ILE A  62       1.726   1.350  -0.464  1.00 82.36           H  
ATOM    599  HA  ILE A  62       1.091   4.072   0.604  1.00 82.36           H  
ATOM    600  HB  ILE A  62      -0.762   1.978  -0.558  1.00 82.36           H  
ATOM    601 HG12 ILE A  62      -0.506   4.407  -2.175  1.00 82.36           H  
ATOM    602 HG13 ILE A  62       1.053   3.619  -2.031  1.00 82.36           H  
ATOM    603 HG21 ILE A  62      -1.229   4.912   0.114  1.00 82.36           H  
ATOM    604 HG22 ILE A  62      -1.886   3.519   0.999  1.00 82.36           H  
ATOM    605 HG23 ILE A  62      -2.402   3.818  -0.656  1.00 82.36           H  
ATOM    606 HD11 ILE A  62      -0.433   2.810  -3.970  1.00 82.36           H  
ATOM    607 HD12 ILE A  62       0.235   1.551  -2.912  1.00 82.36           H  
ATOM    608 HD13 ILE A  62      -1.456   2.047  -2.750  1.00 82.36           H  
ATOM    609  N   ARG A  63       0.436   3.181   2.878  1.00 81.53           N  
ATOM    610  CA  ARG A  63      -0.017   2.795   4.219  1.00 81.53           C  
ATOM    611  C   ARG A  63      -1.333   3.480   4.551  1.00 81.53           C  
ATOM    612  O   ARG A  63      -1.459   4.698   4.434  1.00 81.53           O  
ATOM    613  CB  ARG A  63       1.066   3.128   5.260  1.00 81.53           C  
ATOM    614  CG  ARG A  63       2.358   2.324   5.036  1.00 81.53           C  
ATOM    615  CD  ARG A  63       3.431   2.631   6.084  1.00 81.53           C  
ATOM    616  NE  ARG A  63       4.041   3.968   5.918  1.00 81.53           N  
ATOM    617  CZ  ARG A  63       4.718   4.632   6.837  1.00 81.53           C  
ATOM    618  NH1 ARG A  63       4.907   4.156   8.037  1.00 81.53           N1+
ATOM    619  NH2 ARG A  63       5.239   5.786   6.563  1.00 81.53           N  
ATOM    620  H   ARG A  63       0.740   4.135   2.746  1.00 81.53           H  
ATOM    621  HA  ARG A  63      -0.207   1.723   4.248  1.00 81.53           H  
ATOM    622  HB2 ARG A  63       0.681   2.901   6.255  1.00 81.53           H  
ATOM    623  HB3 ARG A  63       1.288   4.194   5.215  1.00 81.53           H  
ATOM    624  HG2 ARG A  63       2.765   2.524   4.044  1.00 81.53           H  
ATOM    625  HG3 ARG A  63       2.123   1.262   5.109  1.00 81.53           H  
ATOM    626  HD2 ARG A  63       4.216   1.881   5.994  1.00 81.53           H  
ATOM    627  HD3 ARG A  63       2.981   2.537   7.073  1.00 81.53           H  
ATOM    628  HE  ARG A  63       4.057   4.399   5.005  1.00 81.53           H  
ATOM    629 HH11 ARG A  63       4.513   3.255   8.267  1.00 81.53           H  
ATOM    630 HH12 ARG A  63       5.462   4.682   8.697  1.00 81.53           H  
ATOM    631 HH21 ARG A  63       5.216   6.086   5.599  1.00 81.53           H  
ATOM    632 HH22 ARG A  63       5.764   6.336   7.228  1.00 81.53           H  
ATOM    633  N   ILE A  64      -2.305   2.697   5.000  1.00 78.00           N  
ATOM    634  CA  ILE A  64      -3.588   3.182   5.500  1.00 78.00           C  
ATOM    635  C   ILE A  64      -3.648   2.880   6.985  1.00 78.00           C  
ATOM    636  O   ILE A  64      -3.622   1.724   7.414  1.00 78.00           O  
ATOM    637  CB  ILE A  64      -4.760   2.582   4.713  1.00 78.00           C  
ATOM    638  CG1 ILE A  64      -4.672   3.080   3.257  1.00 78.00           C  
ATOM    639  CG2 ILE A  64      -6.107   2.961   5.349  1.00 78.00           C  
ATOM    640  CD1 ILE A  64      -5.670   2.411   2.332  1.00 78.00           C  
ATOM    641  H   ILE A  64      -2.119   1.706   5.063  1.00 78.00           H  
ATOM    642  HA  ILE A  64      -3.641   4.264   5.374  1.00 78.00           H  
ATOM    643  HB  ILE A  64      -4.665   1.496   4.735  1.00 78.00           H  
ATOM    644 HG12 ILE A  64      -4.835   4.157   3.229  1.00 78.00           H  
ATOM    645 HG13 ILE A  64      -3.682   2.875   2.849  1.00 78.00           H  
ATOM    646 HG21 ILE A  64      -6.258   4.039   5.312  1.00 78.00           H  
ATOM    647 HG22 ILE A  64      -6.144   2.617   6.383  1.00 78.00           H  
ATOM    648 HG23 ILE A  64      -6.919   2.458   4.822  1.00 78.00           H  
ATOM    649 HD11 ILE A  64      -5.481   2.742   1.311  1.00 78.00           H  
ATOM    650 HD12 ILE A  64      -5.514   1.335   2.406  1.00 78.00           H  
ATOM    651 HD13 ILE A  64      -6.694   2.671   2.602  1.00 78.00           H  
ATOM    652  N   CYS A  65      -3.728   3.945   7.768  1.00 75.25           N  
ATOM    653  CA  CYS A  65      -3.683   3.901   9.217  1.00 75.25           C  
ATOM    654  C   CYS A  65      -5.037   4.307   9.793  1.00 75.25           C  
ATOM    655  O   CYS A  65      -5.648   5.270   9.328  1.00 75.25           O  
ATOM    656  CB  CYS A  65      -2.549   4.802   9.724  1.00 75.25           C  
ATOM    657  SG  CYS A  65      -0.971   4.336   8.951  1.00 75.25           S  
ATOM    658  H   CYS A  65      -3.779   4.852   7.326  1.00 75.25           H  
ATOM    659  HA  CYS A  65      -3.473   2.880   9.536  1.00 75.25           H  
ATOM    660  HB2 CYS A  65      -2.778   5.840   9.479  1.00 75.25           H  
ATOM    661  HB3 CYS A  65      -2.468   4.706  10.807  1.00 75.25           H  
ATOM    662  HG  CYS A  65      -0.183   5.203   9.594  1.00 75.25           H  
ATOM    663  N   LYS A  66      -5.478   3.614  10.844  1.00 76.25           N  
ATOM    664  CA  LYS A  66      -6.626   4.010  11.669  1.00 76.25           C  
ATOM    665  C   LYS A  66      -6.080   4.380  13.047  1.00 76.25           C  
ATOM    666  O   LYS A  66      -5.680   3.507  13.816  1.00 76.25           O  
ATOM    667  CB  LYS A  66      -7.681   2.884  11.671  1.00 76.25           C  
ATOM    668  CG  LYS A  66      -9.059   3.362  12.160  1.00 76.25           C  
ATOM    669  CD  LYS A  66     -10.153   2.286  12.005  1.00 76.25           C  
ATOM    670  CE  LYS A  66     -11.552   2.871  12.293  1.00 76.25           C  
ATOM    671  NZ  LYS A  66     -12.669   2.075  11.703  1.00 76.25           N1+
ATOM    672  H   LYS A  66      -4.884   2.875  11.191  1.00 76.25           H  
ATOM    673  HA  LYS A  66      -7.087   4.899  11.239  1.00 76.25           H  
ATOM    674  HB2 LYS A  66      -7.339   2.054  12.289  1.00 76.25           H  
ATOM    675  HB3 LYS A  66      -7.798   2.524  10.649  1.00 76.25           H  
ATOM    676  HG2 LYS A  66      -9.346   4.222  11.555  1.00 76.25           H  
ATOM    677  HG3 LYS A  66      -8.993   3.665  13.205  1.00 76.25           H  
ATOM    678  HD2 LYS A  66     -10.125   1.918  10.979  1.00 76.25           H  
ATOM    679  HD3 LYS A  66      -9.952   1.450  12.674  1.00 76.25           H  
ATOM    680  HE2 LYS A  66     -11.594   3.870  11.859  1.00 76.25           H  
ATOM    681  HE3 LYS A  66     -11.681   2.966  13.371  1.00 76.25           H  
ATOM    682  HZ1 LYS A  66     -12.665   2.087  10.693  1.00 76.25           H  
ATOM    683  HZ2 LYS A  66     -13.570   2.498  11.873  1.00 76.25           H  
ATOM    684  HZ3 LYS A  66     -12.689   1.108  11.995  1.00 76.25           H  
ATOM    685  N   GLY A  67      -5.992   5.680  13.335  1.00 74.47           N  
ATOM    686  CA  GLY A  67      -5.206   6.174  14.475  1.00 74.47           C  
ATOM    687  C   GLY A  67      -3.700   5.970  14.257  1.00 74.47           C  
ATOM    688  O   GLY A  67      -3.188   6.327  13.196  1.00 74.47           O  
ATOM    689  H   GLY A  67      -6.301   6.345  12.640  1.00 74.47           H  
ATOM    690  HA2 GLY A  67      -5.389   7.239  14.616  1.00 74.47           H  
ATOM    691  HA3 GLY A  67      -5.512   5.651  15.381  1.00 74.47           H  
ATOM    692  N   ASP A  68      -3.013   5.382  15.242  1.00 66.80           N  
ATOM    693  CA  ASP A  68      -1.557   5.133  15.209  1.00 66.80           C  
ATOM    694  C   ASP A  68      -1.193   3.722  14.712  1.00 66.80           C  
ATOM    695  O   ASP A  68      -0.023   3.348  14.659  1.00 66.80           O  
ATOM    696  CB  ASP A  68      -0.950   5.404  16.595  1.00 66.80           C  
ATOM    697  CG  ASP A  68      -1.171   6.841  17.080  1.00 66.80           C  
ATOM    698  OD1 ASP A  68      -1.356   7.745  16.227  1.00 66.80           O  
ATOM    699  OD2 ASP A  68      -1.212   7.012  18.316  1.00 66.80           O1-
ATOM    700  H   ASP A  68      -3.483   5.206  16.118  1.00 66.80           H  
ATOM    701  HA  ASP A  68      -1.095   5.834  14.514  1.00 66.80           H  
ATOM    702  HB2 ASP A  68       0.124   5.222  16.556  1.00 66.80           H  
ATOM    703  HB3 ASP A  68      -1.387   4.707  17.310  1.00 66.80           H  
ATOM    704  N   LYS A  69      -2.197   2.917  14.341  1.00 57.58           N  
ATOM    705  CA  LYS A  69      -2.007   1.558  13.826  1.00 57.58           C  
ATOM    706  C   LYS A  69      -2.159   1.547  12.310  1.00 57.58           C  
ATOM    707  O   LYS A  69      -3.153   2.047  11.781  1.00 57.58           O  
ATOM    708  CB  LYS A  69      -2.972   0.581  14.511  1.00 57.58           C  
ATOM    709  CG  LYS A  69      -2.681   0.458  16.016  1.00 57.58           C  
ATOM    710  CD  LYS A  69      -3.568  -0.610  16.664  1.00 57.58           C  
ATOM    711  CE  LYS A  69      -3.257  -0.707  18.162  1.00 57.58           C  
ATOM    712  NZ  LYS A  69      -4.043  -1.783  18.817  1.00 57.58           N1+
ATOM    713  H   LYS A  69      -3.131   3.301  14.344  1.00 57.58           H  
ATOM    714  HA  LYS A  69      -0.991   1.233  14.051  1.00 57.58           H  
ATOM    715  HB2 LYS A  69      -2.860  -0.399  14.047  1.00 57.58           H  
ATOM    716  HB3 LYS A  69      -3.998   0.918  14.362  1.00 57.58           H  
ATOM    717  HG2 LYS A  69      -1.635   0.185  16.157  1.00 57.58           H  
ATOM    718  HG3 LYS A  69      -2.863   1.416  16.504  1.00 57.58           H  
ATOM    719  HD2 LYS A  69      -4.615  -0.343  16.519  1.00 57.58           H  
ATOM    720  HD3 LYS A  69      -3.374  -1.569  16.184  1.00 57.58           H  
ATOM    721  HE2 LYS A  69      -3.472   0.256  18.626  1.00 57.58           H  
ATOM    722  HE3 LYS A  69      -2.191  -0.899  18.280  1.00 57.58           H  
ATOM    723  HZ1 LYS A  69      -5.034  -1.614  18.720  1.00 57.58           H  
ATOM    724  HZ2 LYS A  69      -3.828  -2.677  18.398  1.00 57.58           H  
ATOM    725  HZ3 LYS A  69      -3.818  -1.837  19.800  1.00 57.58           H  
ATOM    726  N   THR A  70      -1.190   0.949  11.620  1.00 62.82           N  
ATOM    727  CA  THR A  70      -1.304   0.651  10.185  1.00 62.82           C  
ATOM    728  C   THR A  70      -2.224  -0.553  10.020  1.00 62.82           C  
ATOM    729  O   THR A  70      -1.972  -1.593  10.620  1.00 62.82           O  
ATOM    730  CB  THR A  70       0.066   0.383   9.549  1.00 62.82           C  
ATOM    731  CG2 THR A  70      -0.033   0.160   8.040  1.00 62.82           C  
ATOM    732  OG1 THR A  70       0.897   1.509   9.736  1.00 62.82           O  
ATOM    733  H   THR A  70      -0.446   0.501  12.136  1.00 62.82           H  
ATOM    734  HA  THR A  70      -1.742   1.504   9.667  1.00 62.82           H  
ATOM    735  HB  THR A  70       0.529  -0.486  10.017  1.00 62.82           H  
ATOM    736  HG1 THR A  70       0.934   1.701  10.676  1.00 62.82           H  
ATOM    737 HG21 THR A  70      -0.539   1.002   7.567  1.00 62.82           H  
ATOM    738 HG22 THR A  70       0.969   0.061   7.622  1.00 62.82           H  
ATOM    739 HG23 THR A  70      -0.583  -0.758   7.830  1.00 62.82           H  
ATOM    740  N   ILE A  71      -3.299  -0.391   9.247  1.00 65.50           N  
ATOM    741  CA  ILE A  71      -4.329  -1.421   9.041  1.00 65.50           C  
ATOM    742  C   ILE A  71      -4.229  -2.055   7.657  1.00 65.50           C  
ATOM    743  O   ILE A  71      -4.606  -3.204   7.470  1.00 65.50           O  
ATOM    744  CB  ILE A  71      -5.746  -0.858   9.287  1.00 65.50           C  
ATOM    745  CG1 ILE A  71      -5.885  -0.139  10.646  1.00 65.50           C  
ATOM    746  CG2 ILE A  71      -6.823  -1.955   9.195  1.00 65.50           C  
ATOM    747  CD1 ILE A  71      -5.554  -0.984  11.885  1.00 65.50           C  
ATOM    748  H   ILE A  71      -3.415   0.488   8.764  1.00 65.50           H  
ATOM    749  HA  ILE A  71      -4.159  -2.219   9.764  1.00 65.50           H  
ATOM    750  HB  ILE A  71      -5.956  -0.124   8.509  1.00 65.50           H  
ATOM    751 HG12 ILE A  71      -5.243   0.742  10.649  1.00 65.50           H  
ATOM    752 HG13 ILE A  71      -6.911   0.214  10.741  1.00 65.50           H  
ATOM    753 HG21 ILE A  71      -6.590  -2.779   9.869  1.00 65.50           H  
ATOM    754 HG22 ILE A  71      -6.878  -2.353   8.182  1.00 65.50           H  
ATOM    755 HG23 ILE A  71      -7.804  -1.546   9.440  1.00 65.50           H  
ATOM    756 HD11 ILE A  71      -6.213  -1.850  11.947  1.00 65.50           H  
ATOM    757 HD12 ILE A  71      -5.696  -0.375  12.777  1.00 65.50           H  
ATOM    758 HD13 ILE A  71      -4.517  -1.318  11.856  1.00 65.50           H  
ATOM    759  N   HIS A  72      -3.694  -1.326   6.683  1.00 70.13           N  
ATOM    760  CA  HIS A  72      -3.415  -1.870   5.363  1.00 70.13           C  
ATOM    761  C   HIS A  72      -2.141  -1.264   4.810  1.00 70.13           C  
ATOM    762  O   HIS A  72      -1.847  -0.093   5.071  1.00 70.13           O  
ATOM    763  CB  HIS A  72      -4.571  -1.589   4.401  1.00 70.13           C  
ATOM    764  CG  HIS A  72      -5.922  -2.008   4.910  1.00 70.13           C  
ATOM    765  CD2 HIS A  72      -6.864  -1.217   5.511  1.00 70.13           C  
ATOM    766  ND1 HIS A  72      -6.446  -3.273   4.813  1.00 70.13           N  
ATOM    767  CE1 HIS A  72      -7.675  -3.251   5.354  1.00 70.13           C  
ATOM    768  NE2 HIS A  72      -7.978  -2.015   5.789  1.00 70.13           N  
ATOM    769  H   HIS A  72      -3.417  -0.373   6.871  1.00 70.13           H  
ATOM    770  HA  HIS A  72      -3.278  -2.950   5.431  1.00 70.13           H  
ATOM    771  HB2 HIS A  72      -4.370  -2.138   3.481  1.00 70.13           H  
ATOM    772  HB3 HIS A  72      -4.599  -0.530   4.146  1.00 70.13           H  
ATOM    773  HD1 HIS A  72      -5.974  -4.076   4.424  1.00 70.13           H  
ATOM    774  HD2 HIS A  72      -6.766  -0.162   5.718  1.00 70.13           H  
ATOM    775  HE1 HIS A  72      -8.337  -4.101   5.424  1.00 70.13           H  
ATOM    776  N   ALA A  73      -1.425  -2.023   3.987  1.00 70.67           N  
ATOM    777  CA  ALA A  73      -0.540  -1.393   3.030  1.00 70.67           C  
ATOM    778  C   ALA A  73      -0.401  -2.194   1.737  1.00 70.67           C  
ATOM    779  O   ALA A  73      -0.645  -3.399   1.693  1.00 70.67           O  
ATOM    780  CB  ALA A  73       0.804  -1.011   3.676  1.00 70.67           C  
ATOM    781  H   ALA A  73      -1.695  -2.981   3.814  1.00 70.67           H  
ATOM    782  HA  ALA A  73      -1.055  -0.476   2.744  1.00 70.67           H  
ATOM    783  HB1 ALA A  73       1.637  -1.436   3.115  1.00 70.67           H  
ATOM    784  HB2 ALA A  73       0.939   0.070   3.641  1.00 70.67           H  
ATOM    785  HB3 ALA A  73       0.827  -1.289   4.729  1.00 70.67           H  
ATOM    786  N   LYS A  74      -0.032  -1.488   0.673  1.00 74.00           N  
ATOM    787  CA  LYS A  74       0.071  -2.037  -0.677  1.00 74.00           C  
ATOM    788  C   LYS A  74       1.287  -1.460  -1.386  1.00 74.00           C  
ATOM    789  O   LYS A  74       1.521  -0.257  -1.303  1.00 74.00           O  
ATOM    790  CB  LYS A  74      -1.243  -1.736  -1.417  1.00 74.00           C  
ATOM    791  CG  LYS A  74      -1.270  -2.333  -2.829  1.00 74.00           C  
ATOM    792  CD  LYS A  74      -2.659  -2.202  -3.463  1.00 74.00           C  
ATOM    793  CE  LYS A  74      -2.645  -2.850  -4.853  1.00 74.00           C  
ATOM    794  NZ  LYS A  74      -3.991  -2.834  -5.480  1.00 74.00           N1+
ATOM    795  H   LYS A  74       0.137  -0.501   0.805  1.00 74.00           H  
ATOM    796  HA  LYS A  74       0.197  -3.118  -0.612  1.00 74.00           H  
ATOM    797  HB2 LYS A  74      -1.388  -0.658  -1.480  1.00 74.00           H  
ATOM    798  HB3 LYS A  74      -2.066  -2.161  -0.842  1.00 74.00           H  
ATOM    799  HG2 LYS A  74      -0.997  -3.387  -2.780  1.00 74.00           H  
ATOM    800  HG3 LYS A  74      -0.551  -1.802  -3.453  1.00 74.00           H  
ATOM    801  HD2 LYS A  74      -2.920  -1.147  -3.547  1.00 74.00           H  
ATOM    802  HD3 LYS A  74      -3.389  -2.705  -2.830  1.00 74.00           H  
ATOM    803  HE2 LYS A  74      -1.927  -2.319  -5.477  1.00 74.00           H  
ATOM    804  HE3 LYS A  74      -2.295  -3.877  -4.752  1.00 74.00           H  
ATOM    805  HZ1 LYS A  74      -3.963  -3.273  -6.389  1.00 74.00           H  
ATOM    806  HZ2 LYS A  74      -4.326  -1.887  -5.589  1.00 74.00           H  
ATOM    807  HZ3 LYS A  74      -4.652  -3.347  -4.914  1.00 74.00           H  
ATOM    808  N   PHE A  75       2.017  -2.307  -2.106  1.00 77.10           N  
ATOM    809  CA  PHE A  75       3.033  -1.859  -3.055  1.00 77.10           C  
ATOM    810  C   PHE A  75       2.385  -1.541  -4.397  1.00 77.10           C  
ATOM    811  O   PHE A  75       1.530  -2.293  -4.871  1.00 77.10           O  
ATOM    812  CB  PHE A  75       4.155  -2.889  -3.203  1.00 77.10           C  
ATOM    813  CG  PHE A  75       4.914  -3.085  -1.913  1.00 77.10           C  
ATOM    814  CD1 PHE A  75       5.931  -2.181  -1.553  1.00 77.10           C  
ATOM    815  CD2 PHE A  75       4.548  -4.127  -1.041  1.00 77.10           C  
ATOM    816  CE1 PHE A  75       6.558  -2.313  -0.304  1.00 77.10           C  
ATOM    817  CE2 PHE A  75       5.174  -4.250   0.207  1.00 77.10           C  
ATOM    818  CZ  PHE A  75       6.163  -3.328   0.573  1.00 77.10           C  
ATOM    819  H   PHE A  75       1.752  -3.281  -2.133  1.00 77.10           H  
ATOM    820  HA  PHE A  75       3.486  -0.947  -2.666  1.00 77.10           H  
ATOM    821  HB2 PHE A  75       4.853  -2.547  -3.968  1.00 77.10           H  
ATOM    822  HB3 PHE A  75       3.740  -3.840  -3.536  1.00 77.10           H  
ATOM    823  HD1 PHE A  75       6.208  -1.379  -2.221  1.00 77.10           H  
ATOM    824  HD2 PHE A  75       3.775  -4.826  -1.323  1.00 77.10           H  
ATOM    825  HE1 PHE A  75       7.324  -1.622   0.018  1.00 77.10           H  
ATOM    826  HE2 PHE A  75       4.883  -5.036   0.888  1.00 77.10           H  
ATOM    827  HZ  PHE A  75       6.611  -3.379   1.555  1.00 77.10           H  
ATOM    828  N   ALA A  76       2.778  -0.428  -5.003  1.00 76.13           N  
ATOM    829  CA  ALA A  76       2.333  -0.051  -6.332  1.00 76.13           C  
ATOM    830  C   ALA A  76       3.390   0.811  -7.035  1.00 76.13           C  
ATOM    831  O   ALA A  76       4.066   1.604  -6.373  1.00 76.13           O  
ATOM    832  CB  ALA A  76       0.998   0.695  -6.218  1.00 76.13           C  
ATOM    833  H   ALA A  76       3.457   0.165  -4.547  1.00 76.13           H  
ATOM    834  HA  ALA A  76       2.170  -0.962  -6.908  1.00 76.13           H  
ATOM    835  HB1 ALA A  76       0.239   0.036  -5.795  1.00 76.13           H  
ATOM    836  HB2 ALA A  76       0.675   1.024  -7.206  1.00 76.13           H  
ATOM    837  HB3 ALA A  76       1.123   1.561  -5.568  1.00 76.13           H  
ATOM    838  N   PRO A  77       3.493   0.728  -8.372  1.00 78.99           N  
ATOM    839  CA  PRO A  77       4.281   1.676  -9.141  1.00 78.99           C  
ATOM    840  C   PRO A  77       3.801   3.111  -8.910  1.00 78.99           C  
ATOM    841  O   PRO A  77       2.607   3.374  -8.715  1.00 78.99           O  
ATOM    842  CB  PRO A  77       4.122   1.266 -10.608  1.00 78.99           C  
ATOM    843  CG  PRO A  77       3.745  -0.212 -10.526  1.00 78.99           C  
ATOM    844  CD  PRO A  77       2.919  -0.284  -9.246  1.00 78.99           C  
ATOM    845  HA  PRO A  77       5.326   1.579  -8.848  1.00 78.99           H  
ATOM    846  HB2 PRO A  77       5.045   1.416 -11.169  1.00 78.99           H  
ATOM    847  HB3 PRO A  77       3.304   1.819 -11.069  1.00 78.99           H  
ATOM    848  HG2 PRO A  77       4.648  -0.812 -10.412  1.00 78.99           H  
ATOM    849  HG3 PRO A  77       3.173  -0.535 -11.396  1.00 78.99           H  
ATOM    850  HD2 PRO A  77       1.878  -0.042  -9.458  1.00 78.99           H  
ATOM    851  HD3 PRO A  77       3.003  -1.284  -8.820  1.00 78.99           H  
ATOM    852  N   ALA A  78       4.721   4.064  -8.991  1.00 77.72           N  
ATOM    853  CA  ALA A  78       4.369   5.475  -8.955  1.00 77.72           C  
ATOM    854  C   ALA A  78       3.422   5.832 -10.123  1.00 77.72           C  
ATOM    855  O   ALA A  78       3.544   5.289 -11.219  1.00 77.72           O  
ATOM    856  CB  ALA A  78       5.670   6.279  -8.952  1.00 77.72           C  
ATOM    857  H   ALA A  78       5.687   3.805  -9.129  1.00 77.72           H  
ATOM    858  HA  ALA A  78       3.849   5.666  -8.016  1.00 77.72           H  
ATOM    859  HB1 ALA A  78       5.481   7.253  -8.499  1.00 77.72           H  
ATOM    860  HB2 ALA A  78       6.055   6.389  -9.966  1.00 77.72           H  
ATOM    861  HB3 ALA A  78       6.419   5.782  -8.336  1.00 77.72           H  
ATOM    862  N   GLY A  79       2.462   6.735  -9.902  1.00 77.71           N  
ATOM    863  CA  GLY A  79       1.442   7.067 -10.910  1.00 77.71           C  
ATOM    864  C   GLY A  79       0.203   6.162 -10.904  1.00 77.71           C  
ATOM    865  O   GLY A  79      -0.740   6.436 -11.644  1.00 77.71           O  
ATOM    866  H   GLY A  79       2.376   7.151  -8.986  1.00 77.71           H  
ATOM    867  HA2 GLY A  79       1.111   8.096 -10.771  1.00 77.71           H  
ATOM    868  HA3 GLY A  79       1.883   7.002 -11.905  1.00 77.71           H  
ATOM    869  N   THR A  80       0.178   5.107 -10.083  1.00 80.54           N  
ATOM    870  CA  THR A  80      -0.960   4.176 -10.008  1.00 80.54           C  
ATOM    871  C   THR A  80      -2.164   4.808  -9.306  1.00 80.54           C  
ATOM    872  O   THR A  80      -2.027   5.445  -8.260  1.00 80.54           O  
ATOM    873  CB  THR A  80      -0.569   2.864  -9.310  1.00 80.54           C  
ATOM    874  CG2 THR A  80      -1.669   1.804  -9.352  1.00 80.54           C  
ATOM    875  OG1 THR A  80       0.535   2.284  -9.960  1.00 80.54           O  
ATOM    876  H   THR A  80       1.003   4.896  -9.540  1.00 80.54           H  
ATOM    877  HA  THR A  80      -1.256   3.926 -11.026  1.00 80.54           H  
ATOM    878  HB  THR A  80      -0.305   3.066  -8.272  1.00 80.54           H  
ATOM    879  HG1 THR A  80       1.323   2.672  -9.574  1.00 80.54           H  
ATOM    880 HG21 THR A  80      -1.289   0.869  -8.940  1.00 80.54           H  
ATOM    881 HG22 THR A  80      -1.987   1.636 -10.381  1.00 80.54           H  
ATOM    882 HG23 THR A  80      -2.526   2.119  -8.757  1.00 80.54           H  
ATOM    883  N   GLU A  81      -3.356   4.579  -9.852  1.00 82.24           N  
ATOM    884  CA  GLU A  81      -4.645   4.904  -9.235  1.00 82.24           C  
ATOM    885  C   GLU A  81      -5.347   3.631  -8.758  1.00 82.24           C  
ATOM    886  O   GLU A  81      -5.228   2.575  -9.381  1.00 82.24           O  
ATOM    887  CB  GLU A  81      -5.500   5.696 -10.228  1.00 82.24           C  
ATOM    888  CG  GLU A  81      -6.860   6.113  -9.649  1.00 82.24           C  
ATOM    889  CD  GLU A  81      -7.534   7.103 -10.593  1.00 82.24           C  
ATOM    890  OE1 GLU A  81      -8.512   6.756 -11.280  1.00 82.24           O  
ATOM    891  OE2 GLU A  81      -6.995   8.232 -10.691  1.00 82.24           O1-
ATOM    892  H   GLU A  81      -3.401   4.014 -10.688  1.00 82.24           H  
ATOM    893  HA  GLU A  81      -4.483   5.534  -8.360  1.00 82.24           H  
ATOM    894  HB2 GLU A  81      -4.942   6.590 -10.505  1.00 82.24           H  
ATOM    895  HB3 GLU A  81      -5.662   5.100 -11.126  1.00 82.24           H  
ATOM    896  HG2 GLU A  81      -6.706   6.589  -8.681  1.00 82.24           H  
ATOM    897  HG3 GLU A  81      -7.490   5.234  -9.511  1.00 82.24           H  
ATOM    898  N   PHE A  82      -6.041   3.717  -7.627  1.00 81.66           N  
ATOM    899  CA  PHE A  82      -6.763   2.602  -7.033  1.00 81.66           C  
ATOM    900  C   PHE A  82      -7.911   3.083  -6.147  1.00 81.66           C  
ATOM    901  O   PHE A  82      -7.839   4.119  -5.484  1.00 81.66           O  
ATOM    902  CB  PHE A  82      -5.796   1.695  -6.249  1.00 81.66           C  
ATOM    903  CG  PHE A  82      -4.882   2.417  -5.275  1.00 81.66           C  
ATOM    904  CD1 PHE A  82      -3.716   3.046  -5.750  1.00 81.66           C  
ATOM    905  CD2 PHE A  82      -5.191   2.471  -3.905  1.00 81.66           C  
ATOM    906  CE1 PHE A  82      -2.914   3.800  -4.884  1.00 81.66           C  
ATOM    907  CE2 PHE A  82      -4.338   3.158  -3.023  1.00 81.66           C  
ATOM    908  CZ  PHE A  82      -3.238   3.875  -3.521  1.00 81.66           C  
ATOM    909  H   PHE A  82      -6.085   4.600  -7.138  1.00 81.66           H  
ATOM    910  HA  PHE A  82      -7.204   2.016  -7.840  1.00 81.66           H  
ATOM    911  HB2 PHE A  82      -5.171   1.163  -6.966  1.00 81.66           H  
ATOM    912  HB3 PHE A  82      -6.374   0.943  -5.711  1.00 81.66           H  
ATOM    913  HD1 PHE A  82      -3.468   3.005  -6.800  1.00 81.66           H  
ATOM    914  HD2 PHE A  82      -6.087   1.990  -3.539  1.00 81.66           H  
ATOM    915  HE1 PHE A  82      -2.062   4.332  -5.280  1.00 81.66           H  
ATOM    916  HE2 PHE A  82      -4.543   3.162  -1.962  1.00 81.66           H  
ATOM    917  HZ  PHE A  82      -2.632   4.472  -2.856  1.00 81.66           H  
ATOM    918  N   ASP A  83      -8.950   2.261  -6.100  1.00 81.33           N  
ATOM    919  CA  ASP A  83     -10.129   2.462  -5.271  1.00 81.33           C  
ATOM    920  C   ASP A  83      -9.975   1.749  -3.928  1.00 81.33           C  
ATOM    921  O   ASP A  83      -9.552   0.590  -3.871  1.00 81.33           O  
ATOM    922  CB  ASP A  83     -11.352   1.941  -6.033  1.00 81.33           C  
ATOM    923  CG  ASP A  83     -11.706   2.813  -7.242  1.00 81.33           C  
ATOM    924  OD1 ASP A  83     -11.397   4.024  -7.199  1.00 81.33           O  
ATOM    925  OD2 ASP A  83     -12.292   2.251  -8.190  1.00 81.33           O1-
ATOM    926  H   ASP A  83      -8.961   1.456  -6.710  1.00 81.33           H  
ATOM    927  HA  ASP A  83     -10.269   3.526  -5.080  1.00 81.33           H  
ATOM    928  HB2 ASP A  83     -12.205   1.895  -5.356  1.00 81.33           H  
ATOM    929  HB3 ASP A  83     -11.154   0.922  -6.367  1.00 81.33           H  
ATOM    930  N   TRP A  84     -10.347   2.430  -2.844  1.00 80.52           N  
ATOM    931  CA  TRP A  84     -10.328   1.879  -1.492  1.00 80.52           C  
ATOM    932  C   TRP A  84     -11.629   2.181  -0.754  1.00 80.52           C  
ATOM    933  O   TRP A  84     -12.170   3.271  -0.889  1.00 80.52           O  
ATOM    934  CB  TRP A  84      -9.122   2.432  -0.721  1.00 80.52           C  
ATOM    935  CG  TRP A  84      -8.614   1.484   0.317  1.00 80.52           C  
ATOM    936  CD1 TRP A  84      -9.257   1.111   1.446  1.00 80.52           C  
ATOM    937  CD2 TRP A  84      -7.366   0.734   0.309  1.00 80.52           C  
ATOM    938  CE2 TRP A  84      -7.383  -0.170   1.410  1.00 80.52           C  
ATOM    939  CE3 TRP A  84      -6.212   0.742  -0.504  1.00 80.52           C  
ATOM    940  NE1 TRP A  84      -8.555   0.106   2.077  1.00 80.52           N  
ATOM    941  CZ2 TRP A  84      -6.339  -1.069   1.644  1.00 80.52           C  
ATOM    942  CZ3 TRP A  84      -5.118  -0.099  -0.222  1.00 80.52           C  
ATOM    943  CH2 TRP A  84      -5.186  -1.016   0.842  1.00 80.52           C  
ATOM    944  H   TRP A  84     -10.627   3.395  -2.946  1.00 80.52           H  
ATOM    945  HA  TRP A  84     -10.221   0.796  -1.555  1.00 80.52           H  
ATOM    946  HB2 TRP A  84      -9.378   3.386  -0.260  1.00 80.52           H  
ATOM    947  HB3 TRP A  84      -8.310   2.615  -1.425  1.00 80.52           H  
ATOM    948  HD1 TRP A  84     -10.206   1.503   1.779  1.00 80.52           H  
ATOM    949  HE1 TRP A  84      -8.885  -0.368   2.905  1.00 80.52           H  
ATOM    950  HE3 TRP A  84      -6.172   1.424  -1.340  1.00 80.52           H  
ATOM    951  HZ2 TRP A  84      -6.435  -1.804   2.430  1.00 80.52           H  
ATOM    952  HZ3 TRP A  84      -4.235  -0.061  -0.844  1.00 80.52           H  
ATOM    953  HH2 TRP A  84      -4.368  -1.697   1.025  1.00 80.52           H  
ATOM    954  N   TYR A  85     -12.113   1.257   0.074  1.00 78.84           N  
ATOM    955  CA  TYR A  85     -13.255   1.504   0.958  1.00 78.84           C  
ATOM    956  C   TYR A  85     -12.797   1.709   2.406  1.00 78.84           C  
ATOM    957  O   TYR A  85     -12.190   0.820   3.001  1.00 78.84           O  
ATOM    958  CB  TYR A  85     -14.287   0.384   0.810  1.00 78.84           C  
ATOM    959  CG  TYR A  85     -15.063   0.475  -0.491  1.00 78.84           C  
ATOM    960  CD1 TYR A  85     -16.285   1.175  -0.526  1.00 78.84           C  
ATOM    961  CD2 TYR A  85     -14.564  -0.126  -1.664  1.00 78.84           C  
ATOM    962  CE1 TYR A  85     -17.017   1.263  -1.724  1.00 78.84           C  
ATOM    963  CE2 TYR A  85     -15.288  -0.027  -2.868  1.00 78.84           C  
ATOM    964  CZ  TYR A  85     -16.517   0.660  -2.899  1.00 78.84           C  
ATOM    965  OH  TYR A  85     -17.220   0.743  -4.058  1.00 78.84           O  
ATOM    966  H   TYR A  85     -11.626   0.377   0.166  1.00 78.84           H  
ATOM    967  HA  TYR A  85     -13.760   2.417   0.644  1.00 78.84           H  
ATOM    968  HB2 TYR A  85     -13.794  -0.585   0.879  1.00 78.84           H  
ATOM    969  HB3 TYR A  85     -14.995   0.450   1.636  1.00 78.84           H  
ATOM    970  HD1 TYR A  85     -16.677   1.623   0.375  1.00 78.84           H  
ATOM    971  HD2 TYR A  85     -13.639  -0.682  -1.639  1.00 78.84           H  
ATOM    972  HE1 TYR A  85     -17.966   1.779  -1.738  1.00 78.84           H  
ATOM    973  HE2 TYR A  85     -14.931  -0.496  -3.773  1.00 78.84           H  
ATOM    974  HH  TYR A  85     -18.062   1.186  -3.937  1.00 78.84           H  
ATOM    975  N   LEU A  86     -13.069   2.888   2.970  1.00 83.62           N  
ATOM    976  CA  LEU A  86     -12.767   3.243   4.361  1.00 83.62           C  
ATOM    977  C   LEU A  86     -14.079   3.454   5.123  1.00 83.62           C  
ATOM    978  O   LEU A  86     -14.775   4.436   4.873  1.00 83.62           O  
ATOM    979  CB  LEU A  86     -11.887   4.510   4.408  1.00 83.62           C  
ATOM    980  CG  LEU A  86     -10.545   4.419   3.662  1.00 83.62           C  
ATOM    981  CD1 LEU A  86      -9.800   5.750   3.794  1.00 83.62           C  
ATOM    982  CD2 LEU A  86      -9.640   3.319   4.212  1.00 83.62           C  
ATOM    983  H   LEU A  86     -13.566   3.569   2.414  1.00 83.62           H  
ATOM    984  HA  LEU A  86     -12.228   2.430   4.847  1.00 83.62           H  
ATOM    985  HB2 LEU A  86     -11.692   4.750   5.453  1.00 83.62           H  
ATOM    986  HB3 LEU A  86     -12.452   5.336   3.976  1.00 83.62           H  
ATOM    987  HG  LEU A  86     -10.723   4.229   2.603  1.00 83.62           H  
ATOM    988 HD11 LEU A  86      -9.616   5.972   4.845  1.00 83.62           H  
ATOM    989 HD12 LEU A  86      -8.852   5.692   3.258  1.00 83.62           H  
ATOM    990 HD13 LEU A  86     -10.402   6.541   3.348  1.00 83.62           H  
ATOM    991 HD21 LEU A  86      -9.427   3.498   5.266  1.00 83.62           H  
ATOM    992 HD22 LEU A  86      -8.712   3.304   3.641  1.00 83.62           H  
ATOM    993 HD23 LEU A  86     -10.119   2.346   4.103  1.00 83.62           H  
ATOM    994  N   ASP A  87     -14.413   2.537   6.038  1.00 82.65           N  
ATOM    995  CA  ASP A  87     -15.707   2.496   6.748  1.00 82.65           C  
ATOM    996  C   ASP A  87     -16.900   2.665   5.769  1.00 82.65           C  
ATOM    997  O   ASP A  87     -17.670   3.624   5.855  1.00 82.65           O  
ATOM    998  CB  ASP A  87     -15.729   3.494   7.930  1.00 82.65           C  
ATOM    999  CG  ASP A  87     -14.715   3.238   9.064  1.00 82.65           C  
ATOM   1000  OD1 ASP A  87     -14.249   2.102   9.310  1.00 82.65           O  
ATOM   1001  OD2 ASP A  87     -14.334   4.205   9.764  1.00 82.65           O1-
ATOM   1002  H   ASP A  87     -13.783   1.762   6.186  1.00 82.65           H  
ATOM   1003  HA  ASP A  87     -15.817   1.500   7.177  1.00 82.65           H  
ATOM   1004  HB2 ASP A  87     -15.574   4.501   7.544  1.00 82.65           H  
ATOM   1005  HB3 ASP A  87     -16.723   3.467   8.378  1.00 82.65           H  
ATOM   1006  N   ASP A  88     -16.989   1.765   4.780  1.00 79.38           N  
ATOM   1007  CA  ASP A  88     -18.008   1.717   3.711  1.00 79.38           C  
ATOM   1008  C   ASP A  88     -18.053   2.927   2.761  1.00 79.38           C  
ATOM   1009  O   ASP A  88     -18.947   3.044   1.920  1.00 79.38           O  
ATOM   1010  CB  ASP A  88     -19.391   1.373   4.287  1.00 79.38           C  
ATOM   1011  CG  ASP A  88     -19.370   0.077   5.095  1.00 79.38           C  
ATOM   1012  OD1 ASP A  88     -18.719  -0.882   4.623  1.00 79.38           O  
ATOM   1013  OD2 ASP A  88     -19.986   0.066   6.183  1.00 79.38           O1-
ATOM   1014  H   ASP A  88     -16.389   0.954   4.841  1.00 79.38           H  
ATOM   1015  HA  ASP A  88     -17.736   0.876   3.074  1.00 79.38           H  
ATOM   1016  HB2 ASP A  88     -19.742   2.196   4.909  1.00 79.38           H  
ATOM   1017  HB3 ASP A  88     -20.101   1.246   3.469  1.00 79.38           H  
ATOM   1018  N   ARG A  89     -17.071   3.831   2.836  1.00 77.69           N  
ATOM   1019  CA  ARG A  89     -16.958   4.972   1.920  1.00 77.69           C  
ATOM   1020  C   ARG A  89     -15.872   4.733   0.892  1.00 77.69           C  
ATOM   1021  O   ARG A  89     -14.725   4.488   1.253  1.00 77.69           O  
ATOM   1022  CB  ARG A  89     -16.708   6.268   2.691  1.00 77.69           C  
ATOM   1023  CG  ARG A  89     -17.876   6.559   3.634  1.00 77.69           C  
ATOM   1024  CD  ARG A  89     -17.671   7.904   4.320  1.00 77.69           C  
ATOM   1025  NE  ARG A  89     -18.764   8.154   5.271  1.00 77.69           N  
ATOM   1026  CZ  ARG A  89     -18.959   9.248   5.976  1.00 77.69           C  
ATOM   1027  NH1 ARG A  89     -18.188  10.291   5.854  1.00 77.69           N1+
ATOM   1028  NH2 ARG A  89     -19.945   9.314   6.824  1.00 77.69           N  
ATOM   1029  H   ARG A  89     -16.398   3.734   3.583  1.00 77.69           H  
ATOM   1030  HA  ARG A  89     -17.897   5.085   1.378  1.00 77.69           H  
ATOM   1031  HB2 ARG A  89     -16.608   7.086   1.978  1.00 77.69           H  
ATOM   1032  HB3 ARG A  89     -15.782   6.190   3.260  1.00 77.69           H  
ATOM   1033  HG2 ARG A  89     -17.937   5.782   4.396  1.00 77.69           H  
ATOM   1034  HG3 ARG A  89     -18.808   6.577   3.069  1.00 77.69           H  
ATOM   1035  HD2 ARG A  89     -17.644   8.686   3.561  1.00 77.69           H  
ATOM   1036  HD3 ARG A  89     -16.720   7.879   4.853  1.00 77.69           H  
ATOM   1037  HE  ARG A  89     -19.365   7.363   5.453  1.00 77.69           H  
ATOM   1038 HH11 ARG A  89     -18.316  11.116   6.423  1.00 77.69           H  
ATOM   1039 HH12 ARG A  89     -17.471  10.267   5.143  1.00 77.69           H  
ATOM   1040 HH21 ARG A  89     -20.090  10.142   7.384  1.00 77.69           H  
ATOM   1041 HH22 ARG A  89     -20.544   8.510   6.941  1.00 77.69           H  
ATOM   1042  N   LEU A  90     -16.236   4.870  -0.381  1.00 82.55           N  
ATOM   1043  CA  LEU A  90     -15.275   4.843  -1.474  1.00 82.55           C  
ATOM   1044  C   LEU A  90     -14.360   6.074  -1.399  1.00 82.55           C  
ATOM   1045  O   LEU A  90     -14.812   7.220  -1.445  1.00 82.55           O  
ATOM   1046  CB  LEU A  90     -16.019   4.749  -2.818  1.00 82.55           C  
ATOM   1047  CG  LEU A  90     -15.086   4.716  -4.043  1.00 82.55           C  
ATOM   1048  CD1 LEU A  90     -14.177   3.492  -4.063  1.00 82.55           C  
ATOM   1049  CD2 LEU A  90     -15.916   4.709  -5.324  1.00 82.55           C  
ATOM   1050  H   LEU A  90     -17.207   5.047  -0.595  1.00 82.55           H  
ATOM   1051  HA  LEU A  90     -14.665   3.947  -1.358  1.00 82.55           H  
ATOM   1052  HB2 LEU A  90     -16.679   5.612  -2.911  1.00 82.55           H  
ATOM   1053  HB3 LEU A  90     -16.633   3.848  -2.822  1.00 82.55           H  
ATOM   1054  HG  LEU A  90     -14.465   5.613  -4.049  1.00 82.55           H  
ATOM   1055 HD11 LEU A  90     -13.500   3.490  -3.209  1.00 82.55           H  
ATOM   1056 HD12 LEU A  90     -13.577   3.537  -4.972  1.00 82.55           H  
ATOM   1057 HD13 LEU A  90     -14.766   2.576  -4.071  1.00 82.55           H  
ATOM   1058 HD21 LEU A  90     -16.525   3.807  -5.371  1.00 82.55           H  
ATOM   1059 HD22 LEU A  90     -15.250   4.726  -6.186  1.00 82.55           H  
ATOM   1060 HD23 LEU A  90     -16.557   5.591  -5.360  1.00 82.55           H  
ATOM   1061  N   THR A  91     -13.065   5.813  -1.331  1.00 83.77           N  
ATOM   1062  CA  THR A  91     -11.977   6.774  -1.416  1.00 83.77           C  
ATOM   1063  C   THR A  91     -11.098   6.371  -2.594  1.00 83.77           C  
ATOM   1064  O   THR A  91     -10.423   5.344  -2.561  1.00 83.77           O  
ATOM   1065  CB  THR A  91     -11.160   6.804  -0.112  1.00 83.77           C  
ATOM   1066  CG2 THR A  91     -10.031   7.832  -0.175  1.00 83.77           C  
ATOM   1067  OG1 THR A  91     -11.951   7.179   0.997  1.00 83.77           O  
ATOM   1068  H   THR A  91     -12.797   4.844  -1.234  1.00 83.77           H  
ATOM   1069  HA  THR A  91     -12.379   7.772  -1.592  1.00 83.77           H  
ATOM   1070  HB  THR A  91     -10.738   5.816   0.074  1.00 83.77           H  
ATOM   1071  HG1 THR A  91     -12.118   8.123   0.954  1.00 83.77           H  
ATOM   1072 HG21 THR A  91     -10.435   8.832  -0.328  1.00 83.77           H  
ATOM   1073 HG22 THR A  91      -9.471   7.802   0.760  1.00 83.77           H  
ATOM   1074 HG23 THR A  91      -9.351   7.589  -0.991  1.00 83.77           H  
ATOM   1075  N   VAL A  92     -11.083   7.208  -3.629  1.00 82.90           N  
ATOM   1076  CA  VAL A  92     -10.144   7.064  -4.746  1.00 82.90           C  
ATOM   1077  C   VAL A  92      -8.789   7.614  -4.312  1.00 82.90           C  
ATOM   1078  O   VAL A  92      -8.700   8.736  -3.792  1.00 82.90           O  
ATOM   1079  CB  VAL A  92     -10.645   7.761  -6.023  1.00 82.90           C  
ATOM   1080  CG1 VAL A  92      -9.733   7.438  -7.212  1.00 82.90           C  
ATOM   1081  CG2 VAL A  92     -12.080   7.340  -6.366  1.00 82.90           C  
ATOM   1082  H   VAL A  92     -11.709   8.001  -3.633  1.00 82.90           H  
ATOM   1083  HA  VAL A  92     -10.035   6.005  -4.979  1.00 82.90           H  
ATOM   1084  HB  VAL A  92     -10.640   8.839  -5.866  1.00 82.90           H  
ATOM   1085 HG11 VAL A  92      -9.713   6.361  -7.380  1.00 82.90           H  
ATOM   1086 HG12 VAL A  92     -10.111   7.916  -8.115  1.00 82.90           H  
ATOM   1087 HG13 VAL A  92      -8.717   7.792  -7.035  1.00 82.90           H  
ATOM   1088 HG21 VAL A  92     -12.781   7.691  -5.609  1.00 82.90           H  
ATOM   1089 HG22 VAL A  92     -12.142   6.254  -6.432  1.00 82.90           H  
ATOM   1090 HG23 VAL A  92     -12.369   7.759  -7.330  1.00 82.90           H  
ATOM   1091  N   LEU A  93      -7.745   6.816  -4.508  1.00 85.98           N  
ATOM   1092  CA  LEU A  93      -6.367   7.131  -4.164  1.00 85.98           C  
ATOM   1093  C   LEU A  93      -5.512   7.096  -5.431  1.00 85.98           C  
ATOM   1094  O   LEU A  93      -5.545   6.138  -6.198  1.00 85.98           O  
ATOM   1095  CB  LEU A  93      -5.864   6.124  -3.114  1.00 85.98           C  
ATOM   1096  CG  LEU A  93      -6.623   6.123  -1.773  1.00 85.98           C  
ATOM   1097  CD1 LEU A  93      -6.079   5.059  -0.821  1.00 85.98           C  
ATOM   1098  CD2 LEU A  93      -6.505   7.467  -1.067  1.00 85.98           C  
ATOM   1099  H   LEU A  93      -7.907   5.918  -4.940  1.00 85.98           H  
ATOM   1100  HA  LEU A  93      -6.307   8.138  -3.750  1.00 85.98           H  
ATOM   1101  HB2 LEU A  93      -4.807   6.314  -2.925  1.00 85.98           H  
ATOM   1102  HB3 LEU A  93      -5.962   5.132  -3.553  1.00 85.98           H  
ATOM   1103  HG  LEU A  93      -7.679   5.914  -1.944  1.00 85.98           H  
ATOM   1104 HD11 LEU A  93      -6.540   5.160   0.161  1.00 85.98           H  
ATOM   1105 HD12 LEU A  93      -4.995   5.142  -0.734  1.00 85.98           H  
ATOM   1106 HD13 LEU A  93      -6.355   4.079  -1.210  1.00 85.98           H  
ATOM   1107 HD21 LEU A  93      -5.455   7.730  -0.939  1.00 85.98           H  
ATOM   1108 HD22 LEU A  93      -7.009   8.219  -1.675  1.00 85.98           H  
ATOM   1109 HD23 LEU A  93      -6.998   7.422  -0.095  1.00 85.98           H  
ATOM   1110  N   ARG A  94      -4.709   8.137  -5.641  1.00 84.24           N  
ATOM   1111  CA  ARG A  94      -3.745   8.213  -6.740  1.00 84.24           C  
ATOM   1112  C   ARG A  94      -2.358   8.478  -6.184  1.00 84.24           C  
ATOM   1113  O   ARG A  94      -2.139   9.476  -5.499  1.00 84.24           O  
ATOM   1114  CB  ARG A  94      -4.214   9.255  -7.767  1.00 84.24           C  
ATOM   1115  CG  ARG A  94      -3.244   9.361  -8.954  1.00 84.24           C  
ATOM   1116  CD  ARG A  94      -3.699  10.395  -9.990  1.00 84.24           C  
ATOM   1117  NE  ARG A  94      -4.814   9.916 -10.828  1.00 84.24           N  
ATOM   1118  CZ  ARG A  94      -5.265  10.450 -11.946  1.00 84.24           C  
ATOM   1119  NH1 ARG A  94      -4.815  11.585 -12.401  1.00 84.24           N1+
ATOM   1120  NH2 ARG A  94      -6.197   9.855 -12.623  1.00 84.24           N  
ATOM   1121  H   ARG A  94      -4.757   8.907  -4.988  1.00 84.24           H  
ATOM   1122  HA  ARG A  94      -3.705   7.249  -7.246  1.00 84.24           H  
ATOM   1123  HB2 ARG A  94      -4.304  10.229  -7.285  1.00 84.24           H  
ATOM   1124  HB3 ARG A  94      -5.197   8.963  -8.137  1.00 84.24           H  
ATOM   1125  HG2 ARG A  94      -2.267   9.673  -8.585  1.00 84.24           H  
ATOM   1126  HG3 ARG A  94      -3.135   8.388  -9.432  1.00 84.24           H  
ATOM   1127  HD2 ARG A  94      -2.846  10.607 -10.635  1.00 84.24           H  
ATOM   1128  HD3 ARG A  94      -3.987  11.313  -9.478  1.00 84.24           H  
ATOM   1129  HE  ARG A  94      -5.349   9.115 -10.526  1.00 84.24           H  
ATOM   1130 HH11 ARG A  94      -4.097  12.058 -11.871  1.00 84.24           H  
ATOM   1131 HH12 ARG A  94      -5.176  11.944 -13.274  1.00 84.24           H  
ATOM   1132 HH21 ARG A  94      -6.622  10.231 -13.458  1.00 84.24           H  
ATOM   1133 HH22 ARG A  94      -6.642   9.084 -12.146  1.00 84.24           H  
ATOM   1134  N   LEU A  95      -1.409   7.611  -6.512  1.00 84.77           N  
ATOM   1135  CA  LEU A  95       0.003   7.849  -6.250  1.00 84.77           C  
ATOM   1136  C   LEU A  95       0.583   8.773  -7.310  1.00 84.77           C  
ATOM   1137  O   LEU A  95       0.406   8.562  -8.508  1.00 84.77           O  
ATOM   1138  CB  LEU A  95       0.775   6.527  -6.248  1.00 84.77           C  
ATOM   1139  CG  LEU A  95       0.675   5.733  -4.941  1.00 84.77           C  
ATOM   1140  CD1 LEU A  95       1.336   4.388  -5.222  1.00 84.77           C  
ATOM   1141  CD2 LEU A  95       1.408   6.419  -3.787  1.00 84.77           C  
ATOM   1142  H   LEU A  95      -1.658   6.827  -7.098  1.00 84.77           H  
ATOM   1143  HA  LEU A  95       0.115   8.341  -5.284  1.00 84.77           H  
ATOM   1144  HB2 LEU A  95       1.828   6.739  -6.430  1.00 84.77           H  
ATOM   1145  HB3 LEU A  95       0.420   5.914  -7.076  1.00 84.77           H  
ATOM   1146  HG  LEU A  95      -0.367   5.583  -4.661  1.00 84.77           H  
ATOM   1147 HD11 LEU A  95       1.519   3.840  -4.298  1.00 84.77           H  
ATOM   1148 HD12 LEU A  95       0.700   3.802  -5.885  1.00 84.77           H  
ATOM   1149 HD13 LEU A  95       2.296   4.536  -5.717  1.00 84.77           H  
ATOM   1150 HD21 LEU A  95       1.326   5.821  -2.879  1.00 84.77           H  
ATOM   1151 HD22 LEU A  95       2.465   6.526  -4.031  1.00 84.77           H  
ATOM   1152 HD23 LEU A  95       0.988   7.404  -3.583  1.00 84.77           H  
ATOM   1153  N   ARG A  96       1.340   9.772  -6.879  1.00 84.36           N  
ATOM   1154  CA  ARG A  96       2.179  10.572  -7.772  1.00 84.36           C  
ATOM   1155  C   ARG A  96       3.513   9.873  -8.033  1.00 84.36           C  
ATOM   1156  O   ARG A  96       3.854   8.881  -7.394  1.00 84.36           O  
ATOM   1157  CB  ARG A  96       2.360  11.957  -7.150  1.00 84.36           C  
ATOM   1158  CG  ARG A  96       1.041  12.731  -7.065  1.00 84.36           C  
ATOM   1159  CD  ARG A  96       1.283  14.158  -6.566  1.00 84.36           C  
ATOM   1160  NE  ARG A  96       1.815  15.044  -7.614  1.00 84.36           N  
ATOM   1161  CZ  ARG A  96       1.741  16.361  -7.603  1.00 84.36           C  
ATOM   1162  NH1 ARG A  96       1.105  17.005  -6.664  1.00 84.36           N1+
ATOM   1163  NH2 ARG A  96       2.310  17.059  -8.544  1.00 84.36           N  
ATOM   1164  H   ARG A  96       1.418   9.913  -5.882  1.00 84.36           H  
ATOM   1165  HA  ARG A  96       1.682  10.675  -8.736  1.00 84.36           H  
ATOM   1166  HB2 ARG A  96       2.728  11.815  -6.134  1.00 84.36           H  
ATOM   1167  HB3 ARG A  96       3.086  12.532  -7.724  1.00 84.36           H  
ATOM   1168  HG2 ARG A  96       0.551  12.757  -8.038  1.00 84.36           H  
ATOM   1169  HG3 ARG A  96       0.386  12.226  -6.355  1.00 84.36           H  
ATOM   1170  HD2 ARG A  96       0.347  14.549  -6.167  1.00 84.36           H  
ATOM   1171  HD3 ARG A  96       2.008  14.148  -5.753  1.00 84.36           H  
ATOM   1172  HE  ARG A  96       2.389  14.612  -8.325  1.00 84.36           H  
ATOM   1173 HH11 ARG A  96       1.103  18.015  -6.631  1.00 84.36           H  
ATOM   1174 HH12 ARG A  96       0.759  16.467  -5.883  1.00 84.36           H  
ATOM   1175 HH21 ARG A  96       2.282  18.068  -8.510  1.00 84.36           H  
ATOM   1176 HH22 ARG A  96       2.858  16.591  -9.252  1.00 84.36           H  
ATOM   1177  N   SER A  97       4.288  10.424  -8.966  1.00 83.39           N  
ATOM   1178  CA  SER A  97       5.648   9.971  -9.300  1.00 83.39           C  
ATOM   1179  C   SER A  97       6.629  10.033  -8.119  1.00 83.39           C  
ATOM   1180  O   SER A  97       7.646   9.348  -8.114  1.00 83.39           O  
ATOM   1181  CB  SER A  97       6.189  10.822 -10.450  1.00 83.39           C  
ATOM   1182  OG  SER A  97       6.118  12.200 -10.120  1.00 83.39           O  
ATOM   1183  H   SER A  97       3.960  11.255  -9.436  1.00 83.39           H  
ATOM   1184  HA  SER A  97       5.607   8.943  -9.661  1.00 83.39           H  
ATOM   1185  HB2 SER A  97       7.219  10.542 -10.669  1.00 83.39           H  
ATOM   1186  HB3 SER A  97       5.583  10.640 -11.337  1.00 83.39           H  
ATOM   1187  HG  SER A  97       6.913  12.439  -9.637  1.00 83.39           H  
ATOM   1188  N   ASP A  98       6.345  10.871  -7.122  1.00 84.71           N  
ATOM   1189  CA  ASP A  98       7.122  11.011  -5.888  1.00 84.71           C  
ATOM   1190  C   ASP A  98       6.590  10.140  -4.735  1.00 84.71           C  
ATOM   1191  O   ASP A  98       7.060  10.276  -3.610  1.00 84.71           O  
ATOM   1192  CB  ASP A  98       7.210  12.500  -5.508  1.00 84.71           C  
ATOM   1193  CG  ASP A  98       5.860  13.137  -5.159  1.00 84.71           C  
ATOM   1194  OD1 ASP A  98       4.824  12.438  -5.240  1.00 84.71           O  
ATOM   1195  OD2 ASP A  98       5.831  14.350  -4.883  1.00 84.71           O1-
ATOM   1196  H   ASP A  98       5.479  11.389  -7.148  1.00 84.71           H  
ATOM   1197  HA  ASP A  98       8.139  10.670  -6.079  1.00 84.71           H  
ATOM   1198  HB2 ASP A  98       7.882  12.609  -4.657  1.00 84.71           H  
ATOM   1199  HB3 ASP A  98       7.649  13.046  -6.344  1.00 84.71           H  
ATOM   1200  N   CYS A  99       5.643   9.238  -5.019  1.00 83.82           N  
ATOM   1201  CA  CYS A  99       4.911   8.415  -4.056  1.00 83.82           C  
ATOM   1202  C   CYS A  99       3.998   9.177  -3.087  1.00 83.82           C  
ATOM   1203  O   CYS A  99       3.403   8.551  -2.213  1.00 83.82           O  
ATOM   1204  CB  CYS A  99       5.849   7.445  -3.325  1.00 83.82           C  
ATOM   1205  SG  CYS A  99       6.785   6.330  -4.394  1.00 83.82           S  
ATOM   1206  H   CYS A  99       5.336   9.169  -5.978  1.00 83.82           H  
ATOM   1207  HA  CYS A  99       4.231   7.803  -4.650  1.00 83.82           H  
ATOM   1208  HB2 CYS A  99       5.258   6.834  -2.643  1.00 83.82           H  
ATOM   1209  HB3 CYS A  99       6.549   8.015  -2.714  1.00 83.82           H  
ATOM   1210  N   SER A 100       3.809  10.491  -3.245  1.00 86.03           N  
ATOM   1211  CA  SER A 100       2.783  11.189  -2.472  1.00 86.03           C  
ATOM   1212  C   SER A 100       1.386  10.730  -2.900  1.00 86.03           C  
ATOM   1213  O   SER A 100       1.118  10.465  -4.078  1.00 86.03           O  
ATOM   1214  CB  SER A 100       2.941  12.707  -2.535  1.00 86.03           C  
ATOM   1215  OG  SER A 100       2.750  13.184  -3.840  1.00 86.03           O  
ATOM   1216  H   SER A 100       4.296  10.989  -3.976  1.00 86.03           H  
ATOM   1217  HA  SER A 100       2.916  10.907  -1.428  1.00 86.03           H  
ATOM   1218  HB2 SER A 100       2.205  13.168  -1.877  1.00 86.03           H  
ATOM   1219  HB3 SER A 100       3.938  12.983  -2.192  1.00 86.03           H  
ATOM   1220  HG  SER A 100       3.546  12.982  -4.337  1.00 86.03           H  
ATOM   1221  N   VAL A 101       0.490  10.608  -1.921  1.00 87.35           N  
ATOM   1222  CA  VAL A 101      -0.881  10.149  -2.149  1.00 87.35           C  
ATOM   1223  C   VAL A 101      -1.786  11.355  -2.340  1.00 87.35           C  
ATOM   1224  O   VAL A 101      -1.898  12.213  -1.466  1.00 87.35           O  
ATOM   1225  CB  VAL A 101      -1.384   9.241  -1.014  1.00 87.35           C  
ATOM   1226  CG1 VAL A 101      -2.810   8.763  -1.309  1.00 87.35           C  
ATOM   1227  CG2 VAL A 101      -0.499   8.000  -0.859  1.00 87.35           C  
ATOM   1228  H   VAL A 101       0.766  10.837  -0.977  1.00 87.35           H  
ATOM   1229  HA  VAL A 101      -0.908   9.556  -3.063  1.00 87.35           H  
ATOM   1230  HB  VAL A 101      -1.378   9.792  -0.073  1.00 87.35           H  
ATOM   1231 HG11 VAL A 101      -3.509   9.595  -1.238  1.00 87.35           H  
ATOM   1232 HG12 VAL A 101      -3.104   8.006  -0.581  1.00 87.35           H  
ATOM   1233 HG13 VAL A 101      -2.865   8.328  -2.307  1.00 87.35           H  
ATOM   1234 HG21 VAL A 101       0.544   8.297  -0.753  1.00 87.35           H  
ATOM   1235 HG22 VAL A 101      -0.789   7.443   0.032  1.00 87.35           H  
ATOM   1236 HG23 VAL A 101      -0.598   7.354  -1.731  1.00 87.35           H  
ATOM   1237  N   ILE A 102      -2.468  11.396  -3.477  1.00 84.76           N  
ATOM   1238  CA  ILE A 102      -3.636  12.241  -3.691  1.00 84.76           C  
ATOM   1239  C   ILE A 102      -4.855  11.406  -3.315  1.00 84.76           C  
ATOM   1240  O   ILE A 102      -5.071  10.331  -3.872  1.00 84.76           O  
ATOM   1241  CB  ILE A 102      -3.706  12.737  -5.148  1.00 84.76           C  
ATOM   1242  CG1 ILE A 102      -2.445  13.546  -5.532  1.00 84.76           C  
ATOM   1243  CG2 ILE A 102      -4.975  13.592  -5.346  1.00 84.76           C  
ATOM   1244  CD1 ILE A 102      -2.378  13.864  -7.033  1.00 84.76           C  
ATOM   1245  H   ILE A 102      -2.300  10.664  -4.153  1.00 84.76           H  
ATOM   1246  HA  ILE A 102      -3.585  13.110  -3.035  1.00 84.76           H  
ATOM   1247  HB  ILE A 102      -3.769  11.867  -5.802  1.00 84.76           H  
ATOM   1248 HG12 ILE A 102      -2.422  14.477  -4.966  1.00 84.76           H  
ATOM   1249 HG13 ILE A 102      -1.551  12.976  -5.280  1.00 84.76           H  
ATOM   1250 HG21 ILE A 102      -4.930  14.487  -4.725  1.00 84.76           H  
ATOM   1251 HG22 ILE A 102      -5.089  13.881  -6.391  1.00 84.76           H  
ATOM   1252 HG23 ILE A 102      -5.868  13.024  -5.085  1.00 84.76           H  
ATOM   1253 HD11 ILE A 102      -1.464  14.412  -7.263  1.00 84.76           H  
ATOM   1254 HD12 ILE A 102      -2.390  12.937  -7.606  1.00 84.76           H  
ATOM   1255 HD13 ILE A 102      -3.216  14.492  -7.336  1.00 84.76           H  
ATOM   1256  N   SER A 103      -5.658  11.905  -2.385  1.00 83.67           N  
ATOM   1257  CA  SER A 103      -6.896  11.261  -1.957  1.00 83.67           C  
ATOM   1258  C   SER A 103      -8.053  12.246  -1.989  1.00 83.67           C  
ATOM   1259  O   SER A 103      -7.866  13.437  -1.734  1.00 83.67           O  
ATOM   1260  CB  SER A 103      -6.733  10.675  -0.551  1.00 83.67           C  
ATOM   1261  OG  SER A 103      -6.512  11.684   0.412  1.00 83.67           O  
ATOM   1262  H   SER A 103      -5.418  12.779  -1.940  1.00 83.67           H  
ATOM   1263  HA  SER A 103      -7.137  10.441  -2.634  1.00 83.67           H  
ATOM   1264  HB2 SER A 103      -5.878   9.999  -0.543  1.00 83.67           H  
ATOM   1265  HB3 SER A 103      -7.632  10.118  -0.285  1.00 83.67           H  
ATOM   1266  HG  SER A 103      -7.211  12.338   0.336  1.00 83.67           H  
ATOM   1267  N   GLY A 104      -9.258  11.733  -2.236  1.00 81.70           N  
ATOM   1268  CA  GLY A 104     -10.492  12.464  -1.960  1.00 81.70           C  
ATOM   1269  C   GLY A 104     -10.758  12.602  -0.455  1.00 81.70           C  
ATOM   1270  O   GLY A 104      -9.850  12.775   0.360  1.00 81.70           O  
ATOM   1271  H   GLY A 104      -9.314  10.764  -2.516  1.00 81.70           H  
ATOM   1272  HA2 GLY A 104     -10.435  13.462  -2.394  1.00 81.70           H  
ATOM   1273  HA3 GLY A 104     -11.324  11.935  -2.426  1.00 81.70           H  
ATOM   1274  N   TYR A 105     -12.027  12.500  -0.066  1.00 83.91           N  
ATOM   1275  CA  TYR A 105     -12.403  12.501   1.344  1.00 83.91           C  
ATOM   1276  C   TYR A 105     -11.853  11.258   2.062  1.00 83.91           C  
ATOM   1277  O   TYR A 105     -12.164  10.124   1.692  1.00 83.91           O  
ATOM   1278  CB  TYR A 105     -13.926  12.600   1.468  1.00 83.91           C  
ATOM   1279  CG  TYR A 105     -14.419  12.563   2.899  1.00 83.91           C  
ATOM   1280  CD1 TYR A 105     -14.869  11.349   3.446  1.00 83.91           C  
ATOM   1281  CD2 TYR A 105     -14.396  13.728   3.690  1.00 83.91           C  
ATOM   1282  CE1 TYR A 105     -15.318  11.304   4.776  1.00 83.91           C  
ATOM   1283  CE2 TYR A 105     -14.856  13.690   5.020  1.00 83.91           C  
ATOM   1284  CZ  TYR A 105     -15.330  12.476   5.561  1.00 83.91           C  
ATOM   1285  OH  TYR A 105     -15.808  12.433   6.833  1.00 83.91           O  
ATOM   1286  H   TYR A 105     -12.740  12.307  -0.755  1.00 83.91           H  
ATOM   1287  HA  TYR A 105     -11.971  13.384   1.814  1.00 83.91           H  
ATOM   1288  HB2 TYR A 105     -14.382  11.779   0.915  1.00 83.91           H  
ATOM   1289  HB3 TYR A 105     -14.259  13.531   1.007  1.00 83.91           H  
ATOM   1290  HD1 TYR A 105     -14.839  10.449   2.850  1.00 83.91           H  
ATOM   1291  HD2 TYR A 105     -14.037  14.655   3.268  1.00 83.91           H  
ATOM   1292  HE1 TYR A 105     -15.613  10.358   5.205  1.00 83.91           H  
ATOM   1293  HE2 TYR A 105     -14.852  14.591   5.616  1.00 83.91           H  
ATOM   1294  HH  TYR A 105     -15.757  13.297   7.248  1.00 83.91           H  
ATOM   1295  N   VAL A 106     -11.073  11.491   3.118  1.00 86.55           N  
ATOM   1296  CA  VAL A 106     -10.610  10.462   4.055  1.00 86.55           C  
ATOM   1297  C   VAL A 106     -11.326  10.699   5.391  1.00 86.55           C  
ATOM   1298  O   VAL A 106     -11.079  11.728   6.032  1.00 86.55           O  
ATOM   1299  CB  VAL A 106      -9.075  10.486   4.200  1.00 86.55           C  
ATOM   1300  CG1 VAL A 106      -8.594   9.415   5.185  1.00 86.55           C  
ATOM   1301  CG2 VAL A 106      -8.390  10.215   2.855  1.00 86.55           C  
ATOM   1302  H   VAL A 106     -10.817  12.447   3.318  1.00 86.55           H  
ATOM   1303  HA  VAL A 106     -10.868   9.479   3.661  1.00 86.55           H  
ATOM   1304  HB  VAL A 106      -8.758  11.464   4.561  1.00 86.55           H  
ATOM   1305 HG11 VAL A 106      -8.918   8.428   4.856  1.00 86.55           H  
ATOM   1306 HG12 VAL A 106      -8.994   9.618   6.179  1.00 86.55           H  
ATOM   1307 HG13 VAL A 106      -7.506   9.433   5.250  1.00 86.55           H  
ATOM   1308 HG21 VAL A 106      -8.685   9.238   2.473  1.00 86.55           H  
ATOM   1309 HG22 VAL A 106      -7.307  10.240   2.974  1.00 86.55           H  
ATOM   1310 HG23 VAL A 106      -8.667  10.979   2.129  1.00 86.55           H  
ATOM   1311  N   PRO A 107     -12.246   9.812   5.820  1.00 82.17           N  
ATOM   1312  CA  PRO A 107     -12.945   9.981   7.090  1.00 82.17           C  
ATOM   1313  C   PRO A 107     -11.962   9.930   8.261  1.00 82.17           C  
ATOM   1314  O   PRO A 107     -11.064   9.097   8.289  1.00 82.17           O  
ATOM   1315  CB  PRO A 107     -13.971   8.843   7.174  1.00 82.17           C  
ATOM   1316  CG  PRO A 107     -13.474   7.793   6.177  1.00 82.17           C  
ATOM   1317  CD  PRO A 107     -12.660   8.582   5.154  1.00 82.17           C  
ATOM   1318  HA  PRO A 107     -13.463  10.940   7.101  1.00 82.17           H  
ATOM   1319  HB2 PRO A 107     -14.956   9.200   6.873  1.00 82.17           H  
ATOM   1320  HB3 PRO A 107     -14.037   8.424   8.178  1.00 82.17           H  
ATOM   1321  HG2 PRO A 107     -12.818   7.085   6.683  1.00 82.17           H  
ATOM   1322  HG3 PRO A 107     -14.300   7.261   5.707  1.00 82.17           H  
ATOM   1323  HD2 PRO A 107     -11.801   7.987   4.844  1.00 82.17           H  
ATOM   1324  HD3 PRO A 107     -13.281   8.822   4.291  1.00 82.17           H  
ATOM   1325  N   LYS A 108     -12.155  10.755   9.294  1.00 84.74           N  
ATOM   1326  CA  LYS A 108     -11.463  10.519  10.573  1.00 84.74           C  
ATOM   1327  C   LYS A 108     -11.972   9.200  11.183  1.00 84.74           C  
ATOM   1328  O   LYS A 108     -13.172   8.952  11.099  1.00 84.74           O  
ATOM   1329  CB  LYS A 108     -11.655  11.692  11.543  1.00 84.74           C  
ATOM   1330  CG  LYS A 108     -10.860  12.933  11.111  1.00 84.74           C  
ATOM   1331  CD  LYS A 108     -10.963  14.034  12.175  1.00 84.74           C  
ATOM   1332  CE  LYS A 108     -10.143  15.260  11.756  1.00 84.74           C  
ATOM   1333  NZ  LYS A 108     -10.226  16.348  12.765  1.00 84.74           N1+
ATOM   1334  H   LYS A 108     -12.944  11.384   9.262  1.00 84.74           H  
ATOM   1335  HA  LYS A 108     -10.400  10.406  10.356  1.00 84.74           H  
ATOM   1336  HB2 LYS A 108     -11.308  11.386  12.530  1.00 84.74           H  
ATOM   1337  HB3 LYS A 108     -12.715  11.935  11.617  1.00 84.74           H  
ATOM   1338  HG2 LYS A 108     -11.249  13.305  10.163  1.00 84.74           H  
ATOM   1339  HG3 LYS A 108      -9.813  12.661  10.980  1.00 84.74           H  
ATOM   1340  HD2 LYS A 108     -10.587  13.651  13.124  1.00 84.74           H  
ATOM   1341  HD3 LYS A 108     -12.009  14.315  12.295  1.00 84.74           H  
ATOM   1342  HE2 LYS A 108     -10.513  15.612  10.793  1.00 84.74           H  
ATOM   1343  HE3 LYS A 108      -9.106  14.954  11.617  1.00 84.74           H  
ATOM   1344  HZ1 LYS A 108     -11.182  16.649  12.885  1.00 84.74           H  
ATOM   1345  HZ2 LYS A 108      -9.874  16.036  13.659  1.00 84.74           H  
ATOM   1346  HZ3 LYS A 108      -9.681  17.146  12.471  1.00 84.74           H  
ATOM   1347  N   PRO A 109     -11.113   8.380  11.818  1.00 85.47           N  
ATOM   1348  CA  PRO A 109      -9.715   8.640  12.183  1.00 85.47           C  
ATOM   1349  C   PRO A 109      -8.685   8.079  11.180  1.00 85.47           C  
ATOM   1350  O   PRO A 109      -7.551   7.787  11.567  1.00 85.47           O  
ATOM   1351  CB  PRO A 109      -9.593   8.002  13.571  1.00 85.47           C  
ATOM   1352  CG  PRO A 109     -10.429   6.734  13.412  1.00 85.47           C  
ATOM   1353  CD  PRO A 109     -11.568   7.167  12.488  1.00 85.47           C  
ATOM   1354  HA  PRO A 109      -9.534   9.711  12.279  1.00 85.47           H  
ATOM   1355  HB2 PRO A 109      -8.565   7.781  13.861  1.00 85.47           H  
ATOM   1356  HB3 PRO A 109     -10.057   8.652  14.313  1.00 85.47           H  
ATOM   1357  HG2 PRO A 109      -9.829   5.969  12.920  1.00 85.47           H  
ATOM   1358  HG3 PRO A 109     -10.801   6.373  14.371  1.00 85.47           H  
ATOM   1359  HD2 PRO A 109     -12.456   7.385  13.081  1.00 85.47           H  
ATOM   1360  HD3 PRO A 109     -11.791   6.385  11.762  1.00 85.47           H  
ATOM   1361  N   TRP A 110      -9.069   7.889   9.918  1.00 85.47           N  
ATOM   1362  CA  TRP A 110      -8.192   7.322   8.901  1.00 85.47           C  
ATOM   1363  C   TRP A 110      -7.146   8.322   8.413  1.00 85.47           C  
ATOM   1364  O   TRP A 110      -7.379   9.532   8.350  1.00 85.47           O  
ATOM   1365  CB  TRP A 110      -9.003   6.745   7.740  1.00 85.47           C  
ATOM   1366  CG  TRP A 110      -9.954   5.663   8.131  1.00 85.47           C  
ATOM   1367  CD1 TRP A 110     -11.228   5.818   8.553  1.00 85.47           C  
ATOM   1368  CD2 TRP A 110      -9.711   4.228   8.124  1.00 85.47           C  
ATOM   1369  CE2 TRP A 110     -10.922   3.561   8.468  1.00 85.47           C  
ATOM   1370  CE3 TRP A 110      -8.587   3.427   7.835  1.00 85.47           C  
ATOM   1371  NE1 TRP A 110     -11.796   4.582   8.766  1.00 85.47           N  
ATOM   1372  CZ2 TRP A 110     -11.032   2.164   8.450  1.00 85.47           C  
ATOM   1373  CZ3 TRP A 110      -8.684   2.022   7.832  1.00 85.47           C  
ATOM   1374  CH2 TRP A 110      -9.906   1.392   8.122  1.00 85.47           C  
ATOM   1375  H   TRP A 110      -9.984   8.177   9.603  1.00 85.47           H  
ATOM   1376  HA  TRP A 110      -7.665   6.484   9.357  1.00 85.47           H  
ATOM   1377  HB2 TRP A 110      -9.548   7.536   7.224  1.00 85.47           H  
ATOM   1378  HB3 TRP A 110      -8.306   6.326   7.014  1.00 85.47           H  
ATOM   1379  HD1 TRP A 110     -11.741   6.762   8.664  1.00 85.47           H  
ATOM   1380  HE1 TRP A 110     -12.761   4.460   9.039  1.00 85.47           H  
ATOM   1381  HE3 TRP A 110      -7.652   3.908   7.588  1.00 85.47           H  
ATOM   1382  HZ2 TRP A 110     -11.981   1.683   8.635  1.00 85.47           H  
ATOM   1383  HZ3 TRP A 110      -7.827   1.418   7.575  1.00 85.47           H  
ATOM   1384  HH2 TRP A 110      -9.980   0.316   8.067  1.00 85.47           H  
ATOM   1385  N   LYS A 111      -5.978   7.794   8.058  1.00 86.17           N  
ATOM   1386  CA  LYS A 111      -4.881   8.509   7.406  1.00 86.17           C  
ATOM   1387  C   LYS A 111      -4.326   7.630   6.294  1.00 86.17           C  
ATOM   1388  O   LYS A 111      -4.226   6.418   6.466  1.00 86.17           O  
ATOM   1389  CB  LYS A 111      -3.778   8.847   8.421  1.00 86.17           C  
ATOM   1390  CG  LYS A 111      -4.230   9.828   9.515  1.00 86.17           C  
ATOM   1391  CD  LYS A 111      -3.084  10.062  10.507  1.00 86.17           C  
ATOM   1392  CE  LYS A 111      -3.516  10.984  11.651  1.00 86.17           C  
ATOM   1393  NZ  LYS A 111      -2.486  11.018  12.723  1.00 86.17           N1+
ATOM   1394  H   LYS A 111      -5.858   6.802   8.202  1.00 86.17           H  
ATOM   1395  HA  LYS A 111      -5.259   9.428   6.959  1.00 86.17           H  
ATOM   1396  HB2 LYS A 111      -2.936   9.285   7.886  1.00 86.17           H  
ATOM   1397  HB3 LYS A 111      -3.439   7.923   8.888  1.00 86.17           H  
ATOM   1398  HG2 LYS A 111      -5.078   9.411  10.057  1.00 86.17           H  
ATOM   1399  HG3 LYS A 111      -4.524  10.774   9.060  1.00 86.17           H  
ATOM   1400  HD2 LYS A 111      -2.232  10.497   9.983  1.00 86.17           H  
ATOM   1401  HD3 LYS A 111      -2.786   9.098  10.919  1.00 86.17           H  
ATOM   1402  HE2 LYS A 111      -4.454  10.602  12.057  1.00 86.17           H  
ATOM   1403  HE3 LYS A 111      -3.696  11.982  11.252  1.00 86.17           H  
ATOM   1404  HZ1 LYS A 111      -2.765  11.603  13.498  1.00 86.17           H  
ATOM   1405  HZ2 LYS A 111      -2.337  10.092  13.097  1.00 86.17           H  
ATOM   1406  HZ3 LYS A 111      -1.596  11.343  12.373  1.00 86.17           H  
ATOM   1407  N   VAL A 112      -3.936   8.249   5.186  1.00 86.41           N  
ATOM   1408  CA  VAL A 112      -3.276   7.570   4.069  1.00 86.41           C  
ATOM   1409  C   VAL A 112      -1.918   8.219   3.851  1.00 86.41           C  
ATOM   1410  O   VAL A 112      -1.809   9.444   3.847  1.00 86.41           O  
ATOM   1411  CB  VAL A 112      -4.129   7.587   2.788  1.00 86.41           C  
ATOM   1412  CG1 VAL A 112      -3.514   6.643   1.753  1.00 86.41           C  
ATOM   1413  CG2 VAL A 112      -5.575   7.141   3.058  1.00 86.41           C  
ATOM   1414  H   VAL A 112      -4.018   9.254   5.126  1.00 86.41           H  
ATOM   1415  HA  VAL A 112      -3.111   6.525   4.333  1.00 86.41           H  
ATOM   1416  HB  VAL A 112      -4.154   8.596   2.376  1.00 86.41           H  
ATOM   1417 HG11 VAL A 112      -2.525   6.997   1.461  1.00 86.41           H  
ATOM   1418 HG12 VAL A 112      -4.149   6.603   0.868  1.00 86.41           H  
ATOM   1419 HG13 VAL A 112      -3.417   5.637   2.161  1.00 86.41           H  
ATOM   1420 HG21 VAL A 112      -6.100   7.905   3.632  1.00 86.41           H  
ATOM   1421 HG22 VAL A 112      -6.106   7.004   2.116  1.00 86.41           H  
ATOM   1422 HG23 VAL A 112      -5.587   6.206   3.618  1.00 86.41           H  
ATOM   1423  N   GLN A 113      -0.882   7.401   3.722  1.00 85.86           N  
ATOM   1424  CA  GLN A 113       0.498   7.831   3.526  1.00 85.86           C  
ATOM   1425  C   GLN A 113       1.117   7.012   2.403  1.00 85.86           C  
ATOM   1426  O   GLN A 113       0.794   5.837   2.250  1.00 85.86           O  
ATOM   1427  CB  GLN A 113       1.294   7.673   4.829  1.00 85.86           C  
ATOM   1428  CG  GLN A 113       0.782   8.633   5.914  1.00 85.86           C  
ATOM   1429  CD  GLN A 113       1.532   8.520   7.235  1.00 85.86           C  
ATOM   1430  NE2 GLN A 113       1.240   9.386   8.181  1.00 85.86           N  
ATOM   1431  OE1 GLN A 113       2.370   7.669   7.473  1.00 85.86           O  
ATOM   1432  H   GLN A 113      -1.044   6.405   3.762  1.00 85.86           H  
ATOM   1433  HA  GLN A 113       0.523   8.878   3.225  1.00 85.86           H  
ATOM   1434  HB2 GLN A 113       2.344   7.891   4.634  1.00 85.86           H  
ATOM   1435  HB3 GLN A 113       1.213   6.645   5.182  1.00 85.86           H  
ATOM   1436  HG2 GLN A 113       0.868   9.657   5.550  1.00 85.86           H  
ATOM   1437  HG3 GLN A 113      -0.268   8.429   6.120  1.00 85.86           H  
ATOM   1438 HE21 GLN A 113       0.645  10.174   7.968  1.00 85.86           H  
ATOM   1439 HE22 GLN A 113       1.823   9.314   9.003  1.00 85.86           H  
ATOM   1440  N   GLY A 114       1.980   7.634   1.610  1.00 86.15           N  
ATOM   1441  CA  GLY A 114       2.734   6.957   0.568  1.00 86.15           C  
ATOM   1442  C   GLY A 114       4.208   7.266   0.732  1.00 86.15           C  
ATOM   1443  O   GLY A 114       4.572   8.421   0.944  1.00 86.15           O  
ATOM   1444  H   GLY A 114       2.281   8.571   1.835  1.00 86.15           H  
ATOM   1445  HA2 GLY A 114       2.414   7.288  -0.420  1.00 86.15           H  
ATOM   1446  HA3 GLY A 114       2.579   5.880   0.626  1.00 86.15           H  
ATOM   1447  N   ASP A 115       5.036   6.234   0.642  1.00 83.65           N  
ATOM   1448  CA  ASP A 115       6.481   6.336   0.799  1.00 83.65           C  
ATOM   1449  C   ASP A 115       7.172   5.561  -0.319  1.00 83.65           C  
ATOM   1450  O   ASP A 115       6.664   4.548  -0.803  1.00 83.65           O  
ATOM   1451  CB  ASP A 115       6.915   5.807   2.171  1.00 83.65           C  
ATOM   1452  CG  ASP A 115       6.204   6.511   3.326  1.00 83.65           C  
ATOM   1453  OD1 ASP A 115       6.607   7.636   3.683  1.00 83.65           O  
ATOM   1454  OD2 ASP A 115       5.277   5.894   3.908  1.00 83.65           O1-
ATOM   1455  H   ASP A 115       4.645   5.314   0.500  1.00 83.65           H  
ATOM   1456  HA  ASP A 115       6.782   7.381   0.732  1.00 83.65           H  
ATOM   1457  HB2 ASP A 115       7.991   5.944   2.280  1.00 83.65           H  
ATOM   1458  HB3 ASP A 115       6.710   4.738   2.224  1.00 83.65           H  
ATOM   1459  N   LYS A 116       8.359   6.014  -0.723  1.00 84.03           N  
ATOM   1460  CA  LYS A 116       9.215   5.224  -1.612  1.00 84.03           C  
ATOM   1461  C   LYS A 116       9.728   4.007  -0.866  1.00 84.03           C  
ATOM   1462  O   LYS A 116      10.208   4.142   0.258  1.00 84.03           O  
ATOM   1463  CB  LYS A 116      10.386   6.061  -2.136  1.00 84.03           C  
ATOM   1464  CG  LYS A 116       9.897   7.029  -3.210  1.00 84.03           C  
ATOM   1465  CD  LYS A 116      11.038   7.847  -3.804  1.00 84.03           C  
ATOM   1466  CE  LYS A 116      10.444   8.716  -4.914  1.00 84.03           C  
ATOM   1467  NZ  LYS A 116      11.507   9.384  -5.696  1.00 84.03           N1+
ATOM   1468  H   LYS A 116       8.749   6.815  -0.247  1.00 84.03           H  
ATOM   1469  HA  LYS A 116       8.627   4.861  -2.455  1.00 84.03           H  
ATOM   1470  HB2 LYS A 116      10.859   6.605  -1.319  1.00 84.03           H  
ATOM   1471  HB3 LYS A 116      11.120   5.393  -2.585  1.00 84.03           H  
ATOM   1472  HG2 LYS A 116       9.145   7.700  -2.795  1.00 84.03           H  
ATOM   1473  HG3 LYS A 116       9.462   6.439  -4.017  1.00 84.03           H  
ATOM   1474  HD2 LYS A 116      11.489   8.469  -3.031  1.00 84.03           H  
ATOM   1475  HD3 LYS A 116      11.786   7.168  -4.215  1.00 84.03           H  
ATOM   1476  HE2 LYS A 116       9.847   8.079  -5.566  1.00 84.03           H  
ATOM   1477  HE3 LYS A 116       9.770   9.446  -4.464  1.00 84.03           H  
ATOM   1478  HZ1 LYS A 116      12.049   9.995  -5.101  1.00 84.03           H  
ATOM   1479  HZ2 LYS A 116      11.094   9.923  -6.445  1.00 84.03           H  
ATOM   1480  HZ3 LYS A 116      12.119   8.689  -6.099  1.00 84.03           H  
ATOM   1481  N   VAL A 117       9.729   2.852  -1.526  1.00 77.03           N  
ATOM   1482  CA  VAL A 117      10.334   1.633  -0.977  1.00 77.03           C  
ATOM   1483  C   VAL A 117      11.782   1.877  -0.582  1.00 77.03           C  
ATOM   1484  O   VAL A 117      12.172   1.502   0.517  1.00 77.03           O  
ATOM   1485  CB  VAL A 117      10.220   0.481  -1.986  1.00 77.03           C  
ATOM   1486  CG1 VAL A 117      11.079  -0.735  -1.621  1.00 77.03           C  
ATOM   1487  CG2 VAL A 117       8.757   0.036  -2.002  1.00 77.03           C  
ATOM   1488  H   VAL A 117       9.312   2.808  -2.445  1.00 77.03           H  
ATOM   1489  HA  VAL A 117       9.802   1.353  -0.067  1.00 77.03           H  
ATOM   1490  HB  VAL A 117      10.514   0.830  -2.975  1.00 77.03           H  
ATOM   1491 HG11 VAL A 117      10.966  -1.478  -2.410  1.00 77.03           H  
ATOM   1492 HG12 VAL A 117      10.773  -1.155  -0.663  1.00 77.03           H  
ATOM   1493 HG13 VAL A 117      12.137  -0.474  -1.596  1.00 77.03           H  
ATOM   1494 HG21 VAL A 117       8.627  -0.794  -2.696  1.00 77.03           H  
ATOM   1495 HG22 VAL A 117       8.477  -0.271  -0.994  1.00 77.03           H  
ATOM   1496 HG23 VAL A 117       8.100   0.851  -2.307  1.00 77.03           H  
ATOM   1497  N   SER A 118      12.547   2.585  -1.414  1.00 78.59           N  
ATOM   1498  CA  SER A 118      13.941   2.959  -1.135  1.00 78.59           C  
ATOM   1499  C   SER A 118      14.119   3.805   0.134  1.00 78.59           C  
ATOM   1500  O   SER A 118      15.143   3.669   0.798  1.00 78.59           O  
ATOM   1501  CB  SER A 118      14.541   3.683  -2.345  1.00 78.59           C  
ATOM   1502  OG  SER A 118      13.657   4.668  -2.860  1.00 78.59           O  
ATOM   1503  H   SER A 118      12.160   2.839  -2.312  1.00 78.59           H  
ATOM   1504  HA  SER A 118      14.517   2.044  -0.998  1.00 78.59           H  
ATOM   1505  HB2 SER A 118      15.493   4.137  -2.071  1.00 78.59           H  
ATOM   1506  HB3 SER A 118      14.730   2.948  -3.127  1.00 78.59           H  
ATOM   1507  HG  SER A 118      13.268   4.277  -3.646  1.00 78.59           H  
ATOM   1508  N   ALA A 119      13.118   4.603   0.518  1.00 78.97           N  
ATOM   1509  CA  ALA A 119      13.143   5.448   1.714  1.00 78.97           C  
ATOM   1510  C   ALA A 119      12.716   4.721   3.002  1.00 78.97           C  
ATOM   1511  O   ALA A 119      12.803   5.303   4.084  1.00 78.97           O  
ATOM   1512  CB  ALA A 119      12.269   6.681   1.452  1.00 78.97           C  
ATOM   1513  H   ALA A 119      12.255   4.575  -0.006  1.00 78.97           H  
ATOM   1514  HA  ALA A 119      14.166   5.788   1.878  1.00 78.97           H  
ATOM   1515  HB1 ALA A 119      12.336   7.361   2.301  1.00 78.97           H  
ATOM   1516  HB2 ALA A 119      12.615   7.198   0.557  1.00 78.97           H  
ATOM   1517  HB3 ALA A 119      11.229   6.381   1.326  1.00 78.97           H  
ATOM   1518  N   LEU A 120      12.247   3.472   2.909  1.00 71.97           N  
ATOM   1519  CA  LEU A 120      11.942   2.672   4.092  1.00 71.97           C  
ATOM   1520  C   LEU A 120      13.238   2.318   4.827  1.00 71.97           C  
ATOM   1521  O   LEU A 120      14.236   2.023   4.174  1.00 71.97           O  
ATOM   1522  CB  LEU A 120      11.158   1.407   3.715  1.00 71.97           C  
ATOM   1523  CG  LEU A 120       9.808   1.692   3.036  1.00 71.97           C  
ATOM   1524  CD1 LEU A 120       9.161   0.363   2.643  1.00 71.97           C  
ATOM   1525  CD2 LEU A 120       8.859   2.480   3.947  1.00 71.97           C  
ATOM   1526  H   LEU A 120      12.199   3.029   2.003  1.00 71.97           H  
ATOM   1527  HA  LEU A 120      11.333   3.285   4.756  1.00 71.97           H  
ATOM   1528  HB2 LEU A 120      10.982   0.823   4.618  1.00 71.97           H  
ATOM   1529  HB3 LEU A 120      11.774   0.805   3.048  1.00 71.97           H  
ATOM   1530  HG  LEU A 120       9.971   2.267   2.125  1.00 71.97           H  
ATOM   1531 HD11 LEU A 120       9.858  -0.211   2.033  1.00 71.97           H  
ATOM   1532 HD12 LEU A 120       8.266   0.550   2.049  1.00 71.97           H  
ATOM   1533 HD13 LEU A 120       8.904  -0.208   3.535  1.00 71.97           H  
ATOM   1534 HD21 LEU A 120       7.917   2.662   3.430  1.00 71.97           H  
ATOM   1535 HD22 LEU A 120       9.283   3.459   4.174  1.00 71.97           H  
ATOM   1536 HD23 LEU A 120       8.674   1.934   4.872  1.00 71.97           H  
ATOM   1537  N   PRO A 121      13.250   2.339   6.165  1.00 65.33           N  
ATOM   1538  CA  PRO A 121      14.443   1.975   6.907  1.00 65.33           C  
ATOM   1539  C   PRO A 121      14.711   0.464   6.787  1.00 65.33           C  
ATOM   1540  O   PRO A 121      13.793  -0.341   6.621  1.00 65.33           O  
ATOM   1541  CB  PRO A 121      14.186   2.498   8.318  1.00 65.33           C  
ATOM   1542  CG  PRO A 121      12.668   2.410   8.474  1.00 65.33           C  
ATOM   1543  CD  PRO A 121      12.158   2.691   7.059  1.00 65.33           C  
ATOM   1544  HA  PRO A 121      15.303   2.504   6.496  1.00 65.33           H  
ATOM   1545  HB2 PRO A 121      14.741   1.939   9.071  1.00 65.33           H  
ATOM   1546  HB3 PRO A 121      14.483   3.546   8.363  1.00 65.33           H  
ATOM   1547  HG2 PRO A 121      12.402   1.400   8.784  1.00 65.33           H  
ATOM   1548  HG3 PRO A 121      12.294   3.139   9.193  1.00 65.33           H  
ATOM   1549  HD2 PRO A 121      11.271   2.093   6.851  1.00 65.33           H  
ATOM   1550  HD3 PRO A 121      11.936   3.753   6.954  1.00 65.33           H  
ATOM   1551  N   ASP A 122      15.988   0.075   6.830  1.00 55.56           N  
ATOM   1552  CA  ASP A 122      16.422  -1.320   6.633  1.00 55.56           C  
ATOM   1553  C   ASP A 122      15.986  -2.257   7.764  1.00 55.56           C  
ATOM   1554  O   ASP A 122      15.977  -3.478   7.600  1.00 55.56           O  
ATOM   1555  CB  ASP A 122      17.951  -1.376   6.483  1.00 55.56           C  
ATOM   1556  CG  ASP A 122      18.452  -0.699   5.208  1.00 55.56           C  
ATOM   1557  OD1 ASP A 122      17.682  -0.663   4.220  1.00 55.56           O  
ATOM   1558  OD2 ASP A 122      19.590  -0.190   5.221  1.00 55.56           O1-
ATOM   1559  H   ASP A 122      16.706   0.779   6.921  1.00 55.56           H  
ATOM   1560  HA  ASP A 122      15.968  -1.705   5.719  1.00 55.56           H  
ATOM   1561  HB2 ASP A 122      18.413  -0.910   7.353  1.00 55.56           H  
ATOM   1562  HB3 ASP A 122      18.266  -2.419   6.452  1.00 55.56           H  
ATOM   1563  N   ASP A 123      15.600  -1.686   8.905  1.00 50.04           N  
ATOM   1564  CA  ASP A 123      15.059  -2.400  10.050  1.00 50.04           C  
ATOM   1565  C   ASP A 123      13.538  -2.617   9.970  1.00 50.04           C  
ATOM   1566  O   ASP A 123      12.957  -3.190  10.890  1.00 50.04           O  
ATOM   1567  CB  ASP A 123      15.489  -1.708  11.355  1.00 50.04           C  
ATOM   1568  CG  ASP A 123      14.849  -0.333  11.579  1.00 50.04           C  
ATOM   1569  OD1 ASP A 123      14.264   0.217  10.620  1.00 50.04           O  
ATOM   1570  OD2 ASP A 123      14.968   0.171  12.715  1.00 50.04           O1-
ATOM   1571  H   ASP A 123      15.553  -0.678   8.952  1.00 50.04           H  
ATOM   1572  HA  ASP A 123      15.526  -3.385  10.040  1.00 50.04           H  
ATOM   1573  HB2 ASP A 123      16.573  -1.597  11.354  1.00 50.04           H  
ATOM   1574  HB3 ASP A 123      15.226  -2.353  12.193  1.00 50.04           H  
ATOM   1575  N   LEU A 124      12.877  -2.199   8.885  1.00 43.51           N  
ATOM   1576  CA  LEU A 124      11.440  -2.373   8.721  1.00 43.51           C  
ATOM   1577  C   LEU A 124      11.120  -3.778   8.188  1.00 43.51           C  
ATOM   1578  O   LEU A 124      11.325  -4.081   7.012  1.00 43.51           O  
ATOM   1579  CB  LEU A 124      10.879  -1.257   7.817  1.00 43.51           C  
ATOM   1580  CG  LEU A 124       9.456  -0.845   8.227  1.00 43.51           C  
ATOM   1581  CD1 LEU A 124       9.482   0.379   9.147  1.00 43.51           C  
ATOM   1582  CD2 LEU A 124       8.615  -0.490   7.005  1.00 43.51           C  
ATOM   1583  H   LEU A 124      13.392  -1.703   8.172  1.00 43.51           H  
ATOM   1584  HA  LEU A 124      10.986  -2.268   9.707  1.00 43.51           H  
ATOM   1585  HB2 LEU A 124      10.897  -1.594   6.780  1.00 43.51           H  
ATOM   1586  HB3 LEU A 124      11.525  -0.380   7.865  1.00 43.51           H  
ATOM   1587  HG  LEU A 124       8.963  -1.671   8.740  1.00 43.51           H  
ATOM   1588 HD11 LEU A 124       8.473   0.607   9.492  1.00 43.51           H  
ATOM   1589 HD12 LEU A 124       9.890   1.241   8.619  1.00 43.51           H  
ATOM   1590 HD13 LEU A 124      10.113   0.166  10.009  1.00 43.51           H  
ATOM   1591 HD21 LEU A 124       8.595  -1.345   6.329  1.00 43.51           H  
ATOM   1592 HD22 LEU A 124       9.067   0.356   6.488  1.00 43.51           H  
ATOM   1593 HD23 LEU A 124       7.598  -0.243   7.309  1.00 43.51           H  
ATOM   1594  N   SER A 125      10.555  -4.636   9.037  1.00 45.10           N  
ATOM   1595  CA  SER A 125       9.928  -5.888   8.595  1.00 45.10           C  
ATOM   1596  C   SER A 125       8.441  -5.657   8.372  1.00 45.10           C  
ATOM   1597  O   SER A 125       7.734  -5.290   9.307  1.00 45.10           O  
ATOM   1598  CB  SER A 125      10.143  -6.997   9.622  1.00 45.10           C  
ATOM   1599  OG  SER A 125      11.522  -7.256   9.750  1.00 45.10           O  
ATOM   1600  H   SER A 125      10.496  -4.379  10.012  1.00 45.10           H  
ATOM   1601  HA  SER A 125      10.374  -6.222   7.658  1.00 45.10           H  
ATOM   1602  HB2 SER A 125       9.635  -7.904   9.294  1.00 45.10           H  
ATOM   1603  HB3 SER A 125       9.739  -6.689  10.586  1.00 45.10           H  
ATOM   1604  HG  SER A 125      11.953  -6.427   9.972  1.00 45.10           H  
ATOM   1605  N   ILE A 126       7.956  -5.881   7.151  1.00 46.58           N  
ATOM   1606  CA  ILE A 126       6.529  -5.805   6.831  1.00 46.58           C  
ATOM   1607  C   ILE A 126       5.979  -7.225   6.811  1.00 46.58           C  
ATOM   1608  O   ILE A 126       6.183  -7.979   5.857  1.00 46.58           O  
ATOM   1609  CB  ILE A 126       6.316  -5.030   5.520  1.00 46.58           C  
ATOM   1610  CG1 ILE A 126       6.765  -3.567   5.735  1.00 46.58           C  
ATOM   1611  CG2 ILE A 126       4.862  -5.108   5.051  1.00 46.58           C  
ATOM   1612  CD1 ILE A 126       6.364  -2.602   4.623  1.00 46.58           C  
ATOM   1613  H   ILE A 126       8.588  -6.214   6.437  1.00 46.58           H  
ATOM   1614  HA  ILE A 126       6.002  -5.264   7.617  1.00 46.58           H  
ATOM   1615  HB  ILE A 126       6.940  -5.485   4.751  1.00 46.58           H  
ATOM   1616 HG12 ILE A 126       7.851  -3.549   5.822  1.00 46.58           H  
ATOM   1617 HG13 ILE A 126       6.346  -3.190   6.669  1.00 46.58           H  
ATOM   1618 HG21 ILE A 126       4.776  -4.644   4.068  1.00 46.58           H  
ATOM   1619 HG22 ILE A 126       4.220  -4.600   5.770  1.00 46.58           H  
ATOM   1620 HG23 ILE A 126       4.555  -6.146   4.926  1.00 46.58           H  
ATOM   1621 HD11 ILE A 126       5.285  -2.449   4.661  1.00 46.58           H  
ATOM   1622 HD12 ILE A 126       6.856  -1.641   4.771  1.00 46.58           H  
ATOM   1623 HD13 ILE A 126       6.651  -3.011   3.655  1.00 46.58           H  
ATOM   1624  N   VAL A 127       5.293  -7.594   7.891  1.00 41.44           N  
ATOM   1625  CA  VAL A 127       4.668  -8.910   8.033  1.00 41.44           C  
ATOM   1626  C   VAL A 127       3.178  -8.771   7.744  1.00 41.44           C  
ATOM   1627  O   VAL A 127       2.474  -8.031   8.435  1.00 41.44           O  
ATOM   1628  CB  VAL A 127       4.944  -9.521   9.421  1.00 41.44           C  
ATOM   1629  CG1 VAL A 127       4.417 -10.960   9.499  1.00 41.44           C  
ATOM   1630  CG2 VAL A 127       6.449  -9.560   9.728  1.00 41.44           C  
ATOM   1631  H   VAL A 127       5.188  -6.931   8.646  1.00 41.44           H  
ATOM   1632  HA  VAL A 127       5.096  -9.590   7.296  1.00 41.44           H  
ATOM   1633  HB  VAL A 127       4.452  -8.923  10.188  1.00 41.44           H  
ATOM   1634 HG11 VAL A 127       3.336 -10.973   9.362  1.00 41.44           H  
ATOM   1635 HG12 VAL A 127       4.885 -11.577   8.732  1.00 41.44           H  
ATOM   1636 HG13 VAL A 127       4.636 -11.380  10.481  1.00 41.44           H  
ATOM   1637 HG21 VAL A 127       6.981 -10.095   8.942  1.00 41.44           H  
ATOM   1638 HG22 VAL A 127       6.620 -10.056  10.684  1.00 41.44           H  
ATOM   1639 HG23 VAL A 127       6.843  -8.546   9.802  1.00 41.44           H  
ATOM   1640  N   LEU A 128       2.697  -9.482   6.722  1.00 43.87           N  
ATOM   1641  CA  LEU A 128       1.263  -9.667   6.518  1.00 43.87           C  
ATOM   1642  C   LEU A 128       0.699 -10.552   7.623  1.00 43.87           C  
ATOM   1643  O   LEU A 128       1.116 -11.701   7.782  1.00 43.87           O  
ATOM   1644  CB  LEU A 128       0.984 -10.343   5.178  1.00 43.87           C  
ATOM   1645  CG  LEU A 128       1.092  -9.423   3.964  1.00 43.87           C  
ATOM   1646  CD1 LEU A 128       0.943 -10.342   2.788  1.00 43.87           C  
ATOM   1647  CD2 LEU A 128      -0.060  -8.442   3.765  1.00 43.87           C  
ATOM   1648  H   LEU A 128       3.335 -10.023   6.157  1.00 43.87           H  
ATOM   1649  HA  LEU A 128       0.754  -8.704   6.556  1.00 43.87           H  
ATOM   1650  HB2 LEU A 128      -0.027 -10.748   5.201  1.00 43.87           H  
ATOM   1651  HB3 LEU A 128       1.672 -11.182   5.072  1.00 43.87           H  
ATOM   1652  HG  LEU A 128       2.048  -8.899   3.951  1.00 43.87           H  
ATOM   1653 HD11 LEU A 128       0.905  -9.724   1.891  1.00 43.87           H  
ATOM   1654 HD12 LEU A 128       1.790 -11.027   2.818  1.00 43.87           H  
ATOM   1655 HD13 LEU A 128       0.013 -10.906   2.854  1.00 43.87           H  
ATOM   1656 HD21 LEU A 128       0.177  -7.747   2.960  1.00 43.87           H  
ATOM   1657 HD22 LEU A 128      -0.257  -7.883   4.680  1.00 43.87           H  
ATOM   1658 HD23 LEU A 128      -0.981  -8.969   3.512  1.00 43.87           H  
ATOM   1659  N   ALA A 129      -0.288 -10.041   8.348  1.00 36.66           N  
ATOM   1660  CA  ALA A 129      -1.077 -10.851   9.261  1.00 36.66           C  
ATOM   1661  C   ALA A 129      -2.230 -11.509   8.493  1.00 36.66           C  
ATOM   1662  O   ALA A 129      -3.157 -10.823   8.076  1.00 36.66           O  
ATOM   1663  CB  ALA A 129      -1.557  -9.962  10.412  1.00 36.66           C  
ATOM   1664  H   ALA A 129      -0.566  -9.083   8.189  1.00 36.66           H  
ATOM   1665  HA  ALA A 129      -0.454 -11.637   9.689  1.00 36.66           H  
ATOM   1666  HB1 ALA A 129      -2.158  -9.140  10.022  1.00 36.66           H  
ATOM   1667  HB2 ALA A 129      -0.698  -9.555  10.945  1.00 36.66           H  
ATOM   1668  HB3 ALA A 129      -2.160 -10.551  11.102  1.00 36.66           H  
ATOM   1669  N   LYS A 130      -2.208 -12.835   8.316  1.00 33.08           N  
ATOM   1670  CA  LYS A 130      -3.368 -13.574   7.788  1.00 33.08           C  
ATOM   1671  C   LYS A 130      -4.646 -13.132   8.512  1.00 33.08           C  
ATOM   1672  O   LYS A 130      -4.673 -13.102   9.741  1.00 33.08           O  
ATOM   1673  CB  LYS A 130      -3.174 -15.092   7.965  1.00 33.08           C  
ATOM   1674  CG  LYS A 130      -2.899 -15.800   6.634  1.00 33.08           C  
ATOM   1675  CD  LYS A 130      -2.794 -17.313   6.859  1.00 33.08           C  
ATOM   1676  CE  LYS A 130      -2.610 -18.033   5.522  1.00 33.08           C  
ATOM   1677  NZ  LYS A 130      -2.518 -19.501   5.710  1.00 33.08           N1+
ATOM   1678  H   LYS A 130      -1.413 -13.350   8.667  1.00 33.08           H  
ATOM   1679  HA  LYS A 130      -3.488 -13.338   6.731  1.00 33.08           H  
ATOM   1680  HB2 LYS A 130      -4.080 -15.522   8.390  1.00 33.08           H  
ATOM   1681  HB3 LYS A 130      -2.362 -15.291   8.665  1.00 33.08           H  
ATOM   1682  HG2 LYS A 130      -3.717 -15.595   5.943  1.00 33.08           H  
ATOM   1683  HG3 LYS A 130      -1.969 -15.425   6.206  1.00 33.08           H  
ATOM   1684  HD2 LYS A 130      -1.947 -17.519   7.514  1.00 33.08           H  
ATOM   1685  HD3 LYS A 130      -3.709 -17.664   7.336  1.00 33.08           H  
ATOM   1686  HE2 LYS A 130      -1.707 -17.654   5.042  1.00 33.08           H  
ATOM   1687  HE3 LYS A 130      -3.453 -17.788   4.876  1.00 33.08           H  
ATOM   1688  HZ1 LYS A 130      -3.366 -19.849   6.134  1.00 33.08           H  
ATOM   1689  HZ2 LYS A 130      -1.736 -19.730   6.307  1.00 33.08           H  
ATOM   1690  HZ3 LYS A 130      -2.391 -19.957   4.817  1.00 33.08           H  
ATOM   1691  N   TRP A 131      -5.699 -12.811   7.764  1.00 30.92           N  
ATOM   1692  CA  TRP A 131      -7.037 -12.767   8.351  1.00 30.92           C  
ATOM   1693  C   TRP A 131      -7.448 -14.201   8.726  1.00 30.92           C  
ATOM   1694  O   TRP A 131      -7.276 -15.111   7.911  1.00 30.92           O  
ATOM   1695  CB  TRP A 131      -8.021 -12.086   7.388  1.00 30.92           C  
ATOM   1696  CG  TRP A 131      -8.261 -10.622   7.629  1.00 30.92           C  
ATOM   1697  CD1 TRP A 131      -7.323  -9.660   7.803  1.00 30.92           C  
ATOM   1698  CD2 TRP A 131      -9.551  -9.953   7.781  1.00 30.92           C  
ATOM   1699  CE2 TRP A 131      -9.318  -8.568   8.032  1.00 30.92           C  
ATOM   1700  CE3 TRP A 131     -10.894 -10.385   7.754  1.00 30.92           C  
ATOM   1701  NE1 TRP A 131      -7.944  -8.440   8.021  1.00 30.92           N  
ATOM   1702  CZ2 TRP A 131     -10.365  -7.654   8.236  1.00 30.92           C  
ATOM   1703  CZ3 TRP A 131     -11.953  -9.479   7.954  1.00 30.92           C  
ATOM   1704  CH2 TRP A 131     -11.692  -8.118   8.193  1.00 30.92           C  
ATOM   1705  H   TRP A 131      -5.624 -12.873   6.759  1.00 30.92           H  
ATOM   1706  HA  TRP A 131      -7.013 -12.185   9.273  1.00 30.92           H  
ATOM   1707  HB2 TRP A 131      -8.985 -12.585   7.490  1.00 30.92           H  
ATOM   1708  HB3 TRP A 131      -7.699 -12.235   6.358  1.00 30.92           H  
ATOM   1709  HD1 TRP A 131      -6.258  -9.842   7.788  1.00 30.92           H  
ATOM   1710  HE1 TRP A 131      -7.452  -7.570   8.165  1.00 30.92           H  
ATOM   1711  HE3 TRP A 131     -11.110 -11.432   7.602  1.00 30.92           H  
ATOM   1712  HZ2 TRP A 131     -10.158  -6.611   8.422  1.00 30.92           H  
ATOM   1713  HZ3 TRP A 131     -12.972  -9.836   7.934  1.00 30.92           H  
ATOM   1714  HH2 TRP A 131     -12.514  -7.434   8.344  1.00 30.92           H  
ATOM   1715  N   LYS A 132      -7.915 -14.389   9.967  1.00 29.42           N  
ATOM   1716  CA  LYS A 132      -8.709 -15.557  10.380  1.00 29.42           C  
ATOM   1717  C   LYS A 132     -10.163 -15.316   9.990  1.00 29.42           C  
ATOM   1718  O   LYS A 132     -10.607 -14.155  10.140  1.00 29.42           O  
ATOM   1719  CB  LYS A 132      -8.605 -15.841  11.896  1.00 29.42           C  
ATOM   1720  CG  LYS A 132      -7.427 -16.743  12.311  1.00 29.42           C  
ATOM   1721  CD  LYS A 132      -7.532 -17.140  13.802  1.00 29.42           C  
ATOM   1722  CE  LYS A 132      -6.380 -18.056  14.259  1.00 29.42           C  
ATOM   1723  NZ  LYS A 132      -6.441 -18.404  15.711  1.00 29.42           N1+
ATOM   1724  OXT LYS A 132     -10.774 -16.316   9.571  1.00 29.42           O1-
ATOM   1725  H   LYS A 132      -8.073 -13.559  10.520  1.00 29.42           H  
ATOM   1726  HA  LYS A 132      -8.408 -16.440   9.817  1.00 29.42           H  
ATOM   1727  HB2 LYS A 132      -9.521 -16.351  12.195  1.00 29.42           H  
ATOM   1728  HB3 LYS A 132      -8.566 -14.899  12.443  1.00 29.42           H  
ATOM   1729  HG2 LYS A 132      -6.489 -16.215  12.137  1.00 29.42           H  
ATOM   1730  HG3 LYS A 132      -7.440 -17.648  11.703  1.00 29.42           H  
ATOM   1731  HD2 LYS A 132      -7.524 -16.231  14.405  1.00 29.42           H  
ATOM   1732  HD3 LYS A 132      -8.478 -17.655  13.963  1.00 29.42           H  
ATOM   1733  HE2 LYS A 132      -5.440 -17.541  14.059  1.00 29.42           H  
ATOM   1734  HE3 LYS A 132      -6.392 -18.968  13.662  1.00 29.42           H  
ATOM   1735  HZ1 LYS A 132      -5.587 -18.854  16.008  1.00 29.42           H  
ATOM   1736  HZ2 LYS A 132      -7.176 -19.054  15.951  1.00 29.42           H  
ATOM   1737  HZ3 LYS A 132      -6.530 -17.584  16.295  1.00 29.42           H  
END
