# Supplementary material for: The structural landscape and diversity of Pyricularia oryzae MAX effectors revisited
Source: PLoS Pathog. 2024 May 6;20(5):e1012176. doi: 10.1371/journal.ppat.1012176 (PMC11132498; doi:10.1371/journal.ppat.1012176)
Supplement: S1 File — (ZIP) [file ppat.1012176.s018.zip › Supplementary_Data/MAX19.pdb]

ATOM      1  N   VAL A  24      10.955   0.940  -5.820  1.00 95.00           N  
ATOM      2  CA  VAL A  24       9.891   0.857  -4.818  1.00 95.00           C  
ATOM      3  C   VAL A  24       8.666   1.531  -5.429  1.00 95.00           C  
ATOM      4  O   VAL A  24       8.811   2.533  -6.119  1.00 95.00           O  
ATOM      5  CB  VAL A  24      10.340   1.511  -3.499  1.00 95.00           C  
ATOM      6  CG1 VAL A  24       9.217   1.561  -2.468  1.00 95.00           C  
ATOM      7  CG2 VAL A  24      11.500   0.716  -2.878  1.00 95.00           C  
ATOM      8  H   VAL A  24      11.167   1.883  -6.115  1.00 95.00           H  
ATOM      9  HA  VAL A  24       9.635  -0.183  -4.612  1.00 95.00           H  
ATOM     10  HB  VAL A  24      10.678   2.528  -3.697  1.00 95.00           H  
ATOM     11 HG11 VAL A  24       9.591   2.033  -1.559  1.00 95.00           H  
ATOM     12 HG12 VAL A  24       8.409   2.194  -2.836  1.00 95.00           H  
ATOM     13 HG13 VAL A  24       8.838   0.562  -2.256  1.00 95.00           H  
ATOM     14 HG21 VAL A  24      11.794   1.177  -1.935  1.00 95.00           H  
ATOM     15 HG22 VAL A  24      12.365   0.726  -3.542  1.00 95.00           H  
ATOM     16 HG23 VAL A  24      11.195  -0.314  -2.694  1.00 95.00           H  
ATOM     17  N   CYS A  25       7.499   0.927  -5.247  1.00 96.70           N  
ATOM     18  CA  CYS A  25       6.220   1.424  -5.722  1.00 96.70           C  
ATOM     19  C   CYS A  25       5.429   1.912  -4.513  1.00 96.70           C  
ATOM     20  O   CYS A  25       5.011   1.098  -3.680  1.00 96.70           O  
ATOM     21  CB  CYS A  25       5.472   0.300  -6.449  1.00 96.70           C  
ATOM     22  SG  CYS A  25       6.407  -0.582  -7.726  1.00 96.70           S  
ATOM     23  H   CYS A  25       7.469   0.094  -4.677  1.00 96.70           H  
ATOM     24  HA  CYS A  25       6.367   2.253  -6.415  1.00 96.70           H  
ATOM     25  HB2 CYS A  25       5.162  -0.436  -5.708  1.00 96.70           H  
ATOM     26  HB3 CYS A  25       4.571   0.719  -6.896  1.00 96.70           H  
ATOM     27  N   ASP A  26       5.240   3.221  -4.421  1.00 96.59           N  
ATOM     28  CA  ASP A  26       4.437   3.836  -3.374  1.00 96.59           C  
ATOM     29  C   ASP A  26       2.956   3.813  -3.756  1.00 96.59           C  
ATOM     30  O   ASP A  26       2.580   3.954  -4.924  1.00 96.59           O  
ATOM     31  CB  ASP A  26       4.964   5.241  -3.064  1.00 96.59           C  
ATOM     32  CG  ASP A  26       6.412   5.168  -2.569  1.00 96.59           C  
ATOM     33  OD1 ASP A  26       6.658   4.393  -1.615  1.00 96.59           O  
ATOM     34  OD2 ASP A  26       7.281   5.821  -3.173  1.00 96.59           O1-
ATOM     35  H   ASP A  26       5.669   3.843  -5.091  1.00 96.59           H  
ATOM     36  HA  ASP A  26       4.547   3.252  -2.460  1.00 96.59           H  
ATOM     37  HB2 ASP A  26       4.898   5.862  -3.957  1.00 96.59           H  
ATOM     38  HB3 ASP A  26       4.351   5.687  -2.281  1.00 96.59           H  
ATOM     39  N   PHE A  27       2.098   3.587  -2.767  1.00 96.89           N  
ATOM     40  CA  PHE A  27       0.666   3.476  -2.983  1.00 96.89           C  
ATOM     41  C   PHE A  27      -0.156   4.021  -1.820  1.00 96.89           C  
ATOM     42  O   PHE A  27       0.263   4.048  -0.660  1.00 96.89           O  
ATOM     43  CB  PHE A  27       0.308   2.014  -3.289  1.00 96.89           C  
ATOM     44  CG  PHE A  27       0.536   1.035  -2.154  1.00 96.89           C  
ATOM     45  CD1 PHE A  27       1.732   0.298  -2.087  1.00 96.89           C  
ATOM     46  CD2 PHE A  27      -0.449   0.862  -1.165  1.00 96.89           C  
ATOM     47  CE1 PHE A  27       1.939  -0.610  -1.034  1.00 96.89           C  
ATOM     48  CE2 PHE A  27      -0.238  -0.039  -0.107  1.00 96.89           C  
ATOM     49  CZ  PHE A  27       0.955  -0.778  -0.045  1.00 96.89           C  
ATOM     50  H   PHE A  27       2.451   3.469  -1.828  1.00 96.89           H  
ATOM     51  HA  PHE A  27       0.406   4.076  -3.855  1.00 96.89           H  
ATOM     52  HB2 PHE A  27       0.909   1.691  -4.140  1.00 96.89           H  
ATOM     53  HB3 PHE A  27      -0.739   1.963  -3.588  1.00 96.89           H  
ATOM     54  HD1 PHE A  27       2.501   0.450  -2.830  1.00 96.89           H  
ATOM     55  HD2 PHE A  27      -1.360   1.441  -1.211  1.00 96.89           H  
ATOM     56  HE1 PHE A  27       2.864  -1.164  -0.973  1.00 96.89           H  
ATOM     57  HE2 PHE A  27      -0.983  -0.154   0.666  1.00 96.89           H  
ATOM     58  HZ  PHE A  27       1.121  -1.467   0.769  1.00 96.89           H  
ATOM     59  N   ILE A  28      -1.403   4.353  -2.137  1.00 97.24           N  
ATOM     60  CA  ILE A  28      -2.467   4.610  -1.172  1.00 97.24           C  
ATOM     61  C   ILE A  28      -3.578   3.579  -1.345  1.00 97.24           C  
ATOM     62  O   ILE A  28      -3.906   3.172  -2.461  1.00 97.24           O  
ATOM     63  CB  ILE A  28      -2.981   6.062  -1.258  1.00 97.24           C  
ATOM     64  CG1 ILE A  28      -3.632   6.378  -2.622  1.00 97.24           C  
ATOM     65  CG2 ILE A  28      -1.830   7.032  -0.941  1.00 97.24           C  
ATOM     66  CD1 ILE A  28      -4.226   7.786  -2.709  1.00 97.24           C  
ATOM     67  H   ILE A  28      -1.653   4.314  -3.115  1.00 97.24           H  
ATOM     68  HA  ILE A  28      -2.068   4.475  -0.167  1.00 97.24           H  
ATOM     69  HB  ILE A  28      -3.739   6.185  -0.485  1.00 97.24           H  
ATOM     70 HG12 ILE A  28      -2.893   6.266  -3.414  1.00 97.24           H  
ATOM     71 HG13 ILE A  28      -4.445   5.675  -2.805  1.00 97.24           H  
ATOM     72 HG21 ILE A  28      -1.312   6.715  -0.036  1.00 97.24           H  
ATOM     73 HG22 ILE A  28      -1.111   7.049  -1.761  1.00 97.24           H  
ATOM     74 HG23 ILE A  28      -2.208   8.042  -0.786  1.00 97.24           H  
ATOM     75 HD11 ILE A  28      -4.931   7.945  -1.893  1.00 97.24           H  
ATOM     76 HD12 ILE A  28      -4.732   7.901  -3.667  1.00 97.24           H  
ATOM     77 HD13 ILE A  28      -3.436   8.535  -2.655  1.00 97.24           H  
ATOM     78  N   ILE A  29      -4.190   3.180  -0.233  1.00 96.81           N  
ATOM     79  CA  ILE A  29      -5.425   2.398  -0.242  1.00 96.81           C  
ATOM     80  C   ILE A  29      -6.555   3.300   0.239  1.00 96.81           C  
ATOM     81  O   ILE A  29      -6.466   3.937   1.295  1.00 96.81           O  
ATOM     82  CB  ILE A  29      -5.302   1.086   0.559  1.00 96.81           C  
ATOM     83  CG1 ILE A  29      -4.209   0.190  -0.068  1.00 96.81           C  
ATOM     84  CG2 ILE A  29      -6.656   0.350   0.602  1.00 96.81           C  
ATOM     85  CD1 ILE A  29      -3.893  -1.080   0.728  1.00 96.81           C  
ATOM     86  H   ILE A  29      -3.873   3.563   0.646  1.00 96.81           H  
ATOM     87  HA  ILE A  29      -5.650   2.111  -1.269  1.00 96.81           H  
ATOM     88  HB  ILE A  29      -5.011   1.335   1.579  1.00 96.81           H  
ATOM     89 HG12 ILE A  29      -3.280   0.756  -0.136  1.00 96.81           H  
ATOM     90 HG13 ILE A  29      -4.505  -0.092  -1.079  1.00 96.81           H  
ATOM     91 HG21 ILE A  29      -6.990   0.119  -0.409  1.00 96.81           H  
ATOM     92 HG22 ILE A  29      -6.569  -0.577   1.168  1.00 96.81           H  
ATOM     93 HG23 ILE A  29      -7.411   0.963   1.095  1.00 96.81           H  
ATOM     94 HD11 ILE A  29      -3.642  -0.818   1.756  1.00 96.81           H  
ATOM     95 HD12 ILE A  29      -4.743  -1.762   0.710  1.00 96.81           H  
ATOM     96 HD13 ILE A  29      -3.040  -1.584   0.274  1.00 96.81           H  
ATOM     97  N   LYS A  30      -7.631   3.341  -0.544  1.00 96.27           N  
ATOM     98  CA  LYS A  30      -8.865   4.049  -0.219  1.00 96.27           C  
ATOM     99  C   LYS A  30      -9.964   3.051   0.128  1.00 96.27           C  
ATOM    100  O   LYS A  30     -10.068   2.003  -0.504  1.00 96.27           O  
ATOM    101  CB  LYS A  30      -9.277   4.987  -1.366  1.00 96.27           C  
ATOM    102  CG  LYS A  30      -8.236   6.079  -1.664  1.00 96.27           C  
ATOM    103  CD  LYS A  30      -8.686   7.017  -2.793  1.00 96.27           C  
ATOM    104  CE  LYS A  30      -7.694   8.183  -2.903  1.00 96.27           C  
ATOM    105  NZ  LYS A  30      -8.087   9.183  -3.927  1.00 96.27           N1+
ATOM    106  H   LYS A  30      -7.625   2.762  -1.371  1.00 96.27           H  
ATOM    107  HA  LYS A  30      -8.686   4.652   0.671  1.00 96.27           H  
ATOM    108  HB2 LYS A  30     -10.220   5.466  -1.101  1.00 96.27           H  
ATOM    109  HB3 LYS A  30      -9.437   4.394  -2.266  1.00 96.27           H  
ATOM    110  HG2 LYS A  30      -7.287   5.621  -1.945  1.00 96.27           H  
ATOM    111  HG3 LYS A  30      -8.083   6.673  -0.763  1.00 96.27           H  
ATOM    112  HD2 LYS A  30      -9.680   7.403  -2.569  1.00 96.27           H  
ATOM    113  HD3 LYS A  30      -8.719   6.461  -3.730  1.00 96.27           H  
ATOM    114  HE2 LYS A  30      -7.615   8.666  -1.929  1.00 96.27           H  
ATOM    115  HE3 LYS A  30      -6.713   7.772  -3.145  1.00 96.27           H  
ATOM    116  HZ1 LYS A  30      -8.987   9.586  -3.708  1.00 96.27           H  
ATOM    117  HZ2 LYS A  30      -8.117   8.768  -4.848  1.00 96.27           H  
ATOM    118  HZ3 LYS A  30      -7.410   9.933  -3.955  1.00 96.27           H  
ATOM    119  N   GLN A  31     -10.801   3.402   1.098  1.00 95.06           N  
ATOM    120  CA  GLN A  31     -12.065   2.734   1.390  1.00 95.06           C  
ATOM    121  C   GLN A  31     -13.201   3.728   1.150  1.00 95.06           C  
ATOM    122  O   GLN A  31     -13.186   4.828   1.701  1.00 95.06           O  
ATOM    123  CB  GLN A  31     -12.070   2.199   2.825  1.00 95.06           C  
ATOM    124  CG  GLN A  31     -13.282   1.297   3.118  1.00 95.06           C  
ATOM    125  CD  GLN A  31     -13.362   0.887   4.588  1.00 95.06           C  
ATOM    126  NE2 GLN A  31     -13.858  -0.287   4.910  1.00 95.06           N  
ATOM    127  OE1 GLN A  31     -12.984   1.613   5.494  1.00 95.06           O  
ATOM    128  H   GLN A  31     -10.641   4.290   1.552  1.00 95.06           H  
ATOM    129  HA  GLN A  31     -12.177   1.882   0.718  1.00 95.06           H  
ATOM    130  HB2 GLN A  31     -12.062   3.043   3.515  1.00 95.06           H  
ATOM    131  HB3 GLN A  31     -11.167   1.608   2.974  1.00 95.06           H  
ATOM    132  HG2 GLN A  31     -14.206   1.819   2.869  1.00 95.06           H  
ATOM    133  HG3 GLN A  31     -13.218   0.404   2.496  1.00 95.06           H  
ATOM    134 HE21 GLN A  31     -14.046  -1.016   4.236  1.00 95.06           H  
ATOM    135 HE22 GLN A  31     -13.921  -0.506   5.893  1.00 95.06           H  
ATOM    136  N   ASN A  32     -14.175   3.367   0.313  1.00 93.52           N  
ATOM    137  CA  ASN A  32     -15.296   4.238  -0.064  1.00 93.52           C  
ATOM    138  C   ASN A  32     -14.843   5.635  -0.551  1.00 93.52           C  
ATOM    139  O   ASN A  32     -15.473   6.643  -0.247  1.00 93.52           O  
ATOM    140  CB  ASN A  32     -16.318   4.291   1.089  1.00 93.52           C  
ATOM    141  CG  ASN A  32     -16.841   2.925   1.488  1.00 93.52           C  
ATOM    142  ND2 ASN A  32     -17.006   2.678   2.767  1.00 93.52           N  
ATOM    143  OD1 ASN A  32     -17.109   2.061   0.670  1.00 93.52           O  
ATOM    144  H   ASN A  32     -14.133   2.439  -0.085  1.00 93.52           H  
ATOM    145  HA  ASN A  32     -15.792   3.774  -0.916  1.00 93.52           H  
ATOM    146  HB2 ASN A  32     -15.859   4.775   1.951  1.00 93.52           H  
ATOM    147  HB3 ASN A  32     -17.173   4.895   0.787  1.00 93.52           H  
ATOM    148 HD21 ASN A  32     -16.775   3.381   3.454  1.00 93.52           H  
ATOM    149 HD22 ASN A  32     -17.365   1.766   3.009  1.00 93.52           H  
ATOM    150  N   GLY A  33     -13.721   5.701  -1.278  1.00 92.70           N  
ATOM    151  CA  GLY A  33     -13.149   6.949  -1.803  1.00 92.70           C  
ATOM    152  C   GLY A  33     -12.244   7.722  -0.834  1.00 92.70           C  
ATOM    153  O   GLY A  33     -11.492   8.587  -1.281  1.00 92.70           O  
ATOM    154  H   GLY A  33     -13.237   4.835  -1.467  1.00 92.70           H  
ATOM    155  HA2 GLY A  33     -12.569   6.723  -2.697  1.00 92.70           H  
ATOM    156  HA3 GLY A  33     -13.962   7.616  -2.090  1.00 92.70           H  
ATOM    157  N   THR A  34     -12.230   7.375   0.453  1.00 94.54           N  
ATOM    158  CA  THR A  34     -11.387   8.019   1.472  1.00 94.54           C  
ATOM    159  C   THR A  34     -10.092   7.244   1.665  1.00 94.54           C  
ATOM    160  O   THR A  34     -10.125   6.029   1.843  1.00 94.54           O  
ATOM    161  CB  THR A  34     -12.143   8.122   2.802  1.00 94.54           C  
ATOM    162  CG2 THR A  34     -11.351   8.848   3.889  1.00 94.54           C  
ATOM    163  OG1 THR A  34     -13.316   8.870   2.598  1.00 94.54           O  
ATOM    164  H   THR A  34     -12.873   6.664   0.772  1.00 94.54           H  
ATOM    165  HA  THR A  34     -11.148   9.033   1.153  1.00 94.54           H  
ATOM    166  HB  THR A  34     -12.409   7.125   3.153  1.00 94.54           H  
ATOM    167  HG1 THR A  34     -13.844   8.817   3.398  1.00 94.54           H  
ATOM    168 HG21 THR A  34     -11.022   9.822   3.527  1.00 94.54           H  
ATOM    169 HG22 THR A  34     -10.484   8.256   4.181  1.00 94.54           H  
ATOM    170 HG23 THR A  34     -11.977   8.987   4.770  1.00 94.54           H  
ATOM    171  N   GLN A  35      -8.943   7.922   1.655  1.00 95.18           N  
ATOM    172  CA  GLN A  35      -7.659   7.289   1.970  1.00 95.18           C  
ATOM    173  C   GLN A  35      -7.645   6.803   3.420  1.00 95.18           C  
ATOM    174  O   GLN A  35      -7.924   7.569   4.338  1.00 95.18           O  
ATOM    175  CB  GLN A  35      -6.515   8.265   1.683  1.00 95.18           C  
ATOM    176  CG  GLN A  35      -5.131   7.682   2.023  1.00 95.18           C  
ATOM    177  CD  GLN A  35      -4.005   8.633   1.636  1.00 95.18           C  
ATOM    178  NE2 GLN A  35      -2.828   8.494   2.205  1.00 95.18           N  
ATOM    179  OE1 GLN A  35      -4.164   9.509   0.806  1.00 95.18           O  
ATOM    180  H   GLN A  35      -8.966   8.928   1.567  1.00 95.18           H  
ATOM    181  HA  GLN A  35      -7.521   6.419   1.328  1.00 95.18           H  
ATOM    182  HB2 GLN A  35      -6.546   8.520   0.624  1.00 95.18           H  
ATOM    183  HB3 GLN A  35      -6.664   9.177   2.263  1.00 95.18           H  
ATOM    184  HG2 GLN A  35      -4.987   6.738   1.497  1.00 95.18           H  
ATOM    185  HG3 GLN A  35      -5.066   7.494   3.095  1.00 95.18           H  
ATOM    186 HE21 GLN A  35      -2.122   9.148   1.901  1.00 95.18           H  
ATOM    187 HE22 GLN A  35      -2.642   7.767   2.882  1.00 95.18           H  
ATOM    188  N   ILE A  36      -7.296   5.534   3.613  1.00 94.68           N  
ATOM    189  CA  ILE A  36      -7.235   4.904   4.939  1.00 94.68           C  
ATOM    190  C   ILE A  36      -5.818   4.494   5.333  1.00 94.68           C  
ATOM    191  O   ILE A  36      -5.520   4.371   6.517  1.00 94.68           O  
ATOM    192  CB  ILE A  36      -8.192   3.702   5.015  1.00 94.68           C  
ATOM    193  CG1 ILE A  36      -7.945   2.688   3.879  1.00 94.68           C  
ATOM    194  CG2 ILE A  36      -9.650   4.191   5.004  1.00 94.68           C  
ATOM    195  CD1 ILE A  36      -8.521   1.319   4.212  1.00 94.68           C  
ATOM    196  H   ILE A  36      -7.100   4.964   2.802  1.00 94.68           H  
ATOM    197  HA  ILE A  36      -7.549   5.620   5.698  1.00 94.68           H  
ATOM    198  HB  ILE A  36      -8.017   3.207   5.971  1.00 94.68           H  
ATOM    199 HG12 ILE A  36      -8.400   3.048   2.956  1.00 94.68           H  
ATOM    200 HG13 ILE A  36      -6.877   2.556   3.707  1.00 94.68           H  
ATOM    201 HG21 ILE A  36      -9.908   4.612   4.032  1.00 94.68           H  
ATOM    202 HG22 ILE A  36     -10.331   3.372   5.233  1.00 94.68           H  
ATOM    203 HG23 ILE A  36      -9.785   4.962   5.763  1.00 94.68           H  
ATOM    204 HD11 ILE A  36      -7.987   0.907   5.068  1.00 94.68           H  
ATOM    205 HD12 ILE A  36      -9.578   1.393   4.468  1.00 94.68           H  
ATOM    206 HD13 ILE A  36      -8.399   0.668   3.346  1.00 94.68           H  
ATOM    207  N   THR A  37      -4.939   4.270   4.358  1.00 94.78           N  
ATOM    208  CA  THR A  37      -3.531   3.967   4.603  1.00 94.78           C  
ATOM    209  C   THR A  37      -2.700   4.266   3.359  1.00 94.78           C  
ATOM    210  O   THR A  37      -3.232   4.380   2.250  1.00 94.78           O  
ATOM    211  CB  THR A  37      -3.359   2.512   5.084  1.00 94.78           C  
ATOM    212  CG2 THR A  37      -3.644   1.447   4.029  1.00 94.78           C  
ATOM    213  OG1 THR A  37      -2.054   2.303   5.553  1.00 94.78           O  
ATOM    214  H   THR A  37      -5.229   4.373   3.396  1.00 94.78           H  
ATOM    215  HA  THR A  37      -3.174   4.620   5.398  1.00 94.78           H  
ATOM    216  HB  THR A  37      -4.033   2.336   5.922  1.00 94.78           H  
ATOM    217  HG1 THR A  37      -1.996   2.597   6.465  1.00 94.78           H  
ATOM    218 HG21 THR A  37      -3.415   0.466   4.447  1.00 94.78           H  
ATOM    219 HG22 THR A  37      -3.026   1.603   3.144  1.00 94.78           H  
ATOM    220 HG23 THR A  37      -4.701   1.478   3.765  1.00 94.78           H  
ATOM    221  N   SER A  38      -1.398   4.399   3.559  1.00 95.66           N  
ATOM    222  CA  SER A  38      -0.380   4.455   2.520  1.00 95.66           C  
ATOM    223  C   SER A  38       0.711   3.443   2.843  1.00 95.66           C  
ATOM    224  O   SER A  38       0.868   3.008   3.986  1.00 95.66           O  
ATOM    225  CB  SER A  38       0.205   5.864   2.378  1.00 95.66           C  
ATOM    226  OG  SER A  38       0.725   6.330   3.609  1.00 95.66           O  
ATOM    227  H   SER A  38      -1.036   4.213   4.484  1.00 95.66           H  
ATOM    228  HA  SER A  38      -0.818   4.171   1.564  1.00 95.66           H  
ATOM    229  HB2 SER A  38      -0.578   6.547   2.048  1.00 95.66           H  
ATOM    230  HB3 SER A  38       0.995   5.851   1.627  1.00 95.66           H  
ATOM    231  HG  SER A  38       1.446   6.935   3.419  1.00 95.66           H  
ATOM    232  N   GLY A  39       1.457   3.042   1.827  1.00 95.68           N  
ATOM    233  CA  GLY A  39       2.549   2.105   1.988  1.00 95.68           C  
ATOM    234  C   GLY A  39       3.401   2.039   0.740  1.00 95.68           C  
ATOM    235  O   GLY A  39       3.161   2.736  -0.243  1.00 95.68           O  
ATOM    236  H   GLY A  39       1.291   3.413   0.902  1.00 95.68           H  
ATOM    237  HA2 GLY A  39       3.179   2.411   2.822  1.00 95.68           H  
ATOM    238  HA3 GLY A  39       2.149   1.112   2.194  1.00 95.68           H  
ATOM    239  N   ASN A  40       4.397   1.170   0.801  1.00 96.98           N  
ATOM    240  CA  ASN A  40       5.336   0.963  -0.276  1.00 96.98           C  
ATOM    241  C   ASN A  40       5.620  -0.530  -0.443  1.00 96.98           C  
ATOM    242  O   ASN A  40       5.634  -1.296   0.523  1.00 96.98           O  
ATOM    243  CB  ASN A  40       6.581   1.804   0.020  1.00 96.98           C  
ATOM    244  CG  ASN A  40       7.419   1.296   1.173  1.00 96.98           C  
ATOM    245  ND2 ASN A  40       8.681   1.026   0.940  1.00 96.98           N  
ATOM    246  OD1 ASN A  40       6.969   1.130   2.296  1.00 96.98           O  
ATOM    247  H   ASN A  40       4.580   0.678   1.663  1.00 96.98           H  
ATOM    248  HA  ASN A  40       4.900   1.329  -1.206  1.00 96.98           H  
ATOM    249  HB2 ASN A  40       6.277   2.823   0.260  1.00 96.98           H  
ATOM    250  HB3 ASN A  40       7.180   1.864  -0.889  1.00 96.98           H  
ATOM    251 HD21 ASN A  40       9.231   0.787   1.753  1.00 96.98           H  
ATOM    252 HD22 ASN A  40       9.072   1.314   0.055  1.00 96.98           H  
ATOM    253  N   ILE A  41       5.836  -0.962  -1.680  1.00 97.79           N  
ATOM    254  CA  ILE A  41       6.163  -2.350  -2.012  1.00 97.79           C  
ATOM    255  C   ILE A  41       7.274  -2.378  -3.056  1.00 97.79           C  
ATOM    256  O   ILE A  41       7.373  -1.498  -3.905  1.00 97.79           O  
ATOM    257  CB  ILE A  41       4.894  -3.128  -2.433  1.00 97.79           C  
ATOM    258  CG1 ILE A  41       5.194  -4.637  -2.562  1.00 97.79           C  
ATOM    259  CG2 ILE A  41       4.277  -2.562  -3.723  1.00 97.79           C  
ATOM    260  CD1 ILE A  41       3.955  -5.516  -2.758  1.00 97.79           C  
ATOM    261  H   ILE A  41       5.765  -0.294  -2.434  1.00 97.79           H  
ATOM    262  HA  ILE A  41       6.559  -2.828  -1.116  1.00 97.79           H  
ATOM    263  HB  ILE A  41       4.161  -3.013  -1.634  1.00 97.79           H  
ATOM    264 HG12 ILE A  41       5.855  -4.804  -3.412  1.00 97.79           H  
ATOM    265 HG13 ILE A  41       5.701  -4.972  -1.657  1.00 97.79           H  
ATOM    266 HG21 ILE A  41       4.065  -1.499  -3.607  1.00 97.79           H  
ATOM    267 HG22 ILE A  41       3.334  -3.062  -3.946  1.00 97.79           H  
ATOM    268 HG23 ILE A  41       4.965  -2.695  -4.557  1.00 97.79           H  
ATOM    269 HD11 ILE A  41       3.219  -5.309  -1.981  1.00 97.79           H  
ATOM    270 HD12 ILE A  41       3.511  -5.336  -3.737  1.00 97.79           H  
ATOM    271 HD13 ILE A  41       4.250  -6.563  -2.700  1.00 97.79           H  
ATOM    272  N   TRP A  42       8.134  -3.390  -3.011  1.00 97.85           N  
ATOM    273  CA  TRP A  42       9.128  -3.584  -4.062  1.00 97.85           C  
ATOM    274  C   TRP A  42       8.448  -3.899  -5.398  1.00 97.85           C  
ATOM    275  O   TRP A  42       7.511  -4.697  -5.458  1.00 97.85           O  
ATOM    276  CB  TRP A  42      10.116  -4.675  -3.646  1.00 97.85           C  
ATOM    277  CG  TRP A  42      11.069  -4.243  -2.576  1.00 97.85           C  
ATOM    278  CD1 TRP A  42      10.846  -4.280  -1.242  1.00 97.85           C  
ATOM    279  CD2 TRP A  42      12.396  -3.661  -2.743  1.00 97.85           C  
ATOM    280  CE2 TRP A  42      12.928  -3.371  -1.451  1.00 97.85           C  
ATOM    281  CE3 TRP A  42      13.203  -3.351  -3.860  1.00 97.85           C  
ATOM    282  NE1 TRP A  42      11.940  -3.764  -0.575  1.00 97.85           N  
ATOM    283  CZ2 TRP A  42      14.197  -2.804  -1.273  1.00 97.85           C  
ATOM    284  CZ3 TRP A  42      14.483  -2.787  -3.693  1.00 97.85           C  
ATOM    285  CH2 TRP A  42      14.978  -2.513  -2.404  1.00 97.85           C  
ATOM    286  H   TRP A  42       8.009  -4.115  -2.319  1.00 97.85           H  
ATOM    287  HA  TRP A  42       9.688  -2.657  -4.190  1.00 97.85           H  
ATOM    288  HB2 TRP A  42      10.701  -4.966  -4.518  1.00 97.85           H  
ATOM    289  HB3 TRP A  42       9.569  -5.556  -3.310  1.00 97.85           H  
ATOM    290  HD1 TRP A  42       9.943  -4.643  -0.774  1.00 97.85           H  
ATOM    291  HE1 TRP A  42      11.987  -3.669   0.430  1.00 97.85           H  
ATOM    292  HE3 TRP A  42      12.826  -3.567  -4.849  1.00 97.85           H  
ATOM    293  HZ2 TRP A  42      14.567  -2.593  -0.281  1.00 97.85           H  
ATOM    294  HZ3 TRP A  42      15.098  -2.570  -4.554  1.00 97.85           H  
ATOM    295  HH2 TRP A  42      15.960  -2.078  -2.283  1.00 97.85           H  
ATOM    296  N   ALA A  43       8.940  -3.297  -6.479  1.00 97.54           N  
ATOM    297  CA  ALA A  43       8.482  -3.619  -7.825  1.00 97.54           C  
ATOM    298  C   ALA A  43       8.695  -5.115  -8.122  1.00 97.54           C  
ATOM    299  O   ALA A  43       9.760  -5.664  -7.830  1.00 97.54           O  
ATOM    300  CB  ALA A  43       9.217  -2.723  -8.826  1.00 97.54           C  
ATOM    301  H   ALA A  43       9.674  -2.612  -6.371  1.00 97.54           H  
ATOM    302  HA  ALA A  43       7.415  -3.403  -7.890  1.00 97.54           H  
ATOM    303  HB1 ALA A  43       8.807  -2.881  -9.823  1.00 97.54           H  
ATOM    304  HB2 ALA A  43       9.072  -1.676  -8.559  1.00 97.54           H  
ATOM    305  HB3 ALA A  43      10.281  -2.961  -8.829  1.00 97.54           H  
ATOM    306  N   GLY A  44       7.684  -5.770  -8.694  1.00 97.85           N  
ATOM    307  CA  GLY A  44       7.683  -7.215  -8.948  1.00 97.85           C  
ATOM    308  C   GLY A  44       7.392  -8.088  -7.720  1.00 97.85           C  
ATOM    309  O   GLY A  44       7.516  -9.308  -7.813  1.00 97.85           O  
ATOM    310  H   GLY A  44       6.836  -5.261  -8.898  1.00 97.85           H  
ATOM    311  HA2 GLY A  44       6.922  -7.436  -9.697  1.00 97.85           H  
ATOM    312  HA3 GLY A  44       8.653  -7.510  -9.348  1.00 97.85           H  
ATOM    313  N   ALA A  45       7.028  -7.501  -6.575  1.00 98.36           N  
ATOM    314  CA  ALA A  45       6.756  -8.240  -5.347  1.00 98.36           C  
ATOM    315  C   ALA A  45       5.259  -8.335  -5.014  1.00 98.36           C  
ATOM    316  O   ALA A  45       4.406  -7.608  -5.526  1.00 98.36           O  
ATOM    317  CB  ALA A  45       7.576  -7.642  -4.197  1.00 98.36           C  
ATOM    318  H   ALA A  45       6.943  -6.495  -6.548  1.00 98.36           H  
ATOM    319  HA  ALA A  45       7.109  -9.263  -5.474  1.00 98.36           H  
ATOM    320  HB1 ALA A  45       8.614  -7.527  -4.508  1.00 98.36           H  
ATOM    321  HB2 ALA A  45       7.539  -8.302  -3.330  1.00 98.36           H  
ATOM    322  HB3 ALA A  45       7.171  -6.670  -3.916  1.00 98.36           H  
ATOM    323  N   THR A  46       4.951  -9.254  -4.102  1.00 98.60           N  
ATOM    324  CA  THR A  46       3.643  -9.417  -3.462  1.00 98.60           C  
ATOM    325  C   THR A  46       3.848  -9.487  -1.956  1.00 98.60           C  
ATOM    326  O   THR A  46       4.743 -10.193  -1.491  1.00 98.60           O  
ATOM    327  CB  THR A  46       2.945 -10.683  -3.965  1.00 98.60           C  
ATOM    328  CG2 THR A  46       1.586 -10.915  -3.307  1.00 98.60           C  
ATOM    329  OG1 THR A  46       2.738 -10.574  -5.351  1.00 98.60           O  
ATOM    330  H   THR A  46       5.706  -9.804  -3.716  1.00 98.60           H  
ATOM    331  HA  THR A  46       3.010  -8.559  -3.689  1.00 98.60           H  
ATOM    332  HB  THR A  46       3.582 -11.547  -3.775  1.00 98.60           H  
ATOM    333  HG1 THR A  46       3.338  -9.905  -5.690  1.00 98.60           H  
ATOM    334 HG21 THR A  46       1.000  -9.996  -3.328  1.00 98.60           H  
ATOM    335 HG22 THR A  46       1.720 -11.235  -2.273  1.00 98.60           H  
ATOM    336 HG23 THR A  46       1.048 -11.694  -3.847  1.00 98.60           H  
ATOM    337  N   ALA A  47       3.040  -8.759  -1.190  1.00 97.82           N  
ATOM    338  CA  ALA A  47       3.154  -8.699   0.261  1.00 97.82           C  
ATOM    339  C   ALA A  47       1.792  -8.503   0.938  1.00 97.82           C  
ATOM    340  O   ALA A  47       0.839  -7.999   0.341  1.00 97.82           O  
ATOM    341  CB  ALA A  47       4.150  -7.593   0.634  1.00 97.82           C  
ATOM    342  H   ALA A  47       2.314  -8.208  -1.626  1.00 97.82           H  
ATOM    343  HA  ALA A  47       3.555  -9.647   0.621  1.00 97.82           H  
ATOM    344  HB1 ALA A  47       3.846  -6.649   0.184  1.00 97.82           H  
ATOM    345  HB2 ALA A  47       5.142  -7.853   0.264  1.00 97.82           H  
ATOM    346  HB3 ALA A  47       4.197  -7.475   1.717  1.00 97.82           H  
ATOM    347  N   ASN A  48       1.719  -8.908   2.207  1.00 97.42           N  
ATOM    348  CA  ASN A  48       0.540  -8.727   3.045  1.00 97.42           C  
ATOM    349  C   ASN A  48       0.632  -7.404   3.814  1.00 97.42           C  
ATOM    350  O   ASN A  48       1.656  -7.121   4.433  1.00 97.42           O  
ATOM    351  CB  ASN A  48       0.382  -9.918   4.001  1.00 97.42           C  
ATOM    352  CG  ASN A  48       0.102 -11.212   3.270  1.00 97.42           C  
ATOM    353  ND2 ASN A  48       0.989 -12.177   3.336  1.00 97.42           N  
ATOM    354  OD1 ASN A  48      -0.916 -11.380   2.630  1.00 97.42           O  
ATOM    355  H   ASN A  48       2.568  -9.221   2.656  1.00 97.42           H  
ATOM    356  HA  ASN A  48      -0.342  -8.695   2.405  1.00 97.42           H  
ATOM    357  HB2 ASN A  48       1.274 -10.016   4.620  1.00 97.42           H  
ATOM    358  HB3 ASN A  48      -0.467  -9.735   4.660  1.00 97.42           H  
ATOM    359 HD21 ASN A  48       1.835 -12.066   3.876  1.00 97.42           H  
ATOM    360 HD22 ASN A  48       0.754 -13.019   2.830  1.00 97.42           H  
ATOM    361  N   PHE A  49      -0.457  -6.641   3.828  1.00 96.25           N  
ATOM    362  CA  PHE A  49      -0.590  -5.376   4.549  1.00 96.25           C  
ATOM    363  C   PHE A  49      -1.812  -5.409   5.458  1.00 96.25           C  
ATOM    364  O   PHE A  49      -2.846  -5.970   5.097  1.00 96.25           O  
ATOM    365  CB  PHE A  49      -0.686  -4.210   3.559  1.00 96.25           C  
ATOM    366  CG  PHE A  49       0.629  -3.896   2.879  1.00 96.25           C  
ATOM    367  CD1 PHE A  49       1.462  -2.880   3.388  1.00 96.25           C  
ATOM    368  CD2 PHE A  49       1.032  -4.631   1.750  1.00 96.25           C  
ATOM    369  CE1 PHE A  49       2.695  -2.606   2.770  1.00 96.25           C  
ATOM    370  CE2 PHE A  49       2.257  -4.345   1.127  1.00 96.25           C  
ATOM    371  CZ  PHE A  49       3.093  -3.340   1.640  1.00 96.25           C  
ATOM    372  H   PHE A  49      -1.260  -6.957   3.303  1.00 96.25           H  
ATOM    373  HA  PHE A  49       0.289  -5.216   5.174  1.00 96.25           H  
ATOM    374  HB2 PHE A  49      -1.441  -4.434   2.805  1.00 96.25           H  
ATOM    375  HB3 PHE A  49      -1.017  -3.320   4.094  1.00 96.25           H  
ATOM    376  HD1 PHE A  49       1.161  -2.307   4.252  1.00 96.25           H  
ATOM    377  HD2 PHE A  49       0.398  -5.412   1.357  1.00 96.25           H  
ATOM    378  HE1 PHE A  49       3.337  -1.827   3.154  1.00 96.25           H  
ATOM    379  HE2 PHE A  49       2.551  -4.887   0.240  1.00 96.25           H  
ATOM    380  HZ  PHE A  49       4.036  -3.122   1.161  1.00 96.25           H  
ATOM    381  N   LEU A  50      -1.713  -4.785   6.630  1.00 94.10           N  
ATOM    382  CA  LEU A  50      -2.856  -4.626   7.519  1.00 94.10           C  
ATOM    383  C   LEU A  50      -3.614  -3.345   7.151  1.00 94.10           C  
ATOM    384  O   LEU A  50      -3.097  -2.241   7.299  1.00 94.10           O  
ATOM    385  CB  LEU A  50      -2.382  -4.655   8.980  1.00 94.10           C  
ATOM    386  CG  LEU A  50      -3.539  -4.833   9.980  1.00 94.10           C  
ATOM    387  CD1 LEU A  50      -4.136  -6.242   9.918  1.00 94.10           C  
ATOM    388  CD2 LEU A  50      -3.031  -4.604  11.403  1.00 94.10           C  
ATOM    389  H   LEU A  50      -0.858  -4.298   6.859  1.00 94.10           H  
ATOM    390  HA  LEU A  50      -3.524  -5.473   7.364  1.00 94.10           H  
ATOM    391  HB2 LEU A  50      -1.856  -3.724   9.195  1.00 94.10           H  
ATOM    392  HB3 LEU A  50      -1.679  -5.477   9.113  1.00 94.10           H  
ATOM    393  HG  LEU A  50      -4.322  -4.104   9.775  1.00 94.10           H  
ATOM    394 HD11 LEU A  50      -4.623  -6.410   8.957  1.00 94.10           H  
ATOM    395 HD12 LEU A  50      -3.351  -6.987  10.048  1.00 94.10           H  
ATOM    396 HD13 LEU A  50      -4.878  -6.372  10.705  1.00 94.10           H  
ATOM    397 HD21 LEU A  50      -3.850  -4.714  12.113  1.00 94.10           H  
ATOM    398 HD22 LEU A  50      -2.248  -5.325  11.640  1.00 94.10           H  
ATOM    399 HD23 LEU A  50      -2.625  -3.596  11.489  1.00 94.10           H  
ATOM    400  N   VAL A  51      -4.850  -3.499   6.688  1.00 93.26           N  
ATOM    401  CA  VAL A  51      -5.721  -2.428   6.197  1.00 93.26           C  
ATOM    402  C   VAL A  51      -7.005  -2.447   7.018  1.00 93.26           C  
ATOM    403  O   VAL A  51      -7.788  -3.391   6.934  1.00 93.26           O  
ATOM    404  CB  VAL A  51      -6.008  -2.637   4.699  1.00 93.26           C  
ATOM    405  CG1 VAL A  51      -6.910  -1.538   4.140  1.00 93.26           C  
ATOM    406  CG2 VAL A  51      -4.721  -2.646   3.868  1.00 93.26           C  
ATOM    407  H   VAL A  51      -5.188  -4.444   6.573  1.00 93.26           H  
ATOM    408  HA  VAL A  51      -5.232  -1.461   6.319  1.00 93.26           H  
ATOM    409  HB  VAL A  51      -6.505  -3.597   4.565  1.00 93.26           H  
ATOM    410 HG11 VAL A  51      -7.139  -1.756   3.097  1.00 93.26           H  
ATOM    411 HG12 VAL A  51      -6.399  -0.577   4.205  1.00 93.26           H  
ATOM    412 HG13 VAL A  51      -7.852  -1.506   4.687  1.00 93.26           H  
ATOM    413 HG21 VAL A  51      -4.086  -3.481   4.164  1.00 93.26           H  
ATOM    414 HG22 VAL A  51      -4.967  -2.772   2.814  1.00 93.26           H  
ATOM    415 HG23 VAL A  51      -4.171  -1.715   4.009  1.00 93.26           H  
ATOM    416  N   SER A  52      -7.212  -1.431   7.859  1.00 89.84           N  
ATOM    417  CA  SER A  52      -8.368  -1.350   8.773  1.00 89.84           C  
ATOM    418  C   SER A  52      -8.588  -2.633   9.597  1.00 89.84           C  
ATOM    419  O   SER A  52      -9.710  -3.113   9.743  1.00 89.84           O  
ATOM    420  CB  SER A  52      -9.635  -0.922   8.018  1.00 89.84           C  
ATOM    421  OG  SER A  52      -9.416   0.314   7.366  1.00 89.84           O  
ATOM    422  H   SER A  52      -6.575  -0.648   7.832  1.00 89.84           H  
ATOM    423  HA  SER A  52      -8.154  -0.560   9.493  1.00 89.84           H  
ATOM    424  HB2 SER A  52     -10.455  -0.809   8.727  1.00 89.84           H  
ATOM    425  HB3 SER A  52      -9.903  -1.683   7.285  1.00 89.84           H  
ATOM    426  HG  SER A  52     -10.259   0.703   7.123  1.00 89.84           H  
ATOM    427  N   GLY A  53      -7.497  -3.227  10.098  1.00 92.33           N  
ATOM    428  CA  GLY A  53      -7.526  -4.467  10.886  1.00 92.33           C  
ATOM    429  C   GLY A  53      -7.713  -5.758  10.076  1.00 92.33           C  
ATOM    430  O   GLY A  53      -7.815  -6.828  10.671  1.00 92.33           O  
ATOM    431  H   GLY A  53      -6.602  -2.796   9.918  1.00 92.33           H  
ATOM    432  HA2 GLY A  53      -8.340  -4.410  11.608  1.00 92.33           H  
ATOM    433  HA3 GLY A  53      -6.590  -4.554  11.437  1.00 92.33           H  
ATOM    434  N   LYS A  54      -7.741  -5.686   8.740  1.00 93.38           N  
ATOM    435  CA  LYS A  54      -7.885  -6.835   7.834  1.00 93.38           C  
ATOM    436  C   LYS A  54      -6.620  -7.020   7.006  1.00 93.38           C  
ATOM    437  O   LYS A  54      -5.990  -6.041   6.614  1.00 93.38           O  
ATOM    438  CB  LYS A  54      -9.098  -6.631   6.916  1.00 93.38           C  
ATOM    439  CG  LYS A  54     -10.404  -6.405   7.694  1.00 93.38           C  
ATOM    440  CD  LYS A  54     -11.543  -6.112   6.719  1.00 93.38           C  
ATOM    441  CE  LYS A  54     -12.797  -5.652   7.468  1.00 93.38           C  
ATOM    442  NZ  LYS A  54     -13.806  -5.136   6.515  1.00 93.38           N1+
ATOM    443  H   LYS A  54      -7.677  -4.776   8.307  1.00 93.38           H  
ATOM    444  HA  LYS A  54      -8.040  -7.742   8.418  1.00 93.38           H  
ATOM    445  HB2 LYS A  54      -8.910  -5.766   6.279  1.00 93.38           H  
ATOM    446  HB3 LYS A  54      -9.211  -7.505   6.275  1.00 93.38           H  
ATOM    447  HG2 LYS A  54     -10.297  -5.548   8.359  1.00 93.38           H  
ATOM    448  HG3 LYS A  54     -10.641  -7.289   8.287  1.00 93.38           H  
ATOM    449  HD2 LYS A  54     -11.758  -7.015   6.147  1.00 93.38           H  
ATOM    450  HD3 LYS A  54     -11.230  -5.321   6.038  1.00 93.38           H  
ATOM    451  HE2 LYS A  54     -12.515  -4.857   8.159  1.00 93.38           H  
ATOM    452  HE3 LYS A  54     -13.202  -6.483   8.045  1.00 93.38           H  
ATOM    453  HZ1 LYS A  54     -13.500  -4.340   5.975  1.00 93.38           H  
ATOM    454  HZ2 LYS A  54     -14.115  -5.811   5.831  1.00 93.38           H  
ATOM    455  HZ3 LYS A  54     -14.658  -4.779   6.924  1.00 93.38           H  
ATOM    456  N   TRP A  55      -6.248  -8.263   6.724  1.00 94.92           N  
ATOM    457  CA  TRP A  55      -5.108  -8.541   5.854  1.00 94.92           C  
ATOM    458  C   TRP A  55      -5.492  -8.354   4.389  1.00 94.92           C  
ATOM    459  O   TRP A  55      -6.385  -9.024   3.880  1.00 94.92           O  
ATOM    460  CB  TRP A  55      -4.542  -9.934   6.133  1.00 94.92           C  
ATOM    461  CG  TRP A  55      -3.768 -10.010   7.411  1.00 94.92           C  
ATOM    462  CD1 TRP A  55      -4.138 -10.660   8.537  1.00 94.92           C  
ATOM    463  CD2 TRP A  55      -2.481  -9.389   7.710  1.00 94.92           C  
ATOM    464  CE2 TRP A  55      -2.121  -9.719   9.049  1.00 94.92           C  
ATOM    465  CE3 TRP A  55      -1.584  -8.580   6.980  1.00 94.92           C  
ATOM    466  NE1 TRP A  55      -3.169 -10.490   9.508  1.00 94.92           N  
ATOM    467  CZ2 TRP A  55      -0.926  -9.278   9.635  1.00 94.92           C  
ATOM    468  CZ3 TRP A  55      -0.377  -8.137   7.554  1.00 94.92           C  
ATOM    469  CH2 TRP A  55      -0.048  -8.484   8.877  1.00 94.92           C  
ATOM    470  H   TRP A  55      -6.820  -9.037   7.031  1.00 94.92           H  
ATOM    471  HA  TRP A  55      -4.316  -7.826   6.075  1.00 94.92           H  
ATOM    472  HB2 TRP A  55      -3.862 -10.200   5.324  1.00 94.92           H  
ATOM    473  HB3 TRP A  55      -5.349 -10.666   6.140  1.00 94.92           H  
ATOM    474  HD1 TRP A  55      -5.051 -11.225   8.651  1.00 94.92           H  
ATOM    475  HE1 TRP A  55      -3.231 -10.887  10.434  1.00 94.92           H  
ATOM    476  HE3 TRP A  55      -1.833  -8.304   5.966  1.00 94.92           H  
ATOM    477  HZ2 TRP A  55      -0.682  -9.548  10.652  1.00 94.92           H  
ATOM    478  HZ3 TRP A  55       0.303  -7.529   6.975  1.00 94.92           H  
ATOM    479  HH2 TRP A  55       0.881  -8.138   9.307  1.00 94.92           H  
ATOM    480  N   ALA A  56      -4.793  -7.445   3.724  1.00 96.51           N  
ATOM    481  CA  ALA A  56      -4.836  -7.246   2.291  1.00 96.51           C  
ATOM    482  C   ALA A  56      -3.576  -7.824   1.646  1.00 96.51           C  
ATOM    483  O   ALA A  56      -2.488  -7.740   2.214  1.00 96.51           O  
ATOM    484  CB  ALA A  56      -4.945  -5.751   2.009  1.00 96.51           C  
ATOM    485  H   ALA A  56      -4.095  -6.919   4.229  1.00 96.51           H  
ATOM    486  HA  ALA A  56      -5.710  -7.745   1.873  1.00 96.51           H  
ATOM    487  HB1 ALA A  56      -5.788  -5.323   2.551  1.00 96.51           H  
ATOM    488  HB2 ALA A  56      -4.029  -5.246   2.314  1.00 96.51           H  
ATOM    489  HB3 ALA A  56      -5.094  -5.619   0.937  1.00 96.51           H  
ATOM    490  N   VAL A  57      -3.708  -8.343   0.432  1.00 98.19           N  
ATOM    491  CA  VAL A  57      -2.584  -8.731  -0.418  1.00 98.19           C  
ATOM    492  C   VAL A  57      -2.387  -7.632  -1.451  1.00 98.19           C  
ATOM    493  O   VAL A  57      -3.263  -7.392  -2.286  1.00 98.19           O  
ATOM    494  CB  VAL A  57      -2.829 -10.088  -1.093  1.00 98.19           C  
ATOM    495  CG1 VAL A  57      -1.614 -10.510  -1.926  1.00 98.19           C  
ATOM    496  CG2 VAL A  57      -3.138 -11.200  -0.087  1.00 98.19           C  
ATOM    497  H   VAL A  57      -4.630  -8.348   0.021  1.00 98.19           H  
ATOM    498  HA  VAL A  57      -1.679  -8.821   0.182  1.00 98.19           H  
ATOM    499  HB  VAL A  57      -3.693  -9.993  -1.751  1.00 98.19           H  
ATOM    500 HG11 VAL A  57      -1.789 -11.494  -2.362  1.00 98.19           H  
ATOM    501 HG12 VAL A  57      -0.727 -10.551  -1.295  1.00 98.19           H  
ATOM    502 HG13 VAL A  57      -1.449  -9.805  -2.741  1.00 98.19           H  
ATOM    503 HG21 VAL A  57      -4.025 -10.954   0.497  1.00 98.19           H  
ATOM    504 HG22 VAL A  57      -3.325 -12.134  -0.618  1.00 98.19           H  
ATOM    505 HG23 VAL A  57      -2.290 -11.335   0.584  1.00 98.19           H  
ATOM    506  N   VAL A  58      -1.236  -6.971  -1.391  1.00 98.34           N  
ATOM    507  CA  VAL A  58      -0.810  -5.972  -2.372  1.00 98.34           C  
ATOM    508  C   VAL A  58       0.227  -6.611  -3.280  1.00 98.34           C  
ATOM    509  O   VAL A  58       1.148  -7.279  -2.812  1.00 98.34           O  
ATOM    510  CB  VAL A  58      -0.262  -4.705  -1.695  1.00 98.34           C  
ATOM    511  CG1 VAL A  58       0.218  -3.682  -2.731  1.00 98.34           C  
ATOM    512  CG2 VAL A  58      -1.341  -4.043  -0.828  1.00 98.34           C  
ATOM    513  H   VAL A  58      -0.559  -7.257  -0.699  1.00 98.34           H  
ATOM    514  HA  VAL A  58      -1.664  -5.673  -2.980  1.00 98.34           H  
ATOM    515  HB  VAL A  58       0.582  -4.979  -1.063  1.00 98.34           H  
ATOM    516 HG11 VAL A  58      -0.566  -3.491  -3.464  1.00 98.34           H  
ATOM    517 HG12 VAL A  58       0.479  -2.746  -2.236  1.00 98.34           H  
ATOM    518 HG13 VAL A  58       1.108  -4.047  -3.244  1.00 98.34           H  
ATOM    519 HG21 VAL A  58      -0.932  -3.152  -0.354  1.00 98.34           H  
ATOM    520 HG22 VAL A  58      -1.675  -4.725  -0.046  1.00 98.34           H  
ATOM    521 HG23 VAL A  58      -2.189  -3.760  -1.451  1.00 98.34           H  
ATOM    522  N   SER A  59       0.078  -6.422  -4.586  1.00 98.50           N  
ATOM    523  CA  SER A  59       1.071  -6.836  -5.581  1.00 98.50           C  
ATOM    524  C   SER A  59       1.422  -5.667  -6.486  1.00 98.50           C  
ATOM    525  O   SER A  59       0.545  -4.869  -6.820  1.00 98.50           O  
ATOM    526  CB  SER A  59       0.586  -8.022  -6.422  1.00 98.50           C  
ATOM    527  OG  SER A  59      -0.007  -9.002  -5.599  1.00 98.50           O  
ATOM    528  H   SER A  59      -0.704  -5.865  -4.901  1.00 98.50           H  
ATOM    529  HA  SER A  59       1.987  -7.143  -5.076  1.00 98.50           H  
ATOM    530  HB2 SER A  59       1.430  -8.456  -6.957  1.00 98.50           H  
ATOM    531  HB3 SER A  59      -0.144  -7.680  -7.155  1.00 98.50           H  
ATOM    532  HG  SER A  59      -0.039  -8.648  -4.707  1.00 98.50           H  
ATOM    533  N   ALA A  60       2.686  -5.592  -6.890  1.00 98.30           N  
ATOM    534  CA  ALA A  60       3.178  -4.628  -7.863  1.00 98.30           C  
ATOM    535  C   ALA A  60       3.917  -5.345  -8.995  1.00 98.30           C  
ATOM    536  O   ALA A  60       4.726  -6.240  -8.742  1.00 98.30           O  
ATOM    537  CB  ALA A  60       4.086  -3.617  -7.161  1.00 98.30           C  
ATOM    538  H   ALA A  60       3.347  -6.279  -6.557  1.00 98.30           H  
ATOM    539  HA  ALA A  60       2.339  -4.080  -8.292  1.00 98.30           H  
ATOM    540  HB1 ALA A  60       3.518  -3.078  -6.402  1.00 98.30           H  
ATOM    541  HB2 ALA A  60       4.926  -4.128  -6.691  1.00 98.30           H  
ATOM    542  HB3 ALA A  60       4.467  -2.901  -7.889  1.00 98.30           H  
ATOM    543  N   THR A  61       3.691  -4.931 -10.242  1.00 97.57           N  
ATOM    544  CA  THR A  61       4.536  -5.357 -11.371  1.00 97.57           C  
ATOM    545  C   THR A  61       5.892  -4.642 -11.350  1.00 97.57           C  
ATOM    546  O   THR A  61       6.135  -3.762 -10.520  1.00 97.57           O  
ATOM    547  CB  THR A  61       3.848  -5.194 -12.740  1.00 97.57           C  
ATOM    548  CG2 THR A  61       2.436  -5.783 -12.760  1.00 97.57           C  
ATOM    549  OG1 THR A  61       3.802  -3.851 -13.170  1.00 97.57           O  
ATOM    550  H   THR A  61       2.979  -4.232 -10.401  1.00 97.57           H  
ATOM    551  HA  THR A  61       4.742  -6.421 -11.255  1.00 97.57           H  
ATOM    552  HB  THR A  61       4.440  -5.745 -13.471  1.00 97.57           H  
ATOM    553  HG1 THR A  61       4.216  -3.838 -14.036  1.00 97.57           H  
ATOM    554 HG21 THR A  61       1.784  -5.252 -12.066  1.00 97.57           H  
ATOM    555 HG22 THR A  61       2.027  -5.705 -13.767  1.00 97.57           H  
ATOM    556 HG23 THR A  61       2.475  -6.835 -12.475  1.00 97.57           H  
ATOM    557  N   SER A  62       6.795  -5.009 -12.263  1.00 96.26           N  
ATOM    558  CA  SER A  62       8.064  -4.301 -12.490  1.00 96.26           C  
ATOM    559  C   SER A  62       7.869  -2.825 -12.855  1.00 96.26           C  
ATOM    560  O   SER A  62       8.699  -1.999 -12.490  1.00 96.26           O  
ATOM    561  CB  SER A  62       8.870  -5.004 -13.595  1.00 96.26           C  
ATOM    562  OG  SER A  62       8.038  -5.626 -14.561  1.00 96.26           O  
ATOM    563  H   SER A  62       6.562  -5.707 -12.956  1.00 96.26           H  
ATOM    564  HA  SER A  62       8.656  -4.331 -11.575  1.00 96.26           H  
ATOM    565  HB2 SER A  62       9.550  -4.302 -14.078  1.00 96.26           H  
ATOM    566  HB3 SER A  62       9.467  -5.787 -13.128  1.00 96.26           H  
ATOM    567  HG  SER A  62       7.839  -5.040 -15.294  1.00 96.26           H  
ATOM    568  N   GLU A  63       6.758  -2.488 -13.514  1.00 95.73           N  
ATOM    569  CA  GLU A  63       6.361  -1.129 -13.916  1.00 95.73           C  
ATOM    570  C   GLU A  63       5.448  -0.451 -12.878  1.00 95.73           C  
ATOM    571  O   GLU A  63       4.719   0.479 -13.211  1.00 95.73           O  
ATOM    572  CB  GLU A  63       5.677  -1.123 -15.303  1.00 95.73           C  
ATOM    573  CG  GLU A  63       6.382  -1.914 -16.417  1.00 95.73           C  
ATOM    574  CD  GLU A  63       6.300  -3.432 -16.210  1.00 95.73           C  
ATOM    575  OE1 GLU A  63       7.257  -4.127 -16.610  1.00 95.73           O  
ATOM    576  OE2 GLU A  63       5.331  -3.902 -15.553  1.00 95.73           O1-
ATOM    577  H   GLU A  63       6.175  -3.241 -13.849  1.00 95.73           H  
ATOM    578  HA  GLU A  63       7.258  -0.515 -13.988  1.00 95.73           H  
ATOM    579  HB2 GLU A  63       5.611  -0.088 -15.638  1.00 95.73           H  
ATOM    580  HB3 GLU A  63       4.654  -1.488 -15.203  1.00 95.73           H  
ATOM    581  HG2 GLU A  63       5.903  -1.671 -17.365  1.00 95.73           H  
ATOM    582  HG3 GLU A  63       7.423  -1.596 -16.471  1.00 95.73           H  
ATOM    583  N   CYS A  64       5.422  -0.950 -11.637  1.00 95.74           N  
ATOM    584  CA  CYS A  64       4.584  -0.435 -10.551  1.00 95.74           C  
ATOM    585  C   CYS A  64       3.075  -0.400 -10.850  1.00 95.74           C  
ATOM    586  O   CYS A  64       2.339   0.407 -10.282  1.00 95.74           O  
ATOM    587  CB  CYS A  64       5.141   0.902 -10.032  1.00 95.74           C  
ATOM    588  SG  CYS A  64       6.740   0.791  -9.190  1.00 95.74           S  
ATOM    589  H   CYS A  64       6.037  -1.722 -11.424  1.00 95.74           H  
ATOM    590  HA  CYS A  64       4.674  -1.155  -9.737  1.00 95.74           H  
ATOM    591  HB2 CYS A  64       4.432   1.326  -9.321  1.00 95.74           H  
ATOM    592  HB3 CYS A  64       5.222   1.605 -10.861  1.00 95.74           H  
ATOM    593  N   LYS A  65       2.567  -1.321 -11.682  1.00 96.39           N  
ATOM    594  CA  LYS A  65       1.117  -1.552 -11.768  1.00 96.39           C  
ATOM    595  C   LYS A  65       0.665  -2.307 -10.526  1.00 96.39           C  
ATOM    596  O   LYS A  65       1.159  -3.400 -10.254  1.00 96.39           O  
ATOM    597  CB  LYS A  65       0.730  -2.296 -13.046  1.00 96.39           C  
ATOM    598  CG  LYS A  65       1.048  -1.470 -14.295  1.00 96.39           C  
ATOM    599  CD  LYS A  65       0.664  -2.251 -15.552  1.00 96.39           C  
ATOM    600  CE  LYS A  65       0.984  -1.387 -16.772  1.00 96.39           C  
ATOM    601  NZ  LYS A  65       0.738  -2.118 -18.037  1.00 96.39           N1+
ATOM    602  H   LYS A  65       3.198  -1.965 -12.137  1.00 96.39           H  
ATOM    603  HA  LYS A  65       0.616  -0.584 -11.774  1.00 96.39           H  
ATOM    604  HB2 LYS A  65       1.259  -3.248 -13.092  1.00 96.39           H  
ATOM    605  HB3 LYS A  65      -0.341  -2.500 -13.021  1.00 96.39           H  
ATOM    606  HG2 LYS A  65       0.491  -0.534 -14.261  1.00 96.39           H  
ATOM    607  HG3 LYS A  65       2.115  -1.248 -14.329  1.00 96.39           H  
ATOM    608  HD2 LYS A  65       1.245  -3.172 -15.587  1.00 96.39           H  
ATOM    609  HD3 LYS A  65      -0.400  -2.488 -15.528  1.00 96.39           H  
ATOM    610  HE2 LYS A  65       2.031  -1.087 -16.712  1.00 96.39           H  
ATOM    611  HE3 LYS A  65       0.381  -0.480 -16.728  1.00 96.39           H  
ATOM    612  HZ1 LYS A  65      -0.229  -2.401 -18.103  1.00 96.39           H  
ATOM    613  HZ2 LYS A  65       0.966  -1.526 -18.823  1.00 96.39           H  
ATOM    614  HZ3 LYS A  65       1.332  -2.934 -18.076  1.00 96.39           H  
ATOM    615  N   LEU A  66      -0.257  -1.708  -9.780  1.00 97.74           N  
ATOM    616  CA  LEU A  66      -0.687  -2.184  -8.469  1.00 97.74           C  
ATOM    617  C   LEU A  66      -1.977  -3.001  -8.559  1.00 97.74           C  
ATOM    618  O   LEU A  66      -2.877  -2.690  -9.338  1.00 97.74           O  
ATOM    619  CB  LEU A  66      -0.855  -0.977  -7.532  1.00 97.74           C  
ATOM    620  CG  LEU A  66       0.467  -0.250  -7.219  1.00 97.74           C  
ATOM    621  CD1 LEU A  66       0.158   1.162  -6.742  1.00 97.74           C  
ATOM    622  CD2 LEU A  66       1.280  -0.986  -6.154  1.00 97.74           C  
ATOM    623  H   LEU A  66      -0.591  -0.803 -10.080  1.00 97.74           H  
ATOM    624  HA  LEU A  66       0.088  -2.830  -8.057  1.00 97.74           H  
ATOM    625  HB2 LEU A  66      -1.548  -0.280  -8.003  1.00 97.74           H  
ATOM    626  HB3 LEU A  66      -1.307  -1.305  -6.595  1.00 97.74           H  
ATOM    627  HG  LEU A  66       1.073  -0.171  -8.121  1.00 97.74           H  
ATOM    628 HD11 LEU A  66      -0.314   1.719  -7.552  1.00 97.74           H  
ATOM    629 HD12 LEU A  66      -0.511   1.139  -5.881  1.00 97.74           H  
ATOM    630 HD13 LEU A  66       1.084   1.673  -6.478  1.00 97.74           H  
ATOM    631 HD21 LEU A  66       0.732  -1.012  -5.213  1.00 97.74           H  
ATOM    632 HD22 LEU A  66       2.224  -0.464  -5.996  1.00 97.74           H  
ATOM    633 HD23 LEU A  66       1.486  -2.005  -6.481  1.00 97.74           H  
ATOM    634  N   SER A  67      -2.091  -4.013  -7.705  1.00 97.96           N  
ATOM    635  CA  SER A  67      -3.333  -4.757  -7.488  1.00 97.96           C  
ATOM    636  C   SER A  67      -3.546  -5.045  -6.007  1.00 97.96           C  
ATOM    637  O   SER A  67      -2.581  -5.267  -5.272  1.00 97.96           O  
ATOM    638  CB  SER A  67      -3.350  -6.051  -8.306  1.00 97.96           C  
ATOM    639  OG  SER A  67      -2.375  -6.959  -7.845  1.00 97.96           O  
ATOM    640  H   SER A  67      -1.287  -4.242  -7.139  1.00 97.96           H  
ATOM    641  HA  SER A  67      -4.168  -4.145  -7.828  1.00 97.96           H  
ATOM    642  HB2 SER A  67      -4.333  -6.515  -8.221  1.00 97.96           H  
ATOM    643  HB3 SER A  67      -3.165  -5.820  -9.355  1.00 97.96           H  
ATOM    644  HG  SER A  67      -1.979  -6.606  -7.044  1.00 97.96           H  
ATOM    645  N   LEU A  68      -4.812  -5.066  -5.593  1.00 97.46           N  
ATOM    646  CA  LEU A  68      -5.249  -5.280  -4.217  1.00 97.46           C  
ATOM    647  C   LEU A  68      -6.220  -6.463  -4.158  1.00 97.46           C  
ATOM    648  O   LEU A  68      -7.160  -6.531  -4.946  1.00 97.46           O  
ATOM    649  CB  LEU A  68      -5.906  -3.978  -3.727  1.00 97.46           C  
ATOM    650  CG  LEU A  68      -6.371  -3.971  -2.263  1.00 97.46           C  
ATOM    651  CD1 LEU A  68      -5.181  -4.040  -1.311  1.00 97.46           C  
ATOM    652  CD2 LEU A  68      -7.121  -2.666  -1.985  1.00 97.46           C  
ATOM    653  H   LEU A  68      -5.543  -4.932  -6.277  1.00 97.46           H  
ATOM    654  HA  LEU A  68      -4.385  -5.501  -3.590  1.00 97.46           H  
ATOM    655  HB2 LEU A  68      -5.184  -3.171  -3.853  1.00 97.46           H  
ATOM    656  HB3 LEU A  68      -6.765  -3.766  -4.364  1.00 97.46           H  
ATOM    657  HG  LEU A  68      -7.041  -4.808  -2.070  1.00 97.46           H  
ATOM    658 HD11 LEU A  68      -4.692  -5.012  -1.383  1.00 97.46           H  
ATOM    659 HD12 LEU A  68      -5.530  -3.884  -0.290  1.00 97.46           H  
ATOM    660 HD13 LEU A  68      -4.467  -3.253  -1.554  1.00 97.46           H  
ATOM    661 HD21 LEU A  68      -7.402  -2.607  -0.934  1.00 97.46           H  
ATOM    662 HD22 LEU A  68      -8.022  -2.625  -2.597  1.00 97.46           H  
ATOM    663 HD23 LEU A  68      -6.490  -1.809  -2.218  1.00 97.46           H  
ATOM    664  N   SER A  69      -6.008  -7.381  -3.217  1.00 97.16           N  
ATOM    665  CA  SER A  69      -6.911  -8.509  -2.950  1.00 97.16           C  
ATOM    666  C   SER A  69      -6.907  -8.894  -1.463  1.00 97.16           C  
ATOM    667  O   SER A  69      -6.286  -8.219  -0.646  1.00 97.16           O  
ATOM    668  CB  SER A  69      -6.552  -9.687  -3.866  1.00 97.16           C  
ATOM    669  OG  SER A  69      -5.283 -10.212  -3.563  1.00 97.16           O  
ATOM    670  H   SER A  69      -5.195  -7.281  -2.627  1.00 97.16           H  
ATOM    671  HA  SER A  69      -7.928  -8.206  -3.196  1.00 97.16           H  
ATOM    672  HB2 SER A  69      -6.566  -9.354  -4.904  1.00 97.16           H  
ATOM    673  HB3 SER A  69      -7.298 -10.475  -3.754  1.00 97.16           H  
ATOM    674  HG  SER A  69      -4.623  -9.539  -3.744  1.00 97.16           H  
ATOM    675  N   GLY A  70      -7.646  -9.938  -1.077  1.00 95.48           N  
ATOM    676  CA  GLY A  70      -7.740 -10.412   0.315  1.00 95.48           C  
ATOM    677  C   GLY A  70      -8.714  -9.631   1.208  1.00 95.48           C  
ATOM    678  O   GLY A  70      -9.053 -10.097   2.294  1.00 95.48           O  
ATOM    679  H   GLY A  70      -8.147 -10.458  -1.783  1.00 95.48           H  
ATOM    680  HA2 GLY A  70      -6.756 -10.356   0.779  1.00 95.48           H  
ATOM    681  HA3 GLY A  70      -8.053 -11.456   0.315  1.00 95.48           H  
ATOM    682  N   LEU A  71      -9.218  -8.485   0.742  1.00 94.42           N  
ATOM    683  CA  LEU A  71     -10.216  -7.689   1.455  1.00 94.42           C  
ATOM    684  C   LEU A  71     -11.654  -8.157   1.159  1.00 94.42           C  
ATOM    685  O   LEU A  71     -11.904  -8.733   0.100  1.00 94.42           O  
ATOM    686  CB  LEU A  71     -10.015  -6.198   1.136  1.00 94.42           C  
ATOM    687  CG  LEU A  71      -8.685  -5.639   1.672  1.00 94.42           C  
ATOM    688  CD1 LEU A  71      -8.503  -4.201   1.206  1.00 94.42           C  
ATOM    689  CD2 LEU A  71      -8.644  -5.654   3.204  1.00 94.42           C  
ATOM    690  H   LEU A  71      -8.923  -8.172  -0.172  1.00 94.42           H  
ATOM    691  HA  LEU A  71     -10.035  -7.840   2.519  1.00 94.42           H  
ATOM    692  HB2 LEU A  71     -10.834  -5.626   1.571  1.00 94.42           H  
ATOM    693  HB3 LEU A  71     -10.056  -6.065   0.055  1.00 94.42           H  
ATOM    694  HG  LEU A  71      -7.855  -6.227   1.282  1.00 94.42           H  
ATOM    695 HD11 LEU A  71      -9.212  -3.559   1.729  1.00 94.42           H  
ATOM    696 HD12 LEU A  71      -7.490  -3.866   1.427  1.00 94.42           H  
ATOM    697 HD13 LEU A  71      -8.679  -4.141   0.132  1.00 94.42           H  
ATOM    698 HD21 LEU A  71      -9.539  -5.183   3.609  1.00 94.42           H  
ATOM    699 HD22 LEU A  71      -7.771  -5.106   3.560  1.00 94.42           H  
ATOM    700 HD23 LEU A  71      -8.558  -6.678   3.567  1.00 94.42           H  
ATOM    701  N   PRO A  72     -12.615  -7.920   2.073  1.00 91.19           N  
ATOM    702  CA  PRO A  72     -14.007  -8.321   1.876  1.00 91.19           C  
ATOM    703  C   PRO A  72     -14.665  -7.640   0.670  1.00 91.19           C  
ATOM    704  O   PRO A  72     -14.636  -6.419   0.543  1.00 91.19           O  
ATOM    705  CB  PRO A  72     -14.732  -7.961   3.176  1.00 91.19           C  
ATOM    706  CG  PRO A  72     -13.614  -7.967   4.207  1.00 91.19           C  
ATOM    707  CD  PRO A  72     -12.438  -7.401   3.420  1.00 91.19           C  
ATOM    708  HA  PRO A  72     -14.033  -9.402   1.742  1.00 91.19           H  
ATOM    709  HB2 PRO A  72     -15.506  -8.689   3.419  1.00 91.19           H  
ATOM    710  HB3 PRO A  72     -15.150  -6.956   3.115  1.00 91.19           H  
ATOM    711  HG2 PRO A  72     -13.395  -8.993   4.504  1.00 91.19           H  
ATOM    712  HG3 PRO A  72     -13.870  -7.364   5.078  1.00 91.19           H  
ATOM    713  HD2 PRO A  72     -11.508  -7.736   3.880  1.00 91.19           H  
ATOM    714  HD3 PRO A  72     -12.486  -6.312   3.400  1.00 91.19           H  
ATOM    715  N   ASN A  73     -15.339  -8.430  -0.168  1.00 86.61           N  
ATOM    716  CA  ASN A  73     -15.966  -7.956  -1.411  1.00 86.61           C  
ATOM    717  C   ASN A  73     -17.219  -7.081  -1.198  1.00 86.61           C  
ATOM    718  O   ASN A  73     -17.741  -6.515  -2.153  1.00 86.61           O  
ATOM    719  CB  ASN A  73     -16.322  -9.180  -2.276  1.00 86.61           C  
ATOM    720  CG  ASN A  73     -15.127 -10.028  -2.664  1.00 86.61           C  
ATOM    721  ND2 ASN A  73     -15.323 -11.310  -2.861  1.00 86.61           N  
ATOM    722  OD1 ASN A  73     -14.008  -9.576  -2.795  1.00 86.61           O  
ATOM    723  H   ASN A  73     -15.253  -9.427  -0.035  1.00 86.61           H  
ATOM    724  HA  ASN A  73     -15.244  -7.343  -1.951  1.00 86.61           H  
ATOM    725  HB2 ASN A  73     -16.789  -8.836  -3.199  1.00 86.61           H  
ATOM    726  HB3 ASN A  73     -17.045  -9.796  -1.741  1.00 86.61           H  
ATOM    727 HD21 ASN A  73     -14.502 -11.830  -3.138  1.00 86.61           H  
ATOM    728 HD22 ASN A  73     -16.249 -11.710  -2.810  1.00 86.61           H  
ATOM    729  N   ASN A  74     -17.739  -7.000   0.030  1.00 86.18           N  
ATOM    730  CA  ASN A  74     -18.871  -6.142   0.392  1.00 86.18           C  
ATOM    731  C   ASN A  74     -18.447  -4.707   0.752  1.00 86.18           C  
ATOM    732  O   ASN A  74     -19.298  -3.892   1.101  1.00 86.18           O  
ATOM    733  CB  ASN A  74     -19.664  -6.806   1.533  1.00 86.18           C  
ATOM    734  CG  ASN A  74     -18.870  -6.877   2.827  1.00 86.18           C  
ATOM    735  ND2 ASN A  74     -19.404  -6.389   3.920  1.00 86.18           N  
ATOM    736  OD1 ASN A  74     -17.761  -7.380   2.870  1.00 86.18           O  
ATOM    737  H   ASN A  74     -17.247  -7.450   0.788  1.00 86.18           H  
ATOM    738  HA  ASN A  74     -19.530  -6.056  -0.472  1.00 86.18           H  
ATOM    739  HB2 ASN A  74     -20.575  -6.232   1.701  1.00 86.18           H  
ATOM    740  HB3 ASN A  74     -19.949  -7.818   1.245  1.00 86.18           H  
ATOM    741 HD21 ASN A  74     -18.790  -6.334   4.721  1.00 86.18           H  
ATOM    742 HD22 ASN A  74     -20.266  -5.865   3.868  1.00 86.18           H  
ATOM    743  N   GLU A  75     -17.151  -4.404   0.700  1.00 86.74           N  
ATOM    744  CA  GLU A  75     -16.592  -3.086   0.977  1.00 86.74           C  
ATOM    745  C   GLU A  75     -15.834  -2.576  -0.251  1.00 86.74           C  
ATOM    746  O   GLU A  75     -15.142  -3.330  -0.935  1.00 86.74           O  
ATOM    747  CB  GLU A  75     -15.694  -3.157   2.217  1.00 86.74           C  
ATOM    748  CG  GLU A  75     -16.512  -3.380   3.501  1.00 86.74           C  
ATOM    749  CD  GLU A  75     -15.640  -3.549   4.748  1.00 86.74           C  
ATOM    750  OE1 GLU A  75     -16.118  -4.105   5.764  1.00 86.74           O  
ATOM    751  OE2 GLU A  75     -14.442  -3.201   4.730  1.00 86.74           O1-
ATOM    752  H   GLU A  75     -16.495  -5.103   0.383  1.00 86.74           H  
ATOM    753  HA  GLU A  75     -17.396  -2.379   1.182  1.00 86.74           H  
ATOM    754  HB2 GLU A  75     -15.143  -2.221   2.308  1.00 86.74           H  
ATOM    755  HB3 GLU A  75     -14.990  -3.980   2.091  1.00 86.74           H  
ATOM    756  HG2 GLU A  75     -17.176  -2.528   3.646  1.00 86.74           H  
ATOM    757  HG3 GLU A  75     -17.126  -4.273   3.388  1.00 86.74           H  
ATOM    758  N   SER A  76     -15.969  -1.282  -0.549  1.00 91.94           N  
ATOM    759  CA  SER A  76     -15.288  -0.675  -1.691  1.00 91.94           C  
ATOM    760  C   SER A  76     -13.870  -0.293  -1.298  1.00 91.94           C  
ATOM    761  O   SER A  76     -13.667   0.715  -0.618  1.00 91.94           O  
ATOM    762  CB  SER A  76     -16.071   0.535  -2.198  1.00 91.94           C  
ATOM    763  OG  SER A  76     -15.436   1.080  -3.337  1.00 91.94           O  
ATOM    764  H   SER A  76     -16.526  -0.686   0.046  1.00 91.94           H  
ATOM    765  HA  SER A  76     -15.241  -1.395  -2.508  1.00 91.94           H  
ATOM    766  HB2 SER A  76     -17.082   0.223  -2.462  1.00 91.94           H  
ATOM    767  HB3 SER A  76     -16.123   1.296  -1.420  1.00 91.94           H  
ATOM    768  HG  SER A  76     -16.041   1.693  -3.761  1.00 91.94           H  
ATOM    769  N   TYR A  77     -12.897  -1.095  -1.722  1.00 95.91           N  
ATOM    770  CA  TYR A  77     -11.479  -0.794  -1.580  1.00 95.91           C  
ATOM    771  C   TYR A  77     -10.836  -0.554  -2.940  1.00 95.91           C  
ATOM    772  O   TYR A  77     -11.061  -1.308  -3.886  1.00 95.91           O  
ATOM    773  CB  TYR A  77     -10.761  -1.916  -0.834  1.00 95.91           C  
ATOM    774  CG  TYR A  77     -11.118  -2.011   0.631  1.00 95.91           C  
ATOM    775  CD1 TYR A  77     -10.472  -1.169   1.556  1.00 95.91           C  
ATOM    776  CD2 TYR A  77     -12.030  -2.987   1.077  1.00 95.91           C  
ATOM    777  CE1 TYR A  77     -10.693  -1.342   2.934  1.00 95.91           C  
ATOM    778  CE2 TYR A  77     -12.238  -3.167   2.458  1.00 95.91           C  
ATOM    779  CZ  TYR A  77     -11.556  -2.357   3.388  1.00 95.91           C  
ATOM    780  OH  TYR A  77     -11.674  -2.571   4.724  1.00 95.91           O  
ATOM    781  H   TYR A  77     -13.153  -1.926  -2.237  1.00 95.91           H  
ATOM    782  HA  TYR A  77     -11.366   0.114  -0.988  1.00 95.91           H  
ATOM    783  HB2 TYR A  77      -9.688  -1.737  -0.901  1.00 95.91           H  
ATOM    784  HB3 TYR A  77     -10.965  -2.867  -1.326  1.00 95.91           H  
ATOM    785  HD1 TYR A  77      -9.784  -0.414   1.206  1.00 95.91           H  
ATOM    786  HD2 TYR A  77     -12.542  -3.621   0.368  1.00 95.91           H  
ATOM    787  HE1 TYR A  77     -10.173  -0.726   3.653  1.00 95.91           H  
ATOM    788  HE2 TYR A  77     -12.899  -3.940   2.818  1.00 95.91           H  
ATOM    789  HH  TYR A  77     -11.189  -1.907   5.219  1.00 95.91           H  
ATOM    790  N   THR A  78      -9.989   0.467  -3.026  1.00 96.28           N  
ATOM    791  CA  THR A  78      -9.164   0.733  -4.207  1.00 96.28           C  
ATOM    792  C   THR A  78      -7.724   0.994  -3.798  1.00 96.28           C  
ATOM    793  O   THR A  78      -7.460   1.547  -2.732  1.00 96.28           O  
ATOM    794  CB  THR A  78      -9.711   1.883  -5.068  1.00 96.28           C  
ATOM    795  CG2 THR A  78     -11.093   1.572  -5.640  1.00 96.28           C  
ATOM    796  OG1 THR A  78      -9.848   3.083  -4.347  1.00 96.28           O  
ATOM    797  H   THR A  78      -9.859   1.062  -2.220  1.00 96.28           H  
ATOM    798  HA  THR A  78      -9.155  -0.157  -4.835  1.00 96.28           H  
ATOM    799  HB  THR A  78      -9.027   2.051  -5.899  1.00 96.28           H  
ATOM    800  HG1 THR A  78     -10.288   3.702  -4.935  1.00 96.28           H  
ATOM    801 HG21 THR A  78     -11.828   1.499  -4.838  1.00 96.28           H  
ATOM    802 HG22 THR A  78     -11.393   2.355  -6.335  1.00 96.28           H  
ATOM    803 HG23 THR A  78     -11.062   0.622  -6.174  1.00 96.28           H  
ATOM    804  N   ILE A  79      -6.788   0.582  -4.650  1.00 97.65           N  
ATOM    805  CA  ILE A  79      -5.370   0.914  -4.532  1.00 97.65           C  
ATOM    806  C   ILE A  79      -4.995   1.834  -5.686  1.00 97.65           C  
ATOM    807  O   ILE A  79      -5.413   1.605  -6.821  1.00 97.65           O  
ATOM    808  CB  ILE A  79      -4.496  -0.353  -4.450  1.00 97.65           C  
ATOM    809  CG1 ILE A  79      -3.038   0.019  -4.115  1.00 97.65           C  
ATOM    810  CG2 ILE A  79      -4.577  -1.210  -5.732  1.00 97.65           C  
ATOM    811  CD1 ILE A  79      -2.196  -1.180  -3.666  1.00 97.65           C  
ATOM    812  H   ILE A  79      -7.074   0.169  -5.526  1.00 97.65           H  
ATOM    813  HA  ILE A  79      -5.217   1.469  -3.606  1.00 97.65           H  
ATOM    814  HB  ILE A  79      -4.877  -0.944  -3.617  1.00 97.65           H  
ATOM    815 HG12 ILE A  79      -3.030   0.746  -3.303  1.00 97.65           H  
ATOM    816 HG13 ILE A  79      -2.569   0.477  -4.986  1.00 97.65           H  
ATOM    817 HG21 ILE A  79      -4.039  -2.149  -5.598  1.00 97.65           H  
ATOM    818 HG22 ILE A  79      -5.614  -1.443  -5.974  1.00 97.65           H  
ATOM    819 HG23 ILE A  79      -4.128  -0.681  -6.573  1.00 97.65           H  
ATOM    820 HD11 ILE A  79      -2.154  -1.941  -4.446  1.00 97.65           H  
ATOM    821 HD12 ILE A  79      -2.619  -1.611  -2.759  1.00 97.65           H  
ATOM    822 HD13 ILE A  79      -1.179  -0.848  -3.457  1.00 97.65           H  
ATOM    823  N   LEU A  80      -4.239   2.882  -5.388  1.00 96.38           N  
ATOM    824  CA  LEU A  80      -3.746   3.840  -6.368  1.00 96.38           C  
ATOM    825  C   LEU A  80      -2.252   4.049  -6.125  1.00 96.38           C  
ATOM    826  O   LEU A  80      -1.846   4.048  -4.960  1.00 96.38           O  
ATOM    827  CB  LEU A  80      -4.513   5.168  -6.237  1.00 96.38           C  
ATOM    828  CG  LEU A  80      -6.026   5.075  -6.502  1.00 96.38           C  
ATOM    829  CD1 LEU A  80      -6.689   6.411  -6.160  1.00 96.38           C  
ATOM    830  CD2 LEU A  80      -6.341   4.748  -7.962  1.00 96.38           C  
ATOM    831  H   LEU A  80      -3.927   3.001  -4.435  1.00 96.38           H  
ATOM    832  HA  LEU A  80      -3.884   3.438  -7.372  1.00 96.38           H  
ATOM    833  HB2 LEU A  80      -4.077   5.895  -6.922  1.00 96.38           H  
ATOM    834  HB3 LEU A  80      -4.359   5.544  -5.226  1.00 96.38           H  
ATOM    835  HG  LEU A  80      -6.473   4.314  -5.861  1.00 96.38           H  
ATOM    836 HD11 LEU A  80      -7.766   6.333  -6.311  1.00 96.38           H  
ATOM    837 HD12 LEU A  80      -6.471   6.658  -5.121  1.00 96.38           H  
ATOM    838 HD13 LEU A  80      -6.285   7.189  -6.809  1.00 96.38           H  
ATOM    839 HD21 LEU A  80      -7.420   4.736  -8.119  1.00 96.38           H  
ATOM    840 HD22 LEU A  80      -5.888   5.492  -8.617  1.00 96.38           H  
ATOM    841 HD23 LEU A  80      -5.947   3.764  -8.217  1.00 96.38           H  
ATOM    842  N   PRO A  81      -1.440   4.241  -7.177  1.00 95.47           N  
ATOM    843  CA  PRO A  81      -0.091   4.740  -6.977  1.00 95.47           C  
ATOM    844  C   PRO A  81      -0.183   6.096  -6.280  1.00 95.47           C  
ATOM    845  O   PRO A  81      -1.091   6.886  -6.564  1.00 95.47           O  
ATOM    846  CB  PRO A  81       0.532   4.836  -8.371  1.00 95.47           C  
ATOM    847  CG  PRO A  81      -0.676   5.060  -9.282  1.00 95.47           C  
ATOM    848  CD  PRO A  81      -1.798   4.286  -8.589  1.00 95.47           C  
ATOM    849  HA  PRO A  81       0.488   4.053  -6.360  1.00 95.47           H  
ATOM    850  HB2 PRO A  81       1.007   3.887  -8.621  1.00 95.47           H  
ATOM    851  HB3 PRO A  81       1.253   5.651  -8.444  1.00 95.47           H  
ATOM    852  HG2 PRO A  81      -0.923   6.121  -9.302  1.00 95.47           H  
ATOM    853  HG3 PRO A  81      -0.494   4.692 -10.291  1.00 95.47           H  
ATOM    854  HD2 PRO A  81      -1.844   3.271  -8.982  1.00 95.47           H  
ATOM    855  HD3 PRO A  81      -2.747   4.800  -8.749  1.00 95.47           H  
ATOM    856  N   THR A  82       0.739   6.364  -5.364  1.00 91.81           N  
ATOM    857  CA  THR A  82       0.985   7.746  -4.966  1.00 91.81           C  
ATOM    858  C   THR A  82       1.561   8.389  -6.217  1.00 91.81           C  
ATOM    859  O   THR A  82       2.673   8.058  -6.612  1.00 91.81           O  
ATOM    860  CB  THR A  82       1.957   7.860  -3.776  1.00 91.81           C  
ATOM    861  CG2 THR A  82       1.576   9.027  -2.869  1.00 91.81           C  
ATOM    862  OG1 THR A  82       1.911   6.715  -2.952  1.00 91.81           O  
ATOM    863  H   THR A  82       1.460   5.686  -5.162  1.00 91.81           H  
ATOM    864  HA  THR A  82       0.043   8.231  -4.708  1.00 91.81           H  
ATOM    865  HB  THR A  82       2.980   7.986  -4.129  1.00 91.81           H  
ATOM    866  HG1 THR A  82       2.797   6.629  -2.591  1.00 91.81           H  
ATOM    867 HG21 THR A  82       0.570   8.887  -2.471  1.00 91.81           H  
ATOM    868 HG22 THR A  82       2.290   9.100  -2.049  1.00 91.81           H  
ATOM    869 HG23 THR A  82       1.615   9.954  -3.441  1.00 91.81           H  
ATOM    870  N   GLN A  83       0.770   9.187  -6.937  1.00 74.89           N  
ATOM    871  CA  GLN A  83       1.385  10.053  -7.929  1.00 74.89           C  
ATOM    872  C   GLN A  83       2.286  10.966  -7.112  1.00 74.89           C  
ATOM    873  O   GLN A  83       1.795  11.629  -6.195  1.00 74.89           O  
ATOM    874  CB  GLN A  83       0.345  10.817  -8.768  1.00 74.89           C  
ATOM    875  CG  GLN A  83      -0.550   9.850  -9.561  1.00 74.89           C  
ATOM    876  CD  GLN A  83      -1.263  10.526 -10.727  1.00 74.89           C  
ATOM    877  NE2 GLN A  83      -0.696  10.502 -11.912  1.00 74.89           N  
ATOM    878  OE1 GLN A  83      -2.357  11.051 -10.610  1.00 74.89           O  
ATOM    879  H   GLN A  83      -0.156   9.414  -6.603  1.00 74.89           H  
ATOM    880  HA  GLN A  83       2.010   9.464  -8.601  1.00 74.89           H  
ATOM    881  HB2 GLN A  83       0.882  11.461  -9.465  1.00 74.89           H  
ATOM    882  HB3 GLN A  83      -0.273  11.444  -8.126  1.00 74.89           H  
ATOM    883  HG2 GLN A  83       0.062   9.041  -9.958  1.00 74.89           H  
ATOM    884  HG3 GLN A  83      -1.294   9.415  -8.893  1.00 74.89           H  
ATOM    885 HE21 GLN A  83      -1.131  11.104 -12.597  1.00 74.89           H  
ATOM    886 HE22 GLN A  83       0.279  10.250 -11.989  1.00 74.89           H  
ATOM    887  N   ASP A  84       3.589  10.944  -7.388  1.00 58.23           N  
ATOM    888  CA  ASP A  84       4.383  12.126  -7.118  1.00 58.23           C  
ATOM    889  C   ASP A  84       3.582  13.243  -7.785  1.00 58.23           C  
ATOM    890  O   ASP A  84       3.319  13.184  -8.990  1.00 58.23           O  
ATOM    891  CB  ASP A  84       5.802  11.977  -7.699  1.00 58.23           C  
ATOM    892  CG  ASP A  84       6.617  10.882  -6.997  1.00 58.23           C  
ATOM    893  OD1 ASP A  84       6.596  10.853  -5.745  1.00 58.23           O  
ATOM    894  OD2 ASP A  84       7.255  10.075  -7.713  1.00 58.23           O1-
ATOM    895  H   ASP A  84       3.961  10.286  -8.058  1.00 58.23           H  
ATOM    896  HA  ASP A  84       4.449  12.303  -6.044  1.00 58.23           H  
ATOM    897  HB2 ASP A  84       6.325  12.926  -7.584  1.00 58.23           H  
ATOM    898  HB3 ASP A  84       5.733  11.757  -8.764  1.00 58.23           H  
ATOM    899  N   GLU A  85       3.053  14.182  -7.000  1.00 48.32           N  
ATOM    900  CA  GLU A  85       2.751  15.485  -7.562  1.00 48.32           C  
ATOM    901  C   GLU A  85       4.100  15.954  -8.111  1.00 48.32           C  
ATOM    902  O   GLU A  85       4.895  16.581  -7.414  1.00 48.32           O  
ATOM    903  CB  GLU A  85       2.166  16.458  -6.510  1.00 48.32           C  
ATOM    904  CG  GLU A  85       0.648  16.321  -6.303  1.00 48.32           C  
ATOM    905  CD  GLU A  85       0.106  17.335  -5.274  1.00 48.32           C  
ATOM    906  OE1 GLU A  85      -0.647  18.253  -5.675  1.00 48.32           O  
ATOM    907  OE2 GLU A  85       0.387  17.149  -4.066  1.00 48.32           O1-
ATOM    908  H   GLU A  85       3.185  14.117  -6.001  1.00 48.32           H  
ATOM    909  HA  GLU A  85       2.054  15.397  -8.395  1.00 48.32           H  
ATOM    910  HB2 GLU A  85       2.681  16.319  -5.560  1.00 48.32           H  
ATOM    911  HB3 GLU A  85       2.353  17.477  -6.849  1.00 48.32           H  
ATOM    912  HG2 GLU A  85       0.148  16.462  -7.262  1.00 48.32           H  
ATOM    913  HG3 GLU A  85       0.428  15.309  -5.963  1.00 48.32           H  
ATOM    914  N   GLU A  86       4.392  15.622  -9.369  1.00 48.84           N  
ATOM    915  CA  GLU A  86       5.046  16.572 -10.236  1.00 48.84           C  
ATOM    916  C   GLU A  86       4.102  17.768 -10.190  1.00 48.84           C  
ATOM    917  O   GLU A  86       3.164  17.891 -10.973  1.00 48.84           O  
ATOM    918  CB  GLU A  86       5.274  16.020 -11.661  1.00 48.84           C  
ATOM    919  CG  GLU A  86       6.423  14.999 -11.717  1.00 48.84           C  
ATOM    920  CD  GLU A  86       6.821  14.617 -13.157  1.00 48.84           C  
ATOM    921  OE1 GLU A  86       8.003  14.839 -13.515  1.00 48.84           O  
ATOM    922  OE2 GLU A  86       5.970  14.045 -13.878  1.00 48.84           O1-
ATOM    923  H   GLU A  86       3.830  14.906  -9.807  1.00 48.84           H  
ATOM    924  HA  GLU A  86       6.007  16.870  -9.817  1.00 48.84           H  
ATOM    925  HB2 GLU A  86       4.357  15.564 -12.034  1.00 48.84           H  
ATOM    926  HB3 GLU A  86       5.534  16.857 -12.310  1.00 48.84           H  
ATOM    927  HG2 GLU A  86       6.126  14.102 -11.173  1.00 48.84           H  
ATOM    928  HG3 GLU A  86       7.286  15.422 -11.204  1.00 48.84           H  
ATOM    929  N   THR A  87       4.290  18.623  -9.179  1.00 43.67           N  
ATOM    930  CA  THR A  87       4.150  20.051  -9.379  1.00 43.67           C  
ATOM    931  C   THR A  87       4.828  20.276 -10.711  1.00 43.67           C  
ATOM    932  O   THR A  87       6.057  20.223 -10.789  1.00 43.67           O  
ATOM    933  CB  THR A  87       4.859  20.885  -8.287  1.00 43.67           C  
ATOM    934  CG2 THR A  87       3.866  21.489  -7.300  1.00 43.67           C  
ATOM    935  OG1 THR A  87       5.788  20.126  -7.538  1.00 43.67           O  
ATOM    936  H   THR A  87       4.869  18.318  -8.410  1.00 43.67           H  
ATOM    937  HA  THR A  87       3.099  20.329  -9.453  1.00 43.67           H  
ATOM    938  HB  THR A  87       5.389  21.714  -8.756  1.00 43.67           H  
ATOM    939  HG1 THR A  87       6.399  19.758  -8.181  1.00 43.67           H  
ATOM    940 HG21 THR A  87       4.405  22.041  -6.530  1.00 43.67           H  
ATOM    941 HG22 THR A  87       3.199  22.171  -7.828  1.00 43.67           H  
ATOM    942 HG23 THR A  87       3.280  20.695  -6.837  1.00 43.67           H  
ATOM    943  N   GLU A  88       4.024  20.413 -11.763  1.00 51.73           N  
ATOM    944  CA  GLU A  88       4.413  21.176 -12.924  1.00 51.73           C  
ATOM    945  C   GLU A  88       4.895  22.480 -12.303  1.00 51.73           C  
ATOM    946  O   GLU A  88       4.108  23.290 -11.809  1.00 51.73           O  
ATOM    947  CB  GLU A  88       3.227  21.368 -13.892  1.00 51.73           C  
ATOM    948  CG  GLU A  88       2.817  20.052 -14.579  1.00 51.73           C  
ATOM    949  CD  GLU A  88       1.751  20.243 -15.676  1.00 51.73           C  
ATOM    950  OE1 GLU A  88       1.889  19.606 -16.749  1.00 51.73           O  
ATOM    951  OE2 GLU A  88       0.769  20.983 -15.435  1.00 51.73           O1-
ATOM    952  H   GLU A  88       3.047  20.174 -11.664  1.00 51.73           H  
ATOM    953  HA  GLU A  88       5.234  20.689 -13.449  1.00 51.73           H  
ATOM    954  HB2 GLU A  88       2.374  21.776 -13.350  1.00 51.73           H  
ATOM    955  HB3 GLU A  88       3.525  22.082 -14.660  1.00 51.73           H  
ATOM    956  HG2 GLU A  88       3.708  19.601 -15.016  1.00 51.73           H  
ATOM    957  HG3 GLU A  88       2.430  19.365 -13.826  1.00 51.73           H  
ATOM    958  N   GLY A  89       6.216  22.587 -12.142  1.00 47.54           N  
ATOM    959  CA  GLY A  89       6.841  23.865 -11.932  1.00 47.54           C  
ATOM    960  C   GLY A  89       6.319  24.670 -13.095  1.00 47.54           C  
ATOM    961  O   GLY A  89       6.597  24.335 -14.242  1.00 47.54           O  
ATOM    962  H   GLY A  89       6.793  21.808 -12.423  1.00 47.54           H  
ATOM    963  HA2 GLY A  89       7.927  23.789 -11.998  1.00 47.54           H  
ATOM    964  HA3 GLY A  89       6.533  24.302 -10.982  1.00 47.54           H  
ATOM    965  N   GLU A  90       5.434  25.608 -12.790  1.00 46.55           N  
ATOM    966  CA  GLU A  90       4.992  26.621 -13.718  1.00 46.55           C  
ATOM    967  C   GLU A  90       6.285  27.286 -14.187  1.00 46.55           C  
ATOM    968  O   GLU A  90       6.871  28.104 -13.475  1.00 46.55           O  
ATOM    969  CB  GLU A  90       4.010  27.538 -12.963  1.00 46.55           C  
ATOM    970  CG  GLU A  90       3.244  28.529 -13.847  1.00 46.55           C  
ATOM    971  CD  GLU A  90       2.128  29.238 -13.052  1.00 46.55           C  
ATOM    972  OE1 GLU A  90       2.171  30.487 -12.945  1.00 46.55           O  
ATOM    973  OE2 GLU A  90       1.219  28.538 -12.547  1.00 46.55           O1-
ATOM    974  H   GLU A  90       5.069  25.635 -11.849  1.00 46.55           H  
ATOM    975  HA  GLU A  90       4.485  26.156 -14.564  1.00 46.55           H  
ATOM    976  HB2 GLU A  90       4.539  28.087 -12.184  1.00 46.55           H  
ATOM    977  HB3 GLU A  90       3.278  26.896 -12.472  1.00 46.55           H  
ATOM    978  HG2 GLU A  90       2.799  27.989 -14.682  1.00 46.55           H  
ATOM    979  HG3 GLU A  90       3.945  29.259 -14.252  1.00 46.55           H  
ATOM    980  N   ASP A  91       6.817  26.808 -15.314  1.00 52.16           N  
ATOM    981  CA  ASP A  91       7.911  27.438 -16.022  1.00 52.16           C  
ATOM    982  C   ASP A  91       7.351  28.800 -16.401  1.00 52.16           C  
ATOM    983  O   ASP A  91       6.593  28.951 -17.360  1.00 52.16           O  
ATOM    984  CB  ASP A  91       8.352  26.616 -17.251  1.00 52.16           C  
ATOM    985  CG  ASP A  91       9.418  25.550 -16.954  1.00 52.16           C  
ATOM    986  OD1 ASP A  91      10.322  25.832 -16.130  1.00 52.16           O  
ATOM    987  OD2 ASP A  91       9.387  24.494 -17.626  1.00 52.16           O1-
ATOM    988  H   ASP A  91       6.436  25.955 -15.697  1.00 52.16           H  
ATOM    989  HA  ASP A  91       8.762  27.574 -15.355  1.00 52.16           H  
ATOM    990  HB2 ASP A  91       7.480  26.155 -17.715  1.00 52.16           H  
ATOM    991  HB3 ASP A  91       8.786  27.301 -17.979  1.00 52.16           H  
ATOM    992  N   ILE A  92       7.645  29.791 -15.562  1.00 51.22           N  
ATOM    993  CA  ILE A  92       7.351  31.182 -15.844  1.00 51.22           C  
ATOM    994  C   ILE A  92       8.204  31.502 -17.065  1.00 51.22           C  
ATOM    995  O   ILE A  92       9.399  31.781 -16.947  1.00 51.22           O  
ATOM    996  CB  ILE A  92       7.646  32.106 -14.638  1.00 51.22           C  
ATOM    997  CG1 ILE A  92       7.042  31.558 -13.324  1.00 51.22           C  
ATOM    998  CG2 ILE A  92       7.103  33.514 -14.954  1.00 51.22           C  
ATOM    999  CD1 ILE A  92       7.295  32.435 -12.092  1.00 51.22           C  
ATOM   1000  H   ILE A  92       8.066  29.534 -14.680  1.00 51.22           H  
ATOM   1001  HA  ILE A  92       6.297  31.269 -16.106  1.00 51.22           H  
ATOM   1002  HB  ILE A  92       8.725  32.173 -14.500  1.00 51.22           H  
ATOM   1003 HG12 ILE A  92       7.488  30.587 -13.107  1.00 51.22           H  
ATOM   1004 HG13 ILE A  92       5.968  31.418 -13.446  1.00 51.22           H  
ATOM   1005 HG21 ILE A  92       7.488  33.857 -15.914  1.00 51.22           H  
ATOM   1006 HG22 ILE A  92       7.420  34.225 -14.190  1.00 51.22           H  
ATOM   1007 HG23 ILE A  92       6.015  33.486 -15.001  1.00 51.22           H  
ATOM   1008 HD11 ILE A  92       6.955  31.906 -11.202  1.00 51.22           H  
ATOM   1009 HD12 ILE A  92       8.361  32.644 -11.996  1.00 51.22           H  
ATOM   1010 HD13 ILE A  92       6.740  33.370 -12.169  1.00 51.22           H  
ATOM   1011  N   GLU A  93       7.595  31.379 -18.242  1.00 52.95           N  
ATOM   1012  CA  GLU A  93       8.169  31.797 -19.507  1.00 52.95           C  
ATOM   1013  C   GLU A  93       8.570  33.264 -19.315  1.00 52.95           C  
ATOM   1014  O   GLU A  93       7.727  34.154 -19.153  1.00 52.95           O  
ATOM   1015  CB  GLU A  93       7.156  31.567 -20.653  1.00 52.95           C  
ATOM   1016  CG  GLU A  93       7.838  31.094 -21.945  1.00 52.95           C  
ATOM   1017  CD  GLU A  93       6.854  31.005 -23.128  1.00 52.95           C  
ATOM   1018  OE1 GLU A  93       7.043  31.774 -24.098  1.00 52.95           O  
ATOM   1019  OE2 GLU A  93       5.925  30.167 -23.076  1.00 52.95           O1-
ATOM   1020  H   GLU A  93       6.707  30.899 -18.253  1.00 52.95           H  
ATOM   1021  HA  GLU A  93       9.058  31.194 -19.695  1.00 52.95           H  
ATOM   1022  HB2 GLU A  93       6.441  30.800 -20.355  1.00 52.95           H  
ATOM   1023  HB3 GLU A  93       6.599  32.484 -20.848  1.00 52.95           H  
ATOM   1024  HG2 GLU A  93       8.641  31.791 -22.186  1.00 52.95           H  
ATOM   1025  HG3 GLU A  93       8.290  30.118 -21.771  1.00 52.95           H  
ATOM   1026  N   GLN A  94       9.877  33.512 -19.202  1.00 52.76           N  
ATOM   1027  CA  GLN A  94      10.402  34.865 -19.161  1.00 52.76           C  
ATOM   1028  C   GLN A  94      10.058  35.481 -20.508  1.00 52.76           C  
ATOM   1029  O   GLN A  94      10.638  35.115 -21.527  1.00 52.76           O  
ATOM   1030  CB  GLN A  94      11.916  34.884 -18.889  1.00 52.76           C  
ATOM   1031  CG  GLN A  94      12.246  34.463 -17.450  1.00 52.76           C  
ATOM   1032  CD  GLN A  94      13.730  34.577 -17.111  1.00 52.76           C  
ATOM   1033  NE2 GLN A  94      14.201  33.822 -16.142  1.00 52.76           N  
ATOM   1034  OE1 GLN A  94      14.499  35.345 -17.664  1.00 52.76           O  
ATOM   1035  H   GLN A  94      10.519  32.734 -19.238  1.00 52.76           H  
ATOM   1036  HA  GLN A  94       9.896  35.427 -18.376  1.00 52.76           H  
ATOM   1037  HB2 GLN A  94      12.427  34.223 -19.589  1.00 52.76           H  
ATOM   1038  HB3 GLN A  94      12.278  35.900 -19.048  1.00 52.76           H  
ATOM   1039  HG2 GLN A  94      11.688  35.088 -16.752  1.00 52.76           H  
ATOM   1040  HG3 GLN A  94      11.930  33.430 -17.305  1.00 52.76           H  
ATOM   1041 HE21 GLN A  94      15.197  33.882 -15.986  1.00 52.76           H  
ATOM   1042 HE22 GLN A  94      13.599  33.135 -15.711  1.00 52.76           H  
ATOM   1043  N   ALA A  95       9.070  36.374 -20.504  1.00 54.48           N  
ATOM   1044  CA  ALA A  95       8.717  37.165 -21.663  1.00 54.48           C  
ATOM   1045  C   ALA A  95       9.946  37.980 -22.074  1.00 54.48           C  
ATOM   1046  O   ALA A  95      10.277  39.003 -21.466  1.00 54.48           O  
ATOM   1047  CB  ALA A  95       7.498  38.033 -21.332  1.00 54.48           C  
ATOM   1048  H   ALA A  95       8.511  36.459 -19.667  1.00 54.48           H  
ATOM   1049  HA  ALA A  95       8.452  36.493 -22.480  1.00 54.48           H  
ATOM   1050  HB1 ALA A  95       6.654  37.394 -21.072  1.00 54.48           H  
ATOM   1051  HB2 ALA A  95       7.236  38.634 -22.203  1.00 54.48           H  
ATOM   1052  HB3 ALA A  95       7.725  38.695 -20.496  1.00 54.48           H  
ATOM   1053  N   ASP A  96      10.627  37.483 -23.101  1.00 55.07           N  
ATOM   1054  CA  ASP A  96      11.676  38.188 -23.808  1.00 55.07           C  
ATOM   1055  C   ASP A  96      11.032  39.450 -24.393  1.00 55.07           C  
ATOM   1056  O   ASP A  96      10.171  39.401 -25.278  1.00 55.07           O  
ATOM   1057  CB  ASP A  96      12.297  37.245 -24.858  1.00 55.07           C  
ATOM   1058  CG  ASP A  96      13.780  37.518 -25.136  1.00 55.07           C  
ATOM   1059  OD1 ASP A  96      14.306  38.528 -24.614  1.00 55.07           O  
ATOM   1060  OD2 ASP A  96      14.382  36.690 -25.857  1.00 55.07           O1-
ATOM   1061  H   ASP A  96      10.398  36.551 -23.414  1.00 55.07           H  
ATOM   1062  HA  ASP A  96      12.442  38.468 -23.085  1.00 55.07           H  
ATOM   1063  HB2 ASP A  96      12.227  36.221 -24.493  1.00 55.07           H  
ATOM   1064  HB3 ASP A  96      11.734  37.300 -25.790  1.00 55.07           H  
ATOM   1065  N   THR A  97      11.334  40.593 -23.783  1.00 57.08           N  
ATOM   1066  CA  THR A  97      10.803  41.878 -24.231  1.00 57.08           C  
ATOM   1067  C   THR A  97      11.622  42.289 -25.452  1.00 57.08           C  
ATOM   1068  O   THR A  97      12.837  42.433 -25.328  1.00 57.08           O  
ATOM   1069  CB  THR A  97      10.870  42.933 -23.125  1.00 57.08           C  
ATOM   1070  CG2 THR A  97      10.204  44.247 -23.540  1.00 57.08           C  
ATOM   1071  OG1 THR A  97      10.169  42.466 -21.993  1.00 57.08           O  
ATOM   1072  H   THR A  97      12.087  40.572 -23.111  1.00 57.08           H  
ATOM   1073  HA  THR A  97       9.754  41.741 -24.494  1.00 57.08           H  
ATOM   1074  HB  THR A  97      11.909  43.117 -22.852  1.00 57.08           H  
ATOM   1075  HG1 THR A  97      10.337  41.523 -21.922  1.00 57.08           H  
ATOM   1076 HG21 THR A  97      10.226  44.941 -22.700  1.00 57.08           H  
ATOM   1077 HG22 THR A  97       9.170  44.064 -23.831  1.00 57.08           H  
ATOM   1078 HG23 THR A  97      10.747  44.689 -24.376  1.00 57.08           H  
ATOM   1079  N   PRO A  98      11.004  42.465 -26.632  1.00 52.52           N  
ATOM   1080  CA  PRO A  98      11.746  42.613 -27.875  1.00 52.52           C  
ATOM   1081  C   PRO A  98      12.520  43.934 -27.931  1.00 52.52           C  
ATOM   1082  O   PRO A  98      11.989  44.995 -27.591  1.00 52.52           O  
ATOM   1083  CB  PRO A  98      10.704  42.480 -28.991  1.00 52.52           C  
ATOM   1084  CG  PRO A  98       9.397  42.898 -28.318  1.00 52.52           C  
ATOM   1085  CD  PRO A  98       9.575  42.418 -26.882  1.00 52.52           C  
ATOM   1086  HA  PRO A  98      12.458  41.791 -27.960  1.00 52.52           H  
ATOM   1087  HB2 PRO A  98      10.636  41.435 -29.295  1.00 52.52           H  
ATOM   1088  HB3 PRO A  98      10.938  43.110 -29.850  1.00 52.52           H  
ATOM   1089  HG2 PRO A  98       9.316  43.985 -28.328  1.00 52.52           H  
ATOM   1090  HG3 PRO A  98       8.529  42.442 -28.794  1.00 52.52           H  
ATOM   1091  HD2 PRO A  98       9.027  43.067 -26.198  1.00 52.52           H  
ATOM   1092  HD3 PRO A  98       9.226  41.390 -26.793  1.00 52.52           H  
ATOM   1093  N   GLU A  99      13.761  43.861 -28.427  1.00 54.00           N  
ATOM   1094  CA  GLU A  99      14.532  45.016 -28.893  1.00 54.00           C  
ATOM   1095  C   GLU A  99      13.706  45.800 -29.923  1.00 54.00           C  
ATOM   1096  O   GLU A  99      13.437  45.329 -31.030  1.00 54.00           O  
ATOM   1097  CB  GLU A  99      15.864  44.580 -29.541  1.00 54.00           C  
ATOM   1098  CG  GLU A  99      17.008  44.347 -28.545  1.00 54.00           C  
ATOM   1099  CD  GLU A  99      18.332  44.052 -29.276  1.00 54.00           C  
ATOM   1100  OE1 GLU A  99      19.264  44.884 -29.172  1.00 54.00           O  
ATOM   1101  OE2 GLU A  99      18.408  42.995 -29.943  1.00 54.00           O1-
ATOM   1102  H   GLU A  99      14.149  42.947 -28.608  1.00 54.00           H  
ATOM   1103  HA  GLU A  99      14.751  45.670 -28.049  1.00 54.00           H  
ATOM   1104  HB2 GLU A  99      16.188  45.375 -30.213  1.00 54.00           H  
ATOM   1105  HB3 GLU A  99      15.703  43.684 -30.140  1.00 54.00           H  
ATOM   1106  HG2 GLU A  99      16.750  43.511 -27.895  1.00 54.00           H  
ATOM   1107  HG3 GLU A  99      17.117  45.236 -27.923  1.00 54.00           H  
ATOM   1108  N   ALA A 100      13.304  47.015 -29.555  1.00 58.16           N  
ATOM   1109  CA  ALA A 100      12.740  47.984 -30.477  1.00 58.16           C  
ATOM   1110  C   ALA A 100      13.818  49.010 -30.857  1.00 58.16           C  
ATOM   1111  O   ALA A 100      14.158  49.869 -30.047  1.00 58.16           O  
ATOM   1112  CB  ALA A 100      11.481  48.608 -29.862  1.00 58.16           C  
ATOM   1113  H   ALA A 100      13.501  47.323 -28.613  1.00 58.16           H  
ATOM   1114  HA  ALA A 100      12.423  47.478 -31.388  1.00 58.16           H  
ATOM   1115  HB1 ALA A 100      11.739  49.124 -28.938  1.00 58.16           H  
ATOM   1116  HB2 ALA A 100      11.053  49.325 -30.563  1.00 58.16           H  
ATOM   1117  HB3 ALA A 100      10.752  47.826 -29.648  1.00 58.16           H  
ATOM   1118  N   SER A 101      14.289  48.859 -32.104  1.00 51.88           N  
ATOM   1119  CA  SER A 101      14.753  49.875 -33.078  1.00 51.88           C  
ATOM   1120  C   SER A 101      15.747  50.954 -32.649  1.00 51.88           C  
ATOM   1121  O   SER A 101      15.333  51.867 -31.900  1.00 51.88           O  
ATOM   1122  CB  SER A 101      13.545  50.508 -33.765  1.00 51.88           C  
ATOM   1123  OG  SER A 101      12.786  51.152 -32.772  1.00 51.88           O  
ATOM   1124  OXT SER A 101      16.831  50.949 -33.268  1.00 51.88           O1-
ATOM   1125  H   SER A 101      14.070  47.961 -32.511  1.00 51.88           H  
ATOM   1126  HA  SER A 101      15.299  49.330 -33.849  1.00 51.88           H  
ATOM   1127  HB2 SER A 101      12.944  49.741 -34.254  1.00 51.88           H  
ATOM   1128  HB3 SER A 101      13.889  51.233 -34.503  1.00 51.88           H  
ATOM   1129  HG  SER A 101      13.457  51.473 -32.164  1.00 51.88           H  
END
