# Supplementary material for: The structural landscape and diversity of Pyricularia oryzae MAX effectors revisited
Source: PLoS Pathog. 2024 May 6;20(5):e1012176. doi: 10.1371/journal.ppat.1012176 (PMC11132498; doi:10.1371/journal.ppat.1012176)
Supplement: S1 File — (ZIP) [file ppat.1012176.s018.zip › Supplementary_Data/MAX31.pdb]

ATOM      1  N   ALA A  23      -4.220   1.217  24.066  1.00 28.13           N  
ATOM      2  CA  ALA A  23      -3.735   0.804  22.751  1.00 28.13           C  
ATOM      3  C   ALA A  23      -4.393   1.597  21.604  1.00 28.13           C  
ATOM      4  O   ALA A  23      -5.594   1.851  21.633  1.00 28.13           O  
ATOM      5  CB  ALA A  23      -3.963  -0.706  22.601  1.00 28.13           C  
ATOM      6  H   ALA A  23      -4.911   0.622  24.500  1.00 28.13           H  
ATOM      7  HA  ALA A  23      -2.660   0.983  22.704  1.00 28.13           H  
ATOM      8  HB1 ALA A  23      -3.455  -1.246  23.400  1.00 28.13           H  
ATOM      9  HB2 ALA A  23      -5.029  -0.929  22.631  1.00 28.13           H  
ATOM     10  HB3 ALA A  23      -3.563  -1.042  21.644  1.00 28.13           H  
ATOM     11  N   GLY A  24      -3.594   1.922  20.588  1.00 23.72           N  
ATOM     12  CA  GLY A  24      -4.003   2.268  19.225  1.00 23.72           C  
ATOM     13  C   GLY A  24      -3.066   1.492  18.288  1.00 23.72           C  
ATOM     14  O   GLY A  24      -1.881   1.395  18.618  1.00 23.72           O  
ATOM     15  H   GLY A  24      -2.612   1.703  20.674  1.00 23.72           H  
ATOM     16  HA2 GLY A  24      -3.885   3.336  19.046  1.00 23.72           H  
ATOM     17  HA3 GLY A  24      -5.044   1.986  19.065  1.00 23.72           H  
ATOM     18  N   PRO A  25      -3.566   0.814  17.241  1.00 33.06           N  
ATOM     19  CA  PRO A  25      -2.919  -0.410  16.779  1.00 33.06           C  
ATOM     20  C   PRO A  25      -1.761  -0.198  15.802  1.00 33.06           C  
ATOM     21  O   PRO A  25      -1.667   0.817  15.117  1.00 33.06           O  
ATOM     22  CB  PRO A  25      -4.040  -1.256  16.167  1.00 33.06           C  
ATOM     23  CG  PRO A  25      -5.005  -0.202  15.631  1.00 33.06           C  
ATOM     24  CD  PRO A  25      -4.898   0.925  16.660  1.00 33.06           C  
ATOM     25  HA  PRO A  25      -2.526  -0.949  17.641  1.00 33.06           H  
ATOM     26  HB2 PRO A  25      -4.532  -1.834  16.949  1.00 33.06           H  
ATOM     27  HB3 PRO A  25      -3.686  -1.915  15.375  1.00 33.06           H  
ATOM     28  HG2 PRO A  25      -4.654   0.154  14.662  1.00 33.06           H  
ATOM     29  HG3 PRO A  25      -6.022  -0.584  15.553  1.00 33.06           H  
ATOM     30  HD2 PRO A  25      -5.038   1.892  16.178  1.00 33.06           H  
ATOM     31  HD3 PRO A  25      -5.655   0.769  17.428  1.00 33.06           H  
ATOM     32  N   SER A  26      -0.922  -1.237  15.756  1.00 25.32           N  
ATOM     33  CA  SER A  26      -0.267  -1.810  14.574  1.00 25.32           C  
ATOM     34  C   SER A  26      -0.347  -0.946  13.308  1.00 25.32           C  
ATOM     35  O   SER A  26      -1.402  -0.797  12.709  1.00 25.32           O  
ATOM     36  CB  SER A  26      -0.929  -3.166  14.297  1.00 25.32           C  
ATOM     37  OG  SER A  26      -0.993  -3.936  15.491  1.00 25.32           O  
ATOM     38  H   SER A  26      -1.073  -1.939  16.466  1.00 25.32           H  
ATOM     39  HA  SER A  26       0.778  -1.986  14.829  1.00 25.32           H  
ATOM     40  HB2 SER A  26      -1.941  -3.010  13.923  1.00 25.32           H  
ATOM     41  HB3 SER A  26      -0.355  -3.702  13.541  1.00 25.32           H  
ATOM     42  HG  SER A  26      -1.429  -4.764  15.278  1.00 25.32           H  
ATOM     43  N   GLY A  27       0.750  -0.372  12.833  1.00 24.07           N  
ATOM     44  CA  GLY A  27       1.959  -1.129  12.539  1.00 24.07           C  
ATOM     45  C   GLY A  27       1.864  -1.593  11.094  1.00 24.07           C  
ATOM     46  O   GLY A  27       1.254  -2.620  10.812  1.00 24.07           O  
ATOM     47  H   GLY A  27       0.531   0.363  12.175  1.00 24.07           H  
ATOM     48  HA2 GLY A  27       2.836  -0.495  12.671  1.00 24.07           H  
ATOM     49  HA3 GLY A  27       2.059  -2.008  13.176  1.00 24.07           H  
ATOM     50  N   VAL A  28       2.479  -0.813  10.202  1.00 28.13           N  
ATOM     51  CA  VAL A  28       2.688  -1.131   8.783  1.00 28.13           C  
ATOM     52  C   VAL A  28       3.608  -2.346   8.660  1.00 28.13           C  
ATOM     53  O   VAL A  28       4.806  -2.245   8.396  1.00 28.13           O  
ATOM     54  CB  VAL A  28       3.221   0.090   7.998  1.00 28.13           C  
ATOM     55  CG1 VAL A  28       2.079   1.068   7.704  1.00 28.13           C  
ATOM     56  CG2 VAL A  28       4.330   0.873   8.726  1.00 28.13           C  
ATOM     57  H   VAL A  28       2.918   0.032  10.538  1.00 28.13           H  
ATOM     58  HA  VAL A  28       1.734  -1.416   8.340  1.00 28.13           H  
ATOM     59  HB  VAL A  28       3.610  -0.254   7.040  1.00 28.13           H  
ATOM     60 HG11 VAL A  28       2.452   1.907   7.117  1.00 28.13           H  
ATOM     61 HG12 VAL A  28       1.639   1.440   8.629  1.00 28.13           H  
ATOM     62 HG13 VAL A  28       1.307   0.564   7.120  1.00 28.13           H  
ATOM     63 HG21 VAL A  28       4.732   1.628   8.050  1.00 28.13           H  
ATOM     64 HG22 VAL A  28       3.941   1.375   9.612  1.00 28.13           H  
ATOM     65 HG23 VAL A  28       5.143   0.204   9.009  1.00 28.13           H  
ATOM     66  N   LYS A  29       3.050  -3.525   8.935  1.00 24.21           N  
ATOM     67  CA  LYS A  29       3.728  -4.803   8.786  1.00 24.21           C  
ATOM     68  C   LYS A  29       3.766  -5.119   7.294  1.00 24.21           C  
ATOM     69  O   LYS A  29       2.875  -5.786   6.787  1.00 24.21           O  
ATOM     70  CB  LYS A  29       3.016  -5.871   9.636  1.00 24.21           C  
ATOM     71  CG  LYS A  29       3.879  -7.134   9.785  1.00 24.21           C  
ATOM     72  CD  LYS A  29       3.074  -8.269  10.427  1.00 24.21           C  
ATOM     73  CE  LYS A  29       3.965  -9.488  10.684  1.00 24.21           C  
ATOM     74  NZ  LYS A  29       3.148 -10.713  10.843  1.00 24.21           N1+
ATOM     75  H   LYS A  29       2.082  -3.524   9.226  1.00 24.21           H  
ATOM     76  HA  LYS A  29       4.755  -4.704   9.137  1.00 24.21           H  
ATOM     77  HB2 LYS A  29       2.823  -5.468  10.630  1.00 24.21           H  
ATOM     78  HB3 LYS A  29       2.058  -6.123   9.182  1.00 24.21           H  
ATOM     79  HG2 LYS A  29       4.222  -7.463   8.804  1.00 24.21           H  
ATOM     80  HG3 LYS A  29       4.747  -6.903  10.402  1.00 24.21           H  
ATOM     81  HD2 LYS A  29       2.633  -7.931  11.365  1.00 24.21           H  
ATOM     82  HD3 LYS A  29       2.274  -8.542   9.739  1.00 24.21           H  
ATOM     83  HE2 LYS A  29       4.613  -9.619   9.817  1.00 24.21           H  
ATOM     84  HE3 LYS A  29       4.586  -9.308  11.561  1.00 24.21           H  
ATOM     85  HZ1 LYS A  29       2.680 -10.875   9.963  1.00 24.21           H  
ATOM     86  HZ2 LYS A  29       3.711 -11.539  10.988  1.00 24.21           H  
ATOM     87  HZ3 LYS A  29       2.427 -10.620  11.544  1.00 24.21           H  
ATOM     88  N   ALA A  30       4.800  -4.615   6.620  1.00 26.69           N  
ATOM     89  CA  ALA A  30       5.109  -4.921   5.226  1.00 26.69           C  
ATOM     90  C   ALA A  30       5.376  -6.431   5.080  1.00 26.69           C  
ATOM     91  O   ALA A  30       6.507  -6.912   5.207  1.00 26.69           O  
ATOM     92  CB  ALA A  30       6.302  -4.053   4.798  1.00 26.69           C  
ATOM     93  H   ALA A  30       5.388  -3.950   7.101  1.00 26.69           H  
ATOM     94  HA  ALA A  30       4.251  -4.661   4.606  1.00 26.69           H  
ATOM     95  HB1 ALA A  30       7.174  -4.276   5.413  1.00 26.69           H  
ATOM     96  HB2 ALA A  30       6.043  -2.999   4.898  1.00 26.69           H  
ATOM     97  HB3 ALA A  30       6.537  -4.255   3.753  1.00 26.69           H  
ATOM     98  N   GLU A  31       4.311  -7.208   4.900  1.00 28.37           N  
ATOM     99  CA  GLU A  31       4.345  -8.657   5.049  1.00 28.37           C  
ATOM    100  C   GLU A  31       4.756  -9.343   3.741  1.00 28.37           C  
ATOM    101  O   GLU A  31       3.940  -9.875   3.008  1.00 28.37           O  
ATOM    102  CB  GLU A  31       3.034  -9.171   5.675  1.00 28.37           C  
ATOM    103  CG  GLU A  31       3.142 -10.659   6.043  1.00 28.37           C  
ATOM    104  CD  GLU A  31       2.126 -11.054   7.118  1.00 28.37           C  
ATOM    105  OE1 GLU A  31       0.997 -11.445   6.770  1.00 28.37           O  
ATOM    106  OE2 GLU A  31       2.506 -10.980   8.313  1.00 28.37           O1-
ATOM    107  H   GLU A  31       3.406  -6.760   4.883  1.00 28.37           H  
ATOM    108  HA  GLU A  31       5.124  -8.893   5.774  1.00 28.37           H  
ATOM    109  HB2 GLU A  31       2.851  -8.603   6.587  1.00 28.37           H  
ATOM    110  HB3 GLU A  31       2.198  -9.013   4.994  1.00 28.37           H  
ATOM    111  HG2 GLU A  31       3.001 -11.268   5.150  1.00 28.37           H  
ATOM    112  HG3 GLU A  31       4.144 -10.860   6.421  1.00 28.37           H  
ATOM    113  N   SER A  32       6.065  -9.383   3.478  1.00 29.60           N  
ATOM    114  CA  SER A  32       6.739 -10.468   2.736  1.00 29.60           C  
ATOM    115  C   SER A  32       6.235 -10.815   1.313  1.00 29.60           C  
ATOM    116  O   SER A  32       5.690 -11.887   1.073  1.00 29.60           O  
ATOM    117  CB  SER A  32       6.763 -11.711   3.636  1.00 29.60           C  
ATOM    118  OG  SER A  32       7.729 -12.625   3.162  1.00 29.60           O  
ATOM    119  H   SER A  32       6.640  -8.790   4.059  1.00 29.60           H  
ATOM    120  HA  SER A  32       7.778 -10.159   2.619  1.00 29.60           H  
ATOM    121  HB2 SER A  32       7.029 -11.421   4.652  1.00 29.60           H  
ATOM    122  HB3 SER A  32       5.778 -12.178   3.652  1.00 29.60           H  
ATOM    123  HG  SER A  32       7.293 -13.469   3.023  1.00 29.60           H  
ATOM    124  N   SER A  33       6.450  -9.935   0.329  1.00 31.17           N  
ATOM    125  CA  SER A  33       6.507 -10.205  -1.137  1.00 31.17           C  
ATOM    126  C   SER A  33       5.554 -11.252  -1.797  1.00 31.17           C  
ATOM    127  O   SER A  33       5.869 -12.439  -1.794  1.00 31.17           O  
ATOM    128  CB  SER A  33       7.958 -10.556  -1.515  1.00 31.17           C  
ATOM    129  OG  SER A  33       8.863  -9.530  -1.136  1.00 31.17           O  
ATOM    130  H   SER A  33       6.823  -9.042   0.617  1.00 31.17           H  
ATOM    131  HA  SER A  33       6.287  -9.252  -1.619  1.00 31.17           H  
ATOM    132  HB2 SER A  33       8.018 -10.694  -2.594  1.00 31.17           H  
ATOM    133  HB3 SER A  33       8.245 -11.491  -1.033  1.00 31.17           H  
ATOM    134  HG  SER A  33       9.212  -9.746  -0.268  1.00 31.17           H  
ATOM    135  N   VAL A  34       4.453 -10.831  -2.461  1.00 41.15           N  
ATOM    136  CA  VAL A  34       3.626 -11.649  -3.412  1.00 41.15           C  
ATOM    137  C   VAL A  34       4.133 -11.433  -4.830  1.00 41.15           C  
ATOM    138  O   VAL A  34       4.571 -10.340  -5.141  1.00 41.15           O  
ATOM    139  CB  VAL A  34       2.115 -11.302  -3.419  1.00 41.15           C  
ATOM    140  CG1 VAL A  34       1.323 -12.029  -4.522  1.00 41.15           C  
ATOM    141  CG2 VAL A  34       1.443 -11.668  -2.099  1.00 41.15           C  
ATOM    142  H   VAL A  34       4.290  -9.836  -2.504  1.00 41.15           H  
ATOM    143  HA  VAL A  34       3.732 -12.705  -3.165  1.00 41.15           H  
ATOM    144  HB  VAL A  34       1.999 -10.230  -3.579  1.00 41.15           H  
ATOM    145 HG11 VAL A  34       0.264 -11.786  -4.433  1.00 41.15           H  
ATOM    146 HG12 VAL A  34       1.446 -13.109  -4.440  1.00 41.15           H  
ATOM    147 HG13 VAL A  34       1.616 -11.678  -5.511  1.00 41.15           H  
ATOM    148 HG21 VAL A  34       1.439 -10.774  -1.476  1.00 41.15           H  
ATOM    149 HG22 VAL A  34       1.951 -12.504  -1.618  1.00 41.15           H  
ATOM    150 HG23 VAL A  34       0.395 -11.935  -2.242  1.00 41.15           H  
ATOM    151  N   ARG A  35       4.138 -12.458  -5.691  1.00 35.95           N  
ATOM    152  CA  ARG A  35       5.149 -12.580  -6.746  1.00 35.95           C  
ATOM    153  C   ARG A  35       4.560 -13.046  -8.119  1.00 35.95           C  
ATOM    154  O   ARG A  35       3.996 -14.130  -8.184  1.00 35.95           O  
ATOM    155  CB  ARG A  35       6.219 -13.520  -6.128  1.00 35.95           C  
ATOM    156  CG  ARG A  35       6.824 -13.173  -4.731  1.00 35.95           C  
ATOM    157  CD  ARG A  35       8.320 -13.437  -4.368  1.00 35.95           C  
ATOM    158  NE  ARG A  35       8.778 -14.843  -4.420  1.00 35.95           N  
ATOM    159  CZ  ARG A  35      10.014 -15.337  -4.434  1.00 35.95           C  
ATOM    160  NH1 ARG A  35      11.085 -14.602  -4.309  1.00 35.95           N1+
ATOM    161  NH2 ARG A  35      10.197 -16.617  -4.599  1.00 35.95           N  
ATOM    162  H   ARG A  35       3.623 -13.289  -5.436  1.00 35.95           H  
ATOM    163  HA  ARG A  35       5.609 -11.607  -6.915  1.00 35.95           H  
ATOM    164  HB2 ARG A  35       7.048 -13.533  -6.836  1.00 35.95           H  
ATOM    165  HB3 ARG A  35       5.791 -14.520  -6.062  1.00 35.95           H  
ATOM    166  HG2 ARG A  35       6.210 -13.680  -3.986  1.00 35.95           H  
ATOM    167  HG3 ARG A  35       6.694 -12.102  -4.579  1.00 35.95           H  
ATOM    168  HD2 ARG A  35       8.943 -12.822  -5.019  1.00 35.95           H  
ATOM    169  HD3 ARG A  35       8.471 -13.077  -3.351  1.00 35.95           H  
ATOM    170  HE  ARG A  35       8.087 -15.501  -4.752  1.00 35.95           H  
ATOM    171 HH11 ARG A  35      11.992 -15.016  -4.467  1.00 35.95           H  
ATOM    172 HH12 ARG A  35      10.955 -13.602  -4.350  1.00 35.95           H  
ATOM    173 HH21 ARG A  35       9.393 -17.177  -4.844  1.00 35.95           H  
ATOM    174 HH22 ARG A  35      11.126 -17.001  -4.691  1.00 35.95           H  
ATOM    175  N   ASN A  36       4.709 -12.275  -9.217  1.00 37.37           N  
ATOM    176  CA  ASN A  36       4.085 -12.486 -10.557  1.00 37.37           C  
ATOM    177  C   ASN A  36       5.127 -12.392 -11.711  1.00 37.37           C  
ATOM    178  O   ASN A  36       5.928 -11.465 -11.676  1.00 37.37           O  
ATOM    179  CB  ASN A  36       2.969 -11.421 -10.724  1.00 37.37           C  
ATOM    180  CG  ASN A  36       2.170 -11.446 -12.028  1.00 37.37           C  
ATOM    181  ND2 ASN A  36       1.014 -10.826 -12.038  1.00 37.37           N  
ATOM    182  OD1 ASN A  36       2.558 -11.982 -13.055  1.00 37.37           O  
ATOM    183  H   ASN A  36       5.201 -11.400  -9.111  1.00 37.37           H  
ATOM    184  HA  ASN A  36       3.615 -13.469 -10.579  1.00 37.37           H  
ATOM    185  HB2 ASN A  36       3.412 -10.428 -10.644  1.00 37.37           H  
ATOM    186  HB3 ASN A  36       2.264 -11.534  -9.900  1.00 37.37           H  
ATOM    187 HD21 ASN A  36       0.673 -10.360 -11.209  1.00 37.37           H  
ATOM    188 HD22 ASN A  36       0.468 -10.873 -12.887  1.00 37.37           H  
ATOM    189  N   PRO A  37       5.153 -13.301 -12.716  1.00 41.20           N  
ATOM    190  CA  PRO A  37       6.168 -13.314 -13.784  1.00 41.20           C  
ATOM    191  C   PRO A  37       5.869 -12.477 -15.050  1.00 41.20           C  
ATOM    192  O   PRO A  37       6.733 -12.409 -15.921  1.00 41.20           O  
ATOM    193  CB  PRO A  37       6.320 -14.798 -14.141  1.00 41.20           C  
ATOM    194  CG  PRO A  37       4.902 -15.332 -13.958  1.00 41.20           C  
ATOM    195  CD  PRO A  37       4.409 -14.556 -12.737  1.00 41.20           C  
ATOM    196  HA  PRO A  37       7.117 -12.955 -13.388  1.00 41.20           H  
ATOM    197  HB2 PRO A  37       6.985 -15.280 -13.424  1.00 41.20           H  
ATOM    198  HB3 PRO A  37       6.685 -14.955 -15.156  1.00 41.20           H  
ATOM    199  HG2 PRO A  37       4.296 -15.075 -14.827  1.00 41.20           H  
ATOM    200  HG3 PRO A  37       4.892 -16.408 -13.786  1.00 41.20           H  
ATOM    201  HD2 PRO A  37       4.639 -15.127 -11.837  1.00 41.20           H  
ATOM    202  HD3 PRO A  37       3.334 -14.390 -12.808  1.00 41.20           H  
ATOM    203  N   LYS A  38       4.681 -11.868 -15.215  1.00 46.89           N  
ATOM    204  CA  LYS A  38       4.358 -11.065 -16.426  1.00 46.89           C  
ATOM    205  C   LYS A  38       4.837  -9.605 -16.346  1.00 46.89           C  
ATOM    206  O   LYS A  38       4.930  -8.918 -17.359  1.00 46.89           O  
ATOM    207  CB  LYS A  38       2.850 -11.163 -16.721  1.00 46.89           C  
ATOM    208  CG  LYS A  38       2.502 -10.636 -18.125  1.00 46.89           C  
ATOM    209  CD  LYS A  38       1.016 -10.788 -18.450  1.00 46.89           C  
ATOM    210  CE  LYS A  38       0.768 -10.241 -19.861  1.00 46.89           C  
ATOM    211  NZ  LYS A  38      -0.677 -10.230 -20.192  1.00 46.89           N1+
ATOM    212  H   LYS A  38       3.989 -11.962 -14.485  1.00 46.89           H  
ATOM    213  HA  LYS A  38       4.895 -11.495 -17.271  1.00 46.89           H  
ATOM    214  HB2 LYS A  38       2.296 -10.603 -15.968  1.00 46.89           H  
ATOM    215  HB3 LYS A  38       2.551 -12.209 -16.661  1.00 46.89           H  
ATOM    216  HG2 LYS A  38       2.738  -9.574 -18.191  1.00 46.89           H  
ATOM    217  HG3 LYS A  38       3.090 -11.178 -18.866  1.00 46.89           H  
ATOM    218  HD2 LYS A  38       0.735 -11.840 -18.400  1.00 46.89           H  
ATOM    219  HD3 LYS A  38       0.436 -10.220 -17.723  1.00 46.89           H  
ATOM    220  HE2 LYS A  38       1.169  -9.228 -19.908  1.00 46.89           H  
ATOM    221  HE3 LYS A  38       1.322 -10.851 -20.574  1.00 46.89           H  
ATOM    222  HZ1 LYS A  38      -0.824  -9.863 -21.122  1.00 46.89           H  
ATOM    223  HZ2 LYS A  38      -1.174  -9.644 -19.537  1.00 46.89           H  
ATOM    224  HZ3 LYS A  38      -1.060 -11.163 -20.143  1.00 46.89           H  
ATOM    225  N   TYR A  39       5.131  -9.154 -15.138  1.00 47.28           N  
ATOM    226  CA  TYR A  39       5.547  -7.806 -14.782  1.00 47.28           C  
ATOM    227  C   TYR A  39       6.866  -7.964 -14.009  1.00 47.28           C  
ATOM    228  O   TYR A  39       6.966  -8.886 -13.204  1.00 47.28           O  
ATOM    229  CB  TYR A  39       4.392  -7.179 -13.977  1.00 47.28           C  
ATOM    230  CG  TYR A  39       3.103  -7.029 -14.770  1.00 47.28           C  
ATOM    231  CD1 TYR A  39       2.956  -5.953 -15.666  1.00 47.28           C  
ATOM    232  CD2 TYR A  39       2.064  -7.972 -14.630  1.00 47.28           C  
ATOM    233  CE1 TYR A  39       1.780  -5.821 -16.431  1.00 47.28           C  
ATOM    234  CE2 TYR A  39       0.891  -7.852 -15.401  1.00 47.28           C  
ATOM    235  CZ  TYR A  39       0.750  -6.778 -16.305  1.00 47.28           C  
ATOM    236  OH  TYR A  39      -0.375  -6.673 -17.064  1.00 47.28           O  
ATOM    237  H   TYR A  39       5.145  -9.825 -14.383  1.00 47.28           H  
ATOM    238  HA  TYR A  39       5.729  -7.208 -15.675  1.00 47.28           H  
ATOM    239  HB2 TYR A  39       4.676  -6.186 -13.628  1.00 47.28           H  
ATOM    240  HB3 TYR A  39       4.204  -7.785 -13.091  1.00 47.28           H  
ATOM    241  HD1 TYR A  39       3.751  -5.230 -15.766  1.00 47.28           H  
ATOM    242  HD2 TYR A  39       2.174  -8.788 -13.930  1.00 47.28           H  
ATOM    243  HE1 TYR A  39       1.679  -4.991 -17.115  1.00 47.28           H  
ATOM    244  HE2 TYR A  39       0.086  -8.563 -15.292  1.00 47.28           H  
ATOM    245  HH  TYR A  39      -0.396  -5.824 -17.512  1.00 47.28           H  
ATOM    246  N   GLY A  40       7.891  -7.157 -14.306  1.00 52.25           N  
ATOM    247  CA  GLY A  40       9.249  -7.311 -13.753  1.00 52.25           C  
ATOM    248  C   GLY A  40       9.386  -6.936 -12.267  1.00 52.25           C  
ATOM    249  O   GLY A  40       8.624  -7.380 -11.410  1.00 52.25           O  
ATOM    250  H   GLY A  40       7.709  -6.361 -14.901  1.00 52.25           H  
ATOM    251  HA2 GLY A  40       9.931  -6.691 -14.335  1.00 52.25           H  
ATOM    252  HA3 GLY A  40       9.564  -8.348 -13.862  1.00 52.25           H  
ATOM    253  N   ASP A  41      10.349  -6.075 -11.943  1.00 65.59           N  
ATOM    254  CA  ASP A  41      10.476  -5.471 -10.611  1.00 65.59           C  
ATOM    255  C   ASP A  41       9.337  -4.451 -10.367  1.00 65.59           C  
ATOM    256  O   ASP A  41       9.482  -3.250 -10.607  1.00 65.59           O  
ATOM    257  CB  ASP A  41      11.884  -4.859 -10.469  1.00 65.59           C  
ATOM    258  CG  ASP A  41      12.901  -5.823  -9.841  1.00 65.59           C  
ATOM    259  OD1 ASP A  41      12.875  -6.003  -8.593  1.00 65.59           O  
ATOM    260  OD2 ASP A  41      13.748  -6.350 -10.590  1.00 65.59           O1-
ATOM    261  H   ASP A  41      10.968  -5.733 -12.664  1.00 65.59           H  
ATOM    262  HA  ASP A  41      10.376  -6.249  -9.855  1.00 65.59           H  
ATOM    263  HB2 ASP A  41      11.835  -3.966  -9.847  1.00 65.59           H  
ATOM    264  HB3 ASP A  41      12.242  -4.528 -11.444  1.00 65.59           H  
ATOM    265  N   HIS A  42       8.186  -4.936  -9.886  1.00 71.64           N  
ATOM    266  CA  HIS A  42       7.032  -4.117  -9.490  1.00 71.64           C  
ATOM    267  C   HIS A  42       6.738  -4.205  -7.987  1.00 71.64           C  
ATOM    268  O   HIS A  42       7.141  -5.131  -7.277  1.00 71.64           O  
ATOM    269  CB  HIS A  42       5.772  -4.467 -10.308  1.00 71.64           C  
ATOM    270  CG  HIS A  42       5.877  -4.129 -11.771  1.00 71.64           C  
ATOM    271  CD2 HIS A  42       6.606  -4.832 -12.677  1.00 71.64           C  
ATOM    272  ND1 HIS A  42       5.247  -3.122 -12.467  1.00 71.64           N  
ATOM    273  CE1 HIS A  42       5.587  -3.241 -13.765  1.00 71.64           C  
ATOM    274  NE2 HIS A  42       6.407  -4.289 -13.948  1.00 71.64           N  
ATOM    275  H   HIS A  42       8.111  -5.940  -9.797  1.00 71.64           H  
ATOM    276  HA  HIS A  42       7.258  -3.070  -9.696  1.00 71.64           H  
ATOM    277  HB2 HIS A  42       4.914  -3.929  -9.906  1.00 71.64           H  
ATOM    278  HB3 HIS A  42       5.569  -5.533 -10.205  1.00 71.64           H  
ATOM    279  HD1 HIS A  42       4.685  -2.381 -12.074  1.00 71.64           H  
ATOM    280  HD2 HIS A  42       7.193  -5.703 -12.424  1.00 71.64           H  
ATOM    281  HE1 HIS A  42       5.275  -2.570 -14.551  1.00 71.64           H  
ATOM    282  N   CYS A  43       5.972  -3.226  -7.524  1.00 73.02           N  
ATOM    283  CA  CYS A  43       5.321  -3.181  -6.230  1.00 73.02           C  
ATOM    284  C   CYS A  43       3.828  -3.455  -6.414  1.00 73.02           C  
ATOM    285  O   CYS A  43       3.162  -2.766  -7.190  1.00 73.02           O  
ATOM    286  CB  CYS A  43       5.549  -1.795  -5.621  1.00 73.02           C  
ATOM    287  SG  CYS A  43       7.277  -1.258  -5.599  1.00 73.02           S  
ATOM    288  H   CYS A  43       5.718  -2.495  -8.173  1.00 73.02           H  
ATOM    289  HA  CYS A  43       5.747  -3.935  -5.568  1.00 73.02           H  
ATOM    290  HB2 CYS A  43       4.982  -1.069  -6.204  1.00 73.02           H  
ATOM    291  HB3 CYS A  43       5.157  -1.789  -4.604  1.00 73.02           H  
ATOM    292  N   GLU A  44       3.296  -4.427  -5.680  1.00 79.52           N  
ATOM    293  CA  GLU A  44       1.860  -4.547  -5.464  1.00 79.52           C  
ATOM    294  C   GLU A  44       1.460  -3.535  -4.387  1.00 79.52           C  
ATOM    295  O   GLU A  44       1.989  -3.569  -3.275  1.00 79.52           O  
ATOM    296  CB  GLU A  44       1.498  -5.989  -5.074  1.00 79.52           C  
ATOM    297  CG  GLU A  44      -0.023  -6.169  -4.993  1.00 79.52           C  
ATOM    298  CD  GLU A  44      -0.438  -7.633  -4.787  1.00 79.52           C  
ATOM    299  OE1 GLU A  44      -1.113  -7.910  -3.768  1.00 79.52           O  
ATOM    300  OE2 GLU A  44      -0.184  -8.453  -5.703  1.00 79.52           O1-
ATOM    301  H   GLU A  44       3.891  -4.931  -5.038  1.00 79.52           H  
ATOM    302  HA  GLU A  44       1.334  -4.307  -6.388  1.00 79.52           H  
ATOM    303  HB2 GLU A  44       1.899  -6.664  -5.830  1.00 79.52           H  
ATOM    304  HB3 GLU A  44       1.948  -6.243  -4.114  1.00 79.52           H  
ATOM    305  HG2 GLU A  44      -0.469  -5.808  -5.920  1.00 79.52           H  
ATOM    306  HG3 GLU A  44      -0.412  -5.557  -4.180  1.00 79.52           H  
ATOM    307  N   LEU A  45       0.552  -2.622  -4.722  1.00 77.70           N  
ATOM    308  CA  LEU A  45      -0.062  -1.685  -3.789  1.00 77.70           C  
ATOM    309  C   LEU A  45      -1.483  -2.155  -3.502  1.00 77.70           C  
ATOM    310  O   LEU A  45      -2.305  -2.176  -4.415  1.00 77.70           O  
ATOM    311  CB  LEU A  45      -0.085  -0.265  -4.381  1.00 77.70           C  
ATOM    312  CG  LEU A  45       1.274   0.329  -4.775  1.00 77.70           C  
ATOM    313  CD1 LEU A  45       1.063   1.772  -5.230  1.00 77.70           C  
ATOM    314  CD2 LEU A  45       2.242   0.328  -3.599  1.00 77.70           C  
ATOM    315  H   LEU A  45       0.171  -2.661  -5.657  1.00 77.70           H  
ATOM    316  HA  LEU A  45       0.494  -1.668  -2.852  1.00 77.70           H  
ATOM    317  HB2 LEU A  45      -0.555   0.391  -3.649  1.00 77.70           H  
ATOM    318  HB3 LEU A  45      -0.717  -0.270  -5.270  1.00 77.70           H  
ATOM    319  HG  LEU A  45       1.709  -0.239  -5.598  1.00 77.70           H  
ATOM    320 HD11 LEU A  45       0.404   1.786  -6.097  1.00 77.70           H  
ATOM    321 HD12 LEU A  45       2.018   2.223  -5.502  1.00 77.70           H  
ATOM    322 HD13 LEU A  45       0.599   2.353  -4.433  1.00 77.70           H  
ATOM    323 HD21 LEU A  45       2.524  -0.700  -3.369  1.00 77.70           H  
ATOM    324 HD22 LEU A  45       1.757   0.773  -2.730  1.00 77.70           H  
ATOM    325 HD23 LEU A  45       3.144   0.885  -3.853  1.00 77.70           H  
ATOM    326  N   THR A  46      -1.795  -2.488  -2.253  1.00 81.95           N  
ATOM    327  CA  THR A  46      -3.180  -2.744  -1.834  1.00 81.95           C  
ATOM    328  C   THR A  46      -3.678  -1.559  -1.018  1.00 81.95           C  
ATOM    329  O   THR A  46      -3.107  -1.226   0.020  1.00 81.95           O  
ATOM    330  CB  THR A  46      -3.333  -4.073  -1.085  1.00 81.95           C  
ATOM    331  CG2 THR A  46      -4.802  -4.389  -0.803  1.00 81.95           C  
ATOM    332  OG1 THR A  46      -2.862  -5.134  -1.887  1.00 81.95           O  
ATOM    333  H   THR A  46      -1.085  -2.388  -1.541  1.00 81.95           H  
ATOM    334  HA  THR A  46      -3.816  -2.827  -2.715  1.00 81.95           H  
ATOM    335  HB  THR A  46      -2.770  -4.045  -0.152  1.00 81.95           H  
ATOM    336  HG1 THR A  46      -1.909  -5.048  -1.966  1.00 81.95           H  
ATOM    337 HG21 THR A  46      -5.233  -3.639  -0.139  1.00 81.95           H  
ATOM    338 HG22 THR A  46      -5.366  -4.408  -1.735  1.00 81.95           H  
ATOM    339 HG23 THR A  46      -4.877  -5.364  -0.321  1.00 81.95           H  
ATOM    340  N   VAL A  47      -4.738  -0.907  -1.495  1.00 80.53           N  
ATOM    341  CA  VAL A  47      -5.431   0.170  -0.781  1.00 80.53           C  
ATOM    342  C   VAL A  47      -6.488  -0.463   0.116  1.00 80.53           C  
ATOM    343  O   VAL A  47      -7.371  -1.170  -0.368  1.00 80.53           O  
ATOM    344  CB  VAL A  47      -6.065   1.188  -1.749  1.00 80.53           C  
ATOM    345  CG1 VAL A  47      -6.726   2.344  -0.985  1.00 80.53           C  
ATOM    346  CG2 VAL A  47      -5.017   1.797  -2.691  1.00 80.53           C  
ATOM    347  H   VAL A  47      -5.176  -1.272  -2.329  1.00 80.53           H  
ATOM    348  HA  VAL A  47      -4.716   0.704  -0.156  1.00 80.53           H  
ATOM    349  HB  VAL A  47      -6.823   0.690  -2.354  1.00 80.53           H  
ATOM    350 HG11 VAL A  47      -5.992   2.843  -0.354  1.00 80.53           H  
ATOM    351 HG12 VAL A  47      -7.541   1.972  -0.364  1.00 80.53           H  
ATOM    352 HG13 VAL A  47      -7.142   3.064  -1.690  1.00 80.53           H  
ATOM    353 HG21 VAL A  47      -4.571   1.020  -3.312  1.00 80.53           H  
ATOM    354 HG22 VAL A  47      -5.498   2.522  -3.348  1.00 80.53           H  
ATOM    355 HG23 VAL A  47      -4.235   2.292  -2.116  1.00 80.53           H  
ATOM    356  N   TRP A  48      -6.410  -0.194   1.414  1.00 82.55           N  
ATOM    357  CA  TRP A  48      -7.310  -0.720   2.438  1.00 82.55           C  
ATOM    358  C   TRP A  48      -8.176   0.398   3.013  1.00 82.55           C  
ATOM    359  O   TRP A  48      -7.686   1.508   3.227  1.00 82.55           O  
ATOM    360  CB  TRP A  48      -6.498  -1.387   3.556  1.00 82.55           C  
ATOM    361  CG  TRP A  48      -5.603  -2.513   3.137  1.00 82.55           C  
ATOM    362  CD1 TRP A  48      -4.349  -2.379   2.650  1.00 82.55           C  
ATOM    363  CD2 TRP A  48      -5.859  -3.951   3.183  1.00 82.55           C  
ATOM    364  CE2 TRP A  48      -4.716  -4.629   2.664  1.00 82.55           C  
ATOM    365  CE3 TRP A  48      -6.932  -4.752   3.630  1.00 82.55           C  
ATOM    366  NE1 TRP A  48      -3.819  -3.624   2.378  1.00 82.55           N  
ATOM    367  CZ2 TRP A  48      -4.656  -6.026   2.549  1.00 82.55           C  
ATOM    368  CZ3 TRP A  48      -6.870  -6.157   3.548  1.00 82.55           C  
ATOM    369  CH2 TRP A  48      -5.746  -6.793   2.992  1.00 82.55           C  
ATOM    370  H   TRP A  48      -5.691   0.446   1.721  1.00 82.55           H  
ATOM    371  HA  TRP A  48      -7.963  -1.475   2.000  1.00 82.55           H  
ATOM    372  HB2 TRP A  48      -7.192  -1.768   4.305  1.00 82.55           H  
ATOM    373  HB3 TRP A  48      -5.883  -0.628   4.040  1.00 82.55           H  
ATOM    374  HD1 TRP A  48      -3.843  -1.438   2.496  1.00 82.55           H  
ATOM    375  HE1 TRP A  48      -2.877  -3.763   2.042  1.00 82.55           H  
ATOM    376  HE3 TRP A  48      -7.799  -4.278   4.065  1.00 82.55           H  
ATOM    377  HZ2 TRP A  48      -3.772  -6.501   2.150  1.00 82.55           H  
ATOM    378  HZ3 TRP A  48      -7.685  -6.753   3.934  1.00 82.55           H  
ATOM    379  HH2 TRP A  48      -5.710  -7.871   2.936  1.00 82.55           H  
ATOM    380  N   ILE A  49      -9.435   0.094   3.329  1.00 82.92           N  
ATOM    381  CA  ILE A  49     -10.300   0.935   4.158  1.00 82.92           C  
ATOM    382  C   ILE A  49     -10.568   0.270   5.506  1.00 82.92           C  
ATOM    383  O   ILE A  49     -11.041  -0.862   5.578  1.00 82.92           O  
ATOM    384  CB  ILE A  49     -11.590   1.352   3.421  1.00 82.92           C  
ATOM    385  CG1 ILE A  49     -12.326   2.449   4.223  1.00 82.92           C  
ATOM    386  CG2 ILE A  49     -12.532   0.174   3.113  1.00 82.92           C  
ATOM    387  CD1 ILE A  49     -13.470   3.117   3.448  1.00 82.92           C  
ATOM    388  H   ILE A  49      -9.767  -0.834   3.107  1.00 82.92           H  
ATOM    389  HA  ILE A  49      -9.757   1.858   4.363  1.00 82.92           H  
ATOM    390  HB  ILE A  49     -11.277   1.790   2.474  1.00 82.92           H  
ATOM    391 HG12 ILE A  49     -11.614   3.228   4.495  1.00 82.92           H  
ATOM    392 HG13 ILE A  49     -12.728   2.027   5.144  1.00 82.92           H  
ATOM    393 HG21 ILE A  49     -13.347   0.498   2.466  1.00 82.92           H  
ATOM    394 HG22 ILE A  49     -12.961  -0.226   4.031  1.00 82.92           H  
ATOM    395 HG23 ILE A  49     -11.986  -0.616   2.598  1.00 82.92           H  
ATOM    396 HD11 ILE A  49     -13.854   3.955   4.030  1.00 82.92           H  
ATOM    397 HD12 ILE A  49     -13.105   3.488   2.491  1.00 82.92           H  
ATOM    398 HD13 ILE A  49     -14.284   2.411   3.282  1.00 82.92           H  
ATOM    399  N   HIS A  50     -10.319   1.006   6.582  1.00 79.97           N  
ATOM    400  CA  HIS A  50     -10.684   0.615   7.931  1.00 79.97           C  
ATOM    401  C   HIS A  50     -12.144   1.007   8.211  1.00 79.97           C  
ATOM    402  O   HIS A  50     -12.461   2.151   8.553  1.00 79.97           O  
ATOM    403  CB  HIS A  50      -9.687   1.207   8.931  1.00 79.97           C  
ATOM    404  CG  HIS A  50      -9.860   0.554  10.270  1.00 79.97           C  
ATOM    405  CD2 HIS A  50     -10.706   0.948  11.269  1.00 79.97           C  
ATOM    406  ND1 HIS A  50      -9.318  -0.652  10.638  1.00 79.97           N  
ATOM    407  CE1 HIS A  50      -9.824  -0.982  11.834  1.00 79.97           C  
ATOM    408  NE2 HIS A  50     -10.687  -0.038  12.262  1.00 79.97           N  
ATOM    409  H   HIS A  50      -9.866   1.899   6.451  1.00 79.97           H  
ATOM    410  HA  HIS A  50     -10.596  -0.469   8.009  1.00 79.97           H  
ATOM    411  HB2 HIS A  50      -9.821   2.285   9.021  1.00 79.97           H  
ATOM    412  HB3 HIS A  50      -8.672   1.015   8.584  1.00 79.97           H  
ATOM    413  HD1 HIS A  50      -8.653  -1.191  10.102  1.00 79.97           H  
ATOM    414  HD2 HIS A  50     -11.324   1.833  11.257  1.00 79.97           H  
ATOM    415  HE1 HIS A  50      -9.577  -1.889  12.367  1.00 79.97           H  
ATOM    416  N   TYR A  51     -13.066   0.061   8.051  1.00 80.38           N  
ATOM    417  CA  TYR A  51     -14.500   0.279   8.220  1.00 80.38           C  
ATOM    418  C   TYR A  51     -15.077  -0.651   9.292  1.00 80.38           C  
ATOM    419  O   TYR A  51     -14.890  -1.864   9.257  1.00 80.38           O  
ATOM    420  CB  TYR A  51     -15.203   0.133   6.868  1.00 80.38           C  
ATOM    421  CG  TYR A  51     -16.685   0.448   6.923  1.00 80.38           C  
ATOM    422  CD1 TYR A  51     -17.628  -0.593   6.840  1.00 80.38           C  
ATOM    423  CD2 TYR A  51     -17.120   1.783   7.045  1.00 80.38           C  
ATOM    424  CE1 TYR A  51     -19.005  -0.301   6.870  1.00 80.38           C  
ATOM    425  CE2 TYR A  51     -18.497   2.080   7.086  1.00 80.38           C  
ATOM    426  CZ  TYR A  51     -19.442   1.034   6.998  1.00 80.38           C  
ATOM    427  OH  TYR A  51     -20.775   1.305   7.048  1.00 80.38           O  
ATOM    428  H   TYR A  51     -12.747  -0.868   7.816  1.00 80.38           H  
ATOM    429  HA  TYR A  51     -14.668   1.304   8.553  1.00 80.38           H  
ATOM    430  HB2 TYR A  51     -14.734   0.805   6.150  1.00 80.38           H  
ATOM    431  HB3 TYR A  51     -15.059  -0.885   6.507  1.00 80.38           H  
ATOM    432  HD1 TYR A  51     -17.291  -1.611   6.715  1.00 80.38           H  
ATOM    433  HD2 TYR A  51     -16.393   2.581   7.076  1.00 80.38           H  
ATOM    434  HE1 TYR A  51     -19.724  -1.096   6.740  1.00 80.38           H  
ATOM    435  HE2 TYR A  51     -18.825   3.106   7.161  1.00 80.38           H  
ATOM    436  HH  TYR A  51     -20.935   2.240   6.902  1.00 80.38           H  
ATOM    437  N   LYS A  52     -15.796  -0.075  10.268  1.00 85.17           N  
ATOM    438  CA  LYS A  52     -16.428  -0.803  11.391  1.00 85.17           C  
ATOM    439  C   LYS A  52     -15.478  -1.774  12.127  1.00 85.17           C  
ATOM    440  O   LYS A  52     -15.886  -2.867  12.512  1.00 85.17           O  
ATOM    441  CB  LYS A  52     -17.726  -1.489  10.914  1.00 85.17           C  
ATOM    442  CG  LYS A  52     -18.839  -0.501  10.536  1.00 85.17           C  
ATOM    443  CD  LYS A  52     -20.068  -1.267  10.024  1.00 85.17           C  
ATOM    444  CE  LYS A  52     -21.234  -0.305   9.770  1.00 85.17           C  
ATOM    445  NZ  LYS A  52     -22.261  -0.899   8.875  1.00 85.17           N1+
ATOM    446  H   LYS A  52     -15.913   0.927  10.218  1.00 85.17           H  
ATOM    447  HA  LYS A  52     -16.706  -0.072  12.151  1.00 85.17           H  
ATOM    448  HB2 LYS A  52     -18.114  -2.117  11.716  1.00 85.17           H  
ATOM    449  HB3 LYS A  52     -17.501  -2.133  10.064  1.00 85.17           H  
ATOM    450  HG2 LYS A  52     -19.112   0.081  11.416  1.00 85.17           H  
ATOM    451  HG3 LYS A  52     -18.486   0.176   9.758  1.00 85.17           H  
ATOM    452  HD2 LYS A  52     -20.371  -2.012  10.759  1.00 85.17           H  
ATOM    453  HD3 LYS A  52     -19.795  -1.781   9.102  1.00 85.17           H  
ATOM    454  HE2 LYS A  52     -21.673  -0.027  10.728  1.00 85.17           H  
ATOM    455  HE3 LYS A  52     -20.838   0.601   9.310  1.00 85.17           H  
ATOM    456  HZ1 LYS A  52     -23.052  -0.279   8.773  1.00 85.17           H  
ATOM    457  HZ2 LYS A  52     -22.585  -1.791   9.220  1.00 85.17           H  
ATOM    458  HZ3 LYS A  52     -21.875  -1.029   7.951  1.00 85.17           H  
ATOM    459  N   GLY A  53     -14.221  -1.375  12.337  1.00 84.45           N  
ATOM    460  CA  GLY A  53     -13.228  -2.192  13.048  1.00 84.45           C  
ATOM    461  C   GLY A  53     -12.592  -3.306  12.209  1.00 84.45           C  
ATOM    462  O   GLY A  53     -11.949  -4.184  12.779  1.00 84.45           O  
ATOM    463  H   GLY A  53     -13.917  -0.486  11.966  1.00 84.45           H  
ATOM    464  HA2 GLY A  53     -12.426  -1.546  13.407  1.00 84.45           H  
ATOM    465  HA3 GLY A  53     -13.694  -2.657  13.916  1.00 84.45           H  
ATOM    466  N   LYS A  54     -12.786  -3.301  10.884  1.00 82.46           N  
ATOM    467  CA  LYS A  54     -12.183  -4.249   9.941  1.00 82.46           C  
ATOM    468  C   LYS A  54     -11.457  -3.508   8.828  1.00 82.46           C  
ATOM    469  O   LYS A  54     -11.981  -2.529   8.302  1.00 82.46           O  
ATOM    470  CB  LYS A  54     -13.259  -5.150   9.318  1.00 82.46           C  
ATOM    471  CG  LYS A  54     -14.000  -6.019  10.342  1.00 82.46           C  
ATOM    472  CD  LYS A  54     -14.909  -7.008   9.603  1.00 82.46           C  
ATOM    473  CE  LYS A  54     -15.626  -7.935  10.589  1.00 82.46           C  
ATOM    474  NZ  LYS A  54     -16.344  -9.020   9.871  1.00 82.46           N1+
ATOM    475  H   LYS A  54     -13.349  -2.568  10.477  1.00 82.46           H  
ATOM    476  HA  LYS A  54     -11.450  -4.869  10.458  1.00 82.46           H  
ATOM    477  HB2 LYS A  54     -12.772  -5.800   8.591  1.00 82.46           H  
ATOM    478  HB3 LYS A  54     -13.981  -4.530   8.785  1.00 82.46           H  
ATOM    479  HG2 LYS A  54     -13.274  -6.572  10.938  1.00 82.46           H  
ATOM    480  HG3 LYS A  54     -14.601  -5.391  11.000  1.00 82.46           H  
ATOM    481  HD2 LYS A  54     -15.642  -6.455   9.016  1.00 82.46           H  
ATOM    482  HD3 LYS A  54     -14.296  -7.604   8.928  1.00 82.46           H  
ATOM    483  HE2 LYS A  54     -14.881  -8.363  11.260  1.00 82.46           H  
ATOM    484  HE3 LYS A  54     -16.317  -7.342  11.188  1.00 82.46           H  
ATOM    485  HZ1 LYS A  54     -17.026  -8.638   9.232  1.00 82.46           H  
ATOM    486  HZ2 LYS A  54     -15.693  -9.569   9.328  1.00 82.46           H  
ATOM    487  HZ3 LYS A  54     -16.813  -9.638  10.518  1.00 82.46           H  
ATOM    488  N   ASP A  55     -10.305  -4.022   8.428  1.00 81.49           N  
ATOM    489  CA  ASP A  55      -9.583  -3.563   7.247  1.00 81.49           C  
ATOM    490  C   ASP A  55     -10.063  -4.350   6.021  1.00 81.49           C  
ATOM    491  O   ASP A  55      -9.991  -5.577   5.976  1.00 81.49           O  
ATOM    492  CB  ASP A  55      -8.074  -3.647   7.506  1.00 81.49           C  
ATOM    493  CG  ASP A  55      -7.719  -2.726   8.677  1.00 81.49           C  
ATOM    494  OD1 ASP A  55      -7.612  -1.500   8.452  1.00 81.49           O  
ATOM    495  OD2 ASP A  55      -7.711  -3.198   9.835  1.00 81.49           O1-
ATOM    496  H   ASP A  55      -9.892  -4.784   8.948  1.00 81.49           H  
ATOM    497  HA  ASP A  55      -9.808  -2.510   7.079  1.00 81.49           H  
ATOM    498  HB2 ASP A  55      -7.537  -3.325   6.614  1.00 81.49           H  
ATOM    499  HB3 ASP A  55      -7.791  -4.674   7.734  1.00 81.49           H  
ATOM    500  N   ILE A  56     -10.614  -3.631   5.046  1.00 81.34           N  
ATOM    501  CA  ILE A  56     -11.211  -4.166   3.819  1.00 81.34           C  
ATOM    502  C   ILE A  56     -10.338  -3.706   2.645  1.00 81.34           C  
ATOM    503  O   ILE A  56     -10.140  -2.498   2.501  1.00 81.34           O  
ATOM    504  CB  ILE A  56     -12.670  -3.662   3.686  1.00 81.34           C  
ATOM    505  CG1 ILE A  56     -13.541  -4.168   4.862  1.00 81.34           C  
ATOM    506  CG2 ILE A  56     -13.278  -4.062   2.328  1.00 81.34           C  
ATOM    507  CD1 ILE A  56     -14.967  -3.599   4.877  1.00 81.34           C  
ATOM    508  H   ILE A  56     -10.673  -2.632   5.182  1.00 81.34           H  
ATOM    509  HA  ILE A  56     -11.229  -5.254   3.865  1.00 81.34           H  
ATOM    510  HB  ILE A  56     -12.654  -2.573   3.732  1.00 81.34           H  
ATOM    511 HG12 ILE A  56     -13.593  -5.256   4.834  1.00 81.34           H  
ATOM    512 HG13 ILE A  56     -13.076  -3.878   5.804  1.00 81.34           H  
ATOM    513 HG21 ILE A  56     -14.285  -3.658   2.221  1.00 81.34           H  
ATOM    514 HG22 ILE A  56     -12.687  -3.661   1.503  1.00 81.34           H  
ATOM    515 HG23 ILE A  56     -13.316  -5.147   2.238  1.00 81.34           H  
ATOM    516 HD11 ILE A  56     -15.556  -4.028   4.066  1.00 81.34           H  
ATOM    517 HD12 ILE A  56     -14.935  -2.514   4.771  1.00 81.34           H  
ATOM    518 HD13 ILE A  56     -15.445  -3.851   5.824  1.00 81.34           H  
ATOM    519  N   PRO A  57      -9.812  -4.602   1.792  1.00 77.95           N  
ATOM    520  CA  PRO A  57      -9.057  -4.183   0.620  1.00 77.95           C  
ATOM    521  C   PRO A  57     -10.039  -3.623  -0.416  1.00 77.95           C  
ATOM    522  O   PRO A  57     -10.945  -4.320  -0.865  1.00 77.95           O  
ATOM    523  CB  PRO A  57      -8.306  -5.430   0.153  1.00 77.95           C  
ATOM    524  CG  PRO A  57      -9.224  -6.576   0.576  1.00 77.95           C  
ATOM    525  CD  PRO A  57      -9.950  -6.049   1.820  1.00 77.95           C  
ATOM    526  HA  PRO A  57      -8.329  -3.416   0.886  1.00 77.95           H  
ATOM    527  HB2 PRO A  57      -8.130  -5.424  -0.923  1.00 77.95           H  
ATOM    528  HB3 PRO A  57      -7.361  -5.505   0.690  1.00 77.95           H  
ATOM    529  HG2 PRO A  57      -8.658  -7.481   0.795  1.00 77.95           H  
ATOM    530  HG3 PRO A  57      -9.937  -6.760  -0.227  1.00 77.95           H  
ATOM    531  HD2 PRO A  57      -9.485  -6.448   2.721  1.00 77.95           H  
ATOM    532  HD3 PRO A  57     -11.002  -6.336   1.792  1.00 77.95           H  
ATOM    533  N   LEU A  58      -9.872  -2.351  -0.776  1.00 75.33           N  
ATOM    534  CA  LEU A  58     -10.672  -1.687  -1.803  1.00 75.33           C  
ATOM    535  C   LEU A  58     -10.161  -2.016  -3.204  1.00 75.33           C  
ATOM    536  O   LEU A  58     -10.942  -2.320  -4.099  1.00 75.33           O  
ATOM    537  CB  LEU A  58     -10.631  -0.160  -1.595  1.00 75.33           C  
ATOM    538  CG  LEU A  58     -11.429   0.377  -0.399  1.00 75.33           C  
ATOM    539  CD1 LEU A  58     -11.282   1.900  -0.370  1.00 75.33           C  
ATOM    540  CD2 LEU A  58     -12.918   0.042  -0.517  1.00 75.33           C  
ATOM    541  H   LEU A  58      -9.088  -1.850  -0.381  1.00 75.33           H  
ATOM    542  HA  LEU A  58     -11.702  -2.041  -1.758  1.00 75.33           H  
ATOM    543  HB2 LEU A  58      -9.593   0.157  -1.497  1.00 75.33           H  
ATOM    544  HB3 LEU A  58     -11.031   0.310  -2.493  1.00 75.33           H  
ATOM    545  HG  LEU A  58     -11.030  -0.036   0.528  1.00 75.33           H  
ATOM    546 HD11 LEU A  58     -10.240   2.163  -0.190  1.00 75.33           H  
ATOM    547 HD12 LEU A  58     -11.596   2.320  -1.326  1.00 75.33           H  
ATOM    548 HD13 LEU A  58     -11.903   2.328   0.417  1.00 75.33           H  
ATOM    549 HD21 LEU A  58     -13.283   0.302  -1.510  1.00 75.33           H  
ATOM    550 HD22 LEU A  58     -13.071  -1.024  -0.344  1.00 75.33           H  
ATOM    551 HD23 LEU A  58     -13.493   0.597   0.224  1.00 75.33           H  
ATOM    552  N   MET A  59      -8.849  -1.883  -3.407  1.00 74.76           N  
ATOM    553  CA  MET A  59      -8.225  -1.911  -4.730  1.00 74.76           C  
ATOM    554  C   MET A  59      -6.790  -2.421  -4.638  1.00 74.76           C  
ATOM    555  O   MET A  59      -6.107  -2.205  -3.635  1.00 74.76           O  
ATOM    556  CB  MET A  59      -8.212  -0.504  -5.348  1.00 74.76           C  
ATOM    557  CG  MET A  59      -9.617   0.086  -5.534  1.00 74.76           C  
ATOM    558  SD  MET A  59      -9.686   1.712  -6.308  1.00 74.76           S  
ATOM    559  CE  MET A  59      -8.725   2.683  -5.114  1.00 74.76           C  
ATOM    560  H   MET A  59      -8.260  -1.682  -2.611  1.00 74.76           H  
ATOM    561  HA  MET A  59      -8.790  -2.577  -5.382  1.00 74.76           H  
ATOM    562  HB2 MET A  59      -7.625   0.146  -4.699  1.00 74.76           H  
ATOM    563  HB3 MET A  59      -7.728  -0.545  -6.324  1.00 74.76           H  
ATOM    564  HG2 MET A  59     -10.207  -0.601  -6.140  1.00 74.76           H  
ATOM    565  HG3 MET A  59     -10.099   0.183  -4.561  1.00 74.76           H  
ATOM    566  HE1 MET A  59      -7.722   2.272  -5.000  1.00 74.76           H  
ATOM    567  HE2 MET A  59      -8.628   3.703  -5.485  1.00 74.76           H  
ATOM    568  HE3 MET A  59      -9.226   2.683  -4.146  1.00 74.76           H  
ATOM    569  N   ARG A  60      -6.321  -3.049  -5.717  1.00 74.88           N  
ATOM    570  CA  ARG A  60      -4.946  -3.520  -5.878  1.00 74.88           C  
ATOM    571  C   ARG A  60      -4.365  -2.960  -7.175  1.00 74.88           C  
ATOM    572  O   ARG A  60      -4.974  -3.112  -8.231  1.00 74.88           O  
ATOM    573  CB  ARG A  60      -4.931  -5.055  -5.824  1.00 74.88           C  
ATOM    574  CG  ARG A  60      -3.511  -5.632  -5.896  1.00 74.88           C  
ATOM    575  CD  ARG A  60      -3.541  -7.161  -6.000  1.00 74.88           C  
ATOM    576  NE  ARG A  60      -3.749  -7.821  -4.700  1.00 74.88           N  
ATOM    577  CZ  ARG A  60      -4.557  -8.827  -4.423  1.00 74.88           C  
ATOM    578  NH1 ARG A  60      -5.325  -9.382  -5.323  1.00 74.88           N1+
ATOM    579  NH2 ARG A  60      -4.590  -9.301  -3.213  1.00 74.88           N  
ATOM    580  H   ARG A  60      -6.931  -3.135  -6.518  1.00 74.88           H  
ATOM    581  HA  ARG A  60      -4.343  -3.152  -5.047  1.00 74.88           H  
ATOM    582  HB2 ARG A  60      -5.519  -5.442  -6.657  1.00 74.88           H  
ATOM    583  HB3 ARG A  60      -5.394  -5.383  -4.893  1.00 74.88           H  
ATOM    584  HG2 ARG A  60      -2.939  -5.326  -5.020  1.00 74.88           H  
ATOM    585  HG3 ARG A  60      -3.011  -5.253  -6.786  1.00 74.88           H  
ATOM    586  HD2 ARG A  60      -4.288  -7.459  -6.735  1.00 74.88           H  
ATOM    587  HD3 ARG A  60      -2.566  -7.478  -6.369  1.00 74.88           H  
ATOM    588  HE  ARG A  60      -3.014  -7.658  -4.028  1.00 74.88           H  
ATOM    589 HH11 ARG A  60      -5.937 -10.156  -5.110  1.00 74.88           H  
ATOM    590 HH12 ARG A  60      -5.262  -9.051  -6.275  1.00 74.88           H  
ATOM    591 HH21 ARG A  60      -5.169 -10.097  -2.987  1.00 74.88           H  
ATOM    592 HH22 ARG A  60      -3.943  -8.913  -2.541  1.00 74.88           H  
ATOM    593  N   TYR A  61      -3.188  -2.353  -7.094  1.00 76.16           N  
ATOM    594  CA  TYR A  61      -2.448  -1.795  -8.226  1.00 76.16           C  
ATOM    595  C   TYR A  61      -1.064  -2.430  -8.332  1.00 76.16           C  
ATOM    596  O   TYR A  61      -0.496  -2.872  -7.335  1.00 76.16           O  
ATOM    597  CB  TYR A  61      -2.307  -0.275  -8.086  1.00 76.16           C  
ATOM    598  CG  TYR A  61      -3.614   0.480  -8.017  1.00 76.16           C  
ATOM    599  CD1 TYR A  61      -4.192   0.993  -9.195  1.00 76.16           C  
ATOM    600  CD2 TYR A  61      -4.226   0.704  -6.770  1.00 76.16           C  
ATOM    601  CE1 TYR A  61      -5.376   1.750  -9.129  1.00 76.16           C  
ATOM    602  CE2 TYR A  61      -5.409   1.459  -6.703  1.00 76.16           C  
ATOM    603  CZ  TYR A  61      -5.980   1.991  -7.879  1.00 76.16           C  
ATOM    604  OH  TYR A  61      -7.094   2.757  -7.793  1.00 76.16           O  
ATOM    605  H   TYR A  61      -2.752  -2.301  -6.184  1.00 76.16           H  
ATOM    606  HA  TYR A  61      -2.987  -2.001  -9.150  1.00 76.16           H  
ATOM    607  HB2 TYR A  61      -1.728  -0.051  -7.190  1.00 76.16           H  
ATOM    608  HB3 TYR A  61      -1.737   0.104  -8.934  1.00 76.16           H  
ATOM    609  HD1 TYR A  61      -3.714   0.832 -10.150  1.00 76.16           H  
ATOM    610  HD2 TYR A  61      -3.778   0.317  -5.867  1.00 76.16           H  
ATOM    611  HE1 TYR A  61      -5.808   2.171 -10.025  1.00 76.16           H  
ATOM    612  HE2 TYR A  61      -5.870   1.661  -5.748  1.00 76.16           H  
ATOM    613  HH  TYR A  61      -7.387   3.140  -8.623  1.00 76.16           H  
ATOM    614  N   TYR A  62      -0.495  -2.410  -9.535  1.00 74.25           N  
ATOM    615  CA  TYR A  62       0.888  -2.801  -9.787  1.00 74.25           C  
ATOM    616  C   TYR A  62       1.645  -1.601 -10.350  1.00 74.25           C  
ATOM    617  O   TYR A  62       1.300  -1.098 -11.416  1.00 74.25           O  
ATOM    618  CB  TYR A  62       0.923  -4.015 -10.724  1.00 74.25           C  
ATOM    619  CG  TYR A  62       0.329  -5.261 -10.095  1.00 74.25           C  
ATOM    620  CD1 TYR A  62       1.085  -5.984  -9.154  1.00 74.25           C  
ATOM    621  CD2 TYR A  62      -0.988  -5.663 -10.401  1.00 74.25           C  
ATOM    622  CE1 TYR A  62       0.524  -7.100  -8.508  1.00 74.25           C  
ATOM    623  CE2 TYR A  62      -1.549  -6.787  -9.760  1.00 74.25           C  
ATOM    624  CZ  TYR A  62      -0.796  -7.498  -8.801  1.00 74.25           C  
ATOM    625  OH  TYR A  62      -1.338  -8.550  -8.134  1.00 74.25           O  
ATOM    626  H   TYR A  62      -0.999  -1.991 -10.303  1.00 74.25           H  
ATOM    627  HA  TYR A  62       1.367  -3.095  -8.853  1.00 74.25           H  
ATOM    628  HB2 TYR A  62       1.961  -4.223 -10.987  1.00 74.25           H  
ATOM    629  HB3 TYR A  62       0.390  -3.780 -11.645  1.00 74.25           H  
ATOM    630  HD1 TYR A  62       2.084  -5.663  -8.900  1.00 74.25           H  
ATOM    631  HD2 TYR A  62      -1.574  -5.096 -11.110  1.00 74.25           H  
ATOM    632  HE1 TYR A  62       1.088  -7.644  -7.765  1.00 74.25           H  
ATOM    633  HE2 TYR A  62      -2.564  -7.092  -9.970  1.00 74.25           H  
ATOM    634  HH  TYR A  62      -0.858  -8.705  -7.318  1.00 74.25           H  
ATOM    635  N   VAL A  63       2.666  -1.142  -9.628  1.00 73.37           N  
ATOM    636  CA  VAL A  63       3.483   0.031  -9.982  1.00 73.37           C  
ATOM    637  C   VAL A  63       4.926  -0.424 -10.172  1.00 73.37           C  
ATOM    638  O   VAL A  63       5.400  -1.273  -9.422  1.00 73.37           O  
ATOM    639  CB  VAL A  63       3.372   1.130  -8.904  1.00 73.37           C  
ATOM    640  CG1 VAL A  63       4.094   2.423  -9.304  1.00 73.37           C  
ATOM    641  CG2 VAL A  63       1.910   1.503  -8.635  1.00 73.37           C  
ATOM    642  H   VAL A  63       2.892  -1.622  -8.769  1.00 73.37           H  
ATOM    643  HA  VAL A  63       3.133   0.453 -10.924  1.00 73.37           H  
ATOM    644  HB  VAL A  63       3.805   0.760  -7.974  1.00 73.37           H  
ATOM    645 HG11 VAL A  63       3.694   2.806 -10.243  1.00 73.37           H  
ATOM    646 HG12 VAL A  63       5.163   2.244  -9.412  1.00 73.37           H  
ATOM    647 HG13 VAL A  63       3.958   3.182  -8.533  1.00 73.37           H  
ATOM    648 HG21 VAL A  63       1.367   0.653  -8.220  1.00 73.37           H  
ATOM    649 HG22 VAL A  63       1.880   2.317  -7.911  1.00 73.37           H  
ATOM    650 HG23 VAL A  63       1.430   1.826  -9.558  1.00 73.37           H  
ATOM    651  N   GLU A  64       5.631   0.085 -11.180  1.00 71.87           N  
ATOM    652  CA  GLU A  64       7.066  -0.193 -11.356  1.00 71.87           C  
ATOM    653  C   GLU A  64       7.880   0.307 -10.153  1.00 71.87           C  
ATOM    654  O   GLU A  64       7.547   1.331  -9.555  1.00 71.87           O  
ATOM    655  CB  GLU A  64       7.573   0.465 -12.648  1.00 71.87           C  
ATOM    656  CG  GLU A  64       7.040  -0.268 -13.883  1.00 71.87           C  
ATOM    657  CD  GLU A  64       7.519   0.387 -15.180  1.00 71.87           C  
ATOM    658  OE1 GLU A  64       8.464  -0.159 -15.790  1.00 71.87           O  
ATOM    659  OE2 GLU A  64       6.923   1.422 -15.548  1.00 71.87           O1-
ATOM    660  H   GLU A  64       5.218   0.795 -11.768  1.00 71.87           H  
ATOM    661  HA  GLU A  64       7.223  -1.268 -11.435  1.00 71.87           H  
ATOM    662  HB2 GLU A  64       8.662   0.422 -12.665  1.00 71.87           H  
ATOM    663  HB3 GLU A  64       7.266   1.510 -12.671  1.00 71.87           H  
ATOM    664  HG2 GLU A  64       7.396  -1.298 -13.845  1.00 71.87           H  
ATOM    665  HG3 GLU A  64       5.951  -0.281 -13.861  1.00 71.87           H  
ATOM    666  N   ILE A  65       8.966  -0.387  -9.788  1.00 72.75           N  
ATOM    667  CA  ILE A  65       9.821   0.037  -8.670  1.00 72.75           C  
ATOM    668  C   ILE A  65      10.415   1.432  -8.932  1.00 72.75           C  
ATOM    669  O   ILE A  65      11.254   1.629  -9.810  1.00 72.75           O  
ATOM    670  CB  ILE A  65      10.890  -1.038  -8.347  1.00 72.75           C  
ATOM    671  CG1 ILE A  65      10.214  -2.185  -7.568  1.00 72.75           C  
ATOM    672  CG2 ILE A  65      12.039  -0.478  -7.492  1.00 72.75           C  
ATOM    673  CD1 ILE A  65      11.129  -3.317  -7.082  1.00 72.75           C  
ATOM    674  H   ILE A  65       9.209  -1.227 -10.293  1.00 72.75           H  
ATOM    675  HA  ILE A  65       9.179   0.136  -7.794  1.00 72.75           H  
ATOM    676  HB  ILE A  65      11.310  -1.424  -9.276  1.00 72.75           H  
ATOM    677 HG12 ILE A  65       9.418  -2.615  -8.175  1.00 72.75           H  
ATOM    678 HG13 ILE A  65       9.750  -1.752  -6.682  1.00 72.75           H  
ATOM    679 HG21 ILE A  65      12.585   0.283  -8.048  1.00 72.75           H  
ATOM    680 HG22 ILE A  65      11.642  -0.068  -6.563  1.00 72.75           H  
ATOM    681 HG23 ILE A  65      12.761  -1.262  -7.262  1.00 72.75           H  
ATOM    682 HD11 ILE A  65      11.938  -3.498  -7.789  1.00 72.75           H  
ATOM    683 HD12 ILE A  65      10.535  -4.224  -6.967  1.00 72.75           H  
ATOM    684 HD13 ILE A  65      11.562  -3.050  -6.118  1.00 72.75           H  
ATOM    685  N   GLY A  66      10.020   2.404  -8.105  1.00 71.42           N  
ATOM    686  CA  GLY A  66      10.417   3.807  -8.247  1.00 71.42           C  
ATOM    687  C   GLY A  66       9.439   4.672  -9.045  1.00 71.42           C  
ATOM    688  O   GLY A  66       9.712   5.862  -9.201  1.00 71.42           O  
ATOM    689  H   GLY A  66       9.236   2.208  -7.499  1.00 71.42           H  
ATOM    690  HA2 GLY A  66      10.520   4.247  -7.255  1.00 71.42           H  
ATOM    691  HA3 GLY A  66      11.381   3.865  -8.752  1.00 71.42           H  
ATOM    692  N   GLY A  67       8.341   4.097  -9.540  1.00 76.68           N  
ATOM    693  CA  GLY A  67       7.233   4.816 -10.164  1.00 76.68           C  
ATOM    694  C   GLY A  67       6.218   5.352  -9.151  1.00 76.68           C  
ATOM    695  O   GLY A  67       6.258   5.040  -7.951  1.00 76.68           O  
ATOM    696  H   GLY A  67       8.207   3.107  -9.391  1.00 76.68           H  
ATOM    697  HA2 GLY A  67       7.618   5.654 -10.745  1.00 76.68           H  
ATOM    698  HA3 GLY A  67       6.712   4.145 -10.847  1.00 76.68           H  
ATOM    699  N   ASP A  68       5.287   6.153  -9.657  1.00 76.18           N  
ATOM    700  CA  ASP A  68       4.166   6.724  -8.919  1.00 76.18           C  
ATOM    701  C   ASP A  68       2.805   6.240  -9.442  1.00 76.18           C  
ATOM    702  O   ASP A  68       2.642   5.886 -10.608  1.00 76.18           O  
ATOM    703  CB  ASP A  68       4.283   8.255  -8.890  1.00 76.18           C  
ATOM    704  CG  ASP A  68       4.280   8.909 -10.276  1.00 76.18           C  
ATOM    705  OD1 ASP A  68       5.382   8.969 -10.869  1.00 76.18           O  
ATOM    706  OD2 ASP A  68       3.209   9.422 -10.665  1.00 76.18           O1-
ATOM    707  H   ASP A  68       5.331   6.399 -10.636  1.00 76.18           H  
ATOM    708  HA  ASP A  68       4.228   6.386  -7.885  1.00 76.18           H  
ATOM    709  HB2 ASP A  68       3.460   8.656  -8.297  1.00 76.18           H  
ATOM    710  HB3 ASP A  68       5.207   8.522  -8.378  1.00 76.18           H  
ATOM    711  N   LEU A  69       1.828   6.212  -8.537  1.00 74.89           N  
ATOM    712  CA  LEU A  69       0.412   6.021  -8.815  1.00 74.89           C  
ATOM    713  C   LEU A  69      -0.315   7.305  -8.418  1.00 74.89           C  
ATOM    714  O   LEU A  69      -0.382   7.645  -7.235  1.00 74.89           O  
ATOM    715  CB  LEU A  69      -0.097   4.798  -8.033  1.00 74.89           C  
ATOM    716  CG  LEU A  69      -1.614   4.553  -8.145  1.00 74.89           C  
ATOM    717  CD1 LEU A  69      -2.011   4.093  -9.548  1.00 74.89           C  
ATOM    718  CD2 LEU A  69      -2.027   3.472  -7.150  1.00 74.89           C  
ATOM    719  H   LEU A  69       2.066   6.466  -7.588  1.00 74.89           H  
ATOM    720  HA  LEU A  69       0.268   5.845  -9.881  1.00 74.89           H  
ATOM    721  HB2 LEU A  69       0.157   4.934  -6.981  1.00 74.89           H  
ATOM    722  HB3 LEU A  69       0.427   3.915  -8.398  1.00 74.89           H  
ATOM    723  HG  LEU A  69      -2.160   5.463  -7.898  1.00 74.89           H  
ATOM    724 HD11 LEU A  69      -3.083   3.896  -9.572  1.00 74.89           H  
ATOM    725 HD12 LEU A  69      -1.801   4.880 -10.272  1.00 74.89           H  
ATOM    726 HD13 LEU A  69      -1.468   3.188  -9.822  1.00 74.89           H  
ATOM    727 HD21 LEU A  69      -3.108   3.339  -7.199  1.00 74.89           H  
ATOM    728 HD22 LEU A  69      -1.532   2.531  -7.391  1.00 74.89           H  
ATOM    729 HD23 LEU A  69      -1.763   3.782  -6.139  1.00 74.89           H  
ATOM    730  N   THR A  70      -0.862   8.000  -9.407  1.00 71.83           N  
ATOM    731  CA  THR A  70      -1.750   9.149  -9.205  1.00 71.83           C  
ATOM    732  C   THR A  70      -3.199   8.667  -9.248  1.00 71.83           C  
ATOM    733  O   THR A  70      -3.555   7.906 -10.144  1.00 71.83           O  
ATOM    734  CB  THR A  70      -1.458  10.226 -10.262  1.00 71.83           C  
ATOM    735  CG2 THR A  70      -2.379  11.440 -10.147  1.00 71.83           C  
ATOM    736  OG1 THR A  70      -0.137  10.703 -10.083  1.00 71.83           O  
ATOM    737  H   THR A  70      -0.778   7.642 -10.347  1.00 71.83           H  
ATOM    738  HA  THR A  70      -1.570   9.594  -8.227  1.00 71.83           H  
ATOM    739  HB  THR A  70      -1.554   9.801 -11.261  1.00 71.83           H  
ATOM    740  HG1 THR A  70       0.486  10.065 -10.440  1.00 71.83           H  
ATOM    741 HG21 THR A  70      -2.036  12.223 -10.824  1.00 71.83           H  
ATOM    742 HG22 THR A  70      -3.394  11.165 -10.433  1.00 71.83           H  
ATOM    743 HG23 THR A  70      -2.386  11.820  -9.125  1.00 71.83           H  
ATOM    744  N   PHE A  71      -4.021   9.086  -8.281  1.00 69.68           N  
ATOM    745  CA  PHE A  71      -5.474   8.885  -8.326  1.00 69.68           C  
ATOM    746  C   PHE A  71      -6.141  10.066  -9.030  1.00 69.68           C  
ATOM    747  O   PHE A  71      -5.777  11.220  -8.795  1.00 69.68           O  
ATOM    748  CB  PHE A  71      -6.042   8.712  -6.917  1.00 69.68           C  
ATOM    749  CG  PHE A  71      -5.570   7.470  -6.200  1.00 69.68           C  
ATOM    750  CD1 PHE A  71      -6.206   6.233  -6.412  1.00 69.68           C  
ATOM    751  CD2 PHE A  71      -4.491   7.556  -5.307  1.00 69.68           C  
ATOM    752  CE1 PHE A  71      -5.752   5.090  -5.730  1.00 69.68           C  
ATOM    753  CE2 PHE A  71      -4.042   6.416  -4.630  1.00 69.68           C  
ATOM    754  CZ  PHE A  71      -4.664   5.176  -4.846  1.00 69.68           C  
ATOM    755  H   PHE A  71      -3.668   9.710  -7.570  1.00 69.68           H  
ATOM    756  HA  PHE A  71      -5.705   7.984  -8.895  1.00 69.68           H  
ATOM    757  HB2 PHE A  71      -7.130   8.684  -6.976  1.00 69.68           H  
ATOM    758  HB3 PHE A  71      -5.761   9.585  -6.328  1.00 69.68           H  
ATOM    759  HD1 PHE A  71      -7.033   6.161  -7.102  1.00 69.68           H  
ATOM    760  HD2 PHE A  71      -4.003   8.505  -5.144  1.00 69.68           H  
ATOM    761  HE1 PHE A  71      -6.243   4.142  -5.893  1.00 69.68           H  
ATOM    762  HE2 PHE A  71      -3.218   6.508  -3.939  1.00 69.68           H  
ATOM    763  HZ  PHE A  71      -4.309   4.293  -4.336  1.00 69.68           H  
ATOM    764  N   ASP A  72      -7.128   9.777  -9.869  1.00 64.48           N  
ATOM    765  CA  ASP A  72      -7.767  10.750 -10.751  1.00 64.48           C  
ATOM    766  C   ASP A  72      -9.100  11.258 -10.181  1.00 64.48           C  
ATOM    767  O   ASP A  72      -9.626  10.788  -9.172  1.00 64.48           O  
ATOM    768  CB  ASP A  72      -7.937  10.123 -12.151  1.00 64.48           C  
ATOM    769  CG  ASP A  72      -6.788  10.472 -13.100  1.00 64.48           C  
ATOM    770  OD1 ASP A  72      -6.575  11.690 -13.294  1.00 64.48           O  
ATOM    771  OD2 ASP A  72      -6.231   9.536 -13.714  1.00 64.48           O1-
ATOM    772  H   ASP A  72      -7.489   8.833  -9.879  1.00 64.48           H  
ATOM    773  HA  ASP A  72      -7.120  11.622 -10.850  1.00 64.48           H  
ATOM    774  HB2 ASP A  72      -8.040   9.041 -12.064  1.00 64.48           H  
ATOM    775  HB3 ASP A  72      -8.855  10.485 -12.613  1.00 64.48           H  
ATOM    776  N   GLU A  73      -9.724  12.215 -10.869  1.00 53.58           N  
ATOM    777  CA  GLU A  73     -11.027  12.769 -10.480  1.00 53.58           C  
ATOM    778  C   GLU A  73     -12.167  11.743 -10.334  1.00 53.58           C  
ATOM    779  O   GLU A  73     -13.190  12.038  -9.709  1.00 53.58           O  
ATOM    780  CB  GLU A  73     -11.467  13.810 -11.509  1.00 53.58           C  
ATOM    781  CG  GLU A  73     -10.649  15.105 -11.444  1.00 53.58           C  
ATOM    782  CD  GLU A  73     -11.589  16.285 -11.688  1.00 53.58           C  
ATOM    783  OE1 GLU A  73     -12.417  16.526 -10.772  1.00 53.58           O  
ATOM    784  OE2 GLU A  73     -11.551  16.862 -12.792  1.00 53.58           O1-
ATOM    785  H   GLU A  73      -9.238  12.606 -11.664  1.00 53.58           H  
ATOM    786  HA  GLU A  73     -10.914  13.255  -9.511  1.00 53.58           H  
ATOM    787  HB2 GLU A  73     -12.515  14.039 -11.317  1.00 53.58           H  
ATOM    788  HB3 GLU A  73     -11.409  13.390 -12.513  1.00 53.58           H  
ATOM    789  HG2 GLU A  73     -10.187  15.213 -10.462  1.00 53.58           H  
ATOM    790  HG3 GLU A  73      -9.854  15.070 -12.189  1.00 53.58           H  
ATOM    791  N   LYS A  74     -12.017  10.552 -10.921  1.00 54.96           N  
ATOM    792  CA  LYS A  74     -13.010   9.470 -10.852  1.00 54.96           C  
ATOM    793  C   LYS A  74     -12.965   8.709  -9.525  1.00 54.96           C  
ATOM    794  O   LYS A  74     -13.951   8.072  -9.172  1.00 54.96           O  
ATOM    795  CB  LYS A  74     -12.825   8.530 -12.048  1.00 54.96           C  
ATOM    796  CG  LYS A  74     -13.125   9.261 -13.364  1.00 54.96           C  
ATOM    797  CD  LYS A  74     -12.959   8.323 -14.559  1.00 54.96           C  
ATOM    798  CE  LYS A  74     -13.222   9.107 -15.847  1.00 54.96           C  
ATOM    799  NZ  LYS A  74     -12.942   8.275 -17.040  1.00 54.96           N1+
ATOM    800  H   LYS A  74     -11.110  10.356 -11.320  1.00 54.96           H  
ATOM    801  HA  LYS A  74     -14.009   9.903 -10.897  1.00 54.96           H  
ATOM    802  HB2 LYS A  74     -11.804   8.148 -12.055  1.00 54.96           H  
ATOM    803  HB3 LYS A  74     -13.509   7.687 -11.944  1.00 54.96           H  
ATOM    804  HG2 LYS A  74     -12.441  10.102 -13.484  1.00 54.96           H  
ATOM    805  HG3 LYS A  74     -14.147   9.640 -13.341  1.00 54.96           H  
ATOM    806  HD2 LYS A  74     -11.940   7.936 -14.561  1.00 54.96           H  
ATOM    807  HD3 LYS A  74     -13.660   7.493 -14.471  1.00 54.96           H  
ATOM    808  HE2 LYS A  74     -14.257   9.450 -15.845  1.00 54.96           H  
ATOM    809  HE3 LYS A  74     -12.577   9.986 -15.847  1.00 54.96           H  
ATOM    810  HZ1 LYS A  74     -11.976   7.981 -17.022  1.00 54.96           H  
ATOM    811  HZ2 LYS A  74     -13.095   8.805 -17.886  1.00 54.96           H  
ATOM    812  HZ3 LYS A  74     -13.527   7.452 -17.043  1.00 54.96           H  
ATOM    813  N   ASP A  75     -11.878   8.847  -8.772  1.00 56.68           N  
ATOM    814  CA  ASP A  75     -11.618   8.166  -7.503  1.00 56.68           C  
ATOM    815  C   ASP A  75     -12.219   8.896  -6.278  1.00 56.68           C  
ATOM    816  O   ASP A  75     -11.877   8.638  -5.123  1.00 56.68           O  
ATOM    817  CB  ASP A  75     -10.106   7.950  -7.404  1.00 56.68           C  
ATOM    818  CG  ASP A  75      -9.589   6.987  -8.478  1.00 56.68           C  
ATOM    819  OD1 ASP A  75     -10.039   5.820  -8.470  1.00 56.68           O  
ATOM    820  OD2 ASP A  75      -8.757   7.425  -9.305  1.00 56.68           O1-
ATOM    821  H   ASP A  75     -11.114   9.401  -9.133  1.00 56.68           H  
ATOM    822  HA  ASP A  75     -12.083   7.181  -7.534  1.00 56.68           H  
ATOM    823  HB2 ASP A  75      -9.882   7.530  -6.424  1.00 56.68           H  
ATOM    824  HB3 ASP A  75      -9.589   8.908  -7.464  1.00 56.68           H  
ATOM    825  N   GLY A  76     -13.141   9.838  -6.501  1.00 60.97           N  
ATOM    826  CA  GLY A  76     -13.914  10.479  -5.436  1.00 60.97           C  
ATOM    827  C   GLY A  76     -13.066  11.384  -4.542  1.00 60.97           C  
ATOM    828  O   GLY A  76     -12.693  12.472  -4.961  1.00 60.97           O  
ATOM    829  H   GLY A  76     -13.371  10.040  -7.464  1.00 60.97           H  
ATOM    830  HA2 GLY A  76     -14.382   9.707  -4.824  1.00 60.97           H  
ATOM    831  HA3 GLY A  76     -14.701  11.086  -5.882  1.00 60.97           H  
ATOM    832  N   ALA A  77     -12.792  10.958  -3.306  1.00 62.47           N  
ATOM    833  CA  ALA A  77     -12.062  11.742  -2.299  1.00 62.47           C  
ATOM    834  C   ALA A  77     -10.525  11.657  -2.435  1.00 62.47           C  
ATOM    835  O   ALA A  77      -9.802  12.067  -1.527  1.00 62.47           O  
ATOM    836  CB  ALA A  77     -12.550  11.307  -0.909  1.00 62.47           C  
ATOM    837  H   ALA A  77     -13.021   9.999  -3.086  1.00 62.47           H  
ATOM    838  HA  ALA A  77     -12.318  12.794  -2.427  1.00 62.47           H  
ATOM    839  HB1 ALA A  77     -12.074  11.924  -0.147  1.00 62.47           H  
ATOM    840  HB2 ALA A  77     -12.294  10.261  -0.736  1.00 62.47           H  
ATOM    841  HB3 ALA A  77     -13.630  11.437  -0.839  1.00 62.47           H  
ATOM    842  N   TRP A  78     -10.015  11.057  -3.519  1.00 65.32           N  
ATOM    843  CA  TRP A  78      -8.588  10.743  -3.686  1.00 65.32           C  
ATOM    844  C   TRP A  78      -7.896  11.554  -4.796  1.00 65.32           C  
ATOM    845  O   TRP A  78      -6.691  11.407  -4.959  1.00 65.32           O  
ATOM    846  CB  TRP A  78      -8.408   9.220  -3.861  1.00 65.32           C  
ATOM    847  CG  TRP A  78      -9.149   8.333  -2.890  1.00 65.32           C  
ATOM    848  CD1 TRP A  78      -9.497   8.660  -1.625  1.00 65.32           C  
ATOM    849  CD2 TRP A  78      -9.739   7.013  -3.120  1.00 65.32           C  
ATOM    850  CE2 TRP A  78     -10.512   6.651  -1.975  1.00 65.32           C  
ATOM    851  CE3 TRP A  78      -9.747   6.099  -4.193  1.00 65.32           C  
ATOM    852  NE1 TRP A  78     -10.281   7.665  -1.074  1.00 65.32           N  
ATOM    853  CZ2 TRP A  78     -11.301   5.491  -1.925  1.00 65.32           C  
ATOM    854  CZ3 TRP A  78     -10.619   4.996  -4.200  1.00 65.32           C  
ATOM    855  CH2 TRP A  78     -11.384   4.679  -3.067  1.00 65.32           C  
ATOM    856  H   TRP A  78     -10.660  10.632  -4.169  1.00 65.32           H  
ATOM    857  HA  TRP A  78      -8.059  11.010  -2.771  1.00 65.32           H  
ATOM    858  HB2 TRP A  78      -8.736   8.957  -4.866  1.00 65.32           H  
ATOM    859  HB3 TRP A  78      -7.346   8.982  -3.794  1.00 65.32           H  
ATOM    860  HD1 TRP A  78      -9.245   9.597  -1.152  1.00 65.32           H  
ATOM    861  HE1 TRP A  78     -10.689   7.719  -0.152  1.00 65.32           H  
ATOM    862  HE3 TRP A  78      -9.114   6.281  -5.049  1.00 65.32           H  
ATOM    863  HZ2 TRP A  78     -11.880   5.258  -1.043  1.00 65.32           H  
ATOM    864  HZ3 TRP A  78     -10.711   4.397  -5.094  1.00 65.32           H  
ATOM    865  HH2 TRP A  78     -12.040   3.821  -3.089  1.00 65.32           H  
ATOM    866  N   LYS A  79      -8.612  12.456  -5.496  1.00 67.16           N  
ATOM    867  CA  LYS A  79      -8.214  13.166  -6.747  1.00 67.16           C  
ATOM    868  C   LYS A  79      -6.849  13.872  -6.769  1.00 67.16           C  
ATOM    869  O   LYS A  79      -6.407  14.352  -7.811  1.00 67.16           O  
ATOM    870  CB  LYS A  79      -9.231  14.277  -7.077  1.00 67.16           C  
ATOM    871  CG  LYS A  79     -10.706  13.926  -6.881  1.00 67.16           C  
ATOM    872  CD  LYS A  79     -11.594  15.024  -7.483  1.00 67.16           C  
ATOM    873  CE  LYS A  79     -12.999  14.486  -7.746  1.00 67.16           C  
ATOM    874  NZ  LYS A  79     -13.697  15.313  -8.759  1.00 67.16           N1+
ATOM    875  H   LYS A  79      -9.583  12.536  -5.230  1.00 67.16           H  
ATOM    876  HA  LYS A  79      -8.195  12.442  -7.562  1.00 67.16           H  
ATOM    877  HB2 LYS A  79      -9.020  15.150  -6.460  1.00 67.16           H  
ATOM    878  HB3 LYS A  79      -9.071  14.563  -8.117  1.00 67.16           H  
ATOM    879  HG2 LYS A  79     -10.913  12.964  -7.349  1.00 67.16           H  
ATOM    880  HG3 LYS A  79     -10.903  13.864  -5.811  1.00 67.16           H  
ATOM    881  HD2 LYS A  79     -11.164  15.357  -8.427  1.00 67.16           H  
ATOM    882  HD3 LYS A  79     -11.635  15.878  -6.807  1.00 67.16           H  
ATOM    883  HE2 LYS A  79     -12.901  13.464  -8.112  1.00 67.16           H  
ATOM    884  HE3 LYS A  79     -13.551  14.444  -6.807  1.00 67.16           H  
ATOM    885  HZ1 LYS A  79     -13.091  15.532  -9.537  1.00 67.16           H  
ATOM    886  HZ2 LYS A  79     -13.947  16.220  -8.391  1.00 67.16           H  
ATOM    887  HZ3 LYS A  79     -14.503  14.837  -9.139  1.00 67.16           H  
ATOM    888  N   HIS A  80      -6.248  14.074  -5.602  1.00 70.86           N  
ATOM    889  CA  HIS A  80      -5.007  14.824  -5.407  1.00 70.86           C  
ATOM    890  C   HIS A  80      -3.967  14.039  -4.601  1.00 70.86           C  
ATOM    891  O   HIS A  80      -2.958  14.607  -4.180  1.00 70.86           O  
ATOM    892  CB  HIS A  80      -5.342  16.178  -4.764  1.00 70.86           C  
ATOM    893  CG  HIS A  80      -6.295  17.009  -5.588  1.00 70.86           C  
ATOM    894  CD2 HIS A  80      -7.361  17.733  -5.125  1.00 70.86           C  
ATOM    895  ND1 HIS A  80      -6.297  17.118  -6.962  1.00 70.86           N  
ATOM    896  CE1 HIS A  80      -7.332  17.896  -7.315  1.00 70.86           C  
ATOM    897  NE2 HIS A  80      -8.002  18.303  -6.228  1.00 70.86           N  
ATOM    898  H   HIS A  80      -6.682  13.638  -4.800  1.00 70.86           H  
ATOM    899  HA  HIS A  80      -4.547  15.009  -6.377  1.00 70.86           H  
ATOM    900  HB2 HIS A  80      -4.423  16.751  -4.638  1.00 70.86           H  
ATOM    901  HB3 HIS A  80      -5.776  16.008  -3.779  1.00 70.86           H  
ATOM    902  HD1 HIS A  80      -5.811  16.504  -7.599  1.00 70.86           H  
ATOM    903  HD2 HIS A  80      -7.674  17.825  -4.096  1.00 70.86           H  
ATOM    904  HE1 HIS A  80      -7.633  18.102  -8.331  1.00 70.86           H  
ATOM    905  N   CYS A  81      -4.216  12.751  -4.364  1.00 77.23           N  
ATOM    906  CA  CYS A  81      -3.281  11.855  -3.715  1.00 77.23           C  
ATOM    907  C   CYS A  81      -2.408  11.151  -4.758  1.00 77.23           C  
ATOM    908  O   CYS A  81      -2.899  10.590  -5.736  1.00 77.23           O  
ATOM    909  CB  CYS A  81      -4.042  10.857  -2.836  1.00 77.23           C  
ATOM    910  SG  CYS A  81      -4.989  11.543  -1.438  1.00 77.23           S  
ATOM    911  H   CYS A  81      -5.033  12.330  -4.783  1.00 77.23           H  
ATOM    912  HA  CYS A  81      -2.619  12.433  -3.070  1.00 77.23           H  
ATOM    913  HB2 CYS A  81      -4.726  10.289  -3.466  1.00 77.23           H  
ATOM    914  HB3 CYS A  81      -3.307  10.154  -2.442  1.00 77.23           H  
ATOM    915  N   VAL A  82      -1.102  11.141  -4.506  1.00 79.86           N  
ATOM    916  CA  VAL A  82      -0.112  10.406  -5.296  1.00 79.86           C  
ATOM    917  C   VAL A  82       0.646   9.475  -4.363  1.00 79.86           C  
ATOM    918  O   VAL A  82       1.302   9.937  -3.423  1.00 79.86           O  
ATOM    919  CB  VAL A  82       0.846  11.361  -6.034  1.00 79.86           C  
ATOM    920  CG1 VAL A  82       1.850  10.580  -6.892  1.00 79.86           C  
ATOM    921  CG2 VAL A  82       0.090  12.340  -6.937  1.00 79.86           C  
ATOM    922  H   VAL A  82      -0.768  11.686  -3.725  1.00 79.86           H  
ATOM    923  HA  VAL A  82      -0.620   9.804  -6.049  1.00 79.86           H  
ATOM    924  HB  VAL A  82       1.402  11.948  -5.304  1.00 79.86           H  
ATOM    925 HG11 VAL A  82       1.315   9.964  -7.616  1.00 79.86           H  
ATOM    926 HG12 VAL A  82       2.491  11.269  -7.442  1.00 79.86           H  
ATOM    927 HG13 VAL A  82       2.474   9.937  -6.271  1.00 79.86           H  
ATOM    928 HG21 VAL A  82       0.792  12.946  -7.509  1.00 79.86           H  
ATOM    929 HG22 VAL A  82      -0.540  11.786  -7.632  1.00 79.86           H  
ATOM    930 HG23 VAL A  82      -0.538  13.002  -6.340  1.00 79.86           H  
ATOM    931  N   ILE A  83       0.573   8.171  -4.618  1.00 79.35           N  
ATOM    932  CA  ILE A  83       1.380   7.169  -3.925  1.00 79.35           C  
ATOM    933  C   ILE A  83       2.672   6.973  -4.708  1.00 79.35           C  
ATOM    934  O   ILE A  83       2.661   6.497  -5.840  1.00 79.35           O  
ATOM    935  CB  ILE A  83       0.621   5.841  -3.733  1.00 79.35           C  
ATOM    936  CG1 ILE A  83      -0.610   6.044  -2.825  1.00 79.35           C  
ATOM    937  CG2 ILE A  83       1.580   4.811  -3.107  1.00 79.35           C  
ATOM    938  CD1 ILE A  83      -1.546   4.829  -2.827  1.00 79.35           C  
ATOM    939  H   ILE A  83       0.066   7.881  -5.442  1.00 79.35           H  
ATOM    940  HA  ILE A  83       1.634   7.542  -2.932  1.00 79.35           H  
ATOM    941  HB  ILE A  83       0.291   5.476  -4.705  1.00 79.35           H  
ATOM    942 HG12 ILE A  83      -1.180   6.905  -3.175  1.00 79.35           H  
ATOM    943 HG13 ILE A  83      -0.289   6.252  -1.805  1.00 79.35           H  
ATOM    944 HG21 ILE A  83       2.056   5.245  -2.228  1.00 79.35           H  
ATOM    945 HG22 ILE A  83       2.344   4.516  -3.826  1.00 79.35           H  
ATOM    946 HG23 ILE A  83       1.044   3.907  -2.815  1.00 79.35           H  
ATOM    947 HD11 ILE A  83      -1.779   4.537  -3.851  1.00 79.35           H  
ATOM    948 HD12 ILE A  83      -2.473   5.079  -2.311  1.00 79.35           H  
ATOM    949 HD13 ILE A  83      -1.088   3.989  -2.304  1.00 79.35           H  
ATOM    950  N   LYS A  84       3.804   7.308  -4.093  1.00 76.19           N  
ATOM    951  CA  LYS A  84       5.131   7.081  -4.678  1.00 76.19           C  
ATOM    952  C   LYS A  84       5.733   5.805  -4.120  1.00 76.19           C  
ATOM    953  O   LYS A  84       5.709   5.618  -2.905  1.00 76.19           O  
ATOM    954  CB  LYS A  84       6.035   8.295  -4.437  1.00 76.19           C  
ATOM    955  CG  LYS A  84       5.401   9.542  -5.063  1.00 76.19           C  
ATOM    956  CD  LYS A  84       6.363  10.726  -5.104  1.00 76.19           C  
ATOM    957  CE  LYS A  84       5.616  11.865  -5.801  1.00 76.19           C  
ATOM    958  NZ  LYS A  84       6.511  12.992  -6.141  1.00 76.19           N1+
ATOM    959  H   LYS A  84       3.739   7.685  -3.158  1.00 76.19           H  
ATOM    960  HA  LYS A  84       5.034   6.945  -5.755  1.00 76.19           H  
ATOM    961  HB2 LYS A  84       7.003   8.106  -4.901  1.00 76.19           H  
ATOM    962  HB3 LYS A  84       6.175   8.451  -3.367  1.00 76.19           H  
ATOM    963  HG2 LYS A  84       5.095   9.306  -6.083  1.00 76.19           H  
ATOM    964  HG3 LYS A  84       4.516   9.827  -4.493  1.00 76.19           H  
ATOM    965  HD2 LYS A  84       7.247  10.447  -5.677  1.00 76.19           H  
ATOM    966  HD3 LYS A  84       6.643  11.015  -4.092  1.00 76.19           H  
ATOM    967  HE2 LYS A  84       5.164  11.471  -6.712  1.00 76.19           H  
ATOM    968  HE3 LYS A  84       4.801  12.195  -5.157  1.00 76.19           H  
ATOM    969  HZ1 LYS A  84       7.229  12.675  -6.776  1.00 76.19           H  
ATOM    970  HZ2 LYS A  84       6.927  13.380  -5.307  1.00 76.19           H  
ATOM    971  HZ3 LYS A  84       5.975  13.707  -6.612  1.00 76.19           H  
ATOM    972  N   THR A  85       6.306   4.967  -4.982  1.00 73.98           N  
ATOM    973  CA  THR A  85       7.069   3.786  -4.557  1.00 73.98           C  
ATOM    974  C   THR A  85       8.561   4.107  -4.467  1.00 73.98           C  
ATOM    975  O   THR A  85       9.114   4.805  -5.318  1.00 73.98           O  
ATOM    976  CB  THR A  85       6.819   2.561  -5.447  1.00 73.98           C  
ATOM    977  CG2 THR A  85       5.337   2.218  -5.563  1.00 73.98           C  
ATOM    978  OG1 THR A  85       7.346   2.740  -6.737  1.00 73.98           O  
ATOM    979  H   THR A  85       6.289   5.188  -5.967  1.00 73.98           H  
ATOM    980  HA  THR A  85       6.732   3.501  -3.560  1.00 73.98           H  
ATOM    981  HB  THR A  85       7.328   1.712  -4.992  1.00 73.98           H  
ATOM    982  HG1 THR A  85       6.844   3.424  -7.185  1.00 73.98           H  
ATOM    983 HG21 THR A  85       4.802   3.002  -6.101  1.00 73.98           H  
ATOM    984 HG22 THR A  85       4.911   2.109  -4.566  1.00 73.98           H  
ATOM    985 HG23 THR A  85       5.229   1.280  -6.108  1.00 73.98           H  
ATOM    986  N   THR A  86       9.254   3.617  -3.437  1.00 72.52           N  
ATOM    987  CA  THR A  86      10.714   3.790  -3.335  1.00 72.52           C  
ATOM    988  C   THR A  86      11.475   2.725  -4.130  1.00 72.52           C  
ATOM    989  O   THR A  86      11.158   1.535  -4.067  1.00 72.52           O  
ATOM    990  CB  THR A  86      11.223   3.861  -1.886  1.00 72.52           C  
ATOM    991  CG2 THR A  86      10.551   4.977  -1.088  1.00 72.52           C  
ATOM    992  OG1 THR A  86      11.040   2.647  -1.193  1.00 72.52           O  
ATOM    993  H   THR A  86       8.758   3.155  -2.688  1.00 72.52           H  
ATOM    994  HA  THR A  86      10.960   4.754  -3.780  1.00 72.52           H  
ATOM    995  HB  THR A  86      12.292   4.070  -1.913  1.00 72.52           H  
ATOM    996  HG1 THR A  86      11.117   2.853  -0.258  1.00 72.52           H  
ATOM    997 HG21 THR A  86      10.987   5.032  -0.091  1.00 72.52           H  
ATOM    998 HG22 THR A  86       9.481   4.791  -0.996  1.00 72.52           H  
ATOM    999 HG23 THR A  86      10.701   5.932  -1.592  1.00 72.52           H  
ATOM   1000  N   LYS A  87      12.554   3.141  -4.815  1.00 66.42           N  
ATOM   1001  CA  LYS A  87      13.407   2.276  -5.659  1.00 66.42           C  
ATOM   1002  C   LYS A  87      14.010   1.050  -4.956  1.00 66.42           C  
ATOM   1003  O   LYS A  87      14.476   0.140  -5.629  1.00 66.42           O  
ATOM   1004  CB  LYS A  87      14.566   3.090  -6.267  1.00 66.42           C  
ATOM   1005  CG  LYS A  87      14.118   4.017  -7.402  1.00 66.42           C  
ATOM   1006  CD  LYS A  87      15.330   4.628  -8.123  1.00 66.42           C  
ATOM   1007  CE  LYS A  87      14.839   5.485  -9.295  1.00 66.42           C  
ATOM   1008  NZ  LYS A  87      15.957   5.966 -10.145  1.00 66.42           N1+
ATOM   1009  H   LYS A  87      12.716   4.138  -4.851  1.00 66.42           H  
ATOM   1010  HA  LYS A  87      12.797   1.884  -6.473  1.00 66.42           H  
ATOM   1011  HB2 LYS A  87      15.062   3.668  -5.487  1.00 66.42           H  
ATOM   1012  HB3 LYS A  87      15.295   2.394  -6.683  1.00 66.42           H  
ATOM   1013  HG2 LYS A  87      13.486   4.810  -7.002  1.00 66.42           H  
ATOM   1014  HG3 LYS A  87      13.543   3.435  -8.122  1.00 66.42           H  
ATOM   1015  HD2 LYS A  87      15.957   3.821  -8.501  1.00 66.42           H  
ATOM   1016  HD3 LYS A  87      15.904   5.238  -7.425  1.00 66.42           H  
ATOM   1017  HE2 LYS A  87      14.268   6.327  -8.902  1.00 66.42           H  
ATOM   1018  HE3 LYS A  87      14.156   4.885  -9.895  1.00 66.42           H  
ATOM   1019  HZ1 LYS A  87      15.590   6.513 -10.911  1.00 66.42           H  
ATOM   1020  HZ2 LYS A  87      16.454   5.181 -10.542  1.00 66.42           H  
ATOM   1021  HZ3 LYS A  87      16.599   6.537  -9.614  1.00 66.42           H  
ATOM   1022  N   GLN A  88      14.086   1.050  -3.625  1.00 63.25           N  
ATOM   1023  CA  GLN A  88      14.837   0.043  -2.865  1.00 63.25           C  
ATOM   1024  C   GLN A  88      13.960  -0.954  -2.099  1.00 63.25           C  
ATOM   1025  O   GLN A  88      14.446  -2.033  -1.775  1.00 63.25           O  
ATOM   1026  CB  GLN A  88      15.825   0.752  -1.926  1.00 63.25           C  
ATOM   1027  CG  GLN A  88      16.978   1.400  -2.713  1.00 63.25           C  
ATOM   1028  CD  GLN A  88      18.019   2.058  -1.813  1.00 63.25           C  
ATOM   1029  NE2 GLN A  88      19.249   2.183  -2.259  1.00 63.25           N  
ATOM   1030  OE1 GLN A  88      17.751   2.497  -0.710  1.00 63.25           O  
ATOM   1031  H   GLN A  88      13.658   1.818  -3.128  1.00 63.25           H  
ATOM   1032  HA  GLN A  88      15.426  -0.567  -3.550  1.00 63.25           H  
ATOM   1033  HB2 GLN A  88      15.300   1.507  -1.340  1.00 63.25           H  
ATOM   1034  HB3 GLN A  88      16.251   0.020  -1.240  1.00 63.25           H  
ATOM   1035  HG2 GLN A  88      17.470   0.632  -3.310  1.00 63.25           H  
ATOM   1036  HG3 GLN A  88      16.586   2.160  -3.389  1.00 63.25           H  
ATOM   1037 HE21 GLN A  88      19.525   1.798  -3.150  1.00 63.25           H  
ATOM   1038 HE22 GLN A  88      19.901   2.608  -1.615  1.00 63.25           H  
ATOM   1039  N   ALA A  89      12.700  -0.622  -1.796  1.00 66.22           N  
ATOM   1040  CA  ALA A  89      11.926  -1.385  -0.813  1.00 66.22           C  
ATOM   1041  C   ALA A  89      10.422  -1.508  -1.105  1.00 66.22           C  
ATOM   1042  O   ALA A  89       9.710  -2.065  -0.276  1.00 66.22           O  
ATOM   1043  CB  ALA A  89      12.186  -0.754   0.563  1.00 66.22           C  
ATOM   1044  H   ALA A  89      12.334   0.264  -2.115  1.00 66.22           H  
ATOM   1045  HA  ALA A  89      12.295  -2.410  -0.780  1.00 66.22           H  
ATOM   1046  HB1 ALA A  89      11.653  -1.309   1.335  1.00 66.22           H  
ATOM   1047  HB2 ALA A  89      13.251  -0.785   0.790  1.00 66.22           H  
ATOM   1048  HB3 ALA A  89      11.850   0.283   0.568  1.00 66.22           H  
ATOM   1049  N   CYS A  90       9.920  -0.991  -2.235  1.00 72.13           N  
ATOM   1050  CA  CYS A  90       8.475  -0.885  -2.478  1.00 72.13           C  
ATOM   1051  C   CYS A  90       7.719  -0.208  -1.326  1.00 72.13           C  
ATOM   1052  O   CYS A  90       6.589  -0.568  -1.029  1.00 72.13           O  
ATOM   1053  CB  CYS A  90       7.878  -2.250  -2.865  1.00 72.13           C  
ATOM   1054  SG  CYS A  90       8.233  -2.728  -4.562  1.00 72.13           S  
ATOM   1055  H   CYS A  90      10.539  -0.561  -2.906  1.00 72.13           H  
ATOM   1056  HA  CYS A  90       8.347  -0.213  -3.326  1.00 72.13           H  
ATOM   1057  HB2 CYS A  90       6.793  -2.209  -2.770  1.00 72.13           H  
ATOM   1058  HB3 CYS A  90       8.235  -3.017  -2.178  1.00 72.13           H  
ATOM   1059  N   GLN A  91       8.323   0.784  -0.668  1.00 78.83           N  
ATOM   1060  CA  GLN A  91       7.600   1.576   0.324  1.00 78.83           C  
ATOM   1061  C   GLN A  91       6.700   2.560  -0.411  1.00 78.83           C  
ATOM   1062  O   GLN A  91       7.190   3.340  -1.228  1.00 78.83           O  
ATOM   1063  CB  GLN A  91       8.567   2.318   1.247  1.00 78.83           C  
ATOM   1064  CG  GLN A  91       9.343   1.353   2.153  1.00 78.83           C  
ATOM   1065  CD  GLN A  91      10.552   2.015   2.802  1.00 78.83           C  
ATOM   1066  NE2 GLN A  91      10.998   1.527   3.937  1.00 78.83           N  
ATOM   1067  OE1 GLN A  91      11.146   2.949   2.282  1.00 78.83           O  
ATOM   1068  H   GLN A  91       9.243   1.086  -0.956  1.00 78.83           H  
ATOM   1069  HA  GLN A  91       6.979   0.920   0.934  1.00 78.83           H  
ATOM   1070  HB2 GLN A  91       9.251   2.906   0.635  1.00 78.83           H  
ATOM   1071  HB3 GLN A  91       8.005   3.009   1.876  1.00 78.83           H  
ATOM   1072  HG2 GLN A  91       9.699   0.496   1.581  1.00 78.83           H  
ATOM   1073  HG3 GLN A  91       8.672   0.981   2.927  1.00 78.83           H  
ATOM   1074 HE21 GLN A  91      10.529   0.751   4.381  1.00 78.83           H  
ATOM   1075 HE22 GLN A  91      11.801   1.990   4.337  1.00 78.83           H  
ATOM   1076  N   ALA A  92       5.407   2.518  -0.111  1.00 77.57           N  
ATOM   1077  CA  ALA A  92       4.447   3.508  -0.561  1.00 77.57           C  
ATOM   1078  C   ALA A  92       4.443   4.716   0.378  1.00 77.57           C  
ATOM   1079  O   ALA A  92       4.218   4.581   1.581  1.00 77.57           O  
ATOM   1080  CB  ALA A  92       3.074   2.851  -0.637  1.00 77.57           C  
ATOM   1081  H   ALA A  92       5.080   1.820   0.542  1.00 77.57           H  
ATOM   1082  HA  ALA A  92       4.712   3.842  -1.564  1.00 77.57           H  
ATOM   1083  HB1 ALA A  92       3.034   2.210  -1.518  1.00 77.57           H  
ATOM   1084  HB2 ALA A  92       2.896   2.266   0.266  1.00 77.57           H  
ATOM   1085  HB3 ALA A  92       2.299   3.614  -0.714  1.00 77.57           H  
ATOM   1086  N   THR A  93       4.624   5.904  -0.192  1.00 81.22           N  
ATOM   1087  CA  THR A  93       4.474   7.176   0.518  1.00 81.22           C  
ATOM   1088  C   THR A  93       3.372   7.989  -0.141  1.00 81.22           C  
ATOM   1089  O   THR A  93       3.457   8.305  -1.329  1.00 81.22           O  
ATOM   1090  CB  THR A  93       5.794   7.957   0.549  1.00 81.22           C  
ATOM   1091  CG2 THR A  93       5.694   9.262   1.339  1.00 81.22           C  
ATOM   1092  OG1 THR A  93       6.783   7.189   1.193  1.00 81.22           O  
ATOM   1093  H   THR A  93       4.887   5.924  -1.167  1.00 81.22           H  
ATOM   1094  HA  THR A  93       4.192   6.986   1.554  1.00 81.22           H  
ATOM   1095  HB  THR A  93       6.116   8.173  -0.470  1.00 81.22           H  
ATOM   1096  HG1 THR A  93       7.630   7.623   1.067  1.00 81.22           H  
ATOM   1097 HG21 THR A  93       6.673   9.741   1.387  1.00 81.22           H  
ATOM   1098 HG22 THR A  93       5.002   9.946   0.849  1.00 81.22           H  
ATOM   1099 HG23 THR A  93       5.342   9.059   2.351  1.00 81.22           H  
ATOM   1100  N   TRP A  94       2.351   8.350   0.637  1.00 81.31           N  
ATOM   1101  CA  TRP A  94       1.316   9.290   0.215  1.00 81.31           C  
ATOM   1102  C   TRP A  94       1.899  10.700   0.105  1.00 81.31           C  
ATOM   1103  O   TRP A  94       2.576  11.182   1.012  1.00 81.31           O  
ATOM   1104  CB  TRP A  94       0.146   9.270   1.205  1.00 81.31           C  
ATOM   1105  CG  TRP A  94      -0.638   7.994   1.242  1.00 81.31           C  
ATOM   1106  CD1 TRP A  94      -0.390   6.933   2.043  1.00 81.31           C  
ATOM   1107  CD2 TRP A  94      -1.820   7.631   0.461  1.00 81.31           C  
ATOM   1108  CE2 TRP A  94      -2.241   6.324   0.849  1.00 81.31           C  
ATOM   1109  CE3 TRP A  94      -2.591   8.282  -0.523  1.00 81.31           C  
ATOM   1110  NE1 TRP A  94      -1.331   5.951   1.811  1.00 81.31           N  
ATOM   1111  CZ2 TRP A  94      -3.375   5.702   0.309  1.00 81.31           C  
ATOM   1112  CZ3 TRP A  94      -3.731   7.666  -1.080  1.00 81.31           C  
ATOM   1113  CH2 TRP A  94      -4.128   6.384  -0.662  1.00 81.31           C  
ATOM   1114  H   TRP A  94       2.344   8.047   1.600  1.00 81.31           H  
ATOM   1115  HA  TRP A  94       0.942   8.993  -0.764  1.00 81.31           H  
ATOM   1116  HB2 TRP A  94      -0.541  10.074   0.942  1.00 81.31           H  
ATOM   1117  HB3 TRP A  94       0.524   9.485   2.205  1.00 81.31           H  
ATOM   1118  HD1 TRP A  94       0.415   6.868   2.760  1.00 81.31           H  
ATOM   1119  HE1 TRP A  94      -1.341   5.062   2.291  1.00 81.31           H  
ATOM   1120  HE3 TRP A  94      -2.290   9.269  -0.843  1.00 81.31           H  
ATOM   1121  HZ2 TRP A  94      -3.671   4.716   0.636  1.00 81.31           H  
ATOM   1122  HZ3 TRP A  94      -4.315   8.172  -1.836  1.00 81.31           H  
ATOM   1123  HH2 TRP A  94      -5.001   5.922  -1.098  1.00 81.31           H  
ATOM   1124  N   THR A  95       1.619  11.367  -1.007  1.00 80.93           N  
ATOM   1125  CA  THR A  95       1.989  12.761  -1.268  1.00 80.93           C  
ATOM   1126  C   THR A  95       0.817  13.501  -1.913  1.00 80.93           C  
ATOM   1127  O   THR A  95      -0.081  12.870  -2.468  1.00 80.93           O  
ATOM   1128  CB  THR A  95       3.263  12.860  -2.130  1.00 80.93           C  
ATOM   1129  CG2 THR A  95       4.495  12.269  -1.445  1.00 80.93           C  
ATOM   1130  OG1 THR A  95       3.151  12.197  -3.368  1.00 80.93           O  
ATOM   1131  H   THR A  95       1.098  10.891  -1.730  1.00 80.93           H  
ATOM   1132  HA  THR A  95       2.190  13.255  -0.317  1.00 80.93           H  
ATOM   1133  HB  THR A  95       3.466  13.914  -2.321  1.00 80.93           H  
ATOM   1134  HG1 THR A  95       2.586  11.430  -3.246  1.00 80.93           H  
ATOM   1135 HG21 THR A  95       4.385  11.189  -1.344  1.00 80.93           H  
ATOM   1136 HG22 THR A  95       4.614  12.711  -0.456  1.00 80.93           H  
ATOM   1137 HG23 THR A  95       5.382  12.483  -2.042  1.00 80.93           H  
ATOM   1138  N   GLY A  96       0.813  14.833  -1.828  1.00 79.83           N  
ATOM   1139  CA  GLY A  96      -0.295  15.666  -2.305  1.00 79.83           C  
ATOM   1140  C   GLY A  96      -1.377  15.896  -1.244  1.00 79.83           C  
ATOM   1141  O   GLY A  96      -1.092  15.894  -0.045  1.00 79.83           O  
ATOM   1142  H   GLY A  96       1.527  15.289  -1.277  1.00 79.83           H  
ATOM   1143  HA2 GLY A  96      -0.750  15.198  -3.178  1.00 79.83           H  
ATOM   1144  HA3 GLY A  96       0.084  16.640  -2.614  1.00 79.83           H  
ATOM   1145  N   GLY A  97      -2.609  16.122  -1.699  1.00 74.27           N  
ATOM   1146  CA  GLY A  97      -3.737  16.533  -0.861  1.00 74.27           C  
ATOM   1147  C   GLY A  97      -3.746  18.023  -0.492  1.00 74.27           C  
ATOM   1148  O   GLY A  97      -2.829  18.785  -0.796  1.00 74.27           O  
ATOM   1149  H   GLY A  97      -2.776  15.978  -2.685  1.00 74.27           H  
ATOM   1150  HA2 GLY A  97      -3.731  15.957   0.064  1.00 74.27           H  
ATOM   1151  HA3 GLY A  97      -4.667  16.302  -1.380  1.00 74.27           H  
ATOM   1152  N   SER A  98      -4.820  18.438   0.176  1.00 72.99           N  
ATOM   1153  CA  SER A  98      -5.064  19.803   0.665  1.00 72.99           C  
ATOM   1154  C   SER A  98      -5.379  19.805   2.163  1.00 72.99           C  
ATOM   1155  O   SER A  98      -5.656  18.766   2.752  1.00 72.99           O  
ATOM   1156  CB  SER A  98      -6.212  20.439  -0.130  1.00 72.99           C  
ATOM   1157  OG  SER A  98      -5.715  20.918  -1.359  1.00 72.99           O  
ATOM   1158  H   SER A  98      -5.488  17.727   0.436  1.00 72.99           H  
ATOM   1159  HA  SER A  98      -4.171  20.411   0.517  1.00 72.99           H  
ATOM   1160  HB2 SER A  98      -7.011  19.716  -0.296  1.00 72.99           H  
ATOM   1161  HB3 SER A  98      -6.619  21.288   0.420  1.00 72.99           H  
ATOM   1162  HG  SER A  98      -5.613  20.177  -1.962  1.00 72.99           H  
ATOM   1163  N   LYS A  99      -5.406  20.980   2.811  1.00 73.17           N  
ATOM   1164  CA  LYS A  99      -5.816  21.083   4.232  1.00 73.17           C  
ATOM   1165  C   LYS A  99      -7.247  20.578   4.486  1.00 73.17           C  
ATOM   1166  O   LYS A  99      -7.531  20.106   5.581  1.00 73.17           O  
ATOM   1167  CB  LYS A  99      -5.688  22.527   4.740  1.00 73.17           C  
ATOM   1168  CG  LYS A  99      -4.232  22.989   4.895  1.00 73.17           C  
ATOM   1169  CD  LYS A  99      -4.191  24.395   5.510  1.00 73.17           C  
ATOM   1170  CE  LYS A  99      -2.743  24.865   5.682  1.00 73.17           C  
ATOM   1171  NZ  LYS A  99      -2.680  26.239   6.242  1.00 73.17           N1+
ATOM   1172  H   LYS A  99      -5.179  21.815   2.291  1.00 73.17           H  
ATOM   1173  HA  LYS A  99      -5.176  20.434   4.829  1.00 73.17           H  
ATOM   1174  HB2 LYS A  99      -6.168  22.586   5.717  1.00 73.17           H  
ATOM   1175  HB3 LYS A  99      -6.219  23.197   4.063  1.00 73.17           H  
ATOM   1176  HG2 LYS A  99      -3.702  22.295   5.548  1.00 73.17           H  
ATOM   1177  HG3 LYS A  99      -3.746  23.003   3.920  1.00 73.17           H  
ATOM   1178  HD2 LYS A  99      -4.725  25.083   4.854  1.00 73.17           H  
ATOM   1179  HD3 LYS A  99      -4.686  24.375   6.481  1.00 73.17           H  
ATOM   1180  HE2 LYS A  99      -2.251  24.834   4.710  1.00 73.17           H  
ATOM   1181  HE3 LYS A  99      -2.225  24.165   6.337  1.00 73.17           H  
ATOM   1182  HZ1 LYS A  99      -3.146  26.892   5.628  1.00 73.17           H  
ATOM   1183  HZ2 LYS A  99      -3.125  26.274   7.147  1.00 73.17           H  
ATOM   1184  HZ3 LYS A  99      -1.719  26.534   6.345  1.00 73.17           H  
ATOM   1185  N   SER A 100      -8.127  20.698   3.491  1.00 75.01           N  
ATOM   1186  CA  SER A 100      -9.494  20.158   3.480  1.00 75.01           C  
ATOM   1187  C   SER A 100      -9.548  18.649   3.213  1.00 75.01           C  
ATOM   1188  O   SER A 100     -10.427  17.970   3.734  1.00 75.01           O  
ATOM   1189  CB  SER A 100     -10.294  20.878   2.383  1.00 75.01           C  
ATOM   1190  OG  SER A 100      -9.526  20.971   1.190  1.00 75.01           O  
ATOM   1191  H   SER A 100      -7.825  21.118   2.624  1.00 75.01           H  
ATOM   1192  HA  SER A 100      -9.972  20.339   4.442  1.00 75.01           H  
ATOM   1193  HB2 SER A 100     -10.533  21.885   2.724  1.00 75.01           H  
ATOM   1194  HB3 SER A 100     -11.225  20.345   2.192  1.00 75.01           H  
ATOM   1195  HG  SER A 100      -9.985  20.503   0.488  1.00 75.01           H  
ATOM   1196  N   GLU A 101      -8.608  18.134   2.419  1.00 74.18           N  
ATOM   1197  CA  GLU A 101      -8.579  16.768   1.883  1.00 74.18           C  
ATOM   1198  C   GLU A 101      -7.153  16.200   2.012  1.00 74.18           C  
ATOM   1199  O   GLU A 101      -6.384  16.212   1.045  1.00 74.18           O  
ATOM   1200  CB  GLU A 101      -9.070  16.777   0.426  1.00 74.18           C  
ATOM   1201  CG  GLU A 101     -10.572  17.074   0.343  1.00 74.18           C  
ATOM   1202  CD  GLU A 101     -11.023  17.178  -1.111  1.00 74.18           C  
ATOM   1203  OE1 GLU A 101     -11.623  16.199  -1.607  1.00 74.18           O  
ATOM   1204  OE2 GLU A 101     -10.770  18.262  -1.686  1.00 74.18           O1-
ATOM   1205  H   GLU A 101      -7.878  18.752   2.095  1.00 74.18           H  
ATOM   1206  HA  GLU A 101      -9.253  16.122   2.446  1.00 74.18           H  
ATOM   1207  HB2 GLU A 101      -8.888  15.798  -0.018  1.00 74.18           H  
ATOM   1208  HB3 GLU A 101      -8.514  17.526  -0.139  1.00 74.18           H  
ATOM   1209  HG2 GLU A 101     -10.793  18.017   0.842  1.00 74.18           H  
ATOM   1210  HG3 GLU A 101     -11.121  16.286   0.858  1.00 74.18           H  
ATOM   1211  N   PRO A 102      -6.742  15.789   3.226  1.00 77.03           N  
ATOM   1212  CA  PRO A 102      -5.399  15.276   3.472  1.00 77.03           C  
ATOM   1213  C   PRO A 102      -5.203  13.876   2.870  1.00 77.03           C  
ATOM   1214  O   PRO A 102      -6.123  13.058   2.868  1.00 77.03           O  
ATOM   1215  CB  PRO A 102      -5.244  15.273   4.996  1.00 77.03           C  
ATOM   1216  CG  PRO A 102      -6.676  15.065   5.491  1.00 77.03           C  
ATOM   1217  CD  PRO A 102      -7.506  15.835   4.465  1.00 77.03           C  
ATOM   1218  HA  PRO A 102      -4.664  15.953   3.037  1.00 77.03           H  
ATOM   1219  HB2 PRO A 102      -4.577  14.485   5.342  1.00 77.03           H  
ATOM   1220  HB3 PRO A 102      -4.885  16.249   5.323  1.00 77.03           H  
ATOM   1221  HG2 PRO A 102      -6.929  14.006   5.446  1.00 77.03           H  
ATOM   1222  HG3 PRO A 102      -6.818  15.453   6.499  1.00 77.03           H  
ATOM   1223  HD2 PRO A 102      -7.616  16.871   4.783  1.00 77.03           H  
ATOM   1224  HD3 PRO A 102      -8.484  15.367   4.351  1.00 77.03           H  
ATOM   1225  N   CYS A 103      -3.976  13.588   2.430  1.00 76.85           N  
ATOM   1226  CA  CYS A 103      -3.544  12.264   1.978  1.00 76.85           C  
ATOM   1227  C   CYS A 103      -2.615  11.616   3.033  1.00 76.85           C  
ATOM   1228  O   CYS A 103      -1.652  12.267   3.445  1.00 76.85           O  
ATOM   1229  CB  CYS A 103      -2.839  12.397   0.621  1.00 76.85           C  
ATOM   1230  SG  CYS A 103      -3.865  13.083  -0.706  1.00 76.85           S  
ATOM   1231  H   CYS A 103      -3.269  14.309   2.464  1.00 76.85           H  
ATOM   1232  HA  CYS A 103      -4.426  11.644   1.815  1.00 76.85           H  
ATOM   1233  HB2 CYS A 103      -1.973  13.047   0.747  1.00 76.85           H  
ATOM   1234  HB3 CYS A 103      -2.481  11.417   0.306  1.00 76.85           H  
ATOM   1235  N   PRO A 104      -2.840  10.353   3.451  1.00 75.53           N  
ATOM   1236  CA  PRO A 104      -3.997   9.523   3.124  1.00 75.53           C  
ATOM   1237  C   PRO A 104      -5.307  10.066   3.727  1.00 75.53           C  
ATOM   1238  O   PRO A 104      -5.281  10.705   4.785  1.00 75.53           O  
ATOM   1239  CB  PRO A 104      -3.701   8.144   3.717  1.00 75.53           C  
ATOM   1240  CG  PRO A 104      -2.793   8.456   4.903  1.00 75.53           C  
ATOM   1241  CD  PRO A 104      -1.991   9.661   4.411  1.00 75.53           C  
ATOM   1242  HA  PRO A 104      -4.077   9.426   2.041  1.00 75.53           H  
ATOM   1243  HB2 PRO A 104      -3.157   7.541   2.991  1.00 75.53           H  
ATOM   1244  HB3 PRO A 104      -4.607   7.624   4.028  1.00 75.53           H  
ATOM   1245  HG2 PRO A 104      -3.398   8.743   5.762  1.00 75.53           H  
ATOM   1246  HG3 PRO A 104      -2.148   7.613   5.150  1.00 75.53           H  
ATOM   1247  HD2 PRO A 104      -1.734  10.310   5.249  1.00 75.53           H  
ATOM   1248  HD3 PRO A 104      -1.084   9.321   3.912  1.00 75.53           H  
ATOM   1249  N   PRO A 105      -6.461   9.765   3.104  1.00 74.92           N  
ATOM   1250  CA  PRO A 105      -7.765  10.009   3.708  1.00 74.92           C  
ATOM   1251  C   PRO A 105      -7.916   9.285   5.052  1.00 74.92           C  
ATOM   1252  O   PRO A 105      -7.292   8.253   5.305  1.00 74.92           O  
ATOM   1253  CB  PRO A 105      -8.807   9.508   2.704  1.00 74.92           C  
ATOM   1254  CG  PRO A 105      -8.050   9.416   1.383  1.00 74.92           C  
ATOM   1255  CD  PRO A 105      -6.601   9.180   1.782  1.00 74.92           C  
ATOM   1256  HA  PRO A 105      -7.882  11.084   3.850  1.00 74.92           H  
ATOM   1257  HB2 PRO A 105      -9.651  10.194   2.629  1.00 74.92           H  
ATOM   1258  HB3 PRO A 105      -9.157   8.516   2.990  1.00 74.92           H  
ATOM   1259  HG2 PRO A 105      -8.130  10.362   0.847  1.00 74.92           H  
ATOM   1260  HG3 PRO A 105      -8.416   8.585   0.779  1.00 74.92           H  
ATOM   1261  HD2 PRO A 105      -6.389   8.111   1.823  1.00 74.92           H  
ATOM   1262  HD3 PRO A 105      -5.946   9.663   1.057  1.00 74.92           H  
ATOM   1263  N   LYS A 106      -8.818   9.779   5.910  1.00 81.22           N  
ATOM   1264  CA  LYS A 106      -9.154   9.083   7.161  1.00 81.22           C  
ATOM   1265  C   LYS A 106      -9.604   7.654   6.869  1.00 81.22           C  
ATOM   1266  O   LYS A 106     -10.419   7.430   5.978  1.00 81.22           O  
ATOM   1267  CB  LYS A 106     -10.247   9.813   7.949  1.00 81.22           C  
ATOM   1268  CG  LYS A 106      -9.734  11.127   8.544  1.00 81.22           C  
ATOM   1269  CD  LYS A 106     -10.815  11.757   9.427  1.00 81.22           C  
ATOM   1270  CE  LYS A 106     -10.288  13.063  10.023  1.00 81.22           C  
ATOM   1271  NZ  LYS A 106     -11.308  13.716  10.879  1.00 81.22           N1+
ATOM   1272  H   LYS A 106      -9.346  10.592   5.625  1.00 81.22           H  
ATOM   1273  HA  LYS A 106      -8.249   9.022   7.765  1.00 81.22           H  
ATOM   1274  HB2 LYS A 106     -10.574   9.166   8.763  1.00 81.22           H  
ATOM   1275  HB3 LYS A 106     -11.100  10.004   7.298  1.00 81.22           H  
ATOM   1276  HG2 LYS A 106      -9.473  11.816   7.741  1.00 81.22           H  
ATOM   1277  HG3 LYS A 106      -8.848  10.929   9.147  1.00 81.22           H  
ATOM   1278  HD2 LYS A 106     -11.700  11.955   8.821  1.00 81.22           H  
ATOM   1279  HD3 LYS A 106     -11.075  11.063  10.227  1.00 81.22           H  
ATOM   1280  HE2 LYS A 106      -9.391  12.844  10.602  1.00 81.22           H  
ATOM   1281  HE3 LYS A 106     -10.002  13.725   9.206  1.00 81.22           H  
ATOM   1282  HZ1 LYS A 106     -11.572  13.108  11.640  1.00 81.22           H  
ATOM   1283  HZ2 LYS A 106     -10.947  14.579  11.260  1.00 81.22           H  
ATOM   1284  HZ3 LYS A 106     -12.132  13.930  10.335  1.00 81.22           H  
ATOM   1285  N   ASN A 107      -9.103   6.721   7.673  1.00 80.10           N  
ATOM   1286  CA  ASN A 107      -9.350   5.286   7.566  1.00 80.10           C  
ATOM   1287  C   ASN A 107      -8.829   4.628   6.275  1.00 80.10           C  
ATOM   1288  O   ASN A 107      -9.127   3.458   6.070  1.00 80.10           O  
ATOM   1289  CB  ASN A 107     -10.840   4.976   7.803  1.00 80.10           C  
ATOM   1290  CG  ASN A 107     -11.443   5.528   9.081  1.00 80.10           C  
ATOM   1291  ND2 ASN A 107     -12.741   5.416   9.213  1.00 80.10           N  
ATOM   1292  OD1 ASN A 107     -10.798   6.071   9.965  1.00 80.10           O  
ATOM   1293  H   ASN A 107      -8.455   7.018   8.389  1.00 80.10           H  
ATOM   1294  HA  ASN A 107      -8.793   4.808   8.372  1.00 80.10           H  
ATOM   1295  HB2 ASN A 107     -10.958   3.892   7.821  1.00 80.10           H  
ATOM   1296  HB3 ASN A 107     -11.426   5.339   6.959  1.00 80.10           H  
ATOM   1297 HD21 ASN A 107     -13.233   4.839   8.546  1.00 80.10           H  
ATOM   1298 HD22 ASN A 107     -13.130   5.713  10.096  1.00 80.10           H  
ATOM   1299  N   ILE A 108      -8.065   5.316   5.421  1.00 81.50           N  
ATOM   1300  CA  ILE A 108      -7.414   4.691   4.266  1.00 81.50           C  
ATOM   1301  C   ILE A 108      -5.956   4.392   4.603  1.00 81.50           C  
ATOM   1302  O   ILE A 108      -5.216   5.267   5.046  1.00 81.50           O  
ATOM   1303  CB  ILE A 108      -7.576   5.544   2.991  1.00 81.50           C  
ATOM   1304  CG1 ILE A 108      -9.058   5.714   2.579  1.00 81.50           C  
ATOM   1305  CG2 ILE A 108      -6.765   4.966   1.818  1.00 81.50           C  
ATOM   1306  CD1 ILE A 108      -9.795   4.427   2.184  1.00 81.50           C  
ATOM   1307  H   ILE A 108      -7.817   6.274   5.621  1.00 81.50           H  
ATOM   1308  HA  ILE A 108      -7.892   3.732   4.064  1.00 81.50           H  
ATOM   1309  HB  ILE A 108      -7.179   6.537   3.205  1.00 81.50           H  
ATOM   1310 HG12 ILE A 108      -9.103   6.396   1.730  1.00 81.50           H  
ATOM   1311 HG13 ILE A 108      -9.604   6.180   3.399  1.00 81.50           H  
ATOM   1312 HG21 ILE A 108      -6.988   5.512   0.901  1.00 81.50           H  
ATOM   1313 HG22 ILE A 108      -7.002   3.912   1.674  1.00 81.50           H  
ATOM   1314 HG23 ILE A 108      -5.698   5.064   2.018  1.00 81.50           H  
ATOM   1315 HD11 ILE A 108     -10.827   4.669   1.930  1.00 81.50           H  
ATOM   1316 HD12 ILE A 108      -9.323   3.967   1.316  1.00 81.50           H  
ATOM   1317 HD13 ILE A 108      -9.796   3.722   3.015  1.00 81.50           H  
ATOM   1318  N   ASN A 109      -5.543   3.155   4.349  1.00 80.37           N  
ATOM   1319  CA  ASN A 109      -4.156   2.715   4.424  1.00 80.37           C  
ATOM   1320  C   ASN A 109      -3.710   2.206   3.050  1.00 80.37           C  
ATOM   1321  O   ASN A 109      -4.525   1.765   2.241  1.00 80.37           O  
ATOM   1322  CB  ASN A 109      -4.015   1.650   5.526  1.00 80.37           C  
ATOM   1323  CG  ASN A 109      -4.187   2.229   6.919  1.00 80.37           C  
ATOM   1324  ND2 ASN A 109      -5.052   1.666   7.733  1.00 80.37           N  
ATOM   1325  OD1 ASN A 109      -3.527   3.179   7.303  1.00 80.37           O  
ATOM   1326  H   ASN A 109      -6.210   2.516   3.941  1.00 80.37           H  
ATOM   1327  HA  ASN A 109      -3.517   3.559   4.684  1.00 80.37           H  
ATOM   1328  HB2 ASN A 109      -4.748   0.858   5.365  1.00 80.37           H  
ATOM   1329  HB3 ASN A 109      -3.022   1.203   5.481  1.00 80.37           H  
ATOM   1330 HD21 ASN A 109      -5.102   2.039   8.670  1.00 80.37           H  
ATOM   1331 HD22 ASN A 109      -5.581   0.850   7.460  1.00 80.37           H  
ATOM   1332  N   VAL A 110      -2.404   2.228   2.792  1.00 79.81           N  
ATOM   1333  CA  VAL A 110      -1.805   1.473   1.685  1.00 79.81           C  
ATOM   1334  C   VAL A 110      -0.813   0.481   2.274  1.00 79.81           C  
ATOM   1335  O   VAL A 110       0.033   0.867   3.079  1.00 79.81           O  
ATOM   1336  CB  VAL A 110      -1.186   2.387   0.609  1.00 79.81           C  
ATOM   1337  CG1 VAL A 110       0.036   3.170   1.101  1.00 79.81           C  
ATOM   1338  CG2 VAL A 110      -0.784   1.571  -0.624  1.00 79.81           C  
ATOM   1339  H   VAL A 110      -1.774   2.519   3.527  1.00 79.81           H  
ATOM   1340  HA  VAL A 110      -2.583   0.893   1.189  1.00 79.81           H  
ATOM   1341  HB  VAL A 110      -1.945   3.106   0.301  1.00 79.81           H  
ATOM   1342 HG11 VAL A 110       0.273   3.964   0.393  1.00 79.81           H  
ATOM   1343 HG12 VAL A 110      -0.150   3.597   2.086  1.00 79.81           H  
ATOM   1344 HG13 VAL A 110       0.888   2.497   1.196  1.00 79.81           H  
ATOM   1345 HG21 VAL A 110      -1.661   1.075  -1.042  1.00 79.81           H  
ATOM   1346 HG22 VAL A 110      -0.338   2.214  -1.383  1.00 79.81           H  
ATOM   1347 HG23 VAL A 110      -0.044   0.818  -0.355  1.00 79.81           H  
ATOM   1348  N   ASP A 111      -0.925  -0.781   1.874  1.00 79.90           N  
ATOM   1349  CA  ASP A 111       0.175  -1.734   1.987  1.00 79.90           C  
ATOM   1350  C   ASP A 111       0.900  -1.815   0.645  1.00 79.90           C  
ATOM   1351  O   ASP A 111       0.277  -1.714  -0.415  1.00 79.90           O  
ATOM   1352  CB  ASP A 111      -0.299  -3.114   2.449  1.00 79.90           C  
ATOM   1353  CG  ASP A 111       0.915  -4.042   2.586  1.00 79.90           C  
ATOM   1354  OD1 ASP A 111       0.971  -5.045   1.843  1.00 79.90           O  
ATOM   1355  OD2 ASP A 111       1.829  -3.679   3.361  1.00 79.90           O1-
ATOM   1356  H   ASP A 111      -1.642  -1.002   1.198  1.00 79.90           H  
ATOM   1357  HA  ASP A 111       0.889  -1.376   2.729  1.00 79.90           H  
ATOM   1358  HB2 ASP A 111      -1.003  -3.519   1.723  1.00 79.90           H  
ATOM   1359  HB3 ASP A 111      -0.800  -3.024   3.413  1.00 79.90           H  
ATOM   1360  N   ALA A 112       2.218  -1.971   0.695  1.00 76.31           N  
ATOM   1361  CA  ALA A 112       3.064  -1.962  -0.483  1.00 76.31           C  
ATOM   1362  C   ALA A 112       4.116  -3.067  -0.385  1.00 76.31           C  
ATOM   1363  O   ALA A 112       4.941  -3.103   0.530  1.00 76.31           O  
ATOM   1364  CB  ALA A 112       3.637  -0.559  -0.635  1.00 76.31           C  
ATOM   1365  H   ALA A 112       2.639  -2.197   1.585  1.00 76.31           H  
ATOM   1366  HA  ALA A 112       2.450  -2.159  -1.361  1.00 76.31           H  
ATOM   1367  HB1 ALA A 112       4.297  -0.333   0.202  1.00 76.31           H  
ATOM   1368  HB2 ALA A 112       4.177  -0.484  -1.579  1.00 76.31           H  
ATOM   1369  HB3 ALA A 112       2.804   0.144  -0.644  1.00 76.31           H  
ATOM   1370  N   ARG A 113       4.053  -4.003  -1.334  1.00 70.88           N  
ATOM   1371  CA  ARG A 113       4.698  -5.315  -1.248  1.00 70.88           C  
ATOM   1372  C   ARG A 113       5.475  -5.602  -2.534  1.00 70.88           C  
ATOM   1373  O   ARG A 113       4.925  -5.529  -3.629  1.00 70.88           O  
ATOM   1374  CB  ARG A 113       3.572  -6.320  -0.930  1.00 70.88           C  
ATOM   1375  CG  ARG A 113       4.055  -7.738  -0.617  1.00 70.88           C  
ATOM   1376  CD  ARG A 113       2.905  -8.577  -0.035  1.00 70.88           C  
ATOM   1377  NE  ARG A 113       3.290  -9.982   0.228  1.00 70.88           N  
ATOM   1378  CZ  ARG A 113       2.539 -10.912   0.801  1.00 70.88           C  
ATOM   1379  NH1 ARG A 113       1.338 -10.655   1.231  1.00 70.88           N1+
ATOM   1380  NH2 ARG A 113       2.972 -12.132   0.937  1.00 70.88           N  
ATOM   1381  H   ARG A 113       3.337  -3.887  -2.037  1.00 70.88           H  
ATOM   1382  HA  ARG A 113       5.396  -5.306  -0.411  1.00 70.88           H  
ATOM   1383  HB2 ARG A 113       3.028  -5.952  -0.060  1.00 70.88           H  
ATOM   1384  HB3 ARG A 113       2.872  -6.358  -1.765  1.00 70.88           H  
ATOM   1385  HG2 ARG A 113       4.409  -8.190  -1.543  1.00 70.88           H  
ATOM   1386  HG3 ARG A 113       4.863  -7.688   0.113  1.00 70.88           H  
ATOM   1387  HD2 ARG A 113       2.069  -8.557  -0.734  1.00 70.88           H  
ATOM   1388  HD3 ARG A 113       2.581  -8.114   0.897  1.00 70.88           H  
ATOM   1389  HE  ARG A 113       4.247 -10.259   0.061  1.00 70.88           H  
ATOM   1390 HH11 ARG A 113       0.816 -11.348   1.749  1.00 70.88           H  
ATOM   1391 HH12 ARG A 113       1.029  -9.694   1.228  1.00 70.88           H  
ATOM   1392 HH21 ARG A 113       3.956 -12.311   0.796  1.00 70.88           H  
ATOM   1393 HH22 ARG A 113       2.396 -12.819   1.401  1.00 70.88           H  
ATOM   1394  N   LYS A 114       6.771  -5.916  -2.423  1.00 66.66           N  
ATOM   1395  CA  LYS A 114       7.643  -6.172  -3.589  1.00 66.66           C  
ATOM   1396  C   LYS A 114       7.309  -7.504  -4.292  1.00 66.66           C  
ATOM   1397  O   LYS A 114       7.123  -8.513  -3.625  1.00 66.66           O  
ATOM   1398  CB  LYS A 114       9.130  -6.075  -3.177  1.00 66.66           C  
ATOM   1399  CG  LYS A 114      10.000  -6.224  -4.431  1.00 66.66           C  
ATOM   1400  CD  LYS A 114      11.519  -6.092  -4.272  1.00 66.66           C  
ATOM   1401  CE  LYS A 114      12.055  -6.506  -5.654  1.00 66.66           C  
ATOM   1402  NZ  LYS A 114      13.448  -6.108  -5.948  1.00 66.66           N1+
ATOM   1403  H   LYS A 114       7.174  -5.947  -1.497  1.00 66.66           H  
ATOM   1404  HA  LYS A 114       7.444  -5.393  -4.325  1.00 66.66           H  
ATOM   1405  HB2 LYS A 114       9.323  -5.107  -2.715  1.00 66.66           H  
ATOM   1406  HB3 LYS A 114       9.370  -6.867  -2.468  1.00 66.66           H  
ATOM   1407  HG2 LYS A 114       9.668  -5.490  -5.165  1.00 66.66           H  
ATOM   1408  HG3 LYS A 114       9.816  -7.215  -4.845  1.00 66.66           H  
ATOM   1409  HD2 LYS A 114      11.887  -6.765  -3.498  1.00 66.66           H  
ATOM   1410  HD3 LYS A 114      11.774  -5.058  -4.042  1.00 66.66           H  
ATOM   1411  HE2 LYS A 114      11.424  -6.046  -6.414  1.00 66.66           H  
ATOM   1412  HE3 LYS A 114      11.938  -7.582  -5.784  1.00 66.66           H  
ATOM   1413  HZ1 LYS A 114      13.549  -6.199  -6.949  1.00 66.66           H  
ATOM   1414  HZ2 LYS A 114      13.596  -5.127  -5.763  1.00 66.66           H  
ATOM   1415  HZ3 LYS A 114      14.133  -6.692  -5.490  1.00 66.66           H  
ATOM   1416  N   VAL A 115       7.311  -7.535  -5.627  1.00 61.02           N  
ATOM   1417  CA  VAL A 115       6.895  -8.690  -6.457  1.00 61.02           C  
ATOM   1418  C   VAL A 115       8.085  -9.435  -7.113  1.00 61.02           C  
ATOM   1419  O   VAL A 115       8.946  -8.769  -7.672  1.00 61.02           O  
ATOM   1420  CB  VAL A 115       5.852  -8.184  -7.487  1.00 61.02           C  
ATOM   1421  CG1 VAL A 115       5.254  -9.289  -8.356  1.00 61.02           C  
ATOM   1422  CG2 VAL A 115       4.664  -7.437  -6.850  1.00 61.02           C  
ATOM   1423  H   VAL A 115       7.462  -6.667  -6.121  1.00 61.02           H  
ATOM   1424  HA  VAL A 115       6.427  -9.418  -5.794  1.00 61.02           H  
ATOM   1425  HB  VAL A 115       6.358  -7.492  -8.160  1.00 61.02           H  
ATOM   1426 HG11 VAL A 115       4.590  -9.912  -7.758  1.00 61.02           H  
ATOM   1427 HG12 VAL A 115       6.053  -9.862  -8.827  1.00 61.02           H  
ATOM   1428 HG13 VAL A 115       4.669  -8.827  -9.152  1.00 61.02           H  
ATOM   1429 HG21 VAL A 115       3.973  -7.105  -7.626  1.00 61.02           H  
ATOM   1430 HG22 VAL A 115       4.129  -8.077  -6.149  1.00 61.02           H  
ATOM   1431 HG23 VAL A 115       5.013  -6.551  -6.319  1.00 61.02           H  
ATOM   1432  N   ILE A 116       8.206 -10.791  -7.013  1.00 50.38           N  
ATOM   1433  CA  ILE A 116       9.447 -11.551  -7.410  1.00 50.38           C  
ATOM   1434  C   ILE A 116       9.355 -13.123  -7.658  1.00 50.38           C  
ATOM   1435  O   ILE A 116      10.031 -13.870  -6.966  1.00 50.38           O  
ATOM   1436  CB  ILE A 116      10.636 -11.214  -6.414  1.00 50.38           C  
ATOM   1437  CG1 ILE A 116      10.366 -10.223  -5.246  1.00 50.38           C  
ATOM   1438  CG2 ILE A 116      11.844 -10.747  -7.242  1.00 50.38           C  
ATOM   1439  CD1 ILE A 116      11.404 -10.255  -4.116  1.00 50.38           C  
ATOM   1440  H   ILE A 116       7.488 -11.279  -6.498  1.00 50.38           H  
ATOM   1441  HA  ILE A 116       9.723 -11.141  -8.382  1.00 50.38           H  
ATOM   1442  HB  ILE A 116      10.969 -12.113  -5.896  1.00 50.38           H  
ATOM   1443 HG12 ILE A 116       9.406 -10.450  -4.783  1.00 50.38           H  
ATOM   1444 HG13 ILE A 116      10.336  -9.206  -5.637  1.00 50.38           H  
ATOM   1445 HG21 ILE A 116      12.074 -11.487  -8.008  1.00 50.38           H  
ATOM   1446 HG22 ILE A 116      11.620  -9.796  -7.726  1.00 50.38           H  
ATOM   1447 HG23 ILE A 116      12.726 -10.631  -6.612  1.00 50.38           H  
ATOM   1448 HD11 ILE A 116      12.383  -9.949  -4.483  1.00 50.38           H  
ATOM   1449 HD12 ILE A 116      11.465 -11.258  -3.693  1.00 50.38           H  
ATOM   1450 HD13 ILE A 116      11.095  -9.564  -3.332  1.00 50.38           H  
ATOM   1451  N   GLN A 117       8.569 -13.697  -8.602  1.00 50.63           N  
ATOM   1452  CA  GLN A 117       8.302 -15.184  -8.795  1.00 50.63           C  
ATOM   1453  C   GLN A 117       7.468 -16.001  -7.728  1.00 50.63           C  
ATOM   1454  O   GLN A 117       7.749 -15.991  -6.541  1.00 50.63           O  
ATOM   1455  CB  GLN A 117       9.601 -15.968  -9.080  1.00 50.63           C  
ATOM   1456  CG  GLN A 117      10.540 -15.372 -10.143  1.00 50.63           C  
ATOM   1457  CD  GLN A 117      11.848 -16.157 -10.259  1.00 50.63           C  
ATOM   1458  NE2 GLN A 117      12.543 -16.069 -11.371  1.00 50.63           N  
ATOM   1459  OE1 GLN A 117      12.287 -16.850  -9.356  1.00 50.63           O  
ATOM   1460  H   GLN A 117       8.084 -13.065  -9.222  1.00 50.63           H  
ATOM   1461  HA  GLN A 117       7.720 -15.247  -9.715  1.00 50.63           H  
ATOM   1462  HB2 GLN A 117      10.152 -16.074  -8.146  1.00 50.63           H  
ATOM   1463  HB3 GLN A 117       9.329 -16.975  -9.400  1.00 50.63           H  
ATOM   1464  HG2 GLN A 117      10.799 -14.346  -9.885  1.00 50.63           H  
ATOM   1465  HG3 GLN A 117      10.032 -15.370 -11.107  1.00 50.63           H  
ATOM   1466 HE21 GLN A 117      13.398 -16.605 -11.393  1.00 50.63           H  
ATOM   1467 HE22 GLN A 117      12.225 -15.505 -12.146  1.00 50.63           H  
ATOM   1468  N   GLN A 118       6.463 -16.786  -8.140  1.00 36.85           N  
ATOM   1469  CA  GLN A 118       5.254 -17.252  -7.390  1.00 36.85           C  
ATOM   1470  C   GLN A 118       5.374 -18.210  -6.164  1.00 36.85           C  
ATOM   1471  O   GLN A 118       6.262 -19.056  -6.100  1.00 36.85           O  
ATOM   1472  CB  GLN A 118       4.377 -17.987  -8.423  1.00 36.85           C  
ATOM   1473  CG  GLN A 118       3.901 -17.106  -9.589  1.00 36.85           C  
ATOM   1474  CD  GLN A 118       3.624 -17.941 -10.830  1.00 36.85           C  
ATOM   1475  NE2 GLN A 118       2.404 -18.371 -11.059  1.00 36.85           N  
ATOM   1476  OE1 GLN A 118       4.516 -18.217 -11.614  1.00 36.85           O  
ATOM   1477  H   GLN A 118       6.408 -16.943  -9.136  1.00 36.85           H  
ATOM   1478  HA  GLN A 118       4.706 -16.372  -7.053  1.00 36.85           H  
ATOM   1479  HB2 GLN A 118       3.496 -18.404  -7.934  1.00 36.85           H  
ATOM   1480  HB3 GLN A 118       4.957 -18.820  -8.820  1.00 36.85           H  
ATOM   1481  HG2 GLN A 118       3.000 -16.570  -9.292  1.00 36.85           H  
ATOM   1482  HG3 GLN A 118       4.653 -16.364  -9.859  1.00 36.85           H  
ATOM   1483 HE21 GLN A 118       2.283 -18.960 -11.870  1.00 36.85           H  
ATOM   1484 HE22 GLN A 118       1.656 -18.198 -10.403  1.00 36.85           H  
ATOM   1485  N   HIS A 119       4.360 -18.170  -5.278  1.00 35.90           N  
ATOM   1486  CA  HIS A 119       3.758 -19.345  -4.608  1.00 35.90           C  
ATOM   1487  C   HIS A 119       2.242 -19.098  -4.444  1.00 35.90           C  
ATOM   1488  O   HIS A 119       1.867 -17.967  -4.147  1.00 35.90           O  
ATOM   1489  CB  HIS A 119       4.417 -19.653  -3.249  1.00 35.90           C  
ATOM   1490  CG  HIS A 119       4.393 -21.126  -2.899  1.00 35.90           C  
ATOM   1491  CD2 HIS A 119       3.449 -21.807  -2.171  1.00 35.90           C  
ATOM   1492  ND1 HIS A 119       5.348 -22.046  -3.276  1.00 35.90           N  
ATOM   1493  CE1 HIS A 119       4.995 -23.246  -2.785  1.00 35.90           C  
ATOM   1494  NE2 HIS A 119       3.855 -23.144  -2.095  1.00 35.90           N  
ATOM   1495  H   HIS A 119       3.726 -17.385  -5.323  1.00 35.90           H  
ATOM   1496  HA  HIS A 119       3.895 -20.212  -5.254  1.00 35.90           H  
ATOM   1497  HB2 HIS A 119       5.462 -19.342  -3.284  1.00 35.90           H  
ATOM   1498  HB3 HIS A 119       3.929 -19.079  -2.462  1.00 35.90           H  
ATOM   1499  HD1 HIS A 119       6.149 -21.862  -3.862  1.00 35.90           H  
ATOM   1500  HD2 HIS A 119       2.556 -21.391  -1.729  1.00 35.90           H  
ATOM   1501  HE1 HIS A 119       5.537 -24.168  -2.928  1.00 35.90           H  
ATOM   1502  N   GLU A 120       1.420 -20.119  -4.709  1.00 32.18           N  
ATOM   1503  CA  GLU A 120      -0.055 -20.194  -4.592  1.00 32.18           C  
ATOM   1504  C   GLU A 120      -0.856 -18.871  -4.728  1.00 32.18           C  
ATOM   1505  O   GLU A 120      -1.164 -18.177  -3.760  1.00 32.18           O  
ATOM   1506  CB  GLU A 120      -0.434 -20.982  -3.321  1.00 32.18           C  
ATOM   1507  CG  GLU A 120      -1.622 -21.935  -3.547  1.00 32.18           C  
ATOM   1508  CD  GLU A 120      -1.129 -23.378  -3.714  1.00 32.18           C  
ATOM   1509  OE1 GLU A 120      -1.207 -24.138  -2.726  1.00 32.18           O  
ATOM   1510  OE2 GLU A 120      -0.603 -23.679  -4.813  1.00 32.18           O1-
ATOM   1511  H   GLU A 120       1.852 -21.016  -4.882  1.00 32.18           H  
ATOM   1512  HA  GLU A 120      -0.375 -20.824  -5.422  1.00 32.18           H  
ATOM   1513  HB2 GLU A 120      -0.672 -20.292  -2.511  1.00 32.18           H  
ATOM   1514  HB3 GLU A 120       0.420 -21.568  -2.983  1.00 32.18           H  
ATOM   1515  HG2 GLU A 120      -2.275 -21.878  -2.676  1.00 32.18           H  
ATOM   1516  HG3 GLU A 120      -2.206 -21.621  -4.413  1.00 32.18           H  
ATOM   1517  N   PHE A 121      -1.263 -18.545  -5.959  1.00 32.43           N  
ATOM   1518  CA  PHE A 121      -2.360 -17.601  -6.208  1.00 32.43           C  
ATOM   1519  C   PHE A 121      -3.681 -18.335  -5.930  1.00 32.43           C  
ATOM   1520  O   PHE A 121      -4.284 -18.879  -6.855  1.00 32.43           O  
ATOM   1521  CB  PHE A 121      -2.241 -17.065  -7.654  1.00 32.43           C  
ATOM   1522  CG  PHE A 121      -3.314 -16.093  -8.145  1.00 32.43           C  
ATOM   1523  CD1 PHE A 121      -4.432 -16.564  -8.866  1.00 32.43           C  
ATOM   1524  CD2 PHE A 121      -3.158 -14.704  -7.960  1.00 32.43           C  
ATOM   1525  CE1 PHE A 121      -5.385 -15.667  -9.382  1.00 32.43           C  
ATOM   1526  CE2 PHE A 121      -4.104 -13.803  -8.487  1.00 32.43           C  
ATOM   1527  CZ  PHE A 121      -5.218 -14.284  -9.198  1.00 32.43           C  
ATOM   1528  H   PHE A 121      -1.030 -19.181  -6.709  1.00 32.43           H  
ATOM   1529  HA  PHE A 121      -2.291 -16.761  -5.517  1.00 32.43           H  
ATOM   1530  HB2 PHE A 121      -2.225 -17.916  -8.336  1.00 32.43           H  
ATOM   1531  HB3 PHE A 121      -1.274 -16.571  -7.750  1.00 32.43           H  
ATOM   1532  HD1 PHE A 121      -4.567 -17.625  -9.019  1.00 32.43           H  
ATOM   1533  HD2 PHE A 121      -2.308 -14.328  -7.409  1.00 32.43           H  
ATOM   1534  HE1 PHE A 121      -6.248 -16.043  -9.911  1.00 32.43           H  
ATOM   1535  HE2 PHE A 121      -3.982 -12.741  -8.333  1.00 32.43           H  
ATOM   1536  HZ  PHE A 121      -5.954 -13.597  -9.588  1.00 32.43           H  
ATOM   1537  N   GLU A 122      -4.131 -18.385  -4.671  1.00 31.79           N  
ATOM   1538  CA  GLU A 122      -5.527 -18.755  -4.415  1.00 31.79           C  
ATOM   1539  C   GLU A 122      -6.437 -17.667  -4.995  1.00 31.79           C  
ATOM   1540  O   GLU A 122      -6.372 -16.482  -4.654  1.00 31.79           O  
ATOM   1541  CB  GLU A 122      -5.849 -19.082  -2.948  1.00 31.79           C  
ATOM   1542  CG  GLU A 122      -5.424 -20.518  -2.596  1.00 31.79           C  
ATOM   1543  CD  GLU A 122      -6.232 -21.080  -1.419  1.00 31.79           C  
ATOM   1544  OE1 GLU A 122      -7.255 -21.750  -1.697  1.00 31.79           O  
ATOM   1545  OE2 GLU A 122      -5.819 -20.836  -0.263  1.00 31.79           O1-
ATOM   1546  H   GLU A 122      -3.562 -18.041  -3.911  1.00 31.79           H  
ATOM   1547  HA  GLU A 122      -5.733 -19.665  -4.979  1.00 31.79           H  
ATOM   1548  HB2 GLU A 122      -6.930 -19.008  -2.822  1.00 31.79           H  
ATOM   1549  HB3 GLU A 122      -5.372 -18.365  -2.280  1.00 31.79           H  
ATOM   1550  HG2 GLU A 122      -5.574 -21.167  -3.459  1.00 31.79           H  
ATOM   1551  HG3 GLU A 122      -4.358 -20.523  -2.367  1.00 31.79           H  
ATOM   1552  N   SER A 123      -7.253 -18.094  -5.955  1.00 33.84           N  
ATOM   1553  CA  SER A 123      -8.059 -17.250  -6.829  1.00 33.84           C  
ATOM   1554  C   SER A 123      -9.327 -16.723  -6.138  1.00 33.84           C  
ATOM   1555  O   SER A 123     -10.425 -16.834  -6.675  1.00 33.84           O  
ATOM   1556  CB  SER A 123      -8.350 -18.025  -8.120  1.00 33.84           C  
ATOM   1557  OG  SER A 123      -9.073 -17.231  -9.034  1.00 33.84           O  
ATOM   1558  H   SER A 123      -7.237 -19.084  -6.153  1.00 33.84           H  
ATOM   1559  HA  SER A 123      -7.458 -16.382  -7.101  1.00 33.84           H  
ATOM   1560  HB2 SER A 123      -7.409 -18.327  -8.578  1.00 33.84           H  
ATOM   1561  HB3 SER A 123      -8.929 -18.918  -7.885  1.00 33.84           H  
ATOM   1562  HG  SER A 123      -9.917 -17.033  -8.622  1.00 33.84           H  
ATOM   1563  N   GLU A 124      -9.185 -16.077  -4.980  1.00 35.91           N  
ATOM   1564  CA  GLU A 124     -10.268 -15.327  -4.316  1.00 35.91           C  
ATOM   1565  C   GLU A 124     -10.298 -13.838  -4.722  1.00 35.91           C  
ATOM   1566  O   GLU A 124     -10.933 -12.997  -4.088  1.00 35.91           O  
ATOM   1567  CB  GLU A 124     -10.252 -15.544  -2.797  1.00 35.91           C  
ATOM   1568  CG  GLU A 124     -10.538 -17.007  -2.426  1.00 35.91           C  
ATOM   1569  CD  GLU A 124     -11.159 -17.084  -1.026  1.00 35.91           C  
ATOM   1570  OE1 GLU A 124     -12.388 -17.324  -0.956  1.00 35.91           O  
ATOM   1571  OE2 GLU A 124     -10.425 -16.822  -0.048  1.00 35.91           O1-
ATOM   1572  H   GLU A 124      -8.276 -16.099  -4.539  1.00 35.91           H  
ATOM   1573  HA  GLU A 124     -11.222 -15.728  -4.658  1.00 35.91           H  
ATOM   1574  HB2 GLU A 124      -9.291 -15.234  -2.385  1.00 35.91           H  
ATOM   1575  HB3 GLU A 124     -11.032 -14.922  -2.358  1.00 35.91           H  
ATOM   1576  HG2 GLU A 124      -9.613 -17.581  -2.471  1.00 35.91           H  
ATOM   1577  HG3 GLU A 124     -11.233 -17.434  -3.150  1.00 35.91           H  
ATOM   1578  N   SER A 125      -9.635 -13.488  -5.832  1.00 35.28           N  
ATOM   1579  CA  SER A 125      -9.782 -12.170  -6.474  1.00 35.28           C  
ATOM   1580  C   SER A 125     -10.985 -12.094  -7.433  1.00 35.28           C  
ATOM   1581  O   SER A 125     -11.201 -11.052  -8.049  1.00 35.28           O  
ATOM   1582  CB  SER A 125      -8.475 -11.741  -7.148  1.00 35.28           C  
ATOM   1583  OG  SER A 125      -7.439 -11.657  -6.176  1.00 35.28           O  
ATOM   1584  H   SER A 125      -9.157 -14.226  -6.330  1.00 35.28           H  
ATOM   1585  HA  SER A 125      -9.984 -11.432  -5.697  1.00 35.28           H  
ATOM   1586  HB2 SER A 125      -8.206 -12.467  -7.915  1.00 35.28           H  
ATOM   1587  HB3 SER A 125      -8.607 -10.765  -7.616  1.00 35.28           H  
ATOM   1588  HG  SER A 125      -7.466 -12.483  -5.687  1.00 35.28           H  
ATOM   1589  N   ASP A 126     -11.788 -13.160  -7.544  1.00 33.47           N  
ATOM   1590  CA  ASP A 126     -12.978 -13.200  -8.399  1.00 33.47           C  
ATOM   1591  C   ASP A 126     -14.260 -12.856  -7.611  1.00 33.47           C  
ATOM   1592  O   ASP A 126     -14.951 -13.701  -7.045  1.00 33.47           O  
ATOM   1593  CB  ASP A 126     -13.039 -14.521  -9.196  1.00 33.47           C  
ATOM   1594  CG  ASP A 126     -13.187 -14.230 -10.694  1.00 33.47           C  
ATOM   1595  OD1 ASP A 126     -14.312 -13.866 -11.105  1.00 33.47           O  
ATOM   1596  OD2 ASP A 126     -12.160 -14.297 -11.404  1.00 33.47           O1-
ATOM   1597  H   ASP A 126     -11.578 -13.989  -7.007  1.00 33.47           H  
ATOM   1598  HA  ASP A 126     -12.864 -12.417  -9.149  1.00 33.47           H  
ATOM   1599  HB2 ASP A 126     -13.875 -15.136  -8.861  1.00 33.47           H  
ATOM   1600  HB3 ASP A 126     -12.126 -15.095  -9.038  1.00 33.47           H  
ATOM   1601  N   THR A 127     -14.621 -11.570  -7.620  1.00 35.80           N  
ATOM   1602  CA  THR A 127     -15.984 -11.054  -7.348  1.00 35.80           C  
ATOM   1603  C   THR A 127     -16.549 -11.087  -5.916  1.00 35.80           C  
ATOM   1604  O   THR A 127     -17.744 -10.836  -5.751  1.00 35.80           O  
ATOM   1605  CB  THR A 127     -17.024 -11.593  -8.359  1.00 35.80           C  
ATOM   1606  CG2 THR A 127     -16.591 -11.432  -9.816  1.00 35.80           C  
ATOM   1607  OG1 THR A 127     -17.342 -12.946  -8.139  1.00 35.80           O  
ATOM   1608  H   THR A 127     -13.953 -10.934  -8.031  1.00 35.80           H  
ATOM   1609  HA  THR A 127     -15.917  -9.987  -7.560  1.00 35.80           H  
ATOM   1610  HB  THR A 127     -17.944 -11.019  -8.246  1.00 35.80           H  
ATOM   1611  HG1 THR A 127     -16.533 -13.398  -7.885  1.00 35.80           H  
ATOM   1612 HG21 THR A 127     -17.390 -11.776 -10.473  1.00 35.80           H  
ATOM   1613 HG22 THR A 127     -16.370 -10.386 -10.029  1.00 35.80           H  
ATOM   1614 HG23 THR A 127     -15.706 -12.035 -10.019  1.00 35.80           H  
ATOM   1615  N   TRP A 128     -15.758 -11.277  -4.852  1.00 36.33           N  
ATOM   1616  CA  TRP A 128     -16.321 -11.290  -3.484  1.00 36.33           C  
ATOM   1617  C   TRP A 128     -17.015  -9.972  -3.063  1.00 36.33           C  
ATOM   1618  O   TRP A 128     -18.054 -10.013  -2.408  1.00 36.33           O  
ATOM   1619  CB  TRP A 128     -15.277 -11.756  -2.461  1.00 36.33           C  
ATOM   1620  CG  TRP A 128     -14.252 -10.752  -2.039  1.00 36.33           C  
ATOM   1621  CD1 TRP A 128     -13.024 -10.599  -2.585  1.00 36.33           C  
ATOM   1622  CD2 TRP A 128     -14.307  -9.832  -0.905  1.00 36.33           C  
ATOM   1623  CE2 TRP A 128     -13.064  -9.137  -0.833  1.00 36.33           C  
ATOM   1624  CE3 TRP A 128     -15.264  -9.542   0.094  1.00 36.33           C  
ATOM   1625  NE1 TRP A 128     -12.333  -9.622  -1.897  1.00 36.33           N  
ATOM   1626  CZ2 TRP A 128     -12.780  -8.216   0.183  1.00 36.33           C  
ATOM   1627  CZ3 TRP A 128     -14.983  -8.626   1.127  1.00 36.33           C  
ATOM   1628  CH2 TRP A 128     -13.740  -7.973   1.179  1.00 36.33           C  
ATOM   1629  H   TRP A 128     -14.797 -11.555  -4.994  1.00 36.33           H  
ATOM   1630  HA  TRP A 128     -17.106 -12.045  -3.474  1.00 36.33           H  
ATOM   1631  HB2 TRP A 128     -14.769 -12.641  -2.846  1.00 36.33           H  
ATOM   1632  HB3 TRP A 128     -15.812 -12.067  -1.564  1.00 36.33           H  
ATOM   1633  HD1 TRP A 128     -12.628 -11.196  -3.392  1.00 36.33           H  
ATOM   1634  HE1 TRP A 128     -11.367  -9.396  -2.088  1.00 36.33           H  
ATOM   1635  HE3 TRP A 128     -16.215 -10.053   0.076  1.00 36.33           H  
ATOM   1636  HZ2 TRP A 128     -11.824  -7.715   0.206  1.00 36.33           H  
ATOM   1637  HZ3 TRP A 128     -15.725  -8.435   1.888  1.00 36.33           H  
ATOM   1638  HH2 TRP A 128     -13.522  -7.294   1.990  1.00 36.33           H  
ATOM   1639  N   TRP A 129     -16.564  -8.803  -3.544  1.00 40.69           N  
ATOM   1640  CA  TRP A 129     -17.254  -7.516  -3.315  1.00 40.69           C  
ATOM   1641  C   TRP A 129     -18.587  -7.352  -4.075  1.00 40.69           C  
ATOM   1642  O   TRP A 129     -19.227  -6.308  -3.978  1.00 40.69           O  
ATOM   1643  CB  TRP A 129     -16.309  -6.345  -3.615  1.00 40.69           C  
ATOM   1644  CG  TRP A 129     -15.869  -6.211  -5.041  1.00 40.69           C  
ATOM   1645  CD1 TRP A 129     -16.608  -5.710  -6.058  1.00 40.69           C  
ATOM   1646  CD2 TRP A 129     -14.571  -6.544  -5.614  1.00 40.69           C  
ATOM   1647  CE2 TRP A 129     -14.595  -6.226  -7.006  1.00 40.69           C  
ATOM   1648  CE3 TRP A 129     -13.371  -7.073  -5.092  1.00 40.69           C  
ATOM   1649  NE1 TRP A 129     -15.860  -5.719  -7.221  1.00 40.69           N  
ATOM   1650  CZ2 TRP A 129     -13.486  -6.429  -7.840  1.00 40.69           C  
ATOM   1651  CZ3 TRP A 129     -12.252  -7.279  -5.920  1.00 40.69           C  
ATOM   1652  CH2 TRP A 129     -12.308  -6.963  -7.289  1.00 40.69           C  
ATOM   1653  H   TRP A 129     -15.698  -8.800  -4.063  1.00 40.69           H  
ATOM   1654  HA  TRP A 129     -17.507  -7.462  -2.256  1.00 40.69           H  
ATOM   1655  HB2 TRP A 129     -16.798  -5.416  -3.320  1.00 40.69           H  
ATOM   1656  HB3 TRP A 129     -15.425  -6.447  -2.987  1.00 40.69           H  
ATOM   1657  HD1 TRP A 129     -17.615  -5.336  -5.948  1.00 40.69           H  
ATOM   1658  HE1 TRP A 129     -16.176  -5.313  -8.090  1.00 40.69           H  
ATOM   1659  HE3 TRP A 129     -13.311  -7.309  -4.040  1.00 40.69           H  
ATOM   1660  HZ2 TRP A 129     -13.532  -6.174  -8.889  1.00 40.69           H  
ATOM   1661  HZ3 TRP A 129     -11.343  -7.684  -5.501  1.00 40.69           H  
ATOM   1662  HH2 TRP A 129     -11.443  -7.131  -7.914  1.00 40.69           H  
ATOM   1663  N   LYS A 130     -19.016  -8.357  -4.850  1.00 34.11           N  
ATOM   1664  CA  LYS A 130     -20.310  -8.386  -5.551  1.00 34.11           C  
ATOM   1665  C   LYS A 130     -21.392  -9.200  -4.828  1.00 34.11           C  
ATOM   1666  O   LYS A 130     -22.463  -9.381  -5.403  1.00 34.11           O  
ATOM   1667  CB  LYS A 130     -20.102  -8.852  -7.008  1.00 34.11           C  
ATOM   1668  CG  LYS A 130     -20.280  -7.698  -7.999  1.00 34.11           C  
ATOM   1669  CD  LYS A 130     -20.262  -8.235  -9.434  1.00 34.11           C  
ATOM   1670  CE  LYS A 130     -20.498  -7.090 -10.420  1.00 34.11           C  
ATOM   1671  NZ  LYS A 130     -20.643  -7.603 -11.804  1.00 34.11           N1+
ATOM   1672  H   LYS A 130     -18.440  -9.186  -4.897  1.00 34.11           H  
ATOM   1673  HA  LYS A 130     -20.716  -7.375  -5.562  1.00 34.11           H  
ATOM   1674  HB2 LYS A 130     -19.101  -9.264  -7.138  1.00 34.11           H  
ATOM   1675  HB3 LYS A 130     -20.811  -9.643  -7.253  1.00 34.11           H  
ATOM   1676  HG2 LYS A 130     -21.237  -7.210  -7.816  1.00 34.11           H  
ATOM   1677  HG3 LYS A 130     -19.476  -6.975  -7.862  1.00 34.11           H  
ATOM   1678  HD2 LYS A 130     -21.053  -8.978  -9.539  1.00 34.11           H  
ATOM   1679  HD3 LYS A 130     -19.300  -8.709  -9.631  1.00 34.11           H  
ATOM   1680  HE2 LYS A 130     -19.662  -6.394 -10.352  1.00 34.11           H  
ATOM   1681  HE3 LYS A 130     -21.402  -6.559 -10.120  1.00 34.11           H  
ATOM   1682  HZ1 LYS A 130     -19.813  -8.111 -12.074  1.00 34.11           H  
ATOM   1683  HZ2 LYS A 130     -20.787  -6.842 -12.453  1.00 34.11           H  
ATOM   1684  HZ3 LYS A 130     -21.431  -8.232 -11.858  1.00 34.11           H  
ATOM   1685  N   ARG A 131     -21.124  -9.721  -3.621  1.00 35.89           N  
ATOM   1686  CA  ARG A 131     -22.072 -10.573  -2.873  1.00 35.89           C  
ATOM   1687  C   ARG A 131     -22.641  -9.993  -1.576  1.00 35.89           C  
ATOM   1688  O   ARG A 131     -23.675 -10.491  -1.147  1.00 35.89           O  
ATOM   1689  CB  ARG A 131     -21.467 -11.971  -2.663  1.00 35.89           C  
ATOM   1690  CG  ARG A 131     -21.722 -12.830  -3.909  1.00 35.89           C  
ATOM   1691  CD  ARG A 131     -21.307 -14.288  -3.692  1.00 35.89           C  
ATOM   1692  NE  ARG A 131     -22.100 -15.189  -4.551  1.00 35.89           N  
ATOM   1693  CZ  ARG A 131     -21.994 -16.503  -4.619  1.00 35.89           C  
ATOM   1694  NH1 ARG A 131     -21.056 -17.149  -3.987  1.00 35.89           N1+
ATOM   1695  NH2 ARG A 131     -22.840 -17.197  -5.329  1.00 35.89           N  
ATOM   1696  H   ARG A 131     -20.204  -9.575  -3.230  1.00 35.89           H  
ATOM   1697  HA  ARG A 131     -22.978 -10.688  -3.467  1.00 35.89           H  
ATOM   1698  HB2 ARG A 131     -21.953 -12.445  -1.810  1.00 35.89           H  
ATOM   1699  HB3 ARG A 131     -20.400 -11.901  -2.453  1.00 35.89           H  
ATOM   1700  HG2 ARG A 131     -21.184 -12.419  -4.764  1.00 35.89           H  
ATOM   1701  HG3 ARG A 131     -22.791 -12.802  -4.124  1.00 35.89           H  
ATOM   1702  HD2 ARG A 131     -20.242 -14.385  -3.902  1.00 35.89           H  
ATOM   1703  HD3 ARG A 131     -21.483 -14.552  -2.649  1.00 35.89           H  
ATOM   1704  HE  ARG A 131     -22.833 -14.751  -5.091  1.00 35.89           H  
ATOM   1705 HH11 ARG A 131     -20.388 -16.615  -3.450  1.00 35.89           H  
ATOM   1706 HH12 ARG A 131     -20.958 -18.152  -4.054  1.00 35.89           H  
ATOM   1707 HH21 ARG A 131     -22.734 -18.199  -5.390  1.00 35.89           H  
ATOM   1708 HH22 ARG A 131     -23.588 -16.726  -5.818  1.00 35.89           H  
ATOM   1709  N   ASP A 132     -22.049  -8.936  -1.020  1.00 33.86           N  
ATOM   1710  CA  ASP A 132     -22.471  -8.342   0.263  1.00 33.86           C  
ATOM   1711  C   ASP A 132     -22.676  -6.807   0.194  1.00 33.86           C  
ATOM   1712  O   ASP A 132     -22.362  -6.075   1.138  1.00 33.86           O  
ATOM   1713  CB  ASP A 132     -21.527  -8.809   1.386  1.00 33.86           C  
ATOM   1714  CG  ASP A 132     -21.729 -10.292   1.722  1.00 33.86           C  
ATOM   1715  OD1 ASP A 132     -22.608 -10.575   2.568  1.00 33.86           O  
ATOM   1716  OD2 ASP A 132     -20.978 -11.124   1.162  1.00 33.86           O1-
ATOM   1717  H   ASP A 132     -21.184  -8.607  -1.425  1.00 33.86           H  
ATOM   1718  HA  ASP A 132     -23.457  -8.733   0.516  1.00 33.86           H  
ATOM   1719  HB2 ASP A 132     -20.493  -8.626   1.094  1.00 33.86           H  
ATOM   1720  HB3 ASP A 132     -21.725  -8.235   2.291  1.00 33.86           H  
ATOM   1721  N   ILE A 133     -23.221  -6.324  -0.933  1.00 38.43           N  
ATOM   1722  CA  ILE A 133     -23.908  -5.021  -1.069  1.00 38.43           C  
ATOM   1723  C   ILE A 133     -25.269  -5.267  -1.726  1.00 38.43           C  
ATOM   1724  O   ILE A 133     -25.272  -5.936  -2.784  1.00 38.43           O  
ATOM   1725  CB  ILE A 133     -23.075  -3.974  -1.850  1.00 38.43           C  
ATOM   1726  CG1 ILE A 133     -21.664  -3.791  -1.247  1.00 38.43           C  
ATOM   1727  CG2 ILE A 133     -23.839  -2.633  -1.854  1.00 38.43           C  
ATOM   1728  CD1 ILE A 133     -20.800  -2.731  -1.947  1.00 38.43           C  
ATOM   1729  OXT ILE A 133     -26.269  -4.778  -1.159  1.00 38.43           O1-
ATOM   1730  H   ILE A 133     -23.466  -6.993  -1.650  1.00 38.43           H  
ATOM   1731  HA  ILE A 133     -24.124  -4.629  -0.076  1.00 38.43           H  
ATOM   1732  HB  ILE A 133     -22.971  -4.322  -2.878  1.00 38.43           H  
ATOM   1733 HG12 ILE A 133     -21.754  -3.530  -0.193  1.00 38.43           H  
ATOM   1734 HG13 ILE A 133     -21.130  -4.739  -1.313  1.00 38.43           H  
ATOM   1735 HG21 ILE A 133     -23.323  -1.896  -2.470  1.00 38.43           H  
ATOM   1736 HG22 ILE A 133     -24.834  -2.770  -2.277  1.00 38.43           H  
ATOM   1737 HG23 ILE A 133     -23.943  -2.264  -0.834  1.00 38.43           H  
ATOM   1738 HD11 ILE A 133     -21.181  -1.730  -1.742  1.00 38.43           H  
ATOM   1739 HD12 ILE A 133     -19.780  -2.795  -1.570  1.00 38.43           H  
ATOM   1740 HD13 ILE A 133     -20.792  -2.911  -3.022  1.00 38.43           H  
END
