# Supplementary material for: The structural landscape and diversity of Pyricularia oryzae MAX effectors revisited
Source: PLoS Pathog. 2024 May 6;20(5):e1012176. doi: 10.1371/journal.ppat.1012176 (PMC11132498; doi:10.1371/journal.ppat.1012176)
Supplement: S1 File — (ZIP) [file ppat.1012176.s018.zip › Supplementary_Data/MAX25.pdb]

ATOM      1  N   GLY A  24     -40.635   4.030  34.725  1.00 35.75           N  
ATOM      2  CA  GLY A  24     -41.342   3.328  33.652  1.00 35.75           C  
ATOM      3  C   GLY A  24     -40.215   2.531  32.958  1.00 35.75           C  
ATOM      4  O   GLY A  24     -39.060   2.954  33.061  1.00 35.75           O  
ATOM      5  H   GLY A  24     -39.643   3.848  34.679  1.00 35.75           H  
ATOM      6  HA2 GLY A  24     -41.785   4.025  32.941  1.00 35.75           H  
ATOM      7  HA3 GLY A  24     -42.092   2.646  34.053  1.00 35.75           H  
ATOM      8  N   PRO A  25     -40.456   1.354  32.363  1.00 40.75           N  
ATOM      9  CA  PRO A  25     -39.353   0.528  31.888  1.00 40.75           C  
ATOM     10  C   PRO A  25     -38.657   1.241  30.730  1.00 40.75           C  
ATOM     11  O   PRO A  25     -39.314   1.675  29.782  1.00 40.75           O  
ATOM     12  CB  PRO A  25     -39.980  -0.807  31.484  1.00 40.75           C  
ATOM     13  CG  PRO A  25     -41.405  -0.415  31.085  1.00 40.75           C  
ATOM     14  CD  PRO A  25     -41.735   0.771  31.998  1.00 40.75           C  
ATOM     15  HA  PRO A  25     -38.634   0.359  32.690  1.00 40.75           H  
ATOM     16  HB2 PRO A  25     -39.445  -1.284  30.663  1.00 40.75           H  
ATOM     17  HB3 PRO A  25     -40.015  -1.468  32.350  1.00 40.75           H  
ATOM     18  HG2 PRO A  25     -42.103  -1.240  31.227  1.00 40.75           H  
ATOM     19  HG3 PRO A  25     -41.414  -0.089  30.045  1.00 40.75           H  
ATOM     20  HD2 PRO A  25     -42.242   0.412  32.894  1.00 40.75           H  
ATOM     21  HD3 PRO A  25     -42.361   1.489  31.468  1.00 40.75           H  
ATOM     22  N   VAL A  26     -37.331   1.363  30.801  1.00 41.63           N  
ATOM     23  CA  VAL A  26     -36.542   1.805  29.652  1.00 41.63           C  
ATOM     24  C   VAL A  26     -36.559   0.651  28.657  1.00 41.63           C  
ATOM     25  O   VAL A  26     -35.782  -0.297  28.746  1.00 41.63           O  
ATOM     26  CB  VAL A  26     -35.112   2.271  30.008  1.00 41.63           C  
ATOM     27  CG1 VAL A  26     -34.664   3.320  28.982  1.00 41.63           C  
ATOM     28  CG2 VAL A  26     -35.008   2.903  31.402  1.00 41.63           C  
ATOM     29  H   VAL A  26     -36.843   1.032  31.621  1.00 41.63           H  
ATOM     30  HA  VAL A  26     -37.057   2.654  29.202  1.00 41.63           H  
ATOM     31  HB  VAL A  26     -34.419   1.430  29.979  1.00 41.63           H  
ATOM     32 HG11 VAL A  26     -35.290   4.211  29.049  1.00 41.63           H  
ATOM     33 HG12 VAL A  26     -33.627   3.599  29.168  1.00 41.63           H  
ATOM     34 HG13 VAL A  26     -34.738   2.907  27.977  1.00 41.63           H  
ATOM     35 HG21 VAL A  26     -34.005   3.305  31.548  1.00 41.63           H  
ATOM     36 HG22 VAL A  26     -35.182   2.151  32.172  1.00 41.63           H  
ATOM     37 HG23 VAL A  26     -35.734   3.709  31.505  1.00 41.63           H  
ATOM     38  N   ASN A  27     -37.535   0.690  27.757  1.00 34.17           N  
ATOM     39  CA  ASN A  27     -37.556  -0.137  26.571  1.00 34.17           C  
ATOM     40  C   ASN A  27     -36.503   0.427  25.617  1.00 34.17           C  
ATOM     41  O   ASN A  27     -36.753   1.377  24.884  1.00 34.17           O  
ATOM     42  CB  ASN A  27     -38.979  -0.158  25.992  1.00 34.17           C  
ATOM     43  CG  ASN A  27     -39.143  -1.204  24.902  1.00 34.17           C  
ATOM     44  ND2 ASN A  27     -40.366  -1.530  24.557  1.00 34.17           N  
ATOM     45  OD1 ASN A  27     -38.198  -1.770  24.380  1.00 34.17           O  
ATOM     46  H   ASN A  27     -38.217   1.431  27.834  1.00 34.17           H  
ATOM     47  HA  ASN A  27     -37.277  -1.157  26.836  1.00 34.17           H  
ATOM     48  HB2 ASN A  27     -39.683  -0.392  26.790  1.00 34.17           H  
ATOM     49  HB3 ASN A  27     -39.232   0.818  25.580  1.00 34.17           H  
ATOM     50 HD21 ASN A  27     -40.440  -2.199  23.804  1.00 34.17           H  
ATOM     51 HD22 ASN A  27     -41.161  -1.037  24.937  1.00 34.17           H  
ATOM     52  N   LEU A  28     -35.303  -0.134  25.694  1.00 40.17           N  
ATOM     53  CA  LEU A  28     -34.274   0.019  24.682  1.00 40.17           C  
ATOM     54  C   LEU A  28     -33.809  -1.387  24.303  1.00 40.17           C  
ATOM     55  O   LEU A  28     -32.700  -1.807  24.614  1.00 40.17           O  
ATOM     56  CB  LEU A  28     -33.147   0.957  25.170  1.00 40.17           C  
ATOM     57  CG  LEU A  28     -33.459   2.460  25.013  1.00 40.17           C  
ATOM     58  CD1 LEU A  28     -32.487   3.285  25.856  1.00 40.17           C  
ATOM     59  CD2 LEU A  28     -33.318   2.924  23.561  1.00 40.17           C  
ATOM     60  H   LEU A  28     -35.142  -0.799  26.436  1.00 40.17           H  
ATOM     61  HA  LEU A  28     -34.713   0.454  23.784  1.00 40.17           H  
ATOM     62  HB2 LEU A  28     -32.236   0.749  24.610  1.00 40.17           H  
ATOM     63  HB3 LEU A  28     -32.943   0.734  26.217  1.00 40.17           H  
ATOM     64  HG  LEU A  28     -34.469   2.668  25.368  1.00 40.17           H  
ATOM     65 HD11 LEU A  28     -32.544   2.979  26.900  1.00 40.17           H  
ATOM     66 HD12 LEU A  28     -31.469   3.140  25.496  1.00 40.17           H  
ATOM     67 HD13 LEU A  28     -32.745   4.342  25.782  1.00 40.17           H  
ATOM     68 HD21 LEU A  28     -34.059   2.425  22.936  1.00 40.17           H  
ATOM     69 HD22 LEU A  28     -33.501   3.997  23.496  1.00 40.17           H  
ATOM     70 HD23 LEU A  28     -32.318   2.713  23.183  1.00 40.17           H  
ATOM     71  N   GLN A  29     -34.623  -2.066  23.494  1.00 45.31           N  
ATOM     72  CA  GLN A  29     -34.089  -2.964  22.460  1.00 45.31           C  
ATOM     73  C   GLN A  29     -33.264  -2.199  21.390  1.00 45.31           C  
ATOM     74  O   GLN A  29     -32.988  -2.725  20.316  1.00 45.31           O  
ATOM     75  CB  GLN A  29     -35.225  -3.797  21.837  1.00 45.31           C  
ATOM     76  CG  GLN A  29     -35.732  -4.898  22.780  1.00 45.31           C  
ATOM     77  CD  GLN A  29     -36.667  -5.874  22.068  1.00 45.31           C  
ATOM     78  NE2 GLN A  29     -36.585  -7.155  22.356  1.00 45.31           N  
ATOM     79  OE1 GLN A  29     -37.482  -5.523  21.236  1.00 45.31           O  
ATOM     80  H   GLN A  29     -35.554  -1.703  23.347  1.00 45.31           H  
ATOM     81  HA  GLN A  29     -33.389  -3.652  22.935  1.00 45.31           H  
ATOM     82  HB2 GLN A  29     -36.048  -3.144  21.547  1.00 45.31           H  
ATOM     83  HB3 GLN A  29     -34.852  -4.291  20.939  1.00 45.31           H  
ATOM     84  HG2 GLN A  29     -36.265  -4.449  23.619  1.00 45.31           H  
ATOM     85  HG3 GLN A  29     -34.878  -5.451  23.170  1.00 45.31           H  
ATOM     86 HE21 GLN A  29     -35.934  -7.492  23.051  1.00 45.31           H  
ATOM     87 HE22 GLN A  29     -37.236  -7.752  21.865  1.00 45.31           H  
ATOM     88  N   GLU A  30     -32.819  -0.975  21.692  1.00 44.18           N  
ATOM     89  CA  GLU A  30     -32.121  -0.062  20.795  1.00 44.18           C  
ATOM     90  C   GLU A  30     -30.821   0.484  21.404  1.00 44.18           C  
ATOM     91  O   GLU A  30     -30.383   1.585  21.102  1.00 44.18           O  
ATOM     92  CB  GLU A  30     -33.096   1.017  20.301  1.00 44.18           C  
ATOM     93  CG  GLU A  30     -32.912   1.261  18.801  1.00 44.18           C  
ATOM     94  CD  GLU A  30     -34.056   2.115  18.251  1.00 44.18           C  
ATOM     95  OE1 GLU A  30     -33.770   3.238  17.783  1.00 44.18           O  
ATOM     96  OE2 GLU A  30     -35.204   1.616  18.287  1.00 44.18           O1-
ATOM     97  H   GLU A  30     -33.050  -0.600  22.600  1.00 44.18           H  
ATOM     98  HA  GLU A  30     -31.809  -0.640  19.925  1.00 44.18           H  
ATOM     99  HB2 GLU A  30     -32.958   1.948  20.851  1.00 44.18           H  
ATOM    100  HB3 GLU A  30     -34.117   0.676  20.471  1.00 44.18           H  
ATOM    101  HG2 GLU A  30     -32.907   0.306  18.276  1.00 44.18           H  
ATOM    102  HG3 GLU A  30     -31.949   1.742  18.630  1.00 44.18           H  
ATOM    103  N   VAL A  31     -30.129  -0.331  22.207  1.00 44.17           N  
ATOM    104  CA  VAL A  31     -28.656  -0.328  22.162  1.00 44.17           C  
ATOM    105  C   VAL A  31     -28.215  -1.504  21.291  1.00 44.17           C  
ATOM    106  O   VAL A  31     -27.487  -2.402  21.706  1.00 44.17           O  
ATOM    107  CB  VAL A  31     -27.971  -0.233  23.541  1.00 44.17           C  
ATOM    108  CG1 VAL A  31     -26.468   0.061  23.382  1.00 44.17           C  
ATOM    109  CG2 VAL A  31     -28.560   0.914  24.375  1.00 44.17           C  
ATOM    110  H   VAL A  31     -30.589  -1.169  22.532  1.00 44.17           H  
ATOM    111  HA  VAL A  31     -28.333   0.565  21.627  1.00 44.17           H  
ATOM    112  HB  VAL A  31     -28.104  -1.167  24.086  1.00 44.17           H  
ATOM    113 HG11 VAL A  31     -25.964  -0.756  22.864  1.00 44.17           H  
ATOM    114 HG12 VAL A  31     -26.320   0.987  22.827  1.00 44.17           H  
ATOM    115 HG13 VAL A  31     -26.008   0.162  24.365  1.00 44.17           H  
ATOM    116 HG21 VAL A  31     -28.018   1.009  25.316  1.00 44.17           H  
ATOM    117 HG22 VAL A  31     -28.496   1.851  23.823  1.00 44.17           H  
ATOM    118 HG23 VAL A  31     -29.606   0.710  24.605  1.00 44.17           H  
ATOM    119  N   ARG A  32     -28.653  -1.488  20.025  1.00 37.93           N  
ATOM    120  CA  ARG A  32     -28.021  -2.231  18.921  1.00 37.93           C  
ATOM    121  C   ARG A  32     -26.682  -1.587  18.524  1.00 37.93           C  
ATOM    122  O   ARG A  32     -26.400  -1.395  17.349  1.00 37.93           O  
ATOM    123  CB  ARG A  32     -28.980  -2.360  17.722  1.00 37.93           C  
ATOM    124  CG  ARG A  32     -29.956  -3.532  17.841  1.00 37.93           C  
ATOM    125  CD  ARG A  32     -30.704  -3.647  16.508  1.00 37.93           C  
ATOM    126  NE  ARG A  32     -31.520  -4.870  16.431  1.00 37.93           N  
ATOM    127  CZ  ARG A  32     -32.126  -5.319  15.346  1.00 37.93           C  
ATOM    128  NH1 ARG A  32     -32.065  -4.681  14.209  1.00 37.93           N1+
ATOM    129  NH2 ARG A  32     -32.814  -6.424  15.385  1.00 37.93           N  
ATOM    130  H   ARG A  32     -29.257  -0.719  19.771  1.00 37.93           H  
ATOM    131  HA  ARG A  32     -27.764  -3.233  19.268  1.00 37.93           H  
ATOM    132  HB2 ARG A  32     -29.525  -1.427  17.582  1.00 37.93           H  
ATOM    133  HB3 ARG A  32     -28.401  -2.545  16.818  1.00 37.93           H  
ATOM    134  HG2 ARG A  32     -29.399  -4.451  18.027  1.00 37.93           H  
ATOM    135  HG3 ARG A  32     -30.659  -3.356  18.656  1.00 37.93           H  
ATOM    136  HD2 ARG A  32     -29.974  -3.659  15.698  1.00 37.93           H  
ATOM    137  HD3 ARG A  32     -31.343  -2.772  16.391  1.00 37.93           H  
ATOM    138  HE  ARG A  32     -31.655  -5.379  17.293  1.00 37.93           H  
ATOM    139 HH11 ARG A  32     -32.550  -5.018  13.390  1.00 37.93           H  
ATOM    140 HH12 ARG A  32     -31.567  -3.803  14.182  1.00 37.93           H  
ATOM    141 HH21 ARG A  32     -32.899  -6.929  16.256  1.00 37.93           H  
ATOM    142 HH22 ARG A  32     -33.289  -6.756  14.558  1.00 37.93           H  
ATOM    143  N   SER A  33     -25.854  -1.286  19.520  1.00 46.57           N  
ATOM    144  CA  SER A  33     -24.445  -0.927  19.330  1.00 46.57           C  
ATOM    145  C   SER A  33     -23.528  -1.656  20.316  1.00 46.57           C  
ATOM    146  O   SER A  33     -22.349  -1.326  20.417  1.00 46.57           O  
ATOM    147  CB  SER A  33     -24.232   0.590  19.366  1.00 46.57           C  
ATOM    148  OG  SER A  33     -25.037   1.224  18.391  1.00 46.57           O  
ATOM    149  H   SER A  33     -26.184  -1.454  20.460  1.00 46.57           H  
ATOM    150  HA  SER A  33     -24.135  -1.261  18.340  1.00 46.57           H  
ATOM    151  HB2 SER A  33     -24.489   0.971  20.354  1.00 46.57           H  
ATOM    152  HB3 SER A  33     -23.185   0.812  19.162  1.00 46.57           H  
ATOM    153  HG  SER A  33     -24.820   2.159  18.358  1.00 46.57           H  
ATOM    154  N   ASN A  34     -24.033  -2.685  21.011  1.00 40.67           N  
ATOM    155  CA  ASN A  34     -23.197  -3.762  21.547  1.00 40.67           C  
ATOM    156  C   ASN A  34     -22.643  -4.587  20.372  1.00 40.67           C  
ATOM    157  O   ASN A  34     -23.172  -5.654  20.096  1.00 40.67           O  
ATOM    158  CB  ASN A  34     -24.016  -4.634  22.530  1.00 40.67           C  
ATOM    159  CG  ASN A  34     -23.875  -4.221  23.978  1.00 40.67           C  
ATOM    160  ND2 ASN A  34     -24.952  -4.202  24.726  1.00 40.67           N  
ATOM    161  OD1 ASN A  34     -22.800  -3.935  24.472  1.00 40.67           O  
ATOM    162  H   ASN A  34     -25.015  -2.898  20.903  1.00 40.67           H  
ATOM    163  HA  ASN A  34     -22.339  -3.342  22.073  1.00 40.67           H  
ATOM    164  HB2 ASN A  34     -23.650  -5.660  22.498  1.00 40.67           H  
ATOM    165  HB3 ASN A  34     -25.065  -4.655  22.234  1.00 40.67           H  
ATOM    166 HD21 ASN A  34     -24.809  -3.947  25.693  1.00 40.67           H  
ATOM    167 HD22 ASN A  34     -25.852  -4.441  24.336  1.00 40.67           H  
ATOM    168  N   ASP A  35     -21.685  -4.017  19.630  1.00 48.37           N  
ATOM    169  CA  ASP A  35     -20.506  -4.694  19.059  1.00 48.37           C  
ATOM    170  C   ASP A  35     -19.589  -3.683  18.320  1.00 48.37           C  
ATOM    171  O   ASP A  35     -19.216  -3.857  17.170  1.00 48.37           O  
ATOM    172  CB  ASP A  35     -20.814  -5.944  18.192  1.00 48.37           C  
ATOM    173  CG  ASP A  35     -19.817  -7.041  18.568  1.00 48.37           C  
ATOM    174  OD1 ASP A  35     -18.616  -6.823  18.304  1.00 48.37           O  
ATOM    175  OD2 ASP A  35     -20.229  -8.025  19.216  1.00 48.37           O1-
ATOM    176  H   ASP A  35     -21.567  -3.027  19.790  1.00 48.37           H  
ATOM    177  HA  ASP A  35     -19.930  -5.052  19.913  1.00 48.37           H  
ATOM    178  HB2 ASP A  35     -20.748  -5.721  17.127  1.00 48.37           H  
ATOM    179  HB3 ASP A  35     -21.823  -6.330  18.338  1.00 48.37           H  
ATOM    180  N   GLN A  36     -19.211  -2.559  18.945  1.00 47.35           N  
ATOM    181  CA  GLN A  36     -18.018  -1.806  18.494  1.00 47.35           C  
ATOM    182  C   GLN A  36     -16.709  -2.406  19.043  1.00 47.35           C  
ATOM    183  O   GLN A  36     -15.639  -1.831  18.872  1.00 47.35           O  
ATOM    184  CB  GLN A  36     -18.144  -0.298  18.763  1.00 47.35           C  
ATOM    185  CG  GLN A  36     -18.992   0.403  17.690  1.00 47.35           C  
ATOM    186  CD  GLN A  36     -18.941   1.927  17.797  1.00 47.35           C  
ATOM    187  NE2 GLN A  36     -19.633   2.635  16.933  1.00 47.35           N  
ATOM    188  OE1 GLN A  36     -18.296   2.520  18.643  1.00 47.35           O  
ATOM    189  H   GLN A  36     -19.596  -2.345  19.854  1.00 47.35           H  
ATOM    190  HA  GLN A  36     -17.922  -1.914  17.414  1.00 47.35           H  
ATOM    191  HB2 GLN A  36     -18.571  -0.128  19.751  1.00 47.35           H  
ATOM    192  HB3 GLN A  36     -17.151   0.152  18.739  1.00 47.35           H  
ATOM    193  HG2 GLN A  36     -18.626   0.126  16.701  1.00 47.35           H  
ATOM    194  HG3 GLN A  36     -20.027   0.075  17.778  1.00 47.35           H  
ATOM    195 HE21 GLN A  36     -20.155   2.184  16.195  1.00 47.35           H  
ATOM    196 HE22 GLN A  36     -19.538   3.637  17.019  1.00 47.35           H  
ATOM    197  N   GLN A  37     -16.771  -3.593  19.655  1.00 49.21           N  
ATOM    198  CA  GLN A  37     -15.601  -4.461  19.808  1.00 49.21           C  
ATOM    199  C   GLN A  37     -15.454  -5.453  18.642  1.00 49.21           C  
ATOM    200  O   GLN A  37     -14.652  -6.383  18.727  1.00 49.21           O  
ATOM    201  CB  GLN A  37     -15.568  -5.117  21.196  1.00 49.21           C  
ATOM    202  CG  GLN A  37     -15.032  -4.137  22.249  1.00 49.21           C  
ATOM    203  CD  GLN A  37     -14.699  -4.853  23.551  1.00 49.21           C  
ATOM    204  NE2 GLN A  37     -15.455  -4.642  24.605  1.00 49.21           N  
ATOM    205  OE1 GLN A  37     -13.755  -5.615  23.654  1.00 49.21           O  
ATOM    206  H   GLN A  37     -17.673  -4.042  19.733  1.00 49.21           H  
ATOM    207  HA  GLN A  37     -14.702  -3.848  19.733  1.00 49.21           H  
ATOM    208  HB2 GLN A  37     -16.561  -5.471  21.474  1.00 49.21           H  
ATOM    209  HB3 GLN A  37     -14.895  -5.974  21.174  1.00 49.21           H  
ATOM    210  HG2 GLN A  37     -15.768  -3.353  22.427  1.00 49.21           H  
ATOM    211  HG3 GLN A  37     -14.115  -3.672  21.887  1.00 49.21           H  
ATOM    212 HE21 GLN A  37     -15.201  -5.166  25.430  1.00 49.21           H  
ATOM    213 HE22 GLN A  37     -16.266  -4.043  24.549  1.00 49.21           H  
ATOM    214  N   LEU A  38     -16.138  -5.209  17.516  1.00 50.88           N  
ATOM    215  CA  LEU A  38     -15.953  -5.944  16.272  1.00 50.88           C  
ATOM    216  C   LEU A  38     -14.603  -5.559  15.613  1.00 50.88           C  
ATOM    217  O   LEU A  38     -14.565  -4.971  14.534  1.00 50.88           O  
ATOM    218  CB  LEU A  38     -17.192  -5.755  15.357  1.00 50.88           C  
ATOM    219  CG  LEU A  38     -17.677  -7.007  14.601  1.00 50.88           C  
ATOM    220  CD1 LEU A  38     -18.750  -7.781  15.361  1.00 50.88           C  
ATOM    221  CD2 LEU A  38     -18.277  -6.648  13.243  1.00 50.88           C  
ATOM    222  H   LEU A  38     -16.891  -4.537  17.539  1.00 50.88           H  
ATOM    223  HA  LEU A  38     -15.921  -6.996  16.556  1.00 50.88           H  
ATOM    224  HB2 LEU A  38     -17.018  -4.934  14.662  1.00 50.88           H  
ATOM    225  HB3 LEU A  38     -18.036  -5.450  15.977  1.00 50.88           H  
ATOM    226  HG  LEU A  38     -16.837  -7.677  14.415  1.00 50.88           H  
ATOM    227 HD11 LEU A  38     -18.324  -8.166  16.288  1.00 50.88           H  
ATOM    228 HD12 LEU A  38     -19.099  -8.629  14.773  1.00 50.88           H  
ATOM    229 HD13 LEU A  38     -19.593  -7.131  15.597  1.00 50.88           H  
ATOM    230 HD21 LEU A  38     -19.152  -6.014  13.390  1.00 50.88           H  
ATOM    231 HD22 LEU A  38     -18.565  -7.556  12.713  1.00 50.88           H  
ATOM    232 HD23 LEU A  38     -17.537  -6.108  12.652  1.00 50.88           H  
ATOM    233  N   HIS A  39     -13.480  -5.957  16.221  1.00 53.66           N  
ATOM    234  CA  HIS A  39     -12.194  -6.130  15.529  1.00 53.66           C  
ATOM    235  C   HIS A  39     -11.940  -7.589  15.057  1.00 53.66           C  
ATOM    236  O   HIS A  39     -10.818  -8.066  15.207  1.00 53.66           O  
ATOM    237  CB  HIS A  39     -11.022  -5.600  16.388  1.00 53.66           C  
ATOM    238  CG  HIS A  39     -10.916  -4.104  16.508  1.00 53.66           C  
ATOM    239  CD2 HIS A  39     -10.326  -3.253  15.610  1.00 53.66           C  
ATOM    240  ND1 HIS A  39     -11.266  -3.357  17.606  1.00 53.66           N  
ATOM    241  CE1 HIS A  39     -10.913  -2.083  17.370  1.00 53.66           C  
ATOM    242  NE2 HIS A  39     -10.337  -1.969  16.165  1.00 53.66           N  
ATOM    243  H   HIS A  39     -13.581  -6.359  17.142  1.00 53.66           H  
ATOM    244  HA  HIS A  39     -12.205  -5.529  14.620  1.00 53.66           H  
ATOM    245  HB2 HIS A  39     -11.078  -6.041  17.383  1.00 53.66           H  
ATOM    246  HB3 HIS A  39     -10.075  -5.914  15.948  1.00 53.66           H  
ATOM    247  HD1 HIS A  39     -11.715  -3.703  18.442  1.00 53.66           H  
ATOM    248  HD2 HIS A  39      -9.893  -3.531  14.660  1.00 53.66           H  
ATOM    249  HE1 HIS A  39     -11.073  -1.258  18.048  1.00 53.66           H  
ATOM    250  N   PRO A  40     -12.888  -8.371  14.488  1.00 63.31           N  
ATOM    251  CA  PRO A  40     -12.533  -9.643  13.870  1.00 63.31           C  
ATOM    252  C   PRO A  40     -12.133  -9.492  12.395  1.00 63.31           C  
ATOM    253  O   PRO A  40     -11.976 -10.507  11.728  1.00 63.31           O  
ATOM    254  CB  PRO A  40     -13.752 -10.542  14.070  1.00 63.31           C  
ATOM    255  CG  PRO A  40     -14.897  -9.559  13.888  1.00 63.31           C  
ATOM    256  CD  PRO A  40     -14.337  -8.274  14.496  1.00 63.31           C  
ATOM    257  HA  PRO A  40     -11.692 -10.107  14.385  1.00 63.31           H  
ATOM    258  HB2 PRO A  40     -13.800 -11.362  13.354  1.00 63.31           H  
ATOM    259  HB3 PRO A  40     -13.758 -10.928  15.089  1.00 63.31           H  
ATOM    260  HG2 PRO A  40     -15.798  -9.893  14.402  1.00 63.31           H  
ATOM    261  HG3 PRO A  40     -15.090  -9.410  12.826  1.00 63.31           H  
ATOM    262  HD2 PRO A  40     -14.672  -7.423  13.904  1.00 63.31           H  
ATOM    263  HD3 PRO A  40     -14.672  -8.226  15.532  1.00 63.31           H  
ATOM    264  N   TYR A  41     -11.990  -8.273  11.855  1.00 78.54           N  
ATOM    265  CA  TYR A  41     -11.524  -8.084  10.479  1.00 78.54           C  
ATOM    266  C   TYR A  41     -10.212  -7.305  10.427  1.00 78.54           C  
ATOM    267  O   TYR A  41     -10.094  -6.218  10.991  1.00 78.54           O  
ATOM    268  CB  TYR A  41     -12.619  -7.473   9.591  1.00 78.54           C  
ATOM    269  CG  TYR A  41     -13.006  -6.030   9.877  1.00 78.54           C  
ATOM    270  CD1 TYR A  41     -14.015  -5.750  10.818  1.00 78.54           C  
ATOM    271  CD2 TYR A  41     -12.363  -4.970   9.203  1.00 78.54           C  
ATOM    272  CE1 TYR A  41     -14.390  -4.420  11.079  1.00 78.54           C  
ATOM    273  CE2 TYR A  41     -12.763  -3.639   9.430  1.00 78.54           C  
ATOM    274  CZ  TYR A  41     -13.773  -3.365  10.375  1.00 78.54           C  
ATOM    275  OH  TYR A  41     -14.159  -2.088  10.602  1.00 78.54           O  
ATOM    276  H   TYR A  41     -12.068  -7.455  12.442  1.00 78.54           H  
ATOM    277  HA  TYR A  41     -11.308  -9.060  10.043  1.00 78.54           H  
ATOM    278  HB2 TYR A  41     -13.510  -8.096   9.665  1.00 78.54           H  
ATOM    279  HB3 TYR A  41     -12.277  -7.539   8.558  1.00 78.54           H  
ATOM    280  HD1 TYR A  41     -14.483  -6.555  11.366  1.00 78.54           H  
ATOM    281  HD2 TYR A  41     -11.527  -5.171   8.549  1.00 78.54           H  
ATOM    282  HE1 TYR A  41     -15.133  -4.207  11.833  1.00 78.54           H  
ATOM    283  HE2 TYR A  41     -12.262  -2.813   8.948  1.00 78.54           H  
ATOM    284  HH  TYR A  41     -14.705  -2.005  11.387  1.00 78.54           H  
ATOM    285  N   ARG A  42      -9.235  -7.851   9.697  1.00 92.00           N  
ATOM    286  CA  ARG A  42      -8.044  -7.112   9.271  1.00 92.00           C  
ATOM    287  C   ARG A  42      -8.257  -6.527   7.881  1.00 92.00           C  
ATOM    288  O   ARG A  42      -9.061  -7.017   7.085  1.00 92.00           O  
ATOM    289  CB  ARG A  42      -6.808  -8.016   9.346  1.00 92.00           C  
ATOM    290  CG  ARG A  42      -6.503  -8.417  10.796  1.00 92.00           C  
ATOM    291  CD  ARG A  42      -5.213  -9.233  10.861  1.00 92.00           C  
ATOM    292  NE  ARG A  42      -4.889  -9.580  12.252  1.00 92.00           N  
ATOM    293  CZ  ARG A  42      -3.948 -10.411  12.652  1.00 92.00           C  
ATOM    294  NH1 ARG A  42      -3.147 -10.999  11.807  1.00 92.00           N1+
ATOM    295  NH2 ARG A  42      -3.789 -10.657  13.921  1.00 92.00           N  
ATOM    296  H   ARG A  42      -9.360  -8.788   9.342  1.00 92.00           H  
ATOM    297  HA  ARG A  42      -7.882  -6.271   9.945  1.00 92.00           H  
ATOM    298  HB2 ARG A  42      -5.956  -7.465   8.950  1.00 92.00           H  
ATOM    299  HB3 ARG A  42      -6.969  -8.911   8.745  1.00 92.00           H  
ATOM    300  HG2 ARG A  42      -6.390  -7.518  11.401  1.00 92.00           H  
ATOM    301  HG3 ARG A  42      -7.322  -9.015  11.195  1.00 92.00           H  
ATOM    302  HD2 ARG A  42      -5.346 -10.138  10.268  1.00 92.00           H  
ATOM    303  HD3 ARG A  42      -4.401  -8.637  10.445  1.00 92.00           H  
ATOM    304  HE  ARG A  42      -5.372  -9.043  12.958  1.00 92.00           H  
ATOM    305 HH11 ARG A  42      -2.417 -11.620  12.125  1.00 92.00           H  
ATOM    306 HH12 ARG A  42      -3.283 -10.799  10.826  1.00 92.00           H  
ATOM    307 HH21 ARG A  42      -3.042 -11.255  14.246  1.00 92.00           H  
ATOM    308 HH22 ARG A  42      -4.357 -10.143  14.579  1.00 92.00           H  
ATOM    309  N   CYS A  43      -7.514  -5.480   7.562  1.00 93.28           N  
ATOM    310  CA  CYS A  43      -7.421  -4.967   6.207  1.00 93.28           C  
ATOM    311  C   CYS A  43      -6.324  -5.729   5.470  1.00 93.28           C  
ATOM    312  O   CYS A  43      -5.162  -5.717   5.875  1.00 93.28           O  
ATOM    313  CB  CYS A  43      -7.166  -3.461   6.250  1.00 93.28           C  
ATOM    314  SG  CYS A  43      -8.411  -2.527   7.176  1.00 93.28           S  
ATOM    315  H   CYS A  43      -6.873  -5.110   8.249  1.00 93.28           H  
ATOM    316  HA  CYS A  43      -8.365  -5.129   5.686  1.00 93.28           H  
ATOM    317  HB2 CYS A  43      -6.197  -3.279   6.715  1.00 93.28           H  
ATOM    318  HB3 CYS A  43      -7.134  -3.079   5.229  1.00 93.28           H  
ATOM    319  N   LYS A  44      -6.682  -6.400   4.378  1.00 94.03           N  
ATOM    320  CA  LYS A  44      -5.717  -7.005   3.469  1.00 94.03           C  
ATOM    321  C   LYS A  44      -5.256  -5.951   2.476  1.00 94.03           C  
ATOM    322  O   LYS A  44      -6.076  -5.425   1.720  1.00 94.03           O  
ATOM    323  CB  LYS A  44      -6.344  -8.209   2.761  1.00 94.03           C  
ATOM    324  CG  LYS A  44      -5.268  -8.959   1.967  1.00 94.03           C  
ATOM    325  CD  LYS A  44      -5.868 -10.107   1.156  1.00 94.03           C  
ATOM    326  CE  LYS A  44      -4.720 -10.752   0.379  1.00 94.03           C  
ATOM    327  NZ  LYS A  44      -5.196 -11.581  -0.748  1.00 94.03           N1+
ATOM    328  H   LYS A  44      -7.639  -6.313   4.067  1.00 94.03           H  
ATOM    329  HA  LYS A  44      -4.856  -7.352   4.040  1.00 94.03           H  
ATOM    330  HB2 LYS A  44      -7.136  -7.873   2.093  1.00 94.03           H  
ATOM    331  HB3 LYS A  44      -6.782  -8.879   3.501  1.00 94.03           H  
ATOM    332  HG2 LYS A  44      -4.523  -9.353   2.659  1.00 94.03           H  
ATOM    333  HG3 LYS A  44      -4.777  -8.273   1.278  1.00 94.03           H  
ATOM    334  HD2 LYS A  44      -6.608  -9.700   0.466  1.00 94.03           H  
ATOM    335  HD3 LYS A  44      -6.337 -10.834   1.819  1.00 94.03           H  
ATOM    336  HE2 LYS A  44      -4.098  -9.950  -0.018  1.00 94.03           H  
ATOM    337  HE3 LYS A  44      -4.089 -11.329   1.055  1.00 94.03           H  
ATOM    338  HZ1 LYS A  44      -5.962 -11.114  -1.211  1.00 94.03           H  
ATOM    339  HZ2 LYS A  44      -5.443 -12.517  -0.460  1.00 94.03           H  
ATOM    340  HZ3 LYS A  44      -4.464 -11.599  -1.444  1.00 94.03           H  
ATOM    341  N   PHE A  45      -3.955  -5.696   2.433  1.00 93.95           N  
ATOM    342  CA  PHE A  45      -3.342  -4.889   1.388  1.00 93.95           C  
ATOM    343  C   PHE A  45      -2.370  -5.728   0.563  1.00 93.95           C  
ATOM    344  O   PHE A  45      -1.627  -6.567   1.074  1.00 93.95           O  
ATOM    345  CB  PHE A  45      -2.706  -3.622   1.963  1.00 93.95           C  
ATOM    346  CG  PHE A  45      -1.368  -3.823   2.633  1.00 93.95           C  
ATOM    347  CD1 PHE A  45      -1.310  -4.158   3.998  1.00 93.95           C  
ATOM    348  CD2 PHE A  45      -0.182  -3.637   1.900  1.00 93.95           C  
ATOM    349  CE1 PHE A  45      -0.065  -4.275   4.636  1.00 93.95           C  
ATOM    350  CE2 PHE A  45       1.061  -3.764   2.539  1.00 93.95           C  
ATOM    351  CZ  PHE A  45       1.121  -4.079   3.907  1.00 93.95           C  
ATOM    352  H   PHE A  45      -3.342  -6.203   3.056  1.00 93.95           H  
ATOM    353  HA  PHE A  45      -4.125  -4.550   0.709  1.00 93.95           H  
ATOM    354  HB2 PHE A  45      -3.386  -3.180   2.692  1.00 93.95           H  
ATOM    355  HB3 PHE A  45      -2.584  -2.901   1.154  1.00 93.95           H  
ATOM    356  HD1 PHE A  45      -2.219  -4.303   4.563  1.00 93.95           H  
ATOM    357  HD2 PHE A  45      -0.224  -3.378   0.852  1.00 93.95           H  
ATOM    358  HE1 PHE A  45      -0.021  -4.509   5.690  1.00 93.95           H  
ATOM    359  HE2 PHE A  45       1.973  -3.587   1.988  1.00 93.95           H  
ATOM    360  HZ  PHE A  45       2.078  -4.151   4.402  1.00 93.95           H  
ATOM    361  N   GLU A  46      -2.385  -5.493  -0.739  1.00 94.27           N  
ATOM    362  CA  GLU A  46      -1.553  -6.181  -1.710  1.00 94.27           C  
ATOM    363  C   GLU A  46      -0.870  -5.153  -2.595  1.00 94.27           C  
ATOM    364  O   GLU A  46      -1.514  -4.246  -3.117  1.00 94.27           O  
ATOM    365  CB  GLU A  46      -2.408  -7.140  -2.541  1.00 94.27           C  
ATOM    366  CG  GLU A  46      -2.819  -8.371  -1.730  1.00 94.27           C  
ATOM    367  CD  GLU A  46      -3.922  -9.152  -2.429  1.00 94.27           C  
ATOM    368  OE1 GLU A  46      -3.782 -10.360  -2.722  1.00 94.27           O  
ATOM    369  OE2 GLU A  46      -5.009  -8.591  -2.673  1.00 94.27           O1-
ATOM    370  H   GLU A  46      -3.076  -4.848  -1.096  1.00 94.27           H  
ATOM    371  HA  GLU A  46      -0.786  -6.759  -1.194  1.00 94.27           H  
ATOM    372  HB2 GLU A  46      -1.848  -7.469  -3.416  1.00 94.27           H  
ATOM    373  HB3 GLU A  46      -3.295  -6.608  -2.884  1.00 94.27           H  
ATOM    374  HG2 GLU A  46      -1.942  -9.003  -1.593  1.00 94.27           H  
ATOM    375  HG3 GLU A  46      -3.190  -8.075  -0.748  1.00 94.27           H  
ATOM    376  N   VAL A  47       0.435  -5.304  -2.777  1.00 93.78           N  
ATOM    377  CA  VAL A  47       1.252  -4.483  -3.664  1.00 93.78           C  
ATOM    378  C   VAL A  47       1.415  -5.253  -4.961  1.00 93.78           C  
ATOM    379  O   VAL A  47       1.996  -6.338  -4.981  1.00 93.78           O  
ATOM    380  CB  VAL A  47       2.611  -4.174  -3.022  1.00 93.78           C  
ATOM    381  CG1 VAL A  47       3.446  -3.255  -3.914  1.00 93.78           C  
ATOM    382  CG2 VAL A  47       2.452  -3.498  -1.656  1.00 93.78           C  
ATOM    383  H   VAL A  47       0.878  -6.096  -2.334  1.00 93.78           H  
ATOM    384  HA  VAL A  47       0.746  -3.539  -3.867  1.00 93.78           H  
ATOM    385  HB  VAL A  47       3.159  -5.107  -2.887  1.00 93.78           H  
ATOM    386 HG11 VAL A  47       3.672  -3.762  -4.853  1.00 93.78           H  
ATOM    387 HG12 VAL A  47       4.389  -3.038  -3.414  1.00 93.78           H  
ATOM    388 HG13 VAL A  47       2.912  -2.326  -4.112  1.00 93.78           H  
ATOM    389 HG21 VAL A  47       1.954  -2.534  -1.766  1.00 93.78           H  
ATOM    390 HG22 VAL A  47       1.870  -4.126  -0.981  1.00 93.78           H  
ATOM    391 HG23 VAL A  47       3.435  -3.360  -1.207  1.00 93.78           H  
ATOM    392  N   LEU A  48       0.885  -4.706  -6.048  1.00 93.15           N  
ATOM    393  CA  LEU A  48       0.872  -5.349  -7.353  1.00 93.15           C  
ATOM    394  C   LEU A  48       1.618  -4.498  -8.371  1.00 93.15           C  
ATOM    395  O   LEU A  48       1.682  -3.273  -8.271  1.00 93.15           O  
ATOM    396  CB  LEU A  48      -0.567  -5.616  -7.820  1.00 93.15           C  
ATOM    397  CG  LEU A  48      -1.401  -6.465  -6.842  1.00 93.15           C  
ATOM    398  CD1 LEU A  48      -2.354  -5.582  -6.039  1.00 93.15           C  
ATOM    399  CD2 LEU A  48      -2.251  -7.495  -7.587  1.00 93.15           C  
ATOM    400  H   LEU A  48       0.442  -3.801  -5.971  1.00 93.15           H  
ATOM    401  HA  LEU A  48       1.383  -6.310  -7.295  1.00 93.15           H  
ATOM    402  HB2 LEU A  48      -0.513  -6.128  -8.781  1.00 93.15           H  
ATOM    403  HB3 LEU A  48      -1.058  -4.657  -7.985  1.00 93.15           H  
ATOM    404  HG  LEU A  48      -0.746  -7.001  -6.156  1.00 93.15           H  
ATOM    405 HD11 LEU A  48      -3.102  -5.134  -6.694  1.00 93.15           H  
ATOM    406 HD12 LEU A  48      -2.844  -6.185  -5.275  1.00 93.15           H  
ATOM    407 HD13 LEU A  48      -1.793  -4.784  -5.554  1.00 93.15           H  
ATOM    408 HD21 LEU A  48      -2.840  -8.069  -6.871  1.00 93.15           H  
ATOM    409 HD22 LEU A  48      -2.912  -6.997  -8.297  1.00 93.15           H  
ATOM    410 HD23 LEU A  48      -1.597  -8.182  -8.123  1.00 93.15           H  
ATOM    411  N   HIS A  49       2.128  -5.169  -9.391  1.00 90.94           N  
ATOM    412  CA  HIS A  49       2.695  -4.551 -10.576  1.00 90.94           C  
ATOM    413  C   HIS A  49       1.860  -4.978 -11.785  1.00 90.94           C  
ATOM    414  O   HIS A  49       1.480  -6.141 -11.873  1.00 90.94           O  
ATOM    415  CB  HIS A  49       4.141  -5.008 -10.681  1.00 90.94           C  
ATOM    416  CG  HIS A  49       4.906  -4.428 -11.829  1.00 90.94           C  
ATOM    417  CD2 HIS A  49       5.388  -3.154 -11.934  1.00 90.94           C  
ATOM    418  ND1 HIS A  49       5.370  -5.132 -12.907  1.00 90.94           N  
ATOM    419  CE1 HIS A  49       6.162  -4.314 -13.613  1.00 90.94           C  
ATOM    420  NE2 HIS A  49       6.176  -3.082 -13.088  1.00 90.94           N  
ATOM    421  H   HIS A  49       1.987  -6.169  -9.423  1.00 90.94           H  
ATOM    422  HA  HIS A  49       2.674  -3.466 -10.481  1.00 90.94           H  
ATOM    423  HB2 HIS A  49       4.120  -6.092 -10.798  1.00 90.94           H  
ATOM    424  HB3 HIS A  49       4.668  -4.770  -9.757  1.00 90.94           H  
ATOM    425  HD1 HIS A  49       5.312  -6.135 -13.013  1.00 90.94           H  
ATOM    426  HD2 HIS A  49       5.196  -2.352 -11.237  1.00 90.94           H  
ATOM    427  HE1 HIS A  49       6.747  -4.618 -14.469  1.00 90.94           H  
ATOM    428  N   ILE A  50       1.577  -4.082 -12.735  1.00 88.13           N  
ATOM    429  CA  ILE A  50       0.637  -4.371 -13.843  1.00 88.13           C  
ATOM    430  C   ILE A  50       1.016  -5.571 -14.710  1.00 88.13           C  
ATOM    431  O   ILE A  50       0.150  -6.134 -15.372  1.00 88.13           O  
ATOM    432  CB  ILE A  50       0.453  -3.166 -14.783  1.00 88.13           C  
ATOM    433  CG1 ILE A  50       1.754  -2.844 -15.549  1.00 88.13           C  
ATOM    434  CG2 ILE A  50      -0.150  -1.980 -14.032  1.00 88.13           C  
ATOM    435  CD1 ILE A  50       1.677  -1.618 -16.457  1.00 88.13           C  
ATOM    436  H   ILE A  50       1.909  -3.137 -12.606  1.00 88.13           H  
ATOM    437  HA  ILE A  50      -0.333  -4.619 -13.411  1.00 88.13           H  
ATOM    438  HB  ILE A  50      -0.287  -3.454 -15.530  1.00 88.13           H  
ATOM    439 HG12 ILE A  50       1.988  -3.682 -16.206  1.00 88.13           H  
ATOM    440 HG13 ILE A  50       2.575  -2.744 -14.840  1.00 88.13           H  
ATOM    441 HG21 ILE A  50      -1.008  -2.305 -13.444  1.00 88.13           H  
ATOM    442 HG22 ILE A  50       0.588  -1.515 -13.379  1.00 88.13           H  
ATOM    443 HG23 ILE A  50      -0.510  -1.261 -14.769  1.00 88.13           H  
ATOM    444 HD11 ILE A  50       2.633  -1.470 -16.958  1.00 88.13           H  
ATOM    445 HD12 ILE A  50       0.904  -1.769 -17.211  1.00 88.13           H  
ATOM    446 HD13 ILE A  50       1.434  -0.730 -15.874  1.00 88.13           H  
ATOM    447  N   TRP A  51       2.302  -5.917 -14.748  1.00 87.53           N  
ATOM    448  CA  TRP A  51       2.820  -7.008 -15.568  1.00 87.53           C  
ATOM    449  C   TRP A  51       2.792  -8.360 -14.848  1.00 87.53           C  
ATOM    450  O   TRP A  51       3.084  -9.373 -15.476  1.00 87.53           O  
ATOM    451  CB  TRP A  51       4.224  -6.638 -16.058  1.00 87.53           C  
ATOM    452  CG  TRP A  51       4.282  -5.432 -16.951  1.00 87.53           C  
ATOM    453  CD1 TRP A  51       4.695  -4.186 -16.620  1.00 87.53           C  
ATOM    454  CD2 TRP A  51       3.830  -5.329 -18.334  1.00 87.53           C  
ATOM    455  CE2 TRP A  51       4.048  -3.993 -18.787  1.00 87.53           C  
ATOM    456  CE3 TRP A  51       3.227  -6.224 -19.243  1.00 87.53           C  
ATOM    457  NE1 TRP A  51       4.597  -3.345 -17.706  1.00 87.53           N  
ATOM    458  CZ2 TRP A  51       3.702  -3.566 -20.074  1.00 87.53           C  
ATOM    459  CZ3 TRP A  51       2.869  -5.806 -20.539  1.00 87.53           C  
ATOM    460  CH2 TRP A  51       3.107  -4.483 -20.956  1.00 87.53           C  
ATOM    461  H   TRP A  51       2.947  -5.393 -14.175  1.00 87.53           H  
ATOM    462  HA  TRP A  51       2.184  -7.125 -16.445  1.00 87.53           H  
ATOM    463  HB2 TRP A  51       4.882  -6.491 -15.201  1.00 87.53           H  
ATOM    464  HB3 TRP A  51       4.622  -7.480 -16.625  1.00 87.53           H  
ATOM    465  HD1 TRP A  51       5.015  -3.864 -15.640  1.00 87.53           H  
ATOM    466  HE1 TRP A  51       4.811  -2.359 -17.673  1.00 87.53           H  
ATOM    467  HE3 TRP A  51       3.040  -7.241 -18.932  1.00 87.53           H  
ATOM    468  HZ2 TRP A  51       3.876  -2.544 -20.376  1.00 87.53           H  
ATOM    469  HZ3 TRP A  51       2.411  -6.510 -21.217  1.00 87.53           H  
ATOM    470  HH2 TRP A  51       2.828  -4.170 -21.951  1.00 87.53           H  
ATOM    471  N   TYR A  52       2.448  -8.388 -13.556  1.00 86.18           N  
ATOM    472  CA  TYR A  52       2.375  -9.609 -12.760  1.00 86.18           C  
ATOM    473  C   TYR A  52       0.932  -9.900 -12.350  1.00 86.18           C  
ATOM    474  O   TYR A  52       0.159  -9.004 -12.012  1.00 86.18           O  
ATOM    475  CB  TYR A  52       3.322  -9.527 -11.552  1.00 86.18           C  
ATOM    476  CG  TYR A  52       4.776  -9.243 -11.901  1.00 86.18           C  
ATOM    477  CD1 TYR A  52       5.421  -9.942 -12.941  1.00 86.18           C  
ATOM    478  CD2 TYR A  52       5.499  -8.288 -11.163  1.00 86.18           C  
ATOM    479  CE1 TYR A  52       6.759  -9.650 -13.271  1.00 86.18           C  
ATOM    480  CE2 TYR A  52       6.825  -7.965 -11.507  1.00 86.18           C  
ATOM    481  CZ  TYR A  52       7.459  -8.654 -12.562  1.00 86.18           C  
ATOM    482  OH  TYR A  52       8.749  -8.369 -12.876  1.00 86.18           O  
ATOM    483  H   TYR A  52       2.107  -7.546 -13.116  1.00 86.18           H  
ATOM    484  HA  TYR A  52       2.701 -10.453 -13.368  1.00 86.18           H  
ATOM    485  HB2 TYR A  52       3.280 -10.472 -11.010  1.00 86.18           H  
ATOM    486  HB3 TYR A  52       2.955  -8.750 -10.881  1.00 86.18           H  
ATOM    487  HD1 TYR A  52       4.896 -10.707 -13.493  1.00 86.18           H  
ATOM    488  HD2 TYR A  52       5.053  -7.854 -10.281  1.00 86.18           H  
ATOM    489  HE1 TYR A  52       7.257 -10.192 -14.061  1.00 86.18           H  
ATOM    490  HE2 TYR A  52       7.368  -7.238 -10.922  1.00 86.18           H  
ATOM    491  HH  TYR A  52       9.151  -7.818 -12.200  1.00 86.18           H  
ATOM    492  N   THR A  53       0.567 -11.178 -12.397  1.00 84.34           N  
ATOM    493  CA  THR A  53      -0.739 -11.668 -11.938  1.00 84.34           C  
ATOM    494  C   THR A  53      -0.786 -11.820 -10.424  1.00 84.34           C  
ATOM    495  O   THR A  53      -1.847 -11.670  -9.821  1.00 84.34           O  
ATOM    496  CB  THR A  53      -1.047 -13.023 -12.586  1.00 84.34           C  
ATOM    497  CG2 THR A  53      -1.331 -12.855 -14.079  1.00 84.34           C  
ATOM    498  OG1 THR A  53       0.066 -13.886 -12.482  1.00 84.34           O  
ATOM    499  H   THR A  53       1.223 -11.875 -12.717  1.00 84.34           H  
ATOM    500  HA  THR A  53      -1.519 -10.958 -12.215  1.00 84.34           H  
ATOM    501  HB  THR A  53      -1.915 -13.478 -12.108  1.00 84.34           H  
ATOM    502  HG1 THR A  53       0.029 -14.364 -11.650  1.00 84.34           H  
ATOM    503 HG21 THR A  53      -1.574 -13.827 -14.508  1.00 84.34           H  
ATOM    504 HG22 THR A  53      -2.178 -12.183 -14.220  1.00 84.34           H  
ATOM    505 HG23 THR A  53      -0.457 -12.452 -14.590  1.00 84.34           H  
ATOM    506  N   GLU A  54       0.361 -12.110  -9.817  1.00 90.01           N  
ATOM    507  CA  GLU A  54       0.500 -12.304  -8.382  1.00 90.01           C  
ATOM    508  C   GLU A  54       0.968 -11.012  -7.696  1.00 90.01           C  
ATOM    509  O   GLU A  54       1.763 -10.255  -8.268  1.00 90.01           O  
ATOM    510  CB  GLU A  54       1.432 -13.484  -8.088  1.00 90.01           C  
ATOM    511  CG  GLU A  54       0.810 -14.790  -8.601  1.00 90.01           C  
ATOM    512  CD  GLU A  54       1.671 -15.997  -8.230  1.00 90.01           C  
ATOM    513  OE1 GLU A  54       1.247 -16.739  -7.318  1.00 90.01           O  
ATOM    514  OE2 GLU A  54       2.721 -16.163  -8.888  1.00 90.01           O1-
ATOM    515  H   GLU A  54       1.202 -12.193 -10.371  1.00 90.01           H  
ATOM    516  HA  GLU A  54      -0.478 -12.581  -7.989  1.00 90.01           H  
ATOM    517  HB2 GLU A  54       1.575 -13.560  -7.010  1.00 90.01           H  
ATOM    518  HB3 GLU A  54       2.398 -13.316  -8.563  1.00 90.01           H  
ATOM    519  HG2 GLU A  54       0.701 -14.746  -9.685  1.00 90.01           H  
ATOM    520  HG3 GLU A  54      -0.187 -14.899  -8.174  1.00 90.01           H  
ATOM    521  N   PRO A  55       0.482 -10.735  -6.473  1.00 91.04           N  
ATOM    522  CA  PRO A  55       1.017  -9.661  -5.652  1.00 91.04           C  
ATOM    523  C   PRO A  55       2.505  -9.873  -5.376  1.00 91.04           C  
ATOM    524  O   PRO A  55       2.935 -10.969  -5.034  1.00 91.04           O  
ATOM    525  CB  PRO A  55       0.215  -9.675  -4.347  1.00 91.04           C  
ATOM    526  CG  PRO A  55      -1.056 -10.445  -4.698  1.00 91.04           C  
ATOM    527  CD  PRO A  55      -0.591 -11.421  -5.772  1.00 91.04           C  
ATOM    528  HA  PRO A  55       0.866  -8.712  -6.167  1.00 91.04           H  
ATOM    529  HB2 PRO A  55      -0.001  -8.663  -4.004  1.00 91.04           H  
ATOM    530  HB3 PRO A  55       0.756 -10.222  -3.575  1.00 91.04           H  
ATOM    531  HG2 PRO A  55      -1.795  -9.762  -5.115  1.00 91.04           H  
ATOM    532  HG3 PRO A  55      -1.457 -10.970  -3.831  1.00 91.04           H  
ATOM    533  HD2 PRO A  55      -1.428 -11.653  -6.430  1.00 91.04           H  
ATOM    534  HD3 PRO A  55      -0.200 -12.327  -5.311  1.00 91.04           H  
ATOM    535  N   PHE A  56       3.278  -8.794  -5.448  1.00 90.34           N  
ATOM    536  CA  PHE A  56       4.664  -8.781  -4.984  1.00 90.34           C  
ATOM    537  C   PHE A  56       4.744  -8.882  -3.458  1.00 90.34           C  
ATOM    538  O   PHE A  56       5.637  -9.514  -2.907  1.00 90.34           O  
ATOM    539  CB  PHE A  56       5.288  -7.470  -5.451  1.00 90.34           C  
ATOM    540  CG  PHE A  56       6.740  -7.302  -5.060  1.00 90.34           C  
ATOM    541  CD1 PHE A  56       7.091  -6.561  -3.915  1.00 90.34           C  
ATOM    542  CD2 PHE A  56       7.741  -7.910  -5.838  1.00 90.34           C  
ATOM    543  CE1 PHE A  56       8.443  -6.428  -3.552  1.00 90.34           C  
ATOM    544  CE2 PHE A  56       9.092  -7.770  -5.478  1.00 90.34           C  
ATOM    545  CZ  PHE A  56       9.443  -7.030  -4.336  1.00 90.34           C  
ATOM    546  H   PHE A  56       2.839  -7.909  -5.657  1.00 90.34           H  
ATOM    547  HA  PHE A  56       5.208  -9.625  -5.409  1.00 90.34           H  
ATOM    548  HB2 PHE A  56       4.714  -6.646  -5.028  1.00 90.34           H  
ATOM    549  HB3 PHE A  56       5.211  -7.416  -6.537  1.00 90.34           H  
ATOM    550  HD1 PHE A  56       6.326  -6.111  -3.299  1.00 90.34           H  
ATOM    551  HD2 PHE A  56       7.472  -8.502  -6.700  1.00 90.34           H  
ATOM    552  HE1 PHE A  56       8.712  -5.876  -2.663  1.00 90.34           H  
ATOM    553  HE2 PHE A  56       9.863  -8.249  -6.063  1.00 90.34           H  
ATOM    554  HZ  PHE A  56      10.481  -6.936  -4.052  1.00 90.34           H  
ATOM    555  N   LEU A  57       3.790  -8.246  -2.779  1.00 91.35           N  
ATOM    556  CA  LEU A  57       3.630  -8.306  -1.336  1.00 91.35           C  
ATOM    557  C   LEU A  57       2.141  -8.389  -1.019  1.00 91.35           C  
ATOM    558  O   LEU A  57       1.333  -7.692  -1.629  1.00 91.35           O  
ATOM    559  CB  LEU A  57       4.355  -7.101  -0.708  1.00 91.35           C  
ATOM    560  CG  LEU A  57       4.237  -7.005   0.824  1.00 91.35           C  
ATOM    561  CD1 LEU A  57       5.523  -6.432   1.419  1.00 91.35           C  
ATOM    562  CD2 LEU A  57       3.092  -6.081   1.240  1.00 91.35           C  
ATOM    563  H   LEU A  57       3.080  -7.760  -3.308  1.00 91.35           H  
ATOM    564  HA  LEU A  57       4.103  -9.216  -0.966  1.00 91.35           H  
ATOM    565  HB2 LEU A  57       5.409  -7.197  -0.971  1.00 91.35           H  
ATOM    566  HB3 LEU A  57       3.996  -6.173  -1.153  1.00 91.35           H  
ATOM    567  HG  LEU A  57       4.076  -7.997   1.246  1.00 91.35           H  
ATOM    568 HD11 LEU A  57       5.430  -6.357   2.502  1.00 91.35           H  
ATOM    569 HD12 LEU A  57       6.359  -7.093   1.192  1.00 91.35           H  
ATOM    570 HD13 LEU A  57       5.726  -5.444   1.006  1.00 91.35           H  
ATOM    571 HD21 LEU A  57       3.025  -6.052   2.328  1.00 91.35           H  
ATOM    572 HD22 LEU A  57       3.283  -5.074   0.868  1.00 91.35           H  
ATOM    573 HD23 LEU A  57       2.139  -6.436   0.847  1.00 91.35           H  
ATOM    574  N   SER A  58       1.783  -9.233  -0.060  1.00 93.61           N  
ATOM    575  CA  SER A  58       0.435  -9.348   0.488  1.00 93.61           C  
ATOM    576  C   SER A  58       0.559  -9.395   1.998  1.00 93.61           C  
ATOM    577  O   SER A  58       1.288 -10.236   2.521  1.00 93.61           O  
ATOM    578  CB  SER A  58      -0.250 -10.617  -0.030  1.00 93.61           C  
ATOM    579  OG  SER A  58      -1.512 -10.797   0.594  1.00 93.61           O  
ATOM    580  H   SER A  58       2.504  -9.773   0.397  1.00 93.61           H  
ATOM    581  HA  SER A  58      -0.169  -8.485   0.206  1.00 93.61           H  
ATOM    582  HB2 SER A  58      -0.380 -10.543  -1.109  1.00 93.61           H  
ATOM    583  HB3 SER A  58       0.378 -11.483   0.182  1.00 93.61           H  
ATOM    584  HG  SER A  58      -1.342 -11.049   1.504  1.00 93.61           H  
ATOM    585  N   SER A  59      -0.152  -8.522   2.700  1.00 93.29           N  
ATOM    586  CA  SER A  59      -0.134  -8.502   4.157  1.00 93.29           C  
ATOM    587  C   SER A  59      -1.478  -8.058   4.723  1.00 93.29           C  
ATOM    588  O   SER A  59      -2.336  -7.523   4.016  1.00 93.29           O  
ATOM    589  CB  SER A  59       1.022  -7.627   4.645  1.00 93.29           C  
ATOM    590  OG  SER A  59       1.205  -7.798   6.035  1.00 93.29           O  
ATOM    591  H   SER A  59      -0.742  -7.854   2.225  1.00 93.29           H  
ATOM    592  HA  SER A  59       0.049  -9.512   4.525  1.00 93.29           H  
ATOM    593  HB2 SER A  59       1.939  -7.919   4.134  1.00 93.29           H  
ATOM    594  HB3 SER A  59       0.807  -6.584   4.412  1.00 93.29           H  
ATOM    595  HG  SER A  59       1.839  -7.154   6.359  1.00 93.29           H  
ATOM    596  N   PHE A  60      -1.656  -8.326   6.010  1.00 92.81           N  
ATOM    597  CA  PHE A  60      -2.806  -7.902   6.787  1.00 92.81           C  
ATOM    598  C   PHE A  60      -2.358  -6.869   7.807  1.00 92.81           C  
ATOM    599  O   PHE A  60      -1.305  -7.013   8.426  1.00 92.81           O  
ATOM    600  CB  PHE A  60      -3.468  -9.100   7.465  1.00 92.81           C  
ATOM    601  CG  PHE A  60      -4.126 -10.057   6.498  1.00 92.81           C  
ATOM    602  CD1 PHE A  60      -5.471  -9.873   6.132  1.00 92.81           C  
ATOM    603  CD2 PHE A  60      -3.399 -11.144   5.979  1.00 92.81           C  
ATOM    604  CE1 PHE A  60      -6.095 -10.795   5.275  1.00 92.81           C  
ATOM    605  CE2 PHE A  60      -4.020 -12.056   5.110  1.00 92.81           C  
ATOM    606  CZ  PHE A  60      -5.372 -11.886   4.765  1.00 92.81           C  
ATOM    607  H   PHE A  60      -0.843  -8.625   6.529  1.00 92.81           H  
ATOM    608  HA  PHE A  60      -3.543  -7.441   6.130  1.00 92.81           H  
ATOM    609  HB2 PHE A  60      -4.232  -8.730   8.149  1.00 92.81           H  
ATOM    610  HB3 PHE A  60      -2.727  -9.634   8.060  1.00 92.81           H  
ATOM    611  HD1 PHE A  60      -6.040  -9.048   6.535  1.00 92.81           H  
ATOM    612  HD2 PHE A  60      -2.367 -11.289   6.264  1.00 92.81           H  
ATOM    613  HE1 PHE A  60      -7.143 -10.684   5.042  1.00 92.81           H  
ATOM    614  HE2 PHE A  60      -3.470 -12.909   4.740  1.00 92.81           H  
ATOM    615  HZ  PHE A  60      -5.869 -12.616   4.143  1.00 92.81           H  
ATOM    616  N   ILE A  61      -3.176  -5.846   7.987  1.00 91.50           N  
ATOM    617  CA  ILE A  61      -2.942  -4.775   8.943  1.00 91.50           C  
ATOM    618  C   ILE A  61      -4.248  -4.445   9.650  1.00 91.50           C  
ATOM    619  O   ILE A  61      -5.329  -4.583   9.070  1.00 91.50           O  
ATOM    620  CB  ILE A  61      -2.304  -3.574   8.222  1.00 91.50           C  
ATOM    621  CG1 ILE A  61      -1.756  -2.559   9.240  1.00 91.50           C  
ATOM    622  CG2 ILE A  61      -3.258  -2.923   7.212  1.00 91.50           C  
ATOM    623  CD1 ILE A  61      -0.986  -1.395   8.607  1.00 91.50           C  
ATOM    624  H   ILE A  61      -4.015  -5.783   7.428  1.00 91.50           H  
ATOM    625  HA  ILE A  61      -2.243  -5.126   9.701  1.00 91.50           H  
ATOM    626  HB  ILE A  61      -1.449  -3.956   7.664  1.00 91.50           H  
ATOM    627 HG12 ILE A  61      -2.582  -2.162   9.830  1.00 91.50           H  
ATOM    628 HG13 ILE A  61      -1.079  -3.078   9.918  1.00 91.50           H  
ATOM    629 HG21 ILE A  61      -3.994  -2.305   7.727  1.00 91.50           H  
ATOM    630 HG22 ILE A  61      -3.770  -3.676   6.614  1.00 91.50           H  
ATOM    631 HG23 ILE A  61      -2.656  -2.314   6.538  1.00 91.50           H  
ATOM    632 HD11 ILE A  61      -1.660  -0.749   8.046  1.00 91.50           H  
ATOM    633 HD12 ILE A  61      -0.206  -1.781   7.950  1.00 91.50           H  
ATOM    634 HD13 ILE A  61      -0.515  -0.808   9.396  1.00 91.50           H  
ATOM    635  N   ASP A  62      -4.154  -4.045  10.910  1.00 91.31           N  
ATOM    636  CA  ASP A  62      -5.331  -3.625  11.654  1.00 91.31           C  
ATOM    637  C   ASP A  62      -5.907  -2.325  11.056  1.00 91.31           C  
ATOM    638  O   ASP A  62      -5.151  -1.488  10.545  1.00 91.31           O  
ATOM    639  CB  ASP A  62      -5.008  -3.519  13.149  1.00 91.31           C  
ATOM    640  CG  ASP A  62      -4.566  -4.871  13.727  1.00 91.31           C  
ATOM    641  OD1 ASP A  62      -5.209  -5.901  13.407  1.00 91.31           O  
ATOM    642  OD2 ASP A  62      -3.545  -4.884  14.448  1.00 91.31           O1-
ATOM    643  H   ASP A  62      -3.254  -3.967  11.362  1.00 91.31           H  
ATOM    644  HA  ASP A  62      -6.068  -4.421  11.550  1.00 91.31           H  
ATOM    645  HB2 ASP A  62      -5.900  -3.186  13.681  1.00 91.31           H  
ATOM    646  HB3 ASP A  62      -4.225  -2.776  13.297  1.00 91.31           H  
ATOM    647  N   PRO A  63      -7.239  -2.141  11.070  1.00 91.35           N  
ATOM    648  CA  PRO A  63      -7.858  -0.907  10.596  1.00 91.35           C  
ATOM    649  C   PRO A  63      -7.342   0.328  11.357  1.00 91.35           C  
ATOM    650  O   PRO A  63      -7.033   0.260  12.547  1.00 91.35           O  
ATOM    651  CB  PRO A  63      -9.367  -1.111  10.767  1.00 91.35           C  
ATOM    652  CG  PRO A  63      -9.548  -2.626  10.846  1.00 91.35           C  
ATOM    653  CD  PRO A  63      -8.253  -3.100  11.491  1.00 91.35           C  
ATOM    654  HA  PRO A  63      -7.632  -0.792   9.535  1.00 91.35           H  
ATOM    655  HB2 PRO A  63      -9.918  -0.702   9.920  1.00 91.35           H  
ATOM    656  HB3 PRO A  63      -9.704  -0.662  11.701  1.00 91.35           H  
ATOM    657  HG2 PRO A  63     -10.418  -2.901  11.442  1.00 91.35           H  
ATOM    658  HG3 PRO A  63      -9.628  -3.042   9.842  1.00 91.35           H  
ATOM    659  HD2 PRO A  63      -8.037  -4.112  11.149  1.00 91.35           H  
ATOM    660  HD3 PRO A  63      -8.346  -3.076  12.577  1.00 91.35           H  
ATOM    661  N   GLY A  64      -7.261   1.478  10.684  1.00 90.88           N  
ATOM    662  CA  GLY A  64      -6.781   2.727  11.296  1.00 90.88           C  
ATOM    663  C   GLY A  64      -5.257   2.832  11.453  1.00 90.88           C  
ATOM    664  O   GLY A  64      -4.785   3.695  12.194  1.00 90.88           O  
ATOM    665  H   GLY A  64      -7.516   1.493   9.707  1.00 90.88           H  
ATOM    666  HA2 GLY A  64      -7.226   2.834  12.285  1.00 90.88           H  
ATOM    667  HA3 GLY A  64      -7.110   3.567  10.685  1.00 90.88           H  
ATOM    668  N   GLN A  65      -4.485   1.959  10.803  1.00 93.58           N  
ATOM    669  CA  GLN A  65      -3.023   1.931  10.879  1.00 93.58           C  
ATOM    670  C   GLN A  65      -2.348   2.446   9.600  1.00 93.58           C  
ATOM    671  O   GLN A  65      -2.935   2.500   8.517  1.00 93.58           O  
ATOM    672  CB  GLN A  65      -2.546   0.508  11.194  1.00 93.58           C  
ATOM    673  CG  GLN A  65      -3.016  -0.044  12.547  1.00 93.58           C  
ATOM    674  CD  GLN A  65      -2.531   0.807  13.711  1.00 93.58           C  
ATOM    675  NE2 GLN A  65      -3.425   1.426  14.447  1.00 93.58           N  
ATOM    676  OE1 GLN A  65      -1.345   0.973  13.947  1.00 93.58           O  
ATOM    677  H   GLN A  65      -4.939   1.284  10.204  1.00 93.58           H  
ATOM    678  HA  GLN A  65      -2.693   2.580  11.690  1.00 93.58           H  
ATOM    679  HB2 GLN A  65      -1.457   0.482  11.181  1.00 93.58           H  
ATOM    680  HB3 GLN A  65      -2.914  -0.140  10.399  1.00 93.58           H  
ATOM    681  HG2 GLN A  65      -2.624  -1.054  12.672  1.00 93.58           H  
ATOM    682  HG3 GLN A  65      -4.104  -0.104  12.564  1.00 93.58           H  
ATOM    683 HE21 GLN A  65      -3.076   2.016  15.189  1.00 93.58           H  
ATOM    684 HE22 GLN A  65      -4.407   1.331  14.229  1.00 93.58           H  
ATOM    685  N   ARG A  66      -1.061   2.780   9.724  1.00 93.59           N  
ATOM    686  CA  ARG A  66      -0.181   3.116   8.601  1.00 93.59           C  
ATOM    687  C   ARG A  66       0.615   1.892   8.161  1.00 93.59           C  
ATOM    688  O   ARG A  66       1.232   1.232   8.990  1.00 93.59           O  
ATOM    689  CB  ARG A  66       0.734   4.276   9.008  1.00 93.59           C  
ATOM    690  CG  ARG A  66       1.730   4.645   7.895  1.00 93.59           C  
ATOM    691  CD  ARG A  66       2.521   5.903   8.252  1.00 93.59           C  
ATOM    692  NE  ARG A  66       1.640   7.077   8.194  1.00 93.59           N  
ATOM    693  CZ  ARG A  66       1.922   8.319   8.494  1.00 93.59           C  
ATOM    694  NH1 ARG A  66       3.103   8.661   8.938  1.00 93.59           N1+
ATOM    695  NH2 ARG A  66       0.995   9.219   8.332  1.00 93.59           N  
ATOM    696  H   ARG A  66      -0.635   2.656  10.632  1.00 93.59           H  
ATOM    697  HA  ARG A  66      -0.787   3.446   7.758  1.00 93.59           H  
ATOM    698  HB2 ARG A  66       0.108   5.136   9.249  1.00 93.59           H  
ATOM    699  HB3 ARG A  66       1.293   4.000   9.902  1.00 93.59           H  
ATOM    700  HG2 ARG A  66       2.439   3.829   7.755  1.00 93.59           H  
ATOM    701  HG3 ARG A  66       1.197   4.810   6.959  1.00 93.59           H  
ATOM    702  HD2 ARG A  66       3.334   6.017   7.535  1.00 93.59           H  
ATOM    703  HD3 ARG A  66       2.946   5.787   9.249  1.00 93.59           H  
ATOM    704  HE  ARG A  66       0.677   6.902   7.946  1.00 93.59           H  
ATOM    705 HH11 ARG A  66       3.782   7.924   9.067  1.00 93.59           H  
ATOM    706 HH12 ARG A  66       3.303   9.614   9.206  1.00 93.59           H  
ATOM    707 HH21 ARG A  66       1.120  10.182   8.611  1.00 93.59           H  
ATOM    708 HH22 ARG A  66       0.104   8.909   7.972  1.00 93.59           H  
ATOM    709  N   ALA A  67       0.668   1.644   6.855  1.00 93.24           N  
ATOM    710  CA  ALA A  67       1.573   0.664   6.262  1.00 93.24           C  
ATOM    711  C   ALA A  67       2.748   1.372   5.577  1.00 93.24           C  
ATOM    712  O   ALA A  67       2.546   2.174   4.661  1.00 93.24           O  
ATOM    713  CB  ALA A  67       0.798  -0.245   5.300  1.00 93.24           C  
ATOM    714  H   ALA A  67       0.160   2.260   6.237  1.00 93.24           H  
ATOM    715  HA  ALA A  67       1.978   0.025   7.047  1.00 93.24           H  
ATOM    716  HB1 ALA A  67       0.454   0.327   4.439  1.00 93.24           H  
ATOM    717  HB2 ALA A  67       1.449  -1.047   4.952  1.00 93.24           H  
ATOM    718  HB3 ALA A  67      -0.062  -0.682   5.808  1.00 93.24           H  
ATOM    719  N   GLU A  68       3.968   1.051   6.002  1.00 93.70           N  
ATOM    720  CA  GLU A  68       5.212   1.450   5.339  1.00 93.70           C  
ATOM    721  C   GLU A  68       5.674   0.322   4.418  1.00 93.70           C  
ATOM    722  O   GLU A  68       5.728  -0.844   4.811  1.00 93.70           O  
ATOM    723  CB  GLU A  68       6.294   1.809   6.364  1.00 93.70           C  
ATOM    724  CG  GLU A  68       5.880   3.020   7.215  1.00 93.70           C  
ATOM    725  CD  GLU A  68       6.973   3.493   8.184  1.00 93.70           C  
ATOM    726  OE1 GLU A  68       6.793   4.621   8.703  1.00 93.70           O  
ATOM    727  OE2 GLU A  68       7.959   2.754   8.393  1.00 93.70           O1-
ATOM    728  H   GLU A  68       4.059   0.396   6.766  1.00 93.70           H  
ATOM    729  HA  GLU A  68       5.034   2.334   4.726  1.00 93.70           H  
ATOM    730  HB2 GLU A  68       7.210   2.051   5.826  1.00 93.70           H  
ATOM    731  HB3 GLU A  68       6.479   0.951   7.011  1.00 93.70           H  
ATOM    732  HG2 GLU A  68       4.989   2.769   7.790  1.00 93.70           H  
ATOM    733  HG3 GLU A  68       5.621   3.839   6.544  1.00 93.70           H  
ATOM    734  N   ILE A  69       5.943   0.656   3.159  1.00 93.56           N  
ATOM    735  CA  ILE A  69       6.174  -0.313   2.094  1.00 93.56           C  
ATOM    736  C   ILE A  69       7.452   0.062   1.357  1.00 93.56           C  
ATOM    737  O   ILE A  69       7.594   1.168   0.837  1.00 93.56           O  
ATOM    738  CB  ILE A  69       4.959  -0.382   1.143  1.00 93.56           C  
ATOM    739  CG1 ILE A  69       3.675  -0.831   1.888  1.00 93.56           C  
ATOM    740  CG2 ILE A  69       5.253  -1.351  -0.020  1.00 93.56           C  
ATOM    741  CD1 ILE A  69       2.372  -0.512   1.147  1.00 93.56           C  
ATOM    742  H   ILE A  69       5.899   1.629   2.890  1.00 93.56           H  
ATOM    743  HA  ILE A  69       6.313  -1.303   2.529  1.00 93.56           H  
ATOM    744  HB  ILE A  69       4.794   0.615   0.736  1.00 93.56           H  
ATOM    745 HG12 ILE A  69       3.599  -0.323   2.849  1.00 93.56           H  
ATOM    746 HG13 ILE A  69       3.728  -1.901   2.088  1.00 93.56           H  
ATOM    747 HG21 ILE A  69       4.391  -1.403  -0.685  1.00 93.56           H  
ATOM    748 HG22 ILE A  69       5.478  -2.346   0.364  1.00 93.56           H  
ATOM    749 HG23 ILE A  69       6.097  -0.993  -0.609  1.00 93.56           H  
ATOM    750 HD11 ILE A  69       2.343  -1.006   0.175  1.00 93.56           H  
ATOM    751 HD12 ILE A  69       1.527  -0.858   1.742  1.00 93.56           H  
ATOM    752 HD13 ILE A  69       2.282   0.567   1.018  1.00 93.56           H  
ATOM    753  N   THR A  70       8.342  -0.916   1.247  1.00 91.66           N  
ATOM    754  CA  THR A  70       9.551  -0.848   0.433  1.00 91.66           C  
ATOM    755  C   THR A  70       9.394  -1.762  -0.777  1.00 91.66           C  
ATOM    756  O   THR A  70       9.119  -2.953  -0.634  1.00 91.66           O  
ATOM    757  CB  THR A  70      10.766  -1.275   1.260  1.00 91.66           C  
ATOM    758  CG2 THR A  70      12.038  -1.311   0.422  1.00 91.66           C  
ATOM    759  OG1 THR A  70      10.987  -0.392   2.334  1.00 91.66           O  
ATOM    760  H   THR A  70       8.167  -1.776   1.746  1.00 91.66           H  
ATOM    761  HA  THR A  70       9.721   0.173   0.093  1.00 91.66           H  
ATOM    762  HB  THR A  70      10.588  -2.271   1.665  1.00 91.66           H  
ATOM    763  HG1 THR A  70      11.238   0.457   1.965  1.00 91.66           H  
ATOM    764 HG21 THR A  70      12.166  -0.354  -0.085  1.00 91.66           H  
ATOM    765 HG22 THR A  70      11.974  -2.107  -0.320  1.00 91.66           H  
ATOM    766 HG23 THR A  70      12.889  -1.535   1.066  1.00 91.66           H  
ATOM    767  N   ILE A  71       9.617  -1.225  -1.975  1.00 88.82           N  
ATOM    768  CA  ILE A  71       9.752  -2.006  -3.208  1.00 88.82           C  
ATOM    769  C   ILE A  71      11.192  -1.892  -3.694  1.00 88.82           C  
ATOM    770  O   ILE A  71      11.683  -0.791  -3.941  1.00 88.82           O  
ATOM    771  CB  ILE A  71       8.753  -1.543  -4.288  1.00 88.82           C  
ATOM    772  CG1 ILE A  71       7.301  -1.717  -3.793  1.00 88.82           C  
ATOM    773  CG2 ILE A  71       8.975  -2.324  -5.602  1.00 88.82           C  
ATOM    774  CD1 ILE A  71       6.273  -1.188  -4.798  1.00 88.82           C  
ATOM    775  H   ILE A  71       9.814  -0.235  -2.015  1.00 88.82           H  
ATOM    776  HA  ILE A  71       9.549  -3.057  -3.002  1.00 88.82           H  
ATOM    777  HB  ILE A  71       8.927  -0.485  -4.484  1.00 88.82           H  
ATOM    778 HG12 ILE A  71       7.168  -1.174  -2.857  1.00 88.82           H  
ATOM    779 HG13 ILE A  71       7.101  -2.771  -3.599  1.00 88.82           H  
ATOM    780 HG21 ILE A  71       8.785  -3.385  -5.444  1.00 88.82           H  
ATOM    781 HG22 ILE A  71       9.994  -2.193  -5.966  1.00 88.82           H  
ATOM    782 HG23 ILE A  71       8.311  -1.953  -6.383  1.00 88.82           H  
ATOM    783 HD11 ILE A  71       6.572  -0.210  -5.174  1.00 88.82           H  
ATOM    784 HD12 ILE A  71       6.203  -1.883  -5.635  1.00 88.82           H  
ATOM    785 HD13 ILE A  71       5.292  -1.111  -4.328  1.00 88.82           H  
ATOM    786  N   GLU A  72      11.845  -3.031  -3.899  1.00 87.03           N  
ATOM    787  CA  GLU A  72      13.137  -3.108  -4.574  1.00 87.03           C  
ATOM    788  C   GLU A  72      12.945  -3.695  -5.974  1.00 87.03           C  
ATOM    789  O   GLU A  72      12.615  -4.867  -6.144  1.00 87.03           O  
ATOM    790  CB  GLU A  72      14.150  -3.897  -3.737  1.00 87.03           C  
ATOM    791  CG  GLU A  72      14.471  -3.160  -2.426  1.00 87.03           C  
ATOM    792  CD  GLU A  72      15.624  -3.785  -1.629  1.00 87.03           C  
ATOM    793  OE1 GLU A  72      15.967  -3.178  -0.586  1.00 87.03           O  
ATOM    794  OE2 GLU A  72      16.175  -4.811  -2.083  1.00 87.03           O1-
ATOM    795  H   GLU A  72      11.400  -3.903  -3.649  1.00 87.03           H  
ATOM    796  HA  GLU A  72      13.550  -2.106  -4.692  1.00 87.03           H  
ATOM    797  HB2 GLU A  72      13.757  -4.890  -3.518  1.00 87.03           H  
ATOM    798  HB3 GLU A  72      15.064  -3.995  -4.323  1.00 87.03           H  
ATOM    799  HG2 GLU A  72      14.735  -2.130  -2.668  1.00 87.03           H  
ATOM    800  HG3 GLU A  72      13.578  -3.137  -1.801  1.00 87.03           H  
ATOM    801  N   ALA A  73      13.129  -2.867  -7.003  1.00 79.29           N  
ATOM    802  CA  ALA A  73      12.991  -3.274  -8.396  1.00 79.29           C  
ATOM    803  C   ALA A  73      14.111  -2.671  -9.251  1.00 79.29           C  
ATOM    804  O   ALA A  73      14.367  -1.469  -9.200  1.00 79.29           O  
ATOM    805  CB  ALA A  73      11.598  -2.875  -8.900  1.00 79.29           C  
ATOM    806  H   ALA A  73      13.392  -1.912  -6.804  1.00 79.29           H  
ATOM    807  HA  ALA A  73      13.070  -4.360  -8.458  1.00 79.29           H  
ATOM    808  HB1 ALA A  73      10.840  -3.351  -8.278  1.00 79.29           H  
ATOM    809  HB2 ALA A  73      11.467  -3.199  -9.933  1.00 79.29           H  
ATOM    810  HB3 ALA A  73      11.477  -1.793  -8.839  1.00 79.29           H  
ATOM    811  N   ARG A  74      14.771  -3.500 -10.077  1.00 78.61           N  
ATOM    812  CA  ARG A  74      15.852  -3.086 -11.003  1.00 78.61           C  
ATOM    813  C   ARG A  74      16.932  -2.215 -10.330  1.00 78.61           C  
ATOM    814  O   ARG A  74      17.279  -1.154 -10.843  1.00 78.61           O  
ATOM    815  CB  ARG A  74      15.265  -2.394 -12.251  1.00 78.61           C  
ATOM    816  CG  ARG A  74      14.298  -3.263 -13.065  1.00 78.61           C  
ATOM    817  CD  ARG A  74      13.863  -2.487 -14.314  1.00 78.61           C  
ATOM    818  NE  ARG A  74      12.937  -3.270 -15.153  1.00 78.61           N  
ATOM    819  CZ  ARG A  74      12.374  -2.866 -16.279  1.00 78.61           C  
ATOM    820  NH1 ARG A  74      12.593  -1.680 -16.777  1.00 78.61           N1+
ATOM    821  NH2 ARG A  74      11.572  -3.657 -16.934  1.00 78.61           N  
ATOM    822  H   ARG A  74      14.522  -4.478 -10.033  1.00 78.61           H  
ATOM    823  HA  ARG A  74      16.380  -3.980 -11.335  1.00 78.61           H  
ATOM    824  HB2 ARG A  74      14.755  -1.481 -11.946  1.00 78.61           H  
ATOM    825  HB3 ARG A  74      16.091  -2.115 -12.905  1.00 78.61           H  
ATOM    826  HG2 ARG A  74      13.422  -3.506 -12.464  1.00 78.61           H  
ATOM    827  HG3 ARG A  74      14.801  -4.183 -13.363  1.00 78.61           H  
ATOM    828  HD2 ARG A  74      14.750  -2.234 -14.895  1.00 78.61           H  
ATOM    829  HD3 ARG A  74      13.374  -1.565 -13.998  1.00 78.61           H  
ATOM    830  HE  ARG A  74      12.720  -4.206 -14.841  1.00 78.61           H  
ATOM    831 HH11 ARG A  74      13.217  -1.055 -16.288  1.00 78.61           H  
ATOM    832 HH12 ARG A  74      12.171  -1.398 -17.650  1.00 78.61           H  
ATOM    833 HH21 ARG A  74      11.138  -3.346 -17.792  1.00 78.61           H  
ATOM    834 HH22 ARG A  74      11.395  -4.594 -16.601  1.00 78.61           H  
ATOM    835  N   ALA A  75      17.424  -2.654  -9.169  1.00 79.52           N  
ATOM    836  CA  ALA A  75      18.411  -1.945  -8.341  1.00 79.52           C  
ATOM    837  C   ALA A  75      17.968  -0.561  -7.819  1.00 79.52           C  
ATOM    838  O   ALA A  75      18.793   0.220  -7.348  1.00 79.52           O  
ATOM    839  CB  ALA A  75      19.770  -1.922  -9.059  1.00 79.52           C  
ATOM    840  H   ALA A  75      17.073  -3.531  -8.812  1.00 79.52           H  
ATOM    841  HA  ALA A  75      18.548  -2.550  -7.445  1.00 79.52           H  
ATOM    842  HB1 ALA A  75      19.738  -1.243  -9.911  1.00 79.52           H  
ATOM    843  HB2 ALA A  75      20.033  -2.924  -9.400  1.00 79.52           H  
ATOM    844  HB3 ALA A  75      20.539  -1.577  -8.369  1.00 79.52           H  
ATOM    845  N   ARG A  76      16.669  -0.244  -7.877  1.00 82.41           N  
ATOM    846  CA  ARG A  76      16.086   0.926  -7.218  1.00 82.41           C  
ATOM    847  C   ARG A  76      15.232   0.469  -6.050  1.00 82.41           C  
ATOM    848  O   ARG A  76      14.313  -0.329  -6.229  1.00 82.41           O  
ATOM    849  CB  ARG A  76      15.270   1.768  -8.205  1.00 82.41           C  
ATOM    850  CG  ARG A  76      16.161   2.363  -9.301  1.00 82.41           C  
ATOM    851  CD  ARG A  76      15.335   3.293 -10.191  1.00 82.41           C  
ATOM    852  NE  ARG A  76      16.155   3.846 -11.284  1.00 82.41           N  
ATOM    853  CZ  ARG A  76      15.736   4.652 -12.242  1.00 82.41           C  
ATOM    854  NH1 ARG A  76      14.499   5.060 -12.306  1.00 82.41           N1+
ATOM    855  NH2 ARG A  76      16.561   5.067 -13.162  1.00 82.41           N  
ATOM    856  H   ARG A  76      16.026  -0.896  -8.303  1.00 82.41           H  
ATOM    857  HA  ARG A  76      16.882   1.553  -6.817  1.00 82.41           H  
ATOM    858  HB2 ARG A  76      14.489   1.156  -8.657  1.00 82.41           H  
ATOM    859  HB3 ARG A  76      14.795   2.581  -7.655  1.00 82.41           H  
ATOM    860  HG2 ARG A  76      16.974   2.926  -8.843  1.00 82.41           H  
ATOM    861  HG3 ARG A  76      16.580   1.560  -9.909  1.00 82.41           H  
ATOM    862  HD2 ARG A  76      14.942   4.104  -9.577  1.00 82.41           H  
ATOM    863  HD3 ARG A  76      14.503   2.725 -10.607  1.00 82.41           H  
ATOM    864  HE  ARG A  76      17.127   3.574 -11.293  1.00 82.41           H  
ATOM    865 HH11 ARG A  76      13.860   4.767 -11.581  1.00 82.41           H  
ATOM    866 HH12 ARG A  76      14.196   5.692 -13.033  1.00 82.41           H  
ATOM    867 HH21 ARG A  76      17.532   4.791 -13.128  1.00 82.41           H  
ATOM    868 HH22 ARG A  76      16.248   5.704 -13.881  1.00 82.41           H  
ATOM    869  N   LYS A  77      15.526   1.019  -4.877  1.00 89.45           N  
ATOM    870  CA  LYS A  77      14.672   0.939  -3.699  1.00 89.45           C  
ATOM    871  C   LYS A  77      13.722   2.132  -3.705  1.00 89.45           C  
ATOM    872  O   LYS A  77      14.146   3.262  -3.946  1.00 89.45           O  
ATOM    873  CB  LYS A  77      15.558   0.864  -2.449  1.00 89.45           C  
ATOM    874  CG  LYS A  77      14.714   0.754  -1.178  1.00 89.45           C  
ATOM    875  CD  LYS A  77      15.582   0.452   0.045  1.00 89.45           C  
ATOM    876  CE  LYS A  77      14.737   0.656   1.305  1.00 89.45           C  
ATOM    877  NZ  LYS A  77      15.309  -0.049   2.471  1.00 89.45           N1+
ATOM    878  H   LYS A  77      16.316   1.647  -4.831  1.00 89.45           H  
ATOM    879  HA  LYS A  77      14.073   0.029  -3.740  1.00 89.45           H  
ATOM    880  HB2 LYS A  77      16.199  -0.015  -2.525  1.00 89.45           H  
ATOM    881  HB3 LYS A  77      16.187   1.752  -2.386  1.00 89.45           H  
ATOM    882  HG2 LYS A  77      14.179   1.690  -1.020  1.00 89.45           H  
ATOM    883  HG3 LYS A  77      13.993  -0.053  -1.306  1.00 89.45           H  
ATOM    884  HD2 LYS A  77      16.439   1.124   0.075  1.00 89.45           H  
ATOM    885  HD3 LYS A  77      15.929  -0.579  -0.021  1.00 89.45           H  
ATOM    886  HE2 LYS A  77      13.725   0.296   1.119  1.00 89.45           H  
ATOM    887  HE3 LYS A  77      14.630   1.722   1.503  1.00 89.45           H  
ATOM    888  HZ1 LYS A  77      15.409  -1.030   2.251  1.00 89.45           H  
ATOM    889  HZ2 LYS A  77      14.670   0.047   3.247  1.00 89.45           H  
ATOM    890  HZ3 LYS A  77      16.206   0.342   2.719  1.00 89.45           H  
ATOM    891  N   THR A  78      12.433   1.892  -3.511  1.00 90.01           N  
ATOM    892  CA  THR A  78      11.430   2.943  -3.339  1.00 90.01           C  
ATOM    893  C   THR A  78      10.606   2.650  -2.106  1.00 90.01           C  
ATOM    894  O   THR A  78       9.927   1.628  -2.041  1.00 90.01           O  
ATOM    895  CB  THR A  78      10.513   3.090  -4.559  1.00 90.01           C  
ATOM    896  CG2 THR A  78       9.560   4.277  -4.387  1.00 90.01           C  
ATOM    897  OG1 THR A  78      11.301   3.341  -5.701  1.00 90.01           O  
ATOM    898  H   THR A  78      12.136   0.933  -3.396  1.00 90.01           H  
ATOM    899  HA  THR A  78      11.929   3.900  -3.184  1.00 90.01           H  
ATOM    900  HB  THR A  78       9.941   2.174  -4.713  1.00 90.01           H  
ATOM    901  HG1 THR A  78      12.211   3.258  -5.406  1.00 90.01           H  
ATOM    902 HG21 THR A  78      10.107   5.148  -4.026  1.00 90.01           H  
ATOM    903 HG22 THR A  78       9.091   4.538  -5.336  1.00 90.01           H  
ATOM    904 HG23 THR A  78       8.781   4.028  -3.667  1.00 90.01           H  
ATOM    905  N   ASP A  79      10.654   3.586  -1.169  1.00 93.04           N  
ATOM    906  CA  ASP A  79       9.856   3.566   0.043  1.00 93.04           C  
ATOM    907  C   ASP A  79       8.633   4.473  -0.149  1.00 93.04           C  
ATOM    908  O   ASP A  79       8.725   5.553  -0.744  1.00 93.04           O  
ATOM    909  CB  ASP A  79      10.743   3.953   1.236  1.00 93.04           C  
ATOM    910  CG  ASP A  79      11.979   3.043   1.343  1.00 93.04           C  
ATOM    911  OD1 ASP A  79      11.819   1.803   1.253  1.00 93.04           O  
ATOM    912  OD2 ASP A  79      13.111   3.559   1.448  1.00 93.04           O1-
ATOM    913  H   ASP A  79      11.267   4.381  -1.284  1.00 93.04           H  
ATOM    914  HA  ASP A  79       9.505   2.550   0.226  1.00 93.04           H  
ATOM    915  HB2 ASP A  79      10.158   3.872   2.152  1.00 93.04           H  
ATOM    916  HB3 ASP A  79      11.062   4.989   1.121  1.00 93.04           H  
ATOM    917  N   PHE A  80       7.469   4.004   0.290  1.00 92.92           N  
ATOM    918  CA  PHE A  80       6.239   4.786   0.373  1.00 92.92           C  
ATOM    919  C   PHE A  80       5.365   4.299   1.521  1.00 92.92           C  
ATOM    920  O   PHE A  80       5.487   3.166   1.974  1.00 92.92           O  
ATOM    921  CB  PHE A  80       5.483   4.823  -0.959  1.00 92.92           C  
ATOM    922  CG  PHE A  80       5.046   3.469  -1.453  1.00 92.92           C  
ATOM    923  CD1 PHE A  80       5.928   2.721  -2.245  1.00 92.92           C  
ATOM    924  CD2 PHE A  80       3.801   2.930  -1.079  1.00 92.92           C  
ATOM    925  CE1 PHE A  80       5.561   1.445  -2.683  1.00 92.92           C  
ATOM    926  CE2 PHE A  80       3.441   1.646  -1.521  1.00 92.92           C  
ATOM    927  CZ  PHE A  80       4.311   0.908  -2.339  1.00 92.92           C  
ATOM    928  H   PHE A  80       7.451   3.079   0.696  1.00 92.92           H  
ATOM    929  HA  PHE A  80       6.508   5.817   0.602  1.00 92.92           H  
ATOM    930  HB2 PHE A  80       6.124   5.285  -1.710  1.00 92.92           H  
ATOM    931  HB3 PHE A  80       4.606   5.463  -0.850  1.00 92.92           H  
ATOM    932  HD1 PHE A  80       6.910   3.108  -2.476  1.00 92.92           H  
ATOM    933  HD2 PHE A  80       3.145   3.478  -0.419  1.00 92.92           H  
ATOM    934  HE1 PHE A  80       6.281   0.871  -3.249  1.00 92.92           H  
ATOM    935  HE2 PHE A  80       2.521   1.193  -1.181  1.00 92.92           H  
ATOM    936  HZ  PHE A  80       4.042  -0.091  -2.649  1.00 92.92           H  
ATOM    937  N   ALA A  81       4.443   5.147   1.971  1.00 93.87           N  
ATOM    938  CA  ALA A  81       3.476   4.774   2.993  1.00 93.87           C  
ATOM    939  C   ALA A  81       2.037   5.037   2.544  1.00 93.87           C  
ATOM    940  O   ALA A  81       1.757   5.960   1.765  1.00 93.87           O  
ATOM    941  CB  ALA A  81       3.832   5.459   4.316  1.00 93.87           C  
ATOM    942  H   ALA A  81       4.390   6.077   1.580  1.00 93.87           H  
ATOM    943  HA  ALA A  81       3.551   3.701   3.164  1.00 93.87           H  
ATOM    944  HB1 ALA A  81       4.853   5.204   4.598  1.00 93.87           H  
ATOM    945  HB2 ALA A  81       3.159   5.108   5.099  1.00 93.87           H  
ATOM    946  HB3 ALA A  81       3.743   6.542   4.224  1.00 93.87           H  
ATOM    947  N   ILE A  82       1.125   4.226   3.072  1.00 94.54           N  
ATOM    948  CA  ILE A  82      -0.318   4.445   2.993  1.00 94.54           C  
ATOM    949  C   ILE A  82      -0.921   4.486   4.394  1.00 94.54           C  
ATOM    950  O   ILE A  82      -0.558   3.683   5.250  1.00 94.54           O  
ATOM    951  CB  ILE A  82      -1.027   3.416   2.088  1.00 94.54           C  
ATOM    952  CG1 ILE A  82      -0.798   1.952   2.530  1.00 94.54           C  
ATOM    953  CG2 ILE A  82      -0.590   3.636   0.629  1.00 94.54           C  
ATOM    954  CD1 ILE A  82      -1.729   0.949   1.844  1.00 94.54           C  
ATOM    955  H   ILE A  82       1.445   3.506   3.704  1.00 94.54           H  
ATOM    956  HA  ILE A  82      -0.492   5.430   2.560  1.00 94.54           H  
ATOM    957  HB  ILE A  82      -2.096   3.623   2.146  1.00 94.54           H  
ATOM    958 HG12 ILE A  82       0.236   1.668   2.338  1.00 94.54           H  
ATOM    959 HG13 ILE A  82      -0.985   1.864   3.600  1.00 94.54           H  
ATOM    960 HG21 ILE A  82       0.417   3.249   0.474  1.00 94.54           H  
ATOM    961 HG22 ILE A  82      -0.605   4.701   0.397  1.00 94.54           H  
ATOM    962 HG23 ILE A  82      -1.297   3.136  -0.032  1.00 94.54           H  
ATOM    963 HD11 ILE A  82      -2.760   1.145   2.139  1.00 94.54           H  
ATOM    964 HD12 ILE A  82      -1.654   1.035   0.760  1.00 94.54           H  
ATOM    965 HD13 ILE A  82      -1.458  -0.063   2.142  1.00 94.54           H  
ATOM    966  N   ASP A  83      -1.845   5.414   4.613  1.00 94.55           N  
ATOM    967  CA  ASP A  83      -2.710   5.408   5.792  1.00 94.55           C  
ATOM    968  C   ASP A  83      -3.974   4.630   5.432  1.00 94.55           C  
ATOM    969  O   ASP A  83      -4.573   4.905   4.388  1.00 94.55           O  
ATOM    970  CB  ASP A  83      -3.026   6.845   6.250  1.00 94.55           C  
ATOM    971  CG  ASP A  83      -1.843   7.533   6.951  1.00 94.55           C  
ATOM    972  OD1 ASP A  83      -1.040   6.850   7.621  1.00 94.55           O  
ATOM    973  OD2 ASP A  83      -1.666   8.766   6.824  1.00 94.55           O1-
ATOM    974  H   ASP A  83      -2.122   6.012   3.847  1.00 94.55           H  
ATOM    975  HA  ASP A  83      -2.222   4.891   6.618  1.00 94.55           H  
ATOM    976  HB2 ASP A  83      -3.855   6.809   6.957  1.00 94.55           H  
ATOM    977  HB3 ASP A  83      -3.342   7.437   5.391  1.00 94.55           H  
ATOM    978  N   ILE A  84      -4.348   3.655   6.260  1.00 93.31           N  
ATOM    979  CA  ILE A  84      -5.529   2.804   6.090  1.00 93.31           C  
ATOM    980  C   ILE A  84      -6.521   3.157   7.194  1.00 93.31           C  
ATOM    981  O   ILE A  84      -6.183   3.124   8.373  1.00 93.31           O  
ATOM    982  CB  ILE A  84      -5.131   1.312   6.104  1.00 93.31           C  
ATOM    983  CG1 ILE A  84      -4.224   1.002   4.889  1.00 93.31           C  
ATOM    984  CG2 ILE A  84      -6.385   0.418   6.086  1.00 93.31           C  
ATOM    985  CD1 ILE A  84      -3.451  -0.306   5.032  1.00 93.31           C  
ATOM    986  H   ILE A  84      -3.808   3.489   7.097  1.00 93.31           H  
ATOM    987  HA  ILE A  84      -6.002   3.018   5.132  1.00 93.31           H  
ATOM    988  HB  ILE A  84      -4.578   1.105   7.020  1.00 93.31           H  
ATOM    989 HG12 ILE A  84      -4.829   0.971   3.983  1.00 93.31           H  
ATOM    990 HG13 ILE A  84      -3.479   1.788   4.763  1.00 93.31           H  
ATOM    991 HG21 ILE A  84      -6.925   0.522   7.028  1.00 93.31           H  
ATOM    992 HG22 ILE A  84      -6.112  -0.632   5.985  1.00 93.31           H  
ATOM    993 HG23 ILE A  84      -7.046   0.716   5.273  1.00 93.31           H  
ATOM    994 HD11 ILE A  84      -4.134  -1.150   5.130  1.00 93.31           H  
ATOM    995 HD12 ILE A  84      -2.803  -0.231   5.905  1.00 93.31           H  
ATOM    996 HD13 ILE A  84      -2.831  -0.464   4.149  1.00 93.31           H  
ATOM    997  N   ASP A  85      -7.742   3.517   6.817  1.00 91.60           N  
ATOM    998  CA  ASP A  85      -8.790   3.912   7.751  1.00 91.60           C  
ATOM    999  C   ASP A  85      -9.508   2.708   8.390  1.00 91.60           C  
ATOM   1000  O   ASP A  85      -9.178   1.542   8.150  1.00 91.60           O  
ATOM   1001  CB  ASP A  85      -9.737   4.924   7.074  1.00 91.60           C  
ATOM   1002  CG  ASP A  85     -10.678   4.358   6.003  1.00 91.60           C  
ATOM   1003  OD1 ASP A  85     -10.839   3.119   5.920  1.00 91.60           O  
ATOM   1004  OD2 ASP A  85     -11.284   5.189   5.294  1.00 91.60           O1-
ATOM   1005  H   ASP A  85      -7.982   3.476   5.836  1.00 91.60           H  
ATOM   1006  HA  ASP A  85      -8.312   4.449   8.571  1.00 91.60           H  
ATOM   1007  HB2 ASP A  85     -10.350   5.386   7.848  1.00 91.60           H  
ATOM   1008  HB3 ASP A  85      -9.135   5.717   6.630  1.00 91.60           H  
ATOM   1009  N   GLY A  86     -10.497   2.997   9.241  1.00 88.97           N  
ATOM   1010  CA  GLY A  86     -11.318   1.979   9.901  1.00 88.97           C  
ATOM   1011  C   GLY A  86     -12.171   1.140   8.940  1.00 88.97           C  
ATOM   1012  O   GLY A  86     -12.594   0.047   9.295  1.00 88.97           O  
ATOM   1013  H   GLY A  86     -10.731   3.968   9.389  1.00 88.97           H  
ATOM   1014  HA2 GLY A  86     -10.674   1.312  10.474  1.00 88.97           H  
ATOM   1015  HA3 GLY A  86     -11.997   2.473  10.596  1.00 88.97           H  
ATOM   1016  N   GLU A  87     -12.411   1.606   7.714  1.00 89.27           N  
ATOM   1017  CA  GLU A  87     -13.202   0.900   6.703  1.00 89.27           C  
ATOM   1018  C   GLU A  87     -12.340   0.105   5.709  1.00 89.27           C  
ATOM   1019  O   GLU A  87     -12.867  -0.427   4.731  1.00 89.27           O  
ATOM   1020  CB  GLU A  87     -14.144   1.867   5.971  1.00 89.27           C  
ATOM   1021  CG  GLU A  87     -15.156   2.554   6.895  1.00 89.27           C  
ATOM   1022  CD  GLU A  87     -16.364   3.042   6.080  1.00 89.27           C  
ATOM   1023  OE1 GLU A  87     -17.492   2.627   6.422  1.00 89.27           O  
ATOM   1024  OE2 GLU A  87     -16.164   3.748   5.054  1.00 89.27           O1-
ATOM   1025  H   GLU A  87     -11.924   2.432   7.396  1.00 89.27           H  
ATOM   1026  HA  GLU A  87     -13.830   0.166   7.207  1.00 89.27           H  
ATOM   1027  HB2 GLU A  87     -14.707   1.293   5.234  1.00 89.27           H  
ATOM   1028  HB3 GLU A  87     -13.565   2.622   5.438  1.00 89.27           H  
ATOM   1029  HG2 GLU A  87     -15.491   1.839   7.647  1.00 89.27           H  
ATOM   1030  HG3 GLU A  87     -14.680   3.391   7.407  1.00 89.27           H  
ATOM   1031  N   CYS A  88     -11.032  -0.015   5.955  1.00 90.95           N  
ATOM   1032  CA  CYS A  88     -10.069  -0.576   5.008  1.00 90.95           C  
ATOM   1033  C   CYS A  88     -10.046   0.168   3.666  1.00 90.95           C  
ATOM   1034  O   CYS A  88      -9.877  -0.449   2.611  1.00 90.95           O  
ATOM   1035  CB  CYS A  88     -10.253  -2.094   4.838  1.00 90.95           C  
ATOM   1036  SG  CYS A  88     -10.188  -3.074   6.354  1.00 90.95           S  
ATOM   1037  H   CYS A  88     -10.663   0.482   6.754  1.00 90.95           H  
ATOM   1038  HA  CYS A  88      -9.085  -0.414   5.449  1.00 90.95           H  
ATOM   1039  HB2 CYS A  88     -11.208  -2.276   4.346  1.00 90.95           H  
ATOM   1040  HB3 CYS A  88      -9.469  -2.456   4.173  1.00 90.95           H  
ATOM   1041  N   LYS A  89     -10.189   1.495   3.698  1.00 91.51           N  
ATOM   1042  CA  LYS A  89      -9.842   2.382   2.586  1.00 91.51           C  
ATOM   1043  C   LYS A  89      -8.524   3.065   2.910  1.00 91.51           C  
ATOM   1044  O   LYS A  89      -8.244   3.402   4.054  1.00 91.51           O  
ATOM   1045  CB  LYS A  89     -10.947   3.407   2.331  1.00 91.51           C  
ATOM   1046  CG  LYS A  89     -12.279   2.760   1.937  1.00 91.51           C  
ATOM   1047  CD  LYS A  89     -13.402   3.795   2.042  1.00 91.51           C  
ATOM   1048  CE  LYS A  89     -14.743   3.128   1.727  1.00 91.51           C  
ATOM   1049  NZ  LYS A  89     -15.870   3.878   2.332  1.00 91.51           N1+
ATOM   1050  H   LYS A  89     -10.390   1.936   4.585  1.00 91.51           H  
ATOM   1051  HA  LYS A  89      -9.713   1.789   1.681  1.00 91.51           H  
ATOM   1052  HB2 LYS A  89     -11.086   3.993   3.239  1.00 91.51           H  
ATOM   1053  HB3 LYS A  89     -10.635   4.087   1.538  1.00 91.51           H  
ATOM   1054  HG2 LYS A  89     -12.512   1.936   2.611  1.00 91.51           H  
ATOM   1055  HG3 LYS A  89     -12.212   2.377   0.919  1.00 91.51           H  
ATOM   1056  HD2 LYS A  89     -13.220   4.624   1.359  1.00 91.51           H  
ATOM   1057  HD3 LYS A  89     -13.418   4.171   3.065  1.00 91.51           H  
ATOM   1058  HE2 LYS A  89     -14.862   3.030   0.648  1.00 91.51           H  
ATOM   1059  HE3 LYS A  89     -14.729   2.125   2.155  1.00 91.51           H  
ATOM   1060  HZ1 LYS A  89     -16.755   3.429   2.147  1.00 91.51           H  
ATOM   1061  HZ2 LYS A  89     -15.800   3.856   3.339  1.00 91.51           H  
ATOM   1062  HZ3 LYS A  89     -15.886   4.852   2.065  1.00 91.51           H  
ATOM   1063  N   GLY A  90      -7.686   3.253   1.904  1.00 91.58           N  
ATOM   1064  CA  GLY A  90      -6.354   3.789   2.078  1.00 91.58           C  
ATOM   1065  C   GLY A  90      -6.093   5.009   1.219  1.00 91.58           C  
ATOM   1066  O   GLY A  90      -6.664   5.199   0.142  1.00 91.58           O  
ATOM   1067  H   GLY A  90      -7.985   2.977   0.979  1.00 91.58           H  
ATOM   1068  HA2 GLY A  90      -6.245   4.093   3.119  1.00 91.58           H  
ATOM   1069  HA3 GLY A  90      -5.599   3.026   1.889  1.00 91.58           H  
ATOM   1070  N   THR A  91      -5.180   5.841   1.703  1.00 93.56           N  
ATOM   1071  CA  THR A  91      -4.698   7.025   0.994  1.00 93.56           C  
ATOM   1072  C   THR A  91      -3.178   7.091   1.049  1.00 93.56           C  
ATOM   1073  O   THR A  91      -2.544   6.581   1.970  1.00 93.56           O  
ATOM   1074  CB  THR A  91      -5.329   8.317   1.531  1.00 93.56           C  
ATOM   1075  CG2 THR A  91      -6.849   8.347   1.379  1.00 93.56           C  
ATOM   1076  OG1 THR A  91      -5.016   8.514   2.883  1.00 93.56           O  
ATOM   1077  H   THR A  91      -4.772   5.617   2.599  1.00 93.56           H  
ATOM   1078  HA  THR A  91      -4.979   6.942  -0.056  1.00 93.56           H  
ATOM   1079  HB  THR A  91      -4.922   9.155   0.964  1.00 93.56           H  
ATOM   1080  HG1 THR A  91      -5.315   7.754   3.389  1.00 93.56           H  
ATOM   1081 HG21 THR A  91      -7.309   7.577   1.998  1.00 93.56           H  
ATOM   1082 HG22 THR A  91      -7.124   8.179   0.337  1.00 93.56           H  
ATOM   1083 HG23 THR A  91      -7.225   9.320   1.695  1.00 93.56           H  
ATOM   1084  N   LYS A  92      -2.567   7.699   0.027  1.00 91.77           N  
ATOM   1085  CA  LYS A  92      -1.114   7.905   0.001  1.00 91.77           C  
ATOM   1086  C   LYS A  92      -0.724   8.917   1.075  1.00 91.77           C  
ATOM   1087  O   LYS A  92      -1.266  10.024   1.091  1.00 91.77           O  
ATOM   1088  CB  LYS A  92      -0.647   8.400  -1.373  1.00 91.77           C  
ATOM   1089  CG  LYS A  92      -0.824   7.358  -2.485  1.00 91.77           C  
ATOM   1090  CD  LYS A  92      -0.419   7.970  -3.832  1.00 91.77           C  
ATOM   1091  CE  LYS A  92      -0.556   6.938  -4.953  1.00 91.77           C  
ATOM   1092  NZ  LYS A  92      -0.309   7.535  -6.288  1.00 91.77           N1+
ATOM   1093  H   LYS A  92      -3.141   8.156  -0.667  1.00 91.77           H  
ATOM   1094  HA  LYS A  92      -0.609   6.969   0.240  1.00 91.77           H  
ATOM   1095  HB2 LYS A  92       0.410   8.657  -1.305  1.00 91.77           H  
ATOM   1096  HB3 LYS A  92      -1.200   9.304  -1.628  1.00 91.77           H  
ATOM   1097  HG2 LYS A  92      -1.868   7.048  -2.536  1.00 91.77           H  
ATOM   1098  HG3 LYS A  92      -0.202   6.489  -2.270  1.00 91.77           H  
ATOM   1099  HD2 LYS A  92      -1.065   8.823  -4.038  1.00 91.77           H  
ATOM   1100  HD3 LYS A  92       0.616   8.310  -3.775  1.00 91.77           H  
ATOM   1101  HE2 LYS A  92      -1.552   6.497  -4.914  1.00 91.77           H  
ATOM   1102  HE3 LYS A  92       0.172   6.149  -4.765  1.00 91.77           H  
ATOM   1103  HZ1 LYS A  92      -1.004   8.235  -6.506  1.00 91.77           H  
ATOM   1104  HZ2 LYS A  92      -0.361   6.836  -7.016  1.00 91.77           H  
ATOM   1105  HZ3 LYS A  92       0.612   7.946  -6.340  1.00 91.77           H  
ATOM   1106  N   VAL A  93       0.276   8.582   1.884  1.00 91.67           N  
ATOM   1107  CA  VAL A  93       0.851   9.528   2.844  1.00 91.67           C  
ATOM   1108  C   VAL A  93       1.668  10.567   2.081  1.00 91.67           C  
ATOM   1109  O   VAL A  93       2.623  10.246   1.369  1.00 91.67           O  
ATOM   1110  CB  VAL A  93       1.703   8.815   3.905  1.00 91.67           C  
ATOM   1111  CG1 VAL A  93       2.256   9.808   4.934  1.00 91.67           C  
ATOM   1112  CG2 VAL A  93       0.875   7.776   4.658  1.00 91.67           C  
ATOM   1113  H   VAL A  93       0.682   7.659   1.821  1.00 91.67           H  
ATOM   1114  HA  VAL A  93       0.036  10.029   3.366  1.00 91.67           H  
ATOM   1115  HB  VAL A  93       2.533   8.307   3.413  1.00 91.67           H  
ATOM   1116 HG11 VAL A  93       1.436  10.325   5.433  1.00 91.67           H  
ATOM   1117 HG12 VAL A  93       2.913  10.535   4.458  1.00 91.67           H  
ATOM   1118 HG13 VAL A  93       2.837   9.267   5.681  1.00 91.67           H  
ATOM   1119 HG21 VAL A  93       1.477   7.294   5.428  1.00 91.67           H  
ATOM   1120 HG22 VAL A  93       0.513   7.005   3.979  1.00 91.67           H  
ATOM   1121 HG23 VAL A  93       0.017   8.263   5.121  1.00 91.67           H  
ATOM   1122  N   LYS A  94       1.296  11.843   2.211  1.00 86.38           N  
ATOM   1123  CA  LYS A  94       2.050  12.944   1.595  1.00 86.38           C  
ATOM   1124  C   LYS A  94       3.453  13.015   2.200  1.00 86.38           C  
ATOM   1125  O   LYS A  94       3.610  12.958   3.412  1.00 86.38           O  
ATOM   1126  CB  LYS A  94       1.318  14.281   1.769  1.00 86.38           C  
ATOM   1127  CG  LYS A  94       0.012  14.350   0.964  1.00 86.38           C  
ATOM   1128  CD  LYS A  94      -0.620  15.741   1.113  1.00 86.38           C  
ATOM   1129  CE  LYS A  94      -1.943  15.818   0.343  1.00 86.38           C  
ATOM   1130  NZ  LYS A  94      -2.599  17.138   0.525  1.00 86.38           N1+
ATOM   1131  H   LYS A  94       0.523  12.047   2.828  1.00 86.38           H  
ATOM   1132  HA  LYS A  94       2.158  12.730   0.532  1.00 86.38           H  
ATOM   1133  HB2 LYS A  94       1.978  15.080   1.431  1.00 86.38           H  
ATOM   1134  HB3 LYS A  94       1.107  14.440   2.827  1.00 86.38           H  
ATOM   1135  HG2 LYS A  94      -0.684  13.596   1.330  1.00 86.38           H  
ATOM   1136  HG3 LYS A  94       0.223  14.160  -0.088  1.00 86.38           H  
ATOM   1137  HD2 LYS A  94      -0.803  15.932   2.170  1.00 86.38           H  
ATOM   1138  HD3 LYS A  94       0.071  16.493   0.732  1.00 86.38           H  
ATOM   1139  HE2 LYS A  94      -2.597  15.025   0.707  1.00 86.38           H  
ATOM   1140  HE3 LYS A  94      -1.748  15.632  -0.713  1.00 86.38           H  
ATOM   1141  HZ1 LYS A  94      -2.790  17.300   1.504  1.00 86.38           H  
ATOM   1142  HZ2 LYS A  94      -3.480  17.170   0.031  1.00 86.38           H  
ATOM   1143  HZ3 LYS A  94      -2.010  17.886   0.188  1.00 86.38           H  
ATOM   1144  N   GLY A  95       4.466  13.166   1.348  1.00 86.93           N  
ATOM   1145  CA  GLY A  95       5.867  13.272   1.770  1.00 86.93           C  
ATOM   1146  C   GLY A  95       6.564  11.939   2.063  1.00 86.93           C  
ATOM   1147  O   GLY A  95       7.785  11.923   2.126  1.00 86.93           O  
ATOM   1148  H   GLY A  95       4.264  13.168   0.359  1.00 86.93           H  
ATOM   1149  HA2 GLY A  95       5.923  13.874   2.677  1.00 86.93           H  
ATOM   1150  HA3 GLY A  95       6.438  13.784   0.995  1.00 86.93           H  
ATOM   1151  N   ALA A  96       5.838  10.820   2.148  1.00 86.04           N  
ATOM   1152  CA  ALA A  96       6.427   9.509   2.430  1.00 86.04           C  
ATOM   1153  C   ALA A  96       7.031   8.814   1.199  1.00 86.04           C  
ATOM   1154  O   ALA A  96       7.410   7.662   1.299  1.00 86.04           O  
ATOM   1155  CB  ALA A  96       5.372   8.635   3.112  1.00 86.04           C  
ATOM   1156  H   ALA A  96       4.830  10.872   2.098  1.00 86.04           H  
ATOM   1157  HA  ALA A  96       7.246   9.644   3.137  1.00 86.04           H  
ATOM   1158  HB1 ALA A  96       5.828   7.698   3.432  1.00 86.04           H  
ATOM   1159  HB2 ALA A  96       4.978   9.144   3.992  1.00 86.04           H  
ATOM   1160  HB3 ALA A  96       4.567   8.417   2.410  1.00 86.04           H  
ATOM   1161  N   GLY A  97       7.103   9.478   0.042  1.00 86.13           N  
ATOM   1162  CA  GLY A  97       7.512   8.872  -1.226  1.00 86.13           C  
ATOM   1163  C   GLY A  97       6.338   8.601  -2.167  1.00 86.13           C  
ATOM   1164  O   GLY A  97       5.166   8.790  -1.832  1.00 86.13           O  
ATOM   1165  H   GLY A  97       6.799  10.441   0.046  1.00 86.13           H  
ATOM   1166  HA2 GLY A  97       8.214   9.541  -1.724  1.00 86.13           H  
ATOM   1167  HA3 GLY A  97       8.032   7.931  -1.045  1.00 86.13           H  
ATOM   1168  N   ARG A  98       6.653   8.220  -3.408  1.00 88.12           N  
ATOM   1169  CA  ARG A  98       5.665   7.984  -4.469  1.00 88.12           C  
ATOM   1170  C   ARG A  98       5.646   6.502  -4.824  1.00 88.12           C  
ATOM   1171  O   ARG A  98       6.695   5.921  -5.069  1.00 88.12           O  
ATOM   1172  CB  ARG A  98       5.980   8.884  -5.681  1.00 88.12           C  
ATOM   1173  CG  ARG A  98       4.940   8.742  -6.804  1.00 88.12           C  
ATOM   1174  CD  ARG A  98       5.289   9.569  -8.046  1.00 88.12           C  
ATOM   1175  NE  ARG A  98       4.427   9.196  -9.189  1.00 88.12           N  
ATOM   1176  CZ  ARG A  98       4.207   9.912 -10.281  1.00 88.12           C  
ATOM   1177  NH1 ARG A  98       4.743  11.088 -10.457  1.00 88.12           N1+
ATOM   1178  NH2 ARG A  98       3.441   9.453 -11.230  1.00 88.12           N  
ATOM   1179  H   ARG A  98       7.614   7.966  -3.584  1.00 88.12           H  
ATOM   1180  HA  ARG A  98       4.677   8.246  -4.092  1.00 88.12           H  
ATOM   1181  HB2 ARG A  98       6.006   9.924  -5.354  1.00 88.12           H  
ATOM   1182  HB3 ARG A  98       6.963   8.621  -6.070  1.00 88.12           H  
ATOM   1183  HG2 ARG A  98       3.958   9.037  -6.434  1.00 88.12           H  
ATOM   1184  HG3 ARG A  98       4.905   7.696  -7.108  1.00 88.12           H  
ATOM   1185  HD2 ARG A  98       6.328   9.378  -8.312  1.00 88.12           H  
ATOM   1186  HD3 ARG A  98       5.176  10.626  -7.804  1.00 88.12           H  
ATOM   1187  HE  ARG A  98       4.053   8.258  -9.175  1.00 88.12           H  
ATOM   1188 HH11 ARG A  98       5.378  11.447  -9.758  1.00 88.12           H  
ATOM   1189 HH12 ARG A  98       4.585  11.606 -11.310  1.00 88.12           H  
ATOM   1190 HH21 ARG A  98       3.046   8.526 -11.164  1.00 88.12           H  
ATOM   1191 HH22 ARG A  98       3.309   9.983 -12.079  1.00 88.12           H  
ATOM   1192  N   ILE A  99       4.446   5.936  -4.961  1.00 88.87           N  
ATOM   1193  CA  ILE A  99       4.262   4.603  -5.554  1.00 88.87           C  
ATOM   1194  C   ILE A  99       4.854   4.616  -6.976  1.00 88.87           C  
ATOM   1195  O   ILE A  99       4.425   5.459  -7.779  1.00 88.87           O  
ATOM   1196  CB  ILE A  99       2.777   4.176  -5.574  1.00 88.87           C  
ATOM   1197  CG1 ILE A  99       2.183   4.261  -4.150  1.00 88.87           C  
ATOM   1198  CG2 ILE A  99       2.655   2.751  -6.148  1.00 88.87           C  
ATOM   1199  CD1 ILE A  99       0.737   3.776  -4.014  1.00 88.87           C  
ATOM   1200  H   ILE A  99       3.635   6.448  -4.645  1.00 88.87           H  
ATOM   1201  HA  ILE A  99       4.794   3.889  -4.925  1.00 88.87           H  
ATOM   1202  HB  ILE A  99       2.220   4.854  -6.221  1.00 88.87           H  
ATOM   1203 HG12 ILE A  99       2.803   3.667  -3.479  1.00 88.87           H  
ATOM   1204 HG13 ILE A  99       2.211   5.294  -3.805  1.00 88.87           H  
ATOM   1205 HG21 ILE A  99       1.611   2.446  -6.214  1.00 88.87           H  
ATOM   1206 HG22 ILE A  99       3.194   2.043  -5.519  1.00 88.87           H  
ATOM   1207 HG23 ILE A  99       3.056   2.709  -7.161  1.00 88.87           H  
ATOM   1208 HD11 ILE A  99       0.372   4.006  -3.013  1.00 88.87           H  
ATOM   1209 HD12 ILE A  99       0.092   4.257  -4.748  1.00 88.87           H  
ATOM   1210 HD13 ILE A  99       0.691   2.697  -4.163  1.00 88.87           H  
ATOM   1211  N   PRO A 100       5.823   3.737  -7.300  1.00 87.95           N  
ATOM   1212  CA  PRO A 100       6.467   3.745  -8.606  1.00 87.95           C  
ATOM   1213  C   PRO A 100       5.474   3.533  -9.755  1.00 87.95           C  
ATOM   1214  O   PRO A 100       4.370   3.012  -9.583  1.00 87.95           O  
ATOM   1215  CB  PRO A 100       7.552   2.665  -8.570  1.00 87.95           C  
ATOM   1216  CG  PRO A 100       7.753   2.343  -7.094  1.00 87.95           C  
ATOM   1217  CD  PRO A 100       6.443   2.747  -6.425  1.00 87.95           C  
ATOM   1218  HA  PRO A 100       6.949   4.714  -8.734  1.00 87.95           H  
ATOM   1219  HB2 PRO A 100       7.217   1.766  -9.088  1.00 87.95           H  
ATOM   1220  HB3 PRO A 100       8.478   3.020  -9.023  1.00 87.95           H  
ATOM   1221  HG2 PRO A 100       8.572   2.955  -6.715  1.00 87.95           H  
ATOM   1222  HG3 PRO A 100       7.972   1.287  -6.937  1.00 87.95           H  
ATOM   1223  HD2 PRO A 100       6.661   3.154  -5.437  1.00 87.95           H  
ATOM   1224  HD3 PRO A 100       5.789   1.879  -6.342  1.00 87.95           H  
ATOM   1225  N   GLU A 101       5.874   3.937 -10.959  1.00 85.37           N  
ATOM   1226  CA  GLU A 101       5.087   3.685 -12.166  1.00 85.37           C  
ATOM   1227  C   GLU A 101       4.845   2.186 -12.347  1.00 85.37           C  
ATOM   1228  O   GLU A 101       5.739   1.386 -12.093  1.00 85.37           O  
ATOM   1229  CB  GLU A 101       5.818   4.256 -13.383  1.00 85.37           C  
ATOM   1230  CG  GLU A 101       4.942   4.203 -14.643  1.00 85.37           C  
ATOM   1231  CD  GLU A 101       5.666   4.699 -15.896  1.00 85.37           C  
ATOM   1232  OE1 GLU A 101       4.957   4.917 -16.899  1.00 85.37           O  
ATOM   1233  OE2 GLU A 101       6.909   4.835 -15.844  1.00 85.37           O1-
ATOM   1234  H   GLU A 101       6.812   4.295 -11.071  1.00 85.37           H  
ATOM   1235  HA  GLU A 101       4.123   4.185 -12.067  1.00 85.37           H  
ATOM   1236  HB2 GLU A 101       6.079   5.295 -13.183  1.00 85.37           H  
ATOM   1237  HB3 GLU A 101       6.734   3.686 -13.538  1.00 85.37           H  
ATOM   1238  HG2 GLU A 101       4.624   3.177 -14.828  1.00 85.37           H  
ATOM   1239  HG3 GLU A 101       4.051   4.807 -14.468  1.00 85.37           H  
ATOM   1240  N   ASN A 102       3.655   1.813 -12.821  1.00 87.89           N  
ATOM   1241  CA  ASN A 102       3.242   0.424 -13.028  1.00 87.89           C  
ATOM   1242  C   ASN A 102       2.961  -0.381 -11.756  1.00 87.89           C  
ATOM   1243  O   ASN A 102       2.545  -1.533 -11.865  1.00 87.89           O  
ATOM   1244  CB  ASN A 102       4.181  -0.266 -14.031  1.00 87.89           C  
ATOM   1245  CG  ASN A 102       4.229   0.479 -15.346  1.00 87.89           C  
ATOM   1246  ND2 ASN A 102       5.390   0.615 -15.938  1.00 87.89           N  
ATOM   1247  OD1 ASN A 102       3.233   0.976 -15.840  1.00 87.89           O  
ATOM   1248  H   ASN A 102       3.008   2.534 -13.103  1.00 87.89           H  
ATOM   1249  HA  ASN A 102       2.273   0.468 -13.526  1.00 87.89           H  
ATOM   1250  HB2 ASN A 102       3.847  -1.286 -14.222  1.00 87.89           H  
ATOM   1251  HB3 ASN A 102       5.187  -0.363 -13.621  1.00 87.89           H  
ATOM   1252 HD21 ASN A 102       5.402   1.280 -16.698  1.00 87.89           H  
ATOM   1253 HD22 ASN A 102       6.229   0.354 -15.441  1.00 87.89           H  
ATOM   1254  N   TRP A 103       3.099   0.223 -10.577  1.00 90.64           N  
ATOM   1255  CA  TRP A 103       2.720  -0.381  -9.303  1.00 90.64           C  
ATOM   1256  C   TRP A 103       1.417   0.210  -8.782  1.00 90.64           C  
ATOM   1257  O   TRP A 103       1.145   1.394  -8.964  1.00 90.64           O  
ATOM   1258  CB  TRP A 103       3.854  -0.233  -8.294  1.00 90.64           C  
ATOM   1259  CG  TRP A 103       5.104  -0.946  -8.690  1.00 90.64           C  
ATOM   1260  CD1 TRP A 103       6.029  -0.495  -9.557  1.00 90.64           C  
ATOM   1261  CD2 TRP A 103       5.577  -2.251  -8.269  1.00 90.64           C  
ATOM   1262  CE2 TRP A 103       6.841  -2.503  -8.883  1.00 90.64           C  
ATOM   1263  CE3 TRP A 103       5.066  -3.235  -7.410  1.00 90.64           C  
ATOM   1264  NE1 TRP A 103       7.057  -1.404  -9.682  1.00 90.64           N  
ATOM   1265  CZ2 TRP A 103       7.581  -3.664  -8.628  1.00 90.64           C  
ATOM   1266  CZ3 TRP A 103       5.826  -4.374  -7.104  1.00 90.64           C  
ATOM   1267  CH2 TRP A 103       7.077  -4.596  -7.706  1.00 90.64           C  
ATOM   1268  H   TRP A 103       3.462   1.165 -10.546  1.00 90.64           H  
ATOM   1269  HA  TRP A 103       2.564  -1.450  -9.452  1.00 90.64           H  
ATOM   1270  HB2 TRP A 103       4.082   0.823  -8.152  1.00 90.64           H  
ATOM   1271  HB3 TRP A 103       3.524  -0.632  -7.335  1.00 90.64           H  
ATOM   1272  HD1 TRP A 103       5.954   0.453 -10.069  1.00 90.64           H  
ATOM   1273  HE1 TRP A 103       7.846  -1.272 -10.298  1.00 90.64           H  
ATOM   1274  HE3 TRP A 103       4.103  -3.080  -6.945  1.00 90.64           H  
ATOM   1275  HZ2 TRP A 103       8.541  -3.822  -9.097  1.00 90.64           H  
ATOM   1276  HZ3 TRP A 103       5.444  -5.078  -6.380  1.00 90.64           H  
ATOM   1277  HH2 TRP A 103       7.649  -5.474  -7.446  1.00 90.64           H  
ATOM   1278  N   PHE A 104       0.600  -0.599  -8.125  1.00 91.93           N  
ATOM   1279  CA  PHE A 104      -0.639  -0.166  -7.487  1.00 91.93           C  
ATOM   1280  C   PHE A 104      -0.914  -1.035  -6.265  1.00 91.93           C  
ATOM   1281  O   PHE A 104      -0.384  -2.139  -6.137  1.00 91.93           O  
ATOM   1282  CB  PHE A 104      -1.803  -0.192  -8.492  1.00 91.93           C  
ATOM   1283  CG  PHE A 104      -2.086  -1.549  -9.109  1.00 91.93           C  
ATOM   1284  CD1 PHE A 104      -1.358  -1.984 -10.232  1.00 91.93           C  
ATOM   1285  CD2 PHE A 104      -3.062  -2.391  -8.546  1.00 91.93           C  
ATOM   1286  CE1 PHE A 104      -1.600  -3.256 -10.777  1.00 91.93           C  
ATOM   1287  CE2 PHE A 104      -3.330  -3.648  -9.118  1.00 91.93           C  
ATOM   1288  CZ  PHE A 104      -2.592  -4.085 -10.231  1.00 91.93           C  
ATOM   1289  H   PHE A 104       0.870  -1.564  -8.000  1.00 91.93           H  
ATOM   1290  HA  PHE A 104      -0.524   0.858  -7.132  1.00 91.93           H  
ATOM   1291  HB2 PHE A 104      -2.704   0.166  -7.994  1.00 91.93           H  
ATOM   1292  HB3 PHE A 104      -1.589   0.516  -9.293  1.00 91.93           H  
ATOM   1293  HD1 PHE A 104      -0.584  -1.357 -10.650  1.00 91.93           H  
ATOM   1294  HD2 PHE A 104      -3.594  -2.074  -7.661  1.00 91.93           H  
ATOM   1295  HE1 PHE A 104      -0.995  -3.617 -11.596  1.00 91.93           H  
ATOM   1296  HE2 PHE A 104      -4.076  -4.292  -8.676  1.00 91.93           H  
ATOM   1297  HZ  PHE A 104      -2.756  -5.072 -10.637  1.00 91.93           H  
ATOM   1298  N   ILE A 105      -1.735  -0.526  -5.355  1.00 93.40           N  
ATOM   1299  CA  ILE A 105      -2.118  -1.245  -4.144  1.00 93.40           C  
ATOM   1300  C   ILE A 105      -3.575  -1.641  -4.282  1.00 93.40           C  
ATOM   1301  O   ILE A 105      -4.408  -0.807  -4.634  1.00 93.40           O  
ATOM   1302  CB  ILE A 105      -1.862  -0.419  -2.875  1.00 93.40           C  
ATOM   1303  CG1 ILE A 105      -0.406   0.096  -2.826  1.00 93.40           C  
ATOM   1304  CG2 ILE A 105      -2.214  -1.213  -1.605  1.00 93.40           C  
ATOM   1305  CD1 ILE A 105      -0.222   1.199  -1.788  1.00 93.40           C  
ATOM   1306  H   ILE A 105      -2.156   0.376  -5.526  1.00 93.40           H  
ATOM   1307  HA  ILE A 105      -1.513  -2.148  -4.063  1.00 93.40           H  
ATOM   1308  HB  ILE A 105      -2.538   0.435  -2.916  1.00 93.40           H  
ATOM   1309 HG12 ILE A 105       0.277  -0.727  -2.615  1.00 93.40           H  
ATOM   1310 HG13 ILE A 105      -0.124   0.529  -3.786  1.00 93.40           H  
ATOM   1311 HG21 ILE A 105      -1.598  -2.110  -1.540  1.00 93.40           H  
ATOM   1312 HG22 ILE A 105      -2.044  -0.609  -0.714  1.00 93.40           H  
ATOM   1313 HG23 ILE A 105      -3.265  -1.502  -1.606  1.00 93.40           H  
ATOM   1314 HD11 ILE A 105       0.675   1.773  -2.018  1.00 93.40           H  
ATOM   1315 HD12 ILE A 105      -0.114   0.761  -0.796  1.00 93.40           H  
ATOM   1316 HD13 ILE A 105      -1.075   1.877  -1.820  1.00 93.40           H  
ATOM   1317  N   ARG A 106      -3.879  -2.903  -4.001  1.00 93.39           N  
ATOM   1318  CA  ARG A 106      -5.243  -3.388  -3.805  1.00 93.39           C  
ATOM   1319  C   ARG A 106      -5.480  -3.508  -2.309  1.00 93.39           C  
ATOM   1320  O   ARG A 106      -4.735  -4.205  -1.629  1.00 93.39           O  
ATOM   1321  CB  ARG A 106      -5.420  -4.717  -4.547  1.00 93.39           C  
ATOM   1322  CG  ARG A 106      -6.843  -5.273  -4.417  1.00 93.39           C  
ATOM   1323  CD  ARG A 106      -7.055  -6.496  -5.319  1.00 93.39           C  
ATOM   1324  NE  ARG A 106      -6.283  -7.680  -4.888  1.00 93.39           N  
ATOM   1325  CZ  ARG A 106      -6.024  -8.771  -5.587  1.00 93.39           C  
ATOM   1326  NH1 ARG A 106      -6.403  -8.904  -6.824  1.00 93.39           N1+
ATOM   1327  NH2 ARG A 106      -5.380  -9.772  -5.071  1.00 93.39           N  
ATOM   1328  H   ARG A 106      -3.121  -3.501  -3.702  1.00 93.39           H  
ATOM   1329  HA  ARG A 106      -5.955  -2.666  -4.204  1.00 93.39           H  
ATOM   1330  HB2 ARG A 106      -5.200  -4.554  -5.602  1.00 93.39           H  
ATOM   1331  HB3 ARG A 106      -4.717  -5.449  -4.149  1.00 93.39           H  
ATOM   1332  HG2 ARG A 106      -7.547  -4.498  -4.719  1.00 93.39           H  
ATOM   1333  HG3 ARG A 106      -7.048  -5.546  -3.382  1.00 93.39           H  
ATOM   1334  HD2 ARG A 106      -6.784  -6.223  -6.339  1.00 93.39           H  
ATOM   1335  HD3 ARG A 106      -8.115  -6.749  -5.299  1.00 93.39           H  
ATOM   1336  HE  ARG A 106      -5.944  -7.713  -3.938  1.00 93.39           H  
ATOM   1337 HH11 ARG A 106      -6.947  -8.160  -7.239  1.00 93.39           H  
ATOM   1338 HH12 ARG A 106      -6.177  -9.752  -7.323  1.00 93.39           H  
ATOM   1339 HH21 ARG A 106      -5.101 -10.589  -5.593  1.00 93.39           H  
ATOM   1340 HH22 ARG A 106      -5.068  -9.676  -4.114  1.00 93.39           H  
ATOM   1341  N   LEU A 107      -6.499  -2.826  -1.812  1.00 94.09           N  
ATOM   1342  CA  LEU A 107      -6.888  -2.839  -0.410  1.00 94.09           C  
ATOM   1343  C   LEU A 107      -8.303  -3.399  -0.289  1.00 94.09           C  
ATOM   1344  O   LEU A 107      -9.166  -3.098  -1.112  1.00 94.09           O  
ATOM   1345  CB  LEU A 107      -6.755  -1.415   0.140  1.00 94.09           C  
ATOM   1346  CG  LEU A 107      -6.950  -1.310   1.660  1.00 94.09           C  
ATOM   1347  CD1 LEU A 107      -5.819  -1.943   2.461  1.00 94.09           C  
ATOM   1348  CD2 LEU A 107      -6.967   0.166   2.019  1.00 94.09           C  
ATOM   1349  H   LEU A 107      -7.058  -2.265  -2.439  1.00 94.09           H  
ATOM   1350  HA  LEU A 107      -6.215  -3.490   0.147  1.00 94.09           H  
ATOM   1351  HB2 LEU A 107      -5.767  -1.027  -0.110  1.00 94.09           H  
ATOM   1352  HB3 LEU A 107      -7.497  -0.790  -0.357  1.00 94.09           H  
ATOM   1353  HG  LEU A 107      -7.890  -1.779   1.949  1.00 94.09           H  
ATOM   1354 HD11 LEU A 107      -5.989  -1.774   3.525  1.00 94.09           H  
ATOM   1355 HD12 LEU A 107      -5.788  -3.019   2.288  1.00 94.09           H  
ATOM   1356 HD13 LEU A 107      -4.867  -1.492   2.180  1.00 94.09           H  
ATOM   1357 HD21 LEU A 107      -6.006   0.628   1.793  1.00 94.09           H  
ATOM   1358 HD22 LEU A 107      -7.751   0.650   1.436  1.00 94.09           H  
ATOM   1359 HD23 LEU A 107      -7.191   0.286   3.079  1.00 94.09           H  
ATOM   1360  N   SER A 108      -8.527  -4.244   0.707  1.00 93.48           N  
ATOM   1361  CA  SER A 108      -9.823  -4.873   0.959  1.00 93.48           C  
ATOM   1362  C   SER A 108      -9.955  -5.246   2.424  1.00 93.48           C  
ATOM   1363  O   SER A 108      -8.959  -5.473   3.111  1.00 93.48           O  
ATOM   1364  CB  SER A 108      -9.986  -6.125   0.089  1.00 93.48           C  
ATOM   1365  OG  SER A 108      -8.891  -7.010   0.253  1.00 93.48           O  
ATOM   1366  H   SER A 108      -7.772  -4.459   1.342  1.00 93.48           H  
ATOM   1367  HA  SER A 108     -10.622  -4.175   0.710  1.00 93.48           H  
ATOM   1368  HB2 SER A 108     -10.916  -6.637   0.335  1.00 93.48           H  
ATOM   1369  HB3 SER A 108     -10.031  -5.804  -0.952  1.00 93.48           H  
ATOM   1370  HG  SER A 108      -8.143  -6.487   0.551  1.00 93.48           H  
ATOM   1371  N   ARG A 109     -11.190  -5.363   2.903  1.00 92.07           N  
ATOM   1372  CA  ARG A 109     -11.456  -6.043   4.170  1.00 92.07           C  
ATOM   1373  C   ARG A 109     -11.211  -7.544   3.999  1.00 92.07           C  
ATOM   1374  O   ARG A 109     -11.577  -8.114   2.972  1.00 92.07           O  
ATOM   1375  CB  ARG A 109     -12.878  -5.694   4.625  1.00 92.07           C  
ATOM   1376  CG  ARG A 109     -13.221  -6.323   5.980  1.00 92.07           C  
ATOM   1377  CD  ARG A 109     -14.630  -5.955   6.460  1.00 92.07           C  
ATOM   1378  NE  ARG A 109     -14.789  -4.505   6.685  1.00 92.07           N  
ATOM   1379  CZ  ARG A 109     -15.924  -3.832   6.740  1.00 92.07           C  
ATOM   1380  NH1 ARG A 109     -17.082  -4.425   6.641  1.00 92.07           N1+
ATOM   1381  NH2 ARG A 109     -15.915  -2.539   6.899  1.00 92.07           N  
ATOM   1382  H   ARG A 109     -11.964  -5.157   2.287  1.00 92.07           H  
ATOM   1383  HA  ARG A 109     -10.755  -5.682   4.922  1.00 92.07           H  
ATOM   1384  HB2 ARG A 109     -13.599  -6.028   3.878  1.00 92.07           H  
ATOM   1385  HB3 ARG A 109     -12.952  -4.610   4.708  1.00 92.07           H  
ATOM   1386  HG2 ARG A 109     -12.485  -5.997   6.715  1.00 92.07           H  
ATOM   1387  HG3 ARG A 109     -13.171  -7.409   5.903  1.00 92.07           H  
ATOM   1388  HD2 ARG A 109     -14.819  -6.480   7.396  1.00 92.07           H  
ATOM   1389  HD3 ARG A 109     -15.346  -6.304   5.716  1.00 92.07           H  
ATOM   1390  HE  ARG A 109     -13.949  -3.980   6.883  1.00 92.07           H  
ATOM   1391 HH11 ARG A 109     -17.931  -3.878   6.681  1.00 92.07           H  
ATOM   1392 HH12 ARG A 109     -17.105  -5.432   6.569  1.00 92.07           H  
ATOM   1393 HH21 ARG A 109     -15.037  -2.054   7.019  1.00 92.07           H  
ATOM   1394 HH22 ARG A 109     -16.769  -2.000   6.917  1.00 92.07           H  
ATOM   1395  N   GLU A 110     -10.613  -8.190   4.994  1.00 87.62           N  
ATOM   1396  CA  GLU A 110     -10.461  -9.645   5.026  1.00 87.62           C  
ATOM   1397  C   GLU A 110     -11.804 -10.351   4.770  1.00 87.62           C  
ATOM   1398  O   GLU A 110     -12.832 -10.000   5.347  1.00 87.62           O  
ATOM   1399  CB  GLU A 110      -9.845 -10.047   6.369  1.00 87.62           C  
ATOM   1400  CG  GLU A 110      -9.633 -11.560   6.501  1.00 87.62           C  
ATOM   1401  CD  GLU A 110      -8.831 -11.914   7.761  1.00 87.62           C  
ATOM   1402  OE1 GLU A 110      -8.247 -13.020   7.754  1.00 87.62           O  
ATOM   1403  OE2 GLU A 110      -8.777 -11.067   8.684  1.00 87.62           O1-
ATOM   1404  H   GLU A 110     -10.282  -7.673   5.797  1.00 87.62           H  
ATOM   1405  HA  GLU A 110      -9.765  -9.933   4.237  1.00 87.62           H  
ATOM   1406  HB2 GLU A 110     -10.490  -9.699   7.176  1.00 87.62           H  
ATOM   1407  HB3 GLU A 110      -8.876  -9.556   6.454  1.00 87.62           H  
ATOM   1408  HG2 GLU A 110     -10.602 -12.058   6.539  1.00 87.62           H  
ATOM   1409  HG3 GLU A 110      -9.105 -11.915   5.616  1.00 87.62           H  
ATOM   1410  N   GLY A 111     -11.808 -11.310   3.838  1.00 84.24           N  
ATOM   1411  CA  GLY A 111     -13.018 -12.022   3.411  1.00 84.24           C  
ATOM   1412  C   GLY A 111     -13.981 -11.222   2.518  1.00 84.24           C  
ATOM   1413  O   GLY A 111     -14.980 -11.779   2.063  1.00 84.24           O  
ATOM   1414  H   GLY A 111     -10.930 -11.560   3.406  1.00 84.24           H  
ATOM   1415  HA2 GLY A 111     -12.725 -12.920   2.867  1.00 84.24           H  
ATOM   1416  HA3 GLY A 111     -13.571 -12.329   4.298  1.00 84.24           H  
ATOM   1417  N   SER A 112     -13.700  -9.949   2.223  1.00 84.92           N  
ATOM   1418  CA  SER A 112     -14.533  -9.124   1.343  1.00 84.92           C  
ATOM   1419  C   SER A 112     -14.166  -9.285  -0.134  1.00 84.92           C  
ATOM   1420  O   SER A 112     -13.014  -9.514  -0.498  1.00 84.92           O  
ATOM   1421  CB  SER A 112     -14.474  -7.653   1.750  1.00 84.92           C  
ATOM   1422  OG  SER A 112     -15.436  -6.921   1.012  1.00 84.92           O  
ATOM   1423  H   SER A 112     -12.861  -9.534   2.603  1.00 84.92           H  
ATOM   1424  HA  SER A 112     -15.569  -9.442   1.467  1.00 84.92           H  
ATOM   1425  HB2 SER A 112     -14.701  -7.574   2.814  1.00 84.92           H  
ATOM   1426  HB3 SER A 112     -13.480  -7.252   1.552  1.00 84.92           H  
ATOM   1427  HG  SER A 112     -15.396  -5.998   1.273  1.00 84.92           H  
ATOM   1428  N   LYS A 113     -15.171  -9.119  -1.001  1.00 86.40           N  
ATOM   1429  CA  LYS A 113     -14.985  -8.953  -2.454  1.00 86.40           C  
ATOM   1430  C   LYS A 113     -14.837  -7.487  -2.862  1.00 86.40           C  
ATOM   1431  O   LYS A 113     -14.478  -7.211  -4.004  1.00 86.40           O  
ATOM   1432  CB  LYS A 113     -16.150  -9.598  -3.217  1.00 86.40           C  
ATOM   1433  CG  LYS A 113     -16.224 -11.115  -3.003  1.00 86.40           C  
ATOM   1434  CD  LYS A 113     -17.311 -11.720  -3.898  1.00 86.40           C  
ATOM   1435  CE  LYS A 113     -17.387 -13.231  -3.664  1.00 86.40           C  
ATOM   1436  NZ  LYS A 113     -18.370 -13.874  -4.572  1.00 86.40           N1+
ATOM   1437  H   LYS A 113     -16.070  -8.892  -0.602  1.00 86.40           H  
ATOM   1438  HA  LYS A 113     -14.055  -9.435  -2.754  1.00 86.40           H  
ATOM   1439  HB2 LYS A 113     -17.087  -9.138  -2.903  1.00 86.40           H  
ATOM   1440  HB3 LYS A 113     -16.014  -9.404  -4.281  1.00 86.40           H  
ATOM   1441  HG2 LYS A 113     -15.262 -11.562  -3.252  1.00 86.40           H  
ATOM   1442  HG3 LYS A 113     -16.456 -11.329  -1.960  1.00 86.40           H  
ATOM   1443  HD2 LYS A 113     -17.065 -11.519  -4.941  1.00 86.40           H  
ATOM   1444  HD3 LYS A 113     -18.270 -11.261  -3.660  1.00 86.40           H  
ATOM   1445  HE2 LYS A 113     -16.395 -13.657  -3.821  1.00 86.40           H  
ATOM   1446  HE3 LYS A 113     -17.660 -13.407  -2.624  1.00 86.40           H  
ATOM   1447  HZ1 LYS A 113     -19.290 -13.487  -4.420  1.00 86.40           H  
ATOM   1448  HZ2 LYS A 113     -18.411 -14.867  -4.395  1.00 86.40           H  
ATOM   1449  HZ3 LYS A 113     -18.110 -13.727  -5.537  1.00 86.40           H  
ATOM   1450  N   GLU A 114     -15.152  -6.561  -1.961  1.00 87.61           N  
ATOM   1451  CA  GLU A 114     -14.994  -5.132  -2.194  1.00 87.61           C  
ATOM   1452  C   GLU A 114     -13.516  -4.757  -2.101  1.00 87.61           C  
ATOM   1453  O   GLU A 114     -12.827  -5.100  -1.137  1.00 87.61           O  
ATOM   1454  CB  GLU A 114     -15.850  -4.336  -1.206  1.00 87.61           C  
ATOM   1455  CG  GLU A 114     -15.891  -2.845  -1.572  1.00 87.61           C  
ATOM   1456  CD  GLU A 114     -16.790  -2.027  -0.633  1.00 87.61           C  
ATOM   1457  OE1 GLU A 114     -16.944  -0.817  -0.914  1.00 87.61           O  
ATOM   1458  OE2 GLU A 114     -17.311  -2.613   0.343  1.00 87.61           O1-
ATOM   1459  H   GLU A 114     -15.359  -6.852  -1.016  1.00 87.61           H  
ATOM   1460  HA  GLU A 114     -15.348  -4.903  -3.199  1.00 87.61           H  
ATOM   1461  HB2 GLU A 114     -16.865  -4.733  -1.232  1.00 87.61           H  
ATOM   1462  HB3 GLU A 114     -15.447  -4.457  -0.200  1.00 87.61           H  
ATOM   1463  HG2 GLU A 114     -14.879  -2.441  -1.533  1.00 87.61           H  
ATOM   1464  HG3 GLU A 114     -16.254  -2.749  -2.595  1.00 87.61           H  
ATOM   1465  N   VAL A 115     -13.037  -4.067  -3.133  1.00 91.12           N  
ATOM   1466  CA  VAL A 115     -11.636  -3.690  -3.278  1.00 91.12           C  
ATOM   1467  C   VAL A 115     -11.530  -2.213  -3.625  1.00 91.12           C  
ATOM   1468  O   VAL A 115     -12.258  -1.706  -4.479  1.00 91.12           O  
ATOM   1469  CB  VAL A 115     -10.895  -4.563  -4.315  1.00 91.12           C  
ATOM   1470  CG1 VAL A 115     -10.852  -6.042  -3.910  1.00 91.12           C  
ATOM   1471  CG2 VAL A 115     -11.491  -4.501  -5.729  1.00 91.12           C  
ATOM   1472  H   VAL A 115     -13.675  -3.755  -3.851  1.00 91.12           H  
ATOM   1473  HA  VAL A 115     -11.138  -3.836  -2.319  1.00 91.12           H  
ATOM   1474  HB  VAL A 115      -9.866  -4.209  -4.376  1.00 91.12           H  
ATOM   1475 HG11 VAL A 115     -10.338  -6.630  -4.671  1.00 91.12           H  
ATOM   1476 HG12 VAL A 115     -11.862  -6.435  -3.788  1.00 91.12           H  
ATOM   1477 HG13 VAL A 115     -10.314  -6.151  -2.969  1.00 91.12           H  
ATOM   1478 HG21 VAL A 115     -12.523  -4.854  -5.717  1.00 91.12           H  
ATOM   1479 HG22 VAL A 115     -10.909  -5.127  -6.406  1.00 91.12           H  
ATOM   1480 HG23 VAL A 115     -11.467  -3.478  -6.106  1.00 91.12           H  
ATOM   1481  N   GLN A 116     -10.570  -1.539  -3.009  1.00 92.48           N  
ATOM   1482  CA  GLN A 116     -10.120  -0.214  -3.404  1.00 92.48           C  
ATOM   1483  C   GLN A 116      -8.739  -0.329  -4.049  1.00 92.48           C  
ATOM   1484  O   GLN A 116      -7.891  -1.103  -3.604  1.00 92.48           O  
ATOM   1485  CB  GLN A 116     -10.097   0.702  -2.180  1.00 92.48           C  
ATOM   1486  CG  GLN A 116      -9.917   2.179  -2.573  1.00 92.48           C  
ATOM   1487  CD  GLN A 116      -9.549   3.043  -1.381  1.00 92.48           C  
ATOM   1488  NE2 GLN A 116      -9.887   4.312  -1.369  1.00 92.48           N  
ATOM   1489  OE1 GLN A 116      -8.901   2.602  -0.457  1.00 92.48           O  
ATOM   1490  H   GLN A 116     -10.040  -2.016  -2.294  1.00 92.48           H  
ATOM   1491  HA  GLN A 116     -10.817   0.205  -4.130  1.00 92.48           H  
ATOM   1492  HB2 GLN A 116      -9.284   0.378  -1.531  1.00 92.48           H  
ATOM   1493  HB3 GLN A 116     -11.033   0.604  -1.629  1.00 92.48           H  
ATOM   1494  HG2 GLN A 116     -10.841   2.544  -3.020  1.00 92.48           H  
ATOM   1495  HG3 GLN A 116      -9.112   2.294  -3.299  1.00 92.48           H  
ATOM   1496 HE21 GLN A 116      -9.530   4.846  -0.590  1.00 92.48           H  
ATOM   1497 HE22 GLN A 116     -10.410   4.723  -2.129  1.00 92.48           H  
ATOM   1498  N   PHE A 117      -8.497   0.471  -5.084  1.00 91.77           N  
ATOM   1499  CA  PHE A 117      -7.177   0.609  -5.683  1.00 91.77           C  
ATOM   1500  C   PHE A 117      -6.549   1.947  -5.294  1.00 91.77           C  
ATOM   1501  O   PHE A 117      -7.193   2.990  -5.393  1.00 91.77           O  
ATOM   1502  CB  PHE A 117      -7.256   0.395  -7.195  1.00 91.77           C  
ATOM   1503  CG  PHE A 117      -7.693  -1.010  -7.567  1.00 91.77           C  
ATOM   1504  CD1 PHE A 117      -6.768  -2.068  -7.513  1.00 91.77           C  
ATOM   1505  CD2 PHE A 117      -9.030  -1.272  -7.919  1.00 91.77           C  
ATOM   1506  CE1 PHE A 117      -7.166  -3.377  -7.838  1.00 91.77           C  
ATOM   1507  CE2 PHE A 117      -9.433  -2.582  -8.233  1.00 91.77           C  
ATOM   1508  CZ  PHE A 117      -8.501  -3.634  -8.198  1.00 91.77           C  
ATOM   1509  H   PHE A 117      -9.217   1.114  -5.383  1.00 91.77           H  
ATOM   1510  HA  PHE A 117      -6.533  -0.181  -5.295  1.00 91.77           H  
ATOM   1511  HB2 PHE A 117      -7.943   1.123  -7.627  1.00 91.77           H  
ATOM   1512  HB3 PHE A 117      -6.271   0.577  -7.626  1.00 91.77           H  
ATOM   1513  HD1 PHE A 117      -5.754  -1.870  -7.198  1.00 91.77           H  
ATOM   1514  HD2 PHE A 117      -9.754  -0.471  -7.931  1.00 91.77           H  
ATOM   1515  HE1 PHE A 117      -6.449  -4.183  -7.789  1.00 91.77           H  
ATOM   1516  HE2 PHE A 117     -10.465  -2.780  -8.482  1.00 91.77           H  
ATOM   1517  HZ  PHE A 117      -8.819  -4.640  -8.427  1.00 91.77           H  
ATOM   1518  N   ILE A 118      -5.288   1.913  -4.863  1.00 90.02           N  
ATOM   1519  CA  ILE A 118      -4.484   3.103  -4.564  1.00 90.02           C  
ATOM   1520  C   ILE A 118      -3.338   3.168  -5.563  1.00 90.02           C  
ATOM   1521  O   ILE A 118      -2.624   2.188  -5.779  1.00 90.02           O  
ATOM   1522  CB  ILE A 118      -3.956   3.128  -3.117  1.00 90.02           C  
ATOM   1523  CG1 ILE A 118      -5.075   2.893  -2.083  1.00 90.02           C  
ATOM   1524  CG2 ILE A 118      -3.202   4.442  -2.831  1.00 90.02           C  
ATOM   1525  CD1 ILE A 118      -4.528   2.602  -0.684  1.00 90.02           C  
ATOM   1526  H   ILE A 118      -4.842   1.009  -4.794  1.00 90.02           H  
ATOM   1527  HA  ILE A 118      -5.110   3.986  -4.696  1.00 90.02           H  
ATOM   1528  HB  ILE A 118      -3.226   2.324  -3.017  1.00 90.02           H  
ATOM   1529 HG12 ILE A 118      -5.668   2.023  -2.366  1.00 90.02           H  
ATOM   1530 HG13 ILE A 118      -5.741   3.755  -2.047  1.00 90.02           H  
ATOM   1531 HG21 ILE A 118      -2.820   4.437  -1.810  1.00 90.02           H  
ATOM   1532 HG22 ILE A 118      -3.878   5.288  -2.947  1.00 90.02           H  
ATOM   1533 HG23 ILE A 118      -2.342   4.543  -3.493  1.00 90.02           H  
ATOM   1534 HD11 ILE A 118      -4.125   3.505  -0.226  1.00 90.02           H  
ATOM   1535 HD12 ILE A 118      -3.752   1.838  -0.735  1.00 90.02           H  
ATOM   1536 HD13 ILE A 118      -5.344   2.215  -0.073  1.00 90.02           H  
ATOM   1537  N   ASN A 119      -3.142   4.368  -6.115  1.00 85.41           N  
ATOM   1538  CA  ASN A 119      -2.608   4.568  -7.459  1.00 85.41           C  
ATOM   1539  C   ASN A 119      -3.620   4.066  -8.487  1.00 85.41           C  
ATOM   1540  O   ASN A 119      -4.030   2.907  -8.436  1.00 85.41           O  
ATOM   1541  CB  ASN A 119      -1.216   3.915  -7.638  1.00 85.41           C  
ATOM   1542  CG  ASN A 119      -0.268   4.706  -8.509  1.00 85.41           C  
ATOM   1543  ND2 ASN A 119       0.681   4.070  -9.136  1.00 85.41           N  
ATOM   1544  OD1 ASN A 119      -0.292   5.930  -8.528  1.00 85.41           O  
ATOM   1545  H   ASN A 119      -3.805   5.066  -5.810  1.00 85.41           H  
ATOM   1546  HA  ASN A 119      -2.517   5.644  -7.606  1.00 85.41           H  
ATOM   1547  HB2 ASN A 119      -0.727   3.773  -6.674  1.00 85.41           H  
ATOM   1548  HB3 ASN A 119      -1.346   2.926  -8.075  1.00 85.41           H  
ATOM   1549 HD21 ASN A 119       1.363   4.587  -9.673  1.00 85.41           H  
ATOM   1550 HD22 ASN A 119       0.743   3.063  -9.079  1.00 85.41           H  
ATOM   1551  N   ASP A 120      -4.018   4.934  -9.417  1.00 70.90           N  
ATOM   1552  CA  ASP A 120      -4.797   4.474 -10.560  1.00 70.90           C  
ATOM   1553  C   ASP A 120      -4.058   3.295 -11.187  1.00 70.90           C  
ATOM   1554  O   ASP A 120      -2.839   3.362 -11.393  1.00 70.90           O  
ATOM   1555  CB  ASP A 120      -4.978   5.588 -11.600  1.00 70.90           C  
ATOM   1556  CG  ASP A 120      -5.893   6.706 -11.105  1.00 70.90           C  
ATOM   1557  OD1 ASP A 120      -6.937   6.371 -10.510  1.00 70.90           O  
ATOM   1558  OD2 ASP A 120      -5.526   7.879 -11.333  1.00 70.90           O1-
ATOM   1559  H   ASP A 120      -3.692   5.890  -9.427  1.00 70.90           H  
ATOM   1560  HA  ASP A 120      -5.778   4.143 -10.218  1.00 70.90           H  
ATOM   1561  HB2 ASP A 120      -4.003   5.994 -11.867  1.00 70.90           H  
ATOM   1562  HB3 ASP A 120      -5.422   5.159 -12.498  1.00 70.90           H  
ATOM   1563  N   LYS A 121      -4.790   2.216 -11.494  1.00 59.20           N  
ATOM   1564  CA  LYS A 121      -4.270   1.197 -12.401  1.00 59.20           C  
ATOM   1565  C   LYS A 121      -3.798   1.969 -13.633  1.00 59.20           C  
ATOM   1566  O   LYS A 121      -4.628   2.678 -14.212  1.00 59.20           O  
ATOM   1567  CB  LYS A 121      -5.357   0.168 -12.742  1.00 59.20           C  
ATOM   1568  CG  LYS A 121      -4.806  -0.959 -13.630  1.00 59.20           C  
ATOM   1569  CD  LYS A 121      -5.894  -2.004 -13.905  1.00 59.20           C  
ATOM   1570  CE  LYS A 121      -5.322  -3.159 -14.735  1.00 59.20           C  
ATOM   1571  NZ  LYS A 121      -6.339  -4.215 -14.973  1.00 59.20           N1+
ATOM   1572  H   LYS A 121      -5.771   2.222 -11.254  1.00 59.20           H  
ATOM   1573  HA  LYS A 121      -3.437   0.696 -11.908  1.00 59.20           H  
ATOM   1574  HB2 LYS A 121      -5.729  -0.262 -11.813  1.00 59.20           H  
ATOM   1575  HB3 LYS A 121      -6.184   0.664 -13.250  1.00 59.20           H  
ATOM   1576  HG2 LYS A 121      -4.457  -0.548 -14.576  1.00 59.20           H  
ATOM   1577  HG3 LYS A 121      -3.969  -1.437 -13.121  1.00 59.20           H  
ATOM   1578  HD2 LYS A 121      -6.715  -1.531 -14.444  1.00 59.20           H  
ATOM   1579  HD3 LYS A 121      -6.265  -2.387 -12.955  1.00 59.20           H  
ATOM   1580  HE2 LYS A 121      -4.957  -2.761 -15.682  1.00 59.20           H  
ATOM   1581  HE3 LYS A 121      -4.469  -3.577 -14.201  1.00 59.20           H  
ATOM   1582  HZ1 LYS A 121      -7.128  -3.842 -15.482  1.00 59.20           H  
ATOM   1583  HZ2 LYS A 121      -6.669  -4.585 -14.093  1.00 59.20           H  
ATOM   1584  HZ3 LYS A 121      -5.939  -4.976 -15.503  1.00 59.20           H  
ATOM   1585  N   PRO A 122      -2.505   1.905 -14.000  1.00 55.52           N  
ATOM   1586  CA  PRO A 122      -2.000   2.653 -15.132  1.00 55.52           C  
ATOM   1587  C   PRO A 122      -2.940   2.424 -16.298  1.00 55.52           C  
ATOM   1588  O   PRO A 122      -3.232   1.275 -16.656  1.00 55.52           O  
ATOM   1589  CB  PRO A 122      -0.596   2.128 -15.424  1.00 55.52           C  
ATOM   1590  CG  PRO A 122      -0.164   1.545 -14.087  1.00 55.52           C  
ATOM   1591  CD  PRO A 122      -1.448   1.159 -13.357  1.00 55.52           C  
ATOM   1592  HA  PRO A 122      -1.954   3.710 -14.871  1.00 55.52           H  
ATOM   1593  HB2 PRO A 122      -0.628   1.330 -16.166  1.00 55.52           H  
ATOM   1594  HB3 PRO A 122       0.074   2.923 -15.753  1.00 55.52           H  
ATOM   1595  HG2 PRO A 122       0.371   2.300 -13.512  1.00 55.52           H  
ATOM   1596  HG3 PRO A 122       0.461   0.670 -14.263  1.00 55.52           H  
ATOM   1597  HD2 PRO A 122      -1.652   0.094 -13.459  1.00 55.52           H  
ATOM   1598  HD3 PRO A 122      -1.363   1.422 -12.302  1.00 55.52           H  
ATOM   1599  N   LYS A 123      -3.464   3.522 -16.848  1.00 57.09           N  
ATOM   1600  CA  LYS A 123      -4.109   3.466 -18.150  1.00 57.09           C  
ATOM   1601  C   LYS A 123      -3.074   2.803 -19.036  1.00 57.09           C  
ATOM   1602  O   LYS A 123      -1.948   3.289 -19.126  1.00 57.09           O  
ATOM   1603  CB  LYS A 123      -4.486   4.869 -18.649  1.00 57.09           C  
ATOM   1604  CG  LYS A 123      -5.595   5.485 -17.783  1.00 57.09           C  
ATOM   1605  CD  LYS A 123      -6.002   6.872 -18.293  1.00 57.09           C  
ATOM   1606  CE  LYS A 123      -7.093   7.450 -17.382  1.00 57.09           C  
ATOM   1607  NZ  LYS A 123      -7.544   8.789 -17.837  1.00 57.09           N1+
ATOM   1608  H   LYS A 123      -3.222   4.419 -16.453  1.00 57.09           H  
ATOM   1609  HA  LYS A 123      -4.997   2.836 -18.094  1.00 57.09           H  
ATOM   1610  HB2 LYS A 123      -3.607   5.513 -18.637  1.00 57.09           H  
ATOM   1611  HB3 LYS A 123      -4.839   4.792 -19.678  1.00 57.09           H  
ATOM   1612  HG2 LYS A 123      -6.465   4.829 -17.798  1.00 57.09           H  
ATOM   1613  HG3 LYS A 123      -5.244   5.577 -16.755  1.00 57.09           H  
ATOM   1614  HD2 LYS A 123      -6.375   6.783 -19.313  1.00 57.09           H  
ATOM   1615  HD3 LYS A 123      -5.130   7.526 -18.287  1.00 57.09           H  
ATOM   1616  HE2 LYS A 123      -7.935   6.758 -17.367  1.00 57.09           H  
ATOM   1617  HE3 LYS A 123      -6.702   7.511 -16.367  1.00 57.09           H  
ATOM   1618  HZ1 LYS A 123      -8.258   9.144 -17.218  1.00 57.09           H  
ATOM   1619  HZ2 LYS A 123      -6.773   9.442 -17.832  1.00 57.09           H  
ATOM   1620  HZ3 LYS A 123      -7.924   8.741 -18.771  1.00 57.09           H  
ATOM   1621  N   ASN A 124      -3.418   1.648 -19.592  1.00 49.34           N  
ATOM   1622  CA  ASN A 124      -2.616   1.038 -20.628  1.00 49.34           C  
ATOM   1623  C   ASN A 124      -2.652   2.019 -21.801  1.00 49.34           C  
ATOM   1624  O   ASN A 124      -3.479   1.883 -22.697  1.00 49.34           O  
ATOM   1625  CB  ASN A 124      -3.193  -0.350 -20.960  1.00 49.34           C  
ATOM   1626  CG  ASN A 124      -2.384  -1.086 -22.013  1.00 49.34           C  
ATOM   1627  ND2 ASN A 124      -2.973  -2.057 -22.671  1.00 49.34           N  
ATOM   1628  OD1 ASN A 124      -1.216  -0.835 -22.244  1.00 49.34           O  
ATOM   1629  H   ASN A 124      -4.325   1.258 -19.376  1.00 49.34           H  
ATOM   1630  HA  ASN A 124      -1.586   0.930 -20.289  1.00 49.34           H  
ATOM   1631  HB2 ASN A 124      -3.199  -0.963 -20.058  1.00 49.34           H  
ATOM   1632  HB3 ASN A 124      -4.218  -0.242 -21.316  1.00 49.34           H  
ATOM   1633 HD21 ASN A 124      -3.951  -2.258 -22.519  1.00 49.34           H  
ATOM   1634 HD22 ASN A 124      -2.392  -2.558 -23.329  1.00 49.34           H  
ATOM   1635  N   ASN A 125      -1.803   3.046 -21.770  1.00 47.84           N  
ATOM   1636  CA  ASN A 125      -1.528   3.899 -22.907  1.00 47.84           C  
ATOM   1637  C   ASN A 125      -0.636   3.079 -23.836  1.00 47.84           C  
ATOM   1638  O   ASN A 125       0.524   3.396 -24.089  1.00 47.84           O  
ATOM   1639  CB  ASN A 125      -0.931   5.248 -22.466  1.00 47.84           C  
ATOM   1640  CG  ASN A 125      -1.967   6.270 -22.024  1.00 47.84           C  
ATOM   1641  ND2 ASN A 125      -1.567   7.515 -21.917  1.00 47.84           N  
ATOM   1642  OD1 ASN A 125      -3.130   5.992 -21.779  1.00 47.84           O  
ATOM   1643  H   ASN A 125      -1.268   3.190 -20.926  1.00 47.84           H  
ATOM   1644  HA  ASN A 125      -2.454   4.098 -23.447  1.00 47.84           H  
ATOM   1645  HB2 ASN A 125      -0.403   5.684 -23.314  1.00 47.84           H  
ATOM   1646  HB3 ASN A 125      -0.206   5.098 -21.666  1.00 47.84           H  
ATOM   1647 HD21 ASN A 125      -2.272   8.202 -21.691  1.00 47.84           H  
ATOM   1648 HD22 ASN A 125      -0.613   7.763 -22.137  1.00 47.84           H  
ATOM   1649  N   ARG A 126      -1.200   1.983 -24.347  1.00 43.10           N  
ATOM   1650  CA  ARG A 126      -0.749   1.373 -25.579  1.00 43.10           C  
ATOM   1651  C   ARG A 126      -1.137   2.365 -26.674  1.00 43.10           C  
ATOM   1652  O   ARG A 126      -2.232   2.304 -27.206  1.00 43.10           O  
ATOM   1653  CB  ARG A 126      -1.374  -0.025 -25.724  1.00 43.10           C  
ATOM   1654  CG  ARG A 126      -0.481  -0.961 -26.546  1.00 43.10           C  
ATOM   1655  CD  ARG A 126      -1.139  -2.344 -26.679  1.00 43.10           C  
ATOM   1656  NE  ARG A 126      -0.178  -3.444 -26.455  1.00 43.10           N  
ATOM   1657  CZ  ARG A 126      -0.471  -4.731 -26.376  1.00 43.10           C  
ATOM   1658  NH1 ARG A 126      -1.684  -5.174 -26.560  1.00 43.10           N1+
ATOM   1659  NH2 ARG A 126       0.456  -5.606 -26.107  1.00 43.10           N  
ATOM   1660  H   ARG A 126      -2.144   1.781 -24.049  1.00 43.10           H  
ATOM   1661  HA  ARG A 126       0.337   1.285 -25.550  1.00 43.10           H  
ATOM   1662  HB2 ARG A 126      -2.367   0.039 -26.171  1.00 43.10           H  
ATOM   1663  HB3 ARG A 126      -1.485  -0.466 -24.734  1.00 43.10           H  
ATOM   1664  HG2 ARG A 126       0.478  -1.053 -26.036  1.00 43.10           H  
ATOM   1665  HG3 ARG A 126      -0.314  -0.541 -27.537  1.00 43.10           H  
ATOM   1666  HD2 ARG A 126      -1.577  -2.424 -27.674  1.00 43.10           H  
ATOM   1667  HD3 ARG A 126      -1.942  -2.428 -25.947  1.00 43.10           H  
ATOM   1668  HE  ARG A 126       0.789  -3.181 -26.336  1.00 43.10           H  
ATOM   1669 HH11 ARG A 126      -1.883  -6.164 -26.534  1.00 43.10           H  
ATOM   1670 HH12 ARG A 126      -2.400  -4.520 -26.843  1.00 43.10           H  
ATOM   1671 HH21 ARG A 126       1.413  -5.310 -25.979  1.00 43.10           H  
ATOM   1672 HH22 ARG A 126       0.232  -6.590 -26.066  1.00 43.10           H  
ATOM   1673  N   VAL A 127      -0.237   3.320 -26.893  1.00 46.25           N  
ATOM   1674  CA  VAL A 127      -0.004   4.053 -28.141  1.00 46.25           C  
ATOM   1675  C   VAL A 127      -1.260   4.625 -28.822  1.00 46.25           C  
ATOM   1676  O   VAL A 127      -1.864   3.985 -29.673  1.00 46.25           O  
ATOM   1677  CB  VAL A 127       0.815   3.155 -29.103  1.00 46.25           C  
ATOM   1678  CG1 VAL A 127       1.355   3.952 -30.294  1.00 46.25           C  
ATOM   1679  CG2 VAL A 127       2.026   2.505 -28.408  1.00 46.25           C  
ATOM   1680  H   VAL A 127       0.504   3.370 -26.209  1.00 46.25           H  
ATOM   1681  HA  VAL A 127       0.632   4.904 -27.897  1.00 46.25           H  
ATOM   1682  HB  VAL A 127       0.183   2.350 -29.478  1.00 46.25           H  
ATOM   1683 HG11 VAL A 127       1.961   3.308 -30.931  1.00 46.25           H  
ATOM   1684 HG12 VAL A 127       0.526   4.322 -30.897  1.00 46.25           H  
ATOM   1685 HG13 VAL A 127       1.963   4.789 -29.950  1.00 46.25           H  
ATOM   1686 HG21 VAL A 127       2.621   1.961 -29.142  1.00 46.25           H  
ATOM   1687 HG22 VAL A 127       1.703   1.790 -27.651  1.00 46.25           H  
ATOM   1688 HG23 VAL A 127       2.649   3.271 -27.948  1.00 46.25           H  
ATOM   1689  N   SER A 128      -1.551   5.898 -28.564  1.00 42.70           N  
ATOM   1690  CA  SER A 128      -1.854   6.819 -29.669  1.00 42.70           C  
ATOM   1691  C   SER A 128      -0.502   7.479 -29.971  1.00 42.70           C  
ATOM   1692  O   SER A 128      -0.026   8.264 -29.165  1.00 42.70           O  
ATOM   1693  CB  SER A 128      -2.918   7.853 -29.262  1.00 42.70           C  
ATOM   1694  OG  SER A 128      -4.074   7.235 -28.720  1.00 42.70           O  
ATOM   1695  H   SER A 128      -1.114   6.329 -27.762  1.00 42.70           H  
ATOM   1696  HA  SER A 128      -2.211   6.277 -30.545  1.00 42.70           H  
ATOM   1697  HB2 SER A 128      -3.192   8.435 -30.142  1.00 42.70           H  
ATOM   1698  HB3 SER A 128      -2.505   8.530 -28.514  1.00 42.70           H  
ATOM   1699  HG  SER A 128      -4.826   7.812 -28.873  1.00 42.70           H  
ATOM   1700  N   GLY A 129       0.288   7.071 -30.963  1.00 37.48           N  
ATOM   1701  CA  GLY A 129      -0.129   7.005 -32.355  1.00 37.48           C  
ATOM   1702  C   GLY A 129      -0.413   8.432 -32.815  1.00 37.48           C  
ATOM   1703  O   GLY A 129      -1.568   8.763 -33.047  1.00 37.48           O  
ATOM   1704  H   GLY A 129       1.249   7.354 -30.831  1.00 37.48           H  
ATOM   1705  HA2 GLY A 129      -1.030   6.401 -32.466  1.00 37.48           H  
ATOM   1706  HA3 GLY A 129       0.668   6.582 -32.966  1.00 37.48           H  
ATOM   1707  N   GLY A 130       0.599   9.301 -32.800  1.00 36.42           N  
ATOM   1708  CA  GLY A 130       0.427  10.728 -33.051  1.00 36.42           C  
ATOM   1709  C   GLY A 130       1.699  11.361 -33.594  1.00 36.42           C  
ATOM   1710  O   GLY A 130       2.564  11.730 -32.806  1.00 36.42           O  
ATOM   1711  H   GLY A 130       1.534   8.986 -32.588  1.00 36.42           H  
ATOM   1712  HA2 GLY A 130      -0.385  10.894 -33.759  1.00 36.42           H  
ATOM   1713  HA3 GLY A 130       0.172  11.230 -32.117  1.00 36.42           H  
ATOM   1714  N   SER A 131       1.699  11.489 -34.924  1.00 40.03           N  
ATOM   1715  CA  SER A 131       2.552  12.307 -35.801  1.00 40.03           C  
ATOM   1716  C   SER A 131       3.982  11.843 -36.055  1.00 40.03           C  
ATOM   1717  O   SER A 131       4.849  12.017 -35.175  1.00 40.03           O  
ATOM   1718  CB  SER A 131       2.472  13.772 -35.405  1.00 40.03           C  
ATOM   1719  OG  SER A 131       1.107  14.174 -35.386  1.00 40.03           O  
ATOM   1720  OXT SER A 131       4.166  11.363 -37.192  1.00 40.03           O1-
ATOM   1721  H   SER A 131       0.906  11.080 -35.399  1.00 40.03           H  
ATOM   1722  HA  SER A 131       2.101  12.259 -36.792  1.00 40.03           H  
ATOM   1723  HB2 SER A 131       2.926  13.897 -34.422  1.00 40.03           H  
ATOM   1724  HB3 SER A 131       3.034  14.361 -36.130  1.00 40.03           H  
ATOM   1725  HG  SER A 131       1.082  15.097 -35.125  1.00 40.03           H  
END
