# Supplementary material for: The structural landscape and diversity of Pyricularia oryzae MAX effectors revisited
Source: PLoS Pathog. 2024 May 6;20(5):e1012176. doi: 10.1371/journal.ppat.1012176 (PMC11132498; doi:10.1371/journal.ppat.1012176)
Supplement: S1 File — (ZIP) [file ppat.1012176.s018.zip › Supplementary_Data/MAX33.pdb]

ATOM      1  N   GLN A  21       0.161   8.035 -18.433  1.00 76.73           N  
ATOM      2  CA  GLN A  21       0.247   6.810 -17.630  1.00 76.73           C  
ATOM      3  C   GLN A  21       1.224   7.109 -16.487  1.00 76.73           C  
ATOM      4  O   GLN A  21       2.299   7.651 -16.743  1.00 76.73           O  
ATOM      5  CB  GLN A  21       0.712   5.632 -18.505  1.00 76.73           C  
ATOM      6  CG  GLN A  21      -0.355   5.216 -19.537  1.00 76.73           C  
ATOM      7  CD  GLN A  21       0.173   4.266 -20.612  1.00 76.73           C  
ATOM      8  NE2 GLN A  21      -0.566   4.055 -21.680  1.00 76.73           N  
ATOM      9  OE1 GLN A  21       1.256   3.720 -20.544  1.00 76.73           O  
ATOM     10  H   GLN A  21       0.906   8.165 -19.102  1.00 76.73           H  
ATOM     11  HA  GLN A  21      -0.724   6.563 -17.201  1.00 76.73           H  
ATOM     12  HB2 GLN A  21       1.628   5.917 -19.021  1.00 76.73           H  
ATOM     13  HB3 GLN A  21       0.931   4.777 -17.866  1.00 76.73           H  
ATOM     14  HG2 GLN A  21      -1.185   4.734 -19.020  1.00 76.73           H  
ATOM     15  HG3 GLN A  21      -0.740   6.102 -20.043  1.00 76.73           H  
ATOM     16 HE21 GLN A  21      -1.499   4.432 -21.762  1.00 76.73           H  
ATOM     17 HE22 GLN A  21      -0.172   3.409 -22.349  1.00 76.73           H  
ATOM     18  N   GLY A  22       0.818   6.865 -15.242  1.00 86.11           N  
ATOM     19  CA  GLY A  22       1.710   7.019 -14.091  1.00 86.11           C  
ATOM     20  C   GLY A  22       2.806   5.950 -14.093  1.00 86.11           C  
ATOM     21  O   GLY A  22       2.677   4.928 -14.764  1.00 86.11           O  
ATOM     22  H   GLY A  22      -0.058   6.384 -15.100  1.00 86.11           H  
ATOM     23  HA2 GLY A  22       2.179   8.003 -14.110  1.00 86.11           H  
ATOM     24  HA3 GLY A  22       1.136   6.929 -13.169  1.00 86.11           H  
ATOM     25  N   THR A  23       3.883   6.163 -13.335  1.00 94.91           N  
ATOM     26  CA  THR A  23       4.941   5.149 -13.131  1.00 94.91           C  
ATOM     27  C   THR A  23       4.529   4.044 -12.148  1.00 94.91           C  
ATOM     28  O   THR A  23       5.251   3.060 -11.965  1.00 94.91           O  
ATOM     29  CB  THR A  23       6.256   5.793 -12.665  1.00 94.91           C  
ATOM     30  CG2 THR A  23       6.820   6.747 -13.719  1.00 94.91           C  
ATOM     31  OG1 THR A  23       6.049   6.530 -11.479  1.00 94.91           O  
ATOM     32  H   THR A  23       3.933   7.010 -12.787  1.00 94.91           H  
ATOM     33  HA  THR A  23       5.133   4.652 -14.083  1.00 94.91           H  
ATOM     34  HB  THR A  23       6.991   5.011 -12.474  1.00 94.91           H  
ATOM     35  HG1 THR A  23       6.879   6.604 -11.003  1.00 94.91           H  
ATOM     36 HG21 THR A  23       7.783   7.131 -13.381  1.00 94.91           H  
ATOM     37 HG22 THR A  23       6.140   7.584 -13.875  1.00 94.91           H  
ATOM     38 HG23 THR A  23       6.961   6.214 -14.659  1.00 94.91           H  
ATOM     39  N   GLY A  24       3.366   4.192 -11.513  1.00 96.41           N  
ATOM     40  CA  GLY A  24       2.805   3.261 -10.549  1.00 96.41           C  
ATOM     41  C   GLY A  24       1.278   3.231 -10.553  1.00 96.41           C  
ATOM     42  O   GLY A  24       0.606   3.932 -11.314  1.00 96.41           O  
ATOM     43  H   GLY A  24       2.840   5.038 -11.678  1.00 96.41           H  
ATOM     44  HA2 GLY A  24       3.165   2.252 -10.747  1.00 96.41           H  
ATOM     45  HA3 GLY A  24       3.139   3.543  -9.551  1.00 96.41           H  
ATOM     46  N   CYS A  25       0.745   2.412  -9.656  1.00 96.27           N  
ATOM     47  CA  CYS A  25      -0.674   2.196  -9.431  1.00 96.27           C  
ATOM     48  C   CYS A  25      -1.011   2.450  -7.966  1.00 96.27           C  
ATOM     49  O   CYS A  25      -0.403   1.866  -7.064  1.00 96.27           O  
ATOM     50  CB  CYS A  25      -1.011   0.771  -9.852  1.00 96.27           C  
ATOM     51  SG  CYS A  25      -0.720   0.525 -11.617  1.00 96.27           S  
ATOM     52  H   CYS A  25       1.383   1.862  -9.098  1.00 96.27           H  
ATOM     53  HA  CYS A  25      -1.256   2.882 -10.046  1.00 96.27           H  
ATOM     54  HB2 CYS A  25      -0.390   0.080  -9.284  1.00 96.27           H  
ATOM     55  HB3 CYS A  25      -2.058   0.562  -9.631  1.00 96.27           H  
ATOM     56  N   SER A  26      -1.974   3.336  -7.737  1.00 96.81           N  
ATOM     57  CA  SER A  26      -2.462   3.657  -6.406  1.00 96.81           C  
ATOM     58  C   SER A  26      -3.182   2.439  -5.865  1.00 96.81           C  
ATOM     59  O   SER A  26      -4.130   1.936  -6.475  1.00 96.81           O  
ATOM     60  CB  SER A  26      -3.426   4.838  -6.430  1.00 96.81           C  
ATOM     61  OG  SER A  26      -2.782   6.021  -6.835  1.00 96.81           O  
ATOM     62  H   SER A  26      -2.454   3.752  -8.522  1.00 96.81           H  
ATOM     63  HA  SER A  26      -1.622   3.910  -5.759  1.00 96.81           H  
ATOM     64  HB2 SER A  26      -3.818   4.988  -5.424  1.00 96.81           H  
ATOM     65  HB3 SER A  26      -4.246   4.620  -7.114  1.00 96.81           H  
ATOM     66  HG  SER A  26      -3.462   6.641  -7.107  1.00 96.81           H  
ATOM     67  N   VAL A  27      -2.714   1.966  -4.722  1.00 97.20           N  
ATOM     68  CA  VAL A  27      -3.227   0.785  -4.049  1.00 97.20           C  
ATOM     69  C   VAL A  27      -3.662   1.155  -2.646  1.00 97.20           C  
ATOM     70  O   VAL A  27      -2.971   1.874  -1.924  1.00 97.20           O  
ATOM     71  CB  VAL A  27      -2.208  -0.369  -4.079  1.00 97.20           C  
ATOM     72  CG1 VAL A  27      -0.816   0.013  -3.563  1.00 97.20           C  
ATOM     73  CG2 VAL A  27      -2.707  -1.587  -3.290  1.00 97.20           C  
ATOM     74  H   VAL A  27      -1.942   2.448  -4.284  1.00 97.20           H  
ATOM     75  HA  VAL A  27      -4.112   0.434  -4.579  1.00 97.20           H  
ATOM     76  HB  VAL A  27      -2.096  -0.677  -5.119  1.00 97.20           H  
ATOM     77 HG11 VAL A  27      -0.161  -0.857  -3.615  1.00 97.20           H  
ATOM     78 HG12 VAL A  27      -0.387   0.791  -4.195  1.00 97.20           H  
ATOM     79 HG13 VAL A  27      -0.872   0.371  -2.535  1.00 97.20           H  
ATOM     80 HG21 VAL A  27      -3.730  -1.825  -3.579  1.00 97.20           H  
ATOM     81 HG22 VAL A  27      -2.681  -1.385  -2.219  1.00 97.20           H  
ATOM     82 HG23 VAL A  27      -2.072  -2.448  -3.499  1.00 97.20           H  
ATOM     83  N   GLU A  28      -4.801   0.609  -2.256  1.00 97.61           N  
ATOM     84  CA  GLU A  28      -5.236   0.510  -0.876  1.00 97.61           C  
ATOM     85  C   GLU A  28      -5.306  -0.958  -0.475  1.00 97.61           C  
ATOM     86  O   GLU A  28      -5.783  -1.808  -1.228  1.00 97.61           O  
ATOM     87  CB  GLU A  28      -6.592   1.183  -0.690  1.00 97.61           C  
ATOM     88  CG  GLU A  28      -6.526   2.692  -0.931  1.00 97.61           C  
ATOM     89  CD  GLU A  28      -7.916   3.264  -0.711  1.00 97.61           C  
ATOM     90  OE1 GLU A  28      -8.194   3.763   0.402  1.00 97.61           O  
ATOM     91  OE2 GLU A  28      -8.761   3.102  -1.621  1.00 97.61           O1-
ATOM     92  H   GLU A  28      -5.352   0.111  -2.941  1.00 97.61           H  
ATOM     93  HA  GLU A  28      -4.519   1.010  -0.225  1.00 97.61           H  
ATOM     94  HB2 GLU A  28      -6.935   1.005   0.329  1.00 97.61           H  
ATOM     95  HB3 GLU A  28      -7.311   0.739  -1.378  1.00 97.61           H  
ATOM     96  HG2 GLU A  28      -5.817   3.144  -0.236  1.00 97.61           H  
ATOM     97  HG3 GLU A  28      -6.199   2.901  -1.949  1.00 97.61           H  
ATOM     98  N   ILE A  29      -4.847  -1.248   0.732  1.00 97.65           N  
ATOM     99  CA  ILE A  29      -5.096  -2.507   1.416  1.00 97.65           C  
ATOM    100  C   ILE A  29      -6.338  -2.278   2.258  1.00 97.65           C  
ATOM    101  O   ILE A  29      -6.348  -1.391   3.114  1.00 97.65           O  
ATOM    102  CB  ILE A  29      -3.893  -2.924   2.281  1.00 97.65           C  
ATOM    103  CG1 ILE A  29      -2.593  -2.913   1.448  1.00 97.65           C  
ATOM    104  CG2 ILE A  29      -4.170  -4.316   2.886  1.00 97.65           C  
ATOM    105  CD1 ILE A  29      -1.360  -3.280   2.268  1.00 97.65           C  
ATOM    106  H   ILE A  29      -4.507  -0.483   1.297  1.00 97.65           H  
ATOM    107  HA  ILE A  29      -5.292  -3.293   0.687  1.00 97.65           H  
ATOM    108  HB  ILE A  29      -3.780  -2.207   3.094  1.00 97.65           H  
ATOM    109 HG12 ILE A  29      -2.420  -1.916   1.044  1.00 97.65           H  
ATOM    110 HG13 ILE A  29      -2.685  -3.610   0.615  1.00 97.65           H  
ATOM    111 HG21 ILE A  29      -4.217  -5.065   2.095  1.00 97.65           H  
ATOM    112 HG22 ILE A  29      -5.114  -4.319   3.430  1.00 97.65           H  
ATOM    113 HG23 ILE A  29      -3.386  -4.584   3.595  1.00 97.65           H  
ATOM    114 HD11 ILE A  29      -0.469  -3.156   1.653  1.00 97.65           H  
ATOM    115 HD12 ILE A  29      -1.285  -2.638   3.146  1.00 97.65           H  
ATOM    116 HD13 ILE A  29      -1.421  -4.326   2.568  1.00 97.65           H  
ATOM    117  N   ILE A  30      -7.378  -3.069   2.025  1.00 97.96           N  
ATOM    118  CA  ILE A  30      -8.618  -3.003   2.793  1.00 97.96           C  
ATOM    119  C   ILE A  30      -8.813  -4.291   3.587  1.00 97.96           C  
ATOM    120  O   ILE A  30      -8.426  -5.372   3.144  1.00 97.96           O  
ATOM    121  CB  ILE A  30      -9.826  -2.629   1.910  1.00 97.96           C  
ATOM    122  CG1 ILE A  30     -10.108  -3.686   0.824  1.00 97.96           C  
ATOM    123  CG2 ILE A  30      -9.625  -1.233   1.289  1.00 97.96           C  
ATOM    124  CD1 ILE A  30     -11.378  -3.388   0.020  1.00 97.96           C  
ATOM    125  H   ILE A  30      -7.293  -3.791   1.325  1.00 97.96           H  
ATOM    126  HA  ILE A  30      -8.521  -2.205   3.529  1.00 97.96           H  
ATOM    127  HB  ILE A  30     -10.696  -2.574   2.564  1.00 97.96           H  
ATOM    128 HG12 ILE A  30     -10.239  -4.658   1.301  1.00 97.96           H  
ATOM    129 HG13 ILE A  30      -9.267  -3.749   0.134  1.00 97.96           H  
ATOM    130 HG21 ILE A  30      -8.853  -1.267   0.520  1.00 97.96           H  
ATOM    131 HG22 ILE A  30      -9.326  -0.521   2.059  1.00 97.96           H  
ATOM    132 HG23 ILE A  30     -10.556  -0.877   0.849  1.00 97.96           H  
ATOM    133 HD11 ILE A  30     -11.213  -2.543  -0.648  1.00 97.96           H  
ATOM    134 HD12 ILE A  30     -11.649  -4.257  -0.579  1.00 97.96           H  
ATOM    135 HD13 ILE A  30     -12.196  -3.158   0.702  1.00 97.96           H  
ATOM    136  N   ASN A  31      -9.390  -4.173   4.781  1.00 97.20           N  
ATOM    137  CA  ASN A  31      -9.695  -5.319   5.637  1.00 97.20           C  
ATOM    138  C   ASN A  31     -11.104  -5.890   5.375  1.00 97.20           C  
ATOM    139  O   ASN A  31     -11.846  -5.397   4.525  1.00 97.20           O  
ATOM    140  CB  ASN A  31      -9.430  -4.919   7.101  1.00 97.20           C  
ATOM    141  CG  ASN A  31     -10.402  -3.900   7.669  1.00 97.20           C  
ATOM    142  ND2 ASN A  31     -10.044  -3.268   8.760  1.00 97.20           N  
ATOM    143  OD1 ASN A  31     -11.499  -3.678   7.187  1.00 97.20           O  
ATOM    144  H   ASN A  31      -9.675  -3.251   5.079  1.00 97.20           H  
ATOM    145  HA  ASN A  31      -8.996  -6.120   5.394  1.00 97.20           H  
ATOM    146  HB2 ASN A  31      -9.478  -5.805   7.734  1.00 97.20           H  
ATOM    147  HB3 ASN A  31      -8.418  -4.518   7.170  1.00 97.20           H  
ATOM    148 HD21 ASN A  31      -9.108  -3.378   9.123  1.00 97.20           H  
ATOM    149 HD22 ASN A  31     -10.664  -2.534   9.072  1.00 97.20           H  
ATOM    150  N   SER A  32     -11.503  -6.892   6.165  1.00 97.42           N  
ATOM    151  CA  SER A  32     -12.822  -7.543   6.077  1.00 97.42           C  
ATOM    152  C   SER A  32     -14.012  -6.594   6.255  1.00 97.42           C  
ATOM    153  O   SER A  32     -15.106  -6.899   5.793  1.00 97.42           O  
ATOM    154  CB  SER A  32     -12.903  -8.661   7.122  1.00 97.42           C  
ATOM    155  OG  SER A  32     -12.699  -8.140   8.427  1.00 97.42           O  
ATOM    156  H   SER A  32     -10.868  -7.248   6.865  1.00 97.42           H  
ATOM    157  HA  SER A  32     -12.926  -7.992   5.089  1.00 97.42           H  
ATOM    158  HB2 SER A  32     -13.876  -9.148   7.066  1.00 97.42           H  
ATOM    159  HB3 SER A  32     -12.133  -9.401   6.906  1.00 97.42           H  
ATOM    160  HG  SER A  32     -13.547  -7.850   8.769  1.00 97.42           H  
ATOM    161  N   ASN A  33     -13.801  -5.435   6.883  1.00 97.25           N  
ATOM    162  CA  ASN A  33     -14.814  -4.397   7.076  1.00 97.25           C  
ATOM    163  C   ASN A  33     -14.779  -3.323   5.973  1.00 97.25           C  
ATOM    164  O   ASN A  33     -15.375  -2.265   6.146  1.00 97.25           O  
ATOM    165  CB  ASN A  33     -14.654  -3.793   8.484  1.00 97.25           C  
ATOM    166  CG  ASN A  33     -14.807  -4.813   9.595  1.00 97.25           C  
ATOM    167  ND2 ASN A  33     -14.120  -4.628  10.697  1.00 97.25           N  
ATOM    168  OD1 ASN A  33     -15.524  -5.792   9.504  1.00 97.25           O  
ATOM    169  H   ASN A  33     -12.856  -5.211   7.158  1.00 97.25           H  
ATOM    170  HA  ASN A  33     -15.801  -4.857   7.021  1.00 97.25           H  
ATOM    171  HB2 ASN A  33     -15.419  -3.031   8.637  1.00 97.25           H  
ATOM    172  HB3 ASN A  33     -13.679  -3.311   8.561  1.00 97.25           H  
ATOM    173 HD21 ASN A  33     -14.288  -5.298  11.433  1.00 97.25           H  
ATOM    174 HD22 ASN A  33     -13.549  -3.802  10.812  1.00 97.25           H  
ATOM    175  N   GLN A  34     -14.061  -3.557   4.865  1.00 96.71           N  
ATOM    176  CA  GLN A  34     -13.859  -2.596   3.768  1.00 96.71           C  
ATOM    177  C   GLN A  34     -13.145  -1.299   4.197  1.00 96.71           C  
ATOM    178  O   GLN A  34     -13.211  -0.283   3.503  1.00 96.71           O  
ATOM    179  CB  GLN A  34     -15.185  -2.328   3.022  1.00 96.71           C  
ATOM    180  CG  GLN A  34     -15.854  -3.587   2.450  1.00 96.71           C  
ATOM    181  CD  GLN A  34     -15.059  -4.192   1.301  1.00 96.71           C  
ATOM    182  NE2 GLN A  34     -14.673  -5.447   1.378  1.00 96.71           N  
ATOM    183  OE1 GLN A  34     -14.767  -3.543   0.310  1.00 96.71           O  
ATOM    184  H   GLN A  34     -13.545  -4.424   4.811  1.00 96.71           H  
ATOM    185  HA  GLN A  34     -13.182  -3.073   3.060  1.00 96.71           H  
ATOM    186  HB2 GLN A  34     -15.889  -1.840   3.696  1.00 96.71           H  
ATOM    187  HB3 GLN A  34     -14.999  -1.634   2.202  1.00 96.71           H  
ATOM    188  HG2 GLN A  34     -16.833  -3.312   2.057  1.00 96.71           H  
ATOM    189  HG3 GLN A  34     -16.011  -4.324   3.237  1.00 96.71           H  
ATOM    190 HE21 GLN A  34     -14.854  -5.996   2.207  1.00 96.71           H  
ATOM    191 HE22 GLN A  34     -14.125  -5.795   0.604  1.00 96.71           H  
ATOM    192  N   VAL A  35     -12.437  -1.319   5.332  1.00 97.69           N  
ATOM    193  CA  VAL A  35     -11.690  -0.163   5.843  1.00 97.69           C  
ATOM    194  C   VAL A  35     -10.266  -0.196   5.303  1.00 97.69           C  
ATOM    195  O   VAL A  35      -9.595  -1.225   5.398  1.00 97.69           O  
ATOM    196  CB  VAL A  35     -11.706  -0.108   7.383  1.00 97.69           C  
ATOM    197  CG1 VAL A  35     -10.912   1.084   7.931  1.00 97.69           C  
ATOM    198  CG2 VAL A  35     -13.137   0.006   7.919  1.00 97.69           C  
ATOM    199  H   VAL A  35     -12.386  -2.187   5.847  1.00 97.69           H  
ATOM    200  HA  VAL A  35     -12.169   0.748   5.483  1.00 97.69           H  
ATOM    201  HB  VAL A  35     -11.264  -1.021   7.781  1.00 97.69           H  
ATOM    202 HG11 VAL A  35     -11.279   2.015   7.500  1.00 97.69           H  
ATOM    203 HG12 VAL A  35     -11.015   1.133   9.015  1.00 97.69           H  
ATOM    204 HG13 VAL A  35      -9.852   0.973   7.701  1.00 97.69           H  
ATOM    205 HG21 VAL A  35     -13.726  -0.859   7.614  1.00 97.69           H  
ATOM    206 HG22 VAL A  35     -13.128   0.047   9.008  1.00 97.69           H  
ATOM    207 HG23 VAL A  35     -13.612   0.907   7.530  1.00 97.69           H  
ATOM    208  N   SER A  36      -9.806   0.941   4.776  1.00 97.23           N  
ATOM    209  CA  SER A  36      -8.419   1.142   4.350  1.00 97.23           C  
ATOM    210  C   SER A  36      -7.489   1.047   5.558  1.00 97.23           C  
ATOM    211  O   SER A  36      -7.598   1.817   6.512  1.00 97.23           O  
ATOM    212  CB  SER A  36      -8.276   2.486   3.628  1.00 97.23           C  
ATOM    213  OG  SER A  36      -7.073   2.554   2.895  1.00 97.23           O  
ATOM    214  H   SER A  36     -10.427   1.737   4.741  1.00 97.23           H  
ATOM    215  HA  SER A  36      -8.147   0.357   3.645  1.00 97.23           H  
ATOM    216  HB2 SER A  36      -8.321   3.306   4.345  1.00 97.23           H  
ATOM    217  HB3 SER A  36      -9.101   2.594   2.923  1.00 97.23           H  
ATOM    218  HG  SER A  36      -7.267   3.053   2.098  1.00 97.23           H  
ATOM    219  N   VAL A  37      -6.605   0.056   5.536  1.00 97.53           N  
ATOM    220  CA  VAL A  37      -5.598  -0.190   6.576  1.00 97.53           C  
ATOM    221  C   VAL A  37      -4.198   0.161   6.101  1.00 97.53           C  
ATOM    222  O   VAL A  37      -3.288   0.171   6.913  1.00 97.53           O  
ATOM    223  CB  VAL A  37      -5.653  -1.635   7.103  1.00 97.53           C  
ATOM    224  CG1 VAL A  37      -6.940  -1.880   7.897  1.00 97.53           C  
ATOM    225  CG2 VAL A  37      -5.563  -2.678   5.987  1.00 97.53           C  
ATOM    226  H   VAL A  37      -6.607  -0.548   4.727  1.00 97.53           H  
ATOM    227  HA  VAL A  37      -5.791   0.470   7.421  1.00 97.53           H  
ATOM    228  HB  VAL A  37      -4.818  -1.792   7.786  1.00 97.53           H  
ATOM    229 HG11 VAL A  37      -7.805  -1.803   7.240  1.00 97.53           H  
ATOM    230 HG12 VAL A  37      -6.903  -2.875   8.341  1.00 97.53           H  
ATOM    231 HG13 VAL A  37      -7.026  -1.136   8.689  1.00 97.53           H  
ATOM    232 HG21 VAL A  37      -5.600  -3.678   6.421  1.00 97.53           H  
ATOM    233 HG22 VAL A  37      -6.416  -2.592   5.314  1.00 97.53           H  
ATOM    234 HG23 VAL A  37      -4.633  -2.561   5.431  1.00 97.53           H  
ATOM    235  N   GLY A  38      -4.011   0.469   4.822  1.00 96.78           N  
ATOM    236  CA  GLY A  38      -2.735   0.876   4.252  1.00 96.78           C  
ATOM    237  C   GLY A  38      -2.932   1.382   2.835  1.00 96.78           C  
ATOM    238  O   GLY A  38      -3.843   0.936   2.141  1.00 96.78           O  
ATOM    239  H   GLY A  38      -4.805   0.448   4.197  1.00 96.78           H  
ATOM    240  HA2 GLY A  38      -2.286   1.660   4.862  1.00 96.78           H  
ATOM    241  HA3 GLY A  38      -2.059   0.021   4.221  1.00 96.78           H  
ATOM    242  N   SER A  39      -2.095   2.309   2.391  1.00 97.05           N  
ATOM    243  CA  SER A  39      -2.160   2.823   1.027  1.00 97.05           C  
ATOM    244  C   SER A  39      -0.794   3.273   0.531  1.00 97.05           C  
ATOM    245  O   SER A  39       0.123   3.540   1.310  1.00 97.05           O  
ATOM    246  CB  SER A  39      -3.198   3.946   0.915  1.00 97.05           C  
ATOM    247  OG  SER A  39      -2.836   5.064   1.703  1.00 97.05           O  
ATOM    248  H   SER A  39      -1.360   2.662   2.987  1.00 97.05           H  
ATOM    249  HA  SER A  39      -2.481   2.007   0.380  1.00 97.05           H  
ATOM    250  HB2 SER A  39      -4.162   3.569   1.257  1.00 97.05           H  
ATOM    251  HB3 SER A  39      -3.294   4.250  -0.128  1.00 97.05           H  
ATOM    252  HG  SER A  39      -3.599   5.644   1.772  1.00 97.05           H  
ATOM    253  N   GLY A  40      -0.643   3.326  -0.787  1.00 95.97           N  
ATOM    254  CA  GLY A  40       0.559   3.845  -1.424  1.00 95.97           C  
ATOM    255  C   GLY A  40       0.524   3.703  -2.938  1.00 95.97           C  
ATOM    256  O   GLY A  40      -0.495   3.342  -3.523  1.00 95.97           O  
ATOM    257  H   GLY A  40      -1.407   3.030  -1.377  1.00 95.97           H  
ATOM    258  HA2 GLY A  40       1.435   3.325  -1.037  1.00 95.97           H  
ATOM    259  HA3 GLY A  40       0.661   4.902  -1.179  1.00 95.97           H  
ATOM    260  N   CYS A  41       1.656   3.999  -3.571  1.00 96.77           N  
ATOM    261  CA  CYS A  41       1.825   3.902  -5.014  1.00 96.77           C  
ATOM    262  C   CYS A  41       2.732   2.713  -5.345  1.00 96.77           C  
ATOM    263  O   CYS A  41       3.936   2.766  -5.099  1.00 96.77           O  
ATOM    264  CB  CYS A  41       2.381   5.238  -5.525  1.00 96.77           C  
ATOM    265  SG  CYS A  41       2.411   5.361  -7.324  1.00 96.77           S  
ATOM    266  H   CYS A  41       2.464   4.264  -3.026  1.00 96.77           H  
ATOM    267  HA  CYS A  41       0.858   3.737  -5.490  1.00 96.77           H  
ATOM    268  HB2 CYS A  41       1.765   6.052  -5.143  1.00 96.77           H  
ATOM    269  HB3 CYS A  41       3.397   5.373  -5.155  1.00 96.77           H  
ATOM    270  N   ALA A  42       2.164   1.628  -5.874  1.00 96.95           N  
ATOM    271  CA  ALA A  42       2.925   0.454  -6.286  1.00 96.95           C  
ATOM    272  C   ALA A  42       3.549   0.690  -7.665  1.00 96.95           C  
ATOM    273  O   ALA A  42       2.832   0.880  -8.646  1.00 96.95           O  
ATOM    274  CB  ALA A  42       2.019  -0.782  -6.257  1.00 96.95           C  
ATOM    275  H   ALA A  42       1.179   1.654  -6.097  1.00 96.95           H  
ATOM    276  HA  ALA A  42       3.731   0.294  -5.570  1.00 96.95           H  
ATOM    277  HB1 ALA A  42       1.158  -0.629  -6.908  1.00 96.95           H  
ATOM    278  HB2 ALA A  42       1.672  -0.958  -5.239  1.00 96.95           H  
ATOM    279  HB3 ALA A  42       2.577  -1.654  -6.597  1.00 96.95           H  
ATOM    280  N   ARG A  43       4.879   0.679  -7.757  1.00 96.33           N  
ATOM    281  CA  ARG A  43       5.595   0.878  -9.023  1.00 96.33           C  
ATOM    282  C   ARG A  43       5.268  -0.244 -10.013  1.00 96.33           C  
ATOM    283  O   ARG A  43       5.304  -1.420  -9.654  1.00 96.33           O  
ATOM    284  CB  ARG A  43       7.096   1.002  -8.734  1.00 96.33           C  
ATOM    285  CG  ARG A  43       7.895   1.340 -10.001  1.00 96.33           C  
ATOM    286  CD  ARG A  43       9.369   1.615  -9.691  1.00 96.33           C  
ATOM    287  NE  ARG A  43       9.553   2.891  -8.970  1.00 96.33           N  
ATOM    288  CZ  ARG A  43      10.688   3.524  -8.756  1.00 96.33           C  
ATOM    289  NH1 ARG A  43      11.834   3.033  -9.157  1.00 96.33           N1+
ATOM    290  NH2 ARG A  43      10.681   4.668  -8.134  1.00 96.33           N  
ATOM    291  H   ARG A  43       5.410   0.491  -6.918  1.00 96.33           H  
ATOM    292  HA  ARG A  43       5.249   1.813  -9.464  1.00 96.33           H  
ATOM    293  HB2 ARG A  43       7.463   0.070  -8.305  1.00 96.33           H  
ATOM    294  HB3 ARG A  43       7.240   1.792  -7.997  1.00 96.33           H  
ATOM    295  HG2 ARG A  43       7.844   0.499 -10.692  1.00 96.33           H  
ATOM    296  HG3 ARG A  43       7.464   2.215 -10.489  1.00 96.33           H  
ATOM    297  HD2 ARG A  43       9.903   1.661 -10.639  1.00 96.33           H  
ATOM    298  HD3 ARG A  43       9.770   0.790  -9.102  1.00 96.33           H  
ATOM    299  HE  ARG A  43       8.731   3.378  -8.645  1.00 96.33           H  
ATOM    300 HH11 ARG A  43      12.684   3.551  -8.990  1.00 96.33           H  
ATOM    301 HH12 ARG A  43      11.835   2.156  -9.660  1.00 96.33           H  
ATOM    302 HH21 ARG A  43      11.519   5.213  -7.985  1.00 96.33           H  
ATOM    303 HH22 ARG A  43       9.812   5.082  -7.830  1.00 96.33           H  
ATOM    304  N   ILE A  44       4.988   0.118 -11.266  1.00 96.15           N  
ATOM    305  CA  ILE A  44       4.699  -0.851 -12.331  1.00 96.15           C  
ATOM    306  C   ILE A  44       5.900  -1.790 -12.520  1.00 96.15           C  
ATOM    307  O   ILE A  44       7.049  -1.346 -12.545  1.00 96.15           O  
ATOM    308  CB  ILE A  44       4.307  -0.122 -13.639  1.00 96.15           C  
ATOM    309  CG1 ILE A  44       2.928   0.556 -13.482  1.00 96.15           C  
ATOM    310  CG2 ILE A  44       4.281  -1.081 -14.843  1.00 96.15           C  
ATOM    311  CD1 ILE A  44       2.588   1.550 -14.600  1.00 96.15           C  
ATOM    312  H   ILE A  44       5.018   1.099 -11.504  1.00 96.15           H  
ATOM    313  HA  ILE A  44       3.850  -1.459 -12.018  1.00 96.15           H  
ATOM    314  HB  ILE A  44       5.054   0.647 -13.838  1.00 96.15           H  
ATOM    315 HG12 ILE A  44       2.903   1.111 -12.545  1.00 96.15           H  
ATOM    316 HG13 ILE A  44       2.148  -0.205 -13.432  1.00 96.15           H  
ATOM    317 HG21 ILE A  44       5.295  -1.419 -15.055  1.00 96.15           H  
ATOM    318 HG22 ILE A  44       3.925  -0.570 -15.738  1.00 96.15           H  
ATOM    319 HG23 ILE A  44       3.639  -1.936 -14.634  1.00 96.15           H  
ATOM    320 HD11 ILE A  44       2.417   1.036 -15.545  1.00 96.15           H  
ATOM    321 HD12 ILE A  44       3.400   2.269 -14.715  1.00 96.15           H  
ATOM    322 HD13 ILE A  44       1.678   2.088 -14.333  1.00 96.15           H  
ATOM    323  N   ASN A  45       5.623  -3.086 -12.680  1.00 94.11           N  
ATOM    324  CA  ASN A  45       6.602  -4.154 -12.907  1.00 94.11           C  
ATOM    325  C   ASN A  45       7.664  -4.288 -11.798  1.00 94.11           C  
ATOM    326  O   ASN A  45       8.749  -4.814 -12.039  1.00 94.11           O  
ATOM    327  CB  ASN A  45       7.206  -4.025 -14.318  1.00 94.11           C  
ATOM    328  CG  ASN A  45       6.174  -4.026 -15.428  1.00 94.11           C  
ATOM    329  ND2 ASN A  45       6.443  -3.329 -16.507  1.00 94.11           N  
ATOM    330  OD1 ASN A  45       5.124  -4.643 -15.360  1.00 94.11           O  
ATOM    331  H   ASN A  45       4.656  -3.365 -12.600  1.00 94.11           H  
ATOM    332  HA  ASN A  45       6.048  -5.092 -12.884  1.00 94.11           H  
ATOM    333  HB2 ASN A  45       7.795  -3.109 -14.370  1.00 94.11           H  
ATOM    334  HB3 ASN A  45       7.879  -4.863 -14.498  1.00 94.11           H  
ATOM    335 HD21 ASN A  45       7.313  -2.819 -16.576  1.00 94.11           H  
ATOM    336 HD22 ASN A  45       5.759  -3.364 -17.249  1.00 94.11           H  
ATOM    337  N   SER A  46       7.362  -3.825 -10.582  1.00 94.43           N  
ATOM    338  CA  SER A  46       8.228  -3.968  -9.413  1.00 94.43           C  
ATOM    339  C   SER A  46       7.411  -4.320  -8.172  1.00 94.43           C  
ATOM    340  O   SER A  46       6.241  -3.954  -8.055  1.00 94.43           O  
ATOM    341  CB  SER A  46       9.013  -2.676  -9.188  1.00 94.43           C  
ATOM    342  OG  SER A  46       9.975  -2.877  -8.169  1.00 94.43           O  
ATOM    343  H   SER A  46       6.469  -3.375 -10.440  1.00 94.43           H  
ATOM    344  HA  SER A  46       8.942  -4.772  -9.587  1.00 94.43           H  
ATOM    345  HB2 SER A  46       8.322  -1.885  -8.898  1.00 94.43           H  
ATOM    346  HB3 SER A  46       9.519  -2.392 -10.111  1.00 94.43           H  
ATOM    347  HG  SER A  46      10.188  -2.037  -7.757  1.00 94.43           H  
ATOM    348  N   VAL A  47       8.034  -5.013  -7.218  1.00 96.61           N  
ATOM    349  CA  VAL A  47       7.441  -5.227  -5.895  1.00 96.61           C  
ATOM    350  C   VAL A  47       7.604  -3.945  -5.085  1.00 96.61           C  
ATOM    351  O   VAL A  47       8.720  -3.486  -4.845  1.00 96.61           O  
ATOM    352  CB  VAL A  47       8.072  -6.417  -5.150  1.00 96.61           C  
ATOM    353  CG1 VAL A  47       7.406  -6.623  -3.781  1.00 96.61           C  
ATOM    354  CG2 VAL A  47       7.934  -7.731  -5.928  1.00 96.61           C  
ATOM    355  H   VAL A  47       9.021  -5.192  -7.337  1.00 96.61           H  
ATOM    356  HA  VAL A  47       6.377  -5.435  -6.014  1.00 96.61           H  
ATOM    357  HB  VAL A  47       9.134  -6.222  -4.999  1.00 96.61           H  
ATOM    358 HG11 VAL A  47       6.334  -6.777  -3.904  1.00 96.61           H  
ATOM    359 HG12 VAL A  47       7.577  -5.760  -3.137  1.00 96.61           H  
ATOM    360 HG13 VAL A  47       7.837  -7.496  -3.290  1.00 96.61           H  
ATOM    361 HG21 VAL A  47       6.887  -8.029  -5.980  1.00 96.61           H  
ATOM    362 HG22 VAL A  47       8.490  -8.517  -5.416  1.00 96.61           H  
ATOM    363 HG23 VAL A  47       8.338  -7.628  -6.935  1.00 96.61           H  
ATOM    364  N   THR A  48       6.492  -3.381  -4.625  1.00 97.67           N  
ATOM    365  CA  THR A  48       6.478  -2.243  -3.701  1.00 97.67           C  
ATOM    366  C   THR A  48       5.921  -2.684  -2.359  1.00 97.67           C  
ATOM    367  O   THR A  48       4.849  -3.276  -2.297  1.00 97.67           O  
ATOM    368  CB  THR A  48       5.654  -1.086  -4.266  1.00 97.67           C  
ATOM    369  CG2 THR A  48       5.760   0.162  -3.391  1.00 97.67           C  
ATOM    370  OG1 THR A  48       6.146  -0.758  -5.546  1.00 97.67           O  
ATOM    371  H   THR A  48       5.608  -3.797  -4.880  1.00 97.67           H  
ATOM    372  HA  THR A  48       7.493  -1.876  -3.551  1.00 97.67           H  
ATOM    373  HB  THR A  48       4.610  -1.388  -4.350  1.00 97.67           H  
ATOM    374  HG1 THR A  48       6.174  -1.578  -6.045  1.00 97.67           H  
ATOM    375 HG21 THR A  48       5.224   0.983  -3.865  1.00 97.67           H  
ATOM    376 HG22 THR A  48       6.805   0.450  -3.274  1.00 97.67           H  
ATOM    377 HG23 THR A  48       5.314  -0.019  -2.413  1.00 97.67           H  
ATOM    378  N   ASN A  49       6.629  -2.386  -1.272  1.00 97.56           N  
ATOM    379  CA  ASN A  49       6.130  -2.666   0.070  1.00 97.56           C  
ATOM    380  C   ASN A  49       5.136  -1.587   0.497  1.00 97.56           C  
ATOM    381  O   ASN A  49       5.525  -0.442   0.719  1.00 97.56           O  
ATOM    382  CB  ASN A  49       7.308  -2.770   1.048  1.00 97.56           C  
ATOM    383  CG  ASN A  49       8.067  -4.070   0.888  1.00 97.56           C  
ATOM    384  ND2 ASN A  49       9.376  -4.037   0.959  1.00 97.56           N  
ATOM    385  OD1 ASN A  49       7.502  -5.134   0.730  1.00 97.56           O  
ATOM    386  H   ASN A  49       7.483  -1.857  -1.374  1.00 97.56           H  
ATOM    387  HA  ASN A  49       5.602  -3.620   0.066  1.00 97.56           H  
ATOM    388  HB2 ASN A  49       7.975  -1.919   0.908  1.00 97.56           H  
ATOM    389  HB3 ASN A  49       6.926  -2.734   2.069  1.00 97.56           H  
ATOM    390 HD21 ASN A  49       9.873  -3.158   0.993  1.00 97.56           H  
ATOM    391 HD22 ASN A  49       9.837  -4.918   0.786  1.00 97.56           H  
ATOM    392  N   ILE A  50       3.875  -1.972   0.664  1.00 96.90           N  
ATOM    393  CA  ILE A  50       2.830  -1.115   1.221  1.00 96.90           C  
ATOM    394  C   ILE A  50       2.671  -1.457   2.699  1.00 96.90           C  
ATOM    395  O   ILE A  50       2.482  -2.620   3.065  1.00 96.90           O  
ATOM    396  CB  ILE A  50       1.525  -1.263   0.420  1.00 96.90           C  
ATOM    397  CG1 ILE A  50       1.729  -1.036  -1.094  1.00 96.90           C  
ATOM    398  CG2 ILE A  50       0.439  -0.319   0.971  1.00 96.90           C  
ATOM    399  CD1 ILE A  50       2.261   0.344  -1.500  1.00 96.90           C  
ATOM    400  H   ILE A  50       3.626  -2.922   0.428  1.00 96.90           H  
ATOM    401  HA  ILE A  50       3.142  -0.073   1.149  1.00 96.90           H  
ATOM    402  HB  ILE A  50       1.178  -2.290   0.534  1.00 96.90           H  
ATOM    403 HG12 ILE A  50       2.407  -1.794  -1.486  1.00 96.90           H  
ATOM    404 HG13 ILE A  50       0.768  -1.195  -1.583  1.00 96.90           H  
ATOM    405 HG21 ILE A  50      -0.457  -0.382   0.353  1.00 96.90           H  
ATOM    406 HG22 ILE A  50       0.167  -0.603   1.988  1.00 96.90           H  
ATOM    407 HG23 ILE A  50       0.791   0.712   0.980  1.00 96.90           H  
ATOM    408 HD11 ILE A  50       1.555   1.116  -1.195  1.00 96.90           H  
ATOM    409 HD12 ILE A  50       3.233   0.533  -1.044  1.00 96.90           H  
ATOM    410 HD13 ILE A  50       2.370   0.382  -2.584  1.00 96.90           H  
ATOM    411  N   GLY A  51       2.811  -0.448   3.555  1.00 97.17           N  
ATOM    412  CA  GLY A  51       2.615  -0.596   4.992  1.00 97.17           C  
ATOM    413  C   GLY A  51       1.133  -0.627   5.349  1.00 97.17           C  
ATOM    414  O   GLY A  51       0.353   0.125   4.767  1.00 97.17           O  
ATOM    415  H   GLY A  51       2.905   0.486   3.183  1.00 97.17           H  
ATOM    416  HA2 GLY A  51       3.096  -1.513   5.332  1.00 97.17           H  
ATOM    417  HA3 GLY A  51       3.072   0.243   5.517  1.00 97.17           H  
ATOM    418  N   ASP A  52       0.753  -1.462   6.314  1.00 96.49           N  
ATOM    419  CA  ASP A  52      -0.528  -1.320   7.005  1.00 96.49           C  
ATOM    420  C   ASP A  52      -0.403  -0.494   8.299  1.00 96.49           C  
ATOM    421  O   ASP A  52       0.687  -0.119   8.736  1.00 96.49           O  
ATOM    422  CB  ASP A  52      -1.211  -2.683   7.204  1.00 96.49           C  
ATOM    423  CG  ASP A  52      -0.601  -3.598   8.270  1.00 96.49           C  
ATOM    424  OD1 ASP A  52       0.209  -3.167   9.117  1.00 96.49           O  
ATOM    425  OD2 ASP A  52      -0.983  -4.790   8.261  1.00 96.49           O1-
ATOM    426  H   ASP A  52       1.447  -2.062   6.735  1.00 96.49           H  
ATOM    427  HA  ASP A  52      -1.190  -0.755   6.349  1.00 96.49           H  
ATOM    428  HB2 ASP A  52      -1.219  -3.206   6.248  1.00 96.49           H  
ATOM    429  HB3 ASP A  52      -2.252  -2.506   7.475  1.00 96.49           H  
ATOM    430  N   ASN A  53      -1.538  -0.230   8.937  1.00 95.37           N  
ATOM    431  CA  ASN A  53      -1.662   0.534  10.173  1.00 95.37           C  
ATOM    432  C   ASN A  53      -1.047  -0.155  11.405  1.00 95.37           C  
ATOM    433  O   ASN A  53      -0.962   0.468  12.460  1.00 95.37           O  
ATOM    434  CB  ASN A  53      -3.149   0.877  10.385  1.00 95.37           C  
ATOM    435  CG  ASN A  53      -4.053  -0.320  10.648  1.00 95.37           C  
ATOM    436  ND2 ASN A  53      -5.283  -0.068  11.029  1.00 95.37           N  
ATOM    437  OD1 ASN A  53      -3.711  -1.482  10.507  1.00 95.37           O  
ATOM    438  H   ASN A  53      -2.392  -0.484   8.462  1.00 95.37           H  
ATOM    439  HA  ASN A  53      -1.114   1.467  10.042  1.00 95.37           H  
ATOM    440  HB2 ASN A  53      -3.523   1.403   9.506  1.00 95.37           H  
ATOM    441  HB3 ASN A  53      -3.224   1.553  11.236  1.00 95.37           H  
ATOM    442 HD21 ASN A  53      -5.877  -0.867  11.196  1.00 95.37           H  
ATOM    443 HD22 ASN A  53      -5.592   0.888  11.134  1.00 95.37           H  
ATOM    444  N   GLN A  54      -0.609  -1.412  11.284  1.00 95.00           N  
ATOM    445  CA  GLN A  54       0.138  -2.145  12.309  1.00 95.00           C  
ATOM    446  C   GLN A  54       1.648  -2.161  12.021  1.00 95.00           C  
ATOM    447  O   GLN A  54       2.408  -2.798  12.748  1.00 95.00           O  
ATOM    448  CB  GLN A  54      -0.423  -3.570  12.457  1.00 95.00           C  
ATOM    449  CG  GLN A  54      -1.911  -3.576  12.835  1.00 95.00           C  
ATOM    450  CD  GLN A  54      -2.455  -4.963  13.157  1.00 95.00           C  
ATOM    451  NE2 GLN A  54      -3.702  -5.048  13.564  1.00 95.00           N  
ATOM    452  OE1 GLN A  54      -1.806  -5.993  13.054  1.00 95.00           O  
ATOM    453  H   GLN A  54      -0.674  -1.850  10.376  1.00 95.00           H  
ATOM    454  HA  GLN A  54       0.017  -1.639  13.267  1.00 95.00           H  
ATOM    455  HB2 GLN A  54       0.135  -4.082  13.242  1.00 95.00           H  
ATOM    456  HB3 GLN A  54      -0.285  -4.120  11.526  1.00 95.00           H  
ATOM    457  HG2 GLN A  54      -2.059  -2.937  13.705  1.00 95.00           H  
ATOM    458  HG3 GLN A  54      -2.495  -3.173  12.008  1.00 95.00           H  
ATOM    459 HE21 GLN A  54      -4.243  -4.205  13.692  1.00 95.00           H  
ATOM    460 HE22 GLN A  54      -4.015  -5.960  13.868  1.00 95.00           H  
ATOM    461  N   GLY A  55       2.100  -1.485  10.959  1.00 94.73           N  
ATOM    462  CA  GLY A  55       3.503  -1.442  10.547  1.00 94.73           C  
ATOM    463  C   GLY A  55       3.975  -2.692   9.801  1.00 94.73           C  
ATOM    464  O   GLY A  55       5.165  -2.806   9.494  1.00 94.73           O  
ATOM    465  H   GLY A  55       1.425  -1.034  10.358  1.00 94.73           H  
ATOM    466  HA2 GLY A  55       4.134  -1.311  11.426  1.00 94.73           H  
ATOM    467  HA3 GLY A  55       3.641  -0.585   9.887  1.00 94.73           H  
ATOM    468  N   ARG A  56       3.072  -3.626   9.472  1.00 96.09           N  
ATOM    469  CA  ARG A  56       3.404  -4.787   8.636  1.00 96.09           C  
ATOM    470  C   ARG A  56       3.520  -4.336   7.188  1.00 96.09           C  
ATOM    471  O   ARG A  56       2.859  -3.392   6.763  1.00 96.09           O  
ATOM    472  CB  ARG A  56       2.365  -5.902   8.780  1.00 96.09           C  
ATOM    473  CG  ARG A  56       2.216  -6.381  10.234  1.00 96.09           C  
ATOM    474  CD  ARG A  56       1.077  -7.390  10.384  1.00 96.09           C  
ATOM    475  NE  ARG A  56      -0.210  -6.761  10.067  1.00 96.09           N  
ATOM    476  CZ  ARG A  56      -1.417  -7.234  10.259  1.00 96.09           C  
ATOM    477  NH1 ARG A  56      -1.645  -8.394  10.805  1.00 96.09           N1+
ATOM    478  NH2 ARG A  56      -2.416  -6.527   9.846  1.00 96.09           N  
ATOM    479  H   ARG A  56       2.097  -3.414   9.628  1.00 96.09           H  
ATOM    480  HA  ARG A  56       4.375  -5.170   8.950  1.00 96.09           H  
ATOM    481  HB2 ARG A  56       1.413  -5.532   8.401  1.00 96.09           H  
ATOM    482  HB3 ARG A  56       2.661  -6.749   8.160  1.00 96.09           H  
ATOM    483  HG2 ARG A  56       3.149  -6.845  10.555  1.00 96.09           H  
ATOM    484  HG3 ARG A  56       2.009  -5.536  10.891  1.00 96.09           H  
ATOM    485  HD2 ARG A  56       1.251  -8.235   9.718  1.00 96.09           H  
ATOM    486  HD3 ARG A  56       1.066  -7.742  11.416  1.00 96.09           H  
ATOM    487  HE  ARG A  56      -0.186  -5.871   9.589  1.00 96.09           H  
ATOM    488 HH11 ARG A  56      -0.854  -8.866  11.219  1.00 96.09           H  
ATOM    489 HH12 ARG A  56      -2.590  -8.629  11.074  1.00 96.09           H  
ATOM    490 HH21 ARG A  56      -2.153  -5.722   9.297  1.00 96.09           H  
ATOM    491 HH22 ARG A  56      -3.365  -6.875   9.837  1.00 96.09           H  
ATOM    492  N   ARG A  57       4.374  -5.012   6.424  1.00 97.02           N  
ATOM    493  CA  ARG A  57       4.648  -4.674   5.024  1.00 97.02           C  
ATOM    494  C   ARG A  57       4.127  -5.762   4.106  1.00 97.02           C  
ATOM    495  O   ARG A  57       4.418  -6.941   4.304  1.00 97.02           O  
ATOM    496  CB  ARG A  57       6.144  -4.418   4.816  1.00 97.02           C  
ATOM    497  CG  ARG A  57       6.596  -3.149   5.551  1.00 97.02           C  
ATOM    498  CD  ARG A  57       8.096  -2.927   5.347  1.00 97.02           C  
ATOM    499  NE  ARG A  57       8.548  -1.702   6.031  1.00 97.02           N  
ATOM    500  CZ  ARG A  57       9.797  -1.369   6.303  1.00 97.02           C  
ATOM    501  NH1 ARG A  57      10.803  -2.136   5.982  1.00 97.02           N1+
ATOM    502  NH2 ARG A  57      10.062  -0.248   6.910  1.00 97.02           N  
ATOM    503  H   ARG A  57       4.820  -5.829   6.817  1.00 97.02           H  
ATOM    504  HA  ARG A  57       4.111  -3.763   4.760  1.00 97.02           H  
ATOM    505  HB2 ARG A  57       6.336  -4.299   3.749  1.00 97.02           H  
ATOM    506  HB3 ARG A  57       6.713  -5.276   5.174  1.00 97.02           H  
ATOM    507  HG2 ARG A  57       6.396  -3.245   6.618  1.00 97.02           H  
ATOM    508  HG3 ARG A  57       6.045  -2.292   5.163  1.00 97.02           H  
ATOM    509  HD2 ARG A  57       8.626  -3.792   5.744  1.00 97.02           H  
ATOM    510  HD3 ARG A  57       8.301  -2.844   4.279  1.00 97.02           H  
ATOM    511  HE  ARG A  57       7.825  -1.072   6.348  1.00 97.02           H  
ATOM    512 HH11 ARG A  57      10.615  -3.025   5.541  1.00 97.02           H  
ATOM    513 HH12 ARG A  57      11.748  -1.871   6.218  1.00 97.02           H  
ATOM    514 HH21 ARG A  57      11.015   0.006   7.127  1.00 97.02           H  
ATOM    515 HH22 ARG A  57       9.311   0.368   7.188  1.00 97.02           H  
ATOM    516  N   TRP A  58       3.399  -5.338   3.086  1.00 96.81           N  
ATOM    517  CA  TRP A  58       2.798  -6.198   2.081  1.00 96.81           C  
ATOM    518  C   TRP A  58       3.448  -5.895   0.738  1.00 96.81           C  
ATOM    519  O   TRP A  58       3.339  -4.776   0.240  1.00 96.81           O  
ATOM    520  CB  TRP A  58       1.283  -5.994   2.100  1.00 96.81           C  
ATOM    521  CG  TRP A  58       0.681  -6.188   3.462  1.00 96.81           C  
ATOM    522  CD1 TRP A  58       0.361  -5.200   4.334  1.00 96.81           C  
ATOM    523  CD2 TRP A  58       0.433  -7.435   4.180  1.00 96.81           C  
ATOM    524  CE2 TRP A  58      -0.086  -7.119   5.470  1.00 96.81           C  
ATOM    525  CE3 TRP A  58       0.614  -8.801   3.880  1.00 96.81           C  
ATOM    526  NE1 TRP A  58      -0.128  -5.746   5.506  1.00 96.81           N  
ATOM    527  CZ2 TRP A  58      -0.413  -8.100   6.413  1.00 96.81           C  
ATOM    528  CZ3 TRP A  58       0.296  -9.799   4.822  1.00 96.81           C  
ATOM    529  CH2 TRP A  58      -0.210  -9.451   6.087  1.00 96.81           C  
ATOM    530  H   TRP A  58       3.159  -4.358   3.044  1.00 96.81           H  
ATOM    531  HA  TRP A  58       2.972  -7.245   2.328  1.00 96.81           H  
ATOM    532  HB2 TRP A  58       0.821  -6.695   1.405  1.00 96.81           H  
ATOM    533  HB3 TRP A  58       1.056  -4.985   1.756  1.00 96.81           H  
ATOM    534  HD1 TRP A  58       0.485  -4.144   4.144  1.00 96.81           H  
ATOM    535  HE1 TRP A  58      -0.417  -5.209   6.310  1.00 96.81           H  
ATOM    536  HE3 TRP A  58       0.970  -9.075   2.898  1.00 96.81           H  
ATOM    537  HZ2 TRP A  58      -0.806  -7.810   7.376  1.00 96.81           H  
ATOM    538  HZ3 TRP A  58       0.419 -10.842   4.567  1.00 96.81           H  
ATOM    539  HH2 TRP A  58      -0.456 -10.225   6.799  1.00 96.81           H  
ATOM    540  N   GLY A  59       4.160  -6.869   0.174  1.00 97.74           N  
ATOM    541  CA  GLY A  59       4.717  -6.722  -1.164  1.00 97.74           C  
ATOM    542  C   GLY A  59       3.583  -6.736  -2.181  1.00 97.74           C  
ATOM    543  O   GLY A  59       2.860  -7.725  -2.291  1.00 97.74           O  
ATOM    544  H   GLY A  59       4.237  -7.769   0.627  1.00 97.74           H  
ATOM    545  HA2 GLY A  59       5.410  -7.534  -1.384  1.00 97.74           H  
ATOM    546  HA3 GLY A  59       5.265  -5.782  -1.235  1.00 97.74           H  
ATOM    547  N   VAL A  60       3.412  -5.629  -2.896  1.00 97.76           N  
ATOM    548  CA  VAL A  60       2.402  -5.445  -3.938  1.00 97.76           C  
ATOM    549  C   VAL A  60       3.102  -5.347  -5.285  1.00 97.76           C  
ATOM    550  O   VAL A  60       4.021  -4.546  -5.456  1.00 97.76           O  
ATOM    551  CB  VAL A  60       1.530  -4.203  -3.669  1.00 97.76           C  
ATOM    552  CG1 VAL A  60       0.509  -3.981  -4.794  1.00 97.76           C  
ATOM    553  CG2 VAL A  60       0.751  -4.349  -2.355  1.00 97.76           C  
ATOM    554  H   VAL A  60       3.995  -4.833  -2.680  1.00 97.76           H  
ATOM    555  HA  VAL A  60       1.741  -6.312  -3.958  1.00 97.76           H  
ATOM    556  HB  VAL A  60       2.165  -3.320  -3.601  1.00 97.76           H  
ATOM    557 HG11 VAL A  60      -0.129  -3.130  -4.555  1.00 97.76           H  
ATOM    558 HG12 VAL A  60      -0.107  -4.871  -4.923  1.00 97.76           H  
ATOM    559 HG13 VAL A  60       1.017  -3.759  -5.732  1.00 97.76           H  
ATOM    560 HG21 VAL A  60       0.137  -5.249  -2.382  1.00 97.76           H  
ATOM    561 HG22 VAL A  60       0.106  -3.483  -2.205  1.00 97.76           H  
ATOM    562 HG23 VAL A  60       1.442  -4.410  -1.514  1.00 97.76           H  
ATOM    563  N   LEU A  61       2.646  -6.147  -6.243  1.00 97.12           N  
ATOM    564  CA  LEU A  61       3.027  -6.057  -7.646  1.00 97.12           C  
ATOM    565  C   LEU A  61       1.903  -5.378  -8.421  1.00 97.12           C  
ATOM    566  O   LEU A  61       0.748  -5.801  -8.335  1.00 97.12           O  
ATOM    567  CB  LEU A  61       3.271  -7.458  -8.215  1.00 97.12           C  
ATOM    568  CG  LEU A  61       4.487  -8.176  -7.609  1.00 97.12           C  
ATOM    569  CD1 LEU A  61       4.079  -9.534  -7.040  1.00 97.12           C  
ATOM    570  CD2 LEU A  61       5.567  -8.394  -8.669  1.00 97.12           C  
ATOM    571  H   LEU A  61       1.873  -6.757  -6.016  1.00 97.12           H  
ATOM    572  HA  LEU A  61       3.938  -5.469  -7.755  1.00 97.12           H  
ATOM    573  HB2 LEU A  61       2.372  -8.048  -8.034  1.00 97.12           H  
ATOM    574  HB3 LEU A  61       3.391  -7.380  -9.295  1.00 97.12           H  
ATOM    575  HG  LEU A  61       4.906  -7.575  -6.802  1.00 97.12           H  
ATOM    576 HD11 LEU A  61       3.386  -9.391  -6.211  1.00 97.12           H  
ATOM    577 HD12 LEU A  61       3.591 -10.131  -7.809  1.00 97.12           H  
ATOM    578 HD13 LEU A  61       4.963 -10.067  -6.687  1.00 97.12           H  
ATOM    579 HD21 LEU A  61       6.420  -8.913  -8.230  1.00 97.12           H  
ATOM    580 HD22 LEU A  61       5.901  -7.431  -9.054  1.00 97.12           H  
ATOM    581 HD23 LEU A  61       5.172  -8.997  -9.487  1.00 97.12           H  
ATOM    582  N   ALA A  62       2.262  -4.374  -9.212  1.00 96.45           N  
ATOM    583  CA  ALA A  62       1.371  -3.735 -10.168  1.00 96.45           C  
ATOM    584  C   ALA A  62       1.836  -4.017 -11.602  1.00 96.45           C  
ATOM    585  O   ALA A  62       3.030  -3.930 -11.895  1.00 96.45           O  
ATOM    586  CB  ALA A  62       1.309  -2.239  -9.860  1.00 96.45           C  
ATOM    587  H   ALA A  62       3.230  -4.083  -9.219  1.00 96.45           H  
ATOM    588  HA  ALA A  62       0.363  -4.135 -10.053  1.00 96.45           H  
ATOM    589  HB1 ALA A  62       0.655  -1.753 -10.585  1.00 96.45           H  
ATOM    590  HB2 ALA A  62       2.303  -1.797  -9.925  1.00 96.45           H  
ATOM    591  HB3 ALA A  62       0.910  -2.084  -8.857  1.00 96.45           H  
ATOM    592  N   ASN A  63       0.905  -4.328 -12.504  1.00 94.17           N  
ATOM    593  CA  ASN A  63       1.185  -4.413 -13.940  1.00 94.17           C  
ATOM    594  C   ASN A  63       0.871  -3.085 -14.659  1.00 94.17           C  
ATOM    595  O   ASN A  63       0.345  -2.145 -14.063  1.00 94.17           O  
ATOM    596  CB  ASN A  63       0.490  -5.659 -14.528  1.00 94.17           C  
ATOM    597  CG  ASN A  63      -1.013  -5.546 -14.712  1.00 94.17           C  
ATOM    598  ND2 ASN A  63      -1.703  -6.655 -14.820  1.00 94.17           N  
ATOM    599  OD1 ASN A  63      -1.593  -4.481 -14.814  1.00 94.17           O  
ATOM    600  H   ASN A  63      -0.053  -4.396 -12.191  1.00 94.17           H  
ATOM    601  HA  ASN A  63       2.254  -4.574 -14.073  1.00 94.17           H  
ATOM    602  HB2 ASN A  63       0.922  -5.876 -15.505  1.00 94.17           H  
ATOM    603  HB3 ASN A  63       0.702  -6.511 -13.883  1.00 94.17           H  
ATOM    604 HD21 ASN A  63      -2.688  -6.562 -15.024  1.00 94.17           H  
ATOM    605 HD22 ASN A  63      -1.243  -7.553 -14.760  1.00 94.17           H  
ATOM    606  N   SER A  64       1.166  -3.009 -15.958  1.00 92.34           N  
ATOM    607  CA  SER A  64       0.958  -1.804 -16.779  1.00 92.34           C  
ATOM    608  C   SER A  64      -0.506  -1.360 -16.923  1.00 92.34           C  
ATOM    609  O   SER A  64      -0.759  -0.223 -17.314  1.00 92.34           O  
ATOM    610  CB  SER A  64       1.558  -2.026 -18.170  1.00 92.34           C  
ATOM    611  OG  SER A  64       1.048  -3.220 -18.737  1.00 92.34           O  
ATOM    612  H   SER A  64       1.552  -3.817 -16.425  1.00 92.34           H  
ATOM    613  HA  SER A  64       1.488  -0.974 -16.312  1.00 92.34           H  
ATOM    614  HB2 SER A  64       1.318  -1.178 -18.811  1.00 92.34           H  
ATOM    615  HB3 SER A  64       2.642  -2.105 -18.085  1.00 92.34           H  
ATOM    616  HG  SER A  64       1.260  -3.237 -19.673  1.00 92.34           H  
ATOM    617  N   SER A  65      -1.471  -2.219 -16.592  1.00 92.97           N  
ATOM    618  CA  SER A  65      -2.908  -1.911 -16.571  1.00 92.97           C  
ATOM    619  C   SER A  65      -3.453  -1.671 -15.156  1.00 92.97           C  
ATOM    620  O   SER A  65      -4.667  -1.654 -14.972  1.00 92.97           O  
ATOM    621  CB  SER A  65      -3.703  -3.026 -17.263  1.00 92.97           C  
ATOM    622  OG  SER A  65      -3.198  -3.279 -18.561  1.00 92.97           O  
ATOM    623  H   SER A  65      -1.198  -3.134 -16.263  1.00 92.97           H  
ATOM    624  HA  SER A  65      -3.083  -0.988 -17.125  1.00 92.97           H  
ATOM    625  HB2 SER A  65      -3.641  -3.939 -16.672  1.00 92.97           H  
ATOM    626  HB3 SER A  65      -4.749  -2.730 -17.339  1.00 92.97           H  
ATOM    627  HG  SER A  65      -3.004  -2.437 -18.980  1.00 92.97           H  
ATOM    628  N   CYS A  66      -2.584  -1.532 -14.150  1.00 93.15           N  
ATOM    629  CA  CYS A  66      -2.952  -1.492 -12.732  1.00 93.15           C  
ATOM    630  C   CYS A  66      -3.732  -2.708 -12.218  1.00 93.15           C  
ATOM    631  O   CYS A  66      -4.462  -2.630 -11.231  1.00 93.15           O  
ATOM    632  CB  CYS A  66      -3.569  -0.137 -12.349  1.00 93.15           C  
ATOM    633  SG  CYS A  66      -2.422   1.258 -12.473  1.00 93.15           S  
ATOM    634  H   CYS A  66      -1.597  -1.551 -14.362  1.00 93.15           H  
ATOM    635  HA  CYS A  66      -2.011  -1.592 -12.191  1.00 93.15           H  
ATOM    636  HB2 CYS A  66      -3.908  -0.188 -11.315  1.00 93.15           H  
ATOM    637  HB3 CYS A  66      -4.446   0.056 -12.966  1.00 93.15           H  
ATOM    638  N   GLY A  67      -3.502  -3.873 -12.826  1.00 94.89           N  
ATOM    639  CA  GLY A  67      -3.753  -5.144 -12.160  1.00 94.89           C  
ATOM    640  C   GLY A  67      -2.807  -5.294 -10.970  1.00 94.89           C  
ATOM    641  O   GLY A  67      -1.601  -5.076 -11.110  1.00 94.89           O  
ATOM    642  H   GLY A  67      -2.878  -3.872 -13.621  1.00 94.89           H  
ATOM    643  HA2 GLY A  67      -3.587  -5.971 -12.851  1.00 94.89           H  
ATOM    644  HA3 GLY A  67      -4.787  -5.176 -11.815  1.00 94.89           H  
ATOM    645  N   LEU A  68      -3.358  -5.649  -9.810  1.00 96.38           N  
ATOM    646  CA  LEU A  68      -2.626  -5.764  -8.552  1.00 96.38           C  
ATOM    647  C   LEU A  68      -2.562  -7.220  -8.083  1.00 96.38           C  
ATOM    648  O   LEU A  68      -3.533  -7.964  -8.201  1.00 96.38           O  
ATOM    649  CB  LEU A  68      -3.273  -4.879  -7.474  1.00 96.38           C  
ATOM    650  CG  LEU A  68      -3.373  -3.376  -7.784  1.00 96.38           C  
ATOM    651  CD1 LEU A  68      -4.056  -2.683  -6.605  1.00 96.38           C  
ATOM    652  CD2 LEU A  68      -2.001  -2.731  -7.989  1.00 96.38           C  
ATOM    653  H   LEU A  68      -4.350  -5.839  -9.785  1.00 96.38           H  
ATOM    654  HA  LEU A  68      -1.603  -5.418  -8.699  1.00 96.38           H  
ATOM    655  HB2 LEU A  68      -4.273  -5.261  -7.267  1.00 96.38           H  
ATOM    656  HB3 LEU A  68      -2.675  -4.992  -6.569  1.00 96.38           H  
ATOM    657  HG  LEU A  68      -3.981  -3.220  -8.675  1.00 96.38           H  
ATOM    658 HD11 LEU A  68      -3.496  -2.879  -5.691  1.00 96.38           H  
ATOM    659 HD12 LEU A  68      -4.090  -1.607  -6.774  1.00 96.38           H  
ATOM    660 HD13 LEU A  68      -5.073  -3.059  -6.493  1.00 96.38           H  
ATOM    661 HD21 LEU A  68      -2.119  -1.656  -8.127  1.00 96.38           H  
ATOM    662 HD22 LEU A  68      -1.361  -2.917  -7.127  1.00 96.38           H  
ATOM    663 HD23 LEU A  68      -1.535  -3.140  -8.885  1.00 96.38           H  
ATOM    664  N   SER A  69      -1.433  -7.605  -7.496  1.00 96.45           N  
ATOM    665  CA  SER A  69      -1.266  -8.874  -6.777  1.00 96.45           C  
ATOM    666  C   SER A  69      -0.335  -8.690  -5.580  1.00 96.45           C  
ATOM    667  O   SER A  69       0.393  -7.699  -5.507  1.00 96.45           O  
ATOM    668  CB  SER A  69      -0.753  -9.970  -7.717  1.00 96.45           C  
ATOM    669  OG  SER A  69       0.472  -9.596  -8.306  1.00 96.45           O  
ATOM    670  H   SER A  69      -0.674  -6.941  -7.447  1.00 96.45           H  
ATOM    671  HA  SER A  69      -2.233  -9.196  -6.392  1.00 96.45           H  
ATOM    672  HB2 SER A  69      -1.491 -10.137  -8.503  1.00 96.45           H  
ATOM    673  HB3 SER A  69      -0.620 -10.899  -7.162  1.00 96.45           H  
ATOM    674  HG  SER A  69       0.355  -8.724  -8.690  1.00 96.45           H  
ATOM    675  N   THR A  70      -0.362  -9.621  -4.629  1.00 96.55           N  
ATOM    676  CA  THR A  70       0.528  -9.609  -3.463  1.00 96.55           C  
ATOM    677  C   THR A  70       1.553 -10.740  -3.523  1.00 96.55           C  
ATOM    678  O   THR A  70       1.255 -11.833  -3.996  1.00 96.55           O  
ATOM    679  CB  THR A  70      -0.248  -9.658  -2.139  1.00 96.55           C  
ATOM    680  CG2 THR A  70      -1.090  -8.411  -1.912  1.00 96.55           C  
ATOM    681  OG1 THR A  70      -1.137 -10.747  -2.107  1.00 96.55           O  
ATOM    682  H   THR A  70      -0.972 -10.421  -4.719  1.00 96.55           H  
ATOM    683  HA  THR A  70       1.087  -8.674  -3.465  1.00 96.55           H  
ATOM    684  HB  THR A  70       0.464  -9.742  -1.319  1.00 96.55           H  
ATOM    685  HG1 THR A  70      -0.815 -11.339  -1.423  1.00 96.55           H  
ATOM    686 HG21 THR A  70      -1.963  -8.439  -2.565  1.00 96.55           H  
ATOM    687 HG22 THR A  70      -1.423  -8.387  -0.874  1.00 96.55           H  
ATOM    688 HG23 THR A  70      -0.487  -7.524  -2.106  1.00 96.55           H  
ATOM    689  N   THR A  71       2.763 -10.502  -3.009  1.00 96.67           N  
ATOM    690  CA  THR A  71       3.818 -11.532  -2.875  1.00 96.67           C  
ATOM    691  C   THR A  71       3.561 -12.505  -1.727  1.00 96.67           C  
ATOM    692  O   THR A  71       4.137 -13.587  -1.685  1.00 96.67           O  
ATOM    693  CB  THR A  71       5.195 -10.894  -2.644  1.00 96.67           C  
ATOM    694  CG2 THR A  71       5.675 -10.123  -3.869  1.00 96.67           C  
ATOM    695  OG1 THR A  71       5.148  -9.966  -1.587  1.00 96.67           O  
ATOM    696  H   THR A  71       2.976  -9.572  -2.678  1.00 96.67           H  
ATOM    697  HA  THR A  71       3.860 -12.123  -3.789  1.00 96.67           H  
ATOM    698  HB  THR A  71       5.927 -11.667  -2.413  1.00 96.67           H  
ATOM    699  HG1 THR A  71       5.227 -10.430  -0.750  1.00 96.67           H  
ATOM    700 HG21 THR A  71       5.773 -10.813  -4.706  1.00 96.67           H  
ATOM    701 HG22 THR A  71       6.652  -9.688  -3.659  1.00 96.67           H  
ATOM    702 HG23 THR A  71       4.974  -9.326  -4.118  1.00 96.67           H  
ATOM    703  N   GLN A  72       2.701 -12.118  -0.788  1.00 95.10           N  
ATOM    704  CA  GLN A  72       2.253 -12.942   0.327  1.00 95.10           C  
ATOM    705  C   GLN A  72       0.729 -12.950   0.409  1.00 95.10           C  
ATOM    706  O   GLN A  72       0.067 -12.014  -0.044  1.00 95.10           O  
ATOM    707  CB  GLN A  72       2.893 -12.492   1.654  1.00 95.10           C  
ATOM    708  CG  GLN A  72       2.842 -10.981   1.967  1.00 95.10           C  
ATOM    709  CD  GLN A  72       4.179 -10.270   1.760  1.00 95.10           C  
ATOM    710  NE2 GLN A  72       4.442  -9.171   2.429  1.00 95.10           N  
ATOM    711  OE1 GLN A  72       5.034 -10.673   0.994  1.00 95.10           O  
ATOM    712  H   GLN A  72       2.238 -11.231  -0.925  1.00 95.10           H  
ATOM    713  HA  GLN A  72       2.561 -13.972   0.150  1.00 95.10           H  
ATOM    714  HB2 GLN A  72       3.927 -12.837   1.674  1.00 95.10           H  
ATOM    715  HB3 GLN A  72       2.386 -13.017   2.463  1.00 95.10           H  
ATOM    716  HG2 GLN A  72       2.572 -10.873   3.017  1.00 95.10           H  
ATOM    717  HG3 GLN A  72       2.073 -10.489   1.371  1.00 95.10           H  
ATOM    718 HE21 GLN A  72       5.388  -8.828   2.343  1.00 95.10           H  
ATOM    719 HE22 GLN A  72       3.864  -8.854   3.194  1.00 95.10           H  
ATOM    720  N   ASN A  73       0.177 -13.992   1.028  1.00 96.10           N  
ATOM    721  CA  ASN A  73      -1.245 -14.039   1.337  1.00 96.10           C  
ATOM    722  C   ASN A  73      -1.601 -12.907   2.302  1.00 96.10           C  
ATOM    723  O   ASN A  73      -0.974 -12.751   3.353  1.00 96.10           O  
ATOM    724  CB  ASN A  73      -1.614 -15.411   1.920  1.00 96.10           C  
ATOM    725  CG  ASN A  73      -1.551 -16.507   0.875  1.00 96.10           C  
ATOM    726  ND2 ASN A  73      -1.128 -17.693   1.244  1.00 96.10           N  
ATOM    727  OD1 ASN A  73      -1.873 -16.319  -0.282  1.00 96.10           O  
ATOM    728  H   ASN A  73       0.773 -14.730   1.375  1.00 96.10           H  
ATOM    729  HA  ASN A  73      -1.809 -13.888   0.417  1.00 96.10           H  
ATOM    730  HB2 ASN A  73      -2.636 -15.377   2.298  1.00 96.10           H  
ATOM    731  HB3 ASN A  73      -0.952 -15.646   2.753  1.00 96.10           H  
ATOM    732 HD21 ASN A  73      -0.887 -17.886   2.206  1.00 96.10           H  
ATOM    733 HD22 ASN A  73      -1.116 -18.396   0.519  1.00 96.10           H  
ATOM    734  N   LEU A  74      -2.623 -12.136   1.942  1.00 96.41           N  
ATOM    735  CA  LEU A  74      -3.236 -11.200   2.871  1.00 96.41           C  
ATOM    736  C   LEU A  74      -4.021 -11.973   3.948  1.00 96.41           C  
ATOM    737  O   LEU A  74      -4.430 -13.116   3.713  1.00 96.41           O  
ATOM    738  CB  LEU A  74      -4.126 -10.209   2.104  1.00 96.41           C  
ATOM    739  CG  LEU A  74      -3.371  -9.235   1.186  1.00 96.41           C  
ATOM    740  CD1 LEU A  74      -4.377  -8.386   0.410  1.00 96.41           C  
ATOM    741  CD2 LEU A  74      -2.467  -8.286   1.979  1.00 96.41           C  
ATOM    742  H   LEU A  74      -3.100 -12.329   1.073  1.00 96.41           H  
ATOM    743  HA  LEU A  74      -2.437 -10.650   3.368  1.00 96.41           H  
ATOM    744  HB2 LEU A  74      -4.856 -10.769   1.519  1.00 96.41           H  
ATOM    745  HB3 LEU A  74      -4.672  -9.607   2.830  1.00 96.41           H  
ATOM    746  HG  LEU A  74      -2.767  -9.798   0.474  1.00 96.41           H  
ATOM    747 HD11 LEU A  74      -3.847  -7.715  -0.267  1.00 96.41           H  
ATOM    748 HD12 LEU A  74      -5.024  -9.037  -0.178  1.00 96.41           H  
ATOM    749 HD13 LEU A  74      -4.986  -7.799   1.096  1.00 96.41           H  
ATOM    750 HD21 LEU A  74      -2.031  -7.542   1.312  1.00 96.41           H  
ATOM    751 HD22 LEU A  74      -1.654  -8.849   2.437  1.00 96.41           H  
ATOM    752 HD23 LEU A  74      -3.039  -7.775   2.753  1.00 96.41           H  
ATOM    753  N   PRO A  75      -4.250 -11.373   5.131  1.00 96.23           N  
ATOM    754  CA  PRO A  75      -5.131 -11.951   6.138  1.00 96.23           C  
ATOM    755  C   PRO A  75      -6.524 -12.260   5.570  1.00 96.23           C  
ATOM    756  O   PRO A  75      -6.971 -11.637   4.608  1.00 96.23           O  
ATOM    757  CB  PRO A  75      -5.193 -10.920   7.271  1.00 96.23           C  
ATOM    758  CG  PRO A  75      -3.906 -10.111   7.102  1.00 96.23           C  
ATOM    759  CD  PRO A  75      -3.712 -10.102   5.589  1.00 96.23           C  
ATOM    760  HA  PRO A  75      -4.678 -12.871   6.506  1.00 96.23           H  
ATOM    761  HB2 PRO A  75      -5.242 -11.400   8.248  1.00 96.23           H  
ATOM    762  HB3 PRO A  75      -6.051 -10.264   7.130  1.00 96.23           H  
ATOM    763  HG2 PRO A  75      -4.003  -9.102   7.503  1.00 96.23           H  
ATOM    764  HG3 PRO A  75      -3.076 -10.636   7.573  1.00 96.23           H  
ATOM    765  HD2 PRO A  75      -2.654  -9.996   5.349  1.00 96.23           H  
ATOM    766  HD3 PRO A  75      -4.283  -9.285   5.147  1.00 96.23           H  
ATOM    767  N   SER A  76      -7.242 -13.203   6.184  1.00 97.17           N  
ATOM    768  CA  SER A  76      -8.587 -13.570   5.722  1.00 97.17           C  
ATOM    769  C   SER A  76      -9.512 -12.347   5.634  1.00 97.17           C  
ATOM    770  O   SER A  76      -9.568 -11.525   6.551  1.00 97.17           O  
ATOM    771  CB  SER A  76      -9.206 -14.629   6.632  1.00 97.17           C  
ATOM    772  OG  SER A  76     -10.416 -15.077   6.057  1.00 97.17           O  
ATOM    773  H   SER A  76      -6.843 -13.685   6.977  1.00 97.17           H  
ATOM    774  HA  SER A  76      -8.491 -14.000   4.725  1.00 97.17           H  
ATOM    775  HB2 SER A  76      -8.522 -15.472   6.729  1.00 97.17           H  
ATOM    776  HB3 SER A  76      -9.399 -14.203   7.616  1.00 97.17           H  
ATOM    777  HG  SER A  76     -10.822 -15.725   6.637  1.00 97.17           H  
ATOM    778  N   GLY A  77     -10.220 -12.220   4.509  1.00 96.92           N  
ATOM    779  CA  GLY A  77     -11.129 -11.107   4.224  1.00 96.92           C  
ATOM    780  C   GLY A  77     -10.450  -9.791   3.833  1.00 96.92           C  
ATOM    781  O   GLY A  77     -11.153  -8.822   3.562  1.00 96.92           O  
ATOM    782  H   GLY A  77     -10.117 -12.938   3.806  1.00 96.92           H  
ATOM    783  HA2 GLY A  77     -11.746 -10.918   5.102  1.00 96.92           H  
ATOM    784  HA3 GLY A  77     -11.788 -11.395   3.404  1.00 96.92           H  
ATOM    785  N   TRP A  78      -9.117  -9.728   3.797  1.00 97.93           N  
ATOM    786  CA  TRP A  78      -8.398  -8.564   3.285  1.00 97.93           C  
ATOM    787  C   TRP A  78      -8.239  -8.650   1.767  1.00 97.93           C  
ATOM    788  O   TRP A  78      -8.147  -9.737   1.195  1.00 97.93           O  
ATOM    789  CB  TRP A  78      -7.033  -8.421   3.962  1.00 97.93           C  
ATOM    790  CG  TRP A  78      -7.011  -8.016   5.403  1.00 97.93           C  
ATOM    791  CD1 TRP A  78      -7.896  -8.374   6.363  1.00 97.93           C  
ATOM    792  CD2 TRP A  78      -6.016  -7.186   6.070  1.00 97.93           C  
ATOM    793  CE2 TRP A  78      -6.406  -7.020   7.432  1.00 97.93           C  
ATOM    794  CE3 TRP A  78      -4.813  -6.569   5.663  1.00 97.93           C  
ATOM    795  NE1 TRP A  78      -7.546  -7.785   7.560  1.00 97.93           N  
ATOM    796  CZ2 TRP A  78      -5.684  -6.219   8.327  1.00 97.93           C  
ATOM    797  CZ3 TRP A  78      -4.063  -5.786   6.559  1.00 97.93           C  
ATOM    798  CH2 TRP A  78      -4.519  -5.577   7.873  1.00 97.93           C  
ATOM    799  H   TRP A  78      -8.572 -10.552   4.009  1.00 97.93           H  
ATOM    800  HA  TRP A  78      -8.980  -7.668   3.500  1.00 97.93           H  
ATOM    801  HB2 TRP A  78      -6.501  -9.368   3.869  1.00 97.93           H  
ATOM    802  HB3 TRP A  78      -6.463  -7.673   3.412  1.00 97.93           H  
ATOM    803  HD1 TRP A  78      -8.739  -9.033   6.215  1.00 97.93           H  
ATOM    804  HE1 TRP A  78      -8.053  -7.948   8.419  1.00 97.93           H  
ATOM    805  HE3 TRP A  78      -4.478  -6.691   4.644  1.00 97.93           H  
ATOM    806  HZ2 TRP A  78      -6.036  -6.074   9.338  1.00 97.93           H  
ATOM    807  HZ3 TRP A  78      -3.159  -5.300   6.222  1.00 97.93           H  
ATOM    808  HH2 TRP A  78      -3.981  -4.896   8.517  1.00 97.93           H  
ATOM    809  N   SER A  79      -8.169  -7.497   1.111  1.00 97.61           N  
ATOM    810  CA  SER A  79      -7.970  -7.411  -0.335  1.00 97.61           C  
ATOM    811  C   SER A  79      -7.237  -6.133  -0.735  1.00 97.61           C  
ATOM    812  O   SER A  79      -7.040  -5.217   0.067  1.00 97.61           O  
ATOM    813  CB  SER A  79      -9.315  -7.547  -1.062  1.00 97.61           C  
ATOM    814  OG  SER A  79     -10.201  -6.508  -0.710  1.00 97.61           O  
ATOM    815  H   SER A  79      -8.260  -6.634   1.626  1.00 97.61           H  
ATOM    816  HA  SER A  79      -7.344  -8.246  -0.649  1.00 97.61           H  
ATOM    817  HB2 SER A  79      -9.764  -8.504  -0.798  1.00 97.61           H  
ATOM    818  HB3 SER A  79      -9.151  -7.529  -2.140  1.00 97.61           H  
ATOM    819  HG  SER A  79     -11.048  -6.662  -1.135  1.00 97.61           H  
ATOM    820  N   LEU A  80      -6.798  -6.092  -1.993  1.00 97.69           N  
ATOM    821  CA  LEU A  80      -6.272  -4.884  -2.615  1.00 97.69           C  
ATOM    822  C   LEU A  80      -7.385  -4.168  -3.380  1.00 97.69           C  
ATOM    823  O   LEU A  80      -8.157  -4.800  -4.103  1.00 97.69           O  
ATOM    824  CB  LEU A  80      -5.109  -5.217  -3.561  1.00 97.69           C  
ATOM    825  CG  LEU A  80      -3.903  -5.930  -2.927  1.00 97.69           C  
ATOM    826  CD1 LEU A  80      -2.823  -6.044  -4.001  1.00 97.69           C  
ATOM    827  CD2 LEU A  80      -3.324  -5.172  -1.731  1.00 97.69           C  
ATOM    828  H   LEU A  80      -7.020  -6.865  -2.604  1.00 97.69           H  
ATOM    829  HA  LEU A  80      -5.905  -4.207  -1.844  1.00 97.69           H  
ATOM    830  HB2 LEU A  80      -5.487  -5.837  -4.373  1.00 97.69           H  
ATOM    831  HB3 LEU A  80      -4.765  -4.278  -3.996  1.00 97.69           H  
ATOM    832  HG  LEU A  80      -4.191  -6.932  -2.609  1.00 97.69           H  
ATOM    833 HD11 LEU A  80      -1.917  -6.499  -3.602  1.00 97.69           H  
ATOM    834 HD12 LEU A  80      -3.188  -6.649  -4.831  1.00 97.69           H  
ATOM    835 HD13 LEU A  80      -2.557  -5.046  -4.353  1.00 97.69           H  
ATOM    836 HD21 LEU A  80      -3.091  -4.145  -2.012  1.00 97.69           H  
ATOM    837 HD22 LEU A  80      -4.047  -5.164  -0.915  1.00 97.69           H  
ATOM    838 HD23 LEU A  80      -2.418  -5.667  -1.382  1.00 97.69           H  
ATOM    839  N   ARG A  81      -7.405  -2.841  -3.288  1.00 97.16           N  
ATOM    840  CA  ARG A  81      -8.228  -1.961  -4.116  1.00 97.16           C  
ATOM    841  C   ARG A  81      -7.317  -1.038  -4.911  1.00 97.16           C  
ATOM    842  O   ARG A  81      -6.508  -0.324  -4.327  1.00 97.16           O  
ATOM    843  CB  ARG A  81      -9.218  -1.210  -3.211  1.00 97.16           C  
ATOM    844  CG  ARG A  81     -10.135  -0.276  -4.014  1.00 97.16           C  
ATOM    845  CD  ARG A  81     -11.286   0.274  -3.167  1.00 97.16           C  
ATOM    846  NE  ARG A  81     -10.872   1.331  -2.219  1.00 97.16           N  
ATOM    847  CZ  ARG A  81     -11.634   1.885  -1.295  1.00 97.16           C  
ATOM    848  NH1 ARG A  81     -12.855   1.484  -1.072  1.00 97.16           N1+
ATOM    849  NH2 ARG A  81     -11.188   2.859  -0.564  1.00 97.16           N  
ATOM    850  H   ARG A  81      -6.766  -2.411  -2.636  1.00 97.16           H  
ATOM    851  HA  ARG A  81      -8.803  -2.563  -4.820  1.00 97.16           H  
ATOM    852  HB2 ARG A  81      -8.673  -0.629  -2.467  1.00 97.16           H  
ATOM    853  HB3 ARG A  81      -9.830  -1.945  -2.689  1.00 97.16           H  
ATOM    854  HG2 ARG A  81     -10.567  -0.839  -4.842  1.00 97.16           H  
ATOM    855  HG3 ARG A  81      -9.559   0.554  -4.425  1.00 97.16           H  
ATOM    856  HD2 ARG A  81     -11.750  -0.551  -2.625  1.00 97.16           H  
ATOM    857  HD3 ARG A  81     -12.027   0.696  -3.846  1.00 97.16           H  
ATOM    858  HE  ARG A  81      -9.955   1.746  -2.301  1.00 97.16           H  
ATOM    859 HH11 ARG A  81     -13.388   1.891  -0.317  1.00 97.16           H  
ATOM    860 HH12 ARG A  81     -13.205   0.689  -1.588  1.00 97.16           H  
ATOM    861 HH21 ARG A  81     -11.723   3.293   0.175  1.00 97.16           H  
ATOM    862 HH22 ARG A  81     -10.240   3.160  -0.736  1.00 97.16           H  
ATOM    863  N   GLN A  82      -7.452  -1.042  -6.236  1.00 94.05           N  
ATOM    864  CA  GLN A  82      -6.807  -0.027  -7.069  1.00 94.05           C  
ATOM    865  C   GLN A  82      -7.655   1.248  -7.116  1.00 94.05           C  
ATOM    866  O   GLN A  82      -8.883   1.173  -7.184  1.00 94.05           O  
ATOM    867  CB  GLN A  82      -6.473  -0.548  -8.475  1.00 94.05           C  
ATOM    868  CG  GLN A  82      -7.684  -0.992  -9.324  1.00 94.05           C  
ATOM    869  CD  GLN A  82      -7.554  -0.640 -10.805  1.00 94.05           C  
ATOM    870  NE2 GLN A  82      -8.295  -1.296 -11.669  1.00 94.05           N  
ATOM    871  OE1 GLN A  82      -6.834   0.253 -11.219  1.00 94.05           O  
ATOM    872  H   GLN A  82      -8.151  -1.637  -6.656  1.00 94.05           H  
ATOM    873  HA  GLN A  82      -5.854   0.233  -6.607  1.00 94.05           H  
ATOM    874  HB2 GLN A  82      -5.784  -1.389  -8.401  1.00 94.05           H  
ATOM    875  HB3 GLN A  82      -5.933   0.256  -8.975  1.00 94.05           H  
ATOM    876  HG2 GLN A  82      -7.800  -2.071  -9.222  1.00 94.05           H  
ATOM    877  HG3 GLN A  82      -8.605  -0.531  -8.968  1.00 94.05           H  
ATOM    878 HE21 GLN A  82      -8.140  -1.055 -12.637  1.00 94.05           H  
ATOM    879 HE22 GLN A  82      -8.899  -2.051 -11.374  1.00 94.05           H  
ATOM    880  N   THR A  83      -7.009   2.411  -7.111  1.00 90.11           N  
ATOM    881  CA  THR A  83      -7.687   3.718  -7.233  1.00 90.11           C  
ATOM    882  C   THR A  83      -7.211   4.538  -8.435  1.00 90.11           C  
ATOM    883  O   THR A  83      -7.624   5.683  -8.605  1.00 90.11           O  
ATOM    884  CB  THR A  83      -7.621   4.514  -5.921  1.00 90.11           C  
ATOM    885  CG2 THR A  83      -8.334   3.795  -4.777  1.00 90.11           C  
ATOM    886  OG1 THR A  83      -6.293   4.684  -5.502  1.00 90.11           O  
ATOM    887  H   THR A  83      -6.015   2.407  -6.934  1.00 90.11           H  
ATOM    888  HA  THR A  83      -8.746   3.546  -7.428  1.00 90.11           H  
ATOM    889  HB  THR A  83      -8.087   5.490  -6.060  1.00 90.11           H  
ATOM    890  HG1 THR A  83      -6.332   4.871  -4.561  1.00 90.11           H  
ATOM    891 HG21 THR A  83      -8.373   4.446  -3.903  1.00 90.11           H  
ATOM    892 HG22 THR A  83      -9.355   3.553  -5.073  1.00 90.11           H  
ATOM    893 HG23 THR A  83      -7.812   2.876  -4.513  1.00 90.11           H  
ATOM    894  N   GLY A  84      -6.388   3.943  -9.305  1.00 92.65           N  
ATOM    895  CA  GLY A  84      -5.903   4.538 -10.553  1.00 92.65           C  
ATOM    896  C   GLY A  84      -4.379   4.571 -10.651  1.00 92.65           C  
ATOM    897  O   GLY A  84      -3.675   3.947  -9.860  1.00 92.65           O  
ATOM    898  H   GLY A  84      -6.065   3.012  -9.085  1.00 92.65           H  
ATOM    899  HA2 GLY A  84      -6.285   3.957 -11.393  1.00 92.65           H  
ATOM    900  HA3 GLY A  84      -6.273   5.558 -10.651  1.00 92.65           H  
ATOM    901  N   PHE A  85      -3.862   5.306 -11.634  1.00 95.38           N  
ATOM    902  CA  PHE A  85      -2.423   5.521 -11.804  1.00 95.38           C  
ATOM    903  C   PHE A  85      -1.882   6.572 -10.821  1.00 95.38           C  
ATOM    904  O   PHE A  85      -2.584   7.512 -10.450  1.00 95.38           O  
ATOM    905  CB  PHE A  85      -2.122   5.933 -13.251  1.00 95.38           C  
ATOM    906  CG  PHE A  85      -2.374   4.851 -14.283  1.00 95.38           C  
ATOM    907  CD1 PHE A  85      -1.404   3.854 -14.501  1.00 95.38           C  
ATOM    908  CD2 PHE A  85      -3.573   4.834 -15.022  1.00 95.38           C  
ATOM    909  CE1 PHE A  85      -1.636   2.841 -15.449  1.00 95.38           C  
ATOM    910  CE2 PHE A  85      -3.805   3.816 -15.966  1.00 95.38           C  
ATOM    911  CZ  PHE A  85      -2.837   2.819 -16.177  1.00 95.38           C  
ATOM    912  H   PHE A  85      -4.491   5.823 -12.231  1.00 95.38           H  
ATOM    913  HA  PHE A  85      -1.902   4.584 -11.607  1.00 95.38           H  
ATOM    914  HB2 PHE A  85      -1.070   6.212 -13.311  1.00 95.38           H  
ATOM    915  HB3 PHE A  85      -2.706   6.819 -13.501  1.00 95.38           H  
ATOM    916  HD1 PHE A  85      -0.489   3.846 -13.927  1.00 95.38           H  
ATOM    917  HD2 PHE A  85      -4.325   5.590 -14.855  1.00 95.38           H  
ATOM    918  HE1 PHE A  85      -0.900   2.065 -15.601  1.00 95.38           H  
ATOM    919  HE2 PHE A  85      -4.734   3.788 -16.516  1.00 95.38           H  
ATOM    920  HZ  PHE A  85      -3.015   2.025 -16.887  1.00 95.38           H  
ATOM    921  N   CYS A  86      -0.605   6.452 -10.460  1.00 95.86           N  
ATOM    922  CA  CYS A  86       0.143   7.415  -9.646  1.00 95.86           C  
ATOM    923  C   CYS A  86       1.617   7.469 -10.067  1.00 95.86           C  
ATOM    924  O   CYS A  86       2.063   6.691 -10.910  1.00 95.86           O  
ATOM    925  CB  CYS A  86       0.013   7.036  -8.168  1.00 95.86           C  
ATOM    926  SG  CYS A  86       0.469   5.326  -7.814  1.00 95.86           S  
ATOM    927  H   CYS A  86      -0.090   5.653 -10.801  1.00 95.86           H  
ATOM    928  HA  CYS A  86      -0.278   8.411  -9.783  1.00 95.86           H  
ATOM    929  HB2 CYS A  86       0.609   7.702  -7.545  1.00 95.86           H  
ATOM    930  HB3 CYS A  86      -1.032   7.184  -7.895  1.00 95.86           H  
ATOM    931  N   ASN A  87       2.380   8.386  -9.471  1.00 93.06           N  
ATOM    932  CA  ASN A  87       3.829   8.444  -9.642  1.00 93.06           C  
ATOM    933  C   ASN A  87       4.512   7.802  -8.425  1.00 93.06           C  
ATOM    934  O   ASN A  87       4.349   8.292  -7.307  1.00 93.06           O  
ATOM    935  CB  ASN A  87       4.253   9.901  -9.881  1.00 93.06           C  
ATOM    936  CG  ASN A  87       3.693  10.479 -11.170  1.00 93.06           C  
ATOM    937  ND2 ASN A  87       3.499  11.777 -11.220  1.00 93.06           N  
ATOM    938  OD1 ASN A  87       3.420   9.797 -12.145  1.00 93.06           O  
ATOM    939  H   ASN A  87       1.978   8.953  -8.737  1.00 93.06           H  
ATOM    940  HA  ASN A  87       4.121   7.872 -10.523  1.00 93.06           H  
ATOM    941  HB2 ASN A  87       3.934  10.511  -9.035  1.00 93.06           H  
ATOM    942  HB3 ASN A  87       5.341   9.946  -9.939  1.00 93.06           H  
ATOM    943 HD21 ASN A  87       3.745  12.359 -10.433  1.00 93.06           H  
ATOM    944 HD22 ASN A  87       3.150  12.142 -12.095  1.00 93.06           H  
ATOM    945  N   ALA A  88       5.233   6.704  -8.663  1.00 86.60           N  
ATOM    946  CA  ALA A  88       6.048   5.959  -7.693  1.00 86.60           C  
ATOM    947  C   ALA A  88       7.546   6.235  -7.866  1.00 86.60           C  
ATOM    948  O   ALA A  88       7.946   6.637  -8.983  1.00 86.60           O  
ATOM    949  CB  ALA A  88       5.792   4.451  -7.865  1.00 86.60           C  
ATOM    950  OXT ALA A  88       8.318   5.831  -6.971  1.00 86.60           O1-
ATOM    951  H   ALA A  88       5.345   6.434  -9.630  1.00 86.60           H  
ATOM    952  HA  ALA A  88       5.782   6.254  -6.678  1.00 86.60           H  
ATOM    953  HB1 ALA A  88       6.075   4.143  -8.872  1.00 86.60           H  
ATOM    954  HB2 ALA A  88       6.390   3.904  -7.136  1.00 86.60           H  
ATOM    955  HB3 ALA A  88       4.746   4.196  -7.694  1.00 86.60           H  
END
