# Supplementary material for: The structural landscape and diversity of Pyricularia oryzae MAX effectors revisited
Source: PLoS Pathog. 2024 May 6;20(5):e1012176. doi: 10.1371/journal.ppat.1012176 (PMC11132498; doi:10.1371/journal.ppat.1012176)
Supplement: S1 File — (ZIP) [file ppat.1012176.s018.zip › Supplementary_Data/MAX27.pdb]

ATOM      1  N   ALA A  23     -21.900   4.622  21.925  1.00 25.49           N  
ATOM      2  CA  ALA A  23     -22.671   5.572  21.122  1.00 25.49           C  
ATOM      3  C   ALA A  23     -22.982   5.059  19.704  1.00 25.49           C  
ATOM      4  O   ALA A  23     -22.078   4.645  18.984  1.00 25.49           O  
ATOM      5  CB  ALA A  23     -21.887   6.891  21.078  1.00 25.49           C  
ATOM      6  H   ALA A  23     -20.942   4.881  22.113  1.00 25.49           H  
ATOM      7  HA  ALA A  23     -23.620   5.763  21.624  1.00 25.49           H  
ATOM      8  HB1 ALA A  23     -20.927   6.741  20.583  1.00 25.49           H  
ATOM      9  HB2 ALA A  23     -22.455   7.632  20.516  1.00 25.49           H  
ATOM     10  HB3 ALA A  23     -21.723   7.269  22.087  1.00 25.49           H  
ATOM     11  N   THR A  24     -24.252   5.145  19.309  1.00 35.85           N  
ATOM     12  CA  THR A  24     -24.735   5.007  17.928  1.00 35.85           C  
ATOM     13  C   THR A  24     -24.531   6.349  17.214  1.00 35.85           C  
ATOM     14  O   THR A  24     -25.134   7.323  17.664  1.00 35.85           O  
ATOM     15  CB  THR A  24     -26.247   4.674  17.931  1.00 35.85           C  
ATOM     16  CG2 THR A  24     -26.715   4.053  16.618  1.00 35.85           C  
ATOM     17  OG1 THR A  24     -26.567   3.762  18.958  1.00 35.85           O  
ATOM     18  H   THR A  24     -24.954   5.398  19.990  1.00 35.85           H  
ATOM     19  HA  THR A  24     -24.191   4.211  17.419  1.00 35.85           H  
ATOM     20  HB  THR A  24     -26.825   5.580  18.113  1.00 35.85           H  
ATOM     21  HG1 THR A  24     -27.478   3.489  18.831  1.00 35.85           H  
ATOM     22 HG21 THR A  24     -26.184   3.118  16.437  1.00 35.85           H  
ATOM     23 HG22 THR A  24     -26.518   4.741  15.795  1.00 35.85           H  
ATOM     24 HG23 THR A  24     -27.787   3.859  16.659  1.00 35.85           H  
ATOM     25  N   PRO A  25     -23.718   6.475  16.148  1.00 39.64           N  
ATOM     26  CA  PRO A  25     -23.699   7.697  15.350  1.00 39.64           C  
ATOM     27  C   PRO A  25     -24.792   7.635  14.266  1.00 39.64           C  
ATOM     28  O   PRO A  25     -24.715   6.783  13.378  1.00 39.64           O  
ATOM     29  CB  PRO A  25     -22.283   7.783  14.779  1.00 39.64           C  
ATOM     30  CG  PRO A  25     -21.843   6.323  14.661  1.00 39.64           C  
ATOM     31  CD  PRO A  25     -22.658   5.571  15.721  1.00 39.64           C  
ATOM     32  HA  PRO A  25     -23.851   8.571  15.983  1.00 39.64           H  
ATOM     33  HB2 PRO A  25     -22.259   8.293  13.815  1.00 39.64           H  
ATOM     34  HB3 PRO A  25     -21.639   8.296  15.493  1.00 39.64           H  
ATOM     35  HG2 PRO A  25     -22.103   5.943  13.672  1.00 39.64           H  
ATOM     36  HG3 PRO A  25     -20.772   6.216  14.831  1.00 39.64           H  
ATOM     37  HD2 PRO A  25     -22.013   5.335  16.567  1.00 39.64           H  
ATOM     38  HD3 PRO A  25     -23.074   4.656  15.299  1.00 39.64           H  
ATOM     39  N   PRO A  26     -25.810   8.518  14.299  1.00 35.29           N  
ATOM     40  CA  PRO A  26     -26.730   8.701  13.192  1.00 35.29           C  
ATOM     41  C   PRO A  26     -26.116   9.708  12.215  1.00 35.29           C  
ATOM     42  O   PRO A  26     -25.802  10.842  12.572  1.00 35.29           O  
ATOM     43  CB  PRO A  26     -28.023   9.201  13.832  1.00 35.29           C  
ATOM     44  CG  PRO A  26     -27.529  10.037  15.014  1.00 35.29           C  
ATOM     45  CD  PRO A  26     -26.163   9.442  15.371  1.00 35.29           C  
ATOM     46  HA  PRO A  26     -26.923   7.758  12.681  1.00 35.29           H  
ATOM     47  HB2 PRO A  26     -28.593   8.350  14.205  1.00 35.29           H  
ATOM     48  HB3 PRO A  26     -28.626   9.790  13.141  1.00 35.29           H  
ATOM     49  HG2 PRO A  26     -28.221   9.977  15.855  1.00 35.29           H  
ATOM     50  HG3 PRO A  26     -27.406  11.075  14.707  1.00 35.29           H  
ATOM     51  HD2 PRO A  26     -26.258   8.907  16.316  1.00 35.29           H  
ATOM     52  HD3 PRO A  26     -25.420  10.235  15.459  1.00 35.29           H  
ATOM     53  N   GLY A  27     -25.922   9.282  10.976  1.00 29.91           N  
ATOM     54  CA  GLY A  27     -25.320  10.116   9.946  1.00 29.91           C  
ATOM     55  C   GLY A  27     -24.982   9.299   8.716  1.00 29.91           C  
ATOM     56  O   GLY A  27     -23.813   9.136   8.388  1.00 29.91           O  
ATOM     57  H   GLY A  27     -26.104   8.310  10.768  1.00 29.91           H  
ATOM     58  HA2 GLY A  27     -26.010  10.913   9.667  1.00 29.91           H  
ATOM     59  HA3 GLY A  27     -24.404  10.567  10.327  1.00 29.91           H  
ATOM     60  N   SER A  28     -26.007   8.769   8.048  1.00 34.38           N  
ATOM     61  CA  SER A  28     -25.878   8.341   6.658  1.00 34.38           C  
ATOM     62  C   SER A  28     -25.418   9.536   5.820  1.00 34.38           C  
ATOM     63  O   SER A  28     -26.130  10.538   5.736  1.00 34.38           O  
ATOM     64  CB  SER A  28     -27.227   7.844   6.118  1.00 34.38           C  
ATOM     65  OG  SER A  28     -27.663   6.703   6.830  1.00 34.38           O  
ATOM     66  H   SER A  28     -26.941   8.885   8.413  1.00 34.38           H  
ATOM     67  HA  SER A  28     -25.143   7.540   6.583  1.00 34.38           H  
ATOM     68  HB2 SER A  28     -27.114   7.584   5.066  1.00 34.38           H  
ATOM     69  HB3 SER A  28     -27.973   8.634   6.206  1.00 34.38           H  
ATOM     70  HG  SER A  28     -28.470   6.368   6.432  1.00 34.38           H  
ATOM     71  N   PRO A  29     -24.295   9.397   5.109  1.00 34.11           N  
ATOM     72  CA  PRO A  29     -24.400   9.538   3.677  1.00 34.11           C  
ATOM     73  C   PRO A  29     -24.095   8.189   3.053  1.00 34.11           C  
ATOM     74  O   PRO A  29     -23.063   7.568   3.293  1.00 34.11           O  
ATOM     75  CB  PRO A  29     -23.445  10.654   3.265  1.00 34.11           C  
ATOM     76  CG  PRO A  29     -22.328  10.536   4.296  1.00 34.11           C  
ATOM     77  CD  PRO A  29     -23.020   9.963   5.537  1.00 34.11           C  
ATOM     78  HA  PRO A  29     -25.408   9.840   3.393  1.00 34.11           H  
ATOM     79  HB2 PRO A  29     -23.077  10.530   2.247  1.00 34.11           H  
ATOM     80  HB3 PRO A  29     -23.944  11.616   3.380  1.00 34.11           H  
ATOM     81  HG2 PRO A  29     -21.871  11.504   4.503  1.00 34.11           H  
ATOM     82  HG3 PRO A  29     -21.577   9.830   3.943  1.00 34.11           H  
ATOM     83  HD2 PRO A  29     -23.199  10.764   6.253  1.00 34.11           H  
ATOM     84  HD3 PRO A  29     -22.397   9.195   5.996  1.00 34.11           H  
ATOM     85  N   SER A  30     -25.055   7.753   2.251  1.00 32.97           N  
ATOM     86  CA  SER A  30     -24.938   6.710   1.255  1.00 32.97           C  
ATOM     87  C   SER A  30     -23.511   6.603   0.717  1.00 32.97           C  
ATOM     88  O   SER A  30     -23.093   7.416  -0.108  1.00 32.97           O  
ATOM     89  CB  SER A  30     -25.878   7.093   0.102  1.00 32.97           C  
ATOM     90  OG  SER A  30     -27.175   7.393   0.591  1.00 32.97           O  
ATOM     91  H   SER A  30     -25.902   8.300   2.191  1.00 32.97           H  
ATOM     92  HA  SER A  30     -25.250   5.756   1.679  1.00 32.97           H  
ATOM     93  HB2 SER A  30     -25.933   6.264  -0.603  1.00 32.97           H  
ATOM     94  HB3 SER A  30     -25.494   7.974  -0.413  1.00 32.97           H  
ATOM     95  HG  SER A  30     -27.740   7.668  -0.134  1.00 32.97           H  
ATOM     96  N   ALA A  31     -22.800   5.538   1.079  1.00 34.17           N  
ATOM     97  CA  ALA A  31     -21.874   4.948   0.134  1.00 34.17           C  
ATOM     98  C   ALA A  31     -22.761   4.377  -0.978  1.00 34.17           C  
ATOM     99  O   ALA A  31     -23.152   3.212  -0.951  1.00 34.17           O  
ATOM    100  CB  ALA A  31     -20.991   3.912   0.841  1.00 34.17           C  
ATOM    101  H   ALA A  31     -23.114   4.970   1.853  1.00 34.17           H  
ATOM    102  HA  ALA A  31     -21.227   5.717  -0.288  1.00 34.17           H  
ATOM    103  HB1 ALA A  31     -20.401   4.400   1.617  1.00 34.17           H  
ATOM    104  HB2 ALA A  31     -20.316   3.454   0.119  1.00 34.17           H  
ATOM    105  HB3 ALA A  31     -21.606   3.134   1.293  1.00 34.17           H  
ATOM    106  N   ARG A  32     -23.195   5.235  -1.915  1.00 31.53           N  
ATOM    107  CA  ARG A  32     -23.675   4.752  -3.205  1.00 31.53           C  
ATOM    108  C   ARG A  32     -22.501   3.960  -3.749  1.00 31.53           C  
ATOM    109  O   ARG A  32     -21.501   4.553  -4.141  1.00 31.53           O  
ATOM    110  CB  ARG A  32     -24.077   5.895  -4.155  1.00 31.53           C  
ATOM    111  CG  ARG A  32     -25.550   6.297  -4.000  1.00 31.53           C  
ATOM    112  CD  ARG A  32     -25.939   7.317  -5.079  1.00 31.53           C  
ATOM    113  NE  ARG A  32     -27.399   7.535  -5.136  1.00 31.53           N  
ATOM    114  CZ  ARG A  32     -28.059   8.154  -6.102  1.00 31.53           C  
ATOM    115  NH1 ARG A  32     -27.451   8.692  -7.123  1.00 31.53           N1+
ATOM    116  NH2 ARG A  32     -29.360   8.243  -6.063  1.00 31.53           N  
ATOM    117  H   ARG A  32     -22.906   6.198  -1.823  1.00 31.53           H  
ATOM    118  HA  ARG A  32     -24.510   4.065  -3.066  1.00 31.53           H  
ATOM    119  HB2 ARG A  32     -23.932   5.549  -5.179  1.00 31.53           H  
ATOM    120  HB3 ARG A  32     -23.432   6.759  -3.998  1.00 31.53           H  
ATOM    121  HG2 ARG A  32     -26.171   5.408  -4.112  1.00 31.53           H  
ATOM    122  HG3 ARG A  32     -25.715   6.725  -3.011  1.00 31.53           H  
ATOM    123  HD2 ARG A  32     -25.599   6.939  -6.044  1.00 31.53           H  
ATOM    124  HD3 ARG A  32     -25.429   8.259  -4.876  1.00 31.53           H  
ATOM    125  HE  ARG A  32     -27.950   7.135  -4.390  1.00 31.53           H  
ATOM    126 HH11 ARG A  32     -27.972   9.154  -7.854  1.00 31.53           H  
ATOM    127 HH12 ARG A  32     -26.443   8.640  -7.174  1.00 31.53           H  
ATOM    128 HH21 ARG A  32     -29.857   8.709  -6.808  1.00 31.53           H  
ATOM    129 HH22 ARG A  32     -29.881   7.828  -5.305  1.00 31.53           H  
ATOM    130  N   LEU A  33     -22.631   2.638  -3.673  1.00 33.99           N  
ATOM    131  CA  LEU A  33     -21.824   1.665  -4.380  1.00 33.99           C  
ATOM    132  C   LEU A  33     -21.904   2.085  -5.852  1.00 33.99           C  
ATOM    133  O   LEU A  33     -22.880   1.801  -6.548  1.00 33.99           O  
ATOM    134  CB  LEU A  33     -22.417   0.265  -4.092  1.00 33.99           C  
ATOM    135  CG  LEU A  33     -21.368  -0.859  -4.070  1.00 33.99           C  
ATOM    136  CD1 LEU A  33     -20.728  -0.961  -2.683  1.00 33.99           C  
ATOM    137  CD2 LEU A  33     -22.020  -2.201  -4.397  1.00 33.99           C  
ATOM    138  H   LEU A  33     -23.403   2.283  -3.128  1.00 33.99           H  
ATOM    139  HA  LEU A  33     -20.793   1.719  -4.030  1.00 33.99           H  
ATOM    140  HB2 LEU A  33     -23.178   0.034  -4.837  1.00 33.99           H  
ATOM    141  HB3 LEU A  33     -22.924   0.265  -3.127  1.00 33.99           H  
ATOM    142  HG  LEU A  33     -20.599  -0.656  -4.815  1.00 33.99           H  
ATOM    143 HD11 LEU A  33     -21.478  -1.213  -1.934  1.00 33.99           H  
ATOM    144 HD12 LEU A  33     -20.253  -0.016  -2.418  1.00 33.99           H  
ATOM    145 HD13 LEU A  33     -19.965  -1.740  -2.692  1.00 33.99           H  
ATOM    146 HD21 LEU A  33     -22.444  -2.173  -5.400  1.00 33.99           H  
ATOM    147 HD22 LEU A  33     -22.805  -2.427  -3.675  1.00 33.99           H  
ATOM    148 HD23 LEU A  33     -21.268  -2.990  -4.363  1.00 33.99           H  
ATOM    149  N   ALA A  34     -20.979   2.945  -6.268  1.00 32.51           N  
ATOM    150  CA  ALA A  34     -20.998   3.535  -7.585  1.00 32.51           C  
ATOM    151  C   ALA A  34     -20.499   2.456  -8.533  1.00 32.51           C  
ATOM    152  O   ALA A  34     -19.301   2.252  -8.665  1.00 32.51           O  
ATOM    153  CB  ALA A  34     -20.181   4.832  -7.603  1.00 32.51           C  
ATOM    154  H   ALA A  34     -20.276   3.260  -5.615  1.00 32.51           H  
ATOM    155  HA  ALA A  34     -22.023   3.789  -7.855  1.00 32.51           H  
ATOM    156  HB1 ALA A  34     -20.603   5.546  -6.895  1.00 32.51           H  
ATOM    157  HB2 ALA A  34     -19.147   4.624  -7.328  1.00 32.51           H  
ATOM    158  HB3 ALA A  34     -20.198   5.263  -8.604  1.00 32.51           H  
ATOM    159  N   GLY A  35     -21.474   1.737  -9.088  1.00 28.06           N  
ATOM    160  CA  GLY A  35     -21.474   1.155 -10.419  1.00 28.06           C  
ATOM    161  C   GLY A  35     -20.177   0.496 -10.859  1.00 28.06           C  
ATOM    162  O   GLY A  35     -19.223   1.154 -11.254  1.00 28.06           O  
ATOM    163  H   GLY A  35     -22.373   1.814  -8.635  1.00 28.06           H  
ATOM    164  HA2 GLY A  35     -21.693   1.941 -11.141  1.00 28.06           H  
ATOM    165  HA3 GLY A  35     -22.280   0.423 -10.479  1.00 28.06           H  
ATOM    166  N   THR A  36     -20.233  -0.826 -10.955  1.00 33.93           N  
ATOM    167  CA  THR A  36     -19.497  -1.610 -11.946  1.00 33.93           C  
ATOM    168  C   THR A  36     -19.506  -0.899 -13.302  1.00 33.93           C  
ATOM    169  O   THR A  36     -20.503  -0.944 -14.019  1.00 33.93           O  
ATOM    170  CB  THR A  36     -20.220  -2.961 -12.112  1.00 33.93           C  
ATOM    171  CG2 THR A  36     -20.121  -3.832 -10.863  1.00 33.93           C  
ATOM    172  OG1 THR A  36     -21.600  -2.742 -12.337  1.00 33.93           O  
ATOM    173  H   THR A  36     -21.055  -1.283 -10.585  1.00 33.93           H  
ATOM    174  HA  THR A  36     -18.469  -1.772 -11.620  1.00 33.93           H  
ATOM    175  HB  THR A  36     -19.792  -3.502 -12.955  1.00 33.93           H  
ATOM    176  HG1 THR A  36     -21.656  -2.224 -13.143  1.00 33.93           H  
ATOM    177 HG21 THR A  36     -20.611  -3.353 -10.015  1.00 33.93           H  
ATOM    178 HG22 THR A  36     -19.074  -4.012 -10.620  1.00 33.93           H  
ATOM    179 HG23 THR A  36     -20.606  -4.789 -11.054  1.00 33.93           H  
ATOM    180  N   SER A  37     -18.443  -0.188 -13.658  1.00 30.90           N  
ATOM    181  CA  SER A  37     -18.243   0.363 -14.999  1.00 30.90           C  
ATOM    182  C   SER A  37     -16.823   0.879 -15.087  1.00 30.90           C  
ATOM    183  O   SER A  37     -16.497   1.829 -14.387  1.00 30.90           O  
ATOM    184  CB  SER A  37     -19.203   1.528 -15.286  1.00 30.90           C  
ATOM    185  OG  SER A  37     -20.453   1.027 -15.709  1.00 30.90           O  
ATOM    186  H   SER A  37     -17.759   0.033 -12.949  1.00 30.90           H  
ATOM    187  HA  SER A  37     -18.394  -0.412 -15.751  1.00 30.90           H  
ATOM    188  HB2 SER A  37     -19.323   2.138 -14.390  1.00 30.90           H  
ATOM    189  HB3 SER A  37     -18.796   2.152 -16.081  1.00 30.90           H  
ATOM    190  HG  SER A  37     -20.679   0.310 -15.112  1.00 30.90           H  
ATOM    191  N   ASN A  38     -16.011   0.227 -15.929  1.00 33.14           N  
ATOM    192  CA  ASN A  38     -14.755   0.715 -16.503  1.00 33.14           C  
ATOM    193  C   ASN A  38     -14.312   2.058 -15.915  1.00 33.14           C  
ATOM    194  O   ASN A  38     -14.699   3.108 -16.438  1.00 33.14           O  
ATOM    195  CB  ASN A  38     -14.963   0.852 -18.026  1.00 33.14           C  
ATOM    196  CG  ASN A  38     -15.195  -0.478 -18.707  1.00 33.14           C  
ATOM    197  ND2 ASN A  38     -16.216  -0.600 -19.523  1.00 33.14           N  
ATOM    198  OD1 ASN A  38     -14.477  -1.433 -18.498  1.00 33.14           O  
ATOM    199  H   ASN A  38     -16.368  -0.628 -16.330  1.00 33.14           H  
ATOM    200  HA  ASN A  38     -13.965  -0.012 -16.317  1.00 33.14           H  
ATOM    201  HB2 ASN A  38     -14.070   1.291 -18.471  1.00 33.14           H  
ATOM    202  HB3 ASN A  38     -15.803   1.518 -18.221  1.00 33.14           H  
ATOM    203 HD21 ASN A  38     -16.843   0.171 -19.698  1.00 33.14           H  
ATOM    204 HD22 ASN A  38     -16.324  -1.509 -19.949  1.00 33.14           H  
ATOM    205  N   ALA A  39     -13.527   2.034 -14.835  1.00 35.16           N  
ATOM    206  CA  ALA A  39     -12.806   3.218 -14.412  1.00 35.16           C  
ATOM    207  C   ALA A  39     -11.884   3.587 -15.581  1.00 35.16           C  
ATOM    208  O   ALA A  39     -10.793   3.042 -15.734  1.00 35.16           O  
ATOM    209  CB  ALA A  39     -12.064   2.932 -13.098  1.00 35.16           C  
ATOM    210  H   ALA A  39     -13.286   1.153 -14.403  1.00 35.16           H  
ATOM    211  HA  ALA A  39     -13.511   4.032 -14.241  1.00 35.16           H  
ATOM    212  HB1 ALA A  39     -11.371   2.101 -13.227  1.00 35.16           H  
ATOM    213  HB2 ALA A  39     -11.501   3.814 -12.794  1.00 35.16           H  
ATOM    214  HB3 ALA A  39     -12.779   2.680 -12.315  1.00 35.16           H  
ATOM    215  N   ARG A  40     -12.366   4.455 -16.484  1.00 34.88           N  
ATOM    216  CA  ARG A  40     -11.525   5.139 -17.462  1.00 34.88           C  
ATOM    217  C   ARG A  40     -10.393   5.713 -16.634  1.00 34.88           C  
ATOM    218  O   ARG A  40     -10.680   6.530 -15.761  1.00 34.88           O  
ATOM    219  CB  ARG A  40     -12.290   6.278 -18.167  1.00 34.88           C  
ATOM    220  CG  ARG A  40     -12.861   5.884 -19.534  1.00 34.88           C  
ATOM    221  CD  ARG A  40     -13.517   7.109 -20.190  1.00 34.88           C  
ATOM    222  NE  ARG A  40     -13.885   6.856 -21.597  1.00 34.88           N  
ATOM    223  CZ  ARG A  40     -14.192   7.772 -22.502  1.00 34.88           C  
ATOM    224  NH1 ARG A  40     -14.242   9.043 -22.211  1.00 34.88           N1+
ATOM    225  NH2 ARG A  40     -14.457   7.425 -23.730  1.00 34.88           N  
ATOM    226  H   ARG A  40     -13.338   4.710 -16.390  1.00 34.88           H  
ATOM    227  HA  ARG A  40     -11.114   4.427 -18.178  1.00 34.88           H  
ATOM    228  HB2 ARG A  40     -11.597   7.103 -18.331  1.00 34.88           H  
ATOM    229  HB3 ARG A  40     -13.088   6.645 -17.521  1.00 34.88           H  
ATOM    230  HG2 ARG A  40     -13.598   5.091 -19.410  1.00 34.88           H  
ATOM    231  HG3 ARG A  40     -12.049   5.525 -20.167  1.00 34.88           H  
ATOM    232  HD2 ARG A  40     -14.405   7.380 -19.619  1.00 34.88           H  
ATOM    233  HD3 ARG A  40     -12.809   7.937 -20.149  1.00 34.88           H  
ATOM    234  HE  ARG A  40     -13.885   5.892 -21.898  1.00 34.88           H  
ATOM    235 HH11 ARG A  40     -14.480   9.729 -22.913  1.00 34.88           H  
ATOM    236 HH12 ARG A  40     -14.049   9.330 -21.262  1.00 34.88           H  
ATOM    237 HH21 ARG A  40     -14.692   8.127 -24.418  1.00 34.88           H  
ATOM    238 HH22 ARG A  40     -14.425   6.453 -24.002  1.00 34.88           H  
ATOM    239  N   LEU A  41      -9.162   5.258 -16.888  1.00 34.03           N  
ATOM    240  CA  LEU A  41      -7.948   5.868 -16.358  1.00 34.03           C  
ATOM    241  C   LEU A  41      -8.149   7.383 -16.417  1.00 34.03           C  
ATOM    242  O   LEU A  41      -8.162   7.963 -17.506  1.00 34.03           O  
ATOM    243  CB  LEU A  41      -6.722   5.467 -17.214  1.00 34.03           C  
ATOM    244  CG  LEU A  41      -5.758   4.486 -16.531  1.00 34.03           C  
ATOM    245  CD1 LEU A  41      -6.254   3.050 -16.660  1.00 34.03           C  
ATOM    246  CD2 LEU A  41      -4.371   4.603 -17.168  1.00 34.03           C  
ATOM    247  H   LEU A  41      -9.067   4.461 -17.500  1.00 34.03           H  
ATOM    248  HA  LEU A  41      -7.803   5.566 -15.320  1.00 34.03           H  
ATOM    249  HB2 LEU A  41      -7.034   5.072 -18.181  1.00 34.03           H  
ATOM    250  HB3 LEU A  41      -6.150   6.371 -17.421  1.00 34.03           H  
ATOM    251  HG  LEU A  41      -5.669   4.743 -15.476  1.00 34.03           H  
ATOM    252 HD11 LEU A  41      -5.644   2.396 -16.037  1.00 34.03           H  
ATOM    253 HD12 LEU A  41      -6.208   2.716 -17.697  1.00 34.03           H  
ATOM    254 HD13 LEU A  41      -7.280   2.978 -16.300  1.00 34.03           H  
ATOM    255 HD21 LEU A  41      -3.696   3.889 -16.697  1.00 34.03           H  
ATOM    256 HD22 LEU A  41      -4.428   4.385 -18.235  1.00 34.03           H  
ATOM    257 HD23 LEU A  41      -3.975   5.607 -17.018  1.00 34.03           H  
ATOM    258  N   ALA A  42      -8.391   8.011 -15.266  1.00 32.42           N  
ATOM    259  CA  ALA A  42      -8.418   9.455 -15.194  1.00 32.42           C  
ATOM    260  C   ALA A  42      -7.004   9.879 -15.579  1.00 32.42           C  
ATOM    261  O   ALA A  42      -6.042   9.480 -14.923  1.00 32.42           O  
ATOM    262  CB  ALA A  42      -8.852   9.909 -13.798  1.00 32.42           C  
ATOM    263  H   ALA A  42      -8.473   7.475 -14.414  1.00 32.42           H  
ATOM    264  HA  ALA A  42      -9.130   9.839 -15.924  1.00 32.42           H  
ATOM    265  HB1 ALA A  42      -8.163   9.523 -13.047  1.00 32.42           H  
ATOM    266  HB2 ALA A  42      -9.857   9.542 -13.586  1.00 32.42           H  
ATOM    267  HB3 ALA A  42      -8.853  10.998 -13.750  1.00 32.42           H  
ATOM    268  N   GLY A  43      -6.899  10.555 -16.725  1.00 27.88           N  
ATOM    269  CA  GLY A  43      -5.650  10.841 -17.412  1.00 27.88           C  
ATOM    270  C   GLY A  43      -4.577  11.320 -16.447  1.00 27.88           C  
ATOM    271  O   GLY A  43      -4.621  12.444 -15.950  1.00 27.88           O  
ATOM    272  H   GLY A  43      -7.756  10.747 -17.224  1.00 27.88           H  
ATOM    273  HA2 GLY A  43      -5.813  11.623 -18.154  1.00 27.88           H  
ATOM    274  HA3 GLY A  43      -5.309   9.942 -17.924  1.00 27.88           H  
ATOM    275  N   ILE A  44      -3.601  10.452 -16.198  1.00 40.23           N  
ATOM    276  CA  ILE A  44      -2.399  10.808 -15.464  1.00 40.23           C  
ATOM    277  C   ILE A  44      -1.576  11.646 -16.441  1.00 40.23           C  
ATOM    278  O   ILE A  44      -0.929  11.115 -17.346  1.00 40.23           O  
ATOM    279  CB  ILE A  44      -1.657   9.557 -14.938  1.00 40.23           C  
ATOM    280  CG1 ILE A  44      -2.603   8.586 -14.188  1.00 40.23           C  
ATOM    281  CG2 ILE A  44      -0.510  10.015 -14.015  1.00 40.23           C  
ATOM    282  CD1 ILE A  44      -1.967   7.228 -13.864  1.00 40.23           C  
ATOM    283  H   ILE A  44      -3.688   9.512 -16.556  1.00 40.23           H  
ATOM    284  HA  ILE A  44      -2.677  11.422 -14.607  1.00 40.23           H  
ATOM    285  HB  ILE A  44      -1.232   9.022 -15.788  1.00 40.23           H  
ATOM    286 HG12 ILE A  44      -3.478   8.368 -14.800  1.00 40.23           H  
ATOM    287 HG13 ILE A  44      -2.951   9.050 -13.265  1.00 40.23           H  
ATOM    288 HG21 ILE A  44      -0.914  10.514 -13.134  1.00 40.23           H  
ATOM    289 HG22 ILE A  44       0.152  10.700 -14.545  1.00 40.23           H  
ATOM    290 HG23 ILE A  44       0.084   9.158 -13.698  1.00 40.23           H  
ATOM    291 HD11 ILE A  44      -1.574   6.774 -14.773  1.00 40.23           H  
ATOM    292 HD12 ILE A  44      -2.725   6.570 -13.440  1.00 40.23           H  
ATOM    293 HD13 ILE A  44      -1.165   7.344 -13.135  1.00 40.23           H  
ATOM    294  N   SER A  45      -1.665  12.970 -16.307  1.00 33.39           N  
ATOM    295  CA  SER A  45      -0.825  13.895 -17.062  1.00 33.39           C  
ATOM    296  C   SER A  45       0.629  13.658 -16.665  1.00 33.39           C  
ATOM    297  O   SER A  45       1.068  13.982 -15.561  1.00 33.39           O  
ATOM    298  CB  SER A  45      -1.225  15.350 -16.825  1.00 33.39           C  
ATOM    299  OG  SER A  45      -0.453  16.171 -17.678  1.00 33.39           O  
ATOM    300  H   SER A  45      -2.322  13.336 -15.632  1.00 33.39           H  
ATOM    301  HA  SER A  45      -0.944  13.689 -18.126  1.00 33.39           H  
ATOM    302  HB2 SER A  45      -2.283  15.483 -17.052  1.00 33.39           H  
ATOM    303  HB3 SER A  45      -1.042  15.618 -15.784  1.00 33.39           H  
ATOM    304  HG  SER A  45      -0.378  17.046 -17.289  1.00 33.39           H  
ATOM    305  N   ASN A  46       1.373  13.036 -17.572  1.00 37.93           N  
ATOM    306  CA  ASN A  46       2.806  12.846 -17.462  1.00 37.93           C  
ATOM    307  C   ASN A  46       3.515  14.153 -17.810  1.00 37.93           C  
ATOM    308  O   ASN A  46       4.078  14.282 -18.896  1.00 37.93           O  
ATOM    309  CB  ASN A  46       3.225  11.681 -18.379  1.00 37.93           C  
ATOM    310  CG  ASN A  46       2.973  10.337 -17.742  1.00 37.93           C  
ATOM    311  ND2 ASN A  46       2.495   9.364 -18.475  1.00 37.93           N  
ATOM    312  OD1 ASN A  46       3.324  10.120 -16.594  1.00 37.93           O  
ATOM    313  H   ASN A  46       0.910  12.731 -18.416  1.00 37.93           H  
ATOM    314  HA  ASN A  46       3.056  12.608 -16.428  1.00 37.93           H  
ATOM    315  HB2 ASN A  46       2.706  11.753 -19.335  1.00 37.93           H  
ATOM    316  HB3 ASN A  46       4.294  11.738 -18.580  1.00 37.93           H  
ATOM    317 HD21 ASN A  46       2.257   8.506 -17.998  1.00 37.93           H  
ATOM    318 HD22 ASN A  46       2.171   9.543 -19.414  1.00 37.93           H  
ATOM    319  N   THR A  47       3.534  15.118 -16.894  1.00 40.08           N  
ATOM    320  CA  THR A  47       4.457  16.246 -17.035  1.00 40.08           C  
ATOM    321  C   THR A  47       5.855  15.748 -16.671  1.00 40.08           C  
ATOM    322  O   THR A  47       6.260  15.750 -15.509  1.00 40.08           O  
ATOM    323  CB  THR A  47       4.038  17.502 -16.247  1.00 40.08           C  
ATOM    324  CG2 THR A  47       4.291  18.754 -17.087  1.00 40.08           C  
ATOM    325  OG1 THR A  47       2.662  17.502 -15.939  1.00 40.08           O  
ATOM    326  H   THR A  47       2.933  15.069 -16.084  1.00 40.08           H  
ATOM    327  HA  THR A  47       4.477  16.533 -18.087  1.00 40.08           H  
ATOM    328  HB  THR A  47       4.596  17.570 -15.313  1.00 40.08           H  
ATOM    329  HG1 THR A  47       2.488  18.279 -15.403  1.00 40.08           H  
ATOM    330 HG21 THR A  47       5.345  18.806 -17.362  1.00 40.08           H  
ATOM    331 HG22 THR A  47       3.683  18.730 -17.991  1.00 40.08           H  
ATOM    332 HG23 THR A  47       4.039  19.643 -16.508  1.00 40.08           H  
ATOM    333  N   ASN A  48       6.582  15.229 -17.664  1.00 35.81           N  
ATOM    334  CA  ASN A  48       8.024  15.041 -17.539  1.00 35.81           C  
ATOM    335  C   ASN A  48       8.661  16.424 -17.324  1.00 35.81           C  
ATOM    336  O   ASN A  48       8.366  17.335 -18.102  1.00 35.81           O  
ATOM    337  CB  ASN A  48       8.594  14.372 -18.805  1.00 35.81           C  
ATOM    338  CG  ASN A  48       8.372  12.872 -18.848  1.00 35.81           C  
ATOM    339  ND2 ASN A  48       8.075  12.326 -20.004  1.00 35.81           N  
ATOM    340  OD1 ASN A  48       8.477  12.169 -17.854  1.00 35.81           O  
ATOM    341  H   ASN A  48       6.158  15.170 -18.579  1.00 35.81           H  
ATOM    342  HA  ASN A  48       8.222  14.406 -16.675  1.00 35.81           H  
ATOM    343  HB2 ASN A  48       9.672  14.531 -18.835  1.00 35.81           H  
ATOM    344  HB3 ASN A  48       8.167  14.843 -19.690  1.00 35.81           H  
ATOM    345 HD21 ASN A  48       8.008  12.895 -20.836  1.00 35.81           H  
ATOM    346 HD22 ASN A  48       7.984  11.320 -20.027  1.00 35.81           H  
ATOM    347  N   PRO A  49       9.527  16.617 -16.315  1.00 36.94           N  
ATOM    348  CA  PRO A  49      10.340  17.822 -16.262  1.00 36.94           C  
ATOM    349  C   PRO A  49      11.263  17.843 -17.496  1.00 36.94           C  
ATOM    350  O   PRO A  49      11.954  16.850 -17.751  1.00 36.94           O  
ATOM    351  CB  PRO A  49      11.096  17.754 -14.933  1.00 36.94           C  
ATOM    352  CG  PRO A  49      11.143  16.261 -14.608  1.00 36.94           C  
ATOM    353  CD  PRO A  49       9.877  15.695 -15.248  1.00 36.94           C  
ATOM    354  HA  PRO A  49       9.688  18.695 -16.251  1.00 36.94           H  
ATOM    355  HB2 PRO A  49      10.519  18.271 -14.166  1.00 36.94           H  
ATOM    356  HB3 PRO A  49      12.094  18.185 -15.007  1.00 36.94           H  
ATOM    357  HG2 PRO A  49      11.166  16.082 -13.533  1.00 36.94           H  
ATOM    358  HG3 PRO A  49      12.017  15.816 -15.085  1.00 36.94           H  
ATOM    359  HD2 PRO A  49       9.070  15.670 -14.515  1.00 36.94           H  
ATOM    360  HD3 PRO A  49      10.078  14.695 -15.631  1.00 36.94           H  
ATOM    361  N   PRO A  50      11.273  18.924 -18.296  1.00 35.61           N  
ATOM    362  CA  PRO A  50      12.146  19.010 -19.457  1.00 35.61           C  
ATOM    363  C   PRO A  50      13.605  19.138 -18.995  1.00 35.61           C  
ATOM    364  O   PRO A  50      13.927  19.997 -18.179  1.00 35.61           O  
ATOM    365  CB  PRO A  50      11.644  20.219 -20.257  1.00 35.61           C  
ATOM    366  CG  PRO A  50      10.999  21.117 -19.201  1.00 35.61           C  
ATOM    367  CD  PRO A  50      10.477  20.134 -18.153  1.00 35.61           C  
ATOM    368  HA  PRO A  50      12.041  18.113 -20.068  1.00 35.61           H  
ATOM    369  HB2 PRO A  50      10.882  19.891 -20.964  1.00 35.61           H  
ATOM    370  HB3 PRO A  50      12.452  20.729 -20.783  1.00 35.61           H  
ATOM    371  HG2 PRO A  50      11.760  21.754 -18.751  1.00 35.61           H  
ATOM    372  HG3 PRO A  50      10.196  21.722 -19.622  1.00 35.61           H  
ATOM    373  HD2 PRO A  50      10.584  20.564 -17.157  1.00 35.61           H  
ATOM    374  HD3 PRO A  50       9.431  19.904 -18.356  1.00 35.61           H  
ATOM    375  N   GLY A  51      14.489  18.285 -19.521  1.00 33.84           N  
ATOM    376  CA  GLY A  51      15.945  18.471 -19.423  1.00 33.84           C  
ATOM    377  C   GLY A  51      16.715  17.619 -18.403  1.00 33.84           C  
ATOM    378  O   GLY A  51      17.907  17.848 -18.228  1.00 33.84           O  
ATOM    379  H   GLY A  51      14.144  17.568 -20.143  1.00 33.84           H  
ATOM    380  HA2 GLY A  51      16.378  18.262 -20.401  1.00 33.84           H  
ATOM    381  HA3 GLY A  51      16.161  19.515 -19.196  1.00 33.84           H  
ATOM    382  N   GLY A  52      16.104  16.625 -17.754  1.00 31.33           N  
ATOM    383  CA  GLY A  52      16.822  15.662 -16.905  1.00 31.33           C  
ATOM    384  C   GLY A  52      16.831  14.268 -17.527  1.00 31.33           C  
ATOM    385  O   GLY A  52      15.799  13.830 -18.027  1.00 31.33           O  
ATOM    386  H   GLY A  52      15.124  16.463 -17.933  1.00 31.33           H  
ATOM    387  HA2 GLY A  52      16.325  15.597 -15.938  1.00 31.33           H  
ATOM    388  HA3 GLY A  52      17.850  15.983 -16.733  1.00 31.33           H  
ATOM    389  N   ALA A  53      17.970  13.567 -17.494  1.00 36.58           N  
ATOM    390  CA  ALA A  53      18.070  12.161 -17.900  1.00 36.58           C  
ATOM    391  C   ALA A  53      16.892  11.338 -17.332  1.00 36.58           C  
ATOM    392  O   ALA A  53      16.506  11.589 -16.183  1.00 36.58           O  
ATOM    393  CB  ALA A  53      19.413  11.608 -17.402  1.00 36.58           C  
ATOM    394  H   ALA A  53      18.792  14.003 -17.101  1.00 36.58           H  
ATOM    395  HA  ALA A  53      18.048  12.122 -18.989  1.00 36.58           H  
ATOM    396  HB1 ALA A  53      19.461  11.663 -16.314  1.00 36.58           H  
ATOM    397  HB2 ALA A  53      20.234  12.181 -17.832  1.00 36.58           H  
ATOM    398  HB3 ALA A  53      19.516  10.566 -17.706  1.00 36.58           H  
ATOM    399  N   PRO A  54      16.314  10.384 -18.093  1.00 45.05           N  
ATOM    400  CA  PRO A  54      15.182   9.590 -17.634  1.00 45.05           C  
ATOM    401  C   PRO A  54      15.582   8.860 -16.354  1.00 45.05           C  
ATOM    402  O   PRO A  54      16.278   7.849 -16.384  1.00 45.05           O  
ATOM    403  CB  PRO A  54      14.831   8.640 -18.791  1.00 45.05           C  
ATOM    404  CG  PRO A  54      16.133   8.536 -19.584  1.00 45.05           C  
ATOM    405  CD  PRO A  54      16.766   9.914 -19.393  1.00 45.05           C  
ATOM    406  HA  PRO A  54      14.329  10.237 -17.428  1.00 45.05           H  
ATOM    407  HB2 PRO A  54      14.490   7.666 -18.441  1.00 45.05           H  
ATOM    408  HB3 PRO A  54      14.067   9.103 -19.415  1.00 45.05           H  
ATOM    409  HG2 PRO A  54      16.774   7.775 -19.139  1.00 45.05           H  
ATOM    410  HG3 PRO A  54      15.952   8.316 -20.636  1.00 45.05           H  
ATOM    411  HD2 PRO A  54      17.852   9.830 -19.438  1.00 45.05           H  
ATOM    412  HD3 PRO A  54      16.408  10.593 -20.167  1.00 45.05           H  
ATOM    413  N   ARG A  55      15.174   9.392 -15.198  1.00 40.93           N  
ATOM    414  CA  ARG A  55      15.222   8.622 -13.961  1.00 40.93           C  
ATOM    415  C   ARG A  55      14.252   7.461 -14.164  1.00 40.93           C  
ATOM    416  O   ARG A  55      13.119   7.743 -14.566  1.00 40.93           O  
ATOM    417  CB  ARG A  55      14.858   9.472 -12.737  1.00 40.93           C  
ATOM    418  CG  ARG A  55      16.051  10.320 -12.280  1.00 40.93           C  
ATOM    419  CD  ARG A  55      15.733  11.009 -10.949  1.00 40.93           C  
ATOM    420  NE  ARG A  55      16.951  11.555 -10.322  1.00 40.93           N  
ATOM    421  CZ  ARG A  55      17.033  12.096  -9.120  1.00 40.93           C  
ATOM    422  NH1 ARG A  55      15.986  12.231  -8.352  1.00 40.93           N1+
ATOM    423  NH2 ARG A  55      18.180  12.522  -8.669  1.00 40.93           N  
ATOM    424  H   ARG A  55      14.715  10.291 -15.224  1.00 40.93           H  
ATOM    425  HA  ARG A  55      16.231   8.225 -13.851  1.00 40.93           H  
ATOM    426  HB2 ARG A  55      14.002  10.109 -12.962  1.00 40.93           H  
ATOM    427  HB3 ARG A  55      14.581   8.797 -11.927  1.00 40.93           H  
ATOM    428  HG2 ARG A  55      16.912   9.666 -12.142  1.00 40.93           H  
ATOM    429  HG3 ARG A  55      16.291  11.067 -13.038  1.00 40.93           H  
ATOM    430  HD2 ARG A  55      15.288  10.275 -10.277  1.00 40.93           H  
ATOM    431  HD3 ARG A  55      15.011  11.806 -11.128  1.00 40.93           H  
ATOM    432  HE  ARG A  55      17.799  11.504 -10.869  1.00 40.93           H  
ATOM    433 HH11 ARG A  55      16.041  12.723  -7.472  1.00 40.93           H  
ATOM    434 HH12 ARG A  55      15.092  11.916  -8.701  1.00 40.93           H  
ATOM    435 HH21 ARG A  55      19.006  12.446  -9.247  1.00 40.93           H  
ATOM    436 HH22 ARG A  55      18.236  12.992  -7.777  1.00 40.93           H  
ATOM    437  N   PRO A  56      14.661   6.201 -13.930  1.00 48.44           N  
ATOM    438  CA  PRO A  56      13.762   5.063 -14.059  1.00 48.44           C  
ATOM    439  C   PRO A  56      12.519   5.365 -13.226  1.00 48.44           C  
ATOM    440  O   PRO A  56      12.600   5.551 -12.010  1.00 48.44           O  
ATOM    441  CB  PRO A  56      14.550   3.836 -13.583  1.00 48.44           C  
ATOM    442  CG  PRO A  56      15.690   4.419 -12.749  1.00 48.44           C  
ATOM    443  CD  PRO A  56      15.944   5.777 -13.396  1.00 48.44           C  
ATOM    444  HA  PRO A  56      13.483   4.922 -15.104  1.00 48.44           H  
ATOM    445  HB2 PRO A  56      14.971   3.324 -14.448  1.00 48.44           H  
ATOM    446  HB3 PRO A  56      13.936   3.146 -13.005  1.00 48.44           H  
ATOM    447  HG2 PRO A  56      15.353   4.562 -11.722  1.00 48.44           H  
ATOM    448  HG3 PRO A  56      16.576   3.785 -12.777  1.00 48.44           H  
ATOM    449  HD2 PRO A  56      16.326   6.469 -12.645  1.00 48.44           H  
ATOM    450  HD3 PRO A  56      16.656   5.669 -14.214  1.00 48.44           H  
ATOM    451  N   ARG A  57      11.385   5.559 -13.909  1.00 49.57           N  
ATOM    452  CA  ARG A  57      10.126   5.961 -13.280  1.00 49.57           C  
ATOM    453  C   ARG A  57       9.622   4.765 -12.492  1.00 49.57           C  
ATOM    454  O   ARG A  57       8.971   3.885 -13.046  1.00 49.57           O  
ATOM    455  CB  ARG A  57       9.116   6.454 -14.331  1.00 49.57           C  
ATOM    456  CG  ARG A  57       9.268   7.956 -14.616  1.00 49.57           C  
ATOM    457  CD  ARG A  57       8.250   8.394 -15.676  1.00 49.57           C  
ATOM    458  NE  ARG A  57       7.794   9.786 -15.484  1.00 49.57           N  
ATOM    459  CZ  ARG A  57       6.669  10.274 -15.972  1.00 49.57           C  
ATOM    460  NH1 ARG A  57       5.988   9.597 -16.846  1.00 49.57           N1+
ATOM    461  NH2 ARG A  57       6.169  11.406 -15.564  1.00 49.57           N  
ATOM    462  H   ARG A  57      11.415   5.438 -14.911  1.00 49.57           H  
ATOM    463  HA  ARG A  57      10.314   6.760 -12.563  1.00 49.57           H  
ATOM    464  HB2 ARG A  57       8.110   6.290 -13.947  1.00 49.57           H  
ATOM    465  HB3 ARG A  57       9.225   5.880 -15.251  1.00 49.57           H  
ATOM    466  HG2 ARG A  57       9.087   8.500 -13.689  1.00 49.57           H  
ATOM    467  HG3 ARG A  57      10.277   8.176 -14.965  1.00 49.57           H  
ATOM    468  HD2 ARG A  57       7.385   7.734 -15.611  1.00 49.57           H  
ATOM    469  HD3 ARG A  57       8.697   8.280 -16.663  1.00 49.57           H  
ATOM    470  HE  ARG A  57       8.346  10.391 -14.893  1.00 49.57           H  
ATOM    471 HH11 ARG A  57       6.370   8.730 -17.197  1.00 49.57           H  
ATOM    472 HH12 ARG A  57       5.002   9.796 -16.938  1.00 49.57           H  
ATOM    473 HH21 ARG A  57       6.680  11.996 -14.923  1.00 49.57           H  
ATOM    474 HH22 ARG A  57       5.258  11.681 -15.902  1.00 49.57           H  
ATOM    475  N   GLN A  58       9.980   4.717 -11.215  1.00 52.46           N  
ATOM    476  CA  GLN A  58       9.463   3.718 -10.294  1.00 52.46           C  
ATOM    477  C   GLN A  58       7.956   3.934 -10.179  1.00 52.46           C  
ATOM    478  O   GLN A  58       7.500   5.009  -9.788  1.00 52.46           O  
ATOM    479  CB  GLN A  58      10.165   3.822  -8.939  1.00 52.46           C  
ATOM    480  CG  GLN A  58      11.650   3.416  -9.020  1.00 52.46           C  
ATOM    481  CD  GLN A  58      12.306   3.457  -7.648  1.00 52.46           C  
ATOM    482  NE2 GLN A  58      13.611   3.521  -7.540  1.00 52.46           N  
ATOM    483  OE1 GLN A  58      11.643   3.432  -6.633  1.00 52.46           O  
ATOM    484  H   GLN A  58      10.633   5.406 -10.869  1.00 52.46           H  
ATOM    485  HA  GLN A  58       9.642   2.721 -10.697  1.00 52.46           H  
ATOM    486  HB2 GLN A  58      10.082   4.840  -8.557  1.00 52.46           H  
ATOM    487  HB3 GLN A  58       9.653   3.153  -8.247  1.00 52.46           H  
ATOM    488  HG2 GLN A  58      11.732   2.403  -9.413  1.00 52.46           H  
ATOM    489  HG3 GLN A  58      12.183   4.095  -9.685  1.00 52.46           H  
ATOM    490 HE21 GLN A  58      14.202   3.549  -8.358  1.00 52.46           H  
ATOM    491 HE22 GLN A  58      13.933   3.852  -6.641  1.00 52.46           H  
ATOM    492  N   GLN A  59       7.190   2.935 -10.610  1.00 58.08           N  
ATOM    493  CA  GLN A  59       5.744   2.939 -10.460  1.00 58.08           C  
ATOM    494  C   GLN A  59       5.411   2.114  -9.231  1.00 58.08           C  
ATOM    495  O   GLN A  59       5.688   0.915  -9.168  1.00 58.08           O  
ATOM    496  CB  GLN A  59       5.040   2.402 -11.705  1.00 58.08           C  
ATOM    497  CG  GLN A  59       5.123   3.355 -12.903  1.00 58.08           C  
ATOM    498  CD  GLN A  59       4.370   2.814 -14.116  1.00 58.08           C  
ATOM    499  NE2 GLN A  59       4.431   3.480 -15.245  1.00 58.08           N  
ATOM    500  OE1 GLN A  59       3.721   1.784 -14.087  1.00 58.08           O  
ATOM    501  H   GLN A  59       7.635   2.076 -10.898  1.00 58.08           H  
ATOM    502  HA  GLN A  59       5.388   3.956 -10.292  1.00 58.08           H  
ATOM    503  HB2 GLN A  59       5.454   1.430 -11.974  1.00 58.08           H  
ATOM    504  HB3 GLN A  59       3.985   2.287 -11.457  1.00 58.08           H  
ATOM    505  HG2 GLN A  59       4.690   4.317 -12.628  1.00 58.08           H  
ATOM    506  HG3 GLN A  59       6.167   3.516 -13.169  1.00 58.08           H  
ATOM    507 HE21 GLN A  59       4.041   2.991 -16.038  1.00 58.08           H  
ATOM    508 HE22 GLN A  59       5.020   4.295 -15.338  1.00 58.08           H  
ATOM    509  N   CYS A  60       4.827   2.777  -8.247  1.00 61.52           N  
ATOM    510  CA  CYS A  60       4.436   2.143  -7.008  1.00 61.52           C  
ATOM    511  C   CYS A  60       2.948   1.857  -7.062  1.00 61.52           C  
ATOM    512  O   CYS A  60       2.161   2.692  -7.503  1.00 61.52           O  
ATOM    513  CB  CYS A  60       4.831   3.048  -5.858  1.00 61.52           C  
ATOM    514  SG  CYS A  60       6.549   3.594  -5.996  1.00 61.52           S  
ATOM    515  H   CYS A  60       4.658   3.769  -8.343  1.00 61.52           H  
ATOM    516  HA  CYS A  60       4.979   1.205  -6.888  1.00 61.52           H  
ATOM    517  HB2 CYS A  60       4.673   2.543  -4.905  1.00 61.52           H  
ATOM    518  HB3 CYS A  60       4.196   3.934  -5.891  1.00 61.52           H  
ATOM    519  N   PHE A  61       2.580   0.659  -6.633  1.00 66.38           N  
ATOM    520  CA  PHE A  61       1.203   0.193  -6.643  1.00 66.38           C  
ATOM    521  C   PHE A  61       0.776  -0.055  -5.218  1.00 66.38           C  
ATOM    522  O   PHE A  61       1.348  -0.919  -4.554  1.00 66.38           O  
ATOM    523  CB  PHE A  61       1.116  -1.072  -7.487  1.00 66.38           C  
ATOM    524  CG  PHE A  61       1.076  -0.748  -8.960  1.00 66.38           C  
ATOM    525  CD1 PHE A  61      -0.146  -0.631  -9.644  1.00 66.38           C  
ATOM    526  CD2 PHE A  61       2.266  -0.406  -9.613  1.00 66.38           C  
ATOM    527  CE1 PHE A  61      -0.170  -0.197 -10.978  1.00 66.38           C  
ATOM    528  CE2 PHE A  61       2.248   0.011 -10.947  1.00 66.38           C  
ATOM    529  CZ  PHE A  61       1.032   0.096 -11.645  1.00 66.38           C  
ATOM    530  H   PHE A  61       3.302   0.014  -6.346  1.00 66.38           H  
ATOM    531  HA  PHE A  61       0.541   0.942  -7.079  1.00 66.38           H  
ATOM    532  HB2 PHE A  61       0.232  -1.645  -7.210  1.00 66.38           H  
ATOM    533  HB3 PHE A  61       1.975  -1.700  -7.253  1.00 66.38           H  
ATOM    534  HD1 PHE A  61      -1.081  -0.828  -9.142  1.00 66.38           H  
ATOM    535  HD2 PHE A  61       3.196  -0.390  -9.065  1.00 66.38           H  
ATOM    536  HE1 PHE A  61      -1.119  -0.093 -11.483  1.00 66.38           H  
ATOM    537  HE2 PHE A  61       3.180   0.286 -11.418  1.00 66.38           H  
ATOM    538  HZ  PHE A  61       1.017   0.433 -12.671  1.00 66.38           H  
ATOM    539  N   LEU A  62      -0.209   0.708  -4.756  1.00 68.04           N  
ATOM    540  CA  LEU A  62      -0.786   0.542  -3.433  1.00 68.04           C  
ATOM    541  C   LEU A  62      -2.054  -0.292  -3.560  1.00 68.04           C  
ATOM    542  O   LEU A  62      -3.020   0.167  -4.155  1.00 68.04           O  
ATOM    543  CB  LEU A  62      -1.072   1.917  -2.802  1.00 68.04           C  
ATOM    544  CG  LEU A  62      -1.571   1.796  -1.353  1.00 68.04           C  
ATOM    545  CD1 LEU A  62      -0.420   1.416  -0.422  1.00 68.04           C  
ATOM    546  CD2 LEU A  62      -2.165   3.104  -0.847  1.00 68.04           C  
ATOM    547  H   LEU A  62      -0.626   1.387  -5.377  1.00 68.04           H  
ATOM    548  HA  LEU A  62      -0.081   0.009  -2.795  1.00 68.04           H  
ATOM    549  HB2 LEU A  62      -1.823   2.431  -3.402  1.00 68.04           H  
ATOM    550  HB3 LEU A  62      -0.162   2.518  -2.799  1.00 68.04           H  
ATOM    551  HG  LEU A  62      -2.349   1.036  -1.283  1.00 68.04           H  
ATOM    552 HD11 LEU A  62       0.440   2.061  -0.606  1.00 68.04           H  
ATOM    553 HD12 LEU A  62      -0.139   0.376  -0.588  1.00 68.04           H  
ATOM    554 HD13 LEU A  62      -0.744   1.536   0.611  1.00 68.04           H  
ATOM    555 HD21 LEU A  62      -2.647   2.937   0.117  1.00 68.04           H  
ATOM    556 HD22 LEU A  62      -1.399   3.871  -0.729  1.00 68.04           H  
ATOM    557 HD23 LEU A  62      -2.928   3.446  -1.547  1.00 68.04           H  
ATOM    558  N   SER A  63      -2.051  -1.485  -2.979  1.00 65.90           N  
ATOM    559  CA  SER A  63      -3.251  -2.295  -2.773  1.00 65.90           C  
ATOM    560  C   SER A  63      -3.620  -2.292  -1.298  1.00 65.90           C  
ATOM    561  O   SER A  63      -2.741  -2.391  -0.437  1.00 65.90           O  
ATOM    562  CB  SER A  63      -3.066  -3.724  -3.297  1.00 65.90           C  
ATOM    563  OG  SER A  63      -1.818  -4.308  -2.940  1.00 65.90           O  
ATOM    564  H   SER A  63      -1.202  -1.792  -2.526  1.00 65.90           H  
ATOM    565  HA  SER A  63      -4.086  -1.859  -3.322  1.00 65.90           H  
ATOM    566  HB2 SER A  63      -3.133  -3.702  -4.385  1.00 65.90           H  
ATOM    567  HB3 SER A  63      -3.879  -4.346  -2.925  1.00 65.90           H  
ATOM    568  HG  SER A  63      -1.600  -4.088  -2.031  1.00 65.90           H  
ATOM    569  N   ALA A  64      -4.909  -2.219  -0.991  1.00 63.01           N  
ATOM    570  CA  ALA A  64      -5.390  -2.290   0.381  1.00 63.01           C  
ATOM    571  C   ALA A  64      -6.441  -3.376   0.536  1.00 63.01           C  
ATOM    572  O   ALA A  64      -7.378  -3.437  -0.245  1.00 63.01           O  
ATOM    573  CB  ALA A  64      -5.932  -0.933   0.801  1.00 63.01           C  
ATOM    574  H   ALA A  64      -5.595  -2.182  -1.731  1.00 63.01           H  
ATOM    575  HA  ALA A  64      -4.570  -2.541   1.053  1.00 63.01           H  
ATOM    576  HB1 ALA A  64      -6.175  -0.984   1.862  1.00 63.01           H  
ATOM    577  HB2 ALA A  64      -5.187  -0.159   0.613  1.00 63.01           H  
ATOM    578  HB3 ALA A  64      -6.842  -0.715   0.243  1.00 63.01           H  
ATOM    579  N   ASP A  65      -6.291  -4.198   1.562  1.00 64.25           N  
ATOM    580  CA  ASP A  65      -7.317  -5.114   2.031  1.00 64.25           C  
ATOM    581  C   ASP A  65      -8.164  -4.378   3.078  1.00 64.25           C  
ATOM    582  O   ASP A  65      -7.704  -4.126   4.201  1.00 64.25           O  
ATOM    583  CB  ASP A  65      -6.614  -6.367   2.570  1.00 64.25           C  
ATOM    584  CG  ASP A  65      -7.564  -7.477   3.021  1.00 64.25           C  
ATOM    585  OD1 ASP A  65      -8.787  -7.232   3.078  1.00 64.25           O  
ATOM    586  OD2 ASP A  65      -7.027  -8.560   3.348  1.00 64.25           O1-
ATOM    587  H   ASP A  65      -5.484  -4.087   2.160  1.00 64.25           H  
ATOM    588  HA  ASP A  65      -7.963  -5.417   1.207  1.00 64.25           H  
ATOM    589  HB2 ASP A  65      -5.971  -6.767   1.786  1.00 64.25           H  
ATOM    590  HB3 ASP A  65      -5.981  -6.087   3.412  1.00 64.25           H  
ATOM    591  N   LEU A  66      -9.377  -3.982   2.677  1.00 59.44           N  
ATOM    592  CA  LEU A  66     -10.376  -3.364   3.552  1.00 59.44           C  
ATOM    593  C   LEU A  66     -11.164  -4.400   4.377  1.00 59.44           C  
ATOM    594  O   LEU A  66     -12.206  -4.084   4.947  1.00 59.44           O  
ATOM    595  CB  LEU A  66     -11.331  -2.461   2.758  1.00 59.44           C  
ATOM    596  CG  LEU A  66     -10.752  -1.201   2.109  1.00 59.44           C  
ATOM    597  CD1 LEU A  66     -11.934  -0.499   1.430  1.00 59.44           C  
ATOM    598  CD2 LEU A  66     -10.124  -0.235   3.114  1.00 59.44           C  
ATOM    599  H   LEU A  66      -9.673  -4.245   1.748  1.00 59.44           H  
ATOM    600  HA  LEU A  66      -9.844  -2.737   4.268  1.00 59.44           H  
ATOM    601  HB2 LEU A  66     -12.123  -2.139   3.434  1.00 59.44           H  
ATOM    602  HB3 LEU A  66     -11.794  -3.063   1.976  1.00 59.44           H  
ATOM    603  HG  LEU A  66     -10.000  -1.477   1.369  1.00 59.44           H  
ATOM    604 HD11 LEU A  66     -12.224  -1.057   0.540  1.00 59.44           H  
ATOM    605 HD12 LEU A  66     -11.695   0.532   1.168  1.00 59.44           H  
ATOM    606 HD13 LEU A  66     -12.788  -0.459   2.107  1.00 59.44           H  
ATOM    607 HD21 LEU A  66      -9.262  -0.709   3.584  1.00 59.44           H  
ATOM    608 HD22 LEU A  66      -9.795   0.671   2.605  1.00 59.44           H  
ATOM    609 HD23 LEU A  66     -10.859   0.023   3.876  1.00 59.44           H  
ATOM    610  N   GLY A  67     -10.691  -5.642   4.456  1.00 60.90           N  
ATOM    611  CA  GLY A  67     -11.454  -6.732   5.039  1.00 60.90           C  
ATOM    612  C   GLY A  67     -12.630  -7.154   4.150  1.00 60.90           C  
ATOM    613  O   GLY A  67     -12.769  -6.692   3.013  1.00 60.90           O  
ATOM    614  H   GLY A  67      -9.889  -5.903   3.901  1.00 60.90           H  
ATOM    615  HA2 GLY A  67     -11.836  -6.423   6.011  1.00 60.90           H  
ATOM    616  HA3 GLY A  67     -10.796  -7.592   5.171  1.00 60.90           H  
ATOM    617  N   PRO A  68     -13.463  -8.084   4.639  1.00 55.21           N  
ATOM    618  CA  PRO A  68     -14.640  -8.519   3.909  1.00 55.21           C  
ATOM    619  C   PRO A  68     -15.640  -7.365   3.742  1.00 55.21           C  
ATOM    620  O   PRO A  68     -15.935  -6.659   4.709  1.00 55.21           O  
ATOM    621  CB  PRO A  68     -15.209  -9.688   4.711  1.00 55.21           C  
ATOM    622  CG  PRO A  68     -14.690  -9.466   6.129  1.00 55.21           C  
ATOM    623  CD  PRO A  68     -13.358  -8.754   5.924  1.00 55.21           C  
ATOM    624  HA  PRO A  68     -14.334  -8.886   2.929  1.00 55.21           H  
ATOM    625  HB2 PRO A  68     -16.299  -9.675   4.700  1.00 55.21           H  
ATOM    626  HB3 PRO A  68     -14.818 -10.627   4.319  1.00 55.21           H  
ATOM    627  HG2 PRO A  68     -14.569 -10.405   6.668  1.00 55.21           H  
ATOM    628  HG3 PRO A  68     -15.373  -8.804   6.662  1.00 55.21           H  
ATOM    629  HD2 PRO A  68     -13.191  -8.045   6.734  1.00 55.21           H  
ATOM    630  HD3 PRO A  68     -12.551  -9.486   5.884  1.00 55.21           H  
ATOM    631  N   ASP A  69     -16.177  -7.182   2.534  1.00 57.21           N  
ATOM    632  CA  ASP A  69     -17.329  -6.311   2.304  1.00 57.21           C  
ATOM    633  C   ASP A  69     -18.570  -6.827   3.053  1.00 57.21           C  
ATOM    634  O   ASP A  69     -18.568  -7.856   3.733  1.00 57.21           O  
ATOM    635  CB  ASP A  69     -17.631  -6.116   0.795  1.00 57.21           C  
ATOM    636  CG  ASP A  69     -17.988  -7.379   0.008  1.00 57.21           C  
ATOM    637  OD1 ASP A  69     -18.344  -8.392   0.649  1.00 57.21           O  
ATOM    638  OD2 ASP A  69     -18.019  -7.302  -1.236  1.00 57.21           O1-
ATOM    639  H   ASP A  69     -15.909  -7.807   1.787  1.00 57.21           H  
ATOM    640  HA  ASP A  69     -17.091  -5.330   2.715  1.00 57.21           H  
ATOM    641  HB2 ASP A  69     -18.465  -5.420   0.697  1.00 57.21           H  
ATOM    642  HB3 ASP A  69     -16.797  -5.618   0.300  1.00 57.21           H  
ATOM    643  N   VAL A  70     -19.685  -6.114   2.888  1.00 53.12           N  
ATOM    644  CA  VAL A  70     -21.002  -6.509   3.410  1.00 53.12           C  
ATOM    645  C   VAL A  70     -21.467  -7.895   2.931  1.00 53.12           C  
ATOM    646  O   VAL A  70     -22.387  -8.450   3.525  1.00 53.12           O  
ATOM    647  CB  VAL A  70     -22.089  -5.452   3.084  1.00 53.12           C  
ATOM    648  CG1 VAL A  70     -22.602  -4.815   4.379  1.00 53.12           C  
ATOM    649  CG2 VAL A  70     -21.646  -4.315   2.143  1.00 53.12           C  
ATOM    650  H   VAL A  70     -19.631  -5.297   2.297  1.00 53.12           H  
ATOM    651  HA  VAL A  70     -20.907  -6.596   4.492  1.00 53.12           H  
ATOM    652  HB  VAL A  70     -22.938  -5.943   2.608  1.00 53.12           H  
ATOM    653 HG11 VAL A  70     -23.002  -5.593   5.030  1.00 53.12           H  
ATOM    654 HG12 VAL A  70     -21.787  -4.302   4.891  1.00 53.12           H  
ATOM    655 HG13 VAL A  70     -23.398  -4.105   4.156  1.00 53.12           H  
ATOM    656 HG21 VAL A  70     -21.299  -4.733   1.198  1.00 53.12           H  
ATOM    657 HG22 VAL A  70     -20.856  -3.721   2.602  1.00 53.12           H  
ATOM    658 HG23 VAL A  70     -22.496  -3.666   1.933  1.00 53.12           H  
ATOM    659  N   MET A  71     -20.848  -8.463   1.892  1.00 52.93           N  
ATOM    660  CA  MET A  71     -21.115  -9.804   1.362  1.00 52.93           C  
ATOM    661  C   MET A  71     -20.069 -10.844   1.802  1.00 52.93           C  
ATOM    662  O   MET A  71     -20.141 -11.997   1.378  1.00 52.93           O  
ATOM    663  CB  MET A  71     -21.223  -9.748  -0.171  1.00 52.93           C  
ATOM    664  CG  MET A  71     -22.352  -8.826  -0.644  1.00 52.93           C  
ATOM    665  SD  MET A  71     -22.567  -8.761  -2.444  1.00 52.93           S  
ATOM    666  CE  MET A  71     -21.096  -7.798  -2.897  1.00 52.93           C  
ATOM    667  H   MET A  71     -20.022  -8.018   1.518  1.00 52.93           H  
ATOM    668  HA  MET A  71     -22.072 -10.153   1.750  1.00 52.93           H  
ATOM    669  HB2 MET A  71     -21.427 -10.749  -0.550  1.00 52.93           H  
ATOM    670  HB3 MET A  71     -20.277  -9.414  -0.597  1.00 52.93           H  
ATOM    671  HG2 MET A  71     -22.167  -7.813  -0.285  1.00 52.93           H  
ATOM    672  HG3 MET A  71     -23.285  -9.176  -0.203  1.00 52.93           H  
ATOM    673  HE1 MET A  71     -21.100  -6.842  -2.372  1.00 52.93           H  
ATOM    674  HE2 MET A  71     -20.192  -8.342  -2.623  1.00 52.93           H  
ATOM    675  HE3 MET A  71     -21.089  -7.621  -3.973  1.00 52.93           H  
ATOM    676  N   GLY A  72     -19.109 -10.479   2.658  1.00 54.45           N  
ATOM    677  CA  GLY A  72     -18.058 -11.384   3.119  1.00 54.45           C  
ATOM    678  C   GLY A  72     -16.868 -11.521   2.160  1.00 54.45           C  
ATOM    679  O   GLY A  72     -15.957 -12.297   2.450  1.00 54.45           O  
ATOM    680  H   GLY A  72     -19.045  -9.505   2.917  1.00 54.45           H  
ATOM    681  HA2 GLY A  72     -17.702 -11.047   4.092  1.00 54.45           H  
ATOM    682  HA3 GLY A  72     -18.482 -12.379   3.255  1.00 54.45           H  
ATOM    683  N   GLN A  73     -16.849 -10.807   1.029  1.00 44.32           N  
ATOM    684  CA  GLN A  73     -15.785 -10.896   0.026  1.00 44.32           C  
ATOM    685  C   GLN A  73     -14.629  -9.958   0.391  1.00 44.32           C  
ATOM    686  O   GLN A  73     -14.874  -8.785   0.675  1.00 44.32           O  
ATOM    687  CB  GLN A  73     -16.328 -10.534  -1.362  1.00 44.32           C  
ATOM    688  CG  GLN A  73     -17.252 -11.608  -1.965  1.00 44.32           C  
ATOM    689  CD  GLN A  73     -16.615 -12.463  -3.060  1.00 44.32           C  
ATOM    690  NE2 GLN A  73     -17.349 -13.410  -3.603  1.00 44.32           N  
ATOM    691  OE1 GLN A  73     -15.474 -12.321  -3.467  1.00 44.32           O  
ATOM    692  H   GLN A  73     -17.558 -10.102   0.889  1.00 44.32           H  
ATOM    693  HA  GLN A  73     -15.427 -11.925  -0.008  1.00 44.32           H  
ATOM    694  HB2 GLN A  73     -16.894  -9.607  -1.279  1.00 44.32           H  
ATOM    695  HB3 GLN A  73     -15.497 -10.325  -2.035  1.00 44.32           H  
ATOM    696  HG2 GLN A  73     -18.107 -11.099  -2.410  1.00 44.32           H  
ATOM    697  HG3 GLN A  73     -17.639 -12.258  -1.181  1.00 44.32           H  
ATOM    698 HE21 GLN A  73     -18.302 -13.550  -3.298  1.00 44.32           H  
ATOM    699 HE22 GLN A  73     -16.903 -13.945  -4.333  1.00 44.32           H  
ATOM    700  N   PRO A  74     -13.365 -10.420   0.385  1.00 51.00           N  
ATOM    701  CA  PRO A  74     -12.223  -9.564   0.683  1.00 51.00           C  
ATOM    702  C   PRO A  74     -12.184  -8.396  -0.302  1.00 51.00           C  
ATOM    703  O   PRO A  74     -12.015  -8.574  -1.509  1.00 51.00           O  
ATOM    704  CB  PRO A  74     -10.988 -10.463   0.587  1.00 51.00           C  
ATOM    705  CG  PRO A  74     -11.433 -11.583  -0.354  1.00 51.00           C  
ATOM    706  CD  PRO A  74     -12.921 -11.733  -0.050  1.00 51.00           C  
ATOM    707  HA  PRO A  74     -12.303  -9.174   1.698  1.00 51.00           H  
ATOM    708  HB2 PRO A  74     -10.117  -9.931   0.204  1.00 51.00           H  
ATOM    709  HB3 PRO A  74     -10.772 -10.881   1.570  1.00 51.00           H  
ATOM    710  HG2 PRO A  74     -10.888 -12.508  -0.169  1.00 51.00           H  
ATOM    711  HG3 PRO A  74     -11.305 -11.265  -1.389  1.00 51.00           H  
ATOM    712  HD2 PRO A  74     -13.447 -12.058  -0.947  1.00 51.00           H  
ATOM    713  HD3 PRO A  74     -13.068 -12.449   0.759  1.00 51.00           H  
ATOM    714  N   THR A  75     -12.350  -7.188   0.223  1.00 52.75           N  
ATOM    715  CA  THR A  75     -12.347  -5.976  -0.586  1.00 52.75           C  
ATOM    716  C   THR A  75     -10.910  -5.543  -0.776  1.00 52.75           C  
ATOM    717  O   THR A  75     -10.345  -4.813   0.041  1.00 52.75           O  
ATOM    718  CB  THR A  75     -13.182  -4.873   0.051  1.00 52.75           C  
ATOM    719  CG2 THR A  75     -13.309  -3.644  -0.852  1.00 52.75           C  
ATOM    720  OG1 THR A  75     -14.476  -5.346   0.246  1.00 52.75           O  
ATOM    721  H   THR A  75     -12.479  -7.098   1.221  1.00 52.75           H  
ATOM    722  HA  THR A  75     -12.783  -6.191  -1.562  1.00 52.75           H  
ATOM    723  HB  THR A  75     -12.764  -4.604   1.020  1.00 52.75           H  
ATOM    724  HG1 THR A  75     -14.425  -6.200   0.682  1.00 52.75           H  
ATOM    725 HG21 THR A  75     -13.966  -2.917  -0.376  1.00 52.75           H  
ATOM    726 HG22 THR A  75     -12.331  -3.187  -1.006  1.00 52.75           H  
ATOM    727 HG23 THR A  75     -13.732  -3.934  -1.814  1.00 52.75           H  
ATOM    728  N   LEU A  76     -10.309  -6.017  -1.864  1.00 53.19           N  
ATOM    729  CA  LEU A  76      -9.032  -5.494  -2.311  1.00 53.19           C  
ATOM    730  C   LEU A  76      -9.292  -4.209  -3.102  1.00 53.19           C  
ATOM    731  O   LEU A  76      -9.837  -4.247  -4.203  1.00 53.19           O  
ATOM    732  CB  LEU A  76      -8.256  -6.559  -3.103  1.00 53.19           C  
ATOM    733  CG  LEU A  76      -6.734  -6.389  -2.911  1.00 53.19           C  
ATOM    734  CD1 LEU A  76      -6.172  -7.520  -2.046  1.00 53.19           C  
ATOM    735  CD2 LEU A  76      -5.994  -6.385  -4.247  1.00 53.19           C  
ATOM    736  H   LEU A  76     -10.810  -6.671  -2.448  1.00 53.19           H  
ATOM    737  HA  LEU A  76      -8.451  -5.251  -1.422  1.00 53.19           H  
ATOM    738  HB2 LEU A  76      -8.554  -7.552  -2.763  1.00 53.19           H  
ATOM    739  HB3 LEU A  76      -8.521  -6.491  -4.158  1.00 53.19           H  
ATOM    740  HG  LEU A  76      -6.515  -5.440  -2.421  1.00 53.19           H  
ATOM    741 HD11 LEU A  76      -5.101  -7.381  -1.903  1.00 53.19           H  
ATOM    742 HD12 LEU A  76      -6.662  -7.504  -1.073  1.00 53.19           H  
ATOM    743 HD13 LEU A  76      -6.357  -8.484  -2.521  1.00 53.19           H  
ATOM    744 HD21 LEU A  76      -6.356  -5.551  -4.849  1.00 53.19           H  
ATOM    745 HD22 LEU A  76      -4.924  -6.262  -4.080  1.00 53.19           H  
ATOM    746 HD23 LEU A  76      -6.182  -7.317  -4.779  1.00 53.19           H  
ATOM    747  N   LEU A  77      -8.918  -3.066  -2.536  1.00 57.00           N  
ATOM    748  CA  LEU A  77      -8.895  -1.813  -3.277  1.00 57.00           C  
ATOM    749  C   LEU A  77      -7.807  -1.884  -4.344  1.00 57.00           C  
ATOM    750  O   LEU A  77      -6.658  -2.256  -4.065  1.00 57.00           O  
ATOM    751  CB  LEU A  77      -8.682  -0.623  -2.344  1.00 57.00           C  
ATOM    752  CG  LEU A  77      -9.867  -0.289  -1.430  1.00 57.00           C  
ATOM    753  CD1 LEU A  77      -9.418   0.822  -0.477  1.00 57.00           C  
ATOM    754  CD2 LEU A  77     -11.105   0.209  -2.164  1.00 57.00           C  
ATOM    755  H   LEU A  77      -8.503  -3.105  -1.616  1.00 57.00           H  
ATOM    756  HA  LEU A  77      -9.850  -1.697  -3.790  1.00 57.00           H  
ATOM    757  HB2 LEU A  77      -7.808  -0.838  -1.728  1.00 57.00           H  
ATOM    758  HB3 LEU A  77      -8.461   0.251  -2.957  1.00 57.00           H  
ATOM    759  HG  LEU A  77     -10.139  -1.176  -0.857  1.00 57.00           H  
ATOM    760 HD11 LEU A  77      -8.809   0.401   0.323  1.00 57.00           H  
ATOM    761 HD12 LEU A  77      -8.840   1.565  -1.026  1.00 57.00           H  
ATOM    762 HD13 LEU A  77     -10.271   1.352  -0.053  1.00 57.00           H  
ATOM    763 HD21 LEU A  77     -11.390  -0.477  -2.962  1.00 57.00           H  
ATOM    764 HD22 LEU A  77     -10.906   1.200  -2.574  1.00 57.00           H  
ATOM    765 HD23 LEU A  77     -11.938   0.285  -1.466  1.00 57.00           H  
ATOM    766  N   GLU A  78      -8.216  -1.555  -5.565  1.00 54.20           N  
ATOM    767  CA  GLU A  78      -7.436  -1.741  -6.776  1.00 54.20           C  
ATOM    768  C   GLU A  78      -6.135  -0.937  -6.732  1.00 54.20           C  
ATOM    769  O   GLU A  78      -6.067   0.184  -6.224  1.00 54.20           O  
ATOM    770  CB  GLU A  78      -8.279  -1.389  -8.010  1.00 54.20           C  
ATOM    771  CG  GLU A  78      -7.873  -2.259  -9.208  1.00 54.20           C  
ATOM    772  CD  GLU A  78      -8.435  -1.767 -10.549  1.00 54.20           C  
ATOM    773  OE1 GLU A  78      -7.873  -2.206 -11.576  1.00 54.20           O  
ATOM    774  OE2 GLU A  78      -9.393  -0.961 -10.546  1.00 54.20           O1-
ATOM    775  H   GLU A  78      -9.162  -1.217  -5.677  1.00 54.20           H  
ATOM    776  HA  GLU A  78      -7.185  -2.801  -6.827  1.00 54.20           H  
ATOM    777  HB2 GLU A  78      -9.334  -1.570  -7.802  1.00 54.20           H  
ATOM    778  HB3 GLU A  78      -8.147  -0.333  -8.245  1.00 54.20           H  
ATOM    779  HG2 GLU A  78      -8.203  -3.282  -9.025  1.00 54.20           H  
ATOM    780  HG3 GLU A  78      -6.785  -2.273  -9.274  1.00 54.20           H  
ATOM    781  N   ALA A  79      -5.078  -1.543  -7.260  1.00 57.06           N  
ATOM    782  CA  ALA A  79      -3.730  -1.039  -7.141  1.00 57.06           C  
ATOM    783  C   ALA A  79      -3.556   0.272  -7.929  1.00 57.06           C  
ATOM    784  O   ALA A  79      -3.381   0.254  -9.145  1.00 57.06           O  
ATOM    785  CB  ALA A  79      -2.794  -2.173  -7.557  1.00 57.06           C  
ATOM    786  H   ALA A  79      -5.222  -2.409  -7.758  1.00 57.06           H  
ATOM    787  HA  ALA A  79      -3.554  -0.838  -6.084  1.00 57.06           H  
ATOM    788  HB1 ALA A  79      -1.776  -1.893  -7.285  1.00 57.06           H  
ATOM    789  HB2 ALA A  79      -2.869  -2.351  -8.630  1.00 57.06           H  
ATOM    790  HB3 ALA A  79      -3.051  -3.085  -7.019  1.00 57.06           H  
ATOM    791  N   THR A  80      -3.600   1.420  -7.250  1.00 56.14           N  
ATOM    792  CA  THR A  80      -3.434   2.714  -7.929  1.00 56.14           C  
ATOM    793  C   THR A  80      -1.945   2.937  -8.208  1.00 56.14           C  
ATOM    794  O   THR A  80      -1.160   2.858  -7.258  1.00 56.14           O  
ATOM    795  CB  THR A  80      -4.022   3.871  -7.114  1.00 56.14           C  
ATOM    796  CG2 THR A  80      -4.032   5.191  -7.888  1.00 56.14           C  
ATOM    797  OG1 THR A  80      -5.366   3.599  -6.788  1.00 56.14           O  
ATOM    798  H   THR A  80      -3.790   1.383  -6.258  1.00 56.14           H  
ATOM    799  HA  THR A  80      -3.986   2.673  -8.867  1.00 56.14           H  
ATOM    800  HB  THR A  80      -3.451   3.994  -6.193  1.00 56.14           H  
ATOM    801  HG1 THR A  80      -5.498   2.651  -6.714  1.00 56.14           H  
ATOM    802 HG21 THR A  80      -3.012   5.508  -8.103  1.00 56.14           H  
ATOM    803 HG22 THR A  80      -4.513   5.959  -7.284  1.00 56.14           H  
ATOM    804 HG23 THR A  80      -4.584   5.074  -8.821  1.00 56.14           H  
ATOM    805  N   PRO A  81      -1.524   3.193  -9.464  1.00 56.74           N  
ATOM    806  CA  PRO A  81      -0.156   3.592  -9.761  1.00 56.74           C  
ATOM    807  C   PRO A  81       0.076   5.024  -9.282  1.00 56.74           C  
ATOM    808  O   PRO A  81      -0.760   5.907  -9.478  1.00 56.74           O  
ATOM    809  CB  PRO A  81      -0.024   3.548 -11.283  1.00 56.74           C  
ATOM    810  CG  PRO A  81      -1.426   3.972 -11.706  1.00 56.74           C  
ATOM    811  CD  PRO A  81      -2.316   3.247 -10.687  1.00 56.74           C  
ATOM    812  HA  PRO A  81       0.557   2.907  -9.303  1.00 56.74           H  
ATOM    813  HB2 PRO A  81       0.741   4.230 -11.654  1.00 56.74           H  
ATOM    814  HB3 PRO A  81       0.173   2.529 -11.619  1.00 56.74           H  
ATOM    815  HG2 PRO A  81      -1.549   5.050 -11.596  1.00 56.74           H  
ATOM    816  HG3 PRO A  81      -1.629   3.747 -12.753  1.00 56.74           H  
ATOM    817  HD2 PRO A  81      -3.242   3.805 -10.549  1.00 56.74           H  
ATOM    818  HD3 PRO A  81      -2.531   2.228 -11.008  1.00 56.74           H  
ATOM    819  N   PHE A  82       1.243   5.304  -8.730  1.00 61.88           N  
ATOM    820  CA  PHE A  82       1.638   6.681  -8.459  1.00 61.88           C  
ATOM    821  C   PHE A  82       3.142   6.846  -8.595  1.00 61.88           C  
ATOM    822  O   PHE A  82       3.928   5.924  -8.381  1.00 61.88           O  
ATOM    823  CB  PHE A  82       1.103   7.162  -7.103  1.00 61.88           C  
ATOM    824  CG  PHE A  82       1.419   6.218  -5.975  1.00 61.88           C  
ATOM    825  CD1 PHE A  82       0.641   5.065  -5.798  1.00 61.88           C  
ATOM    826  CD2 PHE A  82       2.494   6.468  -5.118  1.00 61.88           C  
ATOM    827  CE1 PHE A  82       0.984   4.107  -4.838  1.00 61.88           C  
ATOM    828  CE2 PHE A  82       2.750   5.552  -4.094  1.00 61.88           C  
ATOM    829  CZ  PHE A  82       2.050   4.348  -3.967  1.00 61.88           C  
ATOM    830  H   PHE A  82       1.854   4.551  -8.448  1.00 61.88           H  
ATOM    831  HA  PHE A  82       1.186   7.319  -9.219  1.00 61.88           H  
ATOM    832  HB2 PHE A  82       0.021   7.269  -7.167  1.00 61.88           H  
ATOM    833  HB3 PHE A  82       1.514   8.146  -6.878  1.00 61.88           H  
ATOM    834  HD1 PHE A  82      -0.211   4.899  -6.440  1.00 61.88           H  
ATOM    835  HD2 PHE A  82       3.076   7.373  -5.199  1.00 61.88           H  
ATOM    836  HE1 PHE A  82       0.400   3.200  -4.781  1.00 61.88           H  
ATOM    837  HE2 PHE A  82       3.464   5.818  -3.328  1.00 61.88           H  
ATOM    838  HZ  PHE A  82       2.287   3.648  -3.180  1.00 61.88           H  
ATOM    839  N   VAL A  83       3.510   8.056  -9.009  1.00 59.82           N  
ATOM    840  CA  VAL A  83       4.894   8.487  -9.248  1.00 59.82           C  
ATOM    841  C   VAL A  83       5.285   9.623  -8.296  1.00 59.82           C  
ATOM    842  O   VAL A  83       6.454   9.980  -8.205  1.00 59.82           O  
ATOM    843  CB  VAL A  83       5.103   8.929 -10.718  1.00 59.82           C  
ATOM    844  CG1 VAL A  83       6.504   8.535 -11.201  1.00 59.82           C  
ATOM    845  CG2 VAL A  83       4.094   8.340 -11.721  1.00 59.82           C  
ATOM    846  H   VAL A  83       2.772   8.711  -9.224  1.00 59.82           H  
ATOM    847  HA  VAL A  83       5.563   7.652  -9.038  1.00 59.82           H  
ATOM    848  HB  VAL A  83       5.011  10.014 -10.779  1.00 59.82           H  
ATOM    849 HG11 VAL A  83       7.255   8.976 -10.546  1.00 59.82           H  
ATOM    850 HG12 VAL A  83       6.615   7.450 -11.177  1.00 59.82           H  
ATOM    851 HG13 VAL A  83       6.669   8.897 -12.216  1.00 59.82           H  
ATOM    852 HG21 VAL A  83       3.090   8.710 -11.511  1.00 59.82           H  
ATOM    853 HG22 VAL A  83       4.354   8.644 -12.734  1.00 59.82           H  
ATOM    854 HG23 VAL A  83       4.103   7.252 -11.661  1.00 59.82           H  
ATOM    855  N   ASN A  84       4.298  10.203  -7.603  1.00 60.68           N  
ATOM    856  CA  ASN A  84       4.474  11.328  -6.697  1.00 60.68           C  
ATOM    857  C   ASN A  84       4.566  10.852  -5.249  1.00 60.68           C  
ATOM    858  O   ASN A  84       3.901   9.896  -4.849  1.00 60.68           O  
ATOM    859  CB  ASN A  84       3.312  12.323  -6.877  1.00 60.68           C  
ATOM    860  CG  ASN A  84       3.389  13.105  -8.173  1.00 60.68           C  
ATOM    861  ND2 ASN A  84       2.263  13.446  -8.754  1.00 60.68           N  
ATOM    862  OD1 ASN A  84       4.447  13.442  -8.673  1.00 60.68           O  
ATOM    863  H   ASN A  84       3.392   9.756  -7.611  1.00 60.68           H  
ATOM    864  HA  ASN A  84       5.410  11.836  -6.931  1.00 60.68           H  
ATOM    865  HB2 ASN A  84       2.365  11.786  -6.821  1.00 60.68           H  
ATOM    866  HB3 ASN A  84       3.327  13.052  -6.067  1.00 60.68           H  
ATOM    867 HD21 ASN A  84       1.379  13.214  -8.323  1.00 60.68           H  
ATOM    868 HD22 ASN A  84       2.343  13.993  -9.599  1.00 60.68           H  
ATOM    869  N   ASP A  85       5.304  11.613  -4.444  1.00 67.13           N  
ATOM    870  CA  ASP A  85       5.416  11.397  -3.000  1.00 67.13           C  
ATOM    871  C   ASP A  85       4.067  11.536  -2.286  1.00 67.13           C  
ATOM    872  O   ASP A  85       3.922  11.072  -1.163  1.00 67.13           O  
ATOM    873  CB  ASP A  85       6.394  12.417  -2.400  1.00 67.13           C  
ATOM    874  CG  ASP A  85       7.793  12.369  -3.017  1.00 67.13           C  
ATOM    875  OD1 ASP A  85       8.260  11.261  -3.358  1.00 67.13           O  
ATOM    876  OD2 ASP A  85       8.382  13.463  -3.150  1.00 67.13           O1-
ATOM    877  H   ASP A  85       5.917  12.302  -4.855  1.00 67.13           H  
ATOM    878  HA  ASP A  85       5.802  10.395  -2.814  1.00 67.13           H  
ATOM    879  HB2 ASP A  85       6.485  12.231  -1.330  1.00 67.13           H  
ATOM    880  HB3 ASP A  85       5.979  13.417  -2.530  1.00 67.13           H  
ATOM    881  N   MET A  86       3.069  12.167  -2.912  1.00 66.21           N  
ATOM    882  CA  MET A  86       1.698  12.247  -2.412  1.00 66.21           C  
ATOM    883  C   MET A  86       0.695  11.836  -3.490  1.00 66.21           C  
ATOM    884  O   MET A  86       0.788  12.288  -4.631  1.00 66.21           O  
ATOM    885  CB  MET A  86       1.369  13.656  -1.907  1.00 66.21           C  
ATOM    886  CG  MET A  86       2.250  14.112  -0.740  1.00 66.21           C  
ATOM    887  SD  MET A  86       1.591  15.581   0.104  1.00 66.21           S  
ATOM    888  CE  MET A  86       0.434  14.770   1.234  1.00 66.21           C  
ATOM    889  H   MET A  86       3.238  12.470  -3.860  1.00 66.21           H  
ATOM    890  HA  MET A  86       1.589  11.555  -1.577  1.00 66.21           H  
ATOM    891  HB2 MET A  86       1.467  14.370  -2.724  1.00 66.21           H  
ATOM    892  HB3 MET A  86       0.330  13.657  -1.578  1.00 66.21           H  
ATOM    893  HG2 MET A  86       3.243  14.342  -1.124  1.00 66.21           H  
ATOM    894  HG3 MET A  86       2.345  13.301  -0.018  1.00 66.21           H  
ATOM    895  HE1 MET A  86       0.995  14.167   1.948  1.00 66.21           H  
ATOM    896  HE2 MET A  86      -0.234  14.116   0.673  1.00 66.21           H  
ATOM    897  HE3 MET A  86      -0.141  15.522   1.775  1.00 66.21           H  
ATOM    898  N   PHE A  87      -0.291  11.029  -3.108  1.00 71.47           N  
ATOM    899  CA  PHE A  87      -1.376  10.565  -3.969  1.00 71.47           C  
ATOM    900  C   PHE A  87      -2.646  10.339  -3.145  1.00 71.47           C  
ATOM    901  O   PHE A  87      -2.577  10.065  -1.947  1.00 71.47           O  
ATOM    902  CB  PHE A  87      -0.951   9.283  -4.703  1.00 71.47           C  
ATOM    903  CG  PHE A  87      -0.662   8.097  -3.801  1.00 71.47           C  
ATOM    904  CD1 PHE A  87       0.552   8.031  -3.091  1.00 71.47           C  
ATOM    905  CD2 PHE A  87      -1.598   7.053  -3.682  1.00 71.47           C  
ATOM    906  CE1 PHE A  87       0.825   6.935  -2.259  1.00 71.47           C  
ATOM    907  CE2 PHE A  87      -1.298   5.930  -2.893  1.00 71.47           C  
ATOM    908  CZ  PHE A  87      -0.083   5.869  -2.190  1.00 71.47           C  
ATOM    909  H   PHE A  87      -0.298  10.686  -2.159  1.00 71.47           H  
ATOM    910  HA  PHE A  87      -1.594  11.331  -4.713  1.00 71.47           H  
ATOM    911  HB2 PHE A  87      -1.738   9.009  -5.406  1.00 71.47           H  
ATOM    912  HB3 PHE A  87      -0.059   9.497  -5.291  1.00 71.47           H  
ATOM    913  HD1 PHE A  87       1.289   8.814  -3.199  1.00 71.47           H  
ATOM    914  HD2 PHE A  87      -2.530   7.093  -4.226  1.00 71.47           H  
ATOM    915  HE1 PHE A  87       1.764   6.883  -1.728  1.00 71.47           H  
ATOM    916  HE2 PHE A  87      -1.990   5.102  -2.858  1.00 71.47           H  
ATOM    917  HZ  PHE A  87       0.179   4.988  -1.623  1.00 71.47           H  
ATOM    918  N   ASP A  88      -3.806  10.455  -3.780  1.00 72.39           N  
ATOM    919  CA  ASP A  88      -5.085  10.126  -3.157  1.00 72.39           C  
ATOM    920  C   ASP A  88      -5.482   8.697  -3.537  1.00 72.39           C  
ATOM    921  O   ASP A  88      -5.533   8.338  -4.711  1.00 72.39           O  
ATOM    922  CB  ASP A  88      -6.147  11.170  -3.526  1.00 72.39           C  
ATOM    923  CG  ASP A  88      -5.849  12.520  -2.860  1.00 72.39           C  
ATOM    924  OD1 ASP A  88      -5.866  12.573  -1.607  1.00 72.39           O  
ATOM    925  OD2 ASP A  88      -5.566  13.492  -3.594  1.00 72.39           O1-
ATOM    926  H   ASP A  88      -3.821  10.675  -4.766  1.00 72.39           H  
ATOM    927  HA  ASP A  88      -4.982  10.162  -2.073  1.00 72.39           H  
ATOM    928  HB2 ASP A  88      -6.193  11.282  -4.609  1.00 72.39           H  
ATOM    929  HB3 ASP A  88      -7.119  10.820  -3.176  1.00 72.39           H  
ATOM    930  N   PHE A  89      -5.757   7.873  -2.530  1.00 70.12           N  
ATOM    931  CA  PHE A  89      -6.170   6.484  -2.668  1.00 70.12           C  
ATOM    932  C   PHE A  89      -7.537   6.309  -2.011  1.00 70.12           C  
ATOM    933  O   PHE A  89      -7.654   6.350  -0.787  1.00 70.12           O  
ATOM    934  CB  PHE A  89      -5.112   5.592  -2.022  1.00 70.12           C  
ATOM    935  CG  PHE A  89      -5.408   4.119  -2.165  1.00 70.12           C  
ATOM    936  CD1 PHE A  89      -5.885   3.378  -1.069  1.00 70.12           C  
ATOM    937  CD2 PHE A  89      -5.193   3.487  -3.399  1.00 70.12           C  
ATOM    938  CE1 PHE A  89      -6.121   2.002  -1.206  1.00 70.12           C  
ATOM    939  CE2 PHE A  89      -5.427   2.111  -3.531  1.00 70.12           C  
ATOM    940  CZ  PHE A  89      -5.875   1.362  -2.434  1.00 70.12           C  
ATOM    941  H   PHE A  89      -5.660   8.230  -1.590  1.00 70.12           H  
ATOM    942  HA  PHE A  89      -6.247   6.216  -3.721  1.00 70.12           H  
ATOM    943  HB2 PHE A  89      -4.149   5.800  -2.490  1.00 70.12           H  
ATOM    944  HB3 PHE A  89      -5.030   5.842  -0.965  1.00 70.12           H  
ATOM    945  HD1 PHE A  89      -6.067   3.866  -0.122  1.00 70.12           H  
ATOM    946  HD2 PHE A  89      -4.841   4.057  -4.247  1.00 70.12           H  
ATOM    947  HE1 PHE A  89      -6.497   1.443  -0.362  1.00 70.12           H  
ATOM    948  HE2 PHE A  89      -5.251   1.620  -4.476  1.00 70.12           H  
ATOM    949  HZ  PHE A  89      -6.030   0.300  -2.551  1.00 70.12           H  
ATOM    950  N   HIS A  90      -8.588   6.169  -2.824  1.00 66.76           N  
ATOM    951  CA  HIS A  90      -9.974   6.022  -2.356  1.00 66.76           C  
ATOM    952  C   HIS A  90     -10.410   7.081  -1.322  1.00 66.76           C  
ATOM    953  O   HIS A  90     -11.075   6.777  -0.336  1.00 66.76           O  
ATOM    954  CB  HIS A  90     -10.214   4.574  -1.908  1.00 66.76           C  
ATOM    955  CG  HIS A  90     -10.176   3.630  -3.074  1.00 66.76           C  
ATOM    956  CD2 HIS A  90      -9.093   2.932  -3.537  1.00 66.76           C  
ATOM    957  ND1 HIS A  90     -11.242   3.321  -3.890  1.00 66.76           N  
ATOM    958  CE1 HIS A  90     -10.817   2.439  -4.812  1.00 66.76           C  
ATOM    959  NE2 HIS A  90      -9.516   2.172  -4.630  1.00 66.76           N  
ATOM    960  H   HIS A  90      -8.412   6.101  -3.817  1.00 66.76           H  
ATOM    961  HA  HIS A  90     -10.619   6.191  -3.218  1.00 66.76           H  
ATOM    962  HB2 HIS A  90      -9.470   4.279  -1.167  1.00 66.76           H  
ATOM    963  HB3 HIS A  90     -11.198   4.491  -1.447  1.00 66.76           H  
ATOM    964  HD1 HIS A  90     -12.194   3.642  -3.784  1.00 66.76           H  
ATOM    965  HD2 HIS A  90      -8.094   2.954  -3.126  1.00 66.76           H  
ATOM    966  HE1 HIS A  90     -11.428   1.990  -5.580  1.00 66.76           H  
ATOM    967  N   GLY A  91     -10.018   8.340  -1.543  1.00 70.54           N  
ATOM    968  CA  GLY A  91     -10.342   9.463  -0.654  1.00 70.54           C  
ATOM    969  C   GLY A  91      -9.401   9.625   0.544  1.00 70.54           C  
ATOM    970  O   GLY A  91      -9.543  10.585   1.299  1.00 70.54           O  
ATOM    971  H   GLY A  91      -9.447   8.524  -2.355  1.00 70.54           H  
ATOM    972  HA2 GLY A  91     -11.353   9.337  -0.267  1.00 70.54           H  
ATOM    973  HA3 GLY A  91     -10.309  10.389  -1.229  1.00 70.54           H  
ATOM    974  N   TYR A  92      -8.417   8.736   0.705  1.00 70.45           N  
ATOM    975  CA  TYR A  92      -7.357   8.876   1.696  1.00 70.45           C  
ATOM    976  C   TYR A  92      -6.101   9.444   1.060  1.00 70.45           C  
ATOM    977  O   TYR A  92      -5.589   8.919   0.073  1.00 70.45           O  
ATOM    978  CB  TYR A  92      -7.053   7.539   2.369  1.00 70.45           C  
ATOM    979  CG  TYR A  92      -8.255   6.964   3.077  1.00 70.45           C  
ATOM    980  CD1 TYR A  92      -8.625   7.463   4.339  1.00 70.45           C  
ATOM    981  CD2 TYR A  92      -9.030   5.972   2.450  1.00 70.45           C  
ATOM    982  CE1 TYR A  92      -9.768   6.958   4.985  1.00 70.45           C  
ATOM    983  CE2 TYR A  92     -10.166   5.456   3.099  1.00 70.45           C  
ATOM    984  CZ  TYR A  92     -10.535   5.948   4.367  1.00 70.45           C  
ATOM    985  OH  TYR A  92     -11.629   5.450   4.997  1.00 70.45           O  
ATOM    986  H   TYR A  92      -8.368   7.939   0.087  1.00 70.45           H  
ATOM    987  HA  TYR A  92      -7.687   9.562   2.477  1.00 70.45           H  
ATOM    988  HB2 TYR A  92      -6.257   7.683   3.099  1.00 70.45           H  
ATOM    989  HB3 TYR A  92      -6.691   6.827   1.627  1.00 70.45           H  
ATOM    990  HD1 TYR A  92      -8.044   8.248   4.800  1.00 70.45           H  
ATOM    991  HD2 TYR A  92      -8.770   5.618   1.463  1.00 70.45           H  
ATOM    992  HE1 TYR A  92     -10.063   7.345   5.949  1.00 70.45           H  
ATOM    993  HE2 TYR A  92     -10.775   4.703   2.621  1.00 70.45           H  
ATOM    994  HH  TYR A  92     -11.808   5.914   5.818  1.00 70.45           H  
ATOM    995  N   ARG A  93      -5.553  10.486   1.679  1.00 72.46           N  
ATOM    996  CA  ARG A  93      -4.306  11.081   1.218  1.00 72.46           C  
ATOM    997  C   ARG A  93      -3.129  10.258   1.723  1.00 72.46           C  
ATOM    998  O   ARG A  93      -2.866  10.195   2.929  1.00 72.46           O  
ATOM    999  CB  ARG A  93      -4.278  12.558   1.596  1.00 72.46           C  
ATOM   1000  CG  ARG A  93      -3.232  13.314   0.770  1.00 72.46           C  
ATOM   1001  CD  ARG A  93      -3.570  14.803   0.821  1.00 72.46           C  
ATOM   1002  NE  ARG A  93      -2.578  15.619   0.103  1.00 72.46           N  
ATOM   1003  CZ  ARG A  93      -2.736  16.880  -0.253  1.00 72.46           C  
ATOM   1004  NH1 ARG A  93      -3.847  17.525  -0.027  1.00 72.46           N1+
ATOM   1005  NH2 ARG A  93      -1.766  17.519  -0.844  1.00 72.46           N  
ATOM   1006  H   ARG A  93      -6.035  10.882   2.473  1.00 72.46           H  
ATOM   1007  HA  ARG A  93      -4.310  11.032   0.129  1.00 72.46           H  
ATOM   1008  HB2 ARG A  93      -5.260  12.975   1.371  1.00 72.46           H  
ATOM   1009  HB3 ARG A  93      -4.082  12.680   2.661  1.00 72.46           H  
ATOM   1010  HG2 ARG A  93      -3.267  12.986  -0.269  1.00 72.46           H  
ATOM   1011  HG3 ARG A  93      -2.240  13.126   1.179  1.00 72.46           H  
ATOM   1012  HD2 ARG A  93      -3.623  15.125   1.861  1.00 72.46           H  
ATOM   1013  HD3 ARG A  93      -4.549  14.933   0.358  1.00 72.46           H  
ATOM   1014  HE  ARG A  93      -1.756  15.146  -0.243  1.00 72.46           H  
ATOM   1015 HH11 ARG A  93      -3.980  18.462  -0.380  1.00 72.46           H  
ATOM   1016 HH12 ARG A  93      -4.645  16.987   0.281  1.00 72.46           H  
ATOM   1017 HH21 ARG A  93      -1.902  18.468  -1.162  1.00 72.46           H  
ATOM   1018 HH22 ARG A  93      -0.897  17.045  -1.046  1.00 72.46           H  
ATOM   1019  N   CYS A  94      -2.433   9.630   0.792  1.00 72.09           N  
ATOM   1020  CA  CYS A  94      -1.281   8.787   1.031  1.00 72.09           C  
ATOM   1021  C   CYS A  94       0.005   9.516   0.652  1.00 72.09           C  
ATOM   1022  O   CYS A  94       0.091  10.184  -0.374  1.00 72.09           O  
ATOM   1023  CB  CYS A  94      -1.469   7.471   0.282  1.00 72.09           C  
ATOM   1024  SG  CYS A  94      -2.891   6.478   0.811  1.00 72.09           S  
ATOM   1025  H   CYS A  94      -2.726   9.734  -0.169  1.00 72.09           H  
ATOM   1026  HA  CYS A  94      -1.218   8.551   2.093  1.00 72.09           H  
ATOM   1027  HB2 CYS A  94      -1.605   7.709  -0.772  1.00 72.09           H  
ATOM   1028  HB3 CYS A  94      -0.568   6.864   0.375  1.00 72.09           H  
ATOM   1029  N   GLN A  95       1.008   9.400   1.515  1.00 73.36           N  
ATOM   1030  CA  GLN A  95       2.362   9.862   1.284  1.00 73.36           C  
ATOM   1031  C   GLN A  95       3.271   8.651   1.118  1.00 73.36           C  
ATOM   1032  O   GLN A  95       3.332   7.796   2.002  1.00 73.36           O  
ATOM   1033  CB  GLN A  95       2.828  10.768   2.429  1.00 73.36           C  
ATOM   1034  CG  GLN A  95       4.188  11.401   2.098  1.00 73.36           C  
ATOM   1035  CD  GLN A  95       4.712  12.325   3.187  1.00 73.36           C  
ATOM   1036  NE2 GLN A  95       5.704  13.127   2.874  1.00 73.36           N  
ATOM   1037  OE1 GLN A  95       4.256  12.346   4.323  1.00 73.36           O  
ATOM   1038  H   GLN A  95       0.845   8.874   2.362  1.00 73.36           H  
ATOM   1039  HA  GLN A  95       2.366  10.449   0.365  1.00 73.36           H  
ATOM   1040  HB2 GLN A  95       2.097  11.563   2.577  1.00 73.36           H  
ATOM   1041  HB3 GLN A  95       2.907  10.186   3.347  1.00 73.36           H  
ATOM   1042  HG2 GLN A  95       4.935  10.626   1.927  1.00 73.36           H  
ATOM   1043  HG3 GLN A  95       4.090  11.987   1.184  1.00 73.36           H  
ATOM   1044 HE21 GLN A  95       6.052  13.744   3.594  1.00 73.36           H  
ATOM   1045 HE22 GLN A  95       6.102  13.091   1.946  1.00 73.36           H  
ATOM   1046  N   MET A  96       3.993   8.583   0.011  1.00 69.04           N  
ATOM   1047  CA  MET A  96       5.035   7.598  -0.189  1.00 69.04           C  
ATOM   1048  C   MET A  96       6.388   8.146   0.225  1.00 69.04           C  
ATOM   1049  O   MET A  96       6.735   9.288  -0.059  1.00 69.04           O  
ATOM   1050  CB  MET A  96       5.066   7.142  -1.638  1.00 69.04           C  
ATOM   1051  CG  MET A  96       5.636   5.721  -1.657  1.00 69.04           C  
ATOM   1052  SD  MET A  96       5.705   4.899  -3.243  1.00 69.04           S  
ATOM   1053  CE  MET A  96       6.988   5.899  -4.003  1.00 69.04           C  
ATOM   1054  H   MET A  96       3.962   9.363  -0.630  1.00 69.04           H  
ATOM   1055  HA  MET A  96       4.810   6.731   0.432  1.00 69.04           H  
ATOM   1056  HB2 MET A  96       4.046   7.173  -2.020  1.00 69.04           H  
ATOM   1057  HB3 MET A  96       5.683   7.811  -2.238  1.00 69.04           H  
ATOM   1058  HG2 MET A  96       5.049   5.092  -0.988  1.00 69.04           H  
ATOM   1059  HG3 MET A  96       6.643   5.724  -1.239  1.00 69.04           H  
ATOM   1060  HE1 MET A  96       6.525   6.576  -4.721  1.00 69.04           H  
ATOM   1061  HE2 MET A  96       7.738   5.292  -4.510  1.00 69.04           H  
ATOM   1062  HE3 MET A  96       7.493   6.506  -3.252  1.00 69.04           H  
ATOM   1063  N   GLY A  97       7.163   7.297   0.882  1.00 64.78           N  
ATOM   1064  CA  GLY A  97       8.590   7.474   1.009  1.00 64.78           C  
ATOM   1065  C   GLY A  97       9.286   7.294  -0.330  1.00 64.78           C  
ATOM   1066  O   GLY A  97       8.788   6.627  -1.236  1.00 64.78           O  
ATOM   1067  H   GLY A  97       6.796   6.374   1.064  1.00 64.78           H  
ATOM   1068  HA2 GLY A  97       8.982   6.708   1.678  1.00 64.78           H  
ATOM   1069  HA3 GLY A  97       8.808   8.463   1.413  1.00 64.78           H  
ATOM   1070  N   LYS A  98      10.496   7.829  -0.421  1.00 68.52           N  
ATOM   1071  CA  LYS A  98      11.369   7.614  -1.570  1.00 68.52           C  
ATOM   1072  C   LYS A  98      11.495   6.109  -1.878  1.00 68.52           C  
ATOM   1073  O   LYS A  98      11.605   5.289  -0.960  1.00 68.52           O  
ATOM   1074  CB  LYS A  98      12.715   8.269  -1.253  1.00 68.52           C  
ATOM   1075  CG  LYS A  98      13.508   8.593  -2.517  1.00 68.52           C  
ATOM   1076  CD  LYS A  98      14.897   9.085  -2.114  1.00 68.52           C  
ATOM   1077  CE  LYS A  98      15.764   9.228  -3.358  1.00 68.52           C  
ATOM   1078  NZ  LYS A  98      17.155   9.560  -2.976  1.00 68.52           N1+
ATOM   1079  H   LYS A  98      10.835   8.384   0.352  1.00 68.52           H  
ATOM   1080  HA  LYS A  98      10.914   8.107  -2.429  1.00 68.52           H  
ATOM   1081  HB2 LYS A  98      12.548   9.204  -0.719  1.00 68.52           H  
ATOM   1082  HB3 LYS A  98      13.288   7.601  -0.610  1.00 68.52           H  
ATOM   1083  HG2 LYS A  98      13.595   7.702  -3.139  1.00 68.52           H  
ATOM   1084  HG3 LYS A  98      12.993   9.366  -3.087  1.00 68.52           H  
ATOM   1085  HD2 LYS A  98      14.812  10.039  -1.594  1.00 68.52           H  
ATOM   1086  HD3 LYS A  98      15.350   8.346  -1.452  1.00 68.52           H  
ATOM   1087  HE2 LYS A  98      15.737   8.276  -3.888  1.00 68.52           H  
ATOM   1088  HE3 LYS A  98      15.334   9.991  -4.007  1.00 68.52           H  
ATOM   1089  HZ1 LYS A  98      17.507   8.818  -2.388  1.00 68.52           H  
ATOM   1090  HZ2 LYS A  98      17.745   9.604  -3.795  1.00 68.52           H  
ATOM   1091  HZ3 LYS A  98      17.192  10.428  -2.463  1.00 68.52           H  
ATOM   1092  N   ASP A  99      11.440   5.764  -3.158  1.00 64.54           N  
ATOM   1093  CA  ASP A  99      11.621   4.406  -3.688  1.00 64.54           C  
ATOM   1094  C   ASP A  99      10.564   3.353  -3.281  1.00 64.54           C  
ATOM   1095  O   ASP A  99      10.849   2.164  -3.124  1.00 64.54           O  
ATOM   1096  CB  ASP A  99      13.071   3.926  -3.489  1.00 64.54           C  
ATOM   1097  CG  ASP A  99      14.101   4.937  -4.000  1.00 64.54           C  
ATOM   1098  OD1 ASP A  99      14.157   5.143  -5.234  1.00 64.54           O  
ATOM   1099  OD2 ASP A  99      14.820   5.542  -3.167  1.00 64.54           O1-
ATOM   1100  H   ASP A  99      11.355   6.505  -3.839  1.00 64.54           H  
ATOM   1101  HA  ASP A  99      11.482   4.553  -4.759  1.00 64.54           H  
ATOM   1102  HB2 ASP A  99      13.247   3.727  -2.431  1.00 64.54           H  
ATOM   1103  HB3 ASP A  99      13.213   2.992  -4.032  1.00 64.54           H  
ATOM   1104  N   CYS A 100       9.336   3.796  -3.024  1.00 63.40           N  
ATOM   1105  CA  CYS A 100       8.258   3.000  -2.432  1.00 63.40           C  
ATOM   1106  C   CYS A 100       8.588   2.316  -1.101  1.00 63.40           C  
ATOM   1107  O   CYS A 100       7.830   1.453  -0.671  1.00 63.40           O  
ATOM   1108  CB  CYS A 100       7.548   2.042  -3.421  1.00 63.40           C  
ATOM   1109  SG  CYS A 100       7.730   2.160  -5.226  1.00 63.40           S  
ATOM   1110  H   CYS A 100       9.163   4.784  -3.150  1.00 63.40           H  
ATOM   1111  HA  CYS A 100       7.527   3.739  -2.101  1.00 63.40           H  
ATOM   1112  HB2 CYS A 100       6.483   2.050  -3.188  1.00 63.40           H  
ATOM   1113  HB3 CYS A 100       7.900   1.040  -3.174  1.00 63.40           H  
ATOM   1114  N   SER A 101       9.663   2.725  -0.416  1.00 64.33           N  
ATOM   1115  CA  SER A 101      10.173   2.102   0.819  1.00 64.33           C  
ATOM   1116  C   SER A 101       9.214   2.154   2.010  1.00 64.33           C  
ATOM   1117  O   SER A 101       9.352   1.375   2.950  1.00 64.33           O  
ATOM   1118  CB  SER A 101      11.480   2.784   1.228  1.00 64.33           C  
ATOM   1119  OG  SER A 101      11.268   4.164   1.488  1.00 64.33           O  
ATOM   1120  H   SER A 101      10.243   3.424  -0.857  1.00 64.33           H  
ATOM   1121  HA  SER A 101      10.382   1.052   0.616  1.00 64.33           H  
ATOM   1122  HB2 SER A 101      11.873   2.301   2.123  1.00 64.33           H  
ATOM   1123  HB3 SER A 101      12.211   2.677   0.426  1.00 64.33           H  
ATOM   1124  HG  SER A 101      11.442   4.622   0.663  1.00 64.33           H  
ATOM   1125  N   HIS A 102       8.240   3.061   1.983  1.00 67.92           N  
ATOM   1126  CA  HIS A 102       7.109   3.102   2.903  1.00 67.92           C  
ATOM   1127  C   HIS A 102       5.959   3.888   2.274  1.00 67.92           C  
ATOM   1128  O   HIS A 102       6.184   4.793   1.479  1.00 67.92           O  
ATOM   1129  CB  HIS A 102       7.529   3.707   4.251  1.00 67.92           C  
ATOM   1130  CG  HIS A 102       8.215   5.050   4.172  1.00 67.92           C  
ATOM   1131  CD2 HIS A 102       7.650   6.273   4.409  1.00 67.92           C  
ATOM   1132  ND1 HIS A 102       9.553   5.263   3.925  1.00 67.92           N  
ATOM   1133  CE1 HIS A 102       9.795   6.577   4.052  1.00 67.92           C  
ATOM   1134  NE2 HIS A 102       8.662   7.236   4.349  1.00 67.92           N  
ATOM   1135  H   HIS A 102       8.206   3.680   1.186  1.00 67.92           H  
ATOM   1136  HA  HIS A 102       6.760   2.085   3.085  1.00 67.92           H  
ATOM   1137  HB2 HIS A 102       6.649   3.796   4.888  1.00 67.92           H  
ATOM   1138  HB3 HIS A 102       8.209   3.012   4.744  1.00 67.92           H  
ATOM   1139  HD1 HIS A 102      10.211   4.579   3.581  1.00 67.92           H  
ATOM   1140  HD2 HIS A 102       6.610   6.459   4.634  1.00 67.92           H  
ATOM   1141  HE1 HIS A 102      10.754   7.046   3.890  1.00 67.92           H  
ATOM   1142  N   VAL A 103       4.724   3.587   2.663  1.00 69.72           N  
ATOM   1143  CA  VAL A 103       3.556   4.432   2.380  1.00 69.72           C  
ATOM   1144  C   VAL A 103       2.889   4.770   3.715  1.00 69.72           C  
ATOM   1145  O   VAL A 103       2.858   3.949   4.636  1.00 69.72           O  
ATOM   1146  CB  VAL A 103       2.592   3.769   1.371  1.00 69.72           C  
ATOM   1147  CG1 VAL A 103       1.313   4.590   1.165  1.00 69.72           C  
ATOM   1148  CG2 VAL A 103       3.197   3.554  -0.017  1.00 69.72           C  
ATOM   1149  H   VAL A 103       4.597   2.822   3.310  1.00 69.72           H  
ATOM   1150  HA  VAL A 103       3.886   5.370   1.934  1.00 69.72           H  
ATOM   1151  HB  VAL A 103       2.315   2.785   1.751  1.00 69.72           H  
ATOM   1152 HG11 VAL A 103       0.741   4.649   2.090  1.00 69.72           H  
ATOM   1153 HG12 VAL A 103       0.676   4.104   0.426  1.00 69.72           H  
ATOM   1154 HG13 VAL A 103       1.557   5.595   0.821  1.00 69.72           H  
ATOM   1155 HG21 VAL A 103       3.184   4.495  -0.567  1.00 69.72           H  
ATOM   1156 HG22 VAL A 103       4.209   3.153   0.044  1.00 69.72           H  
ATOM   1157 HG23 VAL A 103       2.578   2.854  -0.578  1.00 69.72           H  
ATOM   1158  N   ARG A 104       2.377   5.993   3.841  1.00 70.74           N  
ATOM   1159  CA  ARG A 104       1.633   6.500   4.995  1.00 70.74           C  
ATOM   1160  C   ARG A 104       0.341   7.134   4.519  1.00 70.74           C  
ATOM   1161  O   ARG A 104       0.379   8.183   3.892  1.00 70.74           O  
ATOM   1162  CB  ARG A 104       2.467   7.549   5.741  1.00 70.74           C  
ATOM   1163  CG  ARG A 104       3.661   6.937   6.473  1.00 70.74           C  
ATOM   1164  CD  ARG A 104       4.381   8.039   7.253  1.00 70.74           C  
ATOM   1165  NE  ARG A 104       5.506   7.497   8.032  1.00 70.74           N  
ATOM   1166  CZ  ARG A 104       6.308   8.189   8.821  1.00 70.74           C  
ATOM   1167  NH1 ARG A 104       6.172   9.476   8.986  1.00 70.74           N1+
ATOM   1168  NH2 ARG A 104       7.271   7.594   9.465  1.00 70.74           N  
ATOM   1169  H   ARG A 104       2.520   6.628   3.068  1.00 70.74           H  
ATOM   1170  HA  ARG A 104       1.384   5.685   5.675  1.00 70.74           H  
ATOM   1171  HB2 ARG A 104       2.822   8.302   5.038  1.00 70.74           H  
ATOM   1172  HB3 ARG A 104       1.828   8.040   6.474  1.00 70.74           H  
ATOM   1173  HG2 ARG A 104       3.307   6.171   7.164  1.00 70.74           H  
ATOM   1174  HG3 ARG A 104       4.348   6.488   5.756  1.00 70.74           H  
ATOM   1175  HD2 ARG A 104       4.751   8.781   6.545  1.00 70.74           H  
ATOM   1176  HD3 ARG A 104       3.670   8.516   7.927  1.00 70.74           H  
ATOM   1177  HE  ARG A 104       5.690   6.508   7.941  1.00 70.74           H  
ATOM   1178 HH11 ARG A 104       5.481   9.962   8.432  1.00 70.74           H  
ATOM   1179 HH12 ARG A 104       6.815   9.993   9.568  1.00 70.74           H  
ATOM   1180 HH21 ARG A 104       7.895   8.128  10.053  1.00 70.74           H  
ATOM   1181 HH22 ARG A 104       7.434   6.605   9.338  1.00 70.74           H  
ATOM   1182  N   CYS A 105      -0.796   6.546   4.853  1.00 71.66           N  
ATOM   1183  CA  CYS A 105      -2.097   7.116   4.509  1.00 71.66           C  
ATOM   1184  C   CYS A 105      -2.721   7.777   5.738  1.00 71.66           C  
ATOM   1185  O   CYS A 105      -2.869   7.145   6.788  1.00 71.66           O  
ATOM   1186  CB  CYS A 105      -2.960   6.044   3.848  1.00 71.66           C  
ATOM   1187  SG  CYS A 105      -2.228   5.323   2.352  1.00 71.66           S  
ATOM   1188  H   CYS A 105      -0.768   5.691   5.390  1.00 71.66           H  
ATOM   1189  HA  CYS A 105      -1.979   7.905   3.766  1.00 71.66           H  
ATOM   1190  HB2 CYS A 105      -3.929   6.467   3.585  1.00 71.66           H  
ATOM   1191  HB3 CYS A 105      -3.129   5.242   4.567  1.00 71.66           H  
ATOM   1192  N   ARG A 106      -3.058   9.069   5.629  1.00 69.51           N  
ATOM   1193  CA  ARG A 106      -3.751   9.803   6.697  1.00 69.51           C  
ATOM   1194  C   ARG A 106      -5.219   9.405   6.736  1.00 69.51           C  
ATOM   1195  O   ARG A 106      -5.868   9.319   5.700  1.00 69.51           O  
ATOM   1196  CB  ARG A 106      -3.613  11.322   6.526  1.00 69.51           C  
ATOM   1197  CG  ARG A 106      -2.238  11.837   6.968  1.00 69.51           C  
ATOM   1198  CD  ARG A 106      -2.252  13.369   7.011  1.00 69.51           C  
ATOM   1199  NE  ARG A 106      -0.979  13.914   7.519  1.00 69.51           N  
ATOM   1200  CZ  ARG A 106      -0.709  15.191   7.730  1.00 69.51           C  
ATOM   1201  NH1 ARG A 106      -1.581  16.132   7.494  1.00 69.51           N1+
ATOM   1202  NH2 ARG A 106       0.456  15.553   8.189  1.00 69.51           N  
ATOM   1203  H   ARG A 106      -2.963   9.508   4.725  1.00 69.51           H  
ATOM   1204  HA  ARG A 106      -3.322   9.516   7.657  1.00 69.51           H  
ATOM   1205  HB2 ARG A 106      -3.799  11.596   5.488  1.00 69.51           H  
ATOM   1206  HB3 ARG A 106      -4.370  11.803   7.145  1.00 69.51           H  
ATOM   1207  HG2 ARG A 106      -1.472  11.488   6.276  1.00 69.51           H  
ATOM   1208  HG3 ARG A 106      -2.018  11.465   7.969  1.00 69.51           H  
ATOM   1209  HD2 ARG A 106      -3.062  13.691   7.665  1.00 69.51           H  
ATOM   1210  HD3 ARG A 106      -2.438  13.747   6.006  1.00 69.51           H  
ATOM   1211  HE  ARG A 106      -0.264  13.247   7.770  1.00 69.51           H  
ATOM   1212 HH11 ARG A 106      -2.514  15.867   7.209  1.00 69.51           H  
ATOM   1213 HH12 ARG A 106      -1.372  17.095   7.715  1.00 69.51           H  
ATOM   1214 HH21 ARG A 106       0.637  16.525   8.395  1.00 69.51           H  
ATOM   1215 HH22 ARG A 106       1.146  14.856   8.431  1.00 69.51           H  
ATOM   1216  N   GLY A 107      -5.733   9.177   7.943  1.00 68.61           N  
ATOM   1217  CA  GLY A 107      -7.128   8.788   8.162  1.00 68.61           C  
ATOM   1218  C   GLY A 107      -7.459   7.344   7.778  1.00 68.61           C  
ATOM   1219  O   GLY A 107      -8.589   6.921   8.007  1.00 68.61           O  
ATOM   1220  H   GLY A 107      -5.129   9.262   8.748  1.00 68.61           H  
ATOM   1221  HA2 GLY A 107      -7.372   8.918   9.217  1.00 68.61           H  
ATOM   1222  HA3 GLY A 107      -7.778   9.441   7.579  1.00 68.61           H  
ATOM   1223  N   PHE A 108      -6.500   6.580   7.243  1.00 68.42           N  
ATOM   1224  CA  PHE A 108      -6.732   5.186   6.891  1.00 68.42           C  
ATOM   1225  C   PHE A 108      -6.899   4.339   8.164  1.00 68.42           C  
ATOM   1226  O   PHE A 108      -6.024   4.384   9.039  1.00 68.42           O  
ATOM   1227  CB  PHE A 108      -5.609   4.661   6.004  1.00 68.42           C  
ATOM   1228  CG  PHE A 108      -6.014   3.400   5.277  1.00 68.42           C  
ATOM   1229  CD1 PHE A 108      -5.694   2.137   5.802  1.00 68.42           C  
ATOM   1230  CD2 PHE A 108      -6.718   3.495   4.061  1.00 68.42           C  
ATOM   1231  CE1 PHE A 108      -5.992   0.989   5.059  1.00 68.42           C  
ATOM   1232  CE2 PHE A 108      -7.108   2.333   3.375  1.00 68.42           C  
ATOM   1233  CZ  PHE A 108      -6.747   1.077   3.881  1.00 68.42           C  
ATOM   1234  H   PHE A 108      -5.579   6.964   7.089  1.00 68.42           H  
ATOM   1235  HA  PHE A 108      -7.638   5.154   6.286  1.00 68.42           H  
ATOM   1236  HB2 PHE A 108      -5.378   5.419   5.256  1.00 68.42           H  
ATOM   1237  HB3 PHE A 108      -4.712   4.485   6.598  1.00 68.42           H  
ATOM   1238  HD1 PHE A 108      -5.164   2.044   6.738  1.00 68.42           H  
ATOM   1239  HD2 PHE A 108      -6.978   4.462   3.657  1.00 68.42           H  
ATOM   1240  HE1 PHE A 108      -5.620   0.032   5.395  1.00 68.42           H  
ATOM   1241  HE2 PHE A 108      -7.674   2.408   2.458  1.00 68.42           H  
ATOM   1242  HZ  PHE A 108      -7.048   0.178   3.362  1.00 68.42           H  
ATOM   1243  N   PRO A 109      -8.005   3.590   8.314  1.00 61.54           N  
ATOM   1244  CA  PRO A 109      -8.244   2.804   9.519  1.00 61.54           C  
ATOM   1245  C   PRO A 109      -7.155   1.747   9.729  1.00 61.54           C  
ATOM   1246  O   PRO A 109      -6.857   0.960   8.835  1.00 61.54           O  
ATOM   1247  CB  PRO A 109      -9.641   2.196   9.357  1.00 61.54           C  
ATOM   1248  CG  PRO A 109     -10.323   3.183   8.410  1.00 61.54           C  
ATOM   1249  CD  PRO A 109      -9.196   3.605   7.477  1.00 61.54           C  
ATOM   1250  HA  PRO A 109      -8.256   3.487  10.369  1.00 61.54           H  
ATOM   1251  HB2 PRO A 109     -10.165   2.125  10.310  1.00 61.54           H  
ATOM   1252  HB3 PRO A 109      -9.576   1.214   8.888  1.00 61.54           H  
ATOM   1253  HG2 PRO A 109     -11.172   2.751   7.880  1.00 61.54           H  
ATOM   1254  HG3 PRO A 109     -10.656   4.051   8.979  1.00 61.54           H  
ATOM   1255  HD2 PRO A 109      -9.421   4.598   7.088  1.00 61.54           H  
ATOM   1256  HD3 PRO A 109      -9.085   2.899   6.655  1.00 61.54           H  
ATOM   1257  N   ALA A 110      -6.586   1.694  10.937  1.00 57.63           N  
ATOM   1258  CA  ALA A 110      -5.496   0.774  11.286  1.00 57.63           C  
ATOM   1259  C   ALA A 110      -5.860  -0.720  11.146  1.00 57.63           C  
ATOM   1260  O   ALA A 110      -4.973  -1.568  11.155  1.00 57.63           O  
ATOM   1261  CB  ALA A 110      -5.051   1.093  12.720  1.00 57.63           C  
ATOM   1262  H   ALA A 110      -6.843   2.397  11.616  1.00 57.63           H  
ATOM   1263  HA  ALA A 110      -4.661   0.959  10.611  1.00 57.63           H  
ATOM   1264  HB1 ALA A 110      -4.746   2.137  12.793  1.00 57.63           H  
ATOM   1265  HB2 ALA A 110      -4.204   0.460  12.986  1.00 57.63           H  
ATOM   1266  HB3 ALA A 110      -5.866   0.901  13.418  1.00 57.63           H  
ATOM   1267  N   ALA A 111      -7.152  -1.041  11.026  1.00 52.15           N  
ATOM   1268  CA  ALA A 111      -7.655  -2.399  10.839  1.00 52.15           C  
ATOM   1269  C   ALA A 111      -7.361  -2.982   9.444  1.00 52.15           C  
ATOM   1270  O   ALA A 111      -7.434  -4.194   9.259  1.00 52.15           O  
ATOM   1271  CB  ALA A 111      -9.164  -2.371  11.113  1.00 52.15           C  
ATOM   1272  H   ALA A 111      -7.824  -0.288  10.975  1.00 52.15           H  
ATOM   1273  HA  ALA A 111      -7.180  -3.056  11.568  1.00 52.15           H  
ATOM   1274  HB1 ALA A 111      -9.666  -1.738  10.383  1.00 52.15           H  
ATOM   1275  HB2 ALA A 111      -9.357  -1.999  12.119  1.00 52.15           H  
ATOM   1276  HB3 ALA A 111      -9.565  -3.382  11.031  1.00 52.15           H  
ATOM   1277  N   PHE A 112      -7.029  -2.140   8.468  1.00 56.89           N  
ATOM   1278  CA  PHE A 112      -6.889  -2.537   7.074  1.00 56.89           C  
ATOM   1279  C   PHE A 112      -5.416  -2.692   6.689  1.00 56.89           C  
ATOM   1280  O   PHE A 112      -4.569  -1.853   7.015  1.00 56.89           O  
ATOM   1281  CB  PHE A 112      -7.616  -1.489   6.242  1.00 56.89           C  
ATOM   1282  CG  PHE A 112      -9.095  -1.333   6.493  1.00 56.89           C  
ATOM   1283  CD1 PHE A 112      -9.927  -2.442   6.711  1.00 56.89           C  
ATOM   1284  CD2 PHE A 112      -9.645  -0.042   6.503  1.00 56.89           C  
ATOM   1285  CE1 PHE A 112     -11.296  -2.251   6.946  1.00 56.89           C  
ATOM   1286  CE2 PHE A 112     -11.024   0.139   6.699  1.00 56.89           C  
ATOM   1287  CZ  PHE A 112     -11.853  -0.967   6.922  1.00 56.89           C  
ATOM   1288  H   PHE A 112      -6.943  -1.155   8.675  1.00 56.89           H  
ATOM   1289  HA  PHE A 112      -7.373  -3.499   6.904  1.00 56.89           H  
ATOM   1290  HB2 PHE A 112      -7.443  -1.660   5.180  1.00 56.89           H  
ATOM   1291  HB3 PHE A 112      -7.187  -0.536   6.552  1.00 56.89           H  
ATOM   1292  HD1 PHE A 112      -9.530  -3.446   6.695  1.00 56.89           H  
ATOM   1293  HD2 PHE A 112      -9.011   0.806   6.291  1.00 56.89           H  
ATOM   1294  HE1 PHE A 112     -11.935  -3.103   7.128  1.00 56.89           H  
ATOM   1295  HE2 PHE A 112     -11.469   1.118   6.600  1.00 56.89           H  
ATOM   1296  HZ  PHE A 112     -12.918  -0.841   7.048  1.00 56.89           H  
ATOM   1297  N   LYS A 113      -5.090  -3.780   5.984  1.00 58.30           N  
ATOM   1298  CA  LYS A 113      -3.716  -4.066   5.554  1.00 58.30           C  
ATOM   1299  C   LYS A 113      -3.481  -3.413   4.204  1.00 58.30           C  
ATOM   1300  O   LYS A 113      -4.040  -3.844   3.204  1.00 58.30           O  
ATOM   1301  CB  LYS A 113      -3.459  -5.578   5.478  1.00 58.30           C  
ATOM   1302  CG  LYS A 113      -3.415  -6.245   6.857  1.00 58.30           C  
ATOM   1303  CD  LYS A 113      -3.214  -7.754   6.681  1.00 58.30           C  
ATOM   1304  CE  LYS A 113      -3.243  -8.464   8.036  1.00 58.30           C  
ATOM   1305  NZ  LYS A 113      -3.290  -9.937   7.857  1.00 58.30           N1+
ATOM   1306  H   LYS A 113      -5.846  -4.349   5.630  1.00 58.30           H  
ATOM   1307  HA  LYS A 113      -3.015  -3.631   6.266  1.00 58.30           H  
ATOM   1308  HB2 LYS A 113      -2.503  -5.744   4.982  1.00 58.30           H  
ATOM   1309  HB3 LYS A 113      -4.238  -6.043   4.875  1.00 58.30           H  
ATOM   1310  HG2 LYS A 113      -4.355  -6.067   7.380  1.00 58.30           H  
ATOM   1311  HG3 LYS A 113      -2.595  -5.829   7.442  1.00 58.30           H  
ATOM   1312  HD2 LYS A 113      -2.264  -7.942   6.182  1.00 58.30           H  
ATOM   1313  HD3 LYS A 113      -4.022  -8.137   6.057  1.00 58.30           H  
ATOM   1314  HE2 LYS A 113      -2.370  -8.167   8.616  1.00 58.30           H  
ATOM   1315  HE3 LYS A 113      -4.133  -8.132   8.572  1.00 58.30           H  
ATOM   1316  HZ1 LYS A 113      -2.483 -10.271   7.350  1.00 58.30           H  
ATOM   1317  HZ2 LYS A 113      -4.111 -10.181   7.322  1.00 58.30           H  
ATOM   1318  HZ3 LYS A 113      -3.354 -10.409   8.748  1.00 58.30           H  
ATOM   1319  N   MET A 114      -2.614  -2.410   4.152  1.00 59.60           N  
ATOM   1320  CA  MET A 114      -2.143  -1.879   2.876  1.00 59.60           C  
ATOM   1321  C   MET A 114      -0.762  -2.445   2.550  1.00 59.60           C  
ATOM   1322  O   MET A 114       0.082  -2.645   3.427  1.00 59.60           O  
ATOM   1323  CB  MET A 114      -2.182  -0.354   2.842  1.00 59.60           C  
ATOM   1324  CG  MET A 114      -3.502   0.291   3.219  1.00 59.60           C  
ATOM   1325  SD  MET A 114      -3.406   2.100   3.166  1.00 59.60           S  
ATOM   1326  CE  MET A 114      -2.618   2.444   4.766  1.00 59.60           C  
ATOM   1327  H   MET A 114      -2.198  -2.075   5.009  1.00 59.60           H  
ATOM   1328  HA  MET A 114      -2.810  -2.206   2.078  1.00 59.60           H  
ATOM   1329  HB2 MET A 114      -1.893  -0.016   1.847  1.00 59.60           H  
ATOM   1330  HB3 MET A 114      -1.481   0.026   3.584  1.00 59.60           H  
ATOM   1331  HG2 MET A 114      -4.277  -0.046   2.531  1.00 59.60           H  
ATOM   1332  HG3 MET A 114      -3.768  -0.022   4.229  1.00 59.60           H  
ATOM   1333  HE1 MET A 114      -1.939   3.288   4.653  1.00 59.60           H  
ATOM   1334  HE2 MET A 114      -3.359   2.712   5.520  1.00 59.60           H  
ATOM   1335  HE3 MET A 114      -2.071   1.568   5.115  1.00 59.60           H  
ATOM   1336  N   THR A 115      -0.543  -2.715   1.273  1.00 63.27           N  
ATOM   1337  CA  THR A 115       0.704  -3.240   0.725  1.00 63.27           C  
ATOM   1338  C   THR A 115       1.071  -2.418  -0.494  1.00 63.27           C  
ATOM   1339  O   THR A 115       0.245  -2.212  -1.381  1.00 63.27           O  
ATOM   1340  CB  THR A 115       0.586  -4.726   0.355  1.00 63.27           C  
ATOM   1341  CG2 THR A 115       0.539  -5.610   1.600  1.00 63.27           C  
ATOM   1342  OG1 THR A 115      -0.578  -5.001  -0.386  1.00 63.27           O  
ATOM   1343  H   THR A 115      -1.272  -2.497   0.609  1.00 63.27           H  
ATOM   1344  HA  THR A 115       1.506  -3.134   1.455  1.00 63.27           H  
ATOM   1345  HB  THR A 115       1.447  -5.007  -0.251  1.00 63.27           H  
ATOM   1346  HG1 THR A 115      -1.330  -4.780   0.170  1.00 63.27           H  
ATOM   1347 HG21 THR A 115       0.508  -6.657   1.298  1.00 63.27           H  
ATOM   1348 HG22 THR A 115      -0.346  -5.382   2.194  1.00 63.27           H  
ATOM   1349 HG23 THR A 115       1.429  -5.438   2.205  1.00 63.27           H  
ATOM   1350  N   ALA A 116       2.308  -1.931  -0.530  1.00 63.37           N  
ATOM   1351  CA  ALA A 116       2.849  -1.283  -1.713  1.00 63.37           C  
ATOM   1352  C   ALA A 116       3.824  -2.227  -2.419  1.00 63.37           C  
ATOM   1353  O   ALA A 116       4.583  -2.938  -1.758  1.00 63.37           O  
ATOM   1354  CB  ALA A 116       3.447   0.071  -1.339  1.00 63.37           C  
ATOM   1355  H   ALA A 116       2.937  -2.112   0.239  1.00 63.37           H  
ATOM   1356  HA  ALA A 116       2.029  -1.072  -2.399  1.00 63.37           H  
ATOM   1357  HB1 ALA A 116       2.674   0.672  -0.860  1.00 63.37           H  
ATOM   1358  HB2 ALA A 116       3.795   0.582  -2.236  1.00 63.37           H  
ATOM   1359  HB3 ALA A 116       4.281  -0.056  -0.650  1.00 63.37           H  
ATOM   1360  N   ARG A 117       3.807  -2.243  -3.751  1.00 60.00           N  
ATOM   1361  CA  ARG A 117       4.793  -2.962  -4.569  1.00 60.00           C  
ATOM   1362  C   ARG A 117       5.545  -1.958  -5.429  1.00 60.00           C  
ATOM   1363  O   ARG A 117       4.910  -1.152  -6.110  1.00 60.00           O  
ATOM   1364  CB  ARG A 117       4.123  -4.050  -5.423  1.00 60.00           C  
ATOM   1365  CG  ARG A 117       3.338  -5.065  -4.579  1.00 60.00           C  
ATOM   1366  CD  ARG A 117       2.783  -6.192  -5.459  1.00 60.00           C  
ATOM   1367  NE  ARG A 117       1.508  -6.709  -4.926  1.00 60.00           N  
ATOM   1368  CZ  ARG A 117       0.840  -7.761  -5.364  1.00 60.00           C  
ATOM   1369  NH1 ARG A 117       1.306  -8.535  -6.306  1.00 60.00           N1+
ATOM   1370  NH2 ARG A 117      -0.329  -8.044  -4.861  1.00 60.00           N  
ATOM   1371  H   ARG A 117       3.113  -1.678  -4.218  1.00 60.00           H  
ATOM   1372  HA  ARG A 117       5.523  -3.449  -3.923  1.00 60.00           H  
ATOM   1373  HB2 ARG A 117       4.895  -4.575  -5.986  1.00 60.00           H  
ATOM   1374  HB3 ARG A 117       3.441  -3.577  -6.129  1.00 60.00           H  
ATOM   1375  HG2 ARG A 117       3.983  -5.488  -3.809  1.00 60.00           H  
ATOM   1376  HG3 ARG A 117       2.509  -4.546  -4.097  1.00 60.00           H  
ATOM   1377  HD2 ARG A 117       3.528  -6.985  -5.522  1.00 60.00           H  
ATOM   1378  HD3 ARG A 117       2.605  -5.805  -6.462  1.00 60.00           H  
ATOM   1379  HE  ARG A 117       1.060  -6.160  -4.206  1.00 60.00           H  
ATOM   1380 HH11 ARG A 117       0.769  -9.320  -6.645  1.00 60.00           H  
ATOM   1381 HH12 ARG A 117       2.187  -8.299  -6.740  1.00 60.00           H  
ATOM   1382 HH21 ARG A 117      -0.750  -7.423  -4.184  1.00 60.00           H  
ATOM   1383 HH22 ARG A 117      -0.860  -8.830  -5.209  1.00 60.00           H  
ATOM   1384  N   ASN A 118       6.874  -2.009  -5.378  1.00 63.03           N  
ATOM   1385  CA  ASN A 118       7.738  -1.247  -6.276  1.00 63.03           C  
ATOM   1386  C   ASN A 118       7.922  -2.037  -7.575  1.00 63.03           C  
ATOM   1387  O   ASN A 118       8.311  -3.205  -7.523  1.00 63.03           O  
ATOM   1388  CB  ASN A 118       9.082  -0.937  -5.577  1.00 63.03           C  
ATOM   1389  CG  ASN A 118       9.925   0.084  -6.337  1.00 63.03           C  
ATOM   1390  ND2 ASN A 118      10.893   0.697  -5.699  1.00 63.03           N  
ATOM   1391  OD1 ASN A 118       9.700   0.373  -7.499  1.00 63.03           O  
ATOM   1392  H   ASN A 118       7.307  -2.713  -4.796  1.00 63.03           H  
ATOM   1393  HA  ASN A 118       7.255  -0.303  -6.525  1.00 63.03           H  
ATOM   1394  HB2 ASN A 118       8.889  -0.541  -4.580  1.00 63.03           H  
ATOM   1395  HB3 ASN A 118       9.666  -1.852  -5.473  1.00 63.03           H  
ATOM   1396 HD21 ASN A 118      11.280   1.502  -6.170  1.00 63.03           H  
ATOM   1397 HD22 ASN A 118      10.967   0.658  -4.692  1.00 63.03           H  
ATOM   1398  N   TYR A 119       7.650  -1.414  -8.717  1.00 58.70           N  
ATOM   1399  CA  TYR A 119       8.019  -1.957 -10.018  1.00 58.70           C  
ATOM   1400  C   TYR A 119       9.175  -1.124 -10.579  1.00 58.70           C  
ATOM   1401  O   TYR A 119       8.968   0.051 -10.918  1.00 58.70           O  
ATOM   1402  CB  TYR A 119       6.814  -2.002 -10.960  1.00 58.70           C  
ATOM   1403  CG  TYR A 119       5.737  -2.962 -10.496  1.00 58.70           C  
ATOM   1404  CD1 TYR A 119       5.678  -4.280 -10.986  1.00 58.70           C  
ATOM   1405  CD2 TYR A 119       4.800  -2.531  -9.546  1.00 58.70           C  
ATOM   1406  CE1 TYR A 119       4.663  -5.155 -10.545  1.00 58.70           C  
ATOM   1407  CE2 TYR A 119       3.762  -3.383  -9.136  1.00 58.70           C  
ATOM   1408  CZ  TYR A 119       3.689  -4.696  -9.635  1.00 58.70           C  
ATOM   1409  OH  TYR A 119       2.672  -5.504  -9.232  1.00 58.70           O  
ATOM   1410  H   TYR A 119       7.326  -0.458  -8.695  1.00 58.70           H  
ATOM   1411  HA  TYR A 119       8.333  -2.995  -9.902  1.00 58.70           H  
ATOM   1412  HB2 TYR A 119       6.389  -1.003 -11.059  1.00 58.70           H  
ATOM   1413  HB3 TYR A 119       7.156  -2.310 -11.948  1.00 58.70           H  
ATOM   1414  HD1 TYR A 119       6.398  -4.612 -11.719  1.00 58.70           H  
ATOM   1415  HD2 TYR A 119       4.903  -1.539  -9.129  1.00 58.70           H  
ATOM   1416  HE1 TYR A 119       4.602  -6.161 -10.933  1.00 58.70           H  
ATOM   1417  HE2 TYR A 119       3.028  -3.038  -8.423  1.00 58.70           H  
ATOM   1418  HH  TYR A 119       1.983  -4.988  -8.806  1.00 58.70           H  
ATOM   1419  N   PRO A 120      10.391  -1.694 -10.676  1.00 51.24           N  
ATOM   1420  CA  PRO A 120      11.478  -1.025 -11.372  1.00 51.24           C  
ATOM   1421  C   PRO A 120      11.117  -0.850 -12.862  1.00 51.24           C  
ATOM   1422  O   PRO A 120      10.480  -1.712 -13.466  1.00 51.24           O  
ATOM   1423  CB  PRO A 120      12.722  -1.885 -11.114  1.00 51.24           C  
ATOM   1424  CG  PRO A 120      12.164  -3.283 -10.844  1.00 51.24           C  
ATOM   1425  CD  PRO A 120      10.795  -3.021 -10.222  1.00 51.24           C  
ATOM   1426  HA  PRO A 120      11.636  -0.040 -10.935  1.00 51.24           H  
ATOM   1427  HB2 PRO A 120      13.405  -1.880 -11.963  1.00 51.24           H  
ATOM   1428  HB3 PRO A 120      13.230  -1.522 -10.220  1.00 51.24           H  
ATOM   1429  HG2 PRO A 120      12.809  -3.855 -10.177  1.00 51.24           H  
ATOM   1430  HG3 PRO A 120      12.034  -3.806 -11.791  1.00 51.24           H  
ATOM   1431  HD2 PRO A 120      10.872  -3.024  -9.134  1.00 51.24           H  
ATOM   1432  HD3 PRO A 120      10.103  -3.794 -10.556  1.00 51.24           H  
ATOM   1433  N   ASP A 121      11.506   0.289 -13.441  1.00 53.13           N  
ATOM   1434  CA  ASP A 121      11.439   0.599 -14.884  1.00 53.13           C  
ATOM   1435  C   ASP A 121      10.070   0.854 -15.536  1.00 53.13           C  
ATOM   1436  O   ASP A 121       9.859   0.537 -16.705  1.00 53.13           O  
ATOM   1437  CB  ASP A 121      12.329  -0.370 -15.688  1.00 53.13           C  
ATOM   1438  CG  ASP A 121      13.789  -0.014 -15.475  1.00 53.13           C  
ATOM   1439  OD1 ASP A 121      14.134   1.138 -15.827  1.00 53.13           O  
ATOM   1440  OD2 ASP A 121      14.522  -0.853 -14.912  1.00 53.13           O1-
ATOM   1441  H   ASP A 121      12.079   0.904 -12.881  1.00 53.13           H  
ATOM   1442  HA  ASP A 121      11.915   1.575 -14.981  1.00 53.13           H  
ATOM   1443  HB2 ASP A 121      12.141  -0.272 -16.757  1.00 53.13           H  
ATOM   1444  HB3 ASP A 121      12.136  -1.406 -15.413  1.00 53.13           H  
ATOM   1445  N   GLY A 122       9.114   1.482 -14.842  1.00 48.64           N  
ATOM   1446  CA  GLY A 122       7.849   1.883 -15.482  1.00 48.64           C  
ATOM   1447  C   GLY A 122       6.989   0.707 -15.965  1.00 48.64           C  
ATOM   1448  O   GLY A 122       5.966   0.921 -16.613  1.00 48.64           O  
ATOM   1449  H   GLY A 122       9.297   1.768 -13.891  1.00 48.64           H  
ATOM   1450  HA2 GLY A 122       8.071   2.511 -16.345  1.00 48.64           H  
ATOM   1451  HA3 GLY A 122       7.264   2.462 -14.767  1.00 48.64           H  
ATOM   1452  N   LYS A 123       7.383  -0.522 -15.608  1.00 50.56           N  
ATOM   1453  CA  LYS A 123       6.706  -1.787 -15.893  1.00 50.56           C  
ATOM   1454  C   LYS A 123       5.671  -2.125 -14.820  1.00 50.56           C  
ATOM   1455  O   LYS A 123       5.622  -3.236 -14.298  1.00 50.56           O  
ATOM   1456  CB  LYS A 123       7.743  -2.910 -16.083  1.00 50.56           C  
ATOM   1457  CG  LYS A 123       8.668  -2.698 -17.294  1.00 50.56           C  
ATOM   1458  CD  LYS A 123       9.313  -4.025 -17.724  1.00 50.56           C  
ATOM   1459  CE  LYS A 123      10.191  -3.825 -18.965  1.00 50.56           C  
ATOM   1460  NZ  LYS A 123      10.692  -5.117 -19.506  1.00 50.56           N1+
ATOM   1461  H   LYS A 123       8.274  -0.583 -15.137  1.00 50.56           H  
ATOM   1462  HA  LYS A 123       6.141  -1.674 -16.818  1.00 50.56           H  
ATOM   1463  HB2 LYS A 123       7.208  -3.850 -16.209  1.00 50.56           H  
ATOM   1464  HB3 LYS A 123       8.352  -3.001 -15.183  1.00 50.56           H  
ATOM   1465  HG2 LYS A 123       9.452  -1.989 -17.029  1.00 50.56           H  
ATOM   1466  HG3 LYS A 123       8.099  -2.290 -18.130  1.00 50.56           H  
ATOM   1467  HD2 LYS A 123       8.531  -4.749 -17.955  1.00 50.56           H  
ATOM   1468  HD3 LYS A 123       9.919  -4.412 -16.904  1.00 50.56           H  
ATOM   1469  HE2 LYS A 123      11.024  -3.177 -18.695  1.00 50.56           H  
ATOM   1470  HE3 LYS A 123       9.602  -3.318 -19.729  1.00 50.56           H  
ATOM   1471  HZ1 LYS A 123      11.123  -5.689 -18.794  1.00 50.56           H  
ATOM   1472  HZ2 LYS A 123      11.341  -4.975 -20.267  1.00 50.56           H  
ATOM   1473  HZ3 LYS A 123       9.958  -5.669 -19.926  1.00 50.56           H  
ATOM   1474  N   GLY A 124       4.874  -1.135 -14.429  1.00 49.88           N  
ATOM   1475  CA  GLY A 124       3.693  -1.398 -13.621  1.00 49.88           C  
ATOM   1476  C   GLY A 124       2.634  -2.156 -14.423  1.00 49.88           C  
ATOM   1477  O   GLY A 124       2.648  -2.091 -15.655  1.00 49.88           O  
ATOM   1478  H   GLY A 124       4.932  -0.255 -14.921  1.00 49.88           H  
ATOM   1479  HA2 GLY A 124       3.249  -0.446 -13.329  1.00 49.88           H  
ATOM   1480  HA3 GLY A 124       3.972  -1.965 -12.733  1.00 49.88           H  
ATOM   1481  N   PRO A 125       1.653  -2.809 -13.774  1.00 47.79           N  
ATOM   1482  CA  PRO A 125       0.541  -3.488 -14.450  1.00 47.79           C  
ATOM   1483  C   PRO A 125      -0.290  -2.611 -15.405  1.00 47.79           C  
ATOM   1484  O   PRO A 125      -1.157  -3.132 -16.095  1.00 47.79           O  
ATOM   1485  CB  PRO A 125      -0.326  -4.081 -13.326  1.00 47.79           C  
ATOM   1486  CG  PRO A 125       0.060  -3.270 -12.097  1.00 47.79           C  
ATOM   1487  CD  PRO A 125       1.547  -3.043 -12.346  1.00 47.79           C  
ATOM   1488  HA  PRO A 125       0.943  -4.307 -15.046  1.00 47.79           H  
ATOM   1489  HB2 PRO A 125      -1.393  -4.004 -13.535  1.00 47.79           H  
ATOM   1490  HB3 PRO A 125      -0.051  -5.124 -13.172  1.00 47.79           H  
ATOM   1491  HG2 PRO A 125      -0.502  -2.337 -12.133  1.00 47.79           H  
ATOM   1492  HG3 PRO A 125      -0.125  -3.812 -11.169  1.00 47.79           H  
ATOM   1493  HD2 PRO A 125       1.942  -2.233 -11.734  1.00 47.79           H  
ATOM   1494  HD3 PRO A 125       2.095  -3.954 -12.103  1.00 47.79           H  
ATOM   1495  N   LEU A 126      -0.032  -1.302 -15.483  1.00 47.80           N  
ATOM   1496  CA  LEU A 126      -0.728  -0.366 -16.367  1.00 47.80           C  
ATOM   1497  C   LEU A 126       0.035  -0.007 -17.652  1.00 47.80           C  
ATOM   1498  O   LEU A 126      -0.401   0.890 -18.370  1.00 47.80           O  
ATOM   1499  CB  LEU A 126      -1.149   0.852 -15.531  1.00 47.80           C  
ATOM   1500  CG  LEU A 126      -2.363   0.501 -14.652  1.00 47.80           C  
ATOM   1501  CD1 LEU A 126      -2.545   1.563 -13.597  1.00 47.80           C  
ATOM   1502  CD2 LEU A 126      -3.653   0.447 -15.466  1.00 47.80           C  
ATOM   1503  H   LEU A 126       0.752  -0.951 -14.951  1.00 47.80           H  
ATOM   1504  HA  LEU A 126      -1.632  -0.851 -16.736  1.00 47.80           H  
ATOM   1505  HB2 LEU A 126      -0.309   1.167 -14.912  1.00 47.80           H  
ATOM   1506  HB3 LEU A 126      -1.416   1.685 -16.180  1.00 47.80           H  
ATOM   1507  HG  LEU A 126      -2.209  -0.451 -14.145  1.00 47.80           H  
ATOM   1508 HD11 LEU A 126      -1.627   1.605 -13.011  1.00 47.80           H  
ATOM   1509 HD12 LEU A 126      -3.372   1.286 -12.942  1.00 47.80           H  
ATOM   1510 HD13 LEU A 126      -2.769   2.515 -14.078  1.00 47.80           H  
ATOM   1511 HD21 LEU A 126      -4.515   0.384 -14.802  1.00 47.80           H  
ATOM   1512 HD22 LEU A 126      -3.658  -0.443 -16.095  1.00 47.80           H  
ATOM   1513 HD23 LEU A 126      -3.731   1.329 -16.102  1.00 47.80           H  
ATOM   1514  N   GLY A 127       1.148  -0.682 -17.970  1.00 39.44           N  
ATOM   1515  CA  GLY A 127       1.957  -0.305 -19.137  1.00 39.44           C  
ATOM   1516  C   GLY A 127       2.744  -1.398 -19.855  1.00 39.44           C  
ATOM   1517  O   GLY A 127       3.394  -1.077 -20.846  1.00 39.44           O  
ATOM   1518  H   GLY A 127       1.501  -1.372 -17.323  1.00 39.44           H  
ATOM   1519  HA2 GLY A 127       2.676   0.449 -18.818  1.00 39.44           H  
ATOM   1520  HA3 GLY A 127       1.316   0.150 -19.892  1.00 39.44           H  
ATOM   1521  N   THR A 128       2.708  -2.660 -19.424  1.00 38.14           N  
ATOM   1522  CA  THR A 128       3.477  -3.726 -20.085  1.00 38.14           C  
ATOM   1523  C   THR A 128       2.587  -4.756 -20.751  1.00 38.14           C  
ATOM   1524  O   THR A 128       1.755  -5.400 -20.113  1.00 38.14           O  
ATOM   1525  CB  THR A 128       4.483  -4.390 -19.145  1.00 38.14           C  
ATOM   1526  CG2 THR A 128       5.683  -3.472 -18.974  1.00 38.14           C  
ATOM   1527  OG1 THR A 128       3.941  -4.620 -17.868  1.00 38.14           O  
ATOM   1528  H   THR A 128       2.201  -2.900 -18.584  1.00 38.14           H  
ATOM   1529  HA  THR A 128       4.077  -3.293 -20.885  1.00 38.14           H  
ATOM   1530  HB  THR A 128       4.822  -5.333 -19.573  1.00 38.14           H  
ATOM   1531  HG1 THR A 128       3.576  -5.508 -17.873  1.00 38.14           H  
ATOM   1532 HG21 THR A 128       6.360  -3.945 -18.262  1.00 38.14           H  
ATOM   1533 HG22 THR A 128       5.360  -2.495 -18.615  1.00 38.14           H  
ATOM   1534 HG23 THR A 128       6.198  -3.358 -19.928  1.00 38.14           H  
ATOM   1535  N   SER A 129       2.801  -4.910 -22.057  1.00 35.28           N  
ATOM   1536  CA  SER A 129       2.333  -6.017 -22.885  1.00 35.28           C  
ATOM   1537  C   SER A 129       2.463  -7.347 -22.137  1.00 35.28           C  
ATOM   1538  O   SER A 129       3.448  -7.573 -21.436  1.00 35.28           O  
ATOM   1539  CB  SER A 129       3.190  -6.053 -24.156  1.00 35.28           C  
ATOM   1540  OG  SER A 129       3.147  -4.795 -24.807  1.00 35.28           O  
ATOM   1541  H   SER A 129       3.448  -4.277 -22.506  1.00 35.28           H  
ATOM   1542  HA  SER A 129       1.290  -5.847 -23.155  1.00 35.28           H  
ATOM   1543  HB2 SER A 129       4.221  -6.282 -23.888  1.00 35.28           H  
ATOM   1544  HB3 SER A 129       2.818  -6.827 -24.829  1.00 35.28           H  
ATOM   1545  HG  SER A 129       3.852  -4.763 -25.458  1.00 35.28           H  
ATOM   1546  N   ALA A 130       1.482  -8.236 -22.302  1.00 35.33           N  
ATOM   1547  CA  ALA A 130       1.267  -9.460 -21.520  1.00 35.33           C  
ATOM   1548  C   ALA A 130       2.379 -10.544 -21.590  1.00 35.33           C  
ATOM   1549  O   ALA A 130       2.122 -11.697 -21.259  1.00 35.33           O  
ATOM   1550  CB  ALA A 130      -0.107 -10.010 -21.937  1.00 35.33           C  
ATOM   1551  H   ALA A 130       0.728  -7.973 -22.921  1.00 35.33           H  
ATOM   1552  HA  ALA A 130       1.204  -9.164 -20.473  1.00 35.33           H  
ATOM   1553  HB1 ALA A 130      -0.375 -10.845 -21.289  1.00 35.33           H  
ATOM   1554  HB2 ALA A 130      -0.075 -10.363 -22.967  1.00 35.33           H  
ATOM   1555  HB3 ALA A 130      -0.870  -9.238 -21.835  1.00 35.33           H  
ATOM   1556  N   GLY A 131       3.599 -10.205 -22.016  1.00 34.40           N  
ATOM   1557  CA  GLY A 131       4.751 -11.108 -22.112  1.00 34.40           C  
ATOM   1558  C   GLY A 131       6.035 -10.611 -21.438  1.00 34.40           C  
ATOM   1559  O   GLY A 131       7.025 -11.336 -21.447  1.00 34.40           O  
ATOM   1560  H   GLY A 131       3.768  -9.223 -22.179  1.00 34.40           H  
ATOM   1561  HA2 GLY A 131       4.974 -11.278 -23.166  1.00 34.40           H  
ATOM   1562  HA3 GLY A 131       4.505 -12.069 -21.662  1.00 34.40           H  
ATOM   1563  N   ASP A 132       6.056  -9.416 -20.843  1.00 35.57           N  
ATOM   1564  CA  ASP A 132       7.206  -8.977 -20.048  1.00 35.57           C  
ATOM   1565  C   ASP A 132       7.140  -9.617 -18.656  1.00 35.57           C  
ATOM   1566  O   ASP A 132       6.214  -9.352 -17.894  1.00 35.57           O  
ATOM   1567  CB  ASP A 132       7.255  -7.446 -19.973  1.00 35.57           C  
ATOM   1568  CG  ASP A 132       8.079  -6.840 -21.107  1.00 35.57           C  
ATOM   1569  OD1 ASP A 132       9.326  -6.935 -21.000  1.00 35.57           O  
ATOM   1570  OD2 ASP A 132       7.501  -6.155 -21.973  1.00 35.57           O1-
ATOM   1571  H   ASP A 132       5.224  -8.844 -20.827  1.00 35.57           H  
ATOM   1572  HA  ASP A 132       8.127  -9.312 -20.525  1.00 35.57           H  
ATOM   1573  HB2 ASP A 132       7.725  -7.153 -19.034  1.00 35.57           H  
ATOM   1574  HB3 ASP A 132       6.244  -7.038 -19.974  1.00 35.57           H  
ATOM   1575  N   SER A 133       8.111 -10.476 -18.329  1.00 35.43           N  
ATOM   1576  CA  SER A 133       8.210 -11.164 -17.037  1.00 35.43           C  
ATOM   1577  C   SER A 133       8.135 -10.173 -15.874  1.00 35.43           C  
ATOM   1578  O   SER A 133       9.096  -9.474 -15.551  1.00 35.43           O  
ATOM   1579  CB  SER A 133       9.511 -11.968 -16.954  1.00 35.43           C  
ATOM   1580  OG  SER A 133       9.494 -13.003 -17.918  1.00 35.43           O  
ATOM   1581  H   SER A 133       8.765 -10.747 -19.049  1.00 35.43           H  
ATOM   1582  HA  SER A 133       7.379 -11.864 -16.953  1.00 35.43           H  
ATOM   1583  HB2 SER A 133       9.601 -12.407 -15.960  1.00 35.43           H  
ATOM   1584  HB3 SER A 133      10.362 -11.311 -17.131  1.00 35.43           H  
ATOM   1585  HG  SER A 133      10.334 -13.467 -17.902  1.00 35.43           H  
ATOM   1586  N   PHE A 134       6.961 -10.118 -15.251  1.00 47.35           N  
ATOM   1587  CA  PHE A 134       6.671  -9.289 -14.094  1.00 47.35           C  
ATOM   1588  C   PHE A 134       7.473  -9.799 -12.897  1.00 47.35           C  
ATOM   1589  O   PHE A 134       7.186 -10.871 -12.365  1.00 47.35           O  
ATOM   1590  CB  PHE A 134       5.162  -9.337 -13.801  1.00 47.35           C  
ATOM   1591  CG  PHE A 134       4.280  -8.715 -14.869  1.00 47.35           C  
ATOM   1592  CD1 PHE A 134       3.930  -7.354 -14.784  1.00 47.35           C  
ATOM   1593  CD2 PHE A 134       3.800  -9.491 -15.942  1.00 47.35           C  
ATOM   1594  CE1 PHE A 134       3.101  -6.776 -15.761  1.00 47.35           C  
ATOM   1595  CE2 PHE A 134       2.988  -8.906 -16.930  1.00 47.35           C  
ATOM   1596  CZ  PHE A 134       2.633  -7.550 -16.839  1.00 47.35           C  
ATOM   1597  H   PHE A 134       6.187 -10.594 -15.692  1.00 47.35           H  
ATOM   1598  HA  PHE A 134       6.955  -8.259 -14.309  1.00 47.35           H  
ATOM   1599  HB2 PHE A 134       4.979  -8.815 -12.861  1.00 47.35           H  
ATOM   1600  HB3 PHE A 134       4.856 -10.373 -13.656  1.00 47.35           H  
ATOM   1601  HD1 PHE A 134       4.303  -6.744 -13.975  1.00 47.35           H  
ATOM   1602  HD2 PHE A 134       4.070 -10.533 -16.027  1.00 47.35           H  
ATOM   1603  HE1 PHE A 134       2.841  -5.730 -15.692  1.00 47.35           H  
ATOM   1604  HE2 PHE A 134       2.647  -9.499 -17.766  1.00 47.35           H  
ATOM   1605  HZ  PHE A 134       2.006  -7.105 -17.597  1.00 47.35           H  
ATOM   1606  N   VAL A 135       8.456  -9.026 -12.441  1.00 42.56           N  
ATOM   1607  CA  VAL A 135       9.116  -9.275 -11.155  1.00 42.56           C  
ATOM   1608  C   VAL A 135       8.571  -8.252 -10.160  1.00 42.56           C  
ATOM   1609  O   VAL A 135       9.050  -7.116 -10.140  1.00 42.56           O  
ATOM   1610  CB  VAL A 135      10.651  -9.266 -11.259  1.00 42.56           C  
ATOM   1611  CG1 VAL A 135      11.269  -9.686  -9.917  1.00 42.56           C  
ATOM   1612  CG2 VAL A 135      11.137 -10.257 -12.326  1.00 42.56           C  
ATOM   1613  H   VAL A 135       8.714  -8.203 -12.967  1.00 42.56           H  
ATOM   1614  HA  VAL A 135       8.866 -10.278 -10.809  1.00 42.56           H  
ATOM   1615  HB  VAL A 135      11.005  -8.269 -11.524  1.00 42.56           H  
ATOM   1616 HG11 VAL A 135      10.995  -8.974  -9.138  1.00 42.56           H  
ATOM   1617 HG12 VAL A 135      12.356  -9.696 -10.001  1.00 42.56           H  
ATOM   1618 HG13 VAL A 135      10.922 -10.679  -9.633  1.00 42.56           H  
ATOM   1619 HG21 VAL A 135      10.793  -9.947 -13.312  1.00 42.56           H  
ATOM   1620 HG22 VAL A 135      12.227 -10.282 -12.341  1.00 42.56           H  
ATOM   1621 HG23 VAL A 135      10.756 -11.256 -12.114  1.00 42.56           H  
ATOM   1622  N   PRO A 136       7.526  -8.588  -9.377  1.00 51.13           N  
ATOM   1623  CA  PRO A 136       7.053  -7.695  -8.331  1.00 51.13           C  
ATOM   1624  C   PRO A 136       8.195  -7.438  -7.344  1.00 51.13           C  
ATOM   1625  O   PRO A 136       8.800  -8.378  -6.826  1.00 51.13           O  
ATOM   1626  CB  PRO A 136       5.849  -8.395  -7.689  1.00 51.13           C  
ATOM   1627  CG  PRO A 136       6.072  -9.875  -8.002  1.00 51.13           C  
ATOM   1628  CD  PRO A 136       6.807  -9.854  -9.338  1.00 51.13           C  
ATOM   1629  HA  PRO A 136       6.734  -6.748  -8.768  1.00 51.13           H  
ATOM   1630  HB2 PRO A 136       5.792  -8.213  -6.616  1.00 51.13           H  
ATOM   1631  HB3 PRO A 136       4.937  -8.057  -8.180  1.00 51.13           H  
ATOM   1632  HG2 PRO A 136       5.132 -10.424  -8.067  1.00 51.13           H  
ATOM   1633  HG3 PRO A 136       6.718 -10.314  -7.241  1.00 51.13           H  
ATOM   1634  HD2 PRO A 136       7.475 -10.713  -9.391  1.00 51.13           H  
ATOM   1635  HD3 PRO A 136       6.086  -9.885 -10.156  1.00 51.13           H  
ATOM   1636  N   GLY A 137       8.491  -6.163  -7.086  1.00 53.03           N  
ATOM   1637  CA  GLY A 137       9.424  -5.784  -6.033  1.00 53.03           C  
ATOM   1638  C   GLY A 137       8.913  -6.182  -4.644  1.00 53.03           C  
ATOM   1639  O   GLY A 137       7.771  -6.635  -4.492  1.00 53.03           O  
ATOM   1640  H   GLY A 137       8.047  -5.424  -7.612  1.00 53.03           H  
ATOM   1641  HA2 GLY A 137      10.378  -6.280  -6.211  1.00 53.03           H  
ATOM   1642  HA3 GLY A 137       9.589  -4.707  -6.055  1.00 53.03           H  
ATOM   1643  N   PRO A 138       9.747  -6.017  -3.603  1.00 58.59           N  
ATOM   1644  CA  PRO A 138       9.384  -6.403  -2.248  1.00 58.59           C  
ATOM   1645  C   PRO A 138       8.089  -5.714  -1.810  1.00 58.59           C  
ATOM   1646  O   PRO A 138       7.870  -4.531  -2.075  1.00 58.59           O  
ATOM   1647  CB  PRO A 138      10.580  -6.019  -1.371  1.00 58.59           C  
ATOM   1648  CG  PRO A 138      11.268  -4.909  -2.168  1.00 58.59           C  
ATOM   1649  CD  PRO A 138      11.024  -5.322  -3.617  1.00 58.59           C  
ATOM   1650  HA  PRO A 138       9.242  -7.483  -2.209  1.00 58.59           H  
ATOM   1651  HB2 PRO A 138      10.276  -5.676  -0.382  1.00 58.59           H  
ATOM   1652  HB3 PRO A 138      11.254  -6.871  -1.286  1.00 58.59           H  
ATOM   1653  HG2 PRO A 138      10.774  -3.957  -1.972  1.00 58.59           H  
ATOM   1654  HG3 PRO A 138      12.332  -4.844  -1.940  1.00 58.59           H  
ATOM   1655  HD2 PRO A 138      11.806  -6.006  -3.947  1.00 58.59           H  
ATOM   1656  HD3 PRO A 138      11.000  -4.439  -4.256  1.00 58.59           H  
ATOM   1657  N   VAL A 139       7.231  -6.470  -1.121  1.00 58.34           N  
ATOM   1658  CA  VAL A 139       6.017  -5.924  -0.516  1.00 58.34           C  
ATOM   1659  C   VAL A 139       6.415  -5.038   0.653  1.00 58.34           C  
ATOM   1660  O   VAL A 139       7.012  -5.495   1.629  1.00 58.34           O  
ATOM   1661  CB  VAL A 139       5.044  -7.024  -0.062  1.00 58.34           C  
ATOM   1662  CG1 VAL A 139       3.830  -6.411   0.646  1.00 58.34           C  
ATOM   1663  CG2 VAL A 139       4.535  -7.827  -1.265  1.00 58.34           C  
ATOM   1664  H   VAL A 139       7.465  -7.439  -0.956  1.00 58.34           H  
ATOM   1665  HA  VAL A 139       5.510  -5.309  -1.259  1.00 58.34           H  
ATOM   1666  HB  VAL A 139       5.547  -7.704   0.624  1.00 58.34           H  
ATOM   1667 HG11 VAL A 139       4.123  -6.007   1.615  1.00 58.34           H  
ATOM   1668 HG12 VAL A 139       3.430  -5.607   0.028  1.00 58.34           H  
ATOM   1669 HG13 VAL A 139       3.067  -7.172   0.807  1.00 58.34           H  
ATOM   1670 HG21 VAL A 139       3.854  -8.609  -0.928  1.00 58.34           H  
ATOM   1671 HG22 VAL A 139       5.369  -8.300  -1.784  1.00 58.34           H  
ATOM   1672 HG23 VAL A 139       4.013  -7.170  -1.961  1.00 58.34           H  
ATOM   1673  N   VAL A 140       6.048  -3.768   0.565  1.00 56.89           N  
ATOM   1674  CA  VAL A 140       6.355  -2.781   1.589  1.00 56.89           C  
ATOM   1675  C   VAL A 140       5.172  -2.629   2.533  1.00 56.89           C  
ATOM   1676  O   VAL A 140       4.023  -2.475   2.106  1.00 56.89           O  
ATOM   1677  CB  VAL A 140       6.797  -1.469   0.942  1.00 56.89           C  
ATOM   1678  CG1 VAL A 140       7.124  -0.453   2.027  1.00 56.89           C  
ATOM   1679  CG2 VAL A 140       8.037  -1.723   0.071  1.00 56.89           C  
ATOM   1680  H   VAL A 140       5.608  -3.455  -0.288  1.00 56.89           H  
ATOM   1681  HA  VAL A 140       7.203  -3.138   2.173  1.00 56.89           H  
ATOM   1682  HB  VAL A 140       5.994  -1.075   0.319  1.00 56.89           H  
ATOM   1683 HG11 VAL A 140       7.358   0.486   1.524  1.00 56.89           H  
ATOM   1684 HG12 VAL A 140       7.974  -0.785   2.623  1.00 56.89           H  
ATOM   1685 HG13 VAL A 140       6.262  -0.261   2.665  1.00 56.89           H  
ATOM   1686 HG21 VAL A 140       8.518  -0.789  -0.216  1.00 56.89           H  
ATOM   1687 HG22 VAL A 140       8.765  -2.326   0.613  1.00 56.89           H  
ATOM   1688 HG23 VAL A 140       7.747  -2.246  -0.840  1.00 56.89           H  
ATOM   1689  N   LYS A 141       5.465  -2.680   3.838  1.00 59.96           N  
ATOM   1690  CA  LYS A 141       4.477  -2.469   4.896  1.00 59.96           C  
ATOM   1691  C   LYS A 141       4.061  -1.007   4.931  1.00 59.96           C  
ATOM   1692  O   LYS A 141       4.890  -0.098   4.947  1.00 59.96           O  
ATOM   1693  CB  LYS A 141       5.004  -2.913   6.267  1.00 59.96           C  
ATOM   1694  CG  LYS A 141       5.126  -4.439   6.362  1.00 59.96           C  
ATOM   1695  CD  LYS A 141       5.551  -4.859   7.775  1.00 59.96           C  
ATOM   1696  CE  LYS A 141       5.680  -6.385   7.842  1.00 59.96           C  
ATOM   1697  NZ  LYS A 141       6.155  -6.841   9.173  1.00 59.96           N1+
ATOM   1698  H   LYS A 141       6.439  -2.760   4.093  1.00 59.96           H  
ATOM   1699  HA  LYS A 141       3.589  -3.053   4.654  1.00 59.96           H  
ATOM   1700  HB2 LYS A 141       4.308  -2.571   7.033  1.00 59.96           H  
ATOM   1701  HB3 LYS A 141       5.972  -2.448   6.455  1.00 59.96           H  
ATOM   1702  HG2 LYS A 141       5.867  -4.790   5.643  1.00 59.96           H  
ATOM   1703  HG3 LYS A 141       4.163  -4.892   6.128  1.00 59.96           H  
ATOM   1704  HD2 LYS A 141       4.805  -4.517   8.492  1.00 59.96           H  
ATOM   1705  HD3 LYS A 141       6.510  -4.396   8.007  1.00 59.96           H  
ATOM   1706  HE2 LYS A 141       6.379  -6.705   7.069  1.00 59.96           H  
ATOM   1707  HE3 LYS A 141       4.711  -6.828   7.613  1.00 59.96           H  
ATOM   1708  HZ1 LYS A 141       6.241  -7.848   9.191  1.00 59.96           H  
ATOM   1709  HZ2 LYS A 141       5.511  -6.562   9.900  1.00 59.96           H  
ATOM   1710  HZ3 LYS A 141       7.063  -6.450   9.376  1.00 59.96           H  
ATOM   1711  N   VAL A 142       2.758  -0.803   4.974  1.00 56.03           N  
ATOM   1712  CA  VAL A 142       2.145   0.515   5.001  1.00 56.03           C  
ATOM   1713  C   VAL A 142       1.574   0.732   6.390  1.00 56.03           C  
ATOM   1714  O   VAL A 142       0.885  -0.132   6.933  1.00 56.03           O  
ATOM   1715  CB  VAL A 142       1.063   0.572   3.937  1.00 56.03           C  
ATOM   1716  CG1 VAL A 142       0.413   1.955   3.865  1.00 56.03           C  
ATOM   1717  CG2 VAL A 142       1.586   0.179   2.548  1.00 56.03           C  
ATOM   1718  H   VAL A 142       2.138  -1.600   4.938  1.00 56.03           H  
ATOM   1719  HA  VAL A 142       2.883   1.287   4.786  1.00 56.03           H  
ATOM   1720  HB  VAL A 142       0.337  -0.176   4.255  1.00 56.03           H  
ATOM   1721 HG11 VAL A 142       0.047   2.256   4.847  1.00 56.03           H  
ATOM   1722 HG12 VAL A 142       1.144   2.693   3.533  1.00 56.03           H  
ATOM   1723 HG13 VAL A 142      -0.402   1.955   3.142  1.00 56.03           H  
ATOM   1724 HG21 VAL A 142       2.496   0.729   2.310  1.00 56.03           H  
ATOM   1725 HG22 VAL A 142       1.825  -0.884   2.525  1.00 56.03           H  
ATOM   1726 HG23 VAL A 142       0.824   0.364   1.791  1.00 56.03           H  
ATOM   1727  N   TYR A 143       1.882   1.885   6.969  1.00 60.78           N  
ATOM   1728  CA  TYR A 143       1.522   2.199   8.344  1.00 60.78           C  
ATOM   1729  C   TYR A 143       0.438   3.278   8.363  1.00 60.78           C  
ATOM   1730  O   TYR A 143       0.503   4.216   7.556  1.00 60.78           O  
ATOM   1731  CB  TYR A 143       2.774   2.605   9.132  1.00 60.78           C  
ATOM   1732  CG  TYR A 143       3.845   1.527   9.168  1.00 60.78           C  
ATOM   1733  CD1 TYR A 143       3.829   0.548  10.181  1.00 60.78           C  
ATOM   1734  CD2 TYR A 143       4.835   1.482   8.167  1.00 60.78           C  
ATOM   1735  CE1 TYR A 143       4.812  -0.462  10.205  1.00 60.78           C  
ATOM   1736  CE2 TYR A 143       5.808   0.464   8.176  1.00 60.78           C  
ATOM   1737  CZ  TYR A 143       5.803  -0.504   9.201  1.00 60.78           C  
ATOM   1738  OH  TYR A 143       6.752  -1.476   9.227  1.00 60.78           O  
ATOM   1739  H   TYR A 143       2.362   2.588   6.424  1.00 60.78           H  
ATOM   1740  HA  TYR A 143       1.129   1.297   8.814  1.00 60.78           H  
ATOM   1741  HB2 TYR A 143       2.481   2.847  10.154  1.00 60.78           H  
ATOM   1742  HB3 TYR A 143       3.193   3.509   8.690  1.00 60.78           H  
ATOM   1743  HD1 TYR A 143       3.065   0.575  10.943  1.00 60.78           H  
ATOM   1744  HD2 TYR A 143       4.834   2.208   7.368  1.00 60.78           H  
ATOM   1745  HE1 TYR A 143       4.801  -1.201  10.993  1.00 60.78           H  
ATOM   1746  HE2 TYR A 143       6.555   0.414   7.398  1.00 60.78           H  
ATOM   1747  HH  TYR A 143       6.749  -1.936  10.070  1.00 60.78           H  
ATOM   1748  N   PRO A 144      -0.543   3.195   9.279  1.00 56.94           N  
ATOM   1749  CA  PRO A 144      -1.421   4.325   9.534  1.00 56.94           C  
ATOM   1750  C   PRO A 144      -0.566   5.514   9.984  1.00 56.94           C  
ATOM   1751  O   PRO A 144       0.322   5.372  10.830  1.00 56.94           O  
ATOM   1752  CB  PRO A 144      -2.415   3.850  10.598  1.00 56.94           C  
ATOM   1753  CG  PRO A 144      -1.665   2.736  11.329  1.00 56.94           C  
ATOM   1754  CD  PRO A 144      -0.768   2.133  10.251  1.00 56.94           C  
ATOM   1755  HA  PRO A 144      -1.964   4.592   8.627  1.00 56.94           H  
ATOM   1756  HB2 PRO A 144      -3.293   3.430  10.107  1.00 56.94           H  
ATOM   1757  HB3 PRO A 144      -2.709   4.653  11.274  1.00 56.94           H  
ATOM   1758  HG2 PRO A 144      -1.046   3.170  12.114  1.00 56.94           H  
ATOM   1759  HG3 PRO A 144      -2.345   1.994  11.747  1.00 56.94           H  
ATOM   1760  HD2 PRO A 144      -1.281   1.302   9.766  1.00 56.94           H  
ATOM   1761  HD3 PRO A 144       0.163   1.790  10.703  1.00 56.94           H  
ATOM   1762  N   ALA A 145      -0.798   6.688   9.393  1.00 50.24           N  
ATOM   1763  CA  ALA A 145      -0.148   7.900   9.873  1.00 50.24           C  
ATOM   1764  C   ALA A 145      -0.662   8.222  11.292  1.00 50.24           C  
ATOM   1765  O   ALA A 145      -1.857   8.034  11.546  1.00 50.24           O  
ATOM   1766  CB  ALA A 145      -0.400   9.045   8.886  1.00 50.24           C  
ATOM   1767  H   ALA A 145      -1.539   6.761   8.711  1.00 50.24           H  
ATOM   1768  HA  ALA A 145       0.924   7.707   9.913  1.00 50.24           H  
ATOM   1769  HB1 ALA A 145      -0.058   8.764   7.890  1.00 50.24           H  
ATOM   1770  HB2 ALA A 145       0.130   9.938   9.218  1.00 50.24           H  
ATOM   1771  HB3 ALA A 145      -1.468   9.260   8.857  1.00 50.24           H  
ATOM   1772  N   PRO A 146       0.197   8.701  12.212  1.00 52.24           N  
ATOM   1773  CA  PRO A 146      -0.268   9.185  13.509  1.00 52.24           C  
ATOM   1774  C   PRO A 146      -1.331  10.275  13.300  1.00 52.24           C  
ATOM   1775  O   PRO A 146      -1.212  11.071  12.362  1.00 52.24           O  
ATOM   1776  CB  PRO A 146       0.981   9.674  14.251  1.00 52.24           C  
ATOM   1777  CG  PRO A 146       1.986   9.964  13.135  1.00 52.24           C  
ATOM   1778  CD  PRO A 146       1.615   8.969  12.038  1.00 52.24           C  
ATOM   1779  HA  PRO A 146      -0.714   8.361  14.066  1.00 52.24           H  
ATOM   1780  HB2 PRO A 146       0.780  10.560  14.852  1.00 52.24           H  
ATOM   1781  HB3 PRO A 146       1.364   8.870  14.880  1.00 52.24           H  
ATOM   1782  HG2 PRO A 146       1.832  10.979  12.769  1.00 52.24           H  
ATOM   1783  HG3 PRO A 146       3.014   9.831  13.472  1.00 52.24           H  
ATOM   1784  HD2 PRO A 146       2.174   8.043  12.172  1.00 52.24           H  
ATOM   1785  HD3 PRO A 146       1.828   9.405  11.061  1.00 52.24           H  
ATOM   1786  N   ARG A 147      -2.392  10.229  14.120  1.00 51.23           N  
ATOM   1787  CA  ARG A 147      -3.498  11.199  14.093  1.00 51.23           C  
ATOM   1788  C   ARG A 147      -3.003  12.614  14.356  1.00 51.23           C  
ATOM   1789  O   ARG A 147      -2.107  12.759  15.214  1.00 51.23           O  
ATOM   1790  CB  ARG A 147      -4.592  10.845  15.113  1.00 51.23           C  
ATOM   1791  CG  ARG A 147      -5.516   9.719  14.638  1.00 51.23           C  
ATOM   1792  CD  ARG A 147      -6.694   9.580  15.612  1.00 51.23           C  
ATOM   1793  NE  ARG A 147      -7.707   8.625  15.124  1.00 51.23           N  
ATOM   1794  CZ  ARG A 147      -8.990   8.621  15.439  1.00 51.23           C  
ATOM   1795  NH1 ARG A 147      -9.505   9.486  16.267  1.00 51.23           N1+
ATOM   1796  NH2 ARG A 147      -9.793   7.738  14.918  1.00 51.23           N  
ATOM   1797  OXT ARG A 147      -3.594  13.495  13.700  1.00 51.23           O1-
ATOM   1798  H   ARG A 147      -2.345   9.599  14.908  1.00 51.23           H  
ATOM   1799  HA  ARG A 147      -3.922  11.242  13.090  1.00 51.23           H  
ATOM   1800  HB2 ARG A 147      -4.135  10.582  16.067  1.00 51.23           H  
ATOM   1801  HB3 ARG A 147      -5.201  11.736  15.270  1.00 51.23           H  
ATOM   1802  HG2 ARG A 147      -4.963   8.781  14.584  1.00 51.23           H  
ATOM   1803  HG3 ARG A 147      -5.900   9.967  13.648  1.00 51.23           H  
ATOM   1804  HD2 ARG A 147      -7.149  10.563  15.733  1.00 51.23           H  
ATOM   1805  HD3 ARG A 147      -6.317   9.250  16.580  1.00 51.23           H  
ATOM   1806  HE  ARG A 147      -7.385   7.922  14.474  1.00 51.23           H  
ATOM   1807 HH11 ARG A 147      -8.898  10.184  16.674  1.00 51.23           H  
ATOM   1808 HH12 ARG A 147     -10.490   9.478  16.488  1.00 51.23           H  
ATOM   1809 HH21 ARG A 147     -10.775   7.748  15.153  1.00 51.23           H  
ATOM   1810 HH22 ARG A 147      -9.440   7.060  14.256  1.00 51.23           H  
END
