# Supplementary material for: The structural landscape and diversity of Pyricularia oryzae MAX effectors revisited
Source: PLoS Pathog. 2024 May 6;20(5):e1012176. doi: 10.1371/journal.ppat.1012176 (PMC11132498; doi:10.1371/journal.ppat.1012176)
Supplement: S1 File — (ZIP) [file ppat.1012176.s018.zip › Supplementary_Data/MAX32.pdb]

ATOM      1  N   GLY A  23     -69.026 -32.752  15.018  1.00 41.58           N  
ATOM      2  CA  GLY A  23     -67.905 -31.808  14.840  1.00 41.58           C  
ATOM      3  C   GLY A  23     -67.506 -31.095  16.153  1.00 41.58           C  
ATOM      4  O   GLY A  23     -68.398 -30.479  16.727  1.00 41.58           O  
ATOM      5  H   GLY A  23     -68.873 -33.476  15.705  1.00 41.58           H  
ATOM      6  HA2 GLY A  23     -67.065 -32.350  14.406  1.00 41.58           H  
ATOM      7  HA3 GLY A  23     -68.182 -31.032  14.127  1.00 41.58           H  
ATOM      8  N   PRO A  24     -66.259 -31.201  16.674  1.00 52.57           N  
ATOM      9  CA  PRO A  24     -65.917 -30.962  18.089  1.00 52.57           C  
ATOM     10  C   PRO A  24     -65.401 -29.536  18.415  1.00 52.57           C  
ATOM     11  O   PRO A  24     -65.242 -28.721  17.507  1.00 52.57           O  
ATOM     12  CB  PRO A  24     -64.843 -32.018  18.424  1.00 52.57           C  
ATOM     13  CG  PRO A  24     -64.451 -32.666  17.102  1.00 52.57           C  
ATOM     14  CD  PRO A  24     -65.068 -31.757  16.049  1.00 52.57           C  
ATOM     15  HA  PRO A  24     -66.798 -31.150  18.701  1.00 52.57           H  
ATOM     16  HB2 PRO A  24     -63.952 -31.559  18.852  1.00 52.57           H  
ATOM     17  HB3 PRO A  24     -65.241 -32.768  19.108  1.00 52.57           H  
ATOM     18  HG2 PRO A  24     -64.896 -33.659  17.034  1.00 52.57           H  
ATOM     19  HG3 PRO A  24     -63.368 -32.725  16.987  1.00 52.57           H  
ATOM     20  HD2 PRO A  24     -64.378 -30.944  15.824  1.00 52.57           H  
ATOM     21  HD3 PRO A  24     -65.256 -32.328  15.140  1.00 52.57           H  
ATOM     22  N   PRO A  25     -65.128 -29.243  19.710  1.00 57.12           N  
ATOM     23  CA  PRO A  25     -64.699 -27.940  20.223  1.00 57.12           C  
ATOM     24  C   PRO A  25     -63.167 -27.784  20.321  1.00 57.12           C  
ATOM     25  O   PRO A  25     -62.446 -28.762  20.483  1.00 57.12           O  
ATOM     26  CB  PRO A  25     -65.331 -27.885  21.621  1.00 57.12           C  
ATOM     27  CG  PRO A  25     -65.195 -29.324  22.117  1.00 57.12           C  
ATOM     28  CD  PRO A  25     -65.321 -30.151  20.842  1.00 57.12           C  
ATOM     29  HA  PRO A  25     -65.102 -27.138  19.604  1.00 57.12           H  
ATOM     30  HB2 PRO A  25     -66.386 -27.629  21.532  1.00 57.12           H  
ATOM     31  HB3 PRO A  25     -64.825 -27.180  22.280  1.00 57.12           H  
ATOM     32  HG2 PRO A  25     -65.973 -29.574  22.838  1.00 57.12           H  
ATOM     33  HG3 PRO A  25     -64.208 -29.472  22.555  1.00 57.12           H  
ATOM     34  HD2 PRO A  25     -66.318 -30.590  20.802  1.00 57.12           H  
ATOM     35  HD3 PRO A  25     -64.563 -30.935  20.858  1.00 57.12           H  
ATOM     36  N   GLY A  26     -62.708 -26.527  20.370  1.00 50.04           N  
ATOM     37  CA  GLY A  26     -61.510 -26.124  21.117  1.00 50.04           C  
ATOM     38  C   GLY A  26     -60.168 -26.125  20.379  1.00 50.04           C  
ATOM     39  O   GLY A  26     -59.673 -27.161  19.950  1.00 50.04           O  
ATOM     40  H   GLY A  26     -63.356 -25.794  20.119  1.00 50.04           H  
ATOM     41  HA2 GLY A  26     -61.681 -25.131  21.531  1.00 50.04           H  
ATOM     42  HA3 GLY A  26     -61.391 -26.802  21.962  1.00 50.04           H  
ATOM     43  N   SER A  27     -59.512 -24.963  20.374  1.00 44.90           N  
ATOM     44  CA  SER A  27     -58.136 -24.820  20.876  1.00 44.90           C  
ATOM     45  C   SER A  27     -57.817 -23.339  21.082  1.00 44.90           C  
ATOM     46  O   SER A  27     -57.590 -22.586  20.141  1.00 44.90           O  
ATOM     47  CB  SER A  27     -57.088 -25.487  19.978  1.00 44.90           C  
ATOM     48  OG  SER A  27     -57.044 -26.860  20.315  1.00 44.90           O  
ATOM     49  H   SER A  27     -60.071 -24.127  20.466  1.00 44.90           H  
ATOM     50  HA  SER A  27     -58.065 -25.308  21.848  1.00 44.90           H  
ATOM     51  HB2 SER A  27     -57.352 -25.360  18.928  1.00 44.90           H  
ATOM     52  HB3 SER A  27     -56.109 -25.042  20.157  1.00 44.90           H  
ATOM     53  HG  SER A  27     -57.910 -27.221  20.113  1.00 44.90           H  
ATOM     54  N   VAL A  28     -57.853 -22.933  22.351  1.00 54.45           N  
ATOM     55  CA  VAL A  28     -57.122 -21.776  22.878  1.00 54.45           C  
ATOM     56  C   VAL A  28     -55.632 -22.012  22.608  1.00 54.45           C  
ATOM     57  O   VAL A  28     -55.115 -23.042  23.036  1.00 54.45           O  
ATOM     58  CB  VAL A  28     -57.412 -21.687  24.401  1.00 54.45           C  
ATOM     59  CG1 VAL A  28     -56.304 -21.067  25.260  1.00 54.45           C  
ATOM     60  CG2 VAL A  28     -58.701 -20.893  24.647  1.00 54.45           C  
ATOM     61  H   VAL A  28     -58.078 -23.640  23.036  1.00 54.45           H  
ATOM     62  HA  VAL A  28     -57.433 -20.860  22.376  1.00 54.45           H  
ATOM     63  HB  VAL A  28     -57.568 -22.694  24.786  1.00 54.45           H  
ATOM     64 HG11 VAL A  28     -56.639 -20.971  26.292  1.00 54.45           H  
ATOM     65 HG12 VAL A  28     -56.039 -20.081  24.877  1.00 54.45           H  
ATOM     66 HG13 VAL A  28     -55.418 -21.703  25.255  1.00 54.45           H  
ATOM     67 HG21 VAL A  28     -59.523 -21.338  24.086  1.00 54.45           H  
ATOM     68 HG22 VAL A  28     -58.568 -19.859  24.329  1.00 54.45           H  
ATOM     69 HG23 VAL A  28     -58.952 -20.911  25.708  1.00 54.45           H  
ATOM     70  N   ASP A  29     -54.942 -21.078  21.943  1.00 46.09           N  
ATOM     71  CA  ASP A  29     -53.480 -20.978  22.069  1.00 46.09           C  
ATOM     72  C   ASP A  29     -53.161 -20.061  23.270  1.00 46.09           C  
ATOM     73  O   ASP A  29     -53.640 -18.922  23.305  1.00 46.09           O  
ATOM     74  CB  ASP A  29     -52.773 -20.514  20.785  1.00 46.09           C  
ATOM     75  CG  ASP A  29     -51.270 -20.881  20.808  1.00 46.09           C  
ATOM     76  OD1 ASP A  29     -50.453 -20.209  21.479  1.00 46.09           O  
ATOM     77  OD2 ASP A  29     -50.870 -21.864  20.149  1.00 46.09           O1-
ATOM     78  H   ASP A  29     -55.426 -20.270  21.578  1.00 46.09           H  
ATOM     79  HA  ASP A  29     -53.094 -21.985  22.230  1.00 46.09           H  
ATOM     80  HB2 ASP A  29     -52.894 -19.438  20.663  1.00 46.09           H  
ATOM     81  HB3 ASP A  29     -53.235 -21.006  19.930  1.00 46.09           H  
ATOM     82  N   PRO A  30     -52.410 -20.545  24.278  1.00 55.54           N  
ATOM     83  CA  PRO A  30     -52.103 -19.822  25.505  1.00 55.54           C  
ATOM     84  C   PRO A  30     -50.631 -19.385  25.539  1.00 55.54           C  
ATOM     85  O   PRO A  30     -49.796 -20.087  26.100  1.00 55.54           O  
ATOM     86  CB  PRO A  30     -52.425 -20.854  26.593  1.00 55.54           C  
ATOM     87  CG  PRO A  30     -51.976 -22.183  25.976  1.00 55.54           C  
ATOM     88  CD  PRO A  30     -52.057 -21.949  24.469  1.00 55.54           C  
ATOM     89  HA  PRO A  30     -52.743 -18.948  25.628  1.00 55.54           H  
ATOM     90  HB2 PRO A  30     -53.503 -20.874  26.752  1.00 55.54           H  
ATOM     91  HB3 PRO A  30     -51.914 -20.646  27.533  1.00 55.54           H  
ATOM     92  HG2 PRO A  30     -52.633 -22.996  26.285  1.00 55.54           H  
ATOM     93  HG3 PRO A  30     -50.948 -22.409  26.260  1.00 55.54           H  
ATOM     94  HD2 PRO A  30     -52.829 -22.616  24.083  1.00 55.54           H  
ATOM     95  HD3 PRO A  30     -51.100 -22.166  23.995  1.00 55.54           H  
ATOM     96  N   ARG A  31     -50.274 -18.227  24.977  1.00 49.21           N  
ATOM     97  CA  ARG A  31     -48.928 -17.622  25.117  1.00 49.21           C  
ATOM     98  C   ARG A  31     -49.082 -16.101  25.038  1.00 49.21           C  
ATOM     99  O   ARG A  31     -49.276 -15.571  23.957  1.00 49.21           O  
ATOM    100  CB  ARG A  31     -48.009 -18.156  23.994  1.00 49.21           C  
ATOM    101  CG  ARG A  31     -47.623 -19.638  24.159  1.00 49.21           C  
ATOM    102  CD  ARG A  31     -46.746 -20.151  23.024  1.00 49.21           C  
ATOM    103  NE  ARG A  31     -47.570 -20.531  21.863  1.00 49.21           N  
ATOM    104  CZ  ARG A  31     -47.178 -21.229  20.821  1.00 49.21           C  
ATOM    105  NH1 ARG A  31     -45.927 -21.579  20.658  1.00 49.21           N1+
ATOM    106  NH2 ARG A  31     -48.049 -21.596  19.931  1.00 49.21           N  
ATOM    107  H   ARG A  31     -50.964 -17.740  24.422  1.00 49.21           H  
ATOM    108  HA  ARG A  31     -48.500 -17.872  26.088  1.00 49.21           H  
ATOM    109  HB2 ARG A  31     -47.093 -17.566  23.988  1.00 49.21           H  
ATOM    110  HB3 ARG A  31     -48.502 -18.022  23.031  1.00 49.21           H  
ATOM    111  HG2 ARG A  31     -48.512 -20.268  24.152  1.00 49.21           H  
ATOM    112  HG3 ARG A  31     -47.096 -19.762  25.105  1.00 49.21           H  
ATOM    113  HD2 ARG A  31     -46.021 -19.386  22.746  1.00 49.21           H  
ATOM    114  HD3 ARG A  31     -46.216 -21.032  23.387  1.00 49.21           H  
ATOM    115  HE  ARG A  31     -48.554 -20.304  21.878  1.00 49.21           H  
ATOM    116 HH11 ARG A  31     -45.255 -21.275  21.348  1.00 49.21           H  
ATOM    117 HH12 ARG A  31     -45.659 -22.109  19.841  1.00 49.21           H  
ATOM    118 HH21 ARG A  31     -49.029 -21.448  20.125  1.00 49.21           H  
ATOM    119 HH22 ARG A  31     -47.816 -22.168  19.132  1.00 49.21           H  
ATOM    120  N   GLY A  32     -49.207 -15.360  26.134  1.00 44.47           N  
ATOM    121  CA  GLY A  32     -48.193 -15.149  27.172  1.00 44.47           C  
ATOM    122  C   GLY A  32     -47.732 -13.680  27.065  1.00 44.47           C  
ATOM    123  O   GLY A  32     -47.565 -13.207  25.940  1.00 44.47           O  
ATOM    124  H   GLY A  32     -49.655 -14.490  25.885  1.00 44.47           H  
ATOM    125  HA2 GLY A  32     -47.332 -15.799  27.019  1.00 44.47           H  
ATOM    126  HA3 GLY A  32     -48.628 -15.347  28.152  1.00 44.47           H  
ATOM    127  N   PRO A  33     -47.603 -12.918  28.165  1.00 58.92           N  
ATOM    128  CA  PRO A  33     -47.238 -11.512  28.092  1.00 58.92           C  
ATOM    129  C   PRO A  33     -45.718 -11.373  27.908  1.00 58.92           C  
ATOM    130  O   PRO A  33     -44.947 -12.211  28.365  1.00 58.92           O  
ATOM    131  CB  PRO A  33     -47.774 -10.913  29.396  1.00 58.92           C  
ATOM    132  CG  PRO A  33     -47.538 -12.046  30.396  1.00 58.92           C  
ATOM    133  CD  PRO A  33     -47.754 -13.314  29.560  1.00 58.92           C  
ATOM    134  HA  PRO A  33     -47.739 -11.033  27.251  1.00 58.92           H  
ATOM    135  HB2 PRO A  33     -47.272  -9.989  29.681  1.00 58.92           H  
ATOM    136  HB3 PRO A  33     -48.845 -10.736  29.297  1.00 58.92           H  
ATOM    137  HG2 PRO A  33     -46.508 -12.011  30.751  1.00 58.92           H  
ATOM    138  HG3 PRO A  33     -48.232 -11.992  31.236  1.00 58.92           H  
ATOM    139  HD2 PRO A  33     -47.019 -14.072  29.831  1.00 58.92           H  
ATOM    140  HD3 PRO A  33     -48.764 -13.688  29.727  1.00 58.92           H  
ATOM    141  N   GLU A  34     -45.315 -10.275  27.274  1.00 49.52           N  
ATOM    142  CA  GLU A  34     -43.950  -9.735  27.273  1.00 49.52           C  
ATOM    143  C   GLU A  34     -42.891 -10.509  26.471  1.00 49.52           C  
ATOM    144  O   GLU A  34     -42.310 -11.505  26.895  1.00 49.52           O  
ATOM    145  CB  GLU A  34     -43.461  -9.416  28.701  1.00 49.52           C  
ATOM    146  CG  GLU A  34     -44.569  -8.836  29.591  1.00 49.52           C  
ATOM    147  CD  GLU A  34     -44.001  -7.986  30.719  1.00 49.52           C  
ATOM    148  OE1 GLU A  34     -43.888  -6.763  30.487  1.00 49.52           O  
ATOM    149  OE2 GLU A  34     -43.691  -8.563  31.784  1.00 49.52           O1-
ATOM    150  H   GLU A  34     -46.043  -9.661  26.938  1.00 49.52           H  
ATOM    151  HA  GLU A  34     -44.033  -8.757  26.799  1.00 49.52           H  
ATOM    152  HB2 GLU A  34     -42.646  -8.697  28.617  1.00 49.52           H  
ATOM    153  HB3 GLU A  34     -43.070 -10.315  29.177  1.00 49.52           H  
ATOM    154  HG2 GLU A  34     -45.143  -9.658  30.019  1.00 49.52           H  
ATOM    155  HG3 GLU A  34     -45.239  -8.221  28.990  1.00 49.52           H  
ATOM    156  N   ARG A  35     -42.495  -9.914  25.345  1.00 46.86           N  
ATOM    157  CA  ARG A  35     -41.072  -9.702  25.083  1.00 46.86           C  
ATOM    158  C   ARG A  35     -40.917  -8.421  24.265  1.00 46.86           C  
ATOM    159  O   ARG A  35     -41.534  -8.324  23.203  1.00 46.86           O  
ATOM    160  CB  ARG A  35     -40.433 -10.934  24.415  1.00 46.86           C  
ATOM    161  CG  ARG A  35     -39.458 -11.618  25.386  1.00 46.86           C  
ATOM    162  CD  ARG A  35     -39.091 -13.024  24.914  1.00 46.86           C  
ATOM    163  NE  ARG A  35     -37.995 -13.578  25.735  1.00 46.86           N  
ATOM    164  CZ  ARG A  35     -36.734 -13.744  25.374  1.00 46.86           C  
ATOM    165  NH1 ARG A  35     -36.309 -13.470  24.172  1.00 46.86           N1+
ATOM    166  NH2 ARG A  35     -35.859 -14.191  26.232  1.00 46.86           N  
ATOM    167  H   ARG A  35     -43.125  -9.246  24.924  1.00 46.86           H  
ATOM    168  HA  ARG A  35     -40.606  -9.559  26.058  1.00 46.86           H  
ATOM    169  HB2 ARG A  35     -41.212 -11.638  24.122  1.00 46.86           H  
ATOM    170  HB3 ARG A  35     -39.889 -10.637  23.518  1.00 46.86           H  
ATOM    171  HG2 ARG A  35     -38.558 -11.008  25.455  1.00 46.86           H  
ATOM    172  HG3 ARG A  35     -39.894 -11.697  26.382  1.00 46.86           H  
ATOM    173  HD2 ARG A  35     -39.971 -13.660  25.010  1.00 46.86           H  
ATOM    174  HD3 ARG A  35     -38.818 -12.989  23.860  1.00 46.86           H  
ATOM    175  HE  ARG A  35     -38.239 -13.811  26.687  1.00 46.86           H  
ATOM    176 HH11 ARG A  35     -35.333 -13.562  23.928  1.00 46.86           H  
ATOM    177 HH12 ARG A  35     -36.961 -13.085  23.503  1.00 46.86           H  
ATOM    178 HH21 ARG A  35     -36.142 -14.391  27.180  1.00 46.86           H  
ATOM    179 HH22 ARG A  35     -34.892 -14.297  25.960  1.00 46.86           H  
ATOM    180  N   PRO A  36     -40.150  -7.428  24.748  1.00 47.72           N  
ATOM    181  CA  PRO A  36     -39.826  -6.261  23.945  1.00 47.72           C  
ATOM    182  C   PRO A  36     -39.161  -6.748  22.661  1.00 47.72           C  
ATOM    183  O   PRO A  36     -38.324  -7.658  22.701  1.00 47.72           O  
ATOM    184  CB  PRO A  36     -38.901  -5.394  24.809  1.00 47.72           C  
ATOM    185  CG  PRO A  36     -38.286  -6.384  25.797  1.00 47.72           C  
ATOM    186  CD  PRO A  36     -39.376  -7.433  25.979  1.00 47.72           C  
ATOM    187  HA  PRO A  36     -40.732  -5.706  23.703  1.00 47.72           H  
ATOM    188  HB2 PRO A  36     -38.139  -4.887  24.217  1.00 47.72           H  
ATOM    189  HB3 PRO A  36     -39.500  -4.666  25.356  1.00 47.72           H  
ATOM    190  HG2 PRO A  36     -37.407  -6.846  25.347  1.00 47.72           H  
ATOM    191  HG3 PRO A  36     -38.025  -5.905  26.740  1.00 47.72           H  
ATOM    192  HD2 PRO A  36     -40.020  -7.158  26.814  1.00 47.72           H  
ATOM    193  HD3 PRO A  36     -38.905  -8.398  26.164  1.00 47.72           H  
ATOM    194  N   VAL A  37     -39.553  -6.156  21.530  1.00 49.06           N  
ATOM    195  CA  VAL A  37     -38.780  -6.238  20.292  1.00 49.06           C  
ATOM    196  C   VAL A  37     -37.360  -5.881  20.692  1.00 49.06           C  
ATOM    197  O   VAL A  37     -37.083  -4.749  21.083  1.00 49.06           O  
ATOM    198  CB  VAL A  37     -39.321  -5.271  19.220  1.00 49.06           C  
ATOM    199  CG1 VAL A  37     -38.461  -5.283  17.950  1.00 49.06           C  
ATOM    200  CG2 VAL A  37     -40.752  -5.663  18.829  1.00 49.06           C  
ATOM    201  H   VAL A  37     -40.280  -5.457  21.584  1.00 49.06           H  
ATOM    202  HA  VAL A  37     -38.808  -7.257  19.904  1.00 49.06           H  
ATOM    203  HB  VAL A  37     -39.340  -4.257  19.620  1.00 49.06           H  
ATOM    204 HG11 VAL A  37     -37.454  -4.929  18.172  1.00 49.06           H  
ATOM    205 HG12 VAL A  37     -38.893  -4.615  17.205  1.00 49.06           H  
ATOM    206 HG13 VAL A  37     -38.403  -6.291  17.539  1.00 49.06           H  
ATOM    207 HG21 VAL A  37     -40.773  -6.687  18.456  1.00 49.06           H  
ATOM    208 HG22 VAL A  37     -41.117  -4.993  18.051  1.00 49.06           H  
ATOM    209 HG23 VAL A  37     -41.418  -5.581  19.688  1.00 49.06           H  
ATOM    210  N   SER A  38     -36.497  -6.893  20.727  1.00 44.53           N  
ATOM    211  CA  SER A  38     -35.093  -6.675  21.013  1.00 44.53           C  
ATOM    212  C   SER A  38     -34.622  -5.711  19.933  1.00 44.53           C  
ATOM    213  O   SER A  38     -34.836  -6.015  18.755  1.00 44.53           O  
ATOM    214  CB  SER A  38     -34.329  -8.000  20.967  1.00 44.53           C  
ATOM    215  OG  SER A  38     -34.905  -8.887  21.914  1.00 44.53           O  
ATOM    216  H   SER A  38     -36.801  -7.805  20.419  1.00 44.53           H  
ATOM    217  HA  SER A  38     -34.993  -6.237  22.006  1.00 44.53           H  
ATOM    218  HB2 SER A  38     -34.401  -8.433  19.970  1.00 44.53           H  
ATOM    219  HB3 SER A  38     -33.280  -7.829  21.209  1.00 44.53           H  
ATOM    220  HG  SER A  38     -35.749  -8.515  22.179  1.00 44.53           H  
ATOM    221  N   PRO A  39     -34.055  -4.544  20.281  1.00 47.72           N  
ATOM    222  CA  PRO A  39     -33.329  -3.776  19.296  1.00 47.72           C  
ATOM    223  C   PRO A  39     -32.201  -4.701  18.862  1.00 47.72           C  
ATOM    224  O   PRO A  39     -31.287  -4.987  19.634  1.00 47.72           O  
ATOM    225  CB  PRO A  39     -32.871  -2.500  20.006  1.00 47.72           C  
ATOM    226  CG  PRO A  39     -32.802  -2.902  21.479  1.00 47.72           C  
ATOM    227  CD  PRO A  39     -33.847  -4.008  21.618  1.00 47.72           C  
ATOM    228  HA  PRO A  39     -33.962  -3.524  18.446  1.00 47.72           H  
ATOM    229  HB2 PRO A  39     -31.909  -2.146  19.635  1.00 47.72           H  
ATOM    230  HB3 PRO A  39     -33.631  -1.728  19.879  1.00 47.72           H  
ATOM    231  HG2 PRO A  39     -31.814  -3.306  21.700  1.00 47.72           H  
ATOM    232  HG3 PRO A  39     -33.019  -2.059  22.136  1.00 47.72           H  
ATOM    233  HD2 PRO A  39     -34.783  -3.587  21.986  1.00 47.72           H  
ATOM    234  HD3 PRO A  39     -33.477  -4.769  22.304  1.00 47.72           H  
ATOM    235  N   GLY A  40     -32.338  -5.269  17.666  1.00 42.37           N  
ATOM    236  CA  GLY A  40     -31.234  -5.908  16.983  1.00 42.37           C  
ATOM    237  C   GLY A  40     -30.176  -4.835  16.819  1.00 42.37           C  
ATOM    238  O   GLY A  40     -30.251  -4.007  15.918  1.00 42.37           O  
ATOM    239  H   GLY A  40     -33.188  -5.100  17.149  1.00 42.37           H  
ATOM    240  HA2 GLY A  40     -30.843  -6.740  17.568  1.00 42.37           H  
ATOM    241  HA3 GLY A  40     -31.543  -6.258  15.998  1.00 42.37           H  
ATOM    242  N   THR A  41     -29.247  -4.794  17.765  1.00 50.87           N  
ATOM    243  CA  THR A  41     -27.953  -4.157  17.605  1.00 50.87           C  
ATOM    244  C   THR A  41     -27.356  -4.660  16.291  1.00 50.87           C  
ATOM    245  O   THR A  41     -27.509  -5.843  15.981  1.00 50.87           O  
ATOM    246  CB  THR A  41     -27.057  -4.548  18.794  1.00 50.87           C  
ATOM    247  CG2 THR A  41     -25.806  -3.684  18.911  1.00 50.87           C  
ATOM    248  OG1 THR A  41     -27.764  -4.411  20.011  1.00 50.87           O  
ATOM    249  H   THR A  41     -29.379  -5.371  18.583  1.00 50.87           H  
ATOM    250  HA  THR A  41     -28.081  -3.076  17.564  1.00 50.87           H  
ATOM    251  HB  THR A  41     -26.758  -5.591  18.692  1.00 50.87           H  
ATOM    252  HG1 THR A  41     -28.138  -3.527  20.042  1.00 50.87           H  
ATOM    253 HG21 THR A  41     -25.163  -3.841  18.044  1.00 50.87           H  
ATOM    254 HG22 THR A  41     -25.251  -3.969  19.804  1.00 50.87           H  
ATOM    255 HG23 THR A  41     -26.076  -2.630  18.975  1.00 50.87           H  
ATOM    256  N   LEU A  42     -26.653  -3.769  15.584  1.00 49.45           N  
ATOM    257  CA  LEU A  42     -25.942  -3.959  14.306  1.00 49.45           C  
ATOM    258  C   LEU A  42     -26.680  -3.458  13.050  1.00 49.45           C  
ATOM    259  O   LEU A  42     -26.837  -4.154  12.054  1.00 49.45           O  
ATOM    260  CB  LEU A  42     -25.313  -5.359  14.147  1.00 49.45           C  
ATOM    261  CG  LEU A  42     -24.456  -5.852  15.330  1.00 49.45           C  
ATOM    262  CD1 LEU A  42     -24.088  -7.317  15.110  1.00 49.45           C  
ATOM    263  CD2 LEU A  42     -23.185  -5.025  15.505  1.00 49.45           C  
ATOM    264  H   LEU A  42     -26.597  -2.839  15.974  1.00 49.45           H  
ATOM    265  HA  LEU A  42     -25.084  -3.289  14.360  1.00 49.45           H  
ATOM    266  HB2 LEU A  42     -24.682  -5.345  13.258  1.00 49.45           H  
ATOM    267  HB3 LEU A  42     -26.108  -6.079  13.949  1.00 49.45           H  
ATOM    268  HG  LEU A  42     -25.006  -5.801  16.270  1.00 49.45           H  
ATOM    269 HD11 LEU A  42     -23.489  -7.677  15.947  1.00 49.45           H  
ATOM    270 HD12 LEU A  42     -23.514  -7.412  14.189  1.00 49.45           H  
ATOM    271 HD13 LEU A  42     -24.998  -7.913  15.036  1.00 49.45           H  
ATOM    272 HD21 LEU A  42     -22.611  -5.031  14.578  1.00 49.45           H  
ATOM    273 HD22 LEU A  42     -23.433  -3.993  15.754  1.00 49.45           H  
ATOM    274 HD23 LEU A  42     -22.571  -5.442  16.303  1.00 49.45           H  
ATOM    275  N   ALA A  43     -27.061  -2.188  13.068  1.00 43.97           N  
ATOM    276  CA  ALA A  43     -26.374  -1.253  12.180  1.00 43.97           C  
ATOM    277  C   ALA A  43     -25.791  -0.192  13.125  1.00 43.97           C  
ATOM    278  O   ALA A  43     -26.500   0.693  13.588  1.00 43.97           O  
ATOM    279  CB  ALA A  43     -27.348  -0.717  11.124  1.00 43.97           C  
ATOM    280  H   ALA A  43     -27.250  -1.788  13.975  1.00 43.97           H  
ATOM    281  HA  ALA A  43     -25.558  -1.755  11.661  1.00 43.97           H  
ATOM    282  HB1 ALA A  43     -27.707  -1.540  10.506  1.00 43.97           H  
ATOM    283  HB2 ALA A  43     -26.830   0.007  10.495  1.00 43.97           H  
ATOM    284  HB3 ALA A  43     -28.194  -0.229  11.608  1.00 43.97           H  
ATOM    285  N   GLU A  44     -24.632  -0.450  13.740  1.00 52.24           N  
ATOM    286  CA  GLU A  44     -23.375   0.062  13.176  1.00 52.24           C  
ATOM    287  C   GLU A  44     -23.631   1.460  12.621  1.00 52.24           C  
ATOM    288  O   GLU A  44     -24.051   1.606  11.481  1.00 52.24           O  
ATOM    289  CB  GLU A  44     -22.720  -0.896  12.157  1.00 52.24           C  
ATOM    290  CG  GLU A  44     -21.591  -1.701  12.810  1.00 52.24           C  
ATOM    291  CD  GLU A  44     -21.175  -2.893  11.940  1.00 52.24           C  
ATOM    292  OE1 GLU A  44     -20.475  -2.677  10.925  1.00 52.24           O  
ATOM    293  OE2 GLU A  44     -21.578  -4.022  12.306  1.00 52.24           O1-
ATOM    294  H   GLU A  44     -24.686  -0.218  14.721  1.00 52.24           H  
ATOM    295  HA  GLU A  44     -22.661   0.198  13.988  1.00 52.24           H  
ATOM    296  HB2 GLU A  44     -22.289  -0.330  11.331  1.00 52.24           H  
ATOM    297  HB3 GLU A  44     -23.463  -1.580  11.746  1.00 52.24           H  
ATOM    298  HG2 GLU A  44     -20.739  -1.045  12.988  1.00 52.24           H  
ATOM    299  HG3 GLU A  44     -21.935  -2.065  13.778  1.00 52.24           H  
ATOM    300  N   ASP A  45     -23.584   2.456  13.504  1.00 44.23           N  
ATOM    301  CA  ASP A  45     -22.667   3.600  13.439  1.00 44.23           C  
ATOM    302  C   ASP A  45     -21.994   3.862  12.068  1.00 44.23           C  
ATOM    303  O   ASP A  45     -20.797   4.104  11.971  1.00 44.23           O  
ATOM    304  CB  ASP A  45     -21.662   3.448  14.604  1.00 44.23           C  
ATOM    305  CG  ASP A  45     -21.588   4.714  15.455  1.00 44.23           C  
ATOM    306  OD1 ASP A  45     -20.690   5.545  15.200  1.00 44.23           O  
ATOM    307  OD2 ASP A  45     -22.435   4.819  16.369  1.00 44.23           O1-
ATOM    308  H   ASP A  45     -23.738   2.181  14.464  1.00 44.23           H  
ATOM    309  HA  ASP A  45     -23.269   4.485  13.645  1.00 44.23           H  
ATOM    310  HB2 ASP A  45     -20.671   3.176  14.243  1.00 44.23           H  
ATOM    311  HB3 ASP A  45     -21.972   2.634  15.260  1.00 44.23           H  
ATOM    312  N   ALA A  46     -22.754   3.828  10.973  1.00 51.40           N  
ATOM    313  CA  ALA A  46     -22.290   4.114   9.616  1.00 51.40           C  
ATOM    314  C   ALA A  46     -22.082   5.623   9.384  1.00 51.40           C  
ATOM    315  O   ALA A  46     -21.843   6.049   8.257  1.00 51.40           O  
ATOM    316  CB  ALA A  46     -23.263   3.479   8.615  1.00 51.40           C  
ATOM    317  H   ALA A  46     -23.679   3.435  11.075  1.00 51.40           H  
ATOM    318  HA  ALA A  46     -21.316   3.643   9.484  1.00 51.40           H  
ATOM    319  HB1 ALA A  46     -23.349   2.410   8.813  1.00 51.40           H  
ATOM    320  HB2 ALA A  46     -22.891   3.624   7.600  1.00 51.40           H  
ATOM    321  HB3 ALA A  46     -24.244   3.946   8.707  1.00 51.40           H  
ATOM    322  N   ASP A  47     -22.174   6.410  10.457  1.00 49.00           N  
ATOM    323  CA  ASP A  47     -21.794   7.818  10.533  1.00 49.00           C  
ATOM    324  C   ASP A  47     -20.687   8.052  11.580  1.00 49.00           C  
ATOM    325  O   ASP A  47     -20.363   9.186  11.910  1.00 49.00           O  
ATOM    326  CB  ASP A  47     -23.039   8.679  10.784  1.00 49.00           C  
ATOM    327  CG  ASP A  47     -22.829  10.130  10.332  1.00 49.00           C  
ATOM    328  OD1 ASP A  47     -22.770  11.026  11.203  1.00 49.00           O  
ATOM    329  OD2 ASP A  47     -22.810  10.344   9.097  1.00 49.00           O1-
ATOM    330  H   ASP A  47     -22.398   5.960  11.333  1.00 49.00           H  
ATOM    331  HA  ASP A  47     -21.379   8.117   9.571  1.00 49.00           H  
ATOM    332  HB2 ASP A  47     -23.877   8.271  10.218  1.00 49.00           H  
ATOM    333  HB3 ASP A  47     -23.302   8.642  11.841  1.00 49.00           H  
ATOM    334  N   SER A  48     -20.029   7.003  12.094  1.00 46.87           N  
ATOM    335  CA  SER A  48     -18.657   7.217  12.551  1.00 46.87           C  
ATOM    336  C   SER A  48     -17.850   7.540  11.296  1.00 46.87           C  
ATOM    337  O   SER A  48     -17.877   6.730  10.363  1.00 46.87           O  
ATOM    338  CB  SER A  48     -18.077   6.001  13.276  1.00 46.87           C  
ATOM    339  OG  SER A  48     -18.225   6.168  14.670  1.00 46.87           O  
ATOM    340  H   SER A  48     -20.313   6.062  11.862  1.00 46.87           H  
ATOM    341  HA  SER A  48     -18.645   8.060  13.242  1.00 46.87           H  
ATOM    342  HB2 SER A  48     -17.013   5.926  13.054  1.00 46.87           H  
ATOM    343  HB3 SER A  48     -18.569   5.086  12.946  1.00 46.87           H  
ATOM    344  HG  SER A  48     -19.147   6.000  14.878  1.00 46.87           H  
ATOM    345  N   PRO A  49     -17.141   8.685  11.216  1.00 51.80           N  
ATOM    346  CA  PRO A  49     -16.246   8.947  10.103  1.00 51.80           C  
ATOM    347  C   PRO A  49     -15.218   7.828  10.144  1.00 51.80           C  
ATOM    348  O   PRO A  49     -14.328   7.815  10.994  1.00 51.80           O  
ATOM    349  CB  PRO A  49     -15.650  10.337  10.352  1.00 51.80           C  
ATOM    350  CG  PRO A  49     -15.733  10.495  11.870  1.00 51.80           C  
ATOM    351  CD  PRO A  49     -16.988   9.704  12.243  1.00 51.80           C  
ATOM    352  HA  PRO A  49     -16.789   8.932   9.158  1.00 51.80           H  
ATOM    353  HB2 PRO A  49     -16.281  11.089   9.878  1.00 51.80           H  
ATOM    354  HB3 PRO A  49     -14.625  10.420   9.991  1.00 51.80           H  
ATOM    355  HG2 PRO A  49     -15.817  11.541  12.162  1.00 51.80           H  
ATOM    356  HG3 PRO A  49     -14.859  10.042  12.339  1.00 51.80           H  
ATOM    357  HD2 PRO A  49     -17.859  10.359  12.228  1.00 51.80           H  
ATOM    358  HD3 PRO A  49     -16.866   9.264  13.233  1.00 51.80           H  
ATOM    359  N   ALA A  50     -15.414   6.809   9.311  1.00 59.70           N  
ATOM    360  CA  ALA A  50     -14.552   5.655   9.291  1.00 59.70           C  
ATOM    361  C   ALA A  50     -13.202   6.179   8.819  1.00 59.70           C  
ATOM    362  O   ALA A  50     -13.012   6.449   7.633  1.00 59.70           O  
ATOM    363  CB  ALA A  50     -15.175   4.577   8.409  1.00 59.70           C  
ATOM    364  H   ALA A  50     -16.292   6.772   8.813  1.00 59.70           H  
ATOM    365  HA  ALA A  50     -14.459   5.261  10.303  1.00 59.70           H  
ATOM    366  HB1 ALA A  50     -16.174   4.342   8.776  1.00 59.70           H  
ATOM    367  HB2 ALA A  50     -14.563   3.677   8.474  1.00 59.70           H  
ATOM    368  HB3 ALA A  50     -15.249   4.928   7.379  1.00 59.70           H  
ATOM    369  N   ARG A  51     -12.331   6.451   9.797  1.00 67.24           N  
ATOM    370  CA  ARG A  51     -11.131   7.266   9.629  1.00 67.24           C  
ATOM    371  C   ARG A  51     -10.361   6.718   8.435  1.00 67.24           C  
ATOM    372  O   ARG A  51      -9.962   5.546   8.476  1.00 67.24           O  
ATOM    373  CB  ARG A  51     -10.283   7.237  10.900  1.00 67.24           C  
ATOM    374  CG  ARG A  51     -11.050   7.739  12.133  1.00 67.24           C  
ATOM    375  CD  ARG A  51     -10.080   7.715  13.313  1.00 67.24           C  
ATOM    376  NE  ARG A  51     -10.630   8.345  14.529  1.00 67.24           N  
ATOM    377  CZ  ARG A  51     -10.032   9.283  15.240  1.00 67.24           C  
ATOM    378  NH1 ARG A  51      -8.956   9.874  14.810  1.00 67.24           N1+
ATOM    379  NH2 ARG A  51     -10.515   9.641  16.397  1.00 67.24           N  
ATOM    380  H   ARG A  51     -12.707   6.378  10.731  1.00 67.24           H  
ATOM    381  HA  ARG A  51     -11.435   8.298   9.454  1.00 67.24           H  
ATOM    382  HB2 ARG A  51      -9.943   6.218  11.084  1.00 67.24           H  
ATOM    383  HB3 ARG A  51      -9.408   7.868  10.741  1.00 67.24           H  
ATOM    384  HG2 ARG A  51     -11.440   8.742  11.956  1.00 67.24           H  
ATOM    385  HG3 ARG A  51     -11.889   7.080  12.355  1.00 67.24           H  
ATOM    386  HD2 ARG A  51      -9.149   8.193  13.007  1.00 67.24           H  
ATOM    387  HD3 ARG A  51      -9.858   6.672  13.539  1.00 67.24           H  
ATOM    388  HE  ARG A  51     -11.564   8.074  14.801  1.00 67.24           H  
ATOM    389 HH11 ARG A  51      -8.588  10.685  15.287  1.00 67.24           H  
ATOM    390 HH12 ARG A  51      -8.955   9.953  13.803  1.00 67.24           H  
ATOM    391 HH21 ARG A  51     -10.107  10.439  16.864  1.00 67.24           H  
ATOM    392 HH22 ARG A  51     -11.409   9.280  16.696  1.00 67.24           H  
ATOM    393  N   PRO A  52     -10.235   7.486   7.341  1.00 83.40           N  
ATOM    394  CA  PRO A  52      -9.773   6.903   6.102  1.00 83.40           C  
ATOM    395  C   PRO A  52      -8.264   6.667   6.190  1.00 83.40           C  
ATOM    396  O   PRO A  52      -7.470   7.594   6.355  1.00 83.40           O  
ATOM    397  CB  PRO A  52     -10.227   7.856   4.995  1.00 83.40           C  
ATOM    398  CG  PRO A  52     -10.391   9.205   5.695  1.00 83.40           C  
ATOM    399  CD  PRO A  52     -10.752   8.834   7.132  1.00 83.40           C  
ATOM    400  HA  PRO A  52     -10.272   5.946   5.947  1.00 83.40           H  
ATOM    401  HB2 PRO A  52      -9.501   7.906   4.184  1.00 83.40           H  
ATOM    402  HB3 PRO A  52     -11.195   7.528   4.617  1.00 83.40           H  
ATOM    403  HG2 PRO A  52      -9.443   9.741   5.682  1.00 83.40           H  
ATOM    404  HG3 PRO A  52     -11.172   9.807   5.230  1.00 83.40           H  
ATOM    405  HD2 PRO A  52     -11.836   8.830   7.243  1.00 83.40           H  
ATOM    406  HD3 PRO A  52     -10.304   9.541   7.830  1.00 83.40           H  
ATOM    407  N   CYS A  53      -7.857   5.410   6.056  1.00 87.78           N  
ATOM    408  CA  CYS A  53      -6.504   5.051   5.675  1.00 87.78           C  
ATOM    409  C   CYS A  53      -6.321   5.374   4.191  1.00 87.78           C  
ATOM    410  O   CYS A  53      -7.099   4.928   3.343  1.00 87.78           O  
ATOM    411  CB  CYS A  53      -6.250   3.554   5.886  1.00 87.78           C  
ATOM    412  SG  CYS A  53      -6.464   2.855   7.541  1.00 87.78           S  
ATOM    413  H   CYS A  53      -8.568   4.701   5.948  1.00 87.78           H  
ATOM    414  HA  CYS A  53      -5.794   5.622   6.272  1.00 87.78           H  
ATOM    415  HB2 CYS A  53      -5.230   3.337   5.568  1.00 87.78           H  
ATOM    416  HB3 CYS A  53      -6.922   3.008   5.224  1.00 87.78           H  
ATOM    417  N   LYS A  54      -5.252   6.093   3.856  1.00 88.91           N  
ATOM    418  CA  LYS A  54      -4.809   6.248   2.473  1.00 88.91           C  
ATOM    419  C   LYS A  54      -3.699   5.262   2.184  1.00 88.91           C  
ATOM    420  O   LYS A  54      -2.718   5.226   2.917  1.00 88.91           O  
ATOM    421  CB  LYS A  54      -4.379   7.690   2.217  1.00 88.91           C  
ATOM    422  CG  LYS A  54      -4.209   7.935   0.716  1.00 88.91           C  
ATOM    423  CD  LYS A  54      -3.766   9.372   0.470  1.00 88.91           C  
ATOM    424  CE  LYS A  54      -3.819   9.650  -1.022  1.00 88.91           C  
ATOM    425  NZ  LYS A  54      -3.524  11.054  -1.385  1.00 88.91           N1+
ATOM    426  H   LYS A  54      -4.648   6.419   4.597  1.00 88.91           H  
ATOM    427  HA  LYS A  54      -5.634   6.011   1.802  1.00 88.91           H  
ATOM    428  HB2 LYS A  54      -5.163   8.356   2.580  1.00 88.91           H  
ATOM    429  HB3 LYS A  54      -3.452   7.904   2.748  1.00 88.91           H  
ATOM    430  HG2 LYS A  54      -5.160   7.754   0.214  1.00 88.91           H  
ATOM    431  HG3 LYS A  54      -3.459   7.259   0.306  1.00 88.91           H  
ATOM    432  HD2 LYS A  54      -4.407  10.067   1.012  1.00 88.91           H  
ATOM    433  HD3 LYS A  54      -2.727   9.445   0.792  1.00 88.91           H  
ATOM    434  HE2 LYS A  54      -4.811   9.396  -1.396  1.00 88.91           H  
ATOM    435  HE3 LYS A  54      -3.121   8.989  -1.535  1.00 88.91           H  
ATOM    436  HZ1 LYS A  54      -4.200  11.698  -1.001  1.00 88.91           H  
ATOM    437  HZ2 LYS A  54      -3.653  11.077  -2.387  1.00 88.91           H  
ATOM    438  HZ3 LYS A  54      -2.565  11.308  -1.196  1.00 88.91           H  
ATOM    439  N   VAL A  55      -3.842   4.504   1.106  1.00 88.53           N  
ATOM    440  CA  VAL A  55      -2.825   3.596   0.574  1.00 88.53           C  
ATOM    441  C   VAL A  55      -2.300   4.183  -0.731  1.00 88.53           C  
ATOM    442  O   VAL A  55      -3.063   4.694  -1.548  1.00 88.53           O  
ATOM    443  CB  VAL A  55      -3.391   2.180   0.373  1.00 88.53           C  
ATOM    444  CG1 VAL A  55      -2.303   1.192  -0.072  1.00 88.53           C  
ATOM    445  CG2 VAL A  55      -4.026   1.631   1.652  1.00 88.53           C  
ATOM    446  H   VAL A  55      -4.687   4.619   0.565  1.00 88.53           H  
ATOM    447  HA  VAL A  55      -1.997   3.526   1.279  1.00 88.53           H  
ATOM    448  HB  VAL A  55      -4.174   2.221  -0.384  1.00 88.53           H  
ATOM    449 HG11 VAL A  55      -1.500   1.159   0.664  1.00 88.53           H  
ATOM    450 HG12 VAL A  55      -1.895   1.484  -1.040  1.00 88.53           H  
ATOM    451 HG13 VAL A  55      -2.730   0.195  -0.178  1.00 88.53           H  
ATOM    452 HG21 VAL A  55      -4.873   2.247   1.955  1.00 88.53           H  
ATOM    453 HG22 VAL A  55      -3.288   1.605   2.454  1.00 88.53           H  
ATOM    454 HG23 VAL A  55      -4.396   0.622   1.471  1.00 88.53           H  
ATOM    455  N   THR A  56      -0.990   4.147  -0.931  1.00 89.16           N  
ATOM    456  CA  THR A  56      -0.325   4.645  -2.135  1.00 89.16           C  
ATOM    457  C   THR A  56       0.695   3.623  -2.606  1.00 89.16           C  
ATOM    458  O   THR A  56       1.587   3.227  -1.851  1.00 89.16           O  
ATOM    459  CB  THR A  56       0.334   6.009  -1.884  1.00 89.16           C  
ATOM    460  CG2 THR A  56       0.906   6.613  -3.165  1.00 89.16           C  
ATOM    461  OG1 THR A  56      -0.636   6.913  -1.395  1.00 89.16           O  
ATOM    462  H   THR A  56      -0.408   3.755  -0.204  1.00 89.16           H  
ATOM    463  HA  THR A  56      -1.057   4.772  -2.932  1.00 89.16           H  
ATOM    464  HB  THR A  56       1.129   5.908  -1.146  1.00 89.16           H  
ATOM    465  HG1 THR A  56      -1.489   6.529  -1.610  1.00 89.16           H  
ATOM    466 HG21 THR A  56       1.702   5.983  -3.563  1.00 89.16           H  
ATOM    467 HG22 THR A  56       0.116   6.711  -3.909  1.00 89.16           H  
ATOM    468 HG23 THR A  56       1.316   7.600  -2.950  1.00 89.16           H  
ATOM    469  N   ILE A  57       0.563   3.216  -3.865  1.00 88.01           N  
ATOM    470  CA  ILE A  57       1.494   2.328  -4.553  1.00 88.01           C  
ATOM    471  C   ILE A  57       2.394   3.203  -5.417  1.00 88.01           C  
ATOM    472  O   ILE A  57       1.923   4.007  -6.221  1.00 88.01           O  
ATOM    473  CB  ILE A  57       0.743   1.261  -5.379  1.00 88.01           C  
ATOM    474  CG1 ILE A  57      -0.210   0.439  -4.478  1.00 88.01           C  
ATOM    475  CG2 ILE A  57       1.759   0.339  -6.081  1.00 88.01           C  
ATOM    476  CD1 ILE A  57      -1.089  -0.550  -5.251  1.00 88.01           C  
ATOM    477  H   ILE A  57      -0.170   3.626  -4.425  1.00 88.01           H  
ATOM    478  HA  ILE A  57       2.110   1.808  -3.820  1.00 88.01           H  
ATOM    479  HB  ILE A  57       0.149   1.766  -6.140  1.00 88.01           H  
ATOM    480 HG12 ILE A  57       0.368  -0.107  -3.733  1.00 88.01           H  
ATOM    481 HG13 ILE A  57      -0.885   1.113  -3.951  1.00 88.01           H  
ATOM    482 HG21 ILE A  57       2.357  -0.197  -5.344  1.00 88.01           H  
ATOM    483 HG22 ILE A  57       1.238  -0.382  -6.712  1.00 88.01           H  
ATOM    484 HG23 ILE A  57       2.417   0.912  -6.734  1.00 88.01           H  
ATOM    485 HD11 ILE A  57      -1.818  -0.994  -4.572  1.00 88.01           H  
ATOM    486 HD12 ILE A  57      -1.616  -0.032  -6.051  1.00 88.01           H  
ATOM    487 HD13 ILE A  57      -0.486  -1.351  -5.680  1.00 88.01           H  
ATOM    488  N   SER A  58       3.701   3.054  -5.249  1.00 86.35           N  
ATOM    489  CA  SER A  58       4.706   3.791  -6.004  1.00 86.35           C  
ATOM    490  C   SER A  58       5.748   2.847  -6.581  1.00 86.35           C  
ATOM    491  O   SER A  58       6.172   1.894  -5.935  1.00 86.35           O  
ATOM    492  CB  SER A  58       5.337   4.894  -5.150  1.00 86.35           C  
ATOM    493  OG  SER A  58       5.989   4.365  -4.012  1.00 86.35           O  
ATOM    494  H   SER A  58       4.019   2.351  -4.597  1.00 86.35           H  
ATOM    495  HA  SER A  58       4.214   4.276  -6.847  1.00 86.35           H  
ATOM    496  HB2 SER A  58       6.055   5.450  -5.753  1.00 86.35           H  
ATOM    497  HB3 SER A  58       4.554   5.579  -4.827  1.00 86.35           H  
ATOM    498  HG  SER A  58       5.444   3.656  -3.663  1.00 86.35           H  
ATOM    499  N   MET A  59       6.180   3.113  -7.805  1.00 83.40           N  
ATOM    500  CA  MET A  59       7.234   2.353  -8.464  1.00 83.40           C  
ATOM    501  C   MET A  59       8.547   3.137  -8.419  1.00 83.40           C  
ATOM    502  O   MET A  59       8.571   4.351  -8.646  1.00 83.40           O  
ATOM    503  CB  MET A  59       6.793   1.943  -9.874  1.00 83.40           C  
ATOM    504  CG  MET A  59       6.479   3.132 -10.791  1.00 83.40           C  
ATOM    505  SD  MET A  59       5.782   2.691 -12.404  1.00 83.40           S  
ATOM    506  CE  MET A  59       7.073   1.596 -13.052  1.00 83.40           C  
ATOM    507  H   MET A  59       5.814   3.929  -8.274  1.00 83.40           H  
ATOM    508  HA  MET A  59       7.395   1.421  -7.922  1.00 83.40           H  
ATOM    509  HB2 MET A  59       5.901   1.322  -9.793  1.00 83.40           H  
ATOM    510  HB3 MET A  59       7.585   1.342 -10.320  1.00 83.40           H  
ATOM    511  HG2 MET A  59       5.758   3.783 -10.297  1.00 83.40           H  
ATOM    512  HG3 MET A  59       7.394   3.700 -10.957  1.00 83.40           H  
ATOM    513  HE1 MET A  59       7.104   0.675 -12.470  1.00 83.40           H  
ATOM    514  HE2 MET A  59       6.844   1.350 -14.089  1.00 83.40           H  
ATOM    515  HE3 MET A  59       8.040   2.096 -13.007  1.00 83.40           H  
ATOM    516  N   ALA A  60       9.646   2.447  -8.113  1.00 71.43           N  
ATOM    517  CA  ALA A  60      10.980   3.012  -8.262  1.00 71.43           C  
ATOM    518  C   ALA A  60      11.346   2.990  -9.751  1.00 71.43           C  
ATOM    519  O   ALA A  60      11.482   1.920 -10.339  1.00 71.43           O  
ATOM    520  CB  ALA A  60      11.964   2.217  -7.395  1.00 71.43           C  
ATOM    521  H   ALA A  60       9.577   1.454  -7.942  1.00 71.43           H  
ATOM    522  HA  ALA A  60      10.981   4.046  -7.918  1.00 71.43           H  
ATOM    523  HB1 ALA A  60      11.969   1.169  -7.697  1.00 71.43           H  
ATOM    524  HB2 ALA A  60      12.969   2.622  -7.516  1.00 71.43           H  
ATOM    525  HB3 ALA A  60      11.674   2.285  -6.346  1.00 71.43           H  
ATOM    526  N   VAL A  61      11.478   4.165 -10.371  1.00 66.34           N  
ATOM    527  CA  VAL A  61      11.766   4.271 -11.816  1.00 66.34           C  
ATOM    528  C   VAL A  61      13.263   4.350 -12.128  1.00 66.34           C  
ATOM    529  O   VAL A  61      13.650   4.401 -13.291  1.00 66.34           O  
ATOM    530  CB  VAL A  61      10.968   5.405 -12.491  1.00 66.34           C  
ATOM    531  CG1 VAL A  61       9.462   5.131 -12.434  1.00 66.34           C  
ATOM    532  CG2 VAL A  61      11.232   6.773 -11.861  1.00 66.34           C  
ATOM    533  H   VAL A  61      11.316   5.012  -9.846  1.00 66.34           H  
ATOM    534  HA  VAL A  61      11.434   3.352 -12.298  1.00 66.34           H  
ATOM    535  HB  VAL A  61      11.252   5.452 -13.542  1.00 66.34           H  
ATOM    536 HG11 VAL A  61       9.112   5.137 -11.402  1.00 66.34           H  
ATOM    537 HG12 VAL A  61       8.927   5.898 -12.994  1.00 66.34           H  
ATOM    538 HG13 VAL A  61       9.246   4.163 -12.886  1.00 66.34           H  
ATOM    539 HG21 VAL A  61      12.305   6.966 -11.843  1.00 66.34           H  
ATOM    540 HG22 VAL A  61      10.817   6.813 -10.855  1.00 66.34           H  
ATOM    541 HG23 VAL A  61      10.751   7.542 -12.465  1.00 66.34           H  
ATOM    542  N   SER A  62      14.132   4.340 -11.114  1.00 60.37           N  
ATOM    543  CA  SER A  62      15.582   4.382 -11.309  1.00 60.37           C  
ATOM    544  C   SER A  62      16.338   3.502 -10.307  1.00 60.37           C  
ATOM    545  O   SER A  62      15.923   3.394  -9.150  1.00 60.37           O  
ATOM    546  CB  SER A  62      16.075   5.835 -11.279  1.00 60.37           C  
ATOM    547  OG  SER A  62      15.865   6.458 -10.023  1.00 60.37           O  
ATOM    548  H   SER A  62      13.782   4.266 -10.169  1.00 60.37           H  
ATOM    549  HA  SER A  62      15.784   3.994 -12.307  1.00 60.37           H  
ATOM    550  HB2 SER A  62      15.541   6.396 -12.047  1.00 60.37           H  
ATOM    551  HB3 SER A  62      17.138   5.863 -11.517  1.00 60.37           H  
ATOM    552  HG  SER A  62      15.832   7.405 -10.179  1.00 60.37           H  
ATOM    553  N   PRO A  63      17.486   2.916 -10.707  1.00 57.84           N  
ATOM    554  CA  PRO A  63      18.326   2.086  -9.834  1.00 57.84           C  
ATOM    555  C   PRO A  63      18.915   2.851  -8.634  1.00 57.84           C  
ATOM    556  O   PRO A  63      19.441   2.232  -7.717  1.00 57.84           O  
ATOM    557  CB  PRO A  63      19.416   1.508 -10.749  1.00 57.84           C  
ATOM    558  CG  PRO A  63      19.498   2.498 -11.909  1.00 57.84           C  
ATOM    559  CD  PRO A  63      18.061   2.986 -12.044  1.00 57.84           C  
ATOM    560  HA  PRO A  63      17.730   1.266  -9.434  1.00 57.84           H  
ATOM    561  HB2 PRO A  63      20.374   1.403 -10.240  1.00 57.84           H  
ATOM    562  HB3 PRO A  63      19.088   0.539 -11.127  1.00 57.84           H  
ATOM    563  HG2 PRO A  63      20.143   3.332 -11.631  1.00 57.84           H  
ATOM    564  HG3 PRO A  63      19.853   2.024 -12.823  1.00 57.84           H  
ATOM    565  HD2 PRO A  63      18.057   4.000 -12.443  1.00 57.84           H  
ATOM    566  HD3 PRO A  63      17.510   2.320 -12.708  1.00 57.84           H  
ATOM    567  N   GLY A  64      18.804   4.186  -8.614  1.00 60.69           N  
ATOM    568  CA  GLY A  64      19.173   5.031  -7.476  1.00 60.69           C  
ATOM    569  C   GLY A  64      18.015   5.391  -6.536  1.00 60.69           C  
ATOM    570  O   GLY A  64      18.243   6.083  -5.554  1.00 60.69           O  
ATOM    571  H   GLY A  64      18.358   4.629  -9.405  1.00 60.69           H  
ATOM    572  HA2 GLY A  64      19.601   5.960  -7.853  1.00 60.69           H  
ATOM    573  HA3 GLY A  64      19.937   4.532  -6.881  1.00 60.69           H  
ATOM    574  N   GLY A  65      16.769   4.988  -6.825  1.00 56.83           N  
ATOM    575  CA  GLY A  65      15.615   5.211  -5.939  1.00 56.83           C  
ATOM    576  C   GLY A  65      15.184   6.674  -5.742  1.00 56.83           C  
ATOM    577  O   GLY A  65      14.271   6.932  -4.960  1.00 56.83           O  
ATOM    578  H   GLY A  65      16.626   4.406  -7.638  1.00 56.83           H  
ATOM    579  HA2 GLY A  65      15.849   4.802  -4.956  1.00 56.83           H  
ATOM    580  HA3 GLY A  65      14.762   4.665  -6.341  1.00 56.83           H  
ATOM    581  N   TYR A  66      15.807   7.628  -6.445  1.00 57.46           N  
ATOM    582  CA  TYR A  66      15.545   9.066  -6.293  1.00 57.46           C  
ATOM    583  C   TYR A  66      14.205   9.516  -6.884  1.00 57.46           C  
ATOM    584  O   TYR A  66      13.672  10.541  -6.473  1.00 57.46           O  
ATOM    585  CB  TYR A  66      16.699   9.868  -6.911  1.00 57.46           C  
ATOM    586  CG  TYR A  66      17.980   9.786  -6.106  1.00 57.46           C  
ATOM    587  CD1 TYR A  66      18.129  10.586  -4.957  1.00 57.46           C  
ATOM    588  CD2 TYR A  66      19.004   8.897  -6.483  1.00 57.46           C  
ATOM    589  CE1 TYR A  66      19.295  10.488  -4.173  1.00 57.46           C  
ATOM    590  CE2 TYR A  66      20.165   8.786  -5.694  1.00 57.46           C  
ATOM    591  CZ  TYR A  66      20.311   9.579  -4.538  1.00 57.46           C  
ATOM    592  OH  TYR A  66      21.435   9.469  -3.783  1.00 57.46           O  
ATOM    593  H   TYR A  66      16.624   7.348  -6.969  1.00 57.46           H  
ATOM    594  HA  TYR A  66      15.505   9.300  -5.229  1.00 57.46           H  
ATOM    595  HB2 TYR A  66      16.877   9.528  -7.931  1.00 57.46           H  
ATOM    596  HB3 TYR A  66      16.408  10.917  -6.966  1.00 57.46           H  
ATOM    597  HD1 TYR A  66      17.345  11.272  -4.673  1.00 57.46           H  
ATOM    598  HD2 TYR A  66      18.897   8.283  -7.365  1.00 57.46           H  
ATOM    599  HE1 TYR A  66      19.407  11.102  -3.292  1.00 57.46           H  
ATOM    600  HE2 TYR A  66      20.949   8.091  -5.957  1.00 57.46           H  
ATOM    601  HH  TYR A  66      21.422  10.063  -3.029  1.00 57.46           H  
ATOM    602  N   PHE A  67      13.639   8.744  -7.814  1.00 57.91           N  
ATOM    603  CA  PHE A  67      12.330   9.023  -8.394  1.00 57.91           C  
ATOM    604  C   PHE A  67      11.359   7.893  -8.049  1.00 57.91           C  
ATOM    605  O   PHE A  67      11.529   6.746  -8.472  1.00 57.91           O  
ATOM    606  CB  PHE A  67      12.465   9.285  -9.898  1.00 57.91           C  
ATOM    607  CG  PHE A  67      13.066  10.641 -10.223  1.00 57.91           C  
ATOM    608  CD1 PHE A  67      12.234  11.774 -10.306  1.00 57.91           C  
ATOM    609  CD2 PHE A  67      14.453  10.780 -10.424  1.00 57.91           C  
ATOM    610  CE1 PHE A  67      12.785  13.037 -10.589  1.00 57.91           C  
ATOM    611  CE2 PHE A  67      15.004  12.043 -10.706  1.00 57.91           C  
ATOM    612  CZ  PHE A  67      14.169  13.171 -10.789  1.00 57.91           C  
ATOM    613  H   PHE A  67      14.091   7.874  -8.057  1.00 57.91           H  
ATOM    614  HA  PHE A  67      11.924   9.936  -7.961  1.00 57.91           H  
ATOM    615  HB2 PHE A  67      11.474   9.240 -10.350  1.00 57.91           H  
ATOM    616  HB3 PHE A  67      13.076   8.502 -10.347  1.00 57.91           H  
ATOM    617  HD1 PHE A  67      11.170  11.679 -10.151  1.00 57.91           H  
ATOM    618  HD2 PHE A  67      15.100   9.917 -10.357  1.00 57.91           H  
ATOM    619  HE1 PHE A  67      12.144  13.904 -10.651  1.00 57.91           H  
ATOM    620  HE2 PHE A  67      16.068  12.150 -10.858  1.00 57.91           H  
ATOM    621  HZ  PHE A  67      14.591  14.141 -11.005  1.00 57.91           H  
ATOM    622  N   ARG A  68      10.335   8.239  -7.264  1.00 69.92           N  
ATOM    623  CA  ARG A  68       9.138   7.423  -7.051  1.00 69.92           C  
ATOM    624  C   ARG A  68       8.028   7.989  -7.921  1.00 69.92           C  
ATOM    625  O   ARG A  68       7.626   9.133  -7.727  1.00 69.92           O  
ATOM    626  CB  ARG A  68       8.735   7.403  -5.562  1.00 69.92           C  
ATOM    627  CG  ARG A  68       9.285   6.162  -4.845  1.00 69.92           C  
ATOM    628  CD  ARG A  68       8.786   6.055  -3.390  1.00 69.92           C  
ATOM    629  NE  ARG A  68       9.701   6.663  -2.395  1.00 69.92           N  
ATOM    630  CZ  ARG A  68      10.817   6.122  -1.933  1.00 69.92           C  
ATOM    631  NH1 ARG A  68      11.294   5.028  -2.445  1.00 69.92           N1+
ATOM    632  NH2 ARG A  68      11.503   6.662  -0.964  1.00 69.92           N  
ATOM    633  H   ARG A  68      10.295   9.198  -6.950  1.00 69.92           H  
ATOM    634  HA  ARG A  68       9.320   6.402  -7.385  1.00 69.92           H  
ATOM    635  HB2 ARG A  68       9.076   8.309  -5.062  1.00 69.92           H  
ATOM    636  HB3 ARG A  68       7.648   7.369  -5.494  1.00 69.92           H  
ATOM    637  HG2 ARG A  68      10.374   6.167  -4.879  1.00 69.92           H  
ATOM    638  HG3 ARG A  68       8.932   5.281  -5.380  1.00 69.92           H  
ATOM    639  HD2 ARG A  68       8.652   5.001  -3.149  1.00 69.92           H  
ATOM    640  HD3 ARG A  68       7.800   6.513  -3.310  1.00 69.92           H  
ATOM    641  HE  ARG A  68       9.399   7.523  -1.959  1.00 69.92           H  
ATOM    642 HH11 ARG A  68      12.160   4.624  -2.118  1.00 69.92           H  
ATOM    643 HH12 ARG A  68      10.680   4.508  -3.055  1.00 69.92           H  
ATOM    644 HH21 ARG A  68      12.360   6.231  -0.649  1.00 69.92           H  
ATOM    645 HH22 ARG A  68      11.165   7.466  -0.454  1.00 69.92           H  
ATOM    646  N   GLN A  69       7.535   7.190  -8.858  1.00 78.12           N  
ATOM    647  CA  GLN A  69       6.310   7.520  -9.573  1.00 78.12           C  
ATOM    648  C   GLN A  69       5.140   6.900  -8.814  1.00 78.12           C  
ATOM    649  O   GLN A  69       5.175   5.710  -8.497  1.00 78.12           O  
ATOM    650  CB  GLN A  69       6.405   7.054 -11.029  1.00 78.12           C  
ATOM    651  CG  GLN A  69       5.248   7.615 -11.866  1.00 78.12           C  
ATOM    652  CD  GLN A  69       5.336   7.155 -13.315  1.00 78.12           C  
ATOM    653  NE2 GLN A  69       4.330   6.478 -13.820  1.00 78.12           N  
ATOM    654  OE1 GLN A  69       6.315   7.385 -14.005  1.00 78.12           O  
ATOM    655  H   GLN A  69       7.900   6.252  -8.943  1.00 78.12           H  
ATOM    656  HA  GLN A  69       6.180   8.602  -9.587  1.00 78.12           H  
ATOM    657  HB2 GLN A  69       6.394   5.965 -11.072  1.00 78.12           H  
ATOM    658  HB3 GLN A  69       7.344   7.409 -11.453  1.00 78.12           H  
ATOM    659  HG2 GLN A  69       5.271   8.704 -11.849  1.00 78.12           H  
ATOM    660  HG3 GLN A  69       4.299   7.283 -11.445  1.00 78.12           H  
ATOM    661 HE21 GLN A  69       3.502   6.293 -13.272  1.00 78.12           H  
ATOM    662 HE22 GLN A  69       4.424   6.184 -14.782  1.00 78.12           H  
ATOM    663  N   ILE A  70       4.123   7.702  -8.499  1.00 82.65           N  
ATOM    664  CA  ILE A  70       2.874   7.183  -7.938  1.00 82.65           C  
ATOM    665  C   ILE A  70       2.175   6.414  -9.056  1.00 82.65           C  
ATOM    666  O   ILE A  70       1.899   6.970 -10.116  1.00 82.65           O  
ATOM    667  CB  ILE A  70       1.998   8.307  -7.344  1.00 82.65           C  
ATOM    668  CG1 ILE A  70       2.758   9.008  -6.192  1.00 82.65           C  
ATOM    669  CG2 ILE A  70       0.664   7.716  -6.849  1.00 82.65           C  
ATOM    670  CD1 ILE A  70       2.048  10.247  -5.633  1.00 82.65           C  
ATOM    671  H   ILE A  70       4.139   8.664  -8.806  1.00 82.65           H  
ATOM    672  HA  ILE A  70       3.107   6.484  -7.135  1.00 82.65           H  
ATOM    673  HB  ILE A  70       1.786   9.039  -8.123  1.00 82.65           H  
ATOM    674 HG12 ILE A  70       3.734   9.339  -6.547  1.00 82.65           H  
ATOM    675 HG13 ILE A  70       2.919   8.298  -5.380  1.00 82.65           H  
ATOM    676 HG21 ILE A  70       0.841   6.917  -6.130  1.00 82.65           H  
ATOM    677 HG22 ILE A  70       0.093   7.317  -7.688  1.00 82.65           H  
ATOM    678 HG23 ILE A  70       0.041   8.486  -6.393  1.00 82.65           H  
ATOM    679 HD11 ILE A  70       2.705  10.748  -4.922  1.00 82.65           H  
ATOM    680 HD12 ILE A  70       1.812  10.938  -6.443  1.00 82.65           H  
ATOM    681 HD13 ILE A  70       1.131   9.965  -5.116  1.00 82.65           H  
ATOM    682  N   TYR A  71       1.956   5.125  -8.824  1.00 83.64           N  
ATOM    683  CA  TYR A  71       1.217   4.262  -9.734  1.00 83.64           C  
ATOM    684  C   TYR A  71      -0.288   4.390  -9.487  1.00 83.64           C  
ATOM    685  O   TYR A  71      -1.061   4.477 -10.430  1.00 83.64           O  
ATOM    686  CB  TYR A  71       1.705   2.821  -9.554  1.00 83.64           C  
ATOM    687  CG  TYR A  71       1.013   1.858 -10.489  1.00 83.64           C  
ATOM    688  CD1 TYR A  71      -0.142   1.177 -10.063  1.00 83.64           C  
ATOM    689  CD2 TYR A  71       1.483   1.702 -11.807  1.00 83.64           C  
ATOM    690  CE1 TYR A  71      -0.826   0.340 -10.959  1.00 83.64           C  
ATOM    691  CE2 TYR A  71       0.802   0.855 -12.703  1.00 83.64           C  
ATOM    692  CZ  TYR A  71      -0.352   0.166 -12.274  1.00 83.64           C  
ATOM    693  OH  TYR A  71      -1.002  -0.679 -13.113  1.00 83.64           O  
ATOM    694  H   TYR A  71       2.186   4.752  -7.914  1.00 83.64           H  
ATOM    695  HA  TYR A  71       1.403   4.563 -10.765  1.00 83.64           H  
ATOM    696  HB2 TYR A  71       2.778   2.782  -9.740  1.00 83.64           H  
ATOM    697  HB3 TYR A  71       1.533   2.504  -8.525  1.00 83.64           H  
ATOM    698  HD1 TYR A  71      -0.534   1.326  -9.067  1.00 83.64           H  
ATOM    699  HD2 TYR A  71       2.359   2.242 -12.135  1.00 83.64           H  
ATOM    700  HE1 TYR A  71      -1.734  -0.161 -10.658  1.00 83.64           H  
ATOM    701  HE2 TYR A  71       1.158   0.737 -13.716  1.00 83.64           H  
ATOM    702  HH  TYR A  71      -0.687  -0.614 -14.018  1.00 83.64           H  
ATOM    703  N   GLY A  72      -0.689   4.460  -8.215  1.00 85.81           N  
ATOM    704  CA  GLY A  72      -2.077   4.679  -7.834  1.00 85.81           C  
ATOM    705  C   GLY A  72      -2.243   4.897  -6.336  1.00 85.81           C  
ATOM    706  O   GLY A  72      -1.359   4.587  -5.528  1.00 85.81           O  
ATOM    707  H   GLY A  72      -0.003   4.396  -7.477  1.00 85.81           H  
ATOM    708  HA2 GLY A  72      -2.681   3.826  -8.143  1.00 85.81           H  
ATOM    709  HA3 GLY A  72      -2.454   5.556  -8.359  1.00 85.81           H  
ATOM    710  N   GLU A  73      -3.398   5.432  -5.965  1.00 87.72           N  
ATOM    711  CA  GLU A  73      -3.779   5.707  -4.586  1.00 87.72           C  
ATOM    712  C   GLU A  73      -5.230   5.299  -4.335  1.00 87.72           C  
ATOM    713  O   GLU A  73      -6.065   5.332  -5.234  1.00 87.72           O  
ATOM    714  CB  GLU A  73      -3.511   7.181  -4.234  1.00 87.72           C  
ATOM    715  CG  GLU A  73      -4.318   8.188  -5.073  1.00 87.72           C  
ATOM    716  CD  GLU A  73      -3.847   9.620  -4.802  1.00 87.72           C  
ATOM    717  OE1 GLU A  73      -3.034  10.156  -5.578  1.00 87.72           O  
ATOM    718  OE2 GLU A  73      -4.228  10.176  -3.746  1.00 87.72           O1-
ATOM    719  H   GLU A  73      -4.093   5.630  -6.670  1.00 87.72           H  
ATOM    720  HA  GLU A  73      -3.162   5.092  -3.932  1.00 87.72           H  
ATOM    721  HB2 GLU A  73      -3.736   7.336  -3.179  1.00 87.72           H  
ATOM    722  HB3 GLU A  73      -2.448   7.377  -4.376  1.00 87.72           H  
ATOM    723  HG2 GLU A  73      -5.375   8.098  -4.821  1.00 87.72           H  
ATOM    724  HG3 GLU A  73      -4.199   7.966  -6.133  1.00 87.72           H  
ATOM    725  N   GLY A  74      -5.528   4.906  -3.101  1.00 86.56           N  
ATOM    726  CA  GLY A  74      -6.868   4.510  -2.697  1.00 86.56           C  
ATOM    727  C   GLY A  74      -7.132   4.844  -1.237  1.00 86.56           C  
ATOM    728  O   GLY A  74      -6.210   4.895  -0.420  1.00 86.56           O  
ATOM    729  H   GLY A  74      -4.796   4.881  -2.405  1.00 86.56           H  
ATOM    730  HA2 GLY A  74      -6.991   3.439  -2.855  1.00 86.56           H  
ATOM    731  HA3 GLY A  74      -7.605   5.028  -3.312  1.00 86.56           H  
ATOM    732  N   LEU A  75      -8.401   5.082  -0.917  1.00 87.87           N  
ATOM    733  CA  LEU A  75      -8.874   5.310   0.443  1.00 87.87           C  
ATOM    734  C   LEU A  75      -9.680   4.099   0.901  1.00 87.87           C  
ATOM    735  O   LEU A  75     -10.463   3.533   0.142  1.00 87.87           O  
ATOM    736  CB  LEU A  75      -9.699   6.607   0.518  1.00 87.87           C  
ATOM    737  CG  LEU A  75      -8.896   7.892   0.243  1.00 87.87           C  
ATOM    738  CD1 LEU A  75      -9.845   9.078   0.086  1.00 87.87           C  
ATOM    739  CD2 LEU A  75      -7.929   8.233   1.377  1.00 87.87           C  
ATOM    740  H   LEU A  75      -9.106   4.971  -1.632  1.00 87.87           H  
ATOM    741  HA  LEU A  75      -8.022   5.404   1.117  1.00 87.87           H  
ATOM    742  HB2 LEU A  75     -10.148   6.683   1.508  1.00 87.87           H  
ATOM    743  HB3 LEU A  75     -10.511   6.535  -0.206  1.00 87.87           H  
ATOM    744  HG  LEU A  75      -8.329   7.782  -0.682  1.00 87.87           H  
ATOM    745 HD11 LEU A  75     -10.522   8.896  -0.749  1.00 87.87           H  
ATOM    746 HD12 LEU A  75     -10.432   9.214   0.994  1.00 87.87           H  
ATOM    747 HD13 LEU A  75      -9.278   9.986  -0.118  1.00 87.87           H  
ATOM    748 HD21 LEU A  75      -8.488   8.451   2.287  1.00 87.87           H  
ATOM    749 HD22 LEU A  75      -7.335   9.105   1.104  1.00 87.87           H  
ATOM    750 HD23 LEU A  75      -7.265   7.389   1.566  1.00 87.87           H  
ATOM    751  N   THR A  76      -9.483   3.706   2.149  1.00 86.86           N  
ATOM    752  CA  THR A  76     -10.232   2.632   2.802  1.00 86.86           C  
ATOM    753  C   THR A  76     -10.356   2.938   4.278  1.00 86.86           C  
ATOM    754  O   THR A  76      -9.599   3.728   4.828  1.00 86.86           O  
ATOM    755  CB  THR A  76      -9.582   1.260   2.563  1.00 86.86           C  
ATOM    756  CG2 THR A  76      -8.076   1.233   2.815  1.00 86.86           C  
ATOM    757  OG1 THR A  76     -10.140   0.234   3.349  1.00 86.86           O  
ATOM    758  H   THR A  76      -8.808   4.203   2.713  1.00 86.86           H  
ATOM    759  HA  THR A  76     -11.239   2.593   2.388  1.00 86.86           H  
ATOM    760  HB  THR A  76      -9.787   1.003   1.524  1.00 86.86           H  
ATOM    761  HG1 THR A  76      -9.848   0.358   4.256  1.00 86.86           H  
ATOM    762 HG21 THR A  76      -7.702   0.218   2.680  1.00 86.86           H  
ATOM    763 HG22 THR A  76      -7.872   1.590   3.825  1.00 86.86           H  
ATOM    764 HG23 THR A  76      -7.567   1.879   2.100  1.00 86.86           H  
ATOM    765  N   THR A  77     -11.304   2.298   4.937  1.00 86.35           N  
ATOM    766  CA  THR A  77     -11.417   2.329   6.389  1.00 86.35           C  
ATOM    767  C   THR A  77     -10.270   1.548   7.040  1.00 86.35           C  
ATOM    768  O   THR A  77      -9.629   0.698   6.408  1.00 86.35           O  
ATOM    769  CB  THR A  77     -12.787   1.775   6.799  1.00 86.35           C  
ATOM    770  CG2 THR A  77     -13.914   2.554   6.117  1.00 86.35           C  
ATOM    771  OG1 THR A  77     -12.913   0.441   6.366  1.00 86.35           O  
ATOM    772  H   THR A  77     -11.871   1.617   4.453  1.00 86.35           H  
ATOM    773  HA  THR A  77     -11.357   3.363   6.730  1.00 86.35           H  
ATOM    774  HB  THR A  77     -12.895   1.831   7.882  1.00 86.35           H  
ATOM    775  HG1 THR A  77     -13.550   0.011   6.941  1.00 86.35           H  
ATOM    776 HG21 THR A  77     -13.734   3.625   6.209  1.00 86.35           H  
ATOM    777 HG22 THR A  77     -13.972   2.302   5.058  1.00 86.35           H  
ATOM    778 HG23 THR A  77     -14.867   2.298   6.580  1.00 86.35           H  
ATOM    779  N   ARG A  78     -10.003   1.847   8.314  1.00 82.92           N  
ATOM    780  CA  ARG A  78      -9.142   1.053   9.204  1.00 82.92           C  
ATOM    781  C   ARG A  78      -9.613  -0.405   9.240  1.00 82.92           C  
ATOM    782  O   ARG A  78     -10.803  -0.652   9.392  1.00 82.92           O  
ATOM    783  CB  ARG A  78      -9.205   1.700  10.596  1.00 82.92           C  
ATOM    784  CG  ARG A  78      -8.329   2.959  10.681  1.00 82.92           C  
ATOM    785  CD  ARG A  78      -8.486   3.589  12.064  1.00 82.92           C  
ATOM    786  NE  ARG A  78      -7.650   4.792  12.250  1.00 82.92           N  
ATOM    787  CZ  ARG A  78      -7.451   5.398  13.402  1.00 82.92           C  
ATOM    788  NH1 ARG A  78      -7.849   4.882  14.532  1.00 82.92           N1+
ATOM    789  NH2 ARG A  78      -6.880   6.562  13.440  1.00 82.92           N  
ATOM    790  H   ARG A  78     -10.522   2.606   8.730  1.00 82.92           H  
ATOM    791  HA  ARG A  78      -8.114   1.057   8.840  1.00 82.92           H  
ATOM    792  HB2 ARG A  78     -10.239   1.961  10.823  1.00 82.92           H  
ATOM    793  HB3 ARG A  78      -8.887   0.995  11.364  1.00 82.92           H  
ATOM    794  HG2 ARG A  78      -8.628   3.679   9.919  1.00 82.92           H  
ATOM    795  HG3 ARG A  78      -7.286   2.681  10.526  1.00 82.92           H  
ATOM    796  HD2 ARG A  78      -9.532   3.867  12.193  1.00 82.92           H  
ATOM    797  HD3 ARG A  78      -8.243   2.842  12.820  1.00 82.92           H  
ATOM    798  HE  ARG A  78      -7.295   5.274  11.437  1.00 82.92           H  
ATOM    799 HH11 ARG A  78      -8.243   3.952  14.504  1.00 82.92           H  
ATOM    800 HH12 ARG A  78      -7.678   5.354  15.408  1.00 82.92           H  
ATOM    801 HH21 ARG A  78      -6.652   6.963  12.541  1.00 82.92           H  
ATOM    802 HH22 ARG A  78      -6.838   7.131  14.273  1.00 82.92           H  
ATOM    803  N   GLY A  79      -8.696  -1.357   9.056  1.00 82.58           N  
ATOM    804  CA  GLY A  79      -9.048  -2.782   8.941  1.00 82.58           C  
ATOM    805  C   GLY A  79      -9.710  -3.168   7.607  1.00 82.58           C  
ATOM    806  O   GLY A  79     -10.165  -4.300   7.442  1.00 82.58           O  
ATOM    807  H   GLY A  79      -7.729  -1.094   8.924  1.00 82.58           H  
ATOM    808  HA2 GLY A  79      -9.744  -3.040   9.740  1.00 82.58           H  
ATOM    809  HA3 GLY A  79      -8.154  -3.391   9.073  1.00 82.58           H  
ATOM    810  N   GLY A  80      -9.812  -2.227   6.663  1.00 85.82           N  
ATOM    811  CA  GLY A  80     -10.536  -2.392   5.410  1.00 85.82           C  
ATOM    812  C   GLY A  80      -9.695  -2.928   4.251  1.00 85.82           C  
ATOM    813  O   GLY A  80      -8.517  -3.285   4.370  1.00 85.82           O  
ATOM    814  H   GLY A  80      -9.441  -1.309   6.862  1.00 85.82           H  
ATOM    815  HA2 GLY A  80     -11.374  -3.071   5.567  1.00 85.82           H  
ATOM    816  HA3 GLY A  80     -10.956  -1.427   5.126  1.00 85.82           H  
ATOM    817  N   ARG A  81     -10.335  -2.987   3.081  1.00 87.44           N  
ATOM    818  CA  ARG A  81      -9.724  -3.423   1.823  1.00 87.44           C  
ATOM    819  C   ARG A  81      -9.935  -2.364   0.754  1.00 87.44           C  
ATOM    820  O   ARG A  81     -11.018  -1.799   0.649  1.00 87.44           O  
ATOM    821  CB  ARG A  81     -10.281  -4.780   1.368  1.00 87.44           C  
ATOM    822  CG  ARG A  81     -10.140  -5.861   2.446  1.00 87.44           C  
ATOM    823  CD  ARG A  81     -10.461  -7.244   1.872  1.00 87.44           C  
ATOM    824  NE  ARG A  81     -10.366  -8.287   2.909  1.00 87.44           N  
ATOM    825  CZ  ARG A  81     -10.497  -9.589   2.731  1.00 87.44           C  
ATOM    826  NH1 ARG A  81     -10.752 -10.101   1.558  1.00 87.44           N1+
ATOM    827  NH2 ARG A  81     -10.373 -10.406   3.738  1.00 87.44           N  
ATOM    828  H   ARG A  81     -11.248  -2.559   3.030  1.00 87.44           H  
ATOM    829  HA  ARG A  81      -8.647  -3.520   1.966  1.00 87.44           H  
ATOM    830  HB2 ARG A  81     -11.335  -4.671   1.109  1.00 87.44           H  
ATOM    831  HB3 ARG A  81      -9.736  -5.089   0.476  1.00 87.44           H  
ATOM    832  HG2 ARG A  81     -10.829  -5.649   3.264  1.00 87.44           H  
ATOM    833  HG3 ARG A  81      -9.123  -5.844   2.838  1.00 87.44           H  
ATOM    834  HD2 ARG A  81      -9.755  -7.458   1.070  1.00 87.44           H  
ATOM    835  HD3 ARG A  81     -11.472  -7.226   1.464  1.00 87.44           H  
ATOM    836  HE  ARG A  81     -10.188  -7.965   3.850  1.00 87.44           H  
ATOM    837 HH11 ARG A  81     -10.866  -9.467   0.780  1.00 87.44           H  
ATOM    838 HH12 ARG A  81     -10.858 -11.099   1.448  1.00 87.44           H  
ATOM    839 HH21 ARG A  81     -10.473 -11.403   3.615  1.00 87.44           H  
ATOM    840 HH22 ARG A  81     -10.183 -10.037   4.659  1.00 87.44           H  
ATOM    841  N   VAL A  82      -8.919  -2.155  -0.074  1.00 88.56           N  
ATOM    842  CA  VAL A  82      -8.952  -1.228  -1.205  1.00 88.56           C  
ATOM    843  C   VAL A  82      -8.431  -1.908  -2.460  1.00 88.56           C  
ATOM    844  O   VAL A  82      -7.520  -2.735  -2.403  1.00 88.56           O  
ATOM    845  CB  VAL A  82      -8.193   0.068  -0.876  1.00 88.56           C  
ATOM    846  CG1 VAL A  82      -6.683  -0.095  -0.696  1.00 88.56           C  
ATOM    847  CG2 VAL A  82      -8.474   1.172  -1.894  1.00 88.56           C  
ATOM    848  H   VAL A  82      -8.082  -2.706   0.053  1.00 88.56           H  
ATOM    849  HA  VAL A  82      -9.989  -0.951  -1.391  1.00 88.56           H  
ATOM    850  HB  VAL A  82      -8.573   0.427   0.081  1.00 88.56           H  
ATOM    851 HG11 VAL A  82      -6.257   0.849  -0.356  1.00 88.56           H  
ATOM    852 HG12 VAL A  82      -6.221  -0.368  -1.645  1.00 88.56           H  
ATOM    853 HG13 VAL A  82      -6.479  -0.862   0.052  1.00 88.56           H  
ATOM    854 HG21 VAL A  82      -7.999   0.956  -2.851  1.00 88.56           H  
ATOM    855 HG22 VAL A  82      -9.549   1.287  -2.033  1.00 88.56           H  
ATOM    856 HG23 VAL A  82      -8.087   2.111  -1.498  1.00 88.56           H  
ATOM    857  N   VAL A  83      -9.019  -1.558  -3.600  1.00 88.16           N  
ATOM    858  CA  VAL A  83      -8.515  -1.951  -4.915  1.00 88.16           C  
ATOM    859  C   VAL A  83      -7.931  -0.708  -5.567  1.00 88.16           C  
ATOM    860  O   VAL A  83      -8.636   0.284  -5.730  1.00 88.16           O  
ATOM    861  CB  VAL A  83      -9.602  -2.610  -5.781  1.00 88.16           C  
ATOM    862  CG1 VAL A  83      -9.001  -3.131  -7.092  1.00 88.16           C  
ATOM    863  CG2 VAL A  83     -10.243  -3.797  -5.045  1.00 88.16           C  
ATOM    864  H   VAL A  83      -9.729  -0.841  -3.580  1.00 88.16           H  
ATOM    865  HA  VAL A  83      -7.716  -2.682  -4.793  1.00 88.16           H  
ATOM    866  HB  VAL A  83     -10.382  -1.884  -6.011  1.00 88.16           H  
ATOM    867 HG11 VAL A  83      -9.773  -3.614  -7.691  1.00 88.16           H  
ATOM    868 HG12 VAL A  83      -8.199  -3.841  -6.889  1.00 88.16           H  
ATOM    869 HG13 VAL A  83      -8.600  -2.303  -7.676  1.00 88.16           H  
ATOM    870 HG21 VAL A  83      -9.465  -4.480  -4.704  1.00 88.16           H  
ATOM    871 HG22 VAL A  83     -10.808  -3.438  -4.185  1.00 88.16           H  
ATOM    872 HG23 VAL A  83     -10.930  -4.318  -5.713  1.00 88.16           H  
ATOM    873  N   ILE A  84      -6.642  -0.751  -5.890  1.00 87.58           N  
ATOM    874  CA  ILE A  84      -5.931   0.335  -6.570  1.00 87.58           C  
ATOM    875  C   ILE A  84      -5.574  -0.174  -7.957  1.00 87.58           C  
ATOM    876  O   ILE A  84      -4.764  -1.096  -8.073  1.00 87.58           O  
ATOM    877  CB  ILE A  84      -4.683   0.774  -5.775  1.00 87.58           C  
ATOM    878  CG1 ILE A  84      -5.085   1.285  -4.376  1.00 87.58           C  
ATOM    879  CG2 ILE A  84      -3.928   1.870  -6.550  1.00 87.58           C  
ATOM    880  CD1 ILE A  84      -3.898   1.599  -3.460  1.00 87.58           C  
ATOM    881  H   ILE A  84      -6.142  -1.616  -5.746  1.00 87.58           H  
ATOM    882  HA  ILE A  84      -6.583   1.202  -6.679  1.00 87.58           H  
ATOM    883  HB  ILE A  84      -4.028  -0.089  -5.655  1.00 87.58           H  
ATOM    884 HG12 ILE A  84      -5.698   2.180  -4.483  1.00 87.58           H  
ATOM    885 HG13 ILE A  84      -5.682   0.527  -3.869  1.00 87.58           H  
ATOM    886 HG21 ILE A  84      -4.561   2.750  -6.664  1.00 87.58           H  
ATOM    887 HG22 ILE A  84      -3.637   1.514  -7.539  1.00 87.58           H  
ATOM    888 HG23 ILE A  84      -3.011   2.143  -6.028  1.00 87.58           H  
ATOM    889 HD11 ILE A  84      -3.279   0.711  -3.333  1.00 87.58           H  
ATOM    890 HD12 ILE A  84      -4.293   1.902  -2.491  1.00 87.58           H  
ATOM    891 HD13 ILE A  84      -3.302   2.421  -3.855  1.00 87.58           H  
ATOM    892  N   GLU A  85      -6.183   0.411  -8.989  1.00 83.62           N  
ATOM    893  CA  GLU A  85      -6.141  -0.094 -10.367  1.00 83.62           C  
ATOM    894  C   GLU A  85      -6.625  -1.557 -10.421  1.00 83.62           C  
ATOM    895  O   GLU A  85      -7.825  -1.829 -10.402  1.00 83.62           O  
ATOM    896  CB  GLU A  85      -4.744   0.135 -10.988  1.00 83.62           C  
ATOM    897  CG  GLU A  85      -4.295   1.606 -11.022  1.00 83.62           C  
ATOM    898  CD  GLU A  85      -5.194   2.473 -11.909  1.00 83.62           C  
ATOM    899  OE1 GLU A  85      -5.483   3.617 -11.497  1.00 83.62           O  
ATOM    900  OE2 GLU A  85      -5.615   1.967 -12.974  1.00 83.62           O1-
ATOM    901  H   GLU A  85      -6.798   1.191  -8.809  1.00 83.62           H  
ATOM    902  HA  GLU A  85      -6.850   0.477 -10.966  1.00 83.62           H  
ATOM    903  HB2 GLU A  85      -4.737  -0.267 -12.002  1.00 83.62           H  
ATOM    904  HB3 GLU A  85      -3.999  -0.425 -10.424  1.00 83.62           H  
ATOM    905  HG2 GLU A  85      -3.280   1.645 -11.418  1.00 83.62           H  
ATOM    906  HG3 GLU A  85      -4.263   2.001 -10.007  1.00 83.62           H  
ATOM    907  N   SER A  86      -5.698  -2.514 -10.398  1.00 85.73           N  
ATOM    908  CA  SER A  86      -5.952  -3.958 -10.381  1.00 85.73           C  
ATOM    909  C   SER A  86      -5.391  -4.675  -9.146  1.00 85.73           C  
ATOM    910  O   SER A  86      -5.531  -5.891  -9.032  1.00 85.73           O  
ATOM    911  CB  SER A  86      -5.382  -4.562 -11.665  1.00 85.73           C  
ATOM    912  OG  SER A  86      -4.006  -4.246 -11.805  1.00 85.73           O  
ATOM    913  H   SER A  86      -4.734  -2.215 -10.439  1.00 85.73           H  
ATOM    914  HA  SER A  86      -7.028  -4.133 -10.381  1.00 85.73           H  
ATOM    915  HB2 SER A  86      -5.923  -4.148 -12.516  1.00 85.73           H  
ATOM    916  HB3 SER A  86      -5.516  -5.643 -11.662  1.00 85.73           H  
ATOM    917  HG  SER A  86      -3.496  -4.736 -11.157  1.00 85.73           H  
ATOM    918  N   PHE A  87      -4.745  -3.953  -8.226  1.00 86.91           N  
ATOM    919  CA  PHE A  87      -4.094  -4.520  -7.046  1.00 86.91           C  
ATOM    920  C   PHE A  87      -5.026  -4.498  -5.842  1.00 86.91           C  
ATOM    921  O   PHE A  87      -5.582  -3.455  -5.491  1.00 86.91           O  
ATOM    922  CB  PHE A  87      -2.793  -3.768  -6.747  1.00 86.91           C  
ATOM    923  CG  PHE A  87      -1.786  -3.861  -7.872  1.00 86.91           C  
ATOM    924  CD1 PHE A  87      -1.124  -5.076  -8.119  1.00 86.91           C  
ATOM    925  CD2 PHE A  87      -1.545  -2.759  -8.712  1.00 86.91           C  
ATOM    926  CE1 PHE A  87      -0.230  -5.200  -9.194  1.00 86.91           C  
ATOM    927  CE2 PHE A  87      -0.640  -2.887  -9.781  1.00 86.91           C  
ATOM    928  CZ  PHE A  87       0.021  -4.099 -10.021  1.00 86.91           C  
ATOM    929  H   PHE A  87      -4.714  -2.950  -8.339  1.00 86.91           H  
ATOM    930  HA  PHE A  87      -3.832  -5.558  -7.252  1.00 86.91           H  
ATOM    931  HB2 PHE A  87      -2.344  -4.187  -5.846  1.00 86.91           H  
ATOM    932  HB3 PHE A  87      -3.021  -2.721  -6.546  1.00 86.91           H  
ATOM    933  HD1 PHE A  87      -1.309  -5.931  -7.485  1.00 86.91           H  
ATOM    934  HD2 PHE A  87      -2.066  -1.827  -8.552  1.00 86.91           H  
ATOM    935  HE1 PHE A  87       0.257  -6.142  -9.395  1.00 86.91           H  
ATOM    936  HE2 PHE A  87      -0.458  -2.060 -10.452  1.00 86.91           H  
ATOM    937  HZ  PHE A  87       0.706  -4.189 -10.851  1.00 86.91           H  
ATOM    938  N   LYS A  88      -5.174  -5.647  -5.180  1.00 89.91           N  
ATOM    939  CA  LYS A  88      -5.956  -5.761  -3.948  1.00 89.91           C  
ATOM    940  C   LYS A  88      -5.041  -5.540  -2.753  1.00 89.91           C  
ATOM    941  O   LYS A  88      -4.073  -6.268  -2.556  1.00 89.91           O  
ATOM    942  CB  LYS A  88      -6.652  -7.123  -3.890  1.00 89.91           C  
ATOM    943  CG  LYS A  88      -7.701  -7.253  -5.001  1.00 89.91           C  
ATOM    944  CD  LYS A  88      -8.308  -8.655  -5.003  1.00 89.91           C  
ATOM    945  CE  LYS A  88      -9.278  -8.769  -6.180  1.00 89.91           C  
ATOM    946  NZ  LYS A  88      -9.754 -10.162  -6.346  1.00 89.91           N1+
ATOM    947  H   LYS A  88      -4.662  -6.460  -5.490  1.00 89.91           H  
ATOM    948  HA  LYS A  88      -6.719  -4.983  -3.929  1.00 89.91           H  
ATOM    949  HB2 LYS A  88      -5.904  -7.910  -3.994  1.00 89.91           H  
ATOM    950  HB3 LYS A  88      -7.140  -7.234  -2.922  1.00 89.91           H  
ATOM    951  HG2 LYS A  88      -7.238  -7.074  -5.971  1.00 89.91           H  
ATOM    952  HG3 LYS A  88      -8.490  -6.517  -4.844  1.00 89.91           H  
ATOM    953  HD2 LYS A  88      -8.828  -8.833  -4.062  1.00 89.91           H  
ATOM    954  HD3 LYS A  88      -7.503  -9.380  -5.118  1.00 89.91           H  
ATOM    955  HE2 LYS A  88      -8.753  -8.450  -7.081  1.00 89.91           H  
ATOM    956  HE3 LYS A  88     -10.113  -8.087  -6.022  1.00 89.91           H  
ATOM    957  HZ1 LYS A  88     -10.363 -10.230  -7.149  1.00 89.91           H  
ATOM    958  HZ2 LYS A  88      -8.961 -10.767  -6.502  1.00 89.91           H  
ATOM    959  HZ3 LYS A  88     -10.246 -10.474  -5.521  1.00 89.91           H  
ATOM    960  N   CYS A  89      -5.382  -4.547  -1.948  1.00 88.45           N  
ATOM    961  CA  CYS A  89      -4.651  -4.175  -0.752  1.00 88.45           C  
ATOM    962  C   CYS A  89      -5.560  -4.275   0.471  1.00 88.45           C  
ATOM    963  O   CYS A  89      -6.725  -3.880   0.437  1.00 88.45           O  
ATOM    964  CB  CYS A  89      -4.119  -2.757  -0.937  1.00 88.45           C  
ATOM    965  SG  CYS A  89      -2.802  -2.583  -2.159  1.00 88.45           S  
ATOM    966  H   CYS A  89      -6.180  -3.980  -2.194  1.00 88.45           H  
ATOM    967  HA  CYS A  89      -3.802  -4.842  -0.608  1.00 88.45           H  
ATOM    968  HB2 CYS A  89      -3.749  -2.387   0.019  1.00 88.45           H  
ATOM    969  HB3 CYS A  89      -4.950  -2.125  -1.247  1.00 88.45           H  
ATOM    970  N   THR A  90      -5.020  -4.776   1.571  1.00 89.32           N  
ATOM    971  CA  THR A  90      -5.660  -4.783   2.888  1.00 89.32           C  
ATOM    972  C   THR A  90      -4.853  -3.910   3.832  1.00 89.32           C  
ATOM    973  O   THR A  90      -3.623  -3.945   3.796  1.00 89.32           O  
ATOM    974  CB  THR A  90      -5.776  -6.205   3.454  1.00 89.32           C  
ATOM    975  CG2 THR A  90      -6.696  -7.111   2.625  1.00 89.32           C  
ATOM    976  OG1 THR A  90      -4.515  -6.823   3.495  1.00 89.32           O  
ATOM    977  H   THR A  90      -4.073  -5.125   1.522  1.00 89.32           H  
ATOM    978  HA  THR A  90      -6.665  -4.366   2.827  1.00 89.32           H  
ATOM    979  HB  THR A  90      -6.166  -6.146   4.470  1.00 89.32           H  
ATOM    980  HG1 THR A  90      -3.891  -6.183   3.844  1.00 89.32           H  
ATOM    981 HG21 THR A  90      -7.046  -6.600   1.727  1.00 89.32           H  
ATOM    982 HG22 THR A  90      -6.173  -8.020   2.329  1.00 89.32           H  
ATOM    983 HG23 THR A  90      -7.548  -7.397   3.242  1.00 89.32           H  
ATOM    984  N   VAL A  91      -5.527  -3.148   4.684  1.00 88.38           N  
ATOM    985  CA  VAL A  91      -4.878  -2.341   5.722  1.00 88.38           C  
ATOM    986  C   VAL A  91      -5.346  -2.781   7.093  1.00 88.38           C  
ATOM    987  O   VAL A  91      -6.515  -3.096   7.282  1.00 88.38           O  
ATOM    988  CB  VAL A  91      -5.133  -0.837   5.547  1.00 88.38           C  
ATOM    989  CG1 VAL A  91      -4.372  -0.296   4.339  1.00 88.38           C  
ATOM    990  CG2 VAL A  91      -6.616  -0.485   5.403  1.00 88.38           C  
ATOM    991  H   VAL A  91      -6.535  -3.196   4.708  1.00 88.38           H  
ATOM    992  HA  VAL A  91      -3.800  -2.498   5.695  1.00 88.38           H  
ATOM    993  HB  VAL A  91      -4.748  -0.320   6.426  1.00 88.38           H  
ATOM    994 HG11 VAL A  91      -4.725  -0.775   3.426  1.00 88.38           H  
ATOM    995 HG12 VAL A  91      -3.307  -0.493   4.468  1.00 88.38           H  
ATOM    996 HG13 VAL A  91      -4.529   0.781   4.278  1.00 88.38           H  
ATOM    997 HG21 VAL A  91      -7.036  -0.933   4.503  1.00 88.38           H  
ATOM    998 HG22 VAL A  91      -7.174  -0.845   6.268  1.00 88.38           H  
ATOM    999 HG23 VAL A  91      -6.724   0.599   5.378  1.00 88.38           H  
ATOM   1000  N   ASP A  92      -4.438  -2.756   8.059  1.00 86.61           N  
ATOM   1001  CA  ASP A  92      -4.782  -2.957   9.461  1.00 86.61           C  
ATOM   1002  C   ASP A  92      -5.519  -1.746  10.048  1.00 86.61           C  
ATOM   1003  O   ASP A  92      -5.596  -0.664   9.455  1.00 86.61           O  
ATOM   1004  CB  ASP A  92      -3.505  -3.242  10.256  1.00 86.61           C  
ATOM   1005  CG  ASP A  92      -2.814  -4.496   9.734  1.00 86.61           C  
ATOM   1006  OD1 ASP A  92      -3.296  -5.599  10.061  1.00 86.61           O  
ATOM   1007  OD2 ASP A  92      -1.819  -4.313   9.005  1.00 86.61           O1-
ATOM   1008  H   ASP A  92      -3.459  -2.675   7.823  1.00 86.61           H  
ATOM   1009  HA  ASP A  92      -5.433  -3.827   9.547  1.00 86.61           H  
ATOM   1010  HB2 ASP A  92      -2.834  -2.386  10.184  1.00 86.61           H  
ATOM   1011  HB3 ASP A  92      -3.751  -3.389  11.307  1.00 86.61           H  
ATOM   1012  N   GLU A  93      -6.007  -1.895  11.277  1.00 85.12           N  
ATOM   1013  CA  GLU A  93      -6.690  -0.824  12.011  1.00 85.12           C  
ATOM   1014  C   GLU A  93      -5.799   0.393  12.304  1.00 85.12           C  
ATOM   1015  O   GLU A  93      -6.286   1.466  12.647  1.00 85.12           O  
ATOM   1016  CB  GLU A  93      -7.243  -1.362  13.330  1.00 85.12           C  
ATOM   1017  CG  GLU A  93      -8.271  -2.479  13.124  1.00 85.12           C  
ATOM   1018  CD  GLU A  93      -8.931  -2.838  14.458  1.00 85.12           C  
ATOM   1019  OE1 GLU A  93     -10.178  -2.833  14.502  1.00 85.12           O  
ATOM   1020  OE2 GLU A  93      -8.171  -3.081  15.423  1.00 85.12           O1-
ATOM   1021  H   GLU A  93      -5.969  -2.807  11.710  1.00 85.12           H  
ATOM   1022  HA  GLU A  93      -7.527  -0.488  11.399  1.00 85.12           H  
ATOM   1023  HB2 GLU A  93      -6.416  -1.729  13.938  1.00 85.12           H  
ATOM   1024  HB3 GLU A  93      -7.727  -0.542  13.861  1.00 85.12           H  
ATOM   1025  HG2 GLU A  93      -9.021  -2.138  12.411  1.00 85.12           H  
ATOM   1026  HG3 GLU A  93      -7.778  -3.358  12.710  1.00 85.12           H  
ATOM   1027  N   THR A  94      -4.481   0.244  12.165  1.00 83.17           N  
ATOM   1028  CA  THR A  94      -3.510   1.314  12.425  1.00 83.17           C  
ATOM   1029  C   THR A  94      -3.059   2.049  11.163  1.00 83.17           C  
ATOM   1030  O   THR A  94      -2.252   2.969  11.266  1.00 83.17           O  
ATOM   1031  CB  THR A  94      -2.301   0.789  13.209  1.00 83.17           C  
ATOM   1032  CG2 THR A  94      -2.685   0.063  14.497  1.00 83.17           C  
ATOM   1033  OG1 THR A  94      -1.531  -0.093  12.421  1.00 83.17           O  
ATOM   1034  H   THR A  94      -4.150  -0.660  11.862  1.00 83.17           H  
ATOM   1035  HA  THR A  94      -3.986   2.067  13.052  1.00 83.17           H  
ATOM   1036  HB  THR A  94      -1.680   1.642  13.482  1.00 83.17           H  
ATOM   1037  HG1 THR A  94      -1.763  -0.988  12.677  1.00 83.17           H  
ATOM   1038 HG21 THR A  94      -3.247  -0.846  14.281  1.00 83.17           H  
ATOM   1039 HG22 THR A  94      -3.301   0.717  15.115  1.00 83.17           H  
ATOM   1040 HG23 THR A  94      -1.785  -0.199  15.053  1.00 83.17           H  
ATOM   1041  N   CYS A  95      -3.532   1.652   9.975  1.00 83.93           N  
ATOM   1042  CA  CYS A  95      -3.098   2.179   8.676  1.00 83.93           C  
ATOM   1043  C   CYS A  95      -1.571   2.147   8.425  1.00 83.93           C  
ATOM   1044  O   CYS A  95      -1.118   2.819   7.502  1.00 83.93           O  
ATOM   1045  CB  CYS A  95      -3.626   3.611   8.456  1.00 83.93           C  
ATOM   1046  SG  CYS A  95      -5.362   3.998   8.795  1.00 83.93           S  
ATOM   1047  H   CYS A  95      -4.251   0.942   9.966  1.00 83.93           H  
ATOM   1048  HA  CYS A  95      -3.551   1.545   7.915  1.00 83.93           H  
ATOM   1049  HB2 CYS A  95      -3.429   3.889   7.421  1.00 83.93           H  
ATOM   1050  HB3 CYS A  95      -3.032   4.276   9.082  1.00 83.93           H  
ATOM   1051  N   ASN A  96      -0.760   1.428   9.214  1.00 80.45           N  
ATOM   1052  CA  ASN A  96       0.710   1.492   9.124  1.00 80.45           C  
ATOM   1053  C   ASN A  96       1.345   0.339   8.333  1.00 80.45           C  
ATOM   1054  O   ASN A  96       2.496   0.460   7.921  1.00 80.45           O  
ATOM   1055  CB  ASN A  96       1.312   1.563  10.537  1.00 80.45           C  
ATOM   1056  CG  ASN A  96       1.010   2.870  11.241  1.00 80.45           C  
ATOM   1057  ND2 ASN A  96       0.464   2.803  12.429  1.00 80.45           N  
ATOM   1058  OD1 ASN A  96       1.263   3.959  10.753  1.00 80.45           O  
ATOM   1059  H   ASN A  96      -1.170   0.945  10.001  1.00 80.45           H  
ATOM   1060  HA  ASN A  96       1.003   2.403   8.602  1.00 80.45           H  
ATOM   1061  HB2 ASN A  96       2.397   1.484  10.466  1.00 80.45           H  
ATOM   1062  HB3 ASN A  96       0.953   0.721  11.130  1.00 80.45           H  
ATOM   1063 HD21 ASN A  96       0.049   3.668  12.744  1.00 80.45           H  
ATOM   1064 HD22 ASN A  96       0.142   1.902  12.753  1.00 80.45           H  
ATOM   1065  N   ASN A  97       0.630  -0.770   8.126  1.00 82.25           N  
ATOM   1066  CA  ASN A  97       1.192  -1.977   7.522  1.00 82.25           C  
ATOM   1067  C   ASN A  97       0.299  -2.499   6.379  1.00 82.25           C  
ATOM   1068  O   ASN A  97      -0.374  -3.519   6.518  1.00 82.25           O  
ATOM   1069  CB  ASN A  97       1.473  -2.983   8.647  1.00 82.25           C  
ATOM   1070  CG  ASN A  97       2.432  -4.053   8.178  1.00 82.25           C  
ATOM   1071  ND2 ASN A  97       1.934  -5.063   7.511  1.00 82.25           N  
ATOM   1072  OD1 ASN A  97       3.633  -3.960   8.371  1.00 82.25           O  
ATOM   1073  H   ASN A  97      -0.313  -0.823   8.485  1.00 82.25           H  
ATOM   1074  HA  ASN A  97       2.158  -1.740   7.075  1.00 82.25           H  
ATOM   1075  HB2 ASN A  97       0.548  -3.444   8.993  1.00 82.25           H  
ATOM   1076  HB3 ASN A  97       1.943  -2.476   9.489  1.00 82.25           H  
ATOM   1077 HD21 ASN A  97       0.937  -5.075   7.352  1.00 82.25           H  
ATOM   1078 HD22 ASN A  97       2.568  -5.776   7.180  1.00 82.25           H  
ATOM   1079  N   PRO A  98       0.250  -1.796   5.235  1.00 87.52           N  
ATOM   1080  CA  PRO A  98      -0.583  -2.218   4.123  1.00 87.52           C  
ATOM   1081  C   PRO A  98      -0.023  -3.515   3.532  1.00 87.52           C  
ATOM   1082  O   PRO A  98       1.167  -3.614   3.231  1.00 87.52           O  
ATOM   1083  CB  PRO A  98      -0.550  -1.058   3.130  1.00 87.52           C  
ATOM   1084  CG  PRO A  98       0.841  -0.458   3.351  1.00 87.52           C  
ATOM   1085  CD  PRO A  98       1.158  -0.734   4.824  1.00 87.52           C  
ATOM   1086  HA  PRO A  98      -1.607  -2.383   4.459  1.00 87.52           H  
ATOM   1087  HB2 PRO A  98      -1.310  -0.325   3.399  1.00 87.52           H  
ATOM   1088  HB3 PRO A  98      -0.695  -1.392   2.103  1.00 87.52           H  
ATOM   1089  HG2 PRO A  98       0.859   0.608   3.125  1.00 87.52           H  
ATOM   1090  HG3 PRO A  98       1.567  -0.980   2.728  1.00 87.52           H  
ATOM   1091  HD2 PRO A  98       2.193  -1.064   4.911  1.00 87.52           H  
ATOM   1092  HD3 PRO A  98       1.016   0.155   5.438  1.00 87.52           H  
ATOM   1093  N   SER A  99      -0.887  -4.504   3.335  1.00 88.68           N  
ATOM   1094  CA  SER A  99      -0.546  -5.764   2.680  1.00 88.68           C  
ATOM   1095  C   SER A  99      -1.178  -5.799   1.293  1.00 88.68           C  
ATOM   1096  O   SER A  99      -2.400  -5.754   1.161  1.00 88.68           O  
ATOM   1097  CB  SER A  99      -0.980  -6.942   3.548  1.00 88.68           C  
ATOM   1098  OG  SER A  99      -0.613  -8.157   2.929  1.00 88.68           O  
ATOM   1099  H   SER A  99      -1.848  -4.350   3.604  1.00 88.68           H  
ATOM   1100  HA  SER A  99       0.536  -5.840   2.566  1.00 88.68           H  
ATOM   1101  HB2 SER A  99      -0.491  -6.871   4.520  1.00 88.68           H  
ATOM   1102  HB3 SER A  99      -2.060  -6.916   3.694  1.00 88.68           H  
ATOM   1103  HG  SER A  99      -0.974  -8.875   3.455  1.00 88.68           H  
ATOM   1104  N   CYS A 100      -0.344  -5.855   0.256  1.00 89.04           N  
ATOM   1105  CA  CYS A 100      -0.768  -5.947  -1.141  1.00 89.04           C  
ATOM   1106  C   CYS A 100       0.010  -7.087  -1.820  1.00 89.04           C  
ATOM   1107  O   CYS A 100       1.097  -6.844  -2.346  1.00 89.04           O  
ATOM   1108  CB  CYS A 100      -0.528  -4.614  -1.857  1.00 89.04           C  
ATOM   1109  SG  CYS A 100      -1.173  -3.117  -1.078  1.00 89.04           S  
ATOM   1110  H   CYS A 100       0.649  -5.866   0.445  1.00 89.04           H  
ATOM   1111  HA  CYS A 100      -1.837  -6.151  -1.194  1.00 89.04           H  
ATOM   1112  HB2 CYS A 100       0.548  -4.477  -1.968  1.00 89.04           H  
ATOM   1113  HB3 CYS A 100      -0.956  -4.686  -2.856  1.00 89.04           H  
ATOM   1114  N   PRO A 101      -0.493  -8.335  -1.791  1.00 88.59           N  
ATOM   1115  CA  PRO A 101       0.251  -9.500  -2.278  1.00 88.59           C  
ATOM   1116  C   PRO A 101       0.489  -9.478  -3.793  1.00 88.59           C  
ATOM   1117  O   PRO A 101       1.452 -10.068  -4.271  1.00 88.59           O  
ATOM   1118  CB  PRO A 101      -0.595 -10.708  -1.865  1.00 88.59           C  
ATOM   1119  CG  PRO A 101      -2.016 -10.150  -1.795  1.00 88.59           C  
ATOM   1120  CD  PRO A 101      -1.796  -8.732  -1.278  1.00 88.59           C  
ATOM   1121  HA  PRO A 101       1.223  -9.553  -1.788  1.00 88.59           H  
ATOM   1122  HB2 PRO A 101      -0.288 -11.040  -0.873  1.00 88.59           H  
ATOM   1123  HB3 PRO A 101      -0.519 -11.530  -2.576  1.00 88.59           H  
ATOM   1124  HG2 PRO A 101      -2.447 -10.113  -2.795  1.00 88.59           H  
ATOM   1125  HG3 PRO A 101      -2.649 -10.731  -1.125  1.00 88.59           H  
ATOM   1126  HD2 PRO A 101      -1.776  -8.729  -0.188  1.00 88.59           H  
ATOM   1127  HD3 PRO A 101      -2.593  -8.086  -1.645  1.00 88.59           H  
ATOM   1128  N   ASP A 102      -0.373  -8.789  -4.542  1.00 87.53           N  
ATOM   1129  CA  ASP A 102      -0.297  -8.711  -6.001  1.00 87.53           C  
ATOM   1130  C   ASP A 102       0.734  -7.673  -6.493  1.00 87.53           C  
ATOM   1131  O   ASP A 102       1.053  -7.636  -7.680  1.00 87.53           O  
ATOM   1132  CB  ASP A 102      -1.704  -8.402  -6.537  1.00 87.53           C  
ATOM   1133  CG  ASP A 102      -2.746  -9.462  -6.166  1.00 87.53           C  
ATOM   1134  OD1 ASP A 102      -2.574 -10.631  -6.572  1.00 87.53           O  
ATOM   1135  OD2 ASP A 102      -3.727  -9.079  -5.483  1.00 87.53           O1-
ATOM   1136  H   ASP A 102      -1.191  -8.401  -4.094  1.00 87.53           H  
ATOM   1137  HA  ASP A 102       0.006  -9.681  -6.394  1.00 87.53           H  
ATOM   1138  HB2 ASP A 102      -1.665  -8.321  -7.623  1.00 87.53           H  
ATOM   1139  HB3 ASP A 102      -2.028  -7.444  -6.130  1.00 87.53           H  
ATOM   1140  N   VAL A 103       1.253  -6.811  -5.608  1.00 85.71           N  
ATOM   1141  CA  VAL A 103       2.190  -5.740  -5.981  1.00 85.71           C  
ATOM   1142  C   VAL A 103       3.616  -6.302  -6.114  1.00 85.71           C  
ATOM   1143  O   VAL A 103       4.088  -6.982  -5.201  1.00 85.71           O  
ATOM   1144  CB  VAL A 103       2.128  -4.561  -4.991  1.00 85.71           C  
ATOM   1145  CG1 VAL A 103       3.173  -3.482  -5.296  1.00 85.71           C  
ATOM   1146  CG2 VAL A 103       0.755  -3.882  -5.068  1.00 85.71           C  
ATOM   1147  H   VAL A 103       1.076  -6.972  -4.626  1.00 85.71           H  
ATOM   1148  HA  VAL A 103       1.863  -5.350  -6.944  1.00 85.71           H  
ATOM   1149  HB  VAL A 103       2.287  -4.924  -3.976  1.00 85.71           H  
ATOM   1150 HG11 VAL A 103       3.092  -3.163  -6.335  1.00 85.71           H  
ATOM   1151 HG12 VAL A 103       4.169  -3.879  -5.102  1.00 85.71           H  
ATOM   1152 HG13 VAL A 103       3.023  -2.622  -4.643  1.00 85.71           H  
ATOM   1153 HG21 VAL A 103       0.688  -3.091  -4.320  1.00 85.71           H  
ATOM   1154 HG22 VAL A 103       0.606  -3.459  -6.061  1.00 85.71           H  
ATOM   1155 HG23 VAL A 103      -0.034  -4.610  -4.881  1.00 85.71           H  
ATOM   1156  N   PRO A 104       4.348  -6.002  -7.207  1.00 85.37           N  
ATOM   1157  CA  PRO A 104       5.724  -6.463  -7.387  1.00 85.37           C  
ATOM   1158  C   PRO A 104       6.653  -6.037  -6.236  1.00 85.37           C  
ATOM   1159  O   PRO A 104       6.571  -4.895  -5.783  1.00 85.37           O  
ATOM   1160  CB  PRO A 104       6.193  -5.860  -8.716  1.00 85.37           C  
ATOM   1161  CG  PRO A 104       4.896  -5.649  -9.492  1.00 85.37           C  
ATOM   1162  CD  PRO A 104       3.889  -5.305  -8.400  1.00 85.37           C  
ATOM   1163  HA  PRO A 104       5.693  -7.550  -7.470  1.00 85.37           H  
ATOM   1164  HB2 PRO A 104       6.875  -6.526  -9.243  1.00 85.37           H  
ATOM   1165  HB3 PRO A 104       6.663  -4.892  -8.545  1.00 85.37           H  
ATOM   1166  HG2 PRO A 104       4.985  -4.847 -10.225  1.00 85.37           H  
ATOM   1167  HG3 PRO A 104       4.603  -6.581  -9.974  1.00 85.37           H  
ATOM   1168  HD2 PRO A 104       2.899  -5.638  -8.710  1.00 85.37           H  
ATOM   1169  HD3 PRO A 104       3.892  -4.230  -8.221  1.00 85.37           H  
ATOM   1170  N   PRO A 105       7.628  -6.872  -5.824  1.00 80.21           N  
ATOM   1171  CA  PRO A 105       8.523  -6.564  -4.698  1.00 80.21           C  
ATOM   1172  C   PRO A 105       9.460  -5.374  -4.962  1.00 80.21           C  
ATOM   1173  O   PRO A 105      10.039  -4.807  -4.041  1.00 80.21           O  
ATOM   1174  CB  PRO A 105       9.315  -7.855  -4.465  1.00 80.21           C  
ATOM   1175  CG  PRO A 105       9.329  -8.523  -5.840  1.00 80.21           C  
ATOM   1176  CD  PRO A 105       7.953  -8.169  -6.397  1.00 80.21           C  
ATOM   1177  HA  PRO A 105       7.933  -6.335  -3.812  1.00 80.21           H  
ATOM   1178  HB2 PRO A 105       8.772  -8.487  -3.762  1.00 80.21           H  
ATOM   1179  HB3 PRO A 105      10.323  -7.665  -4.096  1.00 80.21           H  
ATOM   1180  HG2 PRO A 105       9.469  -9.602  -5.765  1.00 80.21           H  
ATOM   1181  HG3 PRO A 105      10.105  -8.076  -6.460  1.00 80.21           H  
ATOM   1182  HD2 PRO A 105       7.219  -8.903  -6.066  1.00 80.21           H  
ATOM   1183  HD3 PRO A 105       7.987  -8.132  -7.486  1.00 80.21           H  
ATOM   1184  N   THR A 106       9.623  -4.981  -6.227  1.00 80.77           N  
ATOM   1185  CA  THR A 106      10.370  -3.785  -6.639  1.00 80.77           C  
ATOM   1186  C   THR A 106       9.590  -2.485  -6.427  1.00 80.77           C  
ATOM   1187  O   THR A 106      10.141  -1.400  -6.613  1.00 80.77           O  
ATOM   1188  CB  THR A 106      10.757  -3.906  -8.120  1.00 80.77           C  
ATOM   1189  CG2 THR A 106      11.811  -4.993  -8.334  1.00 80.77           C  
ATOM   1190  OG1 THR A 106       9.635  -4.274  -8.901  1.00 80.77           O  
ATOM   1191  H   THR A 106       9.145  -5.500  -6.950  1.00 80.77           H  
ATOM   1192  HA  THR A 106      11.280  -3.709  -6.044  1.00 80.77           H  
ATOM   1193  HB  THR A 106      11.157  -2.957  -8.477  1.00 80.77           H  
ATOM   1194  HG1 THR A 106       8.945  -3.614  -8.799  1.00 80.77           H  
ATOM   1195 HG21 THR A 106      12.699  -4.765  -7.745  1.00 80.77           H  
ATOM   1196 HG22 THR A 106      11.420  -5.967  -8.038  1.00 80.77           H  
ATOM   1197 HG23 THR A 106      12.085  -5.026  -9.388  1.00 80.77           H  
ATOM   1198  N   TRP A 107       8.294  -2.569  -6.122  1.00 85.58           N  
ATOM   1199  CA  TRP A 107       7.420  -1.422  -5.901  1.00 85.58           C  
ATOM   1200  C   TRP A 107       7.237  -1.188  -4.403  1.00 85.58           C  
ATOM   1201  O   TRP A 107       7.367  -2.092  -3.583  1.00 85.58           O  
ATOM   1202  CB  TRP A 107       6.081  -1.620  -6.621  1.00 85.58           C  
ATOM   1203  CG  TRP A 107       6.102  -1.717  -8.121  1.00 85.58           C  
ATOM   1204  CD1 TRP A 107       7.186  -1.849  -8.923  1.00 85.58           C  
ATOM   1205  CD2 TRP A 107       4.961  -1.629  -9.026  1.00 85.58           C  
ATOM   1206  CE2 TRP A 107       5.430  -1.771 -10.366  1.00 85.58           C  
ATOM   1207  CE3 TRP A 107       3.581  -1.405  -8.848  1.00 85.58           C  
ATOM   1208  NE1 TRP A 107       6.790  -1.938 -10.241  1.00 85.58           N  
ATOM   1209  CZ2 TRP A 107       4.576  -1.707 -11.474  1.00 85.58           C  
ATOM   1210  CZ3 TRP A 107       2.715  -1.320  -9.954  1.00 85.58           C  
ATOM   1211  CH2 TRP A 107       3.207  -1.474 -11.261  1.00 85.58           C  
ATOM   1212  H   TRP A 107       7.898  -3.474  -5.909  1.00 85.58           H  
ATOM   1213  HA  TRP A 107       7.879  -0.523  -6.313  1.00 85.58           H  
ATOM   1214  HB2 TRP A 107       5.618  -2.530  -6.238  1.00 85.58           H  
ATOM   1215  HB3 TRP A 107       5.424  -0.791  -6.358  1.00 85.58           H  
ATOM   1216  HD1 TRP A 107       8.212  -1.865  -8.587  1.00 85.58           H  
ATOM   1217  HE1 TRP A 107       7.425  -2.064 -11.015  1.00 85.58           H  
ATOM   1218  HE3 TRP A 107       3.188  -1.292  -7.849  1.00 85.58           H  
ATOM   1219  HZ2 TRP A 107       4.962  -1.817 -12.476  1.00 85.58           H  
ATOM   1220  HZ3 TRP A 107       1.663  -1.134  -9.799  1.00 85.58           H  
ATOM   1221  HH2 TRP A 107       2.528  -1.408 -12.098  1.00 85.58           H  
ATOM   1222  N   GLN A 108       6.954   0.054  -4.036  1.00 85.64           N  
ATOM   1223  CA  GLN A 108       6.731   0.457  -2.660  1.00 85.64           C  
ATOM   1224  C   GLN A 108       5.261   0.736  -2.412  1.00 85.64           C  
ATOM   1225  O   GLN A 108       4.652   1.572  -3.082  1.00 85.64           O  
ATOM   1226  CB  GLN A 108       7.568   1.684  -2.312  1.00 85.64           C  
ATOM   1227  CG  GLN A 108       9.065   1.372  -2.351  1.00 85.64           C  
ATOM   1228  CD  GLN A 108       9.870   2.397  -1.574  1.00 85.64           C  
ATOM   1229  NE2 GLN A 108      11.139   2.142  -1.348  1.00 85.64           N  
ATOM   1230  OE1 GLN A 108       9.400   3.444  -1.160  1.00 85.64           O  
ATOM   1231  H   GLN A 108       6.775   0.738  -4.758  1.00 85.64           H  
ATOM   1232  HA  GLN A 108       7.033  -0.346  -1.988  1.00 85.64           H  
ATOM   1233  HB2 GLN A 108       7.355   2.499  -3.004  1.00 85.64           H  
ATOM   1234  HB3 GLN A 108       7.291   1.995  -1.304  1.00 85.64           H  
ATOM   1235  HG2 GLN A 108       9.241   0.396  -1.900  1.00 85.64           H  
ATOM   1236  HG3 GLN A 108       9.412   1.342  -3.383  1.00 85.64           H  
ATOM   1237 HE21 GLN A 108      11.509   1.242  -1.620  1.00 85.64           H  
ATOM   1238 HE22 GLN A 108      11.575   2.703  -0.630  1.00 85.64           H  
ATOM   1239  N   VAL A 109       4.727   0.084  -1.389  1.00 87.53           N  
ATOM   1240  CA  VAL A 109       3.395   0.344  -0.860  1.00 87.53           C  
ATOM   1241  C   VAL A 109       3.554   1.109   0.442  1.00 87.53           C  
ATOM   1242  O   VAL A 109       4.293   0.700   1.333  1.00 87.53           O  
ATOM   1243  CB  VAL A 109       2.614  -0.959  -0.647  1.00 87.53           C  
ATOM   1244  CG1 VAL A 109       1.163  -0.649  -0.269  1.00 87.53           C  
ATOM   1245  CG2 VAL A 109       2.607  -1.824  -1.915  1.00 87.53           C  
ATOM   1246  H   VAL A 109       5.297  -0.583  -0.887  1.00 87.53           H  
ATOM   1247  HA  VAL A 109       2.831   0.956  -1.564  1.00 87.53           H  
ATOM   1248  HB  VAL A 109       3.075  -1.528   0.160  1.00 87.53           H  
ATOM   1249 HG11 VAL A 109       1.110   0.086   0.534  1.00 87.53           H  
ATOM   1250 HG12 VAL A 109       0.702  -1.566   0.098  1.00 87.53           H  
ATOM   1251 HG13 VAL A 109       0.610  -0.275  -1.131  1.00 87.53           H  
ATOM   1252 HG21 VAL A 109       1.976  -2.698  -1.755  1.00 87.53           H  
ATOM   1253 HG22 VAL A 109       2.224  -1.253  -2.760  1.00 87.53           H  
ATOM   1254 HG23 VAL A 109       3.613  -2.178  -2.141  1.00 87.53           H  
ATOM   1255  N   THR A 110       2.864   2.235   0.549  1.00 88.31           N  
ATOM   1256  CA  THR A 110       2.808   3.030   1.775  1.00 88.31           C  
ATOM   1257  C   THR A 110       1.357   3.235   2.158  1.00 88.31           C  
ATOM   1258  O   THR A 110       0.494   3.337   1.286  1.00 88.31           O  
ATOM   1259  CB  THR A 110       3.539   4.372   1.626  1.00 88.31           C  
ATOM   1260  CG2 THR A 110       5.035   4.188   1.377  1.00 88.31           C  
ATOM   1261  OG1 THR A 110       3.028   5.118   0.546  1.00 88.31           O  
ATOM   1262  H   THR A 110       2.254   2.495  -0.213  1.00 88.31           H  
ATOM   1263  HA  THR A 110       3.283   2.485   2.591  1.00 88.31           H  
ATOM   1264  HB  THR A 110       3.412   4.948   2.543  1.00 88.31           H  
ATOM   1265  HG1 THR A 110       2.892   4.510  -0.184  1.00 88.31           H  
ATOM   1266 HG21 THR A 110       5.519   5.164   1.340  1.00 88.31           H  
ATOM   1267 HG22 THR A 110       5.205   3.671   0.433  1.00 88.31           H  
ATOM   1268 HG23 THR A 110       5.473   3.605   2.187  1.00 88.31           H  
ATOM   1269  N   SER A 111       1.071   3.295   3.451  1.00 87.62           N  
ATOM   1270  CA  SER A 111      -0.232   3.733   3.924  1.00 87.62           C  
ATOM   1271  C   SER A 111      -0.095   4.623   5.140  1.00 87.62           C  
ATOM   1272  O   SER A 111       0.905   4.567   5.854  1.00 87.62           O  
ATOM   1273  CB  SER A 111      -1.191   2.566   4.166  1.00 87.62           C  
ATOM   1274  OG  SER A 111      -0.740   1.723   5.196  1.00 87.62           O  
ATOM   1275  H   SER A 111       1.787   3.158   4.151  1.00 87.62           H  
ATOM   1276  HA  SER A 111      -0.653   4.355   3.133  1.00 87.62           H  
ATOM   1277  HB2 SER A 111      -2.179   2.951   4.421  1.00 87.62           H  
ATOM   1278  HB3 SER A 111      -1.268   1.990   3.244  1.00 87.62           H  
ATOM   1279  HG  SER A 111      -0.773   2.202   6.027  1.00 87.62           H  
ATOM   1280  N   TYR A 112      -1.079   5.488   5.335  1.00 85.40           N  
ATOM   1281  CA  TYR A 112      -1.137   6.364   6.490  1.00 85.40           C  
ATOM   1282  C   TYR A 112      -2.578   6.714   6.834  1.00 85.40           C  
ATOM   1283  O   TYR A 112      -3.464   6.712   5.978  1.00 85.40           O  
ATOM   1284  CB  TYR A 112      -0.295   7.623   6.237  1.00 85.40           C  
ATOM   1285  CG  TYR A 112      -0.724   8.479   5.057  1.00 85.40           C  
ATOM   1286  CD1 TYR A 112      -0.106   8.329   3.800  1.00 85.40           C  
ATOM   1287  CD2 TYR A 112      -1.722   9.454   5.234  1.00 85.40           C  
ATOM   1288  CE1 TYR A 112      -0.432   9.206   2.746  1.00 85.40           C  
ATOM   1289  CE2 TYR A 112      -2.074  10.312   4.181  1.00 85.40           C  
ATOM   1290  CZ  TYR A 112      -1.393  10.220   2.953  1.00 85.40           C  
ATOM   1291  OH  TYR A 112      -1.599  11.182   2.014  1.00 85.40           O  
ATOM   1292  H   TYR A 112      -1.846   5.516   4.678  1.00 85.40           H  
ATOM   1293  HA  TYR A 112      -0.714   5.838   7.345  1.00 85.40           H  
ATOM   1294  HB2 TYR A 112      -0.319   8.239   7.136  1.00 85.40           H  
ATOM   1295  HB3 TYR A 112       0.743   7.323   6.093  1.00 85.40           H  
ATOM   1296  HD1 TYR A 112       0.626   7.548   3.653  1.00 85.40           H  
ATOM   1297  HD2 TYR A 112      -2.214   9.549   6.191  1.00 85.40           H  
ATOM   1298  HE1 TYR A 112       0.049   9.103   1.784  1.00 85.40           H  
ATOM   1299  HE2 TYR A 112      -2.833  11.063   4.343  1.00 85.40           H  
ATOM   1300  HH  TYR A 112      -2.335  11.744   2.268  1.00 85.40           H  
ATOM   1301  N   ASP A 113      -2.794   7.048   8.099  1.00 86.09           N  
ATOM   1302  CA  ASP A 113      -4.051   7.613   8.565  1.00 86.09           C  
ATOM   1303  C   ASP A 113      -4.160   9.076   8.111  1.00 86.09           C  
ATOM   1304  O   ASP A 113      -3.278   9.895   8.395  1.00 86.09           O  
ATOM   1305  CB  ASP A 113      -4.108   7.457  10.081  1.00 86.09           C  
ATOM   1306  CG  ASP A 113      -5.463   7.904  10.600  1.00 86.09           C  
ATOM   1307  OD1 ASP A 113      -5.644   9.126  10.749  1.00 86.09           O  
ATOM   1308  OD2 ASP A 113      -6.296   7.015  10.879  1.00 86.09           O1-
ATOM   1309  H   ASP A 113      -2.023   7.026   8.751  1.00 86.09           H  
ATOM   1310  HA  ASP A 113      -4.882   7.051   8.139  1.00 86.09           H  
ATOM   1311  HB2 ASP A 113      -3.951   6.411  10.343  1.00 86.09           H  
ATOM   1312  HB3 ASP A 113      -3.315   8.043  10.547  1.00 86.09           H  
ATOM   1313  N   VAL A 114      -5.199   9.389   7.333  1.00 83.28           N  
ATOM   1314  CA  VAL A 114      -5.361  10.720   6.729  1.00 83.28           C  
ATOM   1315  C   VAL A 114      -5.581  11.785   7.795  1.00 83.28           C  
ATOM   1316  O   VAL A 114      -5.000  12.863   7.686  1.00 83.28           O  
ATOM   1317  CB  VAL A 114      -6.517  10.719   5.715  1.00 83.28           C  
ATOM   1318  CG1 VAL A 114      -6.855  12.114   5.168  1.00 83.28           C  
ATOM   1319  CG2 VAL A 114      -6.160   9.851   4.504  1.00 83.28           C  
ATOM   1320  H   VAL A 114      -5.901   8.689   7.141  1.00 83.28           H  
ATOM   1321  HA  VAL A 114      -4.442  10.984   6.206  1.00 83.28           H  
ATOM   1322  HB  VAL A 114      -7.405  10.316   6.202  1.00 83.28           H  
ATOM   1323 HG11 VAL A 114      -7.618  12.034   4.394  1.00 83.28           H  
ATOM   1324 HG12 VAL A 114      -5.963  12.589   4.759  1.00 83.28           H  
ATOM   1325 HG13 VAL A 114      -7.259  12.737   5.966  1.00 83.28           H  
ATOM   1326 HG21 VAL A 114      -5.877   8.849   4.828  1.00 83.28           H  
ATOM   1327 HG22 VAL A 114      -5.328  10.297   3.958  1.00 83.28           H  
ATOM   1328 HG23 VAL A 114      -7.028   9.766   3.851  1.00 83.28           H  
ATOM   1329  N   GLU A 115      -6.358  11.485   8.834  1.00 77.87           N  
ATOM   1330  CA  GLU A 115      -6.652  12.439   9.904  1.00 77.87           C  
ATOM   1331  C   GLU A 115      -5.393  12.768  10.697  1.00 77.87           C  
ATOM   1332  O   GLU A 115      -5.037  13.936  10.815  1.00 77.87           O  
ATOM   1333  CB  GLU A 115      -7.711  11.889  10.854  1.00 77.87           C  
ATOM   1334  CG  GLU A 115      -9.044  11.580  10.170  1.00 77.87           C  
ATOM   1335  CD  GLU A 115     -10.074  11.193  11.233  1.00 77.87           C  
ATOM   1336  OE1 GLU A 115     -11.223  11.665  11.135  1.00 77.87           O  
ATOM   1337  OE2 GLU A 115      -9.698  10.423  12.152  1.00 77.87           O1-
ATOM   1338  H   GLU A 115      -6.689  10.539   8.954  1.00 77.87           H  
ATOM   1339  HA  GLU A 115      -7.025  13.370   9.477  1.00 77.87           H  
ATOM   1340  HB2 GLU A 115      -7.333  10.985  11.331  1.00 77.87           H  
ATOM   1341  HB3 GLU A 115      -7.886  12.634  11.630  1.00 77.87           H  
ATOM   1342  HG2 GLU A 115      -8.917  10.757   9.467  1.00 77.87           H  
ATOM   1343  HG3 GLU A 115      -9.377  12.461   9.620  1.00 77.87           H  
ATOM   1344  N   LYS A 116      -4.638  11.748  11.118  1.00 76.87           N  
ATOM   1345  CA  LYS A 116      -3.382  11.939  11.851  1.00 76.87           C  
ATOM   1346  C   LYS A 116      -2.368  12.753  11.047  1.00 76.87           C  
ATOM   1347  O   LYS A 116      -1.592  13.525  11.612  1.00 76.87           O  
ATOM   1348  CB  LYS A 116      -2.825  10.564  12.234  1.00 76.87           C  
ATOM   1349  CG  LYS A 116      -1.643  10.695  13.200  1.00 76.87           C  
ATOM   1350  CD  LYS A 116      -1.178   9.323  13.688  1.00 76.87           C  
ATOM   1351  CE  LYS A 116      -0.018   9.525  14.666  1.00 76.87           C  
ATOM   1352  NZ  LYS A 116       0.370   8.252  15.317  1.00 76.87           N1+
ATOM   1353  H   LYS A 116      -5.009  10.816  10.998  1.00 76.87           H  
ATOM   1354  HA  LYS A 116      -3.610  12.505  12.755  1.00 76.87           H  
ATOM   1355  HB2 LYS A 116      -2.508  10.038  11.334  1.00 76.87           H  
ATOM   1356  HB3 LYS A 116      -3.616   9.991  12.718  1.00 76.87           H  
ATOM   1357  HG2 LYS A 116      -0.811  11.191  12.700  1.00 76.87           H  
ATOM   1358  HG3 LYS A 116      -1.949  11.295  14.058  1.00 76.87           H  
ATOM   1359  HD2 LYS A 116      -2.010   8.829  14.191  1.00 76.87           H  
ATOM   1360  HD3 LYS A 116      -0.858   8.720  12.838  1.00 76.87           H  
ATOM   1361  HE2 LYS A 116       0.824   9.957  14.125  1.00 76.87           H  
ATOM   1362  HE3 LYS A 116      -0.331  10.249  15.418  1.00 76.87           H  
ATOM   1363  HZ1 LYS A 116       0.664   7.579  14.624  1.00 76.87           H  
ATOM   1364  HZ2 LYS A 116       1.127   8.412  15.966  1.00 76.87           H  
ATOM   1365  HZ3 LYS A 116      -0.416   7.877  15.828  1.00 76.87           H  
ATOM   1366  N   LYS A 117      -2.355  12.596   9.718  1.00 72.89           N  
ATOM   1367  CA  LYS A 117      -1.499  13.405   8.841  1.00 72.89           C  
ATOM   1368  C   LYS A 117      -1.967  14.860   8.767  1.00 72.89           C  
ATOM   1369  O   LYS A 117      -1.119  15.745   8.733  1.00 72.89           O  
ATOM   1370  CB  LYS A 117      -1.401  12.749   7.460  1.00 72.89           C  
ATOM   1371  CG  LYS A 117      -0.287  13.394   6.620  1.00 72.89           C  
ATOM   1372  CD  LYS A 117      -0.092  12.607   5.324  1.00 72.89           C  
ATOM   1373  CE  LYS A 117       1.095  13.123   4.510  1.00 72.89           C  
ATOM   1374  NZ  LYS A 117       1.346  12.237   3.346  1.00 72.89           N1+
ATOM   1375  H   LYS A 117      -3.013  11.940   9.321  1.00 72.89           H  
ATOM   1376  HA  LYS A 117      -0.504  13.436   9.284  1.00 72.89           H  
ATOM   1377  HB2 LYS A 117      -2.356  12.833   6.942  1.00 72.89           H  
ATOM   1378  HB3 LYS A 117      -1.173  11.692   7.598  1.00 72.89           H  
ATOM   1379  HG2 LYS A 117      -0.547  14.425   6.380  1.00 72.89           H  
ATOM   1380  HG3 LYS A 117       0.644  13.383   7.187  1.00 72.89           H  
ATOM   1381  HD2 LYS A 117      -1.001  12.695   4.730  1.00 72.89           H  
ATOM   1382  HD3 LYS A 117       0.083  11.562   5.579  1.00 72.89           H  
ATOM   1383  HE2 LYS A 117       0.883  14.142   4.186  1.00 72.89           H  
ATOM   1384  HE3 LYS A 117       1.971  13.153   5.157  1.00 72.89           H  
ATOM   1385  HZ1 LYS A 117       1.546  11.299   3.663  1.00 72.89           H  
ATOM   1386  HZ2 LYS A 117       0.529  12.185   2.754  1.00 72.89           H  
ATOM   1387  HZ3 LYS A 117       2.129  12.572   2.803  1.00 72.89           H  
ATOM   1388  N   LEU A 118      -3.276  15.114   8.752  1.00 68.11           N  
ATOM   1389  CA  LEU A 118      -3.840  16.468   8.768  1.00 68.11           C  
ATOM   1390  C   LEU A 118      -3.626  17.165  10.120  1.00 68.11           C  
ATOM   1391  O   LEU A 118      -3.241  18.331  10.134  1.00 68.11           O  
ATOM   1392  CB  LEU A 118      -5.332  16.413   8.394  1.00 68.11           C  
ATOM   1393  CG  LEU A 118      -5.609  16.059   6.921  1.00 68.11           C  
ATOM   1394  CD1 LEU A 118      -7.106  15.819   6.718  1.00 68.11           C  
ATOM   1395  CD2 LEU A 118      -5.171  17.170   5.963  1.00 68.11           C  
ATOM   1396  H   LEU A 118      -3.918  14.337   8.825  1.00 68.11           H  
ATOM   1397  HA  LEU A 118      -3.315  17.080   8.035  1.00 68.11           H  
ATOM   1398  HB2 LEU A 118      -5.826  15.684   9.035  1.00 68.11           H  
ATOM   1399  HB3 LEU A 118      -5.781  17.384   8.603  1.00 68.11           H  
ATOM   1400  HG  LEU A 118      -5.073  15.150   6.646  1.00 68.11           H  
ATOM   1401 HD11 LEU A 118      -7.438  15.020   7.380  1.00 68.11           H  
ATOM   1402 HD12 LEU A 118      -7.666  16.725   6.949  1.00 68.11           H  
ATOM   1403 HD13 LEU A 118      -7.301  15.522   5.688  1.00 68.11           H  
ATOM   1404 HD21 LEU A 118      -5.448  16.905   4.942  1.00 68.11           H  
ATOM   1405 HD22 LEU A 118      -5.661  18.105   6.235  1.00 68.11           H  
ATOM   1406 HD23 LEU A 118      -4.091  17.305   6.008  1.00 68.11           H  
ATOM   1407  N   GLU A 119      -3.780  16.451  11.236  1.00 62.80           N  
ATOM   1408  CA  GLU A 119      -3.476  16.956  12.583  1.00 62.80           C  
ATOM   1409  C   GLU A 119      -1.986  17.303  12.719  1.00 62.80           C  
ATOM   1410  O   GLU A 119      -1.630  18.390  13.171  1.00 62.80           O  
ATOM   1411  CB  GLU A 119      -3.879  15.907  13.634  1.00 62.80           C  
ATOM   1412  CG  GLU A 119      -5.400  15.703  13.728  1.00 62.80           C  
ATOM   1413  CD  GLU A 119      -5.762  14.608  14.744  1.00 62.80           C  
ATOM   1414  OE1 GLU A 119      -6.454  14.934  15.733  1.00 62.80           O  
ATOM   1415  OE2 GLU A 119      -5.340  13.443  14.536  1.00 62.80           O1-
ATOM   1416  H   GLU A 119      -4.177  15.525  11.164  1.00 62.80           H  
ATOM   1417  HA  GLU A 119      -4.040  17.871  12.770  1.00 62.80           H  
ATOM   1418  HB2 GLU A 119      -3.517  16.231  14.610  1.00 62.80           H  
ATOM   1419  HB3 GLU A 119      -3.398  14.960  13.390  1.00 62.80           H  
ATOM   1420  HG2 GLU A 119      -5.857  16.649  14.019  1.00 62.80           H  
ATOM   1421  HG3 GLU A 119      -5.803  15.433  12.752  1.00 62.80           H  
ATOM   1422  N   GLY A 120      -1.102  16.425  12.229  1.00 55.52           N  
ATOM   1423  CA  GLY A 120       0.338  16.676  12.201  1.00 55.52           C  
ATOM   1424  C   GLY A 120       0.733  17.860  11.315  1.00 55.52           C  
ATOM   1425  O   GLY A 120       1.653  18.586  11.661  1.00 55.52           O  
ATOM   1426  H   GLY A 120      -1.448  15.529  11.916  1.00 55.52           H  
ATOM   1427  HA2 GLY A 120       0.842  15.785  11.827  1.00 55.52           H  
ATOM   1428  HA3 GLY A 120       0.684  16.877  13.215  1.00 55.52           H  
ATOM   1429  N   LEU A 121       0.034  18.114  10.203  1.00 51.08           N  
ATOM   1430  CA  LEU A 121       0.285  19.283   9.344  1.00 51.08           C  
ATOM   1431  C   LEU A 121      -0.095  20.619  10.007  1.00 51.08           C  
ATOM   1432  O   LEU A 121       0.424  21.654   9.593  1.00 51.08           O  
ATOM   1433  CB  LEU A 121      -0.451  19.099   8.005  1.00 51.08           C  
ATOM   1434  CG  LEU A 121       0.259  18.136   7.037  1.00 51.08           C  
ATOM   1435  CD1 LEU A 121      -0.706  17.696   5.933  1.00 51.08           C  
ATOM   1436  CD2 LEU A 121       1.471  18.789   6.365  1.00 51.08           C  
ATOM   1437  H   LEU A 121      -0.732  17.500   9.969  1.00 51.08           H  
ATOM   1438  HA  LEU A 121       1.355  19.349   9.151  1.00 51.08           H  
ATOM   1439  HB2 LEU A 121      -1.458  18.735   8.211  1.00 51.08           H  
ATOM   1440  HB3 LEU A 121      -0.552  20.067   7.514  1.00 51.08           H  
ATOM   1441  HG  LEU A 121       0.603  17.250   7.571  1.00 51.08           H  
ATOM   1442 HD11 LEU A 121      -1.546  17.168   6.384  1.00 51.08           H  
ATOM   1443 HD12 LEU A 121      -0.197  17.025   5.241  1.00 51.08           H  
ATOM   1444 HD13 LEU A 121      -1.077  18.569   5.396  1.00 51.08           H  
ATOM   1445 HD21 LEU A 121       2.198  19.086   7.121  1.00 51.08           H  
ATOM   1446 HD22 LEU A 121       1.947  18.083   5.685  1.00 51.08           H  
ATOM   1447 HD23 LEU A 121       1.159  19.676   5.813  1.00 51.08           H  
ATOM   1448  N   GLY A 122      -0.949  20.601  11.037  1.00 44.03           N  
ATOM   1449  CA  GLY A 122      -1.212  21.765  11.889  1.00 44.03           C  
ATOM   1450  C   GLY A 122      -0.053  22.104  12.836  1.00 44.03           C  
ATOM   1451  O   GLY A 122       0.163  23.276  13.131  1.00 44.03           O  
ATOM   1452  H   GLY A 122      -1.359  19.720  11.311  1.00 44.03           H  
ATOM   1453  HA2 GLY A 122      -1.418  22.637  11.268  1.00 44.03           H  
ATOM   1454  HA3 GLY A 122      -2.089  21.554  12.501  1.00 44.03           H  
ATOM   1455  N   GLU A 123       0.725  21.100  13.253  1.00 40.66           N  
ATOM   1456  CA  GLU A 123       1.896  21.241  14.140  1.00 40.66           C  
ATOM   1457  C   GLU A 123       3.220  21.378  13.347  1.00 40.66           C  
ATOM   1458  O   GLU A 123       4.173  22.016  13.787  1.00 40.66           O  
ATOM   1459  CB  GLU A 123       1.920  20.011  15.069  1.00 40.66           C  
ATOM   1460  CG  GLU A 123       2.813  20.152  16.313  1.00 40.66           C  
ATOM   1461  CD  GLU A 123       2.066  20.757  17.512  1.00 40.66           C  
ATOM   1462  OE1 GLU A 123       1.379  19.977  18.210  1.00 40.66           O  
ATOM   1463  OE2 GLU A 123       2.195  21.983  17.729  1.00 40.66           O1-
ATOM   1464  H   GLU A 123       0.448  20.162  13.003  1.00 40.66           H  
ATOM   1465  HA  GLU A 123       1.782  22.130  14.760  1.00 40.66           H  
ATOM   1466  HB2 GLU A 123       2.272  19.159  14.488  1.00 40.66           H  
ATOM   1467  HB3 GLU A 123       0.906  19.780  15.396  1.00 40.66           H  
ATOM   1468  HG2 GLU A 123       3.160  19.156  16.589  1.00 40.66           H  
ATOM   1469  HG3 GLU A 123       3.700  20.740  16.077  1.00 40.66           H  
ATOM   1470  N   GLN A 124       3.290  20.831  12.129  1.00 40.37           N  
ATOM   1471  CA  GLN A 124       4.501  20.740  11.298  1.00 40.37           C  
ATOM   1472  C   GLN A 124       4.759  22.008  10.468  1.00 40.37           C  
ATOM   1473  O   GLN A 124       5.038  21.944   9.263  1.00 40.37           O  
ATOM   1474  CB  GLN A 124       4.442  19.476  10.421  1.00 40.37           C  
ATOM   1475  CG  GLN A 124       4.531  18.163  11.215  1.00 40.37           C  
ATOM   1476  CD  GLN A 124       5.928  17.565  11.197  1.00 40.37           C  
ATOM   1477  NE2 GLN A 124       6.073  16.303  10.856  1.00 40.37           N  
ATOM   1478  OE1 GLN A 124       6.919  18.213  11.459  1.00 40.37           O  
ATOM   1479  H   GLN A 124       2.488  20.291  11.837  1.00 40.37           H  
ATOM   1480  HA  GLN A 124       5.359  20.633  11.962  1.00 40.37           H  
ATOM   1481  HB2 GLN A 124       5.253  19.488   9.693  1.00 40.37           H  
ATOM   1482  HB3 GLN A 124       3.506  19.492   9.861  1.00 40.37           H  
ATOM   1483  HG2 GLN A 124       4.226  18.306  12.251  1.00 40.37           H  
ATOM   1484  HG3 GLN A 124       3.849  17.446  10.759  1.00 40.37           H  
ATOM   1485 HE21 GLN A 124       7.034  15.993  10.856  1.00 40.37           H  
ATOM   1486 HE22 GLN A 124       5.272  15.719  10.663  1.00 40.37           H  
ATOM   1487  N   ARG A 125       4.746  23.187  11.104  1.00 35.98           N  
ATOM   1488  CA  ARG A 125       5.410  24.374  10.542  1.00 35.98           C  
ATOM   1489  C   ARG A 125       6.927  24.194  10.664  1.00 35.98           C  
ATOM   1490  O   ARG A 125       7.584  24.903  11.413  1.00 35.98           O  
ATOM   1491  CB  ARG A 125       4.880  25.671  11.179  1.00 35.98           C  
ATOM   1492  CG  ARG A 125       5.240  26.901  10.323  1.00 35.98           C  
ATOM   1493  CD  ARG A 125       4.818  28.194  11.029  1.00 35.98           C  
ATOM   1494  NE  ARG A 125       4.928  29.372  10.141  1.00 35.98           N  
ATOM   1495  CZ  ARG A 125       4.806  30.635  10.511  1.00 35.98           C  
ATOM   1496  NH1 ARG A 125       4.639  30.972  11.759  1.00 35.98           N1+
ATOM   1497  NH2 ARG A 125       4.847  31.593   9.626  1.00 35.98           N  
ATOM   1498  H   ARG A 125       4.526  23.160  12.089  1.00 35.98           H  
ATOM   1499  HA  ARG A 125       5.178  24.407   9.477  1.00 35.98           H  
ATOM   1500  HB2 ARG A 125       5.281  25.779  12.187  1.00 35.98           H  
ATOM   1501  HB3 ARG A 125       3.795  25.610  11.253  1.00 35.98           H  
ATOM   1502  HG2 ARG A 125       6.314  26.931  10.143  1.00 35.98           H  
ATOM   1503  HG3 ARG A 125       4.723  26.823   9.366  1.00 35.98           H  
ATOM   1504  HD2 ARG A 125       5.450  28.321  11.908  1.00 35.98           H  
ATOM   1505  HD3 ARG A 125       3.784  28.089  11.355  1.00 35.98           H  
ATOM   1506  HE  ARG A 125       5.075  29.181   9.161  1.00 35.98           H  
ATOM   1507 HH11 ARG A 125       4.600  30.235  12.449  1.00 35.98           H  
ATOM   1508 HH12 ARG A 125       4.540  31.937  12.041  1.00 35.98           H  
ATOM   1509 HH21 ARG A 125       4.966  31.369   8.648  1.00 35.98           H  
ATOM   1510 HH22 ARG A 125       4.748  32.554   9.920  1.00 35.98           H  
ATOM   1511  N   GLY A 126       7.466  23.249   9.900  1.00 36.47           N  
ATOM   1512  CA  GLY A 126       8.899  23.062   9.725  1.00 36.47           C  
ATOM   1513  C   GLY A 126       9.396  21.661  10.035  1.00 36.47           C  
ATOM   1514  O   GLY A 126      10.183  21.525  10.944  1.00 36.47           O  
ATOM   1515  H   GLY A 126       6.826  22.647   9.402  1.00 36.47           H  
ATOM   1516  HA2 GLY A 126       9.452  23.750  10.364  1.00 36.47           H  
ATOM   1517  HA3 GLY A 126       9.159  23.288   8.690  1.00 36.47           H  
ATOM   1518  N   GLU A 127       9.008  20.651   9.257  1.00 34.24           N  
ATOM   1519  CA  GLU A 127       9.899  19.527   8.933  1.00 34.24           C  
ATOM   1520  C   GLU A 127       9.268  18.692   7.813  1.00 34.24           C  
ATOM   1521  O   GLU A 127       8.419  17.820   8.001  1.00 34.24           O  
ATOM   1522  CB  GLU A 127      10.312  18.691  10.168  1.00 34.24           C  
ATOM   1523  CG  GLU A 127      11.793  18.962  10.513  1.00 34.24           C  
ATOM   1524  CD  GLU A 127      12.169  18.496  11.926  1.00 34.24           C  
ATOM   1525  OE1 GLU A 127      12.657  17.346  12.021  1.00 34.24           O  
ATOM   1526  OE2 GLU A 127      12.022  19.288  12.883  1.00 34.24           O1-
ATOM   1527  H   GLU A 127       8.181  20.768   8.688  1.00 34.24           H  
ATOM   1528  HA  GLU A 127      10.816  19.949   8.522  1.00 34.24           H  
ATOM   1529  HB2 GLU A 127       9.676  18.932  11.019  1.00 34.24           H  
ATOM   1530  HB3 GLU A 127      10.202  17.627   9.959  1.00 34.24           H  
ATOM   1531  HG2 GLU A 127      12.036  20.020  10.409  1.00 34.24           H  
ATOM   1532  HG3 GLU A 127      12.407  18.443   9.778  1.00 34.24           H  
ATOM   1533  N   SER A 128       9.669  19.002   6.582  1.00 34.62           N  
ATOM   1534  CA  SER A 128       9.397  18.195   5.401  1.00 34.62           C  
ATOM   1535  C   SER A 128      10.173  16.880   5.492  1.00 34.62           C  
ATOM   1536  O   SER A 128      11.224  16.712   4.876  1.00 34.62           O  
ATOM   1537  CB  SER A 128       9.741  18.992   4.132  1.00 34.62           C  
ATOM   1538  OG  SER A 128      10.885  19.811   4.321  1.00 34.62           O  
ATOM   1539  H   SER A 128      10.352  19.737   6.463  1.00 34.62           H  
ATOM   1540  HA  SER A 128       8.335  17.954   5.373  1.00 34.62           H  
ATOM   1541  HB2 SER A 128       8.897  19.638   3.889  1.00 34.62           H  
ATOM   1542  HB3 SER A 128       9.898  18.306   3.299  1.00 34.62           H  
ATOM   1543  HG  SER A 128      11.344  19.923   3.485  1.00 34.62           H  
ATOM   1544  N   VAL A 129       9.632  15.908   6.230  1.00 34.19           N  
ATOM   1545  CA  VAL A 129      10.073  14.513   6.135  1.00 34.19           C  
ATOM   1546  C   VAL A 129       9.551  13.941   4.819  1.00 34.19           C  
ATOM   1547  O   VAL A 129       8.520  13.275   4.731  1.00 34.19           O  
ATOM   1548  CB  VAL A 129       9.714  13.679   7.380  1.00 34.19           C  
ATOM   1549  CG1 VAL A 129      10.088  12.197   7.211  1.00 34.19           C  
ATOM   1550  CG2 VAL A 129      10.493  14.204   8.593  1.00 34.19           C  
ATOM   1551  H   VAL A 129       8.874  16.154   6.851  1.00 34.19           H  
ATOM   1552  HA  VAL A 129      11.161  14.505   6.073  1.00 34.19           H  
ATOM   1553  HB  VAL A 129       8.645  13.755   7.580  1.00 34.19           H  
ATOM   1554 HG11 VAL A 129      11.124  12.110   6.883  1.00 34.19           H  
ATOM   1555 HG12 VAL A 129       9.434  11.717   6.483  1.00 34.19           H  
ATOM   1556 HG13 VAL A 129       9.971  11.677   8.161  1.00 34.19           H  
ATOM   1557 HG21 VAL A 129      11.567  14.137   8.421  1.00 34.19           H  
ATOM   1558 HG22 VAL A 129      10.237  13.628   9.483  1.00 34.19           H  
ATOM   1559 HG23 VAL A 129      10.234  15.244   8.787  1.00 34.19           H  
ATOM   1560  N   TRP A 130      10.304  14.210   3.755  1.00 36.15           N  
ATOM   1561  CA  TRP A 130      10.433  13.251   2.675  1.00 36.15           C  
ATOM   1562  C   TRP A 130      11.082  12.014   3.284  1.00 36.15           C  
ATOM   1563  O   TRP A 130      12.199  12.089   3.791  1.00 36.15           O  
ATOM   1564  CB  TRP A 130      11.286  13.835   1.542  1.00 36.15           C  
ATOM   1565  CG  TRP A 130      10.633  14.962   0.808  1.00 36.15           C  
ATOM   1566  CD1 TRP A 130      10.697  16.269   1.150  1.00 36.15           C  
ATOM   1567  CD2 TRP A 130       9.777  14.895  -0.373  1.00 36.15           C  
ATOM   1568  CE2 TRP A 130       9.342  16.217  -0.686  1.00 36.15           C  
ATOM   1569  CE3 TRP A 130       9.321  13.849  -1.206  1.00 36.15           C  
ATOM   1570  NE1 TRP A 130       9.940  17.014   0.267  1.00 36.15           N  
ATOM   1571  CZ2 TRP A 130       8.490  16.490  -1.765  1.00 36.15           C  
ATOM   1572  CZ3 TRP A 130       8.467  14.113  -2.295  1.00 36.15           C  
ATOM   1573  CH2 TRP A 130       8.051  15.428  -2.574  1.00 36.15           C  
ATOM   1574  H   TRP A 130      11.063  14.862   3.896  1.00 36.15           H  
ATOM   1575  HA  TRP A 130       9.446  13.000   2.286  1.00 36.15           H  
ATOM   1576  HB2 TRP A 130      11.496  13.043   0.824  1.00 36.15           H  
ATOM   1577  HB3 TRP A 130      12.239  14.178   1.944  1.00 36.15           H  
ATOM   1578  HD1 TRP A 130      11.248  16.654   1.996  1.00 36.15           H  
ATOM   1579  HE1 TRP A 130       9.852  18.019   0.317  1.00 36.15           H  
ATOM   1580  HE3 TRP A 130       9.639  12.838  -1.004  1.00 36.15           H  
ATOM   1581  HZ2 TRP A 130       8.181  17.503  -1.975  1.00 36.15           H  
ATOM   1582  HZ3 TRP A 130       8.132  13.304  -2.927  1.00 36.15           H  
ATOM   1583  HH2 TRP A 130       7.400  15.621  -3.413  1.00 36.15           H  
ATOM   1584  N   GLY A 131      10.386  10.878   3.241  1.00 33.21           N  
ATOM   1585  CA  GLY A 131      10.971   9.562   3.483  1.00 33.21           C  
ATOM   1586  C   GLY A 131      12.004   9.233   2.401  1.00 33.21           C  
ATOM   1587  O   GLY A 131      11.767   8.401   1.522  1.00 33.21           O  
ATOM   1588  H   GLY A 131       9.426  10.926   2.931  1.00 33.21           H  
ATOM   1589  HA2 GLY A 131      11.464   9.553   4.455  1.00 33.21           H  
ATOM   1590  HA3 GLY A 131      10.191   8.800   3.475  1.00 33.21           H  
ATOM   1591  N   VAL A 132      13.130   9.941   2.434  1.00 32.19           N  
ATOM   1592  CA  VAL A 132      14.418   9.511   1.907  1.00 32.19           C  
ATOM   1593  C   VAL A 132      14.963   8.533   2.936  1.00 32.19           C  
ATOM   1594  O   VAL A 132      14.835   8.748   4.141  1.00 32.19           O  
ATOM   1595  CB  VAL A 132      15.361  10.707   1.671  1.00 32.19           C  
ATOM   1596  CG1 VAL A 132      16.746  10.259   1.187  1.00 32.19           C  
ATOM   1597  CG2 VAL A 132      14.771  11.638   0.602  1.00 32.19           C  
ATOM   1598  H   VAL A 132      13.169  10.667   3.135  1.00 32.19           H  
ATOM   1599  HA  VAL A 132      14.267   8.994   0.959  1.00 32.19           H  
ATOM   1600  HB  VAL A 132      15.478  11.266   2.599  1.00 32.19           H  
ATOM   1601 HG11 VAL A 132      17.365  11.136   0.994  1.00 32.19           H  
ATOM   1602 HG12 VAL A 132      17.241   9.667   1.957  1.00 32.19           H  
ATOM   1603 HG13 VAL A 132      16.660   9.675   0.271  1.00 32.19           H  
ATOM   1604 HG21 VAL A 132      15.450  12.472   0.427  1.00 32.19           H  
ATOM   1605 HG22 VAL A 132      13.821  12.047   0.946  1.00 32.19           H  
ATOM   1606 HG23 VAL A 132      14.618  11.097  -0.332  1.00 32.19           H  
ATOM   1607  N   GLY A 133      15.468   7.407   2.440  1.00 31.41           N  
ATOM   1608  CA  GLY A 133      15.888   6.273   3.246  1.00 31.41           C  
ATOM   1609  C   GLY A 133      16.733   6.675   4.449  1.00 31.41           C  
ATOM   1610  O   GLY A 133      17.513   7.624   4.397  1.00 31.41           O  
ATOM   1611  H   GLY A 133      15.580   7.341   1.439  1.00 31.41           H  
ATOM   1612  HA2 GLY A 133      15.000   5.748   3.596  1.00 31.41           H  
ATOM   1613  HA3 GLY A 133      16.477   5.589   2.635  1.00 31.41           H  
ATOM   1614  N   LYS A 134      16.587   5.894   5.522  1.00 32.44           N  
ATOM   1615  CA  LYS A 134      17.572   5.825   6.598  1.00 32.44           C  
ATOM   1616  C   LYS A 134      18.963   5.718   5.965  1.00 32.44           C  
ATOM   1617  O   LYS A 134      19.358   4.641   5.526  1.00 32.44           O  
ATOM   1618  CB  LYS A 134      17.301   4.583   7.470  1.00 32.44           C  
ATOM   1619  CG  LYS A 134      16.102   4.724   8.418  1.00 32.44           C  
ATOM   1620  CD  LYS A 134      15.894   3.412   9.192  1.00 32.44           C  
ATOM   1621  CE  LYS A 134      14.875   3.591  10.323  1.00 32.44           C  
ATOM   1622  NZ  LYS A 134      14.684   2.334  11.091  1.00 32.44           N1+
ATOM   1623  H   LYS A 134      15.886   5.169   5.479  1.00 32.44           H  
ATOM   1624  HA  LYS A 134      17.535   6.729   7.206  1.00 32.44           H  
ATOM   1625  HB2 LYS A 134      17.157   3.714   6.827  1.00 32.44           H  
ATOM   1626  HB3 LYS A 134      18.186   4.399   8.079  1.00 32.44           H  
ATOM   1627  HG2 LYS A 134      16.301   5.535   9.119  1.00 32.44           H  
ATOM   1628  HG3 LYS A 134      15.201   4.956   7.850  1.00 32.44           H  
ATOM   1629  HD2 LYS A 134      15.553   2.641   8.501  1.00 32.44           H  
ATOM   1630  HD3 LYS A 134      16.845   3.100   9.622  1.00 32.44           H  
ATOM   1631  HE2 LYS A 134      15.229   4.383  10.984  1.00 32.44           H  
ATOM   1632  HE3 LYS A 134      13.928   3.918   9.893  1.00 32.44           H  
ATOM   1633  HZ1 LYS A 134      15.556   2.038  11.507  1.00 32.44           H  
ATOM   1634  HZ2 LYS A 134      14.348   1.595  10.491  1.00 32.44           H  
ATOM   1635  HZ3 LYS A 134      14.013   2.472  11.834  1.00 32.44           H  
ATOM   1636  N   LYS A 135      19.705   6.825   5.929  1.00 31.98           N  
ATOM   1637  CA  LYS A 135      21.159   6.787   5.856  1.00 31.98           C  
ATOM   1638  C   LYS A 135      21.597   6.442   7.274  1.00 31.98           C  
ATOM   1639  O   LYS A 135      21.684   7.305   8.140  1.00 31.98           O  
ATOM   1640  CB  LYS A 135      21.723   8.114   5.310  1.00 31.98           C  
ATOM   1641  CG  LYS A 135      23.075   7.895   4.610  1.00 31.98           C  
ATOM   1642  CD  LYS A 135      23.797   9.221   4.327  1.00 31.98           C  
ATOM   1643  CE  LYS A 135      25.056   8.970   3.486  1.00 31.98           C  
ATOM   1644  NZ  LYS A 135      26.143   9.941   3.769  1.00 31.98           N1+
ATOM   1645  H   LYS A 135      19.256   7.703   6.150  1.00 31.98           H  
ATOM   1646  HA  LYS A 135      21.466   5.980   5.191  1.00 31.98           H  
ATOM   1647  HB2 LYS A 135      21.831   8.838   6.118  1.00 31.98           H  
ATOM   1648  HB3 LYS A 135      21.031   8.527   4.577  1.00 31.98           H  
ATOM   1649  HG2 LYS A 135      23.715   7.281   5.244  1.00 31.98           H  
ATOM   1650  HG3 LYS A 135      22.904   7.365   3.673  1.00 31.98           H  
ATOM   1651  HD2 LYS A 135      24.078   9.661   5.284  1.00 31.98           H  
ATOM   1652  HD3 LYS A 135      23.135   9.909   3.801  1.00 31.98           H  
ATOM   1653  HE2 LYS A 135      25.439   7.979   3.733  1.00 31.98           H  
ATOM   1654  HE3 LYS A 135      24.796   8.972   2.428  1.00 31.98           H  
ATOM   1655  HZ1 LYS A 135      25.897  10.914   3.654  1.00 31.98           H  
ATOM   1656  HZ2 LYS A 135      26.502   9.793   4.702  1.00 31.98           H  
ATOM   1657  HZ3 LYS A 135      26.977   9.686   3.259  1.00 31.98           H  
ATOM   1658  N   GLN A 136      21.716   5.147   7.539  1.00 37.62           N  
ATOM   1659  CA  GLN A 136      22.511   4.681   8.659  1.00 37.62           C  
ATOM   1660  C   GLN A 136      23.956   4.880   8.210  1.00 37.62           C  
ATOM   1661  O   GLN A 136      24.427   4.171   7.326  1.00 37.62           O  
ATOM   1662  CB  GLN A 136      22.127   3.226   8.970  1.00 37.62           C  
ATOM   1663  CG  GLN A 136      22.684   2.726  10.309  1.00 37.62           C  
ATOM   1664  CD  GLN A 136      21.964   1.460  10.771  1.00 37.62           C  
ATOM   1665  NE2 GLN A 136      21.575   1.375  12.025  1.00 37.62           N  
ATOM   1666  OE1 GLN A 136      21.692   0.538  10.021  1.00 37.62           O  
ATOM   1667  H   GLN A 136      21.553   4.496   6.785  1.00 37.62           H  
ATOM   1668  HA  GLN A 136      22.317   5.299   9.536  1.00 37.62           H  
ATOM   1669  HB2 GLN A 136      21.040   3.174   9.025  1.00 37.62           H  
ATOM   1670  HB3 GLN A 136      22.455   2.567   8.166  1.00 37.62           H  
ATOM   1671  HG2 GLN A 136      23.750   2.521  10.215  1.00 37.62           H  
ATOM   1672  HG3 GLN A 136      22.550   3.502  11.063  1.00 37.62           H  
ATOM   1673 HE21 GLN A 136      21.861   2.081  12.688  1.00 37.62           H  
ATOM   1674 HE22 GLN A 136      21.189   0.483  12.299  1.00 37.62           H  
ATOM   1675  N   GLU A 137      24.608   5.913   8.727  1.00 31.09           N  
ATOM   1676  CA  GLU A 137      26.043   6.106   8.552  1.00 31.09           C  
ATOM   1677  C   GLU A 137      26.679   6.082   9.941  1.00 31.09           C  
ATOM   1678  O   GLU A 137      26.131   6.660  10.884  1.00 31.09           O  
ATOM   1679  CB  GLU A 137      26.338   7.353   7.700  1.00 31.09           C  
ATOM   1680  CG  GLU A 137      27.731   7.316   7.047  1.00 31.09           C  
ATOM   1681  CD  GLU A 137      27.789   8.276   5.849  1.00 31.09           C  
ATOM   1682  OE1 GLU A 137      27.839   9.513   6.018  1.00 31.09           O  
ATOM   1683  OE2 GLU A 137      27.589   7.833   4.695  1.00 31.09           O1-
ATOM   1684  H   GLU A 137      24.173   6.486   9.436  1.00 31.09           H  
ATOM   1685  HA  GLU A 137      26.441   5.253   8.003  1.00 31.09           H  
ATOM   1686  HB2 GLU A 137      26.227   8.256   8.300  1.00 31.09           H  
ATOM   1687  HB3 GLU A 137      25.600   7.389   6.898  1.00 31.09           H  
ATOM   1688  HG2 GLU A 137      27.938   6.304   6.698  1.00 31.09           H  
ATOM   1689  HG3 GLU A 137      28.489   7.581   7.785  1.00 31.09           H  
ATOM   1690  N   LEU A 138      27.737   5.271  10.024  1.00 31.79           N  
ATOM   1691  CA  LEU A 138      28.603   5.000  11.170  1.00 31.79           C  
ATOM   1692  C   LEU A 138      29.155   6.273  11.821  1.00 31.79           C  
ATOM   1693  O   LEU A 138      29.464   7.225  11.071  1.00 31.79           O  
ATOM   1694  CB  LEU A 138      29.793   4.138  10.681  1.00 31.79           C  
ATOM   1695  CG  LEU A 138      29.690   2.626  10.889  1.00 31.79           C  
ATOM   1696  CD1 LEU A 138      28.755   1.956   9.884  1.00 31.79           C  
ATOM   1697  CD2 LEU A 138      31.086   2.025  10.724  1.00 31.79           C  
ATOM   1698  OXT LEU A 138      29.367   6.179  13.048  1.00 31.79           O1-
ATOM   1699  H   LEU A 138      28.084   4.911   9.146  1.00 31.79           H  
ATOM   1700  HA  LEU A 138      28.049   4.488  11.957  1.00 31.79           H  
ATOM   1701  HB2 LEU A 138      30.031   4.368   9.642  1.00 31.79           H  
ATOM   1702  HB3 LEU A 138      30.658   4.464  11.258  1.00 31.79           H  
ATOM   1703  HG  LEU A 138      29.339   2.417  11.900  1.00 31.79           H  
ATOM   1704 HD11 LEU A 138      28.723   0.882  10.068  1.00 31.79           H  
ATOM   1705 HD12 LEU A 138      29.101   2.148   8.868  1.00 31.79           H  
ATOM   1706 HD13 LEU A 138      27.753   2.368  10.005  1.00 31.79           H  
ATOM   1707 HD21 LEU A 138      31.751   2.443  11.479  1.00 31.79           H  
ATOM   1708 HD22 LEU A 138      31.476   2.255   9.732  1.00 31.79           H  
ATOM   1709 HD23 LEU A 138      31.040   0.945  10.859  1.00 31.79           H  
END
