# Supplementary material for: The structural landscape and diversity of Pyricularia oryzae MAX effectors revisited
Source: PLoS Pathog. 2024 May 6;20(5):e1012176. doi: 10.1371/journal.ppat.1012176 (PMC11132498; doi:10.1371/journal.ppat.1012176)
Supplement: S1 File — (ZIP) [file ppat.1012176.s018.zip › Supplementary_Data/MAX36.pdb]

ATOM      1  N   ASP A  20     -12.524  -7.798   5.947  1.00 61.83           N  
ATOM      2  CA  ASP A  20     -13.197  -6.618   6.475  1.00 61.83           C  
ATOM      3  C   ASP A  20     -13.286  -5.511   5.427  1.00 61.83           C  
ATOM      4  O   ASP A  20     -12.487  -5.458   4.492  1.00 61.83           O  
ATOM      5  CB  ASP A  20     -12.399  -6.096   7.676  1.00 61.83           C  
ATOM      6  CG  ASP A  20     -12.514  -7.003   8.894  1.00 61.83           C  
ATOM      7  OD1 ASP A  20     -12.933  -6.464   9.937  1.00 61.83           O  
ATOM      8  OD2 ASP A  20     -12.095  -8.177   8.776  1.00 61.83           O1-
ATOM      9  H   ASP A  20     -11.713  -8.081   6.479  1.00 61.83           H  
ATOM     10  HA  ASP A  20     -14.205  -6.875   6.800  1.00 61.83           H  
ATOM     11  HB2 ASP A  20     -12.769  -5.106   7.942  1.00 61.83           H  
ATOM     12  HB3 ASP A  20     -11.350  -5.989   7.402  1.00 61.83           H  
ATOM     13  N   ASP A  21     -14.240  -4.608   5.605  1.00 69.36           N  
ATOM     14  CA  ASP A  21     -14.286  -3.353   4.868  1.00 69.36           C  
ATOM     15  C   ASP A  21     -13.040  -2.502   5.170  1.00 69.36           C  
ATOM     16  O   ASP A  21     -12.546  -2.470   6.301  1.00 69.36           O  
ATOM     17  CB  ASP A  21     -15.589  -2.626   5.225  1.00 69.36           C  
ATOM     18  CG  ASP A  21     -16.784  -3.349   4.604  1.00 69.36           C  
ATOM     19  OD1 ASP A  21     -16.855  -3.315   3.362  1.00 69.36           O  
ATOM     20  OD2 ASP A  21     -17.619  -3.938   5.328  1.00 69.36           O1-
ATOM     21  H   ASP A  21     -14.885  -4.711   6.375  1.00 69.36           H  
ATOM     22  HA  ASP A  21     -14.297  -3.568   3.800  1.00 69.36           H  
ATOM     23  HB2 ASP A  21     -15.552  -1.612   4.827  1.00 69.36           H  
ATOM     24  HB3 ASP A  21     -15.700  -2.566   6.307  1.00 69.36           H  
ATOM     25  N   LEU A  22     -12.512  -1.822   4.149  1.00 68.23           N  
ATOM     26  CA  LEU A  22     -11.449  -0.833   4.293  1.00 68.23           C  
ATOM     27  C   LEU A  22     -11.977   0.302   5.176  1.00 68.23           C  
ATOM     28  O   LEU A  22     -12.893   1.009   4.749  1.00 68.23           O  
ATOM     29  CB  LEU A  22     -11.001  -0.341   2.904  1.00 68.23           C  
ATOM     30  CG  LEU A  22      -9.797   0.622   2.942  1.00 68.23           C  
ATOM     31  CD1 LEU A  22      -8.518  -0.069   3.428  1.00 68.23           C  
ATOM     32  CD2 LEU A  22      -9.540   1.180   1.541  1.00 68.23           C  
ATOM     33  H   LEU A  22     -12.934  -1.933   3.238  1.00 68.23           H  
ATOM     34  HA  LEU A  22     -10.597  -1.307   4.781  1.00 68.23           H  
ATOM     35  HB2 LEU A  22     -10.745  -1.204   2.290  1.00 68.23           H  
ATOM     36  HB3 LEU A  22     -11.842   0.167   2.432  1.00 68.23           H  
ATOM     37  HG  LEU A  22     -10.013   1.459   3.606  1.00 68.23           H  
ATOM     38 HD11 LEU A  22      -8.542  -0.165   4.513  1.00 68.23           H  
ATOM     39 HD12 LEU A  22      -7.652   0.538   3.165  1.00 68.23           H  
ATOM     40 HD13 LEU A  22      -8.415  -1.064   2.995  1.00 68.23           H  
ATOM     41 HD21 LEU A  22      -9.366   0.368   0.835  1.00 68.23           H  
ATOM     42 HD22 LEU A  22     -10.411   1.748   1.214  1.00 68.23           H  
ATOM     43 HD23 LEU A  22      -8.670   1.838   1.548  1.00 68.23           H  
ATOM     44  N   PRO A  23     -11.441   0.483   6.397  1.00 71.25           N  
ATOM     45  CA  PRO A  23     -11.904   1.555   7.262  1.00 71.25           C  
ATOM     46  C   PRO A  23     -11.567   2.923   6.643  1.00 71.25           C  
ATOM     47  O   PRO A  23     -10.683   3.010   5.786  1.00 71.25           O  
ATOM     48  CB  PRO A  23     -11.226   1.304   8.607  1.00 71.25           C  
ATOM     49  CG  PRO A  23      -9.923   0.617   8.217  1.00 71.25           C  
ATOM     50  CD  PRO A  23     -10.352  -0.247   7.036  1.00 71.25           C  
ATOM     51  HA  PRO A  23     -12.985   1.479   7.383  1.00 71.25           H  
ATOM     52  HB2 PRO A  23     -11.063   2.221   9.173  1.00 71.25           H  
ATOM     53  HB3 PRO A  23     -11.835   0.614   9.192  1.00 71.25           H  
ATOM     54  HG2 PRO A  23      -9.191   1.351   7.883  1.00 71.25           H  
ATOM     55  HG3 PRO A  23      -9.542   0.029   9.052  1.00 71.25           H  
ATOM     56  HD2 PRO A  23     -10.721  -1.206   7.401  1.00 71.25           H  
ATOM     57  HD3 PRO A  23      -9.504  -0.395   6.369  1.00 71.25           H  
ATOM     58  N   PRO A  24     -12.237   4.007   7.069  1.00 71.74           N  
ATOM     59  CA  PRO A  24     -12.045   5.343   6.493  1.00 71.74           C  
ATOM     60  C   PRO A  24     -10.604   5.867   6.620  1.00 71.74           C  
ATOM     61  O   PRO A  24     -10.167   6.656   5.785  1.00 71.74           O  
ATOM     62  CB  PRO A  24     -13.045   6.242   7.231  1.00 71.74           C  
ATOM     63  CG  PRO A  24     -13.315   5.506   8.543  1.00 71.74           C  
ATOM     64  CD  PRO A  24     -13.232   4.042   8.130  1.00 71.74           C  
ATOM     65  HA  PRO A  24     -12.299   5.323   5.433  1.00 71.74           H  
ATOM     66  HB2 PRO A  24     -12.651   7.243   7.404  1.00 71.74           H  
ATOM     67  HB3 PRO A  24     -13.968   6.301   6.654  1.00 71.74           H  
ATOM     68  HG2 PRO A  24     -12.526   5.731   9.261  1.00 71.74           H  
ATOM     69  HG3 PRO A  24     -14.293   5.756   8.955  1.00 71.74           H  
ATOM     70  HD2 PRO A  24     -14.193   3.714   7.735  1.00 71.74           H  
ATOM     71  HD3 PRO A  24     -12.950   3.433   8.989  1.00 71.74           H  
ATOM     72  N   ASN A  25      -9.856   5.382   7.616  1.00 69.62           N  
ATOM     73  CA  ASN A  25      -8.431   5.659   7.830  1.00 69.62           C  
ATOM     74  C   ASN A  25      -7.484   4.694   7.083  1.00 69.62           C  
ATOM     75  O   ASN A  25      -6.272   4.738   7.278  1.00 69.62           O  
ATOM     76  CB  ASN A  25      -8.154   5.654   9.345  1.00 69.62           C  
ATOM     77  CG  ASN A  25      -8.256   4.273   9.978  1.00 69.62           C  
ATOM     78  ND2 ASN A  25      -7.631   4.065  11.111  1.00 69.62           N  
ATOM     79  OD1 ASN A  25      -8.912   3.373   9.477  1.00 69.62           O  
ATOM     80  H   ASN A  25     -10.274   4.703   8.236  1.00 69.62           H  
ATOM     81  HA  ASN A  25      -8.214   6.657   7.448  1.00 69.62           H  
ATOM     82  HB2 ASN A  25      -8.845   6.326   9.854  1.00 69.62           H  
ATOM     83  HB3 ASN A  25      -7.144   6.030   9.509  1.00 69.62           H  
ATOM     84 HD21 ASN A  25      -7.068   4.792  11.529  1.00 69.62           H  
ATOM     85 HD22 ASN A  25      -7.648   3.129  11.491  1.00 69.62           H  
ATOM     86  N   GLY A  26      -8.019   3.781   6.272  1.00 75.24           N  
ATOM     87  CA  GLY A  26      -7.230   2.938   5.385  1.00 75.24           C  
ATOM     88  C   GLY A  26      -6.734   3.708   4.161  1.00 75.24           C  
ATOM     89  O   GLY A  26      -7.225   4.792   3.847  1.00 75.24           O  
ATOM     90  H   GLY A  26      -9.022   3.777   6.153  1.00 75.24           H  
ATOM     91  HA2 GLY A  26      -7.842   2.102   5.047  1.00 75.24           H  
ATOM     92  HA3 GLY A  26      -6.371   2.541   5.925  1.00 75.24           H  
ATOM     93  N   CYS A  27      -5.803   3.116   3.414  1.00 78.70           N  
ATOM     94  CA  CYS A  27      -5.350   3.667   2.135  1.00 78.70           C  
ATOM     95  C   CYS A  27      -5.658   2.703   0.996  1.00 78.70           C  
ATOM     96  O   CYS A  27      -5.434   1.496   1.100  1.00 78.70           O  
ATOM     97  CB  CYS A  27      -3.855   4.020   2.138  1.00 78.70           C  
ATOM     98  SG  CYS A  27      -3.218   4.955   3.557  1.00 78.70           S  
ATOM     99  H   CYS A  27      -5.461   2.212   3.707  1.00 78.70           H  
ATOM    100  HA  CYS A  27      -5.886   4.594   1.930  1.00 78.70           H  
ATOM    101  HB2 CYS A  27      -3.276   3.100   2.054  1.00 78.70           H  
ATOM    102  HB3 CYS A  27      -3.656   4.606   1.240  1.00 78.70           H  
ATOM    103  N   LEU A  28      -6.096   3.249  -0.131  1.00 80.98           N  
ATOM    104  CA  LEU A  28      -6.015   2.575  -1.410  1.00 80.98           C  
ATOM    105  C   LEU A  28      -4.650   2.862  -2.033  1.00 80.98           C  
ATOM    106  O   LEU A  28      -4.329   4.008  -2.339  1.00 80.98           O  
ATOM    107  CB  LEU A  28      -7.144   3.071  -2.315  1.00 80.98           C  
ATOM    108  CG  LEU A  28      -7.138   2.329  -3.660  1.00 80.98           C  
ATOM    109  CD1 LEU A  28      -7.648   0.905  -3.469  1.00 80.98           C  
ATOM    110  CD2 LEU A  28      -8.011   3.084  -4.651  1.00 80.98           C  
ATOM    111  H   LEU A  28      -6.235   4.249  -0.150  1.00 80.98           H  
ATOM    112  HA  LEU A  28      -6.121   1.501  -1.258  1.00 80.98           H  
ATOM    113  HB2 LEU A  28      -8.105   2.932  -1.818  1.00 80.98           H  
ATOM    114  HB3 LEU A  28      -7.007   4.139  -2.488  1.00 80.98           H  
ATOM    115  HG  LEU A  28      -6.133   2.290  -4.082  1.00 80.98           H  
ATOM    116 HD11 LEU A  28      -8.601   0.929  -2.940  1.00 80.98           H  
ATOM    117 HD12 LEU A  28      -6.926   0.315  -2.904  1.00 80.98           H  
ATOM    118 HD13 LEU A  28      -7.792   0.425  -4.437  1.00 80.98           H  
ATOM    119 HD21 LEU A  28      -8.032   2.538  -5.595  1.00 80.98           H  
ATOM    120 HD22 LEU A  28      -9.020   3.162  -4.247  1.00 80.98           H  
ATOM    121 HD23 LEU A  28      -7.604   4.083  -4.805  1.00 80.98           H  
ATOM    122  N   VAL A  29      -3.868   1.820  -2.273  1.00 79.69           N  
ATOM    123  CA  VAL A  29      -2.592   1.915  -2.980  1.00 79.69           C  
ATOM    124  C   VAL A  29      -2.775   1.329  -4.367  1.00 79.69           C  
ATOM    125  O   VAL A  29      -2.909   0.118  -4.524  1.00 79.69           O  
ATOM    126  CB  VAL A  29      -1.468   1.228  -2.192  1.00 79.69           C  
ATOM    127  CG1 VAL A  29      -0.112   1.443  -2.877  1.00 79.69           C  
ATOM    128  CG2 VAL A  29      -1.409   1.806  -0.774  1.00 79.69           C  
ATOM    129  H   VAL A  29      -4.175   0.906  -1.971  1.00 79.69           H  
ATOM    130  HA  VAL A  29      -2.309   2.962  -3.095  1.00 79.69           H  
ATOM    131  HB  VAL A  29      -1.660   0.158  -2.120  1.00 79.69           H  
ATOM    132 HG11 VAL A  29       0.089   2.507  -3.002  1.00 79.69           H  
ATOM    133 HG12 VAL A  29      -0.106   0.964  -3.856  1.00 79.69           H  
ATOM    134 HG13 VAL A  29       0.682   0.998  -2.278  1.00 79.69           H  
ATOM    135 HG21 VAL A  29      -1.405   2.896  -0.805  1.00 79.69           H  
ATOM    136 HG22 VAL A  29      -2.278   1.479  -0.203  1.00 79.69           H  
ATOM    137 HG23 VAL A  29      -0.506   1.457  -0.274  1.00 79.69           H  
ATOM    138  N   LYS A  30      -2.816   2.184  -5.385  1.00 79.31           N  
ATOM    139  CA  LYS A  30      -2.804   1.770  -6.787  1.00 79.31           C  
ATOM    140  C   LYS A  30      -1.367   1.614  -7.243  1.00 79.31           C  
ATOM    141  O   LYS A  30      -0.570   2.539  -7.112  1.00 79.31           O  
ATOM    142  CB  LYS A  30      -3.550   2.769  -7.671  1.00 79.31           C  
ATOM    143  CG  LYS A  30      -5.044   2.826  -7.344  1.00 79.31           C  
ATOM    144  CD  LYS A  30      -5.763   3.734  -8.342  1.00 79.31           C  
ATOM    145  CE  LYS A  30      -7.263   3.737  -8.043  1.00 79.31           C  
ATOM    146  NZ  LYS A  30      -7.988   4.632  -8.975  1.00 79.31           N1+
ATOM    147  H   LYS A  30      -2.688   3.165  -5.183  1.00 79.31           H  
ATOM    148  HA  LYS A  30      -3.294   0.802  -6.891  1.00 79.31           H  
ATOM    149  HB2 LYS A  30      -3.116   3.759  -7.536  1.00 79.31           H  
ATOM    150  HB3 LYS A  30      -3.423   2.472  -8.712  1.00 79.31           H  
ATOM    151  HG2 LYS A  30      -5.188   3.211  -6.334  1.00 79.31           H  
ATOM    152  HG3 LYS A  30      -5.468   1.824  -7.409  1.00 79.31           H  
ATOM    153  HD2 LYS A  30      -5.363   4.744  -8.258  1.00 79.31           H  
ATOM    154  HD3 LYS A  30      -5.592   3.365  -9.353  1.00 79.31           H  
ATOM    155  HE2 LYS A  30      -7.405   4.077  -7.017  1.00 79.31           H  
ATOM    156  HE3 LYS A  30      -7.642   2.718  -8.111  1.00 79.31           H  
ATOM    157  HZ1 LYS A  30      -7.888   4.304  -9.925  1.00 79.31           H  
ATOM    158  HZ2 LYS A  30      -8.971   4.667  -8.746  1.00 79.31           H  
ATOM    159  HZ3 LYS A  30      -7.612   5.568  -8.923  1.00 79.31           H  
ATOM    160  N   ILE A  31      -1.065   0.454  -7.806  1.00 77.47           N  
ATOM    161  CA  ILE A  31       0.215   0.184  -8.440  1.00 77.47           C  
ATOM    162  C   ILE A  31       0.092   0.551  -9.908  1.00 77.47           C  
ATOM    163  O   ILE A  31      -0.809   0.077 -10.602  1.00 77.47           O  
ATOM    164  CB  ILE A  31       0.665  -1.267  -8.187  1.00 77.47           C  
ATOM    165  CG1 ILE A  31       0.809  -1.539  -6.666  1.00 77.47           C  
ATOM    166  CG2 ILE A  31       1.998  -1.566  -8.901  1.00 77.47           C  
ATOM    167  CD1 ILE A  31       0.172  -2.850  -6.214  1.00 77.47           C  
ATOM    168  H   ILE A  31      -1.802  -0.226  -7.930  1.00 77.47           H  
ATOM    169  HA  ILE A  31       0.953   0.858  -8.006  1.00 77.47           H  
ATOM    170  HB  ILE A  31      -0.097  -1.928  -8.600  1.00 77.47           H  
ATOM    171 HG12 ILE A  31       1.864  -1.565  -6.395  1.00 77.47           H  
ATOM    172 HG13 ILE A  31       0.354  -0.744  -6.076  1.00 77.47           H  
ATOM    173 HG21 ILE A  31       2.261  -2.616  -8.773  1.00 77.47           H  
ATOM    174 HG22 ILE A  31       2.801  -0.945  -8.503  1.00 77.47           H  
ATOM    175 HG23 ILE A  31       1.919  -1.371  -9.970  1.00 77.47           H  
ATOM    176 HD11 ILE A  31       0.586  -3.685  -6.779  1.00 77.47           H  
ATOM    177 HD12 ILE A  31       0.368  -3.002  -5.153  1.00 77.47           H  
ATOM    178 HD13 ILE A  31      -0.906  -2.798  -6.364  1.00 77.47           H  
ATOM    179  N   LEU A  32       0.972   1.432 -10.349  1.00 76.55           N  
ATOM    180  CA  LEU A  32       1.071   1.970 -11.690  1.00 76.55           C  
ATOM    181  C   LEU A  32       2.356   1.464 -12.353  1.00 76.55           C  
ATOM    182  O   LEU A  32       3.343   1.155 -11.699  1.00 76.55           O  
ATOM    183  CB  LEU A  32       1.011   3.512 -11.671  1.00 76.55           C  
ATOM    184  CG  LEU A  32      -0.167   4.143 -10.904  1.00 76.55           C  
ATOM    185  CD1 LEU A  32      -0.100   5.665 -11.016  1.00 76.55           C  
ATOM    186  CD2 LEU A  32      -1.526   3.684 -11.438  1.00 76.55           C  
ATOM    187  H   LEU A  32       1.712   1.715  -9.723  1.00 76.55           H  
ATOM    188  HA  LEU A  32       0.224   1.606 -12.272  1.00 76.55           H  
ATOM    189  HB2 LEU A  32       0.975   3.856 -12.704  1.00 76.55           H  
ATOM    190  HB3 LEU A  32       1.939   3.892 -11.242  1.00 76.55           H  
ATOM    191  HG  LEU A  32      -0.103   3.880  -9.848  1.00 76.55           H  
ATOM    192 HD11 LEU A  32      -0.954   6.121 -10.515  1.00 76.55           H  
ATOM    193 HD12 LEU A  32      -0.102   5.962 -12.065  1.00 76.55           H  
ATOM    194 HD13 LEU A  32       0.820   6.025 -10.555  1.00 76.55           H  
ATOM    195 HD21 LEU A  32      -1.572   3.846 -12.515  1.00 76.55           H  
ATOM    196 HD22 LEU A  32      -2.320   4.250 -10.952  1.00 76.55           H  
ATOM    197 HD23 LEU A  32      -1.660   2.627 -11.207  1.00 76.55           H  
ATOM    198  N   ASP A  33       2.327   1.378 -13.669  1.00 72.84           N  
ATOM    199  CA  ASP A  33       3.493   1.214 -14.526  1.00 72.84           C  
ATOM    200  C   ASP A  33       3.382   2.297 -15.593  1.00 72.84           C  
ATOM    201  O   ASP A  33       2.542   2.219 -16.498  1.00 72.84           O  
ATOM    202  CB  ASP A  33       3.488  -0.208 -15.076  1.00 72.84           C  
ATOM    203  CG  ASP A  33       4.655  -0.504 -16.011  1.00 72.84           C  
ATOM    204  OD1 ASP A  33       4.380  -1.070 -17.092  1.00 72.84           O  
ATOM    205  OD2 ASP A  33       5.803  -0.251 -15.587  1.00 72.84           O1-
ATOM    206  H   ASP A  33       1.447   1.551 -14.133  1.00 72.84           H  
ATOM    207  HA  ASP A  33       4.414   1.364 -13.963  1.00 72.84           H  
ATOM    208  HB2 ASP A  33       3.581  -0.866 -14.212  1.00 72.84           H  
ATOM    209  HB3 ASP A  33       2.542  -0.411 -15.577  1.00 72.84           H  
ATOM    210  N   GLY A  34       4.090   3.409 -15.371  1.00 75.02           N  
ATOM    211  CA  GLY A  34       3.801   4.664 -16.059  1.00 75.02           C  
ATOM    212  C   GLY A  34       2.376   5.143 -15.753  1.00 75.02           C  
ATOM    213  O   GLY A  34       2.040   5.438 -14.610  1.00 75.02           O  
ATOM    214  H   GLY A  34       4.698   3.442 -14.565  1.00 75.02           H  
ATOM    215  HA2 GLY A  34       4.500   5.430 -15.725  1.00 75.02           H  
ATOM    216  HA3 GLY A  34       3.923   4.525 -17.134  1.00 75.02           H  
ATOM    217  N   GLN A  35       1.514   5.204 -16.773  1.00 73.48           N  
ATOM    218  CA  GLN A  35       0.104   5.605 -16.628  1.00 73.48           C  
ATOM    219  C   GLN A  35      -0.858   4.424 -16.410  1.00 73.48           C  
ATOM    220  O   GLN A  35      -2.043   4.625 -16.139  1.00 73.48           O  
ATOM    221  CB  GLN A  35      -0.322   6.420 -17.857  1.00 73.48           C  
ATOM    222  CG  GLN A  35       0.428   7.757 -17.964  1.00 73.48           C  
ATOM    223  CD  GLN A  35      -0.076   8.612 -19.122  1.00 73.48           C  
ATOM    224  NE2 GLN A  35       0.088   9.915 -19.058  1.00 73.48           N  
ATOM    225  OE1 GLN A  35      -0.621   8.135 -20.101  1.00 73.48           O  
ATOM    226  H   GLN A  35       1.845   4.922 -17.684  1.00 73.48           H  
ATOM    227  HA  GLN A  35       0.003   6.246 -15.751  1.00 73.48           H  
ATOM    228  HB2 GLN A  35      -1.388   6.636 -17.785  1.00 73.48           H  
ATOM    229  HB3 GLN A  35      -0.152   5.831 -18.758  1.00 73.48           H  
ATOM    230  HG2 GLN A  35       1.494   7.580 -18.108  1.00 73.48           H  
ATOM    231  HG3 GLN A  35       0.294   8.311 -17.035  1.00 73.48           H  
ATOM    232 HE21 GLN A  35       0.555  10.348 -18.274  1.00 73.48           H  
ATOM    233 HE22 GLN A  35      -0.247  10.437 -19.855  1.00 73.48           H  
ATOM    234  N   ARG A  36      -0.389   3.177 -16.550  1.00 74.96           N  
ATOM    235  CA  ARG A  36      -1.252   1.993 -16.490  1.00 74.96           C  
ATOM    236  C   ARG A  36      -1.379   1.494 -15.059  1.00 74.96           C  
ATOM    237  O   ARG A  36      -0.387   1.106 -14.459  1.00 74.96           O  
ATOM    238  CB  ARG A  36      -0.688   0.912 -17.420  1.00 74.96           C  
ATOM    239  CG  ARG A  36      -1.605  -0.316 -17.468  1.00 74.96           C  
ATOM    240  CD  ARG A  36      -1.032  -1.356 -18.426  1.00 74.96           C  
ATOM    241  NE  ARG A  36      -1.909  -2.538 -18.514  1.00 74.96           N  
ATOM    242  CZ  ARG A  36      -1.729  -3.559 -19.330  1.00 74.96           C  
ATOM    243  NH1 ARG A  36      -0.685  -3.638 -20.109  1.00 74.96           N1+
ATOM    244  NH2 ARG A  36      -2.606  -4.523 -19.383  1.00 74.96           N  
ATOM    245  H   ARG A  36       0.604   3.044 -16.682  1.00 74.96           H  
ATOM    246  HA  ARG A  36      -2.243   2.272 -16.847  1.00 74.96           H  
ATOM    247  HB2 ARG A  36      -0.589   1.326 -18.423  1.00 74.96           H  
ATOM    248  HB3 ARG A  36       0.301   0.613 -17.074  1.00 74.96           H  
ATOM    249  HG2 ARG A  36      -1.682  -0.762 -16.476  1.00 74.96           H  
ATOM    250  HG3 ARG A  36      -2.596  -0.015 -17.808  1.00 74.96           H  
ATOM    251  HD2 ARG A  36      -0.045  -1.652 -18.070  1.00 74.96           H  
ATOM    252  HD3 ARG A  36      -0.924  -0.901 -19.411  1.00 74.96           H  
ATOM    253  HE  ARG A  36      -2.733  -2.531 -17.929  1.00 74.96           H  
ATOM    254 HH11 ARG A  36      -0.568  -4.381 -20.782  1.00 74.96           H  
ATOM    255 HH12 ARG A  36       0.005  -2.902 -20.063  1.00 74.96           H  
ATOM    256 HH21 ARG A  36      -3.477  -4.429 -18.880  1.00 74.96           H  
ATOM    257 HH22 ARG A  36      -2.498  -5.245 -20.080  1.00 74.96           H  
ATOM    258  N   SER A  37      -2.604   1.376 -14.546  1.00 76.11           N  
ATOM    259  CA  SER A  37      -2.820   0.639 -13.297  1.00 76.11           C  
ATOM    260  C   SER A  37      -2.588  -0.860 -13.510  1.00 76.11           C  
ATOM    261  O   SER A  37      -3.256  -1.511 -14.317  1.00 76.11           O  
ATOM    262  CB  SER A  37      -4.197   0.918 -12.696  1.00 76.11           C  
ATOM    263  OG  SER A  37      -4.329   0.251 -11.454  1.00 76.11           O  
ATOM    264  H   SER A  37      -3.390   1.741 -15.063  1.00 76.11           H  
ATOM    265  HA  SER A  37      -2.080   0.990 -12.577  1.00 76.11           H  
ATOM    266  HB2 SER A  37      -4.314   1.991 -12.543  1.00 76.11           H  
ATOM    267  HB3 SER A  37      -4.972   0.569 -13.379  1.00 76.11           H  
ATOM    268  HG  SER A  37      -3.639   0.544 -10.855  1.00 76.11           H  
ATOM    269  N   LEU A  38      -1.627  -1.415 -12.778  1.00 74.75           N  
ATOM    270  CA  LEU A  38      -1.366  -2.851 -12.697  1.00 74.75           C  
ATOM    271  C   LEU A  38      -2.284  -3.564 -11.709  1.00 74.75           C  
ATOM    272  O   LEU A  38      -2.431  -4.786 -11.792  1.00 74.75           O  
ATOM    273  CB  LEU A  38       0.092  -3.062 -12.302  1.00 74.75           C  
ATOM    274  CG  LEU A  38       1.081  -2.532 -13.344  1.00 74.75           C  
ATOM    275  CD1 LEU A  38       2.448  -2.920 -12.839  1.00 74.75           C  
ATOM    276  CD2 LEU A  38       0.885  -3.154 -14.734  1.00 74.75           C  
ATOM    277  H   LEU A  38      -1.089  -0.806 -12.178  1.00 74.75           H  
ATOM    278  HA  LEU A  38      -1.554  -3.299 -13.672  1.00 74.75           H  
ATOM    279  HB2 LEU A  38       0.258  -4.130 -12.162  1.00 74.75           H  
ATOM    280  HB3 LEU A  38       0.279  -2.567 -11.349  1.00 74.75           H  
ATOM    281  HG  LEU A  38       1.016  -1.447 -13.421  1.00 74.75           H  
ATOM    282 HD11 LEU A  38       2.753  -2.266 -12.023  1.00 74.75           H  
ATOM    283 HD12 LEU A  38       3.146  -2.797 -13.667  1.00 74.75           H  
ATOM    284 HD13 LEU A  38       2.484  -3.961 -12.519  1.00 74.75           H  
ATOM    285 HD21 LEU A  38      -0.058  -2.821 -15.166  1.00 74.75           H  
ATOM    286 HD22 LEU A  38       0.941  -4.241 -14.677  1.00 74.75           H  
ATOM    287 HD23 LEU A  38       1.680  -2.800 -15.390  1.00 74.75           H  
ATOM    288  N   GLY A  39      -2.902  -2.787 -10.830  1.00 75.23           N  
ATOM    289  CA  GLY A  39      -3.958  -3.145  -9.905  1.00 75.23           C  
ATOM    290  C   GLY A  39      -3.881  -2.249  -8.678  1.00 75.23           C  
ATOM    291  O   GLY A  39      -3.144  -1.262  -8.648  1.00 75.23           O  
ATOM    292  H   GLY A  39      -2.629  -1.814 -10.817  1.00 75.23           H  
ATOM    293  HA2 GLY A  39      -4.923  -2.976 -10.384  1.00 75.23           H  
ATOM    294  HA3 GLY A  39      -3.908  -4.195  -9.615  1.00 75.23           H  
ATOM    295  N   GLU A  40      -4.665  -2.574  -7.668  1.00 74.77           N  
ATOM    296  CA  GLU A  40      -4.762  -1.788  -6.446  1.00 74.77           C  
ATOM    297  C   GLU A  40      -4.644  -2.692  -5.227  1.00 74.77           C  
ATOM    298  O   GLU A  40      -4.609  -3.909  -5.361  1.00 74.77           O  
ATOM    299  CB  GLU A  40      -6.023  -0.906  -6.511  1.00 74.77           C  
ATOM    300  CG  GLU A  40      -7.381  -1.632  -6.573  1.00 74.77           C  
ATOM    301  CD  GLU A  40      -8.458  -0.749  -7.237  1.00 74.77           C  
ATOM    302  OE1 GLU A  40      -8.987  -1.173  -8.289  1.00 74.77           O  
ATOM    303  OE2 GLU A  40      -8.704   0.388  -6.754  1.00 74.77           O1-
ATOM    304  H   GLU A  40      -5.198  -3.432  -7.697  1.00 74.77           H  
ATOM    305  HA  GLU A  40      -3.903  -1.120  -6.385  1.00 74.77           H  
ATOM    306  HB2 GLU A  40      -5.933  -0.310  -7.419  1.00 74.77           H  
ATOM    307  HB3 GLU A  40      -6.014  -0.217  -5.666  1.00 74.77           H  
ATOM    308  HG2 GLU A  40      -7.271  -2.550  -7.150  1.00 74.77           H  
ATOM    309  HG3 GLU A  40      -7.687  -1.910  -5.564  1.00 74.77           H  
ATOM    310  N   ARG A  41      -4.494  -2.114  -4.041  1.00 73.62           N  
ATOM    311  CA  ARG A  41      -4.608  -2.836  -2.781  1.00 73.62           C  
ATOM    312  C   ARG A  41      -5.164  -1.910  -1.722  1.00 73.62           C  
ATOM    313  O   ARG A  41      -4.709  -0.781  -1.560  1.00 73.62           O  
ATOM    314  CB  ARG A  41      -3.255  -3.432  -2.370  1.00 73.62           C  
ATOM    315  CG  ARG A  41      -3.425  -4.409  -1.196  1.00 73.62           C  
ATOM    316  CD  ARG A  41      -2.138  -5.207  -0.985  1.00 73.62           C  
ATOM    317  NE  ARG A  41      -2.262  -6.193   0.110  1.00 73.62           N  
ATOM    318  CZ  ARG A  41      -2.196  -7.508  -0.016  1.00 73.62           C  
ATOM    319  NH1 ARG A  41      -2.290  -8.084  -1.175  1.00 73.62           N1+
ATOM    320  NH2 ARG A  41      -2.013  -8.271   1.023  1.00 73.62           N  
ATOM    321  H   ARG A  41      -4.312  -1.121  -4.012  1.00 73.62           H  
ATOM    322  HA  ARG A  41      -5.315  -3.651  -2.938  1.00 73.62           H  
ATOM    323  HB2 ARG A  41      -2.561  -2.636  -2.098  1.00 73.62           H  
ATOM    324  HB3 ARG A  41      -2.841  -3.974  -3.221  1.00 73.62           H  
ATOM    325  HG2 ARG A  41      -3.666  -3.859  -0.286  1.00 73.62           H  
ATOM    326  HG3 ARG A  41      -4.234  -5.105  -1.419  1.00 73.62           H  
ATOM    327  HD2 ARG A  41      -1.339  -4.508  -0.736  1.00 73.62           H  
ATOM    328  HD3 ARG A  41      -1.861  -5.691  -1.921  1.00 73.62           H  
ATOM    329  HE  ARG A  41      -2.234  -5.826   1.051  1.00 73.62           H  
ATOM    330 HH11 ARG A  41      -1.955  -9.025  -1.327  1.00 73.62           H  
ATOM    331 HH12 ARG A  41      -2.464  -7.524  -1.997  1.00 73.62           H  
ATOM    332 HH21 ARG A  41      -1.927  -9.268   0.881  1.00 73.62           H  
ATOM    333 HH22 ARG A  41      -1.841  -7.867   1.932  1.00 73.62           H  
ATOM    334  N   CYS A  42      -6.137  -2.417  -0.988  1.00 74.10           N  
ATOM    335  CA  CYS A  42      -6.765  -1.717   0.112  1.00 74.10           C  
ATOM    336  C   CYS A  42      -6.058  -2.117   1.387  1.00 74.10           C  
ATOM    337  O   CYS A  42      -6.092  -3.279   1.786  1.00 74.10           O  
ATOM    338  CB  CYS A  42      -8.243  -2.069   0.114  1.00 74.10           C  
ATOM    339  SG  CYS A  42      -9.056  -1.285  -1.280  1.00 74.10           S  
ATOM    340  H   CYS A  42      -6.491  -3.333  -1.225  1.00 74.10           H  
ATOM    341  HA  CYS A  42      -6.672  -0.639  -0.017  1.00 74.10           H  
ATOM    342  HB2 CYS A  42      -8.712  -1.721   1.034  1.00 74.10           H  
ATOM    343  HB3 CYS A  42      -8.369  -3.150   0.053  1.00 74.10           H  
ATOM    344  N   ILE A  43      -5.375  -1.165   1.995  1.00 72.10           N  
ATOM    345  CA  ILE A  43      -4.567  -1.405   3.171  1.00 72.10           C  
ATOM    346  C   ILE A  43      -5.291  -0.833   4.378  1.00 72.10           C  
ATOM    347  O   ILE A  43      -5.452   0.381   4.509  1.00 72.10           O  
ATOM    348  CB  ILE A  43      -3.155  -0.834   2.995  1.00 72.10           C  
ATOM    349  CG1 ILE A  43      -2.461  -1.395   1.731  1.00 72.10           C  
ATOM    350  CG2 ILE A  43      -2.412  -1.215   4.277  1.00 72.10           C  
ATOM    351  CD1 ILE A  43      -1.116  -0.726   1.440  1.00 72.10           C  
ATOM    352  H   ILE A  43      -5.390  -0.227   1.619  1.00 72.10           H  
ATOM    353  HA  ILE A  43      -4.459  -2.480   3.321  1.00 72.10           H  
ATOM    354  HB  ILE A  43      -3.213   0.251   2.911  1.00 72.10           H  
ATOM    355 HG12 ILE A  43      -3.091  -1.210   0.861  1.00 72.10           H  
ATOM    356 HG13 ILE A  43      -2.323  -2.472   1.827  1.00 72.10           H  
ATOM    357 HG21 ILE A  43      -2.794  -0.643   5.123  1.00 72.10           H  
ATOM    358 HG22 ILE A  43      -1.348  -0.998   4.185  1.00 72.10           H  
ATOM    359 HG23 ILE A  43      -2.578  -2.270   4.495  1.00 72.10           H  
ATOM    360 HD11 ILE A  43      -0.345  -1.070   2.130  1.00 72.10           H  
ATOM    361 HD12 ILE A  43      -0.805  -0.963   0.423  1.00 72.10           H  
ATOM    362 HD13 ILE A  43      -1.213   0.353   1.560  1.00 72.10           H  
ATOM    363  N   LYS A  44      -5.715  -1.733   5.266  1.00 71.42           N  
ATOM    364  CA  LYS A  44      -6.141  -1.380   6.615  1.00 71.42           C  
ATOM    365  C   LYS A  44      -4.890  -1.206   7.464  1.00 71.42           C  
ATOM    366  O   LYS A  44      -4.077  -2.122   7.562  1.00 71.42           O  
ATOM    367  CB  LYS A  44      -7.098  -2.462   7.132  1.00 71.42           C  
ATOM    368  CG  LYS A  44      -7.545  -2.277   8.590  1.00 71.42           C  
ATOM    369  CD  LYS A  44      -8.714  -3.230   8.910  1.00 71.42           C  
ATOM    370  CE  LYS A  44      -9.282  -3.017  10.322  1.00 71.42           C  
ATOM    371  NZ  LYS A  44     -10.400  -3.962  10.620  1.00 71.42           N1+
ATOM    372  H   LYS A  44      -5.535  -2.708   5.074  1.00 71.42           H  
ATOM    373  HA  LYS A  44      -6.672  -0.428   6.592  1.00 71.42           H  
ATOM    374  HB2 LYS A  44      -7.986  -2.423   6.501  1.00 71.42           H  
ATOM    375  HB3 LYS A  44      -6.636  -3.443   7.028  1.00 71.42           H  
ATOM    376  HG2 LYS A  44      -6.711  -2.491   9.257  1.00 71.42           H  
ATOM    377  HG3 LYS A  44      -7.850  -1.242   8.743  1.00 71.42           H  
ATOM    378  HD2 LYS A  44      -9.513  -3.074   8.185  1.00 71.42           H  
ATOM    379  HD3 LYS A  44      -8.362  -4.257   8.814  1.00 71.42           H  
ATOM    380  HE2 LYS A  44      -8.479  -3.151  11.046  1.00 71.42           H  
ATOM    381  HE3 LYS A  44      -9.633  -1.989  10.404  1.00 71.42           H  
ATOM    382  HZ1 LYS A  44     -10.774  -3.815  11.547  1.00 71.42           H  
ATOM    383  HZ2 LYS A  44     -11.170  -3.853   9.975  1.00 71.42           H  
ATOM    384  HZ3 LYS A  44     -10.114  -4.928  10.564  1.00 71.42           H  
ATOM    385  N   PHE A  45      -4.732  -0.036   8.057  1.00 66.86           N  
ATOM    386  CA  PHE A  45      -3.643   0.216   8.989  1.00 66.86           C  
ATOM    387  C   PHE A  45      -4.162   0.064  10.409  1.00 66.86           C  
ATOM    388  O   PHE A  45      -5.241   0.562  10.728  1.00 66.86           O  
ATOM    389  CB  PHE A  45      -3.034   1.579   8.695  1.00 66.86           C  
ATOM    390  CG  PHE A  45      -2.454   1.616   7.298  1.00 66.86           C  
ATOM    391  CD1 PHE A  45      -1.247   0.951   7.016  1.00 66.86           C  
ATOM    392  CD2 PHE A  45      -3.152   2.251   6.264  1.00 66.86           C  
ATOM    393  CE1 PHE A  45      -0.671   1.035   5.735  1.00 66.86           C  
ATOM    394  CE2 PHE A  45      -2.625   2.217   4.968  1.00 66.86           C  
ATOM    395  CZ  PHE A  45      -1.348   1.705   4.709  1.00 66.86           C  
ATOM    396  H   PHE A  45      -5.433   0.683   7.953  1.00 66.86           H  
ATOM    397  HA  PHE A  45      -2.852  -0.520   8.846  1.00 66.86           H  
ATOM    398  HB2 PHE A  45      -3.792   2.355   8.806  1.00 66.86           H  
ATOM    399  HB3 PHE A  45      -2.245   1.773   9.422  1.00 66.86           H  
ATOM    400  HD1 PHE A  45      -0.733   0.418   7.803  1.00 66.86           H  
ATOM    401  HD2 PHE A  45      -4.113   2.708   6.448  1.00 66.86           H  
ATOM    402  HE1 PHE A  45       0.285   0.574   5.537  1.00 66.86           H  
ATOM    403  HE2 PHE A  45      -3.250   2.530   4.145  1.00 66.86           H  
ATOM    404  HZ  PHE A  45      -0.938   1.732   3.710  1.00 66.86           H  
ATOM    405  N   GLY A  46      -3.426  -0.688  11.227  1.00 65.14           N  
ATOM    406  CA  GLY A  46      -3.718  -0.809  12.656  1.00 65.14           C  
ATOM    407  C   GLY A  46      -3.211   0.393  13.452  1.00 65.14           C  
ATOM    408  O   GLY A  46      -3.865   0.805  14.401  1.00 65.14           O  
ATOM    409  H   GLY A  46      -2.565  -1.089  10.883  1.00 65.14           H  
ATOM    410  HA2 GLY A  46      -4.792  -0.901  12.817  1.00 65.14           H  
ATOM    411  HA3 GLY A  46      -3.226  -1.699  13.049  1.00 65.14           H  
ATOM    412  N   GLU A  47      -2.086   0.973  13.027  1.00 64.69           N  
ATOM    413  CA  GLU A  47      -1.389   2.074  13.699  1.00 64.69           C  
ATOM    414  C   GLU A  47      -0.827   3.066  12.669  1.00 64.69           C  
ATOM    415  O   GLU A  47      -0.550   2.696  11.518  1.00 64.69           O  
ATOM    416  CB  GLU A  47      -0.257   1.513  14.581  1.00 64.69           C  
ATOM    417  CG  GLU A  47      -0.793   0.741  15.795  1.00 64.69           C  
ATOM    418  CD  GLU A  47       0.351   0.178  16.642  1.00 64.69           C  
ATOM    419  OE1 GLU A  47       0.749   0.859  17.611  1.00 64.69           O  
ATOM    420  OE2 GLU A  47       0.818  -0.933  16.295  1.00 64.69           O1-
ATOM    421  H   GLU A  47      -1.625   0.608  12.206  1.00 64.69           H  
ATOM    422  HA  GLU A  47      -2.085   2.615  14.341  1.00 64.69           H  
ATOM    423  HB2 GLU A  47       0.351   2.342  14.942  1.00 64.69           H  
ATOM    424  HB3 GLU A  47       0.375   0.859  13.980  1.00 64.69           H  
ATOM    425  HG2 GLU A  47      -1.413   1.406  16.395  1.00 64.69           H  
ATOM    426  HG3 GLU A  47      -1.415  -0.088  15.457  1.00 64.69           H  
ATOM    427  N   GLU A  48      -0.670   4.328  13.078  1.00 67.91           N  
ATOM    428  CA  GLU A  48       0.022   5.363  12.299  1.00 67.91           C  
ATOM    429  C   GLU A  48       1.533   5.083  12.235  1.00 67.91           C  
ATOM    430  O   GLU A  48       2.142   4.602  13.189  1.00 67.91           O  
ATOM    431  CB  GLU A  48      -0.243   6.765  12.867  1.00 67.91           C  
ATOM    432  CG  GLU A  48      -1.717   7.170  12.745  1.00 67.91           C  
ATOM    433  CD  GLU A  48      -1.899   8.665  13.026  1.00 67.91           C  
ATOM    434  OE1 GLU A  48      -2.106   9.407  12.037  1.00 67.91           O  
ATOM    435  OE2 GLU A  48      -1.837   9.043  14.216  1.00 67.91           O1-
ATOM    436  H   GLU A  48      -0.870   4.551  14.042  1.00 67.91           H  
ATOM    437  HA  GLU A  48      -0.366   5.357  11.281  1.00 67.91           H  
ATOM    438  HB2 GLU A  48       0.358   7.477  12.302  1.00 67.91           H  
ATOM    439  HB3 GLU A  48       0.065   6.804  13.911  1.00 67.91           H  
ATOM    440  HG2 GLU A  48      -2.066   6.942  11.738  1.00 67.91           H  
ATOM    441  HG3 GLU A  48      -2.314   6.583  13.444  1.00 67.91           H  
ATOM    442  N   GLY A  49       2.154   5.354  11.089  1.00 72.83           N  
ATOM    443  CA  GLY A  49       3.499   4.885  10.778  1.00 72.83           C  
ATOM    444  C   GLY A  49       3.763   4.811   9.277  1.00 72.83           C  
ATOM    445  O   GLY A  49       3.139   5.506   8.477  1.00 72.83           O  
ATOM    446  H   GLY A  49       1.587   5.678  10.319  1.00 72.83           H  
ATOM    447  HA2 GLY A  49       3.633   3.892  11.207  1.00 72.83           H  
ATOM    448  HA3 GLY A  49       4.228   5.554  11.233  1.00 72.83           H  
ATOM    449  N   TYR A  50       4.716   3.969   8.881  1.00 70.72           N  
ATOM    450  CA  TYR A  50       5.055   3.745   7.476  1.00 70.72           C  
ATOM    451  C   TYR A  50       5.111   2.257   7.186  1.00 70.72           C  
ATOM    452  O   TYR A  50       5.680   1.480   7.956  1.00 70.72           O  
ATOM    453  CB  TYR A  50       6.383   4.417   7.104  1.00 70.72           C  
ATOM    454  CG  TYR A  50       6.389   5.911   7.338  1.00 70.72           C  
ATOM    455  CD1 TYR A  50       5.915   6.787   6.343  1.00 70.72           C  
ATOM    456  CD2 TYR A  50       6.819   6.418   8.579  1.00 70.72           C  
ATOM    457  CE1 TYR A  50       5.874   8.170   6.596  1.00 70.72           C  
ATOM    458  CE2 TYR A  50       6.778   7.800   8.833  1.00 70.72           C  
ATOM    459  CZ  TYR A  50       6.308   8.679   7.837  1.00 70.72           C  
ATOM    460  OH  TYR A  50       6.275  10.017   8.078  1.00 70.72           O  
ATOM    461  H   TYR A  50       5.186   3.407   9.576  1.00 70.72           H  
ATOM    462  HA  TYR A  50       4.279   4.180   6.846  1.00 70.72           H  
ATOM    463  HB2 TYR A  50       7.187   3.962   7.683  1.00 70.72           H  
ATOM    464  HB3 TYR A  50       6.589   4.226   6.051  1.00 70.72           H  
ATOM    465  HD1 TYR A  50       5.556   6.394   5.403  1.00 70.72           H  
ATOM    466  HD2 TYR A  50       7.170   5.742   9.345  1.00 70.72           H  
ATOM    467  HE1 TYR A  50       5.467   8.842   5.855  1.00 70.72           H  
ATOM    468  HE2 TYR A  50       7.102   8.179   9.791  1.00 70.72           H  
ATOM    469  HH  TYR A  50       6.503  10.179   8.996  1.00 70.72           H  
ATOM    470  N   VAL A  51       4.548   1.867   6.049  1.00 71.44           N  
ATOM    471  CA  VAL A  51       4.655   0.505   5.541  1.00 71.44           C  
ATOM    472  C   VAL A  51       5.345   0.531   4.194  1.00 71.44           C  
ATOM    473  O   VAL A  51       4.970   1.292   3.302  1.00 71.44           O  
ATOM    474  CB  VAL A  51       3.286  -0.178   5.473  1.00 71.44           C  
ATOM    475  CG1 VAL A  51       3.428  -1.555   4.830  1.00 71.44           C  
ATOM    476  CG2 VAL A  51       2.723  -0.389   6.884  1.00 71.44           C  
ATOM    477  H   VAL A  51       4.071   2.555   5.484  1.00 71.44           H  
ATOM    478  HA  VAL A  51       5.276  -0.090   6.211  1.00 71.44           H  
ATOM    479  HB  VAL A  51       2.595   0.428   4.887  1.00 71.44           H  
ATOM    480 HG11 VAL A  51       3.711  -1.472   3.781  1.00 71.44           H  
ATOM    481 HG12 VAL A  51       2.469  -2.070   4.879  1.00 71.44           H  
ATOM    482 HG13 VAL A  51       4.178  -2.128   5.376  1.00 71.44           H  
ATOM    483 HG21 VAL A  51       2.711   0.552   7.435  1.00 71.44           H  
ATOM    484 HG22 VAL A  51       3.349  -1.094   7.430  1.00 71.44           H  
ATOM    485 HG23 VAL A  51       1.707  -0.780   6.838  1.00 71.44           H  
ATOM    486  N   THR A  52       6.332  -0.343   4.043  1.00 73.53           N  
ATOM    487  CA  THR A  52       7.016  -0.562   2.777  1.00 73.53           C  
ATOM    488  C   THR A  52       6.228  -1.581   1.956  1.00 73.53           C  
ATOM    489  O   THR A  52       6.177  -2.766   2.295  1.00 73.53           O  
ATOM    490  CB  THR A  52       8.454  -1.009   3.037  1.00 73.53           C  
ATOM    491  CG2 THR A  52       9.242  -1.096   1.746  1.00 73.53           C  
ATOM    492  OG1 THR A  52       9.107  -0.080   3.873  1.00 73.53           O  
ATOM    493  H   THR A  52       6.607  -0.918   4.826  1.00 73.53           H  
ATOM    494  HA  THR A  52       7.063   0.377   2.227  1.00 73.53           H  
ATOM    495  HB  THR A  52       8.458  -1.983   3.526  1.00 73.53           H  
ATOM    496  HG1 THR A  52       9.102   0.792   3.470  1.00 73.53           H  
ATOM    497 HG21 THR A  52       8.797  -1.846   1.092  1.00 73.53           H  
ATOM    498 HG22 THR A  52       9.248  -0.123   1.254  1.00 73.53           H  
ATOM    499 HG23 THR A  52      10.264  -1.399   1.972  1.00 73.53           H  
ATOM    500  N   VAL A  53       5.590  -1.120   0.878  1.00 70.80           N  
ATOM    501  CA  VAL A  53       4.809  -1.975  -0.030  1.00 70.80           C  
ATOM    502  C   VAL A  53       5.617  -2.269  -1.289  1.00 70.80           C  
ATOM    503  O   VAL A  53       6.075  -1.354  -1.973  1.00 70.80           O  
ATOM    504  CB  VAL A  53       3.438  -1.360  -0.378  1.00 70.80           C  
ATOM    505  CG1 VAL A  53       2.597  -2.317  -1.238  1.00 70.80           C  
ATOM    506  CG2 VAL A  53       2.625  -1.046   0.885  1.00 70.80           C  
ATOM    507  H   VAL A  53       5.662  -0.134   0.671  1.00 70.80           H  
ATOM    508  HA  VAL A  53       4.610  -2.925   0.466  1.00 70.80           H  
ATOM    509  HB  VAL A  53       3.587  -0.432  -0.930  1.00 70.80           H  
ATOM    510 HG11 VAL A  53       3.081  -2.482  -2.201  1.00 70.80           H  
ATOM    511 HG12 VAL A  53       2.475  -3.274  -0.729  1.00 70.80           H  
ATOM    512 HG13 VAL A  53       1.616  -1.879  -1.427  1.00 70.80           H  
ATOM    513 HG21 VAL A  53       3.150  -0.311   1.495  1.00 70.80           H  
ATOM    514 HG22 VAL A  53       2.469  -1.952   1.469  1.00 70.80           H  
ATOM    515 HG23 VAL A  53       1.662  -0.619   0.604  1.00 70.80           H  
ATOM    516  N   HIS A  54       5.743  -3.552  -1.612  1.00 70.45           N  
ATOM    517  CA  HIS A  54       6.214  -4.051  -2.894  1.00 70.45           C  
ATOM    518  C   HIS A  54       5.061  -4.699  -3.637  1.00 70.45           C  
ATOM    519  O   HIS A  54       4.334  -5.537  -3.096  1.00 70.45           O  
ATOM    520  CB  HIS A  54       7.321  -5.083  -2.718  1.00 70.45           C  
ATOM    521  CG  HIS A  54       8.520  -4.534  -2.023  1.00 70.45           C  
ATOM    522  CD2 HIS A  54       8.706  -4.507  -0.677  1.00 70.45           C  
ATOM    523  ND1 HIS A  54       9.640  -4.006  -2.615  1.00 70.45           N  
ATOM    524  CE1 HIS A  54      10.521  -3.730  -1.646  1.00 70.45           C  
ATOM    525  NE2 HIS A  54      10.004  -4.040  -0.453  1.00 70.45           N  
ATOM    526  H   HIS A  54       5.376  -4.244  -0.974  1.00 70.45           H  
ATOM    527  HA  HIS A  54       6.602  -3.226  -3.492  1.00 70.45           H  
ATOM    528  HB2 HIS A  54       6.940  -5.928  -2.144  1.00 70.45           H  
ATOM    529  HB3 HIS A  54       7.621  -5.453  -3.698  1.00 70.45           H  
ATOM    530  HD1 HIS A  54       9.747  -3.773  -3.592  1.00 70.45           H  
ATOM    531  HD2 HIS A  54       7.988  -4.845   0.056  1.00 70.45           H  
ATOM    532  HE1 HIS A  54      11.517  -3.344  -1.806  1.00 70.45           H  
ATOM    533  N   ALA A  55       4.945  -4.351  -4.907  1.00 67.74           N  
ATOM    534  CA  ALA A  55       4.115  -5.097  -5.823  1.00 67.74           C  
ATOM    535  C   ALA A  55       5.019  -5.920  -6.720  1.00 67.74           C  
ATOM    536  O   ALA A  55       5.931  -5.388  -7.345  1.00 67.74           O  
ATOM    537  CB  ALA A  55       3.238  -4.119  -6.575  1.00 67.74           C  
ATOM    538  H   ALA A  55       5.593  -3.685  -5.303  1.00 67.74           H  
ATOM    539  HA  ALA A  55       3.456  -5.777  -5.283  1.00 67.74           H  
ATOM    540  HB1 ALA A  55       3.849  -3.397  -7.117  1.00 67.74           H  
ATOM    541  HB2 ALA A  55       2.599  -4.660  -7.273  1.00 67.74           H  
ATOM    542  HB3 ALA A  55       2.643  -3.591  -5.830  1.00 67.74           H  
ATOM    543  N   GLU A  56       4.766  -7.216  -6.778  1.00 64.90           N  
ATOM    544  CA  GLU A  56       5.389  -8.088  -7.759  1.00 64.90           C  
ATOM    545  C   GLU A  56       4.303  -8.517  -8.737  1.00 64.90           C  
ATOM    546  O   GLU A  56       3.209  -8.893  -8.322  1.00 64.90           O  
ATOM    547  CB  GLU A  56       6.091  -9.250  -7.056  1.00 64.90           C  
ATOM    548  CG  GLU A  56       6.995 -10.020  -8.021  1.00 64.90           C  
ATOM    549  CD  GLU A  56       7.813 -11.047  -7.238  1.00 64.90           C  
ATOM    550  OE1 GLU A  56       7.312 -12.182  -7.094  1.00 64.90           O  
ATOM    551  OE2 GLU A  56       8.903 -10.658  -6.759  1.00 64.90           O1-
ATOM    552  H   GLU A  56       3.984  -7.593  -6.261  1.00 64.90           H  
ATOM    553  HA  GLU A  56       6.152  -7.539  -8.312  1.00 64.90           H  
ATOM    554  HB2 GLU A  56       5.351  -9.921  -6.620  1.00 64.90           H  
ATOM    555  HB3 GLU A  56       6.707  -8.844  -6.254  1.00 64.90           H  
ATOM    556  HG2 GLU A  56       7.664  -9.322  -8.524  1.00 64.90           H  
ATOM    557  HG3 GLU A  56       6.388 -10.511  -8.781  1.00 64.90           H  
ATOM    558  N   LYS A  57       4.552  -8.397 -10.039  1.00 64.79           N  
ATOM    559  CA  LYS A  57       3.629  -8.889 -11.062  1.00 64.79           C  
ATOM    560  C   LYS A  57       4.428  -9.501 -12.194  1.00 64.79           C  
ATOM    561  O   LYS A  57       5.250  -8.822 -12.803  1.00 64.79           O  
ATOM    562  CB  LYS A  57       2.714  -7.751 -11.535  1.00 64.79           C  
ATOM    563  CG  LYS A  57       1.599  -8.248 -12.457  1.00 64.79           C  
ATOM    564  CD  LYS A  57       0.702  -7.074 -12.853  1.00 64.79           C  
ATOM    565  CE  LYS A  57      -0.519  -7.580 -13.619  1.00 64.79           C  
ATOM    566  NZ  LYS A  57      -1.502  -6.487 -13.803  1.00 64.79           N1+
ATOM    567  H   LYS A  57       5.445  -8.020 -10.323  1.00 64.79           H  
ATOM    568  HA  LYS A  57       3.007  -9.669 -10.622  1.00 64.79           H  
ATOM    569  HB2 LYS A  57       3.298  -7.009 -12.080  1.00 64.79           H  
ATOM    570  HB3 LYS A  57       2.270  -7.274 -10.661  1.00 64.79           H  
ATOM    571  HG2 LYS A  57       1.009  -9.000 -11.932  1.00 64.79           H  
ATOM    572  HG3 LYS A  57       2.029  -8.686 -13.358  1.00 64.79           H  
ATOM    573  HD2 LYS A  57       0.372  -6.567 -11.946  1.00 64.79           H  
ATOM    574  HD3 LYS A  57       1.271  -6.373 -13.463  1.00 64.79           H  
ATOM    575  HE2 LYS A  57      -0.969  -8.386 -13.040  1.00 64.79           H  
ATOM    576  HE3 LYS A  57      -0.194  -7.983 -14.578  1.00 64.79           H  
ATOM    577  HZ1 LYS A  57      -1.098  -5.719 -14.320  1.00 64.79           H  
ATOM    578  HZ2 LYS A  57      -1.779  -6.114 -12.906  1.00 64.79           H  
ATOM    579  HZ3 LYS A  57      -2.345  -6.816 -14.252  1.00 64.79           H  
ATOM    580  N   ARG A  58       4.157 -10.775 -12.502  1.00 67.83           N  
ATOM    581  CA  ARG A  58       4.811 -11.518 -13.601  1.00 67.83           C  
ATOM    582  C   ARG A  58       6.351 -11.446 -13.555  1.00 67.83           C  
ATOM    583  O   ARG A  58       6.985 -11.295 -14.591  1.00 67.83           O  
ATOM    584  CB  ARG A  58       4.258 -11.048 -14.963  1.00 67.83           C  
ATOM    585  CG  ARG A  58       2.753 -11.271 -15.136  1.00 67.83           C  
ATOM    586  CD  ARG A  58       2.327 -10.732 -16.505  1.00 67.83           C  
ATOM    587  NE  ARG A  58       0.908 -11.022 -16.782  1.00 67.83           N  
ATOM    588  CZ  ARG A  58       0.294 -10.832 -17.936  1.00 67.83           C  
ATOM    589  NH1 ARG A  58       0.893 -10.273 -18.953  1.00 67.83           N1+
ATOM    590  NH2 ARG A  58      -0.943 -11.212 -18.092  1.00 67.83           N  
ATOM    591  H   ARG A  58       3.500 -11.261 -11.909  1.00 67.83           H  
ATOM    592  HA  ARG A  58       4.577 -12.576 -13.486  1.00 67.83           H  
ATOM    593  HB2 ARG A  58       4.766 -11.601 -15.753  1.00 67.83           H  
ATOM    594  HB3 ARG A  58       4.486  -9.991 -15.097  1.00 67.83           H  
ATOM    595  HG2 ARG A  58       2.542 -12.339 -15.080  1.00 67.83           H  
ATOM    596  HG3 ARG A  58       2.195 -10.757 -14.353  1.00 67.83           H  
ATOM    597  HD2 ARG A  58       2.500  -9.656 -16.529  1.00 67.83           H  
ATOM    598  HD3 ARG A  58       2.949 -11.203 -17.266  1.00 67.83           H  
ATOM    599  HE  ARG A  58       0.407 -11.524 -16.063  1.00 67.83           H  
ATOM    600 HH11 ARG A  58       1.871 -10.038 -18.861  1.00 67.83           H  
ATOM    601 HH12 ARG A  58       0.457 -10.237 -19.863  1.00 67.83           H  
ATOM    602 HH21 ARG A  58      -1.375 -11.157 -19.003  1.00 67.83           H  
ATOM    603 HH22 ARG A  58      -1.399 -11.742 -17.363  1.00 67.83           H  
ATOM    604  N   GLY A  59       6.938 -11.505 -12.357  1.00 68.82           N  
ATOM    605  CA  GLY A  59       8.392 -11.434 -12.153  1.00 68.82           C  
ATOM    606  C   GLY A  59       8.990 -10.021 -12.143  1.00 68.82           C  
ATOM    607  O   GLY A  59      10.180  -9.875 -11.881  1.00 68.82           O  
ATOM    608  H   GLY A  59       6.360 -11.644 -11.541  1.00 68.82           H  
ATOM    609  HA2 GLY A  59       8.635 -11.899 -11.198  1.00 68.82           H  
ATOM    610  HA3 GLY A  59       8.895 -11.998 -12.938  1.00 68.82           H  
ATOM    611  N   TYR A  60       8.190  -8.975 -12.374  1.00 63.67           N  
ATOM    612  CA  TYR A  60       8.627  -7.588 -12.220  1.00 63.67           C  
ATOM    613  C   TYR A  60       8.268  -7.073 -10.829  1.00 63.67           C  
ATOM    614  O   TYR A  60       7.097  -7.081 -10.438  1.00 63.67           O  
ATOM    615  CB  TYR A  60       8.032  -6.704 -13.320  1.00 63.67           C  
ATOM    616  CG  TYR A  60       8.563  -7.044 -14.695  1.00 63.67           C  
ATOM    617  CD1 TYR A  60       9.762  -6.460 -15.151  1.00 63.67           C  
ATOM    618  CD2 TYR A  60       7.882  -7.977 -15.500  1.00 63.67           C  
ATOM    619  CE1 TYR A  60      10.277  -6.800 -16.416  1.00 63.67           C  
ATOM    620  CE2 TYR A  60       8.393  -8.318 -16.766  1.00 63.67           C  
ATOM    621  CZ  TYR A  60       9.589  -7.729 -17.226  1.00 63.67           C  
ATOM    622  OH  TYR A  60      10.072  -8.062 -18.451  1.00 63.67           O  
ATOM    623  H   TYR A  60       7.222  -9.133 -12.614  1.00 63.67           H  
ATOM    624  HA  TYR A  60       9.711  -7.540 -12.328  1.00 63.67           H  
ATOM    625  HB2 TYR A  60       6.946  -6.794 -13.316  1.00 63.67           H  
ATOM    626  HB3 TYR A  60       8.273  -5.663 -13.104  1.00 63.67           H  
ATOM    627  HD1 TYR A  60      10.288  -5.752 -14.529  1.00 63.67           H  
ATOM    628  HD2 TYR A  60       6.983  -8.450 -15.134  1.00 63.67           H  
ATOM    629  HE1 TYR A  60      11.195  -6.350 -16.764  1.00 63.67           H  
ATOM    630  HE2 TYR A  60       7.893  -9.049 -17.384  1.00 63.67           H  
ATOM    631  HH  TYR A  60      10.902  -7.616 -18.639  1.00 63.67           H  
ATOM    632  N   ARG A  61       9.278  -6.603 -10.092  1.00 63.10           N  
ATOM    633  CA  ARG A  61       9.107  -5.946  -8.796  1.00 63.10           C  
ATOM    634  C   ARG A  61       8.979  -4.442  -9.011  1.00 63.10           C  
ATOM    635  O   ARG A  61       9.944  -3.775  -9.365  1.00 63.10           O  
ATOM    636  CB  ARG A  61      10.267  -6.338  -7.869  1.00 63.10           C  
ATOM    637  CG  ARG A  61      10.010  -5.937  -6.408  1.00 63.10           C  
ATOM    638  CD  ARG A  61      11.143  -6.487  -5.532  1.00 63.10           C  
ATOM    639  NE  ARG A  61      10.881  -6.321  -4.088  1.00 63.10           N  
ATOM    640  CZ  ARG A  61      11.674  -6.728  -3.111  1.00 63.10           C  
ATOM    641  NH1 ARG A  61      12.805  -7.327  -3.354  1.00 63.10           N1+
ATOM    642  NH2 ARG A  61      11.357  -6.545  -1.861  1.00 63.10           N  
ATOM    643  H   ARG A  61      10.209  -6.657 -10.481  1.00 63.10           H  
ATOM    644  HA  ARG A  61       8.183  -6.302  -8.342  1.00 63.10           H  
ATOM    645  HB2 ARG A  61      11.193  -5.882  -8.220  1.00 63.10           H  
ATOM    646  HB3 ARG A  61      10.382  -7.421  -7.910  1.00 63.10           H  
ATOM    647  HG2 ARG A  61       9.063  -6.367  -6.082  1.00 63.10           H  
ATOM    648  HG3 ARG A  61       9.965  -4.852  -6.318  1.00 63.10           H  
ATOM    649  HD2 ARG A  61      12.070  -5.982  -5.803  1.00 63.10           H  
ATOM    650  HD3 ARG A  61      11.251  -7.550  -5.746  1.00 63.10           H  
ATOM    651  HE  ARG A  61       9.959  -6.014  -3.812  1.00 63.10           H  
ATOM    652 HH11 ARG A  61      13.386  -7.676  -2.605  1.00 63.10           H  
ATOM    653 HH12 ARG A  61      13.039  -7.539  -4.314  1.00 63.10           H  
ATOM    654 HH21 ARG A  61      11.965  -6.881  -1.128  1.00 63.10           H  
ATOM    655 HH22 ARG A  61      10.539  -6.007  -1.611  1.00 63.10           H  
ATOM    656  N   TYR A  62       7.786  -3.914  -8.781  1.00 63.86           N  
ATOM    657  CA  TYR A  62       7.515  -2.483  -8.801  1.00 63.86           C  
ATOM    658  C   TYR A  62       7.967  -1.885  -7.468  1.00 63.86           C  
ATOM    659  O   TYR A  62       7.582  -2.350  -6.387  1.00 63.86           O  
ATOM    660  CB  TYR A  62       6.040  -2.223  -9.135  1.00 63.86           C  
ATOM    661  CG  TYR A  62       5.658  -2.788 -10.489  1.00 63.86           C  
ATOM    662  CD1 TYR A  62       5.827  -2.004 -11.646  1.00 63.86           C  
ATOM    663  CD2 TYR A  62       5.279  -4.140 -10.608  1.00 63.86           C  
ATOM    664  CE1 TYR A  62       5.651  -2.575 -12.919  1.00 63.86           C  
ATOM    665  CE2 TYR A  62       5.114  -4.713 -11.881  1.00 63.86           C  
ATOM    666  CZ  TYR A  62       5.289  -3.933 -13.040  1.00 63.86           C  
ATOM    667  OH  TYR A  62       5.044  -4.467 -14.267  1.00 63.86           O  
ATOM    668  H   TYR A  62       7.046  -4.529  -8.475  1.00 63.86           H  
ATOM    669  HA  TYR A  62       8.107  -2.033  -9.598  1.00 63.86           H  
ATOM    670  HB2 TYR A  62       5.857  -1.148  -9.129  1.00 63.86           H  
ATOM    671  HB3 TYR A  62       5.417  -2.675  -8.363  1.00 63.86           H  
ATOM    672  HD1 TYR A  62       6.119  -0.967 -11.569  1.00 63.86           H  
ATOM    673  HD2 TYR A  62       5.196  -4.762  -9.729  1.00 63.86           H  
ATOM    674  HE1 TYR A  62       5.799  -1.970 -13.802  1.00 63.86           H  
ATOM    675  HE2 TYR A  62       4.932  -5.773 -11.984  1.00 63.86           H  
ATOM    676  HH  TYR A  62       5.268  -3.834 -14.953  1.00 63.86           H  
ATOM    677  N   SER A  63       8.863  -0.904  -7.563  1.00 60.20           N  
ATOM    678  CA  SER A  63       9.596  -0.346  -6.431  1.00 60.20           C  
ATOM    679  C   SER A  63       8.688   0.330  -5.400  1.00 60.20           C  
ATOM    680  O   SER A  63       7.955   1.262  -5.710  1.00 60.20           O  
ATOM    681  CB  SER A  63      10.659   0.643  -6.921  1.00 60.20           C  
ATOM    682  OG  SER A  63      11.586  -0.043  -7.743  1.00 60.20           O  
ATOM    683  H   SER A  63       9.199  -0.650  -8.481  1.00 60.20           H  
ATOM    684  HA  SER A  63      10.127  -1.164  -5.943  1.00 60.20           H  
ATOM    685  HB2 SER A  63      10.185   1.448  -7.483  1.00 60.20           H  
ATOM    686  HB3 SER A  63      11.182   1.070  -6.065  1.00 60.20           H  
ATOM    687  HG  SER A  63      12.263   0.577  -8.024  1.00 60.20           H  
ATOM    688  N   LEU A  64       8.801  -0.177  -4.170  1.00 57.25           N  
ATOM    689  CA  LEU A  64       8.920   0.544  -2.899  1.00 57.25           C  
ATOM    690  C   LEU A  64       8.159   1.879  -2.786  1.00 57.25           C  
ATOM    691  O   LEU A  64       8.722   2.939  -3.041  1.00 57.25           O  
ATOM    692  CB  LEU A  64      10.433   0.757  -2.651  1.00 57.25           C  
ATOM    693  CG  LEU A  64      11.228  -0.519  -2.327  1.00 57.25           C  
ATOM    694  CD1 LEU A  64      12.721  -0.343  -2.569  1.00 57.25           C  
ATOM    695  CD2 LEU A  64      11.030  -0.871  -0.860  1.00 57.25           C  
ATOM    696  H   LEU A  64       9.205  -1.103  -4.148  1.00 57.25           H  
ATOM    697  HA  LEU A  64       8.530  -0.098  -2.109  1.00 57.25           H  
ATOM    698  HB2 LEU A  64      10.859   1.223  -3.540  1.00 57.25           H  
ATOM    699  HB3 LEU A  64      10.569   1.472  -1.840  1.00 57.25           H  
ATOM    700  HG  LEU A  64      10.885  -1.341  -2.955  1.00 57.25           H  
ATOM    701 HD11 LEU A  64      13.258  -1.260  -2.328  1.00 57.25           H  
ATOM    702 HD12 LEU A  64      13.104   0.470  -1.952  1.00 57.25           H  
ATOM    703 HD13 LEU A  64      12.898  -0.096  -3.616  1.00 57.25           H  
ATOM    704 HD21 LEU A  64      11.732  -1.636  -0.529  1.00 57.25           H  
ATOM    705 HD22 LEU A  64      10.005  -1.218  -0.732  1.00 57.25           H  
ATOM    706 HD23 LEU A  64      11.200   0.008  -0.238  1.00 57.25           H  
ATOM    707  N   ALA A  65       6.939   1.854  -2.243  1.00 63.21           N  
ATOM    708  CA  ALA A  65       6.425   3.026  -1.529  1.00 63.21           C  
ATOM    709  C   ALA A  65       6.594   2.819  -0.031  1.00 63.21           C  
ATOM    710  O   ALA A  65       6.136   1.811   0.512  1.00 63.21           O  
ATOM    711  CB  ALA A  65       4.966   3.349  -1.856  1.00 63.21           C  
ATOM    712  H   ALA A  65       6.501   0.958  -2.080  1.00 63.21           H  
ATOM    713  HA  ALA A  65       6.993   3.913  -1.810  1.00 63.21           H  
ATOM    714  HB1 ALA A  65       4.353   2.453  -1.763  1.00 63.21           H  
ATOM    715  HB2 ALA A  65       4.597   4.096  -1.153  1.00 63.21           H  
ATOM    716  HB3 ALA A  65       4.892   3.782  -2.854  1.00 63.21           H  
ATOM    717  N   ASN A  66       7.162   3.823   0.634  1.00 66.90           N  
ATOM    718  CA  ASN A  66       6.849   4.075   2.032  1.00 66.90           C  
ATOM    719  C   ASN A  66       5.474   4.735   2.050  1.00 66.90           C  
ATOM    720  O   ASN A  66       5.341   5.941   1.832  1.00 66.90           O  
ATOM    721  CB  ASN A  66       7.944   4.943   2.668  1.00 66.90           C  
ATOM    722  CG  ASN A  66       9.249   4.182   2.785  1.00 66.90           C  
ATOM    723  ND2 ASN A  66      10.348   4.800   2.421  1.00 66.90           N  
ATOM    724  OD1 ASN A  66       9.286   3.027   3.183  1.00 66.90           O  
ATOM    725  H   ASN A  66       7.537   4.591   0.097  1.00 66.90           H  
ATOM    726  HA  ASN A  66       6.788   3.135   2.580  1.00 66.90           H  
ATOM    727  HB2 ASN A  66       7.641   5.235   3.673  1.00 66.90           H  
ATOM    728  HB3 ASN A  66       8.089   5.847   2.076  1.00 66.90           H  
ATOM    729 HD21 ASN A  66      10.330   5.758   2.101  1.00 66.90           H  
ATOM    730 HD22 ASN A  66      11.212   4.284   2.513  1.00 66.90           H  
ATOM    731  N   VAL A  67       4.439   3.922   2.225  1.00 72.22           N  
ATOM    732  CA  VAL A  67       3.074   4.414   2.372  1.00 72.22           C  
ATOM    733  C   VAL A  67       2.937   4.882   3.811  1.00 72.22           C  
ATOM    734  O   VAL A  67       3.044   4.065   4.728  1.00 72.22           O  
ATOM    735  CB  VAL A  67       2.046   3.330   2.010  1.00 72.22           C  
ATOM    736  CG1 VAL A  67       0.620   3.880   2.113  1.00 72.22           C  
ATOM    737  CG2 VAL A  67       2.274   2.832   0.575  1.00 72.22           C  
ATOM    738  H   VAL A  67       4.618   2.942   2.394  1.00 72.22           H  
ATOM    739  HA  VAL A  67       2.919   5.265   1.709  1.00 72.22           H  
ATOM    740  HB  VAL A  67       2.145   2.482   2.687  1.00 72.22           H  
ATOM    741 HG11 VAL A  67       0.531   4.776   1.499  1.00 72.22           H  
ATOM    742 HG12 VAL A  67       0.390   4.135   3.148  1.00 72.22           H  
ATOM    743 HG13 VAL A  67      -0.098   3.132   1.776  1.00 72.22           H  
ATOM    744 HG21 VAL A  67       3.246   2.345   0.502  1.00 72.22           H  
ATOM    745 HG22 VAL A  67       1.517   2.093   0.315  1.00 72.22           H  
ATOM    746 HG23 VAL A  67       2.235   3.664  -0.128  1.00 72.22           H  
ATOM    747  N   GLN A  68       2.747   6.188   4.011  1.00 71.11           N  
ATOM    748  CA  GLN A  68       2.388   6.695   5.330  1.00 71.11           C  
ATOM    749  C   GLN A  68       0.983   6.204   5.667  1.00 71.11           C  
ATOM    750  O   GLN A  68       0.049   6.370   4.881  1.00 71.11           O  
ATOM    751  CB  GLN A  68       2.493   8.223   5.420  1.00 71.11           C  
ATOM    752  CG  GLN A  68       2.328   8.661   6.889  1.00 71.11           C  
ATOM    753  CD  GLN A  68       2.575  10.143   7.142  1.00 71.11           C  
ATOM    754  NE2 GLN A  68       2.076  10.671   8.236  1.00 71.11           N  
ATOM    755  OE1 GLN A  68       3.252  10.844   6.397  1.00 71.11           O  
ATOM    756  H   GLN A  68       2.666   6.803   3.214  1.00 71.11           H  
ATOM    757  HA  GLN A  68       3.085   6.271   6.053  1.00 71.11           H  
ATOM    758  HB2 GLN A  68       3.465   8.537   5.041  1.00 71.11           H  
ATOM    759  HB3 GLN A  68       1.719   8.687   4.809  1.00 71.11           H  
ATOM    760  HG2 GLN A  68       1.315   8.429   7.217  1.00 71.11           H  
ATOM    761  HG3 GLN A  68       3.018   8.099   7.519  1.00 71.11           H  
ATOM    762 HE21 GLN A  68       1.492  10.110   8.840  1.00 71.11           H  
ATOM    763 HE22 GLN A  68       2.148  11.668   8.381  1.00 71.11           H  
ATOM    764  N   THR A  69       0.871   5.577   6.826  1.00 64.95           N  
ATOM    765  CA  THR A  69      -0.352   5.011   7.369  1.00 64.95           C  
ATOM    766  C   THR A  69      -1.055   6.078   8.209  1.00 64.95           C  
ATOM    767  O   THR A  69      -0.393   6.813   8.942  1.00 64.95           O  
ATOM    768  CB  THR A  69      -0.035   3.734   8.164  1.00 64.95           C  
ATOM    769  CG2 THR A  69       1.034   2.860   7.504  1.00 64.95           C  
ATOM    770  OG1 THR A  69       0.512   3.977   9.412  1.00 64.95           O  
ATOM    771  H   THR A  69       1.679   5.537   7.431  1.00 64.95           H  
ATOM    772  HA  THR A  69      -1.009   4.733   6.544  1.00 64.95           H  
ATOM    773  HB  THR A  69      -0.966   3.190   8.321  1.00 64.95           H  
ATOM    774  HG1 THR A  69       0.088   3.427  10.074  1.00 64.95           H  
ATOM    775 HG21 THR A  69       0.887   2.826   6.425  1.00 64.95           H  
ATOM    776 HG22 THR A  69       2.025   3.283   7.670  1.00 64.95           H  
ATOM    777 HG23 THR A  69       1.018   1.869   7.957  1.00 64.95           H  
ATOM    778  N   GLY A  70      -2.378   6.207   8.067  1.00 64.65           N  
ATOM    779  CA  GLY A  70      -3.182   7.225   8.756  1.00 64.65           C  
ATOM    780  C   GLY A  70      -4.188   7.915   7.830  1.00 64.65           C  
ATOM    781  O   GLY A  70      -4.323   7.553   6.663  1.00 64.65           O  
ATOM    782  H   GLY A  70      -2.854   5.654   7.369  1.00 64.65           H  
ATOM    783  HA2 GLY A  70      -2.539   7.990   9.190  1.00 64.65           H  
ATOM    784  HA3 GLY A  70      -3.730   6.756   9.574  1.00 64.65           H  
ATOM    785  N   ALA A  71      -4.895   8.928   8.340  1.00 65.35           N  
ATOM    786  CA  ALA A  71      -5.862   9.705   7.550  1.00 65.35           C  
ATOM    787  C   ALA A  71      -5.209  10.424   6.347  1.00 65.35           C  
ATOM    788  O   ALA A  71      -5.842  10.609   5.304  1.00 65.35           O  
ATOM    789  CB  ALA A  71      -6.556  10.699   8.488  1.00 65.35           C  
ATOM    790  H   ALA A  71      -4.718   9.211   9.294  1.00 65.35           H  
ATOM    791  HA  ALA A  71      -6.613   9.023   7.149  1.00 65.35           H  
ATOM    792  HB1 ALA A  71      -7.310  11.258   7.934  1.00 65.35           H  
ATOM    793  HB2 ALA A  71      -7.040  10.168   9.308  1.00 65.35           H  
ATOM    794  HB3 ALA A  71      -5.828  11.402   8.893  1.00 65.35           H  
ATOM    795  N   ASP A  72      -3.921  10.754   6.474  1.00 70.78           N  
ATOM    796  CA  ASP A  72      -3.061  11.364   5.458  1.00 70.78           C  
ATOM    797  C   ASP A  72      -2.271  10.319   4.656  1.00 70.78           C  
ATOM    798  O   ASP A  72      -1.046  10.383   4.533  1.00 70.78           O  
ATOM    799  CB  ASP A  72      -2.149  12.409   6.116  1.00 70.78           C  
ATOM    800  CG  ASP A  72      -2.873  13.736   6.269  1.00 70.78           C  
ATOM    801  OD1 ASP A  72      -2.842  14.495   5.262  1.00 70.78           O  
ATOM    802  OD2 ASP A  72      -3.408  13.977   7.367  1.00 70.78           O1-
ATOM    803  H   ASP A  72      -3.511  10.628   7.389  1.00 70.78           H  
ATOM    804  HA  ASP A  72      -3.692  11.888   4.740  1.00 70.78           H  
ATOM    805  HB2 ASP A  72      -1.277  12.600   5.491  1.00 70.78           H  
ATOM    806  HB3 ASP A  72      -1.793  12.046   7.080  1.00 70.78           H  
ATOM    807  N   CYS A  73      -2.974   9.343   4.087  1.00 75.40           N  
ATOM    808  CA  CYS A  73      -2.402   8.364   3.168  1.00 75.40           C  
ATOM    809  C   CYS A  73      -1.596   9.035   2.046  1.00 75.40           C  
ATOM    810  O   CYS A  73      -2.170   9.599   1.112  1.00 75.40           O  
ATOM    811  CB  CYS A  73      -3.559   7.589   2.551  1.00 75.40           C  
ATOM    812  SG  CYS A  73      -4.422   6.527   3.696  1.00 75.40           S  
ATOM    813  H   CYS A  73      -3.952   9.269   4.328  1.00 75.40           H  
ATOM    814  HA  CYS A  73      -1.759   7.679   3.720  1.00 75.40           H  
ATOM    815  HB2 CYS A  73      -3.190   6.962   1.740  1.00 75.40           H  
ATOM    816  HB3 CYS A  73      -4.266   8.302   2.125  1.00 75.40           H  
ATOM    817  N   ARG A  74      -0.263   8.951   2.108  1.00 75.90           N  
ATOM    818  CA  ARG A  74       0.641   9.534   1.104  1.00 75.90           C  
ATOM    819  C   ARG A  74       1.748   8.558   0.737  1.00 75.90           C  
ATOM    820  O   ARG A  74       2.260   7.826   1.585  1.00 75.90           O  
ATOM    821  CB  ARG A  74       1.214  10.877   1.599  1.00 75.90           C  
ATOM    822  CG  ARG A  74       0.133  11.966   1.744  1.00 75.90           C  
ATOM    823  CD  ARG A  74       0.716  13.290   2.250  1.00 75.90           C  
ATOM    824  NE  ARG A  74      -0.346  14.189   2.744  1.00 75.90           N  
ATOM    825  CZ  ARG A  74      -0.273  15.487   2.968  1.00 75.90           C  
ATOM    826  NH1 ARG A  74       0.778  16.190   2.644  1.00 75.90           N1+
ATOM    827  NH2 ARG A  74      -1.265  16.092   3.553  1.00 75.90           N  
ATOM    828  H   ARG A  74       0.133   8.534   2.937  1.00 75.90           H  
ATOM    829  HA  ARG A  74       0.072   9.727   0.195  1.00 75.90           H  
ATOM    830  HB2 ARG A  74       1.960  11.226   0.886  1.00 75.90           H  
ATOM    831  HB3 ARG A  74       1.705  10.722   2.560  1.00 75.90           H  
ATOM    832  HG2 ARG A  74      -0.351  12.131   0.782  1.00 75.90           H  
ATOM    833  HG3 ARG A  74      -0.627  11.633   2.451  1.00 75.90           H  
ATOM    834  HD2 ARG A  74       1.395  13.078   3.076  1.00 75.90           H  
ATOM    835  HD3 ARG A  74       1.276  13.760   1.441  1.00 75.90           H  
ATOM    836  HE  ARG A  74      -1.180  13.755   3.115  1.00 75.90           H  
ATOM    837 HH11 ARG A  74       0.799  17.178   2.852  1.00 75.90           H  
ATOM    838 HH12 ARG A  74       1.532  15.738   2.146  1.00 75.90           H  
ATOM    839 HH21 ARG A  74      -1.238  17.076   3.779  1.00 75.90           H  
ATOM    840 HH22 ARG A  74      -1.955  15.540   4.042  1.00 75.90           H  
ATOM    841  N   ASN A  75       2.132   8.571  -0.536  1.00 74.04           N  
ATOM    842  CA  ASN A  75       3.352   7.915  -0.987  1.00 74.04           C  
ATOM    843  C   ASN A  75       4.546   8.819  -0.644  1.00 74.04           C  
ATOM    844  O   ASN A  75       4.626   9.929  -1.164  1.00 74.04           O  
ATOM    845  CB  ASN A  75       3.255   7.632  -2.501  1.00 74.04           C  
ATOM    846  CG  ASN A  75       4.439   6.824  -3.008  1.00 74.04           C  
ATOM    847  ND2 ASN A  75       4.461   6.483  -4.273  1.00 74.04           N  
ATOM    848  OD1 ASN A  75       5.332   6.469  -2.256  1.00 74.04           O  
ATOM    849  H   ASN A  75       1.699   9.235  -1.161  1.00 74.04           H  
ATOM    850  HA  ASN A  75       3.473   6.966  -0.465  1.00 74.04           H  
ATOM    851  HB2 ASN A  75       2.342   7.082  -2.730  1.00 74.04           H  
ATOM    852  HB3 ASN A  75       3.231   8.573  -3.051  1.00 74.04           H  
ATOM    853 HD21 ASN A  75       3.703   6.719  -4.898  1.00 74.04           H  
ATOM    854 HD22 ASN A  75       5.303   6.047  -4.622  1.00 74.04           H  
ATOM    855  N   LYS A  76       5.448   8.359   0.230  1.00 70.83           N  
ATOM    856  CA  LYS A  76       6.739   9.017   0.503  1.00 70.83           C  
ATOM    857  C   LYS A  76       7.936   8.286  -0.114  1.00 70.83           C  
ATOM    858  O   LYS A  76       9.072   8.663   0.149  1.00 70.83           O  
ATOM    859  CB  LYS A  76       6.950   9.210   2.014  1.00 70.83           C  
ATOM    860  CG  LYS A  76       5.941  10.170   2.650  1.00 70.83           C  
ATOM    861  CD  LYS A  76       6.525  10.748   3.947  1.00 70.83           C  
ATOM    862  CE  LYS A  76       5.458  11.604   4.625  1.00 70.83           C  
ATOM    863  NZ  LYS A  76       5.804  11.952   6.023  1.00 70.83           N1+
ATOM    864  H   LYS A  76       5.272   7.469   0.674  1.00 70.83           H  
ATOM    865  HA  LYS A  76       6.748  10.000   0.033  1.00 70.83           H  
ATOM    866  HB2 LYS A  76       7.947   9.624   2.165  1.00 70.83           H  
ATOM    867  HB3 LYS A  76       6.908   8.246   2.523  1.00 70.83           H  
ATOM    868  HG2 LYS A  76       5.732  10.991   1.964  1.00 70.83           H  
ATOM    869  HG3 LYS A  76       5.014   9.635   2.857  1.00 70.83           H  
ATOM    870  HD2 LYS A  76       6.841   9.933   4.598  1.00 70.83           H  
ATOM    871  HD3 LYS A  76       7.394  11.363   3.716  1.00 70.83           H  
ATOM    872  HE2 LYS A  76       5.289  12.505   4.036  1.00 70.83           H  
ATOM    873  HE3 LYS A  76       4.529  11.033   4.622  1.00 70.83           H  
ATOM    874  HZ1 LYS A  76       6.549  12.632   6.085  1.00 70.83           H  
ATOM    875  HZ2 LYS A  76       6.054  11.124   6.546  1.00 70.83           H  
ATOM    876  HZ3 LYS A  76       4.969  12.285   6.484  1.00 70.83           H  
ATOM    877  N   GLY A  77       7.712   7.203  -0.857  1.00 64.34           N  
ATOM    878  CA  GLY A  77       8.784   6.465  -1.518  1.00 64.34           C  
ATOM    879  C   GLY A  77       9.268   7.154  -2.792  1.00 64.34           C  
ATOM    880  O   GLY A  77       8.472   7.690  -3.562  1.00 64.34           O  
ATOM    881  H   GLY A  77       6.767   7.021  -1.163  1.00 64.34           H  
ATOM    882  HA2 GLY A  77       8.436   5.472  -1.801  1.00 64.34           H  
ATOM    883  HA3 GLY A  77       9.626   6.349  -0.835  1.00 64.34           H  
ATOM    884  N   GLU A  78      10.576   7.076  -3.028  1.00 57.44           N  
ATOM    885  CA  GLU A  78      11.185   7.263  -4.347  1.00 57.44           C  
ATOM    886  C   GLU A  78      10.753   6.097  -5.248  1.00 57.44           C  
ATOM    887  O   GLU A  78      11.287   4.990  -5.195  1.00 57.44           O  
ATOM    888  CB  GLU A  78      12.714   7.325  -4.205  1.00 57.44           C  
ATOM    889  CG  GLU A  78      13.236   8.747  -3.949  1.00 57.44           C  
ATOM    890  CD  GLU A  78      14.096   9.205  -5.131  1.00 57.44           C  
ATOM    891  OE1 GLU A  78      13.525   9.850  -6.039  1.00 57.44           O  
ATOM    892  OE2 GLU A  78      15.295   8.850  -5.132  1.00 57.44           O1-
ATOM    893  H   GLU A  78      11.171   6.660  -2.326  1.00 57.44           H  
ATOM    894  HA  GLU A  78      10.839   8.191  -4.802  1.00 57.44           H  
ATOM    895  HB2 GLU A  78      13.034   6.668  -3.397  1.00 57.44           H  
ATOM    896  HB3 GLU A  78      13.163   6.945  -5.123  1.00 57.44           H  
ATOM    897  HG2 GLU A  78      12.408   9.437  -3.789  1.00 57.44           H  
ATOM    898  HG3 GLU A  78      13.834   8.742  -3.038  1.00 57.44           H  
ATOM    899  N   GLY A  79       9.688   6.320  -6.011  1.00 60.18           N  
ATOM    900  CA  GLY A  79       9.013   5.281  -6.778  1.00 60.18           C  
ATOM    901  C   GLY A  79       7.650   5.789  -7.215  1.00 60.18           C  
ATOM    902  O   GLY A  79       6.620   5.462  -6.629  1.00 60.18           O  
ATOM    903  H   GLY A  79       9.228   7.212  -5.896  1.00 60.18           H  
ATOM    904  HA2 GLY A  79       9.611   5.019  -7.651  1.00 60.18           H  
ATOM    905  HA3 GLY A  79       8.877   4.395  -6.158  1.00 60.18           H  
ATOM    906  N   THR A  80       7.639   6.639  -8.239  1.00 60.57           N  
ATOM    907  CA  THR A  80       6.462   7.352  -8.781  1.00 60.57           C  
ATOM    908  C   THR A  80       5.389   6.446  -9.390  1.00 60.57           C  
ATOM    909  O   THR A  80       4.331   6.909  -9.805  1.00 60.57           O  
ATOM    910  CB  THR A  80       6.924   8.366  -9.838  1.00 60.57           C  
ATOM    911  CG2 THR A  80       7.554   9.593  -9.183  1.00 60.57           C  
ATOM    912  OG1 THR A  80       7.912   7.780 -10.659  1.00 60.57           O  
ATOM    913  H   THR A  80       8.518   6.850  -8.690  1.00 60.57           H  
ATOM    914  HA  THR A  80       5.979   7.895  -7.969  1.00 60.57           H  
ATOM    915  HB  THR A  80       6.080   8.691 -10.447  1.00 60.57           H  
ATOM    916  HG1 THR A  80       8.186   8.436 -11.305  1.00 60.57           H  
ATOM    917 HG21 THR A  80       6.834  10.066  -8.515  1.00 60.57           H  
ATOM    918 HG22 THR A  80       7.840  10.313  -9.950  1.00 60.57           H  
ATOM    919 HG23 THR A  80       8.439   9.311  -8.612  1.00 60.57           H  
ATOM    920  N   ASN A  81       5.620   5.140  -9.383  1.00 70.75           N  
ATOM    921  CA  ASN A  81       4.722   4.123  -9.897  1.00 70.75           C  
ATOM    922  C   ASN A  81       3.643   3.702  -8.888  1.00 70.75           C  
ATOM    923  O   ASN A  81       2.978   2.702  -9.102  1.00 70.75           O  
ATOM    924  CB  ASN A  81       5.616   2.969 -10.372  1.00 70.75           C  
ATOM    925  CG  ASN A  81       6.207   3.218 -11.750  1.00 70.75           C  
ATOM    926  ND2 ASN A  81       7.338   2.619 -12.031  1.00 70.75           N  
ATOM    927  OD1 ASN A  81       5.685   3.935 -12.590  1.00 70.75           O  
ATOM    928  H   ASN A  81       6.493   4.834  -8.977  1.00 70.75           H  
ATOM    929  HA  ASN A  81       4.181   4.527 -10.754  1.00 70.75           H  
ATOM    930  HB2 ASN A  81       6.424   2.815  -9.657  1.00 70.75           H  
ATOM    931  HB3 ASN A  81       5.064   2.030 -10.401  1.00 70.75           H  
ATOM    932 HD21 ASN A  81       7.772   1.987 -11.373  1.00 70.75           H  
ATOM    933 HD22 ASN A  81       7.688   2.753 -12.969  1.00 70.75           H  
ATOM    934  N   LEU A  82       3.445   4.412  -7.776  1.00 70.70           N  
ATOM    935  CA  LEU A  82       2.403   4.085  -6.799  1.00 70.70           C  
ATOM    936  C   LEU A  82       1.567   5.328  -6.482  1.00 70.70           C  
ATOM    937  O   LEU A  82       2.085   6.333  -5.992  1.00 70.70           O  
ATOM    938  CB  LEU A  82       3.035   3.443  -5.546  1.00 70.70           C  
ATOM    939  CG  LEU A  82       3.796   2.121  -5.796  1.00 70.70           C  
ATOM    940  CD1 LEU A  82       4.470   1.610  -4.535  1.00 70.70           C  
ATOM    941  CD2 LEU A  82       2.889   0.996  -6.260  1.00 70.70           C  
ATOM    942  H   LEU A  82       4.024   5.224  -7.615  1.00 70.70           H  
ATOM    943  HA  LEU A  82       1.723   3.350  -7.229  1.00 70.70           H  
ATOM    944  HB2 LEU A  82       2.252   3.265  -4.810  1.00 70.70           H  
ATOM    945  HB3 LEU A  82       3.744   4.151  -5.116  1.00 70.70           H  
ATOM    946  HG  LEU A  82       4.576   2.272  -6.543  1.00 70.70           H  
ATOM    947 HD11 LEU A  82       3.752   1.533  -3.719  1.00 70.70           H  
ATOM    948 HD12 LEU A  82       5.289   2.293  -4.308  1.00 70.70           H  
ATOM    949 HD13 LEU A  82       4.938   0.641  -4.711  1.00 70.70           H  
ATOM    950 HD21 LEU A  82       1.926   1.044  -5.750  1.00 70.70           H  
ATOM    951 HD22 LEU A  82       2.785   1.103  -7.339  1.00 70.70           H  
ATOM    952 HD23 LEU A  82       3.365   0.031  -6.092  1.00 70.70           H  
ATOM    953  N   GLN A  83       0.258   5.246  -6.721  1.00 79.11           N  
ATOM    954  CA  GLN A  83      -0.704   6.270  -6.324  1.00 79.11           C  
ATOM    955  C   GLN A  83      -1.396   5.823  -5.038  1.00 79.11           C  
ATOM    956  O   GLN A  83      -2.171   4.868  -5.025  1.00 79.11           O  
ATOM    957  CB  GLN A  83      -1.680   6.561  -7.472  1.00 79.11           C  
ATOM    958  CG  GLN A  83      -2.681   7.674  -7.122  1.00 79.11           C  
ATOM    959  CD  GLN A  83      -3.744   7.896  -8.195  1.00 79.11           C  
ATOM    960  NE2 GLN A  83      -4.528   8.945  -8.080  1.00 79.11           N  
ATOM    961  OE1 GLN A  83      -3.935   7.123  -9.121  1.00 79.11           O  
ATOM    962  H   GLN A  83      -0.098   4.370  -7.076  1.00 79.11           H  
ATOM    963  HA  GLN A  83      -0.172   7.199  -6.120  1.00 79.11           H  
ATOM    964  HB2 GLN A  83      -2.220   5.651  -7.732  1.00 79.11           H  
ATOM    965  HB3 GLN A  83      -1.106   6.879  -8.342  1.00 79.11           H  
ATOM    966  HG2 GLN A  83      -3.195   7.430  -6.192  1.00 79.11           H  
ATOM    967  HG3 GLN A  83      -2.134   8.605  -6.971  1.00 79.11           H  
ATOM    968 HE21 GLN A  83      -4.372   9.621  -7.346  1.00 79.11           H  
ATOM    969 HE22 GLN A  83      -5.150   9.129  -8.855  1.00 79.11           H  
ATOM    970  N   VAL A  84      -1.116   6.528  -3.949  1.00 78.79           N  
ATOM    971  CA  VAL A  84      -1.747   6.300  -2.649  1.00 78.79           C  
ATOM    972  C   VAL A  84      -2.878   7.307  -2.487  1.00 78.79           C  
ATOM    973  O   VAL A  84      -2.664   8.505  -2.646  1.00 78.79           O  
ATOM    974  CB  VAL A  84      -0.715   6.421  -1.519  1.00 78.79           C  
ATOM    975  CG1 VAL A  84      -1.370   6.216  -0.155  1.00 78.79           C  
ATOM    976  CG2 VAL A  84       0.415   5.394  -1.663  1.00 78.79           C  
ATOM    977  H   VAL A  84      -0.491   7.317  -4.035  1.00 78.79           H  
ATOM    978  HA  VAL A  84      -2.166   5.295  -2.610  1.00 78.79           H  
ATOM    979  HB  VAL A  84      -0.278   7.420  -1.548  1.00 78.79           H  
ATOM    980 HG11 VAL A  84      -0.638   6.385   0.634  1.00 78.79           H  
ATOM    981 HG12 VAL A  84      -2.157   6.959  -0.032  1.00 78.79           H  
ATOM    982 HG13 VAL A  84      -1.788   5.212  -0.072  1.00 78.79           H  
ATOM    983 HG21 VAL A  84       1.184   5.600  -0.918  1.00 78.79           H  
ATOM    984 HG22 VAL A  84       0.865   5.441  -2.654  1.00 78.79           H  
ATOM    985 HG23 VAL A  84       0.033   4.385  -1.509  1.00 78.79           H  
ATOM    986  N   VAL A  85      -4.076   6.823  -2.175  1.00 79.41           N  
ATOM    987  CA  VAL A  85      -5.255   7.655  -1.929  1.00 79.41           C  
ATOM    988  C   VAL A  85      -5.887   7.223  -0.605  1.00 79.41           C  
ATOM    989  O   VAL A  85      -6.069   6.020  -0.402  1.00 79.41           O  
ATOM    990  CB  VAL A  85      -6.268   7.563  -3.089  1.00 79.41           C  
ATOM    991  CG1 VAL A  85      -7.369   8.617  -2.930  1.00 79.41           C  
ATOM    992  CG2 VAL A  85      -5.609   7.798  -4.456  1.00 79.41           C  
ATOM    993  H   VAL A  85      -4.185   5.822  -2.092  1.00 79.41           H  
ATOM    994  HA  VAL A  85      -4.936   8.695  -1.858  1.00 79.41           H  
ATOM    995  HB  VAL A  85      -6.728   6.574  -3.099  1.00 79.41           H  
ATOM    996 HG11 VAL A  85      -7.961   8.410  -2.039  1.00 79.41           H  
ATOM    997 HG12 VAL A  85      -8.033   8.606  -3.795  1.00 79.41           H  
ATOM    998 HG13 VAL A  85      -6.929   9.611  -2.849  1.00 79.41           H  
ATOM    999 HG21 VAL A  85      -4.923   6.980  -4.676  1.00 79.41           H  
ATOM   1000 HG22 VAL A  85      -5.060   8.740  -4.445  1.00 79.41           H  
ATOM   1001 HG23 VAL A  85      -6.367   7.829  -5.239  1.00 79.41           H  
ATOM   1002  N   PRO A  86      -6.244   8.151   0.301  1.00 76.91           N  
ATOM   1003  CA  PRO A  86      -7.040   7.818   1.480  1.00 76.91           C  
ATOM   1004  C   PRO A  86      -8.321   7.084   1.082  1.00 76.91           C  
ATOM   1005  O   PRO A  86      -8.959   7.472   0.106  1.00 76.91           O  
ATOM   1006  CB  PRO A  86      -7.341   9.151   2.175  1.00 76.91           C  
ATOM   1007  CG  PRO A  86      -6.268  10.110   1.660  1.00 76.91           C  
ATOM   1008  CD  PRO A  86      -5.920   9.570   0.273  1.00 76.91           C  
ATOM   1009  HA  PRO A  86      -6.458   7.181   2.145  1.00 76.91           H  
ATOM   1010  HB2 PRO A  86      -7.302   9.053   3.260  1.00 76.91           H  
ATOM   1011  HB3 PRO A  86      -8.318   9.523   1.866  1.00 76.91           H  
ATOM   1012  HG2 PRO A  86      -5.395  10.073   2.312  1.00 76.91           H  
ATOM   1013  HG3 PRO A  86      -6.638  11.134   1.611  1.00 76.91           H  
ATOM   1014  HD2 PRO A  86      -4.861   9.733   0.073  1.00 76.91           H  
ATOM   1015  HD3 PRO A  86      -6.529  10.071  -0.480  1.00 76.91           H  
ATOM   1016  N   ALA A  87      -8.721   6.050   1.824  1.00 75.55           N  
ATOM   1017  CA  ALA A  87      -9.917   5.254   1.533  1.00 75.55           C  
ATOM   1018  C   ALA A  87     -11.163   6.132   1.342  1.00 75.55           C  
ATOM   1019  O   ALA A  87     -11.912   5.946   0.385  1.00 75.55           O  
ATOM   1020  CB  ALA A  87     -10.140   4.282   2.695  1.00 75.55           C  
ATOM   1021  H   ALA A  87      -8.171   5.788   2.630  1.00 75.55           H  
ATOM   1022  HA  ALA A  87      -9.758   4.687   0.616  1.00 75.55           H  
ATOM   1023  HB1 ALA A  87     -11.030   3.681   2.514  1.00 75.55           H  
ATOM   1024  HB2 ALA A  87      -9.274   3.630   2.808  1.00 75.55           H  
ATOM   1025  HB3 ALA A  87     -10.276   4.833   3.626  1.00 75.55           H  
ATOM   1026  N   GLN A  88     -11.314   7.138   2.207  1.00 71.72           N  
ATOM   1027  CA  GLN A  88     -12.362   8.160   2.145  1.00 71.72           C  
ATOM   1028  C   GLN A  88     -12.349   9.006   0.857  1.00 71.72           C  
ATOM   1029  O   GLN A  88     -13.404   9.396   0.370  1.00 71.72           O  
ATOM   1030  CB  GLN A  88     -12.241   9.049   3.396  1.00 71.72           C  
ATOM   1031  CG  GLN A  88     -10.875   9.752   3.555  1.00 71.72           C  
ATOM   1032  CD  GLN A  88     -10.769  10.567   4.840  1.00 71.72           C  
ATOM   1033  NE2 GLN A  88      -9.584  10.997   5.221  1.00 71.72           N  
ATOM   1034  OE1 GLN A  88     -11.735  10.825   5.535  1.00 71.72           O  
ATOM   1035  H   GLN A  88     -10.681   7.172   2.993  1.00 71.72           H  
ATOM   1036  HA  GLN A  88     -13.333   7.664   2.182  1.00 71.72           H  
ATOM   1037  HB2 GLN A  88     -12.414   8.428   4.275  1.00 71.72           H  
ATOM   1038  HB3 GLN A  88     -13.025   9.805   3.362  1.00 71.72           H  
ATOM   1039  HG2 GLN A  88     -10.703  10.425   2.716  1.00 71.72           H  
ATOM   1040  HG3 GLN A  88     -10.079   9.007   3.574  1.00 71.72           H  
ATOM   1041 HE21 GLN A  88      -8.738  10.797   4.706  1.00 71.72           H  
ATOM   1042 HE22 GLN A  88      -9.576  11.539   6.072  1.00 71.72           H  
ATOM   1043  N   ASN A  89     -11.171   9.241   0.269  1.00 72.19           N  
ATOM   1044  CA  ASN A  89     -10.991  10.047  -0.944  1.00 72.19           C  
ATOM   1045  C   ASN A  89     -10.921   9.196  -2.214  1.00 72.19           C  
ATOM   1046  O   ASN A  89     -10.895   9.732  -3.319  1.00 72.19           O  
ATOM   1047  CB  ASN A  89      -9.715  10.895  -0.808  1.00 72.19           C  
ATOM   1048  CG  ASN A  89      -9.820  11.985   0.239  1.00 72.19           C  
ATOM   1049  ND2 ASN A  89      -8.733  12.651   0.544  1.00 72.19           N  
ATOM   1050  OD1 ASN A  89     -10.859  12.257   0.805  1.00 72.19           O  
ATOM   1051  H   ASN A  89     -10.351   8.806   0.668  1.00 72.19           H  
ATOM   1052  HA  ASN A  89     -11.842  10.720  -1.060  1.00 72.19           H  
ATOM   1053  HB2 ASN A  89      -8.872  10.248  -0.565  1.00 72.19           H  
ATOM   1054  HB3 ASN A  89      -9.509  11.386  -1.759  1.00 72.19           H  
ATOM   1055 HD21 ASN A  89      -8.858  13.380   1.231  1.00 72.19           H  
ATOM   1056 HD22 ASN A  89      -7.862  12.499   0.055  1.00 72.19           H  
ATOM   1057  N   ALA A  90     -10.868   7.869  -2.087  1.00 69.47           N  
ATOM   1058  CA  ALA A  90     -10.645   6.943  -3.190  1.00 69.47           C  
ATOM   1059  C   ALA A  90     -11.839   6.801  -4.157  1.00 69.47           C  
ATOM   1060  O   ALA A  90     -11.914   5.791  -4.858  1.00 69.47           O  
ATOM   1061  CB  ALA A  90     -10.140   5.614  -2.616  1.00 69.47           C  
ATOM   1062  H   ALA A  90     -10.887   7.487  -1.152  1.00 69.47           H  
ATOM   1063  HA  ALA A  90      -9.838   7.355  -3.796  1.00 69.47           H  
ATOM   1064  HB1 ALA A  90      -9.255   5.784  -2.004  1.00 69.47           H  
ATOM   1065  HB2 ALA A  90     -10.918   5.153  -2.009  1.00 69.47           H  
ATOM   1066  HB3 ALA A  90      -9.880   4.947  -3.438  1.00 69.47           H  
ATOM   1067  N   GLY A  91     -12.730   7.803  -4.217  1.00 59.82           N  
ATOM   1068  CA  GLY A  91     -13.682   8.064  -5.300  1.00 59.82           C  
ATOM   1069  C   GLY A  91     -14.350   6.807  -5.840  1.00 59.82           C  
ATOM   1070  O   GLY A  91     -13.937   6.262  -6.862  1.00 59.82           O  
ATOM   1071  H   GLY A  91     -12.538   8.589  -3.612  1.00 59.82           H  
ATOM   1072  HA2 GLY A  91     -14.454   8.746  -4.941  1.00 59.82           H  
ATOM   1073  HA3 GLY A  91     -13.160   8.551  -6.123  1.00 59.82           H  
ATOM   1074  N   GLY A  92     -15.351   6.320  -5.115  1.00 53.93           N  
ATOM   1075  CA  GLY A  92     -16.091   5.107  -5.440  1.00 53.93           C  
ATOM   1076  C   GLY A  92     -17.216   4.915  -4.439  1.00 53.93           C  
ATOM   1077  O   GLY A  92     -17.167   4.006  -3.614  1.00 53.93           O  
ATOM   1078  H   GLY A  92     -15.609   6.818  -4.275  1.00 53.93           H  
ATOM   1079  HA2 GLY A  92     -15.426   4.244  -5.400  1.00 53.93           H  
ATOM   1080  HA3 GLY A  92     -16.515   5.190  -6.441  1.00 53.93           H  
ATOM   1081  N   GLU A  93     -18.180   5.830  -4.484  1.00 42.11           N  
ATOM   1082  CA  GLU A  93     -19.417   5.802  -3.712  1.00 42.11           C  
ATOM   1083  C   GLU A  93     -20.019   4.383  -3.678  1.00 42.11           C  
ATOM   1084  O   GLU A  93     -20.312   3.776  -4.708  1.00 42.11           O  
ATOM   1085  CB  GLU A  93     -20.410   6.795  -4.339  1.00 42.11           C  
ATOM   1086  CG  GLU A  93     -19.922   8.249  -4.274  1.00 42.11           C  
ATOM   1087  CD  GLU A  93     -21.051   9.200  -4.684  1.00 42.11           C  
ATOM   1088  OE1 GLU A  93     -21.817   9.589  -3.777  1.00 42.11           O  
ATOM   1089  OE2 GLU A  93     -21.142   9.483  -5.899  1.00 42.11           O1-
ATOM   1090  H   GLU A  93     -18.123   6.551  -5.189  1.00 42.11           H  
ATOM   1091  HA  GLU A  93     -19.214   6.123  -2.690  1.00 42.11           H  
ATOM   1092  HB2 GLU A  93     -20.594   6.524  -5.379  1.00 42.11           H  
ATOM   1093  HB3 GLU A  93     -21.351   6.718  -3.793  1.00 42.11           H  
ATOM   1094  HG2 GLU A  93     -19.602   8.471  -3.256  1.00 42.11           H  
ATOM   1095  HG3 GLU A  93     -19.062   8.375  -4.932  1.00 42.11           H  
ATOM   1096  N   GLY A  94     -20.156   3.809  -2.482  1.00 48.43           N  
ATOM   1097  CA  GLY A  94     -20.984   2.621  -2.246  1.00 48.43           C  
ATOM   1098  C   GLY A  94     -20.354   1.239  -2.465  1.00 48.43           C  
ATOM   1099  O   GLY A  94     -20.954   0.253  -2.034  1.00 48.43           O  
ATOM   1100  H   GLY A  94     -19.839   4.329  -1.676  1.00 48.43           H  
ATOM   1101  HA2 GLY A  94     -21.858   2.681  -2.895  1.00 48.43           H  
ATOM   1102  HA3 GLY A  94     -21.343   2.657  -1.218  1.00 48.43           H  
ATOM   1103  N   ARG A  95     -19.154   1.097  -3.048  1.00 53.13           N  
ATOM   1104  CA  ARG A  95     -18.481  -0.218  -3.100  1.00 53.13           C  
ATOM   1105  C   ARG A  95     -17.544  -0.386  -1.916  1.00 53.13           C  
ATOM   1106  O   ARG A  95     -16.406   0.061  -1.932  1.00 53.13           O  
ATOM   1107  CB  ARG A  95     -17.815  -0.494  -4.453  1.00 53.13           C  
ATOM   1108  CG  ARG A  95     -18.885  -0.857  -5.494  1.00 53.13           C  
ATOM   1109  CD  ARG A  95     -18.241  -1.342  -6.793  1.00 53.13           C  
ATOM   1110  NE  ARG A  95     -19.268  -1.691  -7.791  1.00 53.13           N  
ATOM   1111  CZ  ARG A  95     -19.053  -2.199  -8.991  1.00 53.13           C  
ATOM   1112  NH1 ARG A  95     -17.850  -2.477  -9.411  1.00 53.13           N1+
ATOM   1113  NH2 ARG A  95     -20.051  -2.432  -9.796  1.00 53.13           N  
ATOM   1114  H   ARG A  95     -18.678   1.928  -3.370  1.00 53.13           H  
ATOM   1115  HA  ARG A  95     -19.230  -1.001  -2.982  1.00 53.13           H  
ATOM   1116  HB2 ARG A  95     -17.245   0.377  -4.777  1.00 53.13           H  
ATOM   1117  HB3 ARG A  95     -17.134  -1.337  -4.343  1.00 53.13           H  
ATOM   1118  HG2 ARG A  95     -19.502   0.018  -5.697  1.00 53.13           H  
ATOM   1119  HG3 ARG A  95     -19.519  -1.654  -5.103  1.00 53.13           H  
ATOM   1120  HD2 ARG A  95     -17.606  -0.545  -7.182  1.00 53.13           H  
ATOM   1121  HD3 ARG A  95     -17.624  -2.213  -6.575  1.00 53.13           H  
ATOM   1122  HE  ARG A  95     -20.223  -1.470  -7.547  1.00 53.13           H  
ATOM   1123 HH11 ARG A  95     -17.076  -2.301  -8.786  1.00 53.13           H  
ATOM   1124 HH12 ARG A  95     -17.703  -2.838 -10.343  1.00 53.13           H  
ATOM   1125 HH21 ARG A  95     -19.897  -2.801 -10.724  1.00 53.13           H  
ATOM   1126 HH22 ARG A  95     -20.991  -2.201  -9.507  1.00 53.13           H  
ATOM   1127  N   ARG A  96     -18.062  -1.067  -0.897  1.00 58.64           N  
ATOM   1128  CA  ARG A  96     -17.330  -1.711   0.197  1.00 58.64           C  
ATOM   1129  C   ARG A  96     -16.057  -2.399  -0.314  1.00 58.64           C  
ATOM   1130  O   ARG A  96     -16.100  -3.513  -0.837  1.00 58.64           O  
ATOM   1131  CB  ARG A  96     -18.311  -2.713   0.823  1.00 58.64           C  
ATOM   1132  CG  ARG A  96     -19.220  -2.005   1.840  1.00 58.64           C  
ATOM   1133  CD  ARG A  96     -20.047  -3.022   2.625  1.00 58.64           C  
ATOM   1134  NE  ARG A  96     -21.124  -2.369   3.393  1.00 58.64           N  
ATOM   1135  CZ  ARG A  96     -21.832  -2.940   4.349  1.00 58.64           C  
ATOM   1136  NH1 ARG A  96     -21.545  -4.134   4.784  1.00 58.64           N1+
ATOM   1137  NH2 ARG A  96     -22.843  -2.317   4.890  1.00 58.64           N  
ATOM   1138  H   ARG A  96     -19.050  -1.266  -0.969  1.00 58.64           H  
ATOM   1139  HA  ARG A  96     -17.027  -0.983   0.949  1.00 58.64           H  
ATOM   1140  HB2 ARG A  96     -18.928  -3.167   0.047  1.00 58.64           H  
ATOM   1141  HB3 ARG A  96     -17.769  -3.542   1.279  1.00 58.64           H  
ATOM   1142  HG2 ARG A  96     -19.885  -1.325   1.307  1.00 58.64           H  
ATOM   1143  HG3 ARG A  96     -18.618  -1.430   2.543  1.00 58.64           H  
ATOM   1144  HD2 ARG A  96     -19.377  -3.561   3.294  1.00 58.64           H  
ATOM   1145  HD3 ARG A  96     -20.490  -3.734   1.929  1.00 58.64           H  
ATOM   1146  HE  ARG A  96     -21.344  -1.412   3.156  1.00 58.64           H  
ATOM   1147 HH11 ARG A  96     -20.632  -4.491   4.539  1.00 58.64           H  
ATOM   1148 HH12 ARG A  96     -22.036  -4.533   5.571  1.00 58.64           H  
ATOM   1149 HH21 ARG A  96     -23.367  -2.756   5.633  1.00 58.64           H  
ATOM   1150 HH22 ARG A  96     -23.082  -1.382   4.591  1.00 58.64           H  
ATOM   1151  N   ARG A  97     -14.929  -1.689  -0.233  1.00 66.90           N  
ATOM   1152  CA  ARG A  97     -13.620  -2.188  -0.657  1.00 66.90           C  
ATOM   1153  C   ARG A  97     -13.105  -3.117   0.427  1.00 66.90           C  
ATOM   1154  O   ARG A  97     -12.998  -2.712   1.579  1.00 66.90           O  
ATOM   1155  CB  ARG A  97     -12.648  -1.027  -0.887  1.00 66.90           C  
ATOM   1156  CG  ARG A  97     -12.964  -0.181  -2.130  1.00 66.90           C  
ATOM   1157  CD  ARG A  97     -11.854   0.857  -2.328  1.00 66.90           C  
ATOM   1158  NE  ARG A  97     -12.143   1.817  -3.417  1.00 66.90           N  
ATOM   1159  CZ  ARG A  97     -11.447   1.967  -4.529  1.00 66.90           C  
ATOM   1160  NH1 ARG A  97     -10.527   1.109  -4.845  1.00 66.90           N1+
ATOM   1161  NH2 ARG A  97     -11.643   2.967  -5.340  1.00 66.90           N  
ATOM   1162  H   ARG A  97     -14.995  -0.753   0.142  1.00 66.90           H  
ATOM   1163  HA  ARG A  97     -13.721  -2.749  -1.585  1.00 66.90           H  
ATOM   1164  HB2 ARG A  97     -12.630  -0.386  -0.006  1.00 66.90           H  
ATOM   1165  HB3 ARG A  97     -11.656  -1.464  -1.009  1.00 66.90           H  
ATOM   1166  HG2 ARG A  97     -13.032  -0.820  -3.010  1.00 66.90           H  
ATOM   1167  HG3 ARG A  97     -13.909   0.341  -1.983  1.00 66.90           H  
ATOM   1168  HD2 ARG A  97     -10.916   0.331  -2.508  1.00 66.90           H  
ATOM   1169  HD3 ARG A  97     -11.739   1.420  -1.402  1.00 66.90           H  
ATOM   1170  HE  ARG A  97     -12.892   2.476  -3.260  1.00 66.90           H  
ATOM   1171 HH11 ARG A  97      -9.989   1.121  -5.699  1.00 66.90           H  
ATOM   1172 HH12 ARG A  97     -10.479   0.244  -4.325  1.00 66.90           H  
ATOM   1173 HH21 ARG A  97     -12.175   3.781  -5.067  1.00 66.90           H  
ATOM   1174 HH22 ARG A  97     -11.122   2.989  -6.205  1.00 66.90           H  
ATOM   1175  N   LYS A  98     -12.768  -4.352   0.074  1.00 63.53           N  
ATOM   1176  CA  LYS A  98     -12.234  -5.320   1.037  1.00 63.53           C  
ATOM   1177  C   LYS A  98     -10.814  -4.921   1.430  1.00 63.53           C  
ATOM   1178  O   LYS A  98      -9.921  -4.921   0.585  1.00 63.53           O  
ATOM   1179  CB  LYS A  98     -12.317  -6.728   0.437  1.00 63.53           C  
ATOM   1180  CG  LYS A  98     -13.760  -7.249   0.523  1.00 63.53           C  
ATOM   1181  CD  LYS A  98     -13.924  -8.618  -0.144  1.00 63.53           C  
ATOM   1182  CE  LYS A  98     -15.346  -9.126   0.121  1.00 63.53           C  
ATOM   1183  NZ  LYS A  98     -15.583 -10.463  -0.478  1.00 63.53           N1+
ATOM   1184  H   LYS A  98     -12.870  -4.610  -0.897  1.00 63.53           H  
ATOM   1185  HA  LYS A  98     -12.835  -5.289   1.946  1.00 63.53           H  
ATOM   1186  HB2 LYS A  98     -11.657  -7.395   0.991  1.00 63.53           H  
ATOM   1187  HB3 LYS A  98     -11.984  -6.707  -0.600  1.00 63.53           H  
ATOM   1188  HG2 LYS A  98     -14.039  -7.326   1.574  1.00 63.53           H  
ATOM   1189  HG3 LYS A  98     -14.433  -6.542   0.038  1.00 63.53           H  
ATOM   1190  HD2 LYS A  98     -13.191  -9.321   0.251  1.00 63.53           H  
ATOM   1191  HD3 LYS A  98     -13.762  -8.509  -1.216  1.00 63.53           H  
ATOM   1192  HE2 LYS A  98     -16.049  -8.400  -0.287  1.00 63.53           H  
ATOM   1193  HE3 LYS A  98     -15.506  -9.158   1.199  1.00 63.53           H  
ATOM   1194  HZ1 LYS A  98     -15.469 -10.418  -1.480  1.00 63.53           H  
ATOM   1195  HZ2 LYS A  98     -14.939 -11.149  -0.110  1.00 63.53           H  
ATOM   1196  HZ3 LYS A  98     -16.527 -10.767  -0.287  1.00 63.53           H  
ATOM   1197  N   ALA A  99     -10.599  -4.596   2.700  1.00 66.55           N  
ATOM   1198  CA  ALA A  99      -9.270  -4.483   3.266  1.00 66.55           C  
ATOM   1199  C   ALA A  99      -8.516  -5.801   3.059  1.00 66.55           C  
ATOM   1200  O   ALA A  99      -9.000  -6.885   3.402  1.00 66.55           O  
ATOM   1201  CB  ALA A  99      -9.365  -4.159   4.758  1.00 66.55           C  
ATOM   1202  H   ALA A  99     -11.378  -4.642   3.342  1.00 66.55           H  
ATOM   1203  HA  ALA A  99      -8.732  -3.678   2.764  1.00 66.55           H  
ATOM   1204  HB1 ALA A  99      -8.361  -4.163   5.183  1.00 66.55           H  
ATOM   1205  HB2 ALA A  99      -9.831  -3.186   4.913  1.00 66.55           H  
ATOM   1206  HB3 ALA A  99      -9.957  -4.920   5.267  1.00 66.55           H  
ATOM   1207  N   GLY A 100      -7.305  -5.696   2.521  1.00 66.90           N  
ATOM   1208  CA  GLY A 100      -6.301  -6.732   2.690  1.00 66.90           C  
ATOM   1209  C   GLY A 100      -5.922  -6.886   4.171  1.00 66.90           C  
ATOM   1210  O   GLY A 100      -6.377  -6.109   5.017  1.00 66.90           O  
ATOM   1211  H   GLY A 100      -6.983  -4.778   2.252  1.00 66.90           H  
ATOM   1212  HA2 GLY A 100      -5.411  -6.462   2.123  1.00 66.90           H  
ATOM   1213  HA3 GLY A 100      -6.690  -7.681   2.320  1.00 66.90           H  
ATOM   1214  N   PRO A 101      -5.080  -7.878   4.501  1.00 65.45           N  
ATOM   1215  CA  PRO A 101      -4.569  -8.039   5.858  1.00 65.45           C  
ATOM   1216  C   PRO A 101      -3.948  -6.732   6.353  1.00 65.45           C  
ATOM   1217  O   PRO A 101      -3.323  -6.005   5.572  1.00 65.45           O  
ATOM   1218  CB  PRO A 101      -3.537  -9.169   5.784  1.00 65.45           C  
ATOM   1219  CG  PRO A 101      -3.091  -9.146   4.322  1.00 65.45           C  
ATOM   1220  CD  PRO A 101      -4.371  -8.755   3.586  1.00 65.45           C  
ATOM   1221  HA  PRO A 101      -5.379  -8.327   6.527  1.00 65.45           H  
ATOM   1222  HB2 PRO A 101      -2.700  -9.011   6.464  1.00 65.45           H  
ATOM   1223  HB3 PRO A 101      -4.025 -10.119   6.000  1.00 65.45           H  
ATOM   1224  HG2 PRO A 101      -2.717 -10.117   3.998  1.00 65.45           H  
ATOM   1225  HG3 PRO A 101      -2.334  -8.374   4.184  1.00 65.45           H  
ATOM   1226  HD2 PRO A 101      -4.128  -8.255   2.648  1.00 65.45           H  
ATOM   1227  HD3 PRO A 101      -4.975  -9.642   3.396  1.00 65.45           H  
ATOM   1228  N   ALA A 102      -4.144  -6.442   7.641  1.00 65.88           N  
ATOM   1229  CA  ALA A 102      -3.571  -5.257   8.250  1.00 65.88           C  
ATOM   1230  C   ALA A 102      -2.047  -5.300   8.109  1.00 65.88           C  
ATOM   1231  O   ALA A 102      -1.419  -6.305   8.448  1.00 65.88           O  
ATOM   1232  CB  ALA A 102      -4.024  -5.140   9.710  1.00 65.88           C  
ATOM   1233  H   ALA A 102      -4.636  -7.095   8.234  1.00 65.88           H  
ATOM   1234  HA  ALA A 102      -3.948  -4.399   7.694  1.00 65.88           H  
ATOM   1235  HB1 ALA A 102      -5.112  -5.100   9.760  1.00 65.88           H  
ATOM   1236  HB2 ALA A 102      -3.663  -5.995  10.282  1.00 65.88           H  
ATOM   1237  HB3 ALA A 102      -3.616  -4.227  10.143  1.00 65.88           H  
ATOM   1238  N   LEU A 103      -1.463  -4.228   7.575  1.00 65.58           N  
ATOM   1239  CA  LEU A 103      -0.015  -4.151   7.442  1.00 65.58           C  
ATOM   1240  C   LEU A 103       0.571  -3.530   8.705  1.00 65.58           C  
ATOM   1241  O   LEU A 103       0.103  -2.496   9.180  1.00 65.58           O  
ATOM   1242  CB  LEU A 103       0.418  -3.422   6.167  1.00 65.58           C  
ATOM   1243  CG  LEU A 103      -0.204  -3.933   4.856  1.00 65.58           C  
ATOM   1244  CD1 LEU A 103       0.384  -3.178   3.663  1.00 65.58           C  
ATOM   1245  CD2 LEU A 103      -0.076  -5.414   4.523  1.00 65.58           C  
ATOM   1246  H   LEU A 103      -2.025  -3.415   7.366  1.00 65.58           H  
ATOM   1247  HA  LEU A 103       0.379  -5.165   7.368  1.00 65.58           H  
ATOM   1248  HB2 LEU A 103       0.161  -2.368   6.273  1.00 65.58           H  
ATOM   1249  HB3 LEU A 103       1.502  -3.515   6.102  1.00 65.58           H  
ATOM   1250  HG  LEU A 103      -1.276  -3.745   4.915  1.00 65.58           H  
ATOM   1251 HD11 LEU A 103       0.436  -2.112   3.888  1.00 65.58           H  
ATOM   1252 HD12 LEU A 103       1.398  -3.522   3.462  1.00 65.58           H  
ATOM   1253 HD13 LEU A 103      -0.231  -3.349   2.780  1.00 65.58           H  
ATOM   1254 HD21 LEU A 103      -0.888  -5.690   3.850  1.00 65.58           H  
ATOM   1255 HD22 LEU A 103       0.869  -5.614   4.017  1.00 65.58           H  
ATOM   1256 HD23 LEU A 103      -0.167  -6.024   5.422  1.00 65.58           H  
ATOM   1257  N   ILE A 104       1.601  -4.183   9.234  1.00 68.01           N  
ATOM   1258  CA  ILE A 104       2.320  -3.739  10.426  1.00 68.01           C  
ATOM   1259  C   ILE A 104       3.374  -2.711   9.987  1.00 68.01           C  
ATOM   1260  O   ILE A 104       4.151  -3.023   9.072  1.00 68.01           O  
ATOM   1261  CB  ILE A 104       2.941  -4.944  11.169  1.00 68.01           C  
ATOM   1262  CG1 ILE A 104       1.848  -5.972  11.557  1.00 68.01           C  
ATOM   1263  CG2 ILE A 104       3.696  -4.469  12.424  1.00 68.01           C  
ATOM   1264  CD1 ILE A 104       2.398  -7.289  12.119  1.00 68.01           C  
ATOM   1265  H   ILE A 104       1.903  -5.035   8.784  1.00 68.01           H  
ATOM   1266  HA  ILE A 104       1.605  -3.278  11.107  1.00 68.01           H  
ATOM   1267  HB  ILE A 104       3.651  -5.430  10.500  1.00 68.01           H  
ATOM   1268 HG12 ILE A 104       1.177  -5.527  12.292  1.00 68.01           H  
ATOM   1269 HG13 ILE A 104       1.254  -6.234  10.682  1.00 68.01           H  
ATOM   1270 HG21 ILE A 104       3.009  -3.987  13.119  1.00 68.01           H  
ATOM   1271 HG22 ILE A 104       4.176  -5.307  12.929  1.00 68.01           H  
ATOM   1272 HG23 ILE A 104       4.480  -3.759  12.161  1.00 68.01           H  
ATOM   1273 HD11 ILE A 104       3.115  -7.721  11.421  1.00 68.01           H  
ATOM   1274 HD12 ILE A 104       2.876  -7.126  13.085  1.00 68.01           H  
ATOM   1275 HD13 ILE A 104       1.574  -7.988  12.259  1.00 68.01           H  
ATOM   1276  N   PRO A 105       3.424  -1.513  10.600  1.00 66.70           N  
ATOM   1277  CA  PRO A 105       4.470  -0.528  10.341  1.00 66.70           C  
ATOM   1278  C   PRO A 105       5.885  -1.116  10.462  1.00 66.70           C  
ATOM   1279  O   PRO A 105       6.141  -2.009  11.268  1.00 66.70           O  
ATOM   1280  CB  PRO A 105       4.232   0.603  11.346  1.00 66.70           C  
ATOM   1281  CG  PRO A 105       2.731   0.526  11.615  1.00 66.70           C  
ATOM   1282  CD  PRO A 105       2.457  -0.974  11.553  1.00 66.70           C  
ATOM   1283  HA  PRO A 105       4.326  -0.138   9.333  1.00 66.70           H  
ATOM   1284  HB2 PRO A 105       4.521   1.572  10.939  1.00 66.70           H  
ATOM   1285  HB3 PRO A 105       4.772   0.402  12.271  1.00 66.70           H  
ATOM   1286  HG2 PRO A 105       2.472   0.947  12.587  1.00 66.70           H  
ATOM   1287  HG3 PRO A 105       2.187   1.035  10.820  1.00 66.70           H  
ATOM   1288  HD2 PRO A 105       1.431  -1.142  11.227  1.00 66.70           H  
ATOM   1289  HD3 PRO A 105       2.622  -1.419  12.534  1.00 66.70           H  
ATOM   1290  N   GLY A 106       6.814  -0.647   9.627  1.00 66.91           N  
ATOM   1291  CA  GLY A 106       8.204  -1.127   9.609  1.00 66.91           C  
ATOM   1292  C   GLY A 106       8.402  -2.541   9.041  1.00 66.91           C  
ATOM   1293  O   GLY A 106       9.532  -3.028   8.992  1.00 66.91           O  
ATOM   1294  H   GLY A 106       6.553   0.099   8.998  1.00 66.91           H  
ATOM   1295  HA2 GLY A 106       8.803  -0.442   9.009  1.00 66.91           H  
ATOM   1296  HA3 GLY A 106       8.594  -1.119  10.626  1.00 66.91           H  
ATOM   1297  N   LYS A 107       7.334  -3.215   8.595  1.00 66.89           N  
ATOM   1298  CA  LYS A 107       7.432  -4.473   7.847  1.00 66.89           C  
ATOM   1299  C   LYS A 107       7.338  -4.229   6.347  1.00 66.89           C  
ATOM   1300  O   LYS A 107       6.589  -3.378   5.867  1.00 66.89           O  
ATOM   1301  CB  LYS A 107       6.395  -5.500   8.330  1.00 66.89           C  
ATOM   1302  CG  LYS A 107       6.575  -5.945   9.790  1.00 66.89           C  
ATOM   1303  CD  LYS A 107       7.903  -6.675  10.039  1.00 66.89           C  
ATOM   1304  CE  LYS A 107       7.945  -7.190  11.481  1.00 66.89           C  
ATOM   1305  NZ  LYS A 107       9.240  -7.846  11.792  1.00 66.89           N1+
ATOM   1306  H   LYS A 107       6.423  -2.794   8.710  1.00 66.89           H  
ATOM   1307  HA  LYS A 107       8.424  -4.892   8.013  1.00 66.89           H  
ATOM   1308  HB2 LYS A 107       6.440  -6.382   7.691  1.00 66.89           H  
ATOM   1309  HB3 LYS A 107       5.399  -5.070   8.224  1.00 66.89           H  
ATOM   1310  HG2 LYS A 107       5.756  -6.620  10.039  1.00 66.89           H  
ATOM   1311  HG3 LYS A 107       6.507  -5.077  10.447  1.00 66.89           H  
ATOM   1312  HD2 LYS A 107       8.730  -5.982   9.886  1.00 66.89           H  
ATOM   1313  HD3 LYS A 107       7.993  -7.510   9.344  1.00 66.89           H  
ATOM   1314  HE2 LYS A 107       7.788  -6.344  12.150  1.00 66.89           H  
ATOM   1315  HE3 LYS A 107       7.120  -7.886  11.630  1.00 66.89           H  
ATOM   1316  HZ1 LYS A 107       9.396  -8.641  11.188  1.00 66.89           H  
ATOM   1317  HZ2 LYS A 107       9.252  -8.161  12.752  1.00 66.89           H  
ATOM   1318  HZ3 LYS A 107       9.998  -7.190  11.672  1.00 66.89           H  
ATOM   1319  N   THR A 108       8.088  -5.046   5.623  1.00 70.22           N  
ATOM   1320  CA  THR A 108       8.072  -5.115   4.169  1.00 70.22           C  
ATOM   1321  C   THR A 108       7.010  -6.101   3.713  1.00 70.22           C  
ATOM   1322  O   THR A 108       7.026  -7.259   4.128  1.00 70.22           O  
ATOM   1323  CB  THR A 108       9.452  -5.547   3.669  1.00 70.22           C  
ATOM   1324  CG2 THR A 108       9.507  -5.539   2.162  1.00 70.22           C  
ATOM   1325  OG1 THR A 108      10.407  -4.611   4.101  1.00 70.22           O  
ATOM   1326  H   THR A 108       8.718  -5.668   6.109  1.00 70.22           H  
ATOM   1327  HA  THR A 108       7.848  -4.130   3.761  1.00 70.22           H  
ATOM   1328  HB  THR A 108       9.707  -6.537   4.046  1.00 70.22           H  
ATOM   1329  HG1 THR A 108      11.229  -4.765   3.629  1.00 70.22           H  
ATOM   1330 HG21 THR A 108      10.523  -5.739   1.821  1.00 70.22           H  
ATOM   1331 HG22 THR A 108       8.837  -6.291   1.747  1.00 70.22           H  
ATOM   1332 HG23 THR A 108       9.203  -4.536   1.860  1.00 70.22           H  
ATOM   1333  N   TRP A 109       6.114  -5.668   2.830  1.00 64.47           N  
ATOM   1334  CA  TRP A 109       5.040  -6.512   2.310  1.00 64.47           C  
ATOM   1335  C   TRP A 109       5.167  -6.679   0.805  1.00 64.47           C  
ATOM   1336  O   TRP A 109       5.297  -5.691   0.091  1.00 64.47           O  
ATOM   1337  CB  TRP A 109       3.690  -5.921   2.707  1.00 64.47           C  
ATOM   1338  CG  TRP A 109       3.453  -5.941   4.182  1.00 64.47           C  
ATOM   1339  CD1 TRP A 109       3.894  -5.015   5.057  1.00 64.47           C  
ATOM   1340  CD2 TRP A 109       2.741  -6.934   4.978  1.00 64.47           C  
ATOM   1341  CE2 TRP A 109       2.746  -6.505   6.341  1.00 64.47           C  
ATOM   1342  CE3 TRP A 109       2.041  -8.122   4.668  1.00 64.47           C  
ATOM   1343  NE1 TRP A 109       3.482  -5.337   6.334  1.00 64.47           N  
ATOM   1344  CZ2 TRP A 109       2.089  -7.227   7.347  1.00 64.47           C  
ATOM   1345  CZ3 TRP A 109       1.360  -8.839   5.670  1.00 64.47           C  
ATOM   1346  CH2 TRP A 109       1.380  -8.391   7.003  1.00 64.47           C  
ATOM   1347  H   TRP A 109       6.139  -4.699   2.547  1.00 64.47           H  
ATOM   1348  HA  TRP A 109       5.098  -7.503   2.759  1.00 64.47           H  
ATOM   1349  HB2 TRP A 109       3.625  -4.893   2.348  1.00 64.47           H  
ATOM   1350  HB3 TRP A 109       2.899  -6.493   2.223  1.00 64.47           H  
ATOM   1351  HD1 TRP A 109       4.493  -4.159   4.784  1.00 64.47           H  
ATOM   1352  HE1 TRP A 109       3.711  -4.768   7.136  1.00 64.47           H  
ATOM   1353  HE3 TRP A 109       2.025  -8.475   3.648  1.00 64.47           H  
ATOM   1354  HZ2 TRP A 109       2.116  -6.899   8.376  1.00 64.47           H  
ATOM   1355  HZ3 TRP A 109       0.829  -9.746   5.422  1.00 64.47           H  
ATOM   1356  HH2 TRP A 109       0.856  -8.945   7.768  1.00 64.47           H  
ATOM   1357  N   SER A 110       5.092  -7.923   0.333  1.00 66.44           N  
ATOM   1358  CA  SER A 110       5.075  -8.256  -1.093  1.00 66.44           C  
ATOM   1359  C   SER A 110       3.790  -9.004  -1.410  1.00 66.44           C  
ATOM   1360  O   SER A 110       3.445  -9.967  -0.729  1.00 66.44           O  
ATOM   1361  CB  SER A 110       6.301  -9.078  -1.504  1.00 66.44           C  
ATOM   1362  OG  SER A 110       7.490  -8.395  -1.143  1.00 66.44           O  
ATOM   1363  H   SER A 110       4.953  -8.685   0.982  1.00 66.44           H  
ATOM   1364  HA  SER A 110       5.091  -7.341  -1.685  1.00 66.44           H  
ATOM   1365  HB2 SER A 110       6.286  -9.224  -2.584  1.00 66.44           H  
ATOM   1366  HB3 SER A 110       6.277 -10.053  -1.018  1.00 66.44           H  
ATOM   1367  HG  SER A 110       7.722  -8.674  -0.254  1.00 66.44           H  
ATOM   1368  N   SER A 111       3.053  -8.546  -2.413  1.00 64.27           N  
ATOM   1369  CA  SER A 111       1.886  -9.262  -2.923  1.00 64.27           C  
ATOM   1370  C   SER A 111       1.648  -8.890  -4.371  1.00 64.27           C  
ATOM   1371  O   SER A 111       1.943  -7.767  -4.786  1.00 64.27           O  
ATOM   1372  CB  SER A 111       0.643  -8.914  -2.103  1.00 64.27           C  
ATOM   1373  OG  SER A 111      -0.497  -9.643  -2.539  1.00 64.27           O  
ATOM   1374  H   SER A 111       3.360  -7.726  -2.918  1.00 64.27           H  
ATOM   1375  HA  SER A 111       2.062 -10.336  -2.861  1.00 64.27           H  
ATOM   1376  HB2 SER A 111       0.447  -7.845  -2.191  1.00 64.27           H  
ATOM   1377  HB3 SER A 111       0.832  -9.149  -1.055  1.00 64.27           H  
ATOM   1378  HG  SER A 111      -0.638  -9.466  -3.472  1.00 64.27           H  
ATOM   1379  N   GLU A 112       1.018  -9.797  -5.110  1.00 64.79           N  
ATOM   1380  CA  GLU A 112       0.453  -9.423  -6.396  1.00 64.79           C  
ATOM   1381  C   GLU A 112      -0.617  -8.329  -6.210  1.00 64.79           C  
ATOM   1382  O   GLU A 112      -1.393  -8.387  -5.241  1.00 64.79           O  
ATOM   1383  CB  GLU A 112      -0.100 -10.634  -7.156  1.00 64.79           C  
ATOM   1384  CG  GLU A 112       1.007 -11.625  -7.543  1.00 64.79           C  
ATOM   1385  CD  GLU A 112       0.581 -12.454  -8.759  1.00 64.79           C  
ATOM   1386  OE1 GLU A 112       0.911 -12.034  -9.898  1.00 64.79           O  
ATOM   1387  OE2 GLU A 112      -0.134 -13.457  -8.544  1.00 64.79           O1-
ATOM   1388  H   GLU A 112       0.874 -10.737  -4.770  1.00 64.79           H  
ATOM   1389  HA  GLU A 112       1.276  -9.020  -6.986  1.00 64.79           H  
ATOM   1390  HB2 GLU A 112      -0.858 -11.139  -6.556  1.00 64.79           H  
ATOM   1391  HB3 GLU A 112      -0.573 -10.264  -8.066  1.00 64.79           H  
ATOM   1392  HG2 GLU A 112       1.919 -11.081  -7.790  1.00 64.79           H  
ATOM   1393  HG3 GLU A 112       1.224 -12.271  -6.692  1.00 64.79           H  
ATOM   1394  N   PRO A 113      -0.656  -7.313  -7.094  1.00 61.88           N  
ATOM   1395  CA  PRO A 113      -1.733  -6.331  -7.131  1.00 61.88           C  
ATOM   1396  C   PRO A 113      -3.073  -7.040  -7.350  1.00 61.88           C  
ATOM   1397  O   PRO A 113      -3.279  -7.674  -8.385  1.00 61.88           O  
ATOM   1398  CB  PRO A 113      -1.410  -5.400  -8.305  1.00 61.88           C  
ATOM   1399  CG  PRO A 113      -0.373  -6.136  -9.146  1.00 61.88           C  
ATOM   1400  CD  PRO A 113       0.297  -7.091  -8.172  1.00 61.88           C  
ATOM   1401  HA  PRO A 113      -1.759  -5.763  -6.201  1.00 61.88           H  
ATOM   1402  HB2 PRO A 113      -1.003  -4.452  -7.953  1.00 61.88           H  
ATOM   1403  HB3 PRO A 113      -2.297  -5.203  -8.908  1.00 61.88           H  
ATOM   1404  HG2 PRO A 113      -0.886  -6.714  -9.914  1.00 61.88           H  
ATOM   1405  HG3 PRO A 113       0.345  -5.449  -9.594  1.00 61.88           H  
ATOM   1406  HD2 PRO A 113       0.542  -8.016  -8.695  1.00 61.88           H  
ATOM   1407  HD3 PRO A 113       1.203  -6.639  -7.769  1.00 61.88           H  
ATOM   1408  N   ALA A 114      -4.002  -6.907  -6.406  1.00 62.14           N  
ATOM   1409  CA  ALA A 114      -5.297  -7.579  -6.447  1.00 62.14           C  
ATOM   1410  C   ALA A 114      -6.414  -6.575  -6.182  1.00 62.14           C  
ATOM   1411  O   ALA A 114      -6.371  -5.846  -5.198  1.00 62.14           O  
ATOM   1412  CB  ALA A 114      -5.310  -8.719  -5.423  1.00 62.14           C  
ATOM   1413  H   ALA A 114      -3.831  -6.284  -5.630  1.00 62.14           H  
ATOM   1414  HA  ALA A 114      -5.457  -8.014  -7.433  1.00 62.14           H  
ATOM   1415  HB1 ALA A 114      -6.266  -9.241  -5.463  1.00 62.14           H  
ATOM   1416  HB2 ALA A 114      -5.163  -8.321  -4.419  1.00 62.14           H  
ATOM   1417  HB3 ALA A 114      -4.509  -9.423  -5.651  1.00 62.14           H  
ATOM   1418  N   ARG A 115      -7.441  -6.560  -7.036  1.00 60.88           N  
ATOM   1419  CA  ARG A 115      -8.583  -5.656  -6.868  1.00 60.88           C  
ATOM   1420  C   ARG A 115      -9.202  -5.778  -5.475  1.00 60.88           C  
ATOM   1421  O   ARG A 115      -9.587  -6.871  -5.056  1.00 60.88           O  
ATOM   1422  CB  ARG A 115      -9.655  -5.927  -7.928  1.00 60.88           C  
ATOM   1423  CG  ARG A 115      -9.438  -5.073  -9.178  1.00 60.88           C  
ATOM   1424  CD  ARG A 115     -10.534  -5.401 -10.194  1.00 60.88           C  
ATOM   1425  NE  ARG A 115     -10.804  -4.257 -11.077  1.00 60.88           N  
ATOM   1426  CZ  ARG A 115     -11.732  -4.205 -12.013  1.00 60.88           C  
ATOM   1427  NH1 ARG A 115     -12.473  -5.240 -12.309  1.00 60.88           N1+
ATOM   1428  NH2 ARG A 115     -11.935  -3.099 -12.671  1.00 60.88           N  
ATOM   1429  H   ARG A 115      -7.454  -7.240  -7.783  1.00 60.88           H  
ATOM   1430  HA  ARG A 115      -8.242  -4.625  -6.964  1.00 60.88           H  
ATOM   1431  HB2 ARG A 115     -10.627  -5.666  -7.511  1.00 60.88           H  
ATOM   1432  HB3 ARG A 115      -9.673  -6.987  -8.184  1.00 60.88           H  
ATOM   1433  HG2 ARG A 115      -9.507  -4.023  -8.890  1.00 60.88           H  
ATOM   1434  HG3 ARG A 115      -8.456  -5.262  -9.611  1.00 60.88           H  
ATOM   1435  HD2 ARG A 115     -10.237  -6.276 -10.773  1.00 60.88           H  
ATOM   1436  HD3 ARG A 115     -11.450  -5.633  -9.650  1.00 60.88           H  
ATOM   1437  HE  ARG A 115     -10.324  -3.400 -10.844  1.00 60.88           H  
ATOM   1438 HH11 ARG A 115     -12.330  -6.093 -11.788  1.00 60.88           H  
ATOM   1439 HH12 ARG A 115     -13.165  -5.194 -13.043  1.00 60.88           H  
ATOM   1440 HH21 ARG A 115     -12.633  -3.051 -13.400  1.00 60.88           H  
ATOM   1441 HH22 ARG A 115     -11.403  -2.277 -12.425  1.00 60.88           H  
ATOM   1442  N   CYS A 116      -9.345  -4.632  -4.824  1.00 62.34           N  
ATOM   1443  CA  CYS A 116     -10.483  -4.371  -3.959  1.00 62.34           C  
ATOM   1444  C   CYS A 116     -11.582  -3.650  -4.766  1.00 62.34           C  
ATOM   1445  O   CYS A 116     -12.666  -3.483  -4.182  1.00 62.34           O  
ATOM   1446  CB  CYS A 116     -10.027  -3.640  -2.693  1.00 62.34           C  
ATOM   1447  SG  CYS A 116      -8.644  -2.498  -2.839  1.00 62.34           S  
ATOM   1448  OXT CYS A 116     -11.345  -3.293  -5.949  1.00 62.34           O1-
ATOM   1449  H   CYS A 116      -8.987  -3.809  -5.288  1.00 62.34           H  
ATOM   1450  HA  CYS A 116     -10.933  -5.314  -3.648  1.00 62.34           H  
ATOM   1451  HB2 CYS A 116     -10.892  -3.102  -2.305  1.00 62.34           H  
ATOM   1452  HB3 CYS A 116      -9.755  -4.391  -1.951  1.00 62.34           H  
END
