# Supplementary material for: The structural landscape and diversity of Pyricularia oryzae MAX effectors revisited
Source: PLoS Pathog. 2024 May 6;20(5):e1012176. doi: 10.1371/journal.ppat.1012176 (PMC11132498; doi:10.1371/journal.ppat.1012176)
Supplement: S1 File — (ZIP) [file ppat.1012176.s018.zip › Supplementary_Data/MAX23.pdb]

ATOM      1  N   GLY A  23      12.967  -0.705 -12.218  1.00 45.77           N  
ATOM      2  CA  GLY A  23      11.698  -1.195 -11.669  1.00 45.77           C  
ATOM      3  C   GLY A  23      11.740  -1.047 -10.152  1.00 45.77           C  
ATOM      4  O   GLY A  23      12.651  -1.572  -9.526  1.00 45.77           O  
ATOM      5  H   GLY A  23      13.701  -1.389 -12.332  1.00 45.77           H  
ATOM      6  HA2 GLY A  23      10.859  -0.630 -12.075  1.00 45.77           H  
ATOM      7  HA3 GLY A  23      11.565  -2.250 -11.907  1.00 45.77           H  
ATOM      8  N   PHE A  24      10.826  -0.279  -9.564  1.00 50.44           N  
ATOM      9  CA  PHE A  24      10.707  -0.230  -8.111  1.00 50.44           C  
ATOM     10  C   PHE A  24      10.053  -1.530  -7.643  1.00 50.44           C  
ATOM     11  O   PHE A  24       8.856  -1.727  -7.866  1.00 50.44           O  
ATOM     12  CB  PHE A  24       9.905   1.005  -7.675  1.00 50.44           C  
ATOM     13  CG  PHE A  24      10.635   2.321  -7.870  1.00 50.44           C  
ATOM     14  CD1 PHE A  24      11.486   2.808  -6.859  1.00 50.44           C  
ATOM     15  CD2 PHE A  24      10.466   3.061  -9.056  1.00 50.44           C  
ATOM     16  CE1 PHE A  24      12.163   4.029  -7.034  1.00 50.44           C  
ATOM     17  CE2 PHE A  24      11.147   4.280  -9.230  1.00 50.44           C  
ATOM     18  CZ  PHE A  24      11.996   4.764  -8.220  1.00 50.44           C  
ATOM     19  H   PHE A  24      10.121   0.181 -10.121  1.00 50.44           H  
ATOM     20  HA  PHE A  24      11.699  -0.166  -7.661  1.00 50.44           H  
ATOM     21  HB2 PHE A  24       9.665   0.904  -6.616  1.00 50.44           H  
ATOM     22  HB3 PHE A  24       8.959   1.034  -8.215  1.00 50.44           H  
ATOM     23  HD1 PHE A  24      11.620   2.247  -5.947  1.00 50.44           H  
ATOM     24  HD2 PHE A  24       9.814   2.698  -9.836  1.00 50.44           H  
ATOM     25  HE1 PHE A  24      12.814   4.407  -6.260  1.00 50.44           H  
ATOM     26  HE2 PHE A  24      11.019   4.850 -10.138  1.00 50.44           H  
ATOM     27  HZ  PHE A  24      12.520   5.698  -8.355  1.00 50.44           H  
ATOM     28  N   ASP A  25      10.824  -2.401  -6.995  1.00 61.80           N  
ATOM     29  CA  ASP A  25      10.274  -3.525  -6.244  1.00 61.80           C  
ATOM     30  C   ASP A  25       9.664  -2.977  -4.947  1.00 61.80           C  
ATOM     31  O   ASP A  25      10.329  -2.770  -3.924  1.00 61.80           O  
ATOM     32  CB  ASP A  25      11.337  -4.610  -6.011  1.00 61.80           C  
ATOM     33  CG  ASP A  25      11.559  -5.465  -7.264  1.00 61.80           C  
ATOM     34  OD1 ASP A  25      10.574  -6.103  -7.702  1.00 61.80           O  
ATOM     35  OD2 ASP A  25      12.706  -5.493  -7.759  1.00 61.80           O1-
ATOM     36  H   ASP A  25      11.824  -2.263  -6.968  1.00 61.80           H  
ATOM     37  HA  ASP A  25       9.469  -3.983  -6.819  1.00 61.80           H  
ATOM     38  HB2 ASP A  25      10.994  -5.269  -5.212  1.00 61.80           H  
ATOM     39  HB3 ASP A  25      12.271  -4.150  -5.688  1.00 61.80           H  
ATOM     40  N   CYS A  26       8.368  -2.674  -4.996  1.00 62.65           N  
ATOM     41  CA  CYS A  26       7.616  -2.353  -3.798  1.00 62.65           C  
ATOM     42  C   CYS A  26       7.243  -3.661  -3.112  1.00 62.65           C  
ATOM     43  O   CYS A  26       6.656  -4.555  -3.711  1.00 62.65           O  
ATOM     44  CB  CYS A  26       6.378  -1.517  -4.130  1.00 62.65           C  
ATOM     45  SG  CYS A  26       6.691   0.118  -4.841  1.00 62.65           S  
ATOM     46  H   CYS A  26       7.865  -2.844  -5.855  1.00 62.65           H  
ATOM     47  HA  CYS A  26       8.242  -1.772  -3.121  1.00 62.65           H  
ATOM     48  HB2 CYS A  26       5.804  -1.379  -3.213  1.00 62.65           H  
ATOM     49  HB3 CYS A  26       5.757  -2.078  -4.829  1.00 62.65           H  
ATOM     50  N   THR A  27       7.527  -3.783  -1.825  1.00 68.62           N  
ATOM     51  CA  THR A  27       6.961  -4.873  -1.032  1.00 68.62           C  
ATOM     52  C   THR A  27       5.945  -4.299  -0.074  1.00 68.62           C  
ATOM     53  O   THR A  27       6.199  -3.324   0.632  1.00 68.62           O  
ATOM     54  CB  THR A  27       8.036  -5.641  -0.294  1.00 68.62           C  
ATOM     55  CG2 THR A  27       7.500  -6.832   0.492  1.00 68.62           C  
ATOM     56  OG1 THR A  27       8.968  -6.149  -1.213  1.00 68.62           O  
ATOM     57  H   THR A  27       8.033  -3.045  -1.356  1.00 68.62           H  
ATOM     58  HA  THR A  27       6.455  -5.597  -1.670  1.00 68.62           H  
ATOM     59  HB  THR A  27       8.516  -4.939   0.387  1.00 68.62           H  
ATOM     60  HG1 THR A  27       9.168  -5.465  -1.855  1.00 68.62           H  
ATOM     61 HG21 THR A  27       6.967  -7.506  -0.177  1.00 68.62           H  
ATOM     62 HG22 THR A  27       6.835  -6.498   1.290  1.00 68.62           H  
ATOM     63 HG23 THR A  27       8.346  -7.354   0.938  1.00 68.62           H  
ATOM     64  N   ILE A  28       4.778  -4.915  -0.048  1.00 71.66           N  
ATOM     65  CA  ILE A  28       3.715  -4.592   0.875  1.00 71.66           C  
ATOM     66  C   ILE A  28       3.846  -5.490   2.100  1.00 71.66           C  
ATOM     67  O   ILE A  28       3.723  -6.703   1.993  1.00 71.66           O  
ATOM     68  CB  ILE A  28       2.368  -4.755   0.162  1.00 71.66           C  
ATOM     69  CG1 ILE A  28       2.242  -3.814  -1.052  1.00 71.66           C  
ATOM     70  CG2 ILE A  28       1.285  -4.487   1.190  1.00 71.66           C  
ATOM     71  CD1 ILE A  28       0.865  -3.934  -1.709  1.00 71.66           C  
ATOM     72  H   ILE A  28       4.643  -5.705  -0.663  1.00 71.66           H  
ATOM     73  HA  ILE A  28       3.808  -3.555   1.196  1.00 71.66           H  
ATOM     74  HB  ILE A  28       2.270  -5.780  -0.194  1.00 71.66           H  
ATOM     75 HG12 ILE A  28       2.432  -2.780  -0.762  1.00 71.66           H  
ATOM     76 HG13 ILE A  28       2.995  -4.098  -1.787  1.00 71.66           H  
ATOM     77 HG21 ILE A  28       0.293  -4.480   0.739  1.00 71.66           H  
ATOM     78 HG22 ILE A  28       1.517  -3.519   1.636  1.00 71.66           H  
ATOM     79 HG23 ILE A  28       1.286  -5.261   1.957  1.00 71.66           H  
ATOM     80 HD11 ILE A  28       0.148  -3.271  -1.225  1.00 71.66           H  
ATOM     81 HD12 ILE A  28       0.925  -3.695  -2.770  1.00 71.66           H  
ATOM     82 HD13 ILE A  28       0.521  -4.965  -1.626  1.00 71.66           H  
ATOM     83  N   GLU A  29       4.052  -4.899   3.270  1.00 71.42           N  
ATOM     84  CA  GLU A  29       3.946  -5.586   4.551  1.00 71.42           C  
ATOM     85  C   GLU A  29       2.497  -5.512   5.049  1.00 71.42           C  
ATOM     86  O   GLU A  29       1.989  -4.434   5.377  1.00 71.42           O  
ATOM     87  CB  GLU A  29       4.907  -4.975   5.583  1.00 71.42           C  
ATOM     88  CG  GLU A  29       6.394  -5.171   5.256  1.00 71.42           C  
ATOM     89  CD  GLU A  29       7.273  -4.643   6.405  1.00 71.42           C  
ATOM     90  OE1 GLU A  29       7.496  -5.402   7.378  1.00 71.42           O  
ATOM     91  OE2 GLU A  29       7.683  -3.458   6.367  1.00 71.42           O1-
ATOM     92  H   GLU A  29       4.155  -3.895   3.287  1.00 71.42           H  
ATOM     93  HA  GLU A  29       4.219  -6.634   4.427  1.00 71.42           H  
ATOM     94  HB2 GLU A  29       4.707  -3.907   5.673  1.00 71.42           H  
ATOM     95  HB3 GLU A  29       4.705  -5.439   6.549  1.00 71.42           H  
ATOM     96  HG2 GLU A  29       6.638  -4.648   4.331  1.00 71.42           H  
ATOM     97  HG3 GLU A  29       6.587  -6.234   5.107  1.00 71.42           H  
ATOM     98  N   ARG A  30       1.825  -6.662   5.150  1.00 69.40           N  
ATOM     99  CA  ARG A  30       0.529  -6.780   5.830  1.00 69.40           C  
ATOM    100  C   ARG A  30       0.750  -7.205   7.277  1.00 69.40           C  
ATOM    101  O   ARG A  30       1.256  -8.293   7.547  1.00 69.40           O  
ATOM    102  CB  ARG A  30      -0.367  -7.761   5.067  1.00 69.40           C  
ATOM    103  CG  ARG A  30      -1.747  -7.953   5.718  1.00 69.40           C  
ATOM    104  CD  ARG A  30      -2.451  -9.105   5.005  1.00 69.40           C  
ATOM    105  NE  ARG A  30      -3.730  -9.482   5.638  1.00 69.40           N  
ATOM    106  CZ  ARG A  30      -4.282 -10.677   5.536  1.00 69.40           C  
ATOM    107  NH1 ARG A  30      -3.685 -11.669   4.920  1.00 69.40           N1+
ATOM    108  NH2 ARG A  30      -5.452 -10.907   6.059  1.00 69.40           N  
ATOM    109  H   ARG A  30       2.269  -7.496   4.793  1.00 69.40           H  
ATOM    110  HA  ARG A  30       0.036  -5.808   5.833  1.00 69.40           H  
ATOM    111  HB2 ARG A  30      -0.502  -7.402   4.047  1.00 69.40           H  
ATOM    112  HB3 ARG A  30       0.142  -8.724   5.021  1.00 69.40           H  
ATOM    113  HG2 ARG A  30      -2.334  -7.038   5.626  1.00 69.40           H  
ATOM    114  HG3 ARG A  30      -1.640  -8.214   6.771  1.00 69.40           H  
ATOM    115  HD2 ARG A  30      -1.776  -9.960   5.014  1.00 69.40           H  
ATOM    116  HD3 ARG A  30      -2.627  -8.828   3.966  1.00 69.40           H  
ATOM    117  HE  ARG A  30      -4.221  -8.802   6.201  1.00 69.40           H  
ATOM    118 HH11 ARG A  30      -4.093 -12.592   4.877  1.00 69.40           H  
ATOM    119 HH12 ARG A  30      -2.735 -11.573   4.592  1.00 69.40           H  
ATOM    120 HH21 ARG A  30      -5.881 -11.819   5.986  1.00 69.40           H  
ATOM    121 HH22 ARG A  30      -5.974 -10.175   6.520  1.00 69.40           H  
ATOM    122  N   ARG A  31       0.306  -6.379   8.221  1.00 68.44           N  
ATOM    123  CA  ARG A  31       0.203  -6.724   9.642  1.00 68.44           C  
ATOM    124  C   ARG A  31      -1.247  -7.028   9.966  1.00 68.44           C  
ATOM    125  O   ARG A  31      -2.096  -6.150   9.842  1.00 68.44           O  
ATOM    126  CB  ARG A  31       0.730  -5.579  10.514  1.00 68.44           C  
ATOM    127  CG  ARG A  31       2.242  -5.403  10.340  1.00 68.44           C  
ATOM    128  CD  ARG A  31       2.750  -4.315  11.286  1.00 68.44           C  
ATOM    129  NE  ARG A  31       4.199  -4.116  11.117  1.00 68.44           N  
ATOM    130  CZ  ARG A  31       4.943  -3.218  11.730  1.00 68.44           C  
ATOM    131  NH1 ARG A  31       4.446  -2.405  12.623  1.00 68.44           N1+
ATOM    132  NH2 ARG A  31       6.207  -3.119  11.436  1.00 68.44           N  
ATOM    133  H   ARG A  31      -0.105  -5.509   7.912  1.00 68.44           H  
ATOM    134  HA  ARG A  31       0.790  -7.619   9.849  1.00 68.44           H  
ATOM    135  HB2 ARG A  31       0.518  -5.809  11.558  1.00 68.44           H  
ATOM    136  HB3 ARG A  31       0.220  -4.653  10.251  1.00 68.44           H  
ATOM    137  HG2 ARG A  31       2.747  -6.342  10.566  1.00 68.44           H  
ATOM    138  HG3 ARG A  31       2.464  -5.116   9.313  1.00 68.44           H  
ATOM    139  HD2 ARG A  31       2.227  -3.386  11.059  1.00 68.44           H  
ATOM    140  HD3 ARG A  31       2.534  -4.606  12.313  1.00 68.44           H  
ATOM    141  HE  ARG A  31       4.645  -4.654  10.388  1.00 68.44           H  
ATOM    142 HH11 ARG A  31       3.451  -2.435  12.789  1.00 68.44           H  
ATOM    143 HH12 ARG A  31       5.016  -1.677  13.029  1.00 68.44           H  
ATOM    144 HH21 ARG A  31       6.773  -2.382  11.832  1.00 68.44           H  
ATOM    145 HH22 ARG A  31       6.572  -3.654  10.662  1.00 68.44           H  
ATOM    146  N   LEU A  32      -1.532  -8.251  10.404  1.00 66.11           N  
ATOM    147  CA  LEU A  32      -2.863  -8.579  10.905  1.00 66.11           C  
ATOM    148  C   LEU A  32      -3.139  -7.703  12.130  1.00 66.11           C  
ATOM    149  O   LEU A  32      -2.392  -7.755  13.112  1.00 66.11           O  
ATOM    150  CB  LEU A  32      -2.980 -10.075  11.241  1.00 66.11           C  
ATOM    151  CG  LEU A  32      -2.704 -11.032  10.065  1.00 66.11           C  
ATOM    152  CD1 LEU A  32      -2.720 -12.481  10.547  1.00 66.11           C  
ATOM    153  CD2 LEU A  32      -3.747 -10.895   8.962  1.00 66.11           C  
ATOM    154  H   LEU A  32      -0.794  -8.937  10.468  1.00 66.11           H  
ATOM    155  HA  LEU A  32      -3.601  -8.336  10.140  1.00 66.11           H  
ATOM    156  HB2 LEU A  32      -3.987 -10.264  11.614  1.00 66.11           H  
ATOM    157  HB3 LEU A  32      -2.290 -10.299  12.054  1.00 66.11           H  
ATOM    158  HG  LEU A  32      -1.717 -10.827   9.650  1.00 66.11           H  
ATOM    159 HD11 LEU A  32      -2.474 -13.145   9.719  1.00 66.11           H  
ATOM    160 HD12 LEU A  32      -3.707 -12.735  10.932  1.00 66.11           H  
ATOM    161 HD13 LEU A  32      -1.979 -12.622  11.334  1.00 66.11           H  
ATOM    162 HD21 LEU A  32      -3.594 -11.673   8.215  1.00 66.11           H  
ATOM    163 HD22 LEU A  32      -4.755 -10.970   9.370  1.00 66.11           H  
ATOM    164 HD23 LEU A  32      -3.620  -9.928   8.475  1.00 66.11           H  
ATOM    165  N   GLY A  33      -4.196  -6.894  12.067  1.00 55.35           N  
ATOM    166  CA  GLY A  33      -4.703  -6.214  13.245  1.00 55.35           C  
ATOM    167  C   GLY A  33      -5.082  -7.301  14.227  1.00 55.35           C  
ATOM    168  O   GLY A  33      -5.824  -8.219  13.879  1.00 55.35           O  
ATOM    169  H   GLY A  33      -4.767  -6.889  11.234  1.00 55.35           H  
ATOM    170  HA2 GLY A  33      -3.937  -5.562  13.663  1.00 55.35           H  
ATOM    171  HA3 GLY A  33      -5.594  -5.630  13.013  1.00 55.35           H  
ATOM    172  N   THR A  34      -4.507  -7.258  15.425  1.00 48.92           N  
ATOM    173  CA  THR A  34      -4.867  -8.175  16.501  1.00 48.92           C  
ATOM    174  C   THR A  34      -6.383  -8.162  16.614  1.00 48.92           C  
ATOM    175  O   THR A  34      -6.940  -7.157  17.055  1.00 48.92           O  
ATOM    176  CB  THR A  34      -4.242  -7.716  17.829  1.00 48.92           C  
ATOM    177  CG2 THR A  34      -2.739  -7.984  17.870  1.00 48.92           C  
ATOM    178  OG1 THR A  34      -4.424  -6.328  18.009  1.00 48.92           O  
ATOM    179  H   THR A  34      -3.878  -6.497  15.639  1.00 48.92           H  
ATOM    180  HA  THR A  34      -4.528  -9.183  16.262  1.00 48.92           H  
ATOM    181  HB  THR A  34      -4.715  -8.253  18.652  1.00 48.92           H  
ATOM    182  HG1 THR A  34      -5.354  -6.155  17.848  1.00 48.92           H  
ATOM    183 HG21 THR A  34      -2.340  -7.655  18.829  1.00 48.92           H  
ATOM    184 HG22 THR A  34      -2.552  -9.051  17.752  1.00 48.92           H  
ATOM    185 HG23 THR A  34      -2.239  -7.439  17.069  1.00 48.92           H  
ATOM    186  N   GLN A  35      -7.064  -9.228  16.182  1.00 40.91           N  
ATOM    187  CA  GLN A  35      -8.480  -9.362  16.474  1.00 40.91           C  
ATOM    188  C   GLN A  35      -8.575  -9.426  17.990  1.00 40.91           C  
ATOM    189  O   GLN A  35      -8.331 -10.462  18.605  1.00 40.91           O  
ATOM    190  CB  GLN A  35      -9.134 -10.597  15.827  1.00 40.91           C  
ATOM    191  CG  GLN A  35      -9.501 -10.381  14.349  1.00 40.91           C  
ATOM    192  CD  GLN A  35     -10.719 -11.186  13.884  1.00 40.91           C  
ATOM    193  NE2 GLN A  35     -11.129 -10.990  12.651  1.00 40.91           N  
ATOM    194  OE1 GLN A  35     -11.350 -11.956  14.600  1.00 40.91           O  
ATOM    195  H   GLN A  35      -6.586  -9.952  15.665  1.00 40.91           H  
ATOM    196  HA  GLN A  35      -9.003  -8.468  16.136  1.00 40.91           H  
ATOM    197  HB2 GLN A  35      -8.495 -11.474  15.931  1.00 40.91           H  
ATOM    198  HB3 GLN A  35     -10.054 -10.783  16.381  1.00 40.91           H  
ATOM    199  HG2 GLN A  35      -9.731  -9.328  14.184  1.00 40.91           H  
ATOM    200  HG3 GLN A  35      -8.643 -10.629  13.725  1.00 40.91           H  
ATOM    201 HE21 GLN A  35     -10.635 -10.342  12.055  1.00 40.91           H  
ATOM    202 HE22 GLN A  35     -11.900 -11.548  12.311  1.00 40.91           H  
ATOM    203  N   THR A  36      -8.931  -8.309  18.609  1.00 38.50           N  
ATOM    204  CA  THR A  36      -9.363  -8.219  19.998  1.00 38.50           C  
ATOM    205  C   THR A  36     -10.743  -8.872  20.113  1.00 38.50           C  
ATOM    206  O   THR A  36     -11.703  -8.282  20.594  1.00 38.50           O  
ATOM    207  CB  THR A  36      -9.316  -6.760  20.523  1.00 38.50           C  
ATOM    208  CG2 THR A  36      -8.246  -6.597  21.599  1.00 38.50           C  
ATOM    209  OG1 THR A  36      -8.999  -5.844  19.497  1.00 38.50           O  
ATOM    210  H   THR A  36      -8.892  -7.441  18.094  1.00 38.50           H  
ATOM    211  HA  THR A  36      -8.683  -8.821  20.600  1.00 38.50           H  
ATOM    212  HB  THR A  36     -10.270  -6.463  20.958  1.00 38.50           H  
ATOM    213  HG1 THR A  36      -8.992  -4.958  19.868  1.00 38.50           H  
ATOM    214 HG21 THR A  36      -7.268  -6.847  21.188  1.00 38.50           H  
ATOM    215 HG22 THR A  36      -8.234  -5.567  21.954  1.00 38.50           H  
ATOM    216 HG23 THR A  36      -8.466  -7.256  22.440  1.00 38.50           H  
ATOM    217  N   LYS A  37     -10.877 -10.127  19.671  1.00 38.43           N  
ATOM    218  CA  LYS A  37     -11.935 -10.996  20.167  1.00 38.43           C  
ATOM    219  C   LYS A  37     -11.455 -11.524  21.506  1.00 38.43           C  
ATOM    220  O   LYS A  37     -10.573 -12.369  21.610  1.00 38.43           O  
ATOM    221  CB  LYS A  37     -12.340 -12.072  19.154  1.00 38.43           C  
ATOM    222  CG  LYS A  37     -13.407 -11.494  18.209  1.00 38.43           C  
ATOM    223  CD  LYS A  37     -13.991 -12.570  17.291  1.00 38.43           C  
ATOM    224  CE  LYS A  37     -15.107 -11.962  16.434  1.00 38.43           C  
ATOM    225  NZ  LYS A  37     -15.673 -12.965  15.499  1.00 38.43           N1+
ATOM    226  H   LYS A  37     -10.055 -10.569  19.284  1.00 38.43           H  
ATOM    227  HA  LYS A  37     -12.822 -10.395  20.366  1.00 38.43           H  
ATOM    228  HB2 LYS A  37     -12.769 -12.917  19.692  1.00 38.43           H  
ATOM    229  HB3 LYS A  37     -11.472 -12.419  18.593  1.00 38.43           H  
ATOM    230  HG2 LYS A  37     -14.220 -11.070  18.799  1.00 38.43           H  
ATOM    231  HG3 LYS A  37     -12.962 -10.703  17.605  1.00 38.43           H  
ATOM    232  HD2 LYS A  37     -13.197 -12.953  16.650  1.00 38.43           H  
ATOM    233  HD3 LYS A  37     -14.391 -13.384  17.895  1.00 38.43           H  
ATOM    234  HE2 LYS A  37     -14.687 -11.127  15.873  1.00 38.43           H  
ATOM    235  HE3 LYS A  37     -15.884 -11.570  17.090  1.00 38.43           H  
ATOM    236  HZ1 LYS A  37     -14.941 -13.313  14.896  1.00 38.43           H  
ATOM    237  HZ2 LYS A  37     -16.072 -13.743  16.003  1.00 38.43           H  
ATOM    238  HZ3 LYS A  37     -16.386 -12.546  14.919  1.00 38.43           H  
ATOM    239  N   ALA A  38     -12.014 -10.900  22.533  1.00 40.63           N  
ATOM    240  CA  ALA A  38     -11.939 -11.291  23.922  1.00 40.63           C  
ATOM    241  C   ALA A  38     -12.013 -12.819  24.107  1.00 40.63           C  
ATOM    242  O   ALA A  38     -12.787 -13.495  23.434  1.00 40.63           O  
ATOM    243  CB  ALA A  38     -13.113 -10.595  24.622  1.00 40.63           C  
ATOM    244  H   ALA A  38     -12.628 -10.131  22.305  1.00 40.63           H  
ATOM    245  HA  ALA A  38     -11.000 -10.924  24.335  1.00 40.63           H  
ATOM    246  HB1 ALA A  38     -13.095 -10.825  25.688  1.00 40.63           H  
ATOM    247  HB2 ALA A  38     -14.058 -10.938  24.202  1.00 40.63           H  
ATOM    248  HB3 ALA A  38     -13.036  -9.514  24.498  1.00 40.63           H  
ATOM    249  N   ARG A  39     -11.273 -13.301  25.115  1.00 37.26           N  
ATOM    250  CA  ARG A  39     -11.131 -14.692  25.590  1.00 37.26           C  
ATOM    251  C   ARG A  39     -10.123 -15.559  24.829  1.00 37.26           C  
ATOM    252  O   ARG A  39     -10.467 -16.335  23.953  1.00 37.26           O  
ATOM    253  CB  ARG A  39     -12.483 -15.415  25.755  1.00 37.26           C  
ATOM    254  CG  ARG A  39     -13.378 -14.779  26.822  1.00 37.26           C  
ATOM    255  CD  ARG A  39     -14.697 -15.551  26.910  1.00 37.26           C  
ATOM    256  NE  ARG A  39     -15.459 -15.169  28.116  1.00 37.26           N  
ATOM    257  CZ  ARG A  39     -15.964 -15.980  29.030  1.00 37.26           C  
ATOM    258  NH1 ARG A  39     -15.868 -17.279  28.946  1.00 37.26           N1+
ATOM    259  NH2 ARG A  39     -16.588 -15.494  30.066  1.00 37.26           N  
ATOM    260  H   ARG A  39     -10.699 -12.609  25.575  1.00 37.26           H  
ATOM    261  HA  ARG A  39     -10.730 -14.626  26.602  1.00 37.26           H  
ATOM    262  HB2 ARG A  39     -13.012 -15.477  24.804  1.00 37.26           H  
ATOM    263  HB3 ARG A  39     -12.277 -16.440  26.063  1.00 37.26           H  
ATOM    264  HG2 ARG A  39     -12.866 -14.821  27.783  1.00 37.26           H  
ATOM    265  HG3 ARG A  39     -13.587 -13.740  26.570  1.00 37.26           H  
ATOM    266  HD2 ARG A  39     -14.473 -16.618  26.916  1.00 37.26           H  
ATOM    267  HD3 ARG A  39     -15.289 -15.337  26.019  1.00 37.26           H  
ATOM    268  HE  ARG A  39     -15.622 -14.181  28.248  1.00 37.26           H  
ATOM    269 HH11 ARG A  39     -15.437 -17.687  28.129  1.00 37.26           H  
ATOM    270 HH12 ARG A  39     -16.278 -17.875  29.650  1.00 37.26           H  
ATOM    271 HH21 ARG A  39     -16.706 -14.497  30.172  1.00 37.26           H  
ATOM    272 HH22 ARG A  39     -16.993 -16.113  30.754  1.00 37.26           H  
ATOM    273  N   GLY A  40      -8.901 -15.555  25.360  1.00 33.68           N  
ATOM    274  CA  GLY A  40      -8.053 -16.745  25.390  1.00 33.68           C  
ATOM    275  C   GLY A  40      -6.895 -16.742  24.399  1.00 33.68           C  
ATOM    276  O   GLY A  40      -7.089 -16.904  23.208  1.00 33.68           O  
ATOM    277  H   GLY A  40      -8.681 -14.808  26.004  1.00 33.68           H  
ATOM    278  HA2 GLY A  40      -7.662 -16.874  26.399  1.00 33.68           H  
ATOM    279  HA3 GLY A  40      -8.655 -17.625  25.165  1.00 33.68           H  
ATOM    280  N   ARG A  41      -5.674 -16.647  24.942  1.00 34.03           N  
ATOM    281  CA  ARG A  41      -4.453 -17.287  24.419  1.00 34.03           C  
ATOM    282  C   ARG A  41      -4.251 -17.229  22.896  1.00 34.03           C  
ATOM    283  O   ARG A  41      -4.520 -18.180  22.179  1.00 34.03           O  
ATOM    284  CB  ARG A  41      -4.440 -18.755  24.894  1.00 34.03           C  
ATOM    285  CG  ARG A  41      -3.810 -18.950  26.272  1.00 34.03           C  
ATOM    286  CD  ARG A  41      -3.903 -20.438  26.626  1.00 34.03           C  
ATOM    287  NE  ARG A  41      -3.005 -20.799  27.736  1.00 34.03           N  
ATOM    288  CZ  ARG A  41      -2.963 -21.973  28.342  1.00 34.03           C  
ATOM    289  NH1 ARG A  41      -3.802 -22.931  28.060  1.00 34.03           N1+
ATOM    290  NH2 ARG A  41      -2.062 -22.208  29.253  1.00 34.03           N  
ATOM    291  H   ARG A  41      -5.649 -16.374  25.914  1.00 34.03           H  
ATOM    292  HA  ARG A  41      -3.584 -16.785  24.842  1.00 34.03           H  
ATOM    293  HB2 ARG A  41      -5.452 -19.161  24.880  1.00 34.03           H  
ATOM    294  HB3 ARG A  41      -3.845 -19.355  24.205  1.00 34.03           H  
ATOM    295  HG2 ARG A  41      -2.764 -18.644  26.230  1.00 34.03           H  
ATOM    296  HG3 ARG A  41      -4.335 -18.357  27.021  1.00 34.03           H  
ATOM    297  HD2 ARG A  41      -4.936 -20.670  26.884  1.00 34.03           H  
ATOM    298  HD3 ARG A  41      -3.623 -21.029  25.754  1.00 34.03           H  
ATOM    299  HE  ARG A  41      -2.315 -20.117  28.015  1.00 34.03           H  
ATOM    300 HH11 ARG A  41      -3.740 -23.826  28.523  1.00 34.03           H  
ATOM    301 HH12 ARG A  41      -4.488 -22.790  27.332  1.00 34.03           H  
ATOM    302 HH21 ARG A  41      -1.375 -21.507  29.492  1.00 34.03           H  
ATOM    303 HH22 ARG A  41      -2.023 -23.109  29.707  1.00 34.03           H  
ATOM    304  N   THR A  42      -3.595 -16.181  22.424  1.00 34.13           N  
ATOM    305  CA  THR A  42      -2.158 -16.173  22.083  1.00 34.13           C  
ATOM    306  C   THR A  42      -1.901 -14.926  21.251  1.00 34.13           C  
ATOM    307  O   THR A  42      -2.446 -14.761  20.166  1.00 34.13           O  
ATOM    308  CB  THR A  42      -1.602 -17.402  21.314  1.00 34.13           C  
ATOM    309  CG2 THR A  42      -1.097 -18.484  22.271  1.00 34.13           C  
ATOM    310  OG1 THR A  42      -2.515 -18.003  20.436  1.00 34.13           O  
ATOM    311  H   THR A  42      -3.944 -15.292  22.751  1.00 34.13           H  
ATOM    312  HA  THR A  42      -1.585 -16.079  23.005  1.00 34.13           H  
ATOM    313  HB  THR A  42      -0.740 -17.078  20.729  1.00 34.13           H  
ATOM    314  HG1 THR A  42      -3.355 -18.117  20.886  1.00 34.13           H  
ATOM    315 HG21 THR A  42      -0.698 -19.314  21.687  1.00 34.13           H  
ATOM    316 HG22 THR A  42      -0.298 -18.086  22.896  1.00 34.13           H  
ATOM    317 HG23 THR A  42      -1.910 -18.853  22.895  1.00 34.13           H  
ATOM    318  N   SER A  43      -1.045 -14.042  21.765  1.00 38.66           N  
ATOM    319  CA  SER A  43      -0.384 -13.009  20.972  1.00 38.66           C  
ATOM    320  C   SER A  43       0.573 -13.693  19.999  1.00 38.66           C  
ATOM    321  O   SER A  43       1.788 -13.676  20.193  1.00 38.66           O  
ATOM    322  CB  SER A  43       0.387 -12.029  21.871  1.00 38.66           C  
ATOM    323  OG  SER A  43      -0.491 -11.344  22.739  1.00 38.66           O  
ATOM    324  H   SER A  43      -0.702 -14.174  22.705  1.00 38.66           H  
ATOM    325  HA  SER A  43      -1.124 -12.451  20.399  1.00 38.66           H  
ATOM    326  HB2 SER A  43       0.898 -11.302  21.240  1.00 38.66           H  
ATOM    327  HB3 SER A  43       1.129 -12.567  22.460  1.00 38.66           H  
ATOM    328  HG  SER A  43      -0.045 -10.571  23.091  1.00 38.66           H  
ATOM    329  N   ALA A  44       0.046 -14.348  18.968  1.00 42.75           N  
ATOM    330  CA  ALA A  44       0.839 -14.607  17.787  1.00 42.75           C  
ATOM    331  C   ALA A  44       1.158 -13.219  17.232  1.00 42.75           C  
ATOM    332  O   ALA A  44       0.282 -12.552  16.685  1.00 42.75           O  
ATOM    333  CB  ALA A  44       0.059 -15.500  16.814  1.00 42.75           C  
ATOM    334  H   ALA A  44      -0.960 -14.415  18.893  1.00 42.75           H  
ATOM    335  HA  ALA A  44       1.765 -15.114  18.059  1.00 42.75           H  
ATOM    336  HB1 ALA A  44      -0.882 -15.025  16.536  1.00 42.75           H  
ATOM    337  HB2 ALA A  44      -0.150 -16.463  17.279  1.00 42.75           H  
ATOM    338  HB3 ALA A  44       0.651 -15.662  15.913  1.00 42.75           H  
ATOM    339  N   LYS A  45       2.386 -12.737  17.465  1.00 41.93           N  
ATOM    340  CA  LYS A  45       2.978 -11.682  16.641  1.00 41.93           C  
ATOM    341  C   LYS A  45       2.723 -12.120  15.203  1.00 41.93           C  
ATOM    342  O   LYS A  45       3.404 -13.026  14.731  1.00 41.93           O  
ATOM    343  CB  LYS A  45       4.500 -11.600  16.878  1.00 41.93           C  
ATOM    344  CG  LYS A  45       4.954 -10.637  17.981  1.00 41.93           C  
ATOM    345  CD  LYS A  45       6.493 -10.643  18.035  1.00 41.93           C  
ATOM    346  CE  LYS A  45       7.041  -9.549  18.957  1.00 41.93           C  
ATOM    347  NZ  LYS A  45       8.524  -9.467  18.877  1.00 41.93           N1+
ATOM    348  H   LYS A  45       2.994 -13.294  18.047  1.00 41.93           H  
ATOM    349  HA  LYS A  45       2.495 -10.720  16.812  1.00 41.93           H  
ATOM    350  HB2 LYS A  45       4.892 -12.597  17.076  1.00 41.93           H  
ATOM    351  HB3 LYS A  45       4.959 -11.254  15.951  1.00 41.93           H  
ATOM    352  HG2 LYS A  45       4.546 -10.951  18.941  1.00 41.93           H  
ATOM    353  HG3 LYS A  45       4.600  -9.633  17.747  1.00 41.93           H  
ATOM    354  HD2 LYS A  45       6.878 -10.476  17.029  1.00 41.93           H  
ATOM    355  HD3 LYS A  45       6.833 -11.620  18.378  1.00 41.93           H  
ATOM    356  HE2 LYS A  45       6.725  -9.759  19.979  1.00 41.93           H  
ATOM    357  HE3 LYS A  45       6.602  -8.597  18.660  1.00 41.93           H  
ATOM    358  HZ1 LYS A  45       8.819  -9.269  17.931  1.00 41.93           H  
ATOM    359  HZ2 LYS A  45       8.946 -10.339  19.161  1.00 41.93           H  
ATOM    360  HZ3 LYS A  45       8.876  -8.734  19.477  1.00 41.93           H  
ATOM    361  N   ALA A  46       1.702 -11.569  14.556  1.00 48.66           N  
ATOM    362  CA  ALA A  46       1.461 -11.833  13.156  1.00 48.66           C  
ATOM    363  C   ALA A  46       2.717 -11.347  12.441  1.00 48.66           C  
ATOM    364  O   ALA A  46       3.013 -10.149  12.452  1.00 48.66           O  
ATOM    365  CB  ALA A  46       0.187 -11.109  12.718  1.00 48.66           C  
ATOM    366  H   ALA A  46       1.070 -10.957  15.053  1.00 48.66           H  
ATOM    367  HA  ALA A  46       1.338 -12.903  12.991  1.00 48.66           H  
ATOM    368  HB1 ALA A  46      -0.666 -11.511  13.264  1.00 48.66           H  
ATOM    369  HB2 ALA A  46       0.271 -10.040  12.911  1.00 48.66           H  
ATOM    370  HB3 ALA A  46       0.040 -11.264  11.649  1.00 48.66           H  
ATOM    371  N   MET A  47       3.528 -12.286  11.958  1.00 50.42           N  
ATOM    372  CA  MET A  47       4.683 -11.938  11.148  1.00 50.42           C  
ATOM    373  C   MET A  47       4.164 -11.126   9.957  1.00 50.42           C  
ATOM    374  O   MET A  47       3.129 -11.502   9.400  1.00 50.42           O  
ATOM    375  CB  MET A  47       5.428 -13.198  10.692  1.00 50.42           C  
ATOM    376  CG  MET A  47       6.265 -13.792  11.830  1.00 50.42           C  
ATOM    377  SD  MET A  47       7.206 -15.258  11.331  1.00 50.42           S  
ATOM    378  CE  MET A  47       8.685 -15.074  12.361  1.00 50.42           C  
ATOM    379  H   MET A  47       3.261 -13.258  12.029  1.00 50.42           H  
ATOM    380  HA  MET A  47       5.353 -11.323  11.748  1.00 50.42           H  
ATOM    381  HB2 MET A  47       4.719 -13.939  10.322  1.00 50.42           H  
ATOM    382  HB3 MET A  47       6.102 -12.933   9.878  1.00 50.42           H  
ATOM    383  HG2 MET A  47       6.966 -13.029  12.167  1.00 50.42           H  
ATOM    384  HG3 MET A  47       5.615 -14.057  12.663  1.00 50.42           H  
ATOM    385  HE1 MET A  47       8.402 -15.065  13.414  1.00 50.42           H  
ATOM    386  HE2 MET A  47       9.195 -14.144  12.107  1.00 50.42           H  
ATOM    387  HE3 MET A  47       9.358 -15.911  12.175  1.00 50.42           H  
ATOM    388  N   PRO A  48       4.808  -9.998   9.610  1.00 60.20           N  
ATOM    389  CA  PRO A  48       4.401  -9.239   8.442  1.00 60.20           C  
ATOM    390  C   PRO A  48       4.487 -10.148   7.213  1.00 60.20           C  
ATOM    391  O   PRO A  48       5.531 -10.743   6.944  1.00 60.20           O  
ATOM    392  CB  PRO A  48       5.341  -8.031   8.373  1.00 60.20           C  
ATOM    393  CG  PRO A  48       6.582  -8.492   9.137  1.00 60.20           C  
ATOM    394  CD  PRO A  48       6.024  -9.450  10.188  1.00 60.20           C  
ATOM    395  HA  PRO A  48       3.375  -8.894   8.567  1.00 60.20           H  
ATOM    396  HB2 PRO A  48       4.886  -7.188   8.894  1.00 60.20           H  
ATOM    397  HB3 PRO A  48       5.581  -7.754   7.347  1.00 60.20           H  
ATOM    398  HG2 PRO A  48       7.113  -7.654   9.589  1.00 60.20           H  
ATOM    399  HG3 PRO A  48       7.240  -9.037   8.460  1.00 60.20           H  
ATOM    400  HD2 PRO A  48       5.777  -8.902  11.097  1.00 60.20           H  
ATOM    401  HD3 PRO A  48       6.756 -10.230  10.396  1.00 60.20           H  
ATOM    402  N   GLU A  49       3.377 -10.288   6.495  1.00 66.04           N  
ATOM    403  CA  GLU A  49       3.359 -10.967   5.202  1.00 66.04           C  
ATOM    404  C   GLU A  49       3.913  -9.983   4.170  1.00 66.04           C  
ATOM    405  O   GLU A  49       3.359  -8.895   4.007  1.00 66.04           O  
ATOM    406  CB  GLU A  49       1.927 -11.434   4.889  1.00 66.04           C  
ATOM    407  CG  GLU A  49       1.813 -12.306   3.630  1.00 66.04           C  
ATOM    408  CD  GLU A  49       0.354 -12.684   3.289  1.00 66.04           C  
ATOM    409  OE1 GLU A  49       0.167 -13.333   2.238  1.00 66.04           O  
ATOM    410  OE2 GLU A  49      -0.588 -12.323   4.050  1.00 66.04           O1-
ATOM    411  H   GLU A  49       2.544  -9.797   6.787  1.00 66.04           H  
ATOM    412  HA  GLU A  49       4.002 -11.846   5.242  1.00 66.04           H  
ATOM    413  HB2 GLU A  49       1.292 -10.556   4.769  1.00 66.04           H  
ATOM    414  HB3 GLU A  49       1.558 -12.009   5.738  1.00 66.04           H  
ATOM    415  HG2 GLU A  49       2.396 -13.214   3.785  1.00 66.04           H  
ATOM    416  HG3 GLU A  49       2.247 -11.767   2.789  1.00 66.04           H  
ATOM    417  N   MET A  50       5.034 -10.334   3.536  1.00 61.47           N  
ATOM    418  CA  MET A  50       5.663  -9.540   2.481  1.00 61.47           C  
ATOM    419  C   MET A  50       5.071  -9.936   1.132  1.00 61.47           C  
ATOM    420  O   MET A  50       5.290 -11.046   0.654  1.00 61.47           O  
ATOM    421  CB  MET A  50       7.183  -9.746   2.493  1.00 61.47           C  
ATOM    422  CG  MET A  50       7.851  -8.953   3.621  1.00 61.47           C  
ATOM    423  SD  MET A  50       9.667  -8.948   3.581  1.00 61.47           S  
ATOM    424  CE  MET A  50      10.021 -10.705   3.857  1.00 61.47           C  
ATOM    425  H   MET A  50       5.435 -11.240   3.735  1.00 61.47           H  
ATOM    426  HA  MET A  50       5.459  -8.482   2.645  1.00 61.47           H  
ATOM    427  HB2 MET A  50       7.598  -9.417   1.540  1.00 61.47           H  
ATOM    428  HB3 MET A  50       7.406 -10.807   2.603  1.00 61.47           H  
ATOM    429  HG2 MET A  50       7.520  -7.917   3.554  1.00 61.47           H  
ATOM    430  HG3 MET A  50       7.520  -9.349   4.581  1.00 61.47           H  
ATOM    431  HE1 MET A  50       9.650 -11.292   3.017  1.00 61.47           H  
ATOM    432  HE2 MET A  50      11.099 -10.846   3.937  1.00 61.47           H  
ATOM    433  HE3 MET A  50       9.542 -11.036   4.778  1.00 61.47           H  
ATOM    434  N   ILE A  51       4.320  -9.022   0.529  1.00 72.26           N  
ATOM    435  CA  ILE A  51       3.640  -9.231  -0.745  1.00 72.26           C  
ATOM    436  C   ILE A  51       4.358  -8.382  -1.796  1.00 72.26           C  
ATOM    437  O   ILE A  51       4.373  -7.156  -1.657  1.00 72.26           O  
ATOM    438  CB  ILE A  51       2.138  -8.898  -0.616  1.00 72.26           C  
ATOM    439  CG1 ILE A  51       1.492  -9.782   0.477  1.00 72.26           C  
ATOM    440  CG2 ILE A  51       1.427  -9.067  -1.973  1.00 72.26           C  
ATOM    441  CD1 ILE A  51       0.075  -9.367   0.864  1.00 72.26           C  
ATOM    442  H   ILE A  51       4.150  -8.154   1.015  1.00 72.26           H  
ATOM    443  HA  ILE A  51       3.705 -10.286  -1.009  1.00 72.26           H  
ATOM    444  HB  ILE A  51       2.038  -7.859  -0.303  1.00 72.26           H  
ATOM    445 HG12 ILE A  51       2.078  -9.726   1.395  1.00 72.26           H  
ATOM    446 HG13 ILE A  51       1.484 -10.822   0.151  1.00 72.26           H  
ATOM    447 HG21 ILE A  51       1.515 -10.098  -2.315  1.00 72.26           H  
ATOM    448 HG22 ILE A  51       0.372  -8.809  -1.884  1.00 72.26           H  
ATOM    449 HG23 ILE A  51       1.867  -8.405  -2.718  1.00 72.26           H  
ATOM    450 HD11 ILE A  51      -0.607  -9.557   0.035  1.00 72.26           H  
ATOM    451 HD12 ILE A  51       0.073  -8.314   1.146  1.00 72.26           H  
ATOM    452 HD13 ILE A  51      -0.249  -9.960   1.718  1.00 72.26           H  
ATOM    453  N   PRO A  52       4.956  -8.985  -2.837  1.00 69.60           N  
ATOM    454  CA  PRO A  52       5.554  -8.217  -3.917  1.00 69.60           C  
ATOM    455  C   PRO A  52       4.463  -7.417  -4.630  1.00 69.60           C  
ATOM    456  O   PRO A  52       3.371  -7.922  -4.907  1.00 69.60           O  
ATOM    457  CB  PRO A  52       6.233  -9.238  -4.831  1.00 69.60           C  
ATOM    458  CG  PRO A  52       5.411 -10.508  -4.608  1.00 69.60           C  
ATOM    459  CD  PRO A  52       4.992 -10.408  -3.143  1.00 69.60           C  
ATOM    460  HA  PRO A  52       6.305  -7.531  -3.522  1.00 69.60           H  
ATOM    461  HB2 PRO A  52       6.227  -8.927  -5.875  1.00 69.60           H  
ATOM    462  HB3 PRO A  52       7.255  -9.403  -4.491  1.00 69.60           H  
ATOM    463  HG2 PRO A  52       5.998 -11.407  -4.800  1.00 69.60           H  
ATOM    464  HG3 PRO A  52       4.526 -10.486  -5.244  1.00 69.60           H  
ATOM    465  HD2 PRO A  52       5.732 -10.896  -2.509  1.00 69.60           H  
ATOM    466  HD3 PRO A  52       4.014 -10.874  -3.015  1.00 69.60           H  
ATOM    467  N   ALA A  53       4.749  -6.155  -4.907  1.00 69.72           N  
ATOM    468  CA  ALA A  53       3.851  -5.259  -5.596  1.00 69.72           C  
ATOM    469  C   ALA A  53       4.614  -4.353  -6.555  1.00 69.72           C  
ATOM    470  O   ALA A  53       5.765  -3.984  -6.344  1.00 69.72           O  
ATOM    471  CB  ALA A  53       3.052  -4.461  -4.573  1.00 69.72           C  
ATOM    472  H   ALA A  53       5.649  -5.778  -4.647  1.00 69.72           H  
ATOM    473  HA  ALA A  53       3.153  -5.849  -6.190  1.00 69.72           H  
ATOM    474  HB1 ALA A  53       3.720  -3.792  -4.031  1.00 69.72           H  
ATOM    475  HB2 ALA A  53       2.292  -3.892  -5.108  1.00 69.72           H  
ATOM    476  HB3 ALA A  53       2.566  -5.148  -3.880  1.00 69.72           H  
ATOM    477  N   GLU A  54       3.932  -3.970  -7.621  1.00 72.75           N  
ATOM    478  CA  GLU A  54       4.480  -3.069  -8.617  1.00 72.75           C  
ATOM    479  C   GLU A  54       3.918  -1.670  -8.388  1.00 72.75           C  
ATOM    480  O   GLU A  54       2.703  -1.478  -8.271  1.00 72.75           O  
ATOM    481  CB  GLU A  54       4.139  -3.586 -10.010  1.00 72.75           C  
ATOM    482  CG  GLU A  54       4.848  -4.900 -10.373  1.00 72.75           C  
ATOM    483  CD  GLU A  54       4.450  -5.299 -11.797  1.00 72.75           C  
ATOM    484  OE1 GLU A  54       5.038  -4.767 -12.766  1.00 72.75           O  
ATOM    485  OE2 GLU A  54       3.404  -5.962 -11.996  1.00 72.75           O1-
ATOM    486  H   GLU A  54       2.976  -4.275  -7.737  1.00 72.75           H  
ATOM    487  HA  GLU A  54       5.566  -3.025  -8.538  1.00 72.75           H  
ATOM    488  HB2 GLU A  54       3.061  -3.749 -10.047  1.00 72.75           H  
ATOM    489  HB3 GLU A  54       4.406  -2.826 -10.744  1.00 72.75           H  
ATOM    490  HG2 GLU A  54       5.927  -4.760 -10.309  1.00 72.75           H  
ATOM    491  HG3 GLU A  54       4.554  -5.684  -9.676  1.00 72.75           H  
ATOM    492  N   SER A  55       4.812  -0.690  -8.350  1.00 73.40           N  
ATOM    493  CA  SER A  55       4.444   0.719  -8.297  1.00 73.40           C  
ATOM    494  C   SER A  55       3.536   1.105  -9.477  1.00 73.40           C  
ATOM    495  O   SER A  55       3.767   0.698 -10.617  1.00 73.40           O  
ATOM    496  CB  SER A  55       5.728   1.537  -8.291  1.00 73.40           C  
ATOM    497  OG  SER A  55       5.408   2.879  -8.077  1.00 73.40           O  
ATOM    498  H   SER A  55       5.791  -0.926  -8.429  1.00 73.40           H  
ATOM    499  HA  SER A  55       3.911   0.910  -7.365  1.00 73.40           H  
ATOM    500  HB2 SER A  55       6.249   1.427  -9.243  1.00 73.40           H  
ATOM    501  HB3 SER A  55       6.377   1.193  -7.486  1.00 73.40           H  
ATOM    502  HG  SER A  55       6.142   3.293  -7.618  1.00 73.40           H  
ATOM    503  N   GLY A  56       2.468   1.861  -9.211  1.00 75.48           N  
ATOM    504  CA  GLY A  56       1.471   2.264 -10.207  1.00 75.48           C  
ATOM    505  C   GLY A  56       0.448   1.182 -10.573  1.00 75.48           C  
ATOM    506  O   GLY A  56      -0.372   1.398 -11.468  1.00 75.48           O  
ATOM    507  H   GLY A  56       2.288   2.094  -8.244  1.00 75.48           H  
ATOM    508  HA2 GLY A  56       1.982   2.567 -11.121  1.00 75.48           H  
ATOM    509  HA3 GLY A  56       0.923   3.124  -9.820  1.00 75.48           H  
ATOM    510  N   LYS A  57       0.456   0.028  -9.896  1.00 79.53           N  
ATOM    511  CA  LYS A  57      -0.530  -1.047 -10.077  1.00 79.53           C  
ATOM    512  C   LYS A  57      -1.265  -1.342  -8.771  1.00 79.53           C  
ATOM    513  O   LYS A  57      -0.813  -1.006  -7.677  1.00 79.53           O  
ATOM    514  CB  LYS A  57       0.149  -2.300 -10.655  1.00 79.53           C  
ATOM    515  CG  LYS A  57       0.696  -2.088 -12.079  1.00 79.53           C  
ATOM    516  CD  LYS A  57       1.279  -3.404 -12.609  1.00 79.53           C  
ATOM    517  CE  LYS A  57       1.915  -3.281 -13.996  1.00 79.53           C  
ATOM    518  NZ  LYS A  57       2.809  -4.442 -14.243  1.00 79.53           N1+
ATOM    519  H   LYS A  57       1.160  -0.098  -9.183  1.00 79.53           H  
ATOM    520  HA  LYS A  57      -1.288  -0.717 -10.788  1.00 79.53           H  
ATOM    521  HB2 LYS A  57       0.960  -2.602  -9.993  1.00 79.53           H  
ATOM    522  HB3 LYS A  57      -0.579  -3.112 -10.683  1.00 79.53           H  
ATOM    523  HG2 LYS A  57      -0.108  -1.757 -12.735  1.00 79.53           H  
ATOM    524  HG3 LYS A  57       1.481  -1.331 -12.062  1.00 79.53           H  
ATOM    525  HD2 LYS A  57       2.047  -3.734 -11.909  1.00 79.53           H  
ATOM    526  HD3 LYS A  57       0.501  -4.167 -12.637  1.00 79.53           H  
ATOM    527  HE2 LYS A  57       2.497  -2.360 -14.040  1.00 79.53           H  
ATOM    528  HE3 LYS A  57       1.123  -3.233 -14.743  1.00 79.53           H  
ATOM    529  HZ1 LYS A  57       2.527  -5.265 -13.731  1.00 79.53           H  
ATOM    530  HZ2 LYS A  57       3.700  -4.304 -13.788  1.00 79.53           H  
ATOM    531  HZ3 LYS A  57       3.000  -4.640 -15.215  1.00 79.53           H  
ATOM    532  N   TYR A  58      -2.424  -1.986  -8.885  1.00 78.92           N  
ATOM    533  CA  TYR A  58      -3.087  -2.584  -7.733  1.00 78.92           C  
ATOM    534  C   TYR A  58      -2.687  -4.051  -7.599  1.00 78.92           C  
ATOM    535  O   TYR A  58      -2.557  -4.766  -8.591  1.00 78.92           O  
ATOM    536  CB  TYR A  58      -4.608  -2.387  -7.782  1.00 78.92           C  
ATOM    537  CG  TYR A  58      -5.331  -3.225  -8.819  1.00 78.92           C  
ATOM    538  CD1 TYR A  58      -5.499  -2.737 -10.130  1.00 78.92           C  
ATOM    539  CD2 TYR A  58      -5.797  -4.511  -8.479  1.00 78.92           C  
ATOM    540  CE1 TYR A  58      -6.122  -3.539 -11.106  1.00 78.92           C  
ATOM    541  CE2 TYR A  58      -6.429  -5.311  -9.449  1.00 78.92           C  
ATOM    542  CZ  TYR A  58      -6.585  -4.829 -10.765  1.00 78.92           C  
ATOM    543  OH  TYR A  58      -7.199  -5.605 -11.695  1.00 78.92           O  
ATOM    544  H   TYR A  58      -2.716  -2.285  -9.805  1.00 78.92           H  
ATOM    545  HA  TYR A  58      -2.738  -2.077  -6.833  1.00 78.92           H  
ATOM    546  HB2 TYR A  58      -5.013  -2.629  -6.799  1.00 78.92           H  
ATOM    547  HB3 TYR A  58      -4.820  -1.333  -7.963  1.00 78.92           H  
ATOM    548  HD1 TYR A  58      -5.132  -1.755 -10.386  1.00 78.92           H  
ATOM    549  HD2 TYR A  58      -5.623  -4.898  -7.486  1.00 78.92           H  
ATOM    550  HE1 TYR A  58      -6.230  -3.169 -12.115  1.00 78.92           H  
ATOM    551  HE2 TYR A  58      -6.746  -6.315  -9.211  1.00 78.92           H  
ATOM    552  HH  TYR A  58      -7.106  -5.235 -12.576  1.00 78.92           H  
ATOM    553  N   THR A  59      -2.560  -4.511  -6.363  1.00 77.74           N  
ATOM    554  CA  THR A  59      -2.484  -5.930  -6.013  1.00 77.74           C  
ATOM    555  C   THR A  59      -3.732  -6.332  -5.230  1.00 77.74           C  
ATOM    556  O   THR A  59      -4.450  -5.477  -4.708  1.00 77.74           O  
ATOM    557  CB  THR A  59      -1.173  -6.245  -5.290  1.00 77.74           C  
ATOM    558  CG2 THR A  59      -1.045  -5.577  -3.929  1.00 77.74           C  
ATOM    559  OG1 THR A  59      -1.072  -7.633  -5.098  1.00 77.74           O  
ATOM    560  H   THR A  59      -2.657  -3.852  -5.603  1.00 77.74           H  
ATOM    561  HA  THR A  59      -2.478  -6.523  -6.928  1.00 77.74           H  
ATOM    562  HB  THR A  59      -0.341  -5.925  -5.918  1.00 77.74           H  
ATOM    563  HG1 THR A  59      -0.155  -7.832  -4.898  1.00 77.74           H  
ATOM    564 HG21 THR A  59      -1.888  -5.839  -3.289  1.00 77.74           H  
ATOM    565 HG22 THR A  59      -1.003  -4.494  -4.050  1.00 77.74           H  
ATOM    566 HG23 THR A  59      -0.120  -5.926  -3.471  1.00 77.74           H  
ATOM    567  N   VAL A  60      -4.050  -7.624  -5.183  1.00 79.10           N  
ATOM    568  CA  VAL A  60      -5.220  -8.133  -4.457  1.00 79.10           C  
ATOM    569  C   VAL A  60      -4.750  -8.852  -3.202  1.00 79.10           C  
ATOM    570  O   VAL A  60      -4.115  -9.898  -3.281  1.00 79.10           O  
ATOM    571  CB  VAL A  60      -6.117  -9.019  -5.339  1.00 79.10           C  
ATOM    572  CG1 VAL A  60      -7.344  -9.505  -4.552  1.00 79.10           C  
ATOM    573  CG2 VAL A  60      -6.633  -8.234  -6.554  1.00 79.10           C  
ATOM    574  H   VAL A  60      -3.360  -8.285  -5.511  1.00 79.10           H  
ATOM    575  HA  VAL A  60      -5.838  -7.294  -4.139  1.00 79.10           H  
ATOM    576  HB  VAL A  60      -5.553  -9.883  -5.691  1.00 79.10           H  
ATOM    577 HG11 VAL A  60      -7.990 -10.092  -5.205  1.00 79.10           H  
ATOM    578 HG12 VAL A  60      -7.901  -8.654  -4.160  1.00 79.10           H  
ATOM    579 HG13 VAL A  60      -7.028 -10.144  -3.728  1.00 79.10           H  
ATOM    580 HG21 VAL A  60      -7.283  -8.871  -7.155  1.00 79.10           H  
ATOM    581 HG22 VAL A  60      -7.185  -7.356  -6.218  1.00 79.10           H  
ATOM    582 HG23 VAL A  60      -5.795  -7.919  -7.177  1.00 79.10           H  
ATOM    583  N   ILE A  61      -5.106  -8.307  -2.040  1.00 77.10           N  
ATOM    584  CA  ILE A  61      -4.754  -8.840  -0.722  1.00 77.10           C  
ATOM    585  C   ILE A  61      -6.046  -9.189   0.006  1.00 77.10           C  
ATOM    586  O   ILE A  61      -6.896  -8.322   0.202  1.00 77.10           O  
ATOM    587  CB  ILE A  61      -3.903  -7.829   0.079  1.00 77.10           C  
ATOM    588  CG1 ILE A  61      -2.648  -7.431  -0.729  1.00 77.10           C  
ATOM    589  CG2 ILE A  61      -3.530  -8.454   1.438  1.00 77.10           C  
ATOM    590  CD1 ILE A  61      -1.695  -6.435  -0.059  1.00 77.10           C  
ATOM    591  H   ILE A  61      -5.655  -7.459  -2.064  1.00 77.10           H  
ATOM    592  HA  ILE A  61      -4.164  -9.749  -0.843  1.00 77.10           H  
ATOM    593  HB  ILE A  61      -4.495  -6.932   0.261  1.00 77.10           H  
ATOM    594 HG12 ILE A  61      -2.960  -6.974  -1.668  1.00 77.10           H  
ATOM    595 HG13 ILE A  61      -2.093  -8.335  -0.984  1.00 77.10           H  
ATOM    596 HG21 ILE A  61      -3.006  -7.721   2.051  1.00 77.10           H  
ATOM    597 HG22 ILE A  61      -4.421  -8.749   1.992  1.00 77.10           H  
ATOM    598 HG23 ILE A  61      -2.889  -9.323   1.291  1.00 77.10           H  
ATOM    599 HD11 ILE A  61      -2.127  -5.434  -0.056  1.00 77.10           H  
ATOM    600 HD12 ILE A  61      -1.452  -6.719   0.965  1.00 77.10           H  
ATOM    601 HD13 ILE A  61      -0.767  -6.415  -0.630  1.00 77.10           H  
ATOM    602  N   ALA A  62      -6.217 -10.455   0.400  1.00 76.24           N  
ATOM    603  CA  ALA A  62      -7.417 -10.933   1.100  1.00 76.24           C  
ATOM    604  C   ALA A  62      -8.742 -10.517   0.410  1.00 76.24           C  
ATOM    605  O   ALA A  62      -9.707 -10.127   1.063  1.00 76.24           O  
ATOM    606  CB  ALA A  62      -7.323 -10.528   2.580  1.00 76.24           C  
ATOM    607  H   ALA A  62      -5.466 -11.108   0.230  1.00 76.24           H  
ATOM    608  HA  ALA A  62      -7.394 -12.023   1.065  1.00 76.24           H  
ATOM    609  HB1 ALA A  62      -6.381 -10.874   3.005  1.00 76.24           H  
ATOM    610  HB2 ALA A  62      -8.149 -10.972   3.137  1.00 76.24           H  
ATOM    611  HB3 ALA A  62      -7.383  -9.443   2.675  1.00 76.24           H  
ATOM    612  N   GLY A  63      -8.771 -10.537  -0.929  1.00 78.59           N  
ATOM    613  CA  GLY A  63      -9.929 -10.118  -1.732  1.00 78.59           C  
ATOM    614  C   GLY A  63     -10.125  -8.600  -1.865  1.00 78.59           C  
ATOM    615  O   GLY A  63     -11.047  -8.169  -2.552  1.00 78.59           O  
ATOM    616  H   GLY A  63      -7.938 -10.838  -1.414  1.00 78.59           H  
ATOM    617  HA2 GLY A  63      -9.827 -10.528  -2.736  1.00 78.59           H  
ATOM    618  HA3 GLY A  63     -10.835 -10.529  -1.288  1.00 78.59           H  
ATOM    619  N   THR A  64      -9.259  -7.782  -1.263  1.00 79.70           N  
ATOM    620  CA  THR A  64      -9.289  -6.315  -1.359  1.00 79.70           C  
ATOM    621  C   THR A  64      -8.234  -5.823  -2.343  1.00 79.70           C  
ATOM    622  O   THR A  64      -7.087  -6.264  -2.304  1.00 79.70           O  
ATOM    623  CB  THR A  64      -9.071  -5.672   0.016  1.00 79.70           C  
ATOM    624  CG2 THR A  64      -9.249  -4.153  -0.012  1.00 79.70           C  
ATOM    625  OG1 THR A  64     -10.021  -6.176   0.928  1.00 79.70           O  
ATOM    626  H   THR A  64      -8.503  -8.187  -0.730  1.00 79.70           H  
ATOM    627  HA  THR A  64     -10.271  -5.999  -1.711  1.00 79.70           H  
ATOM    628  HB  THR A  64      -8.069  -5.914   0.372  1.00 79.70           H  
ATOM    629  HG1 THR A  64      -9.871  -7.121   1.003  1.00 79.70           H  
ATOM    630 HG21 THR A  64      -8.435  -3.688  -0.568  1.00 79.70           H  
ATOM    631 HG22 THR A  64     -10.204  -3.894  -0.468  1.00 79.70           H  
ATOM    632 HG23 THR A  64      -9.230  -3.764   1.006  1.00 79.70           H  
ATOM    633  N   ARG A  65      -8.602  -4.888  -3.226  1.00 82.26           N  
ATOM    634  CA  ARG A  65      -7.642  -4.222  -4.117  1.00 82.26           C  
ATOM    635  C   ARG A  65      -6.860  -3.172  -3.338  1.00 82.26           C  
ATOM    636  O   ARG A  65      -7.456  -2.265  -2.764  1.00 82.26           O  
ATOM    637  CB  ARG A  65      -8.345  -3.582  -5.319  1.00 82.26           C  
ATOM    638  CG  ARG A  65      -8.912  -4.631  -6.280  1.00 82.26           C  
ATOM    639  CD  ARG A  65      -9.582  -3.935  -7.465  1.00 82.26           C  
ATOM    640  NE  ARG A  65     -10.111  -4.913  -8.433  1.00 82.26           N  
ATOM    641  CZ  ARG A  65     -10.982  -4.669  -9.395  1.00 82.26           C  
ATOM    642  NH1 ARG A  65     -11.501  -3.486  -9.576  1.00 82.26           N1+
ATOM    643  NH2 ARG A  65     -11.351  -5.621 -10.204  1.00 82.26           N  
ATOM    644  H   ARG A  65      -9.539  -4.518  -3.164  1.00 82.26           H  
ATOM    645  HA  ARG A  65      -6.923  -4.954  -4.482  1.00 82.26           H  
ATOM    646  HB2 ARG A  65      -9.146  -2.931  -4.967  1.00 82.26           H  
ATOM    647  HB3 ARG A  65      -7.621  -2.972  -5.860  1.00 82.26           H  
ATOM    648  HG2 ARG A  65      -8.100  -5.260  -6.645  1.00 82.26           H  
ATOM    649  HG3 ARG A  65      -9.645  -5.252  -5.764  1.00 82.26           H  
ATOM    650  HD2 ARG A  65      -8.847  -3.302  -7.963  1.00 82.26           H  
ATOM    651  HD3 ARG A  65     -10.390  -3.309  -7.086  1.00 82.26           H  
ATOM    652  HE  ARG A  65      -9.728  -5.846  -8.385  1.00 82.26           H  
ATOM    653 HH11 ARG A  65     -12.159  -3.316 -10.323  1.00 82.26           H  
ATOM    654 HH12 ARG A  65     -11.203  -2.731  -8.974  1.00 82.26           H  
ATOM    655 HH21 ARG A  65     -10.936  -6.539 -10.125  1.00 82.26           H  
ATOM    656 HH22 ARG A  65     -12.006  -5.433 -10.950  1.00 82.26           H  
ATOM    657  N   VAL A  66      -5.542  -3.295  -3.361  1.00 82.14           N  
ATOM    658  CA  VAL A  66      -4.595  -2.398  -2.707  1.00 82.14           C  
ATOM    659  C   VAL A  66      -3.742  -1.767  -3.792  1.00 82.14           C  
ATOM    660  O   VAL A  66      -2.963  -2.447  -4.454  1.00 82.14           O  
ATOM    661  CB  VAL A  66      -3.743  -3.158  -1.678  1.00 82.14           C  
ATOM    662  CG1 VAL A  66      -2.779  -2.205  -0.961  1.00 82.14           C  
ATOM    663  CG2 VAL A  66      -4.652  -3.836  -0.641  1.00 82.14           C  
ATOM    664  H   VAL A  66      -5.149  -4.087  -3.849  1.00 82.14           H  
ATOM    665  HA  VAL A  66      -5.132  -1.610  -2.179  1.00 82.14           H  
ATOM    666  HB  VAL A  66      -3.164  -3.930  -2.185  1.00 82.14           H  
ATOM    667 HG11 VAL A  66      -2.141  -2.779  -0.288  1.00 82.14           H  
ATOM    668 HG12 VAL A  66      -3.335  -1.461  -0.390  1.00 82.14           H  
ATOM    669 HG13 VAL A  66      -2.133  -1.701  -1.679  1.00 82.14           H  
ATOM    670 HG21 VAL A  66      -5.223  -3.086  -0.094  1.00 82.14           H  
ATOM    671 HG22 VAL A  66      -4.050  -4.417   0.058  1.00 82.14           H  
ATOM    672 HG23 VAL A  66      -5.336  -4.535  -1.122  1.00 82.14           H  
ATOM    673  N   TRP A  67      -3.926  -0.471  -4.004  1.00 80.87           N  
ATOM    674  CA  TRP A  67      -3.126   0.327  -4.919  1.00 80.87           C  
ATOM    675  C   TRP A  67      -1.767   0.615  -4.316  1.00 80.87           C  
ATOM    676  O   TRP A  67      -1.694   1.044  -3.167  1.00 80.87           O  
ATOM    677  CB  TRP A  67      -3.859   1.625  -5.248  1.00 80.87           C  
ATOM    678  CG  TRP A  67      -4.883   1.434  -6.312  1.00 80.87           C  
ATOM    679  CD1 TRP A  67      -6.202   1.211  -6.129  1.00 80.87           C  
ATOM    680  CD2 TRP A  67      -4.654   1.398  -7.749  1.00 80.87           C  
ATOM    681  CE2 TRP A  67      -5.904   1.160  -8.394  1.00 80.87           C  
ATOM    682  CE3 TRP A  67      -3.513   1.530  -8.568  1.00 80.87           C  
ATOM    683  NE1 TRP A  67      -6.814   1.064  -7.360  1.00 80.87           N  
ATOM    684  CZ2 TRP A  67      -6.021   1.072  -9.788  1.00 80.87           C  
ATOM    685  CZ3 TRP A  67      -3.621   1.449  -9.969  1.00 80.87           C  
ATOM    686  CH2 TRP A  67      -4.868   1.224 -10.578  1.00 80.87           C  
ATOM    687  H   TRP A  67      -4.542   0.029  -3.378  1.00 80.87           H  
ATOM    688  HA  TRP A  67      -2.967  -0.219  -5.849  1.00 80.87           H  
ATOM    689  HB2 TRP A  67      -3.138   2.355  -5.614  1.00 80.87           H  
ATOM    690  HB3 TRP A  67      -4.319   2.039  -4.351  1.00 80.87           H  
ATOM    691  HD1 TRP A  67      -6.686   1.172  -5.164  1.00 80.87           H  
ATOM    692  HE1 TRP A  67      -7.812   0.958  -7.474  1.00 80.87           H  
ATOM    693  HE3 TRP A  67      -2.550   1.713  -8.116  1.00 80.87           H  
ATOM    694  HZ2 TRP A  67      -6.983   0.910 -10.250  1.00 80.87           H  
ATOM    695  HZ3 TRP A  67      -2.742   1.581 -10.581  1.00 80.87           H  
ATOM    696  HH2 TRP A  67      -4.933   1.183 -11.655  1.00 80.87           H  
ATOM    697  N   VAL A  68      -0.717   0.404  -5.103  1.00 77.89           N  
ATOM    698  CA  VAL A  68       0.641   0.811  -4.761  1.00 77.89           C  
ATOM    699  C   VAL A  68       1.006   2.011  -5.608  1.00 77.89           C  
ATOM    700  O   VAL A  68       1.006   1.944  -6.835  1.00 77.89           O  
ATOM    701  CB  VAL A  68       1.642  -0.332  -4.935  1.00 77.89           C  
ATOM    702  CG1 VAL A  68       3.020   0.063  -4.401  1.00 77.89           C  
ATOM    703  CG2 VAL A  68       1.152  -1.543  -4.145  1.00 77.89           C  
ATOM    704  H   VAL A  68      -0.850   0.017  -6.027  1.00 77.89           H  
ATOM    705  HA  VAL A  68       0.672   1.102  -3.711  1.00 77.89           H  
ATOM    706  HB  VAL A  68       1.730  -0.603  -5.987  1.00 77.89           H  
ATOM    707 HG11 VAL A  68       3.713  -0.767  -4.545  1.00 77.89           H  
ATOM    708 HG12 VAL A  68       3.407   0.917  -4.958  1.00 77.89           H  
ATOM    709 HG13 VAL A  68       2.961   0.315  -3.343  1.00 77.89           H  
ATOM    710 HG21 VAL A  68       2.012  -2.134  -3.831  1.00 77.89           H  
ATOM    711 HG22 VAL A  68       0.491  -2.141  -4.772  1.00 77.89           H  
ATOM    712 HG23 VAL A  68       0.609  -1.225  -3.255  1.00 77.89           H  
ATOM    713  N   TYR A  69       1.276   3.129  -4.953  1.00 75.79           N  
ATOM    714  CA  TYR A  69       1.677   4.364  -5.609  1.00 75.79           C  
ATOM    715  C   TYR A  69       3.172   4.369  -5.934  1.00 75.79           C  
ATOM    716  O   TYR A  69       3.923   3.525  -5.443  1.00 75.79           O  
ATOM    717  CB  TYR A  69       1.270   5.556  -4.739  1.00 75.79           C  
ATOM    718  CG  TYR A  69      -0.227   5.660  -4.537  1.00 75.79           C  
ATOM    719  CD1 TYR A  69      -1.049   6.208  -5.542  1.00 75.79           C  
ATOM    720  CD2 TYR A  69      -0.796   5.191  -3.346  1.00 75.79           C  
ATOM    721  CE1 TYR A  69      -2.444   6.281  -5.357  1.00 75.79           C  
ATOM    722  CE2 TYR A  69      -2.180   5.272  -3.158  1.00 75.79           C  
ATOM    723  CZ  TYR A  69      -3.016   5.806  -4.158  1.00 75.79           C  
ATOM    724  OH  TYR A  69      -4.359   5.874  -3.962  1.00 75.79           O  
ATOM    725  H   TYR A  69       1.281   3.104  -3.944  1.00 75.79           H  
ATOM    726  HA  TYR A  69       1.141   4.447  -6.555  1.00 75.79           H  
ATOM    727  HB2 TYR A  69       1.614   6.481  -5.202  1.00 75.79           H  
ATOM    728  HB3 TYR A  69       1.766   5.471  -3.772  1.00 75.79           H  
ATOM    729  HD1 TYR A  69      -0.607   6.573  -6.457  1.00 75.79           H  
ATOM    730  HD2 TYR A  69      -0.167   4.780  -2.570  1.00 75.79           H  
ATOM    731  HE1 TYR A  69      -3.067   6.703  -6.132  1.00 75.79           H  
ATOM    732  HE2 TYR A  69      -2.595   4.933  -2.220  1.00 75.79           H  
ATOM    733  HH  TYR A  69      -4.797   6.282  -4.712  1.00 75.79           H  
ATOM    734  N   GLY A  70       3.569   5.359  -6.746  1.00 71.55           N  
ATOM    735  CA  GLY A  70       4.940   5.669  -7.181  1.00 71.55           C  
ATOM    736  C   GLY A  70       6.018   5.416  -6.127  1.00 71.55           C  
ATOM    737  O   GLY A  70       7.044   4.804  -6.403  1.00 71.55           O  
ATOM    738  H   GLY A  70       2.851   5.985  -7.080  1.00 71.55           H  
ATOM    739  HA2 GLY A  70       4.976   6.737  -7.394  1.00 71.55           H  
ATOM    740  HA3 GLY A  70       5.185   5.176  -8.122  1.00 71.55           H  
ATOM    741  N   ASP A  71       5.728   5.846  -4.905  1.00 73.92           N  
ATOM    742  CA  ASP A  71       6.595   5.858  -3.729  1.00 73.92           C  
ATOM    743  C   ASP A  71       6.425   4.632  -2.814  1.00 73.92           C  
ATOM    744  O   ASP A  71       6.759   4.668  -1.628  1.00 73.92           O  
ATOM    745  CB  ASP A  71       6.323   7.171  -2.986  1.00 73.92           C  
ATOM    746  CG  ASP A  71       4.902   7.285  -2.421  1.00 73.92           C  
ATOM    747  OD1 ASP A  71       3.989   6.524  -2.832  1.00 73.92           O  
ATOM    748  OD2 ASP A  71       4.729   8.164  -1.550  1.00 73.92           O1-
ATOM    749  H   ASP A  71       4.805   6.221  -4.743  1.00 73.92           H  
ATOM    750  HA  ASP A  71       7.633   5.864  -4.063  1.00 73.92           H  
ATOM    751  HB2 ASP A  71       6.494   8.004  -3.667  1.00 73.92           H  
ATOM    752  HB3 ASP A  71       7.038   7.267  -2.169  1.00 73.92           H  
ATOM    753  N   CYS A  72       5.850   3.551  -3.341  1.00 68.10           N  
ATOM    754  CA  CYS A  72       5.452   2.366  -2.593  1.00 68.10           C  
ATOM    755  C   CYS A  72       4.457   2.646  -1.455  1.00 68.10           C  
ATOM    756  O   CYS A  72       4.302   1.810  -0.564  1.00 68.10           O  
ATOM    757  CB  CYS A  72       6.683   1.569  -2.138  1.00 68.10           C  
ATOM    758  SG  CYS A  72       7.825   1.089  -3.459  1.00 68.10           S  
ATOM    759  H   CYS A  72       5.569   3.603  -4.310  1.00 68.10           H  
ATOM    760  HA  CYS A  72       4.909   1.739  -3.300  1.00 68.10           H  
ATOM    761  HB2 CYS A  72       6.342   0.660  -1.643  1.00 68.10           H  
ATOM    762  HB3 CYS A  72       7.232   2.162  -1.407  1.00 68.10           H  
ATOM    763  N   ARG A  73       3.731   3.774  -1.459  1.00 75.06           N  
ATOM    764  CA  ARG A  73       2.580   3.929  -0.558  1.00 75.06           C  
ATOM    765  C   ARG A  73       1.458   3.006  -0.984  1.00 75.06           C  
ATOM    766  O   ARG A  73       1.250   2.767  -2.166  1.00 75.06           O  
ATOM    767  CB  ARG A  73       2.085   5.373  -0.492  1.00 75.06           C  
ATOM    768  CG  ARG A  73       3.053   6.225   0.325  1.00 75.06           C  
ATOM    769  CD  ARG A  73       2.558   7.671   0.365  1.00 75.06           C  
ATOM    770  NE  ARG A  73       3.623   8.548   0.867  1.00 75.06           N  
ATOM    771  CZ  ARG A  73       3.562   9.854   0.986  1.00 75.06           C  
ATOM    772  NH1 ARG A  73       2.453  10.513   0.805  1.00 75.06           N1+
ATOM    773  NH2 ARG A  73       4.638  10.527   1.275  1.00 75.06           N  
ATOM    774  H   ARG A  73       3.916   4.484  -2.152  1.00 75.06           H  
ATOM    775  HA  ARG A  73       2.890   3.621   0.440  1.00 75.06           H  
ATOM    776  HB2 ARG A  73       1.972   5.778  -1.498  1.00 75.06           H  
ATOM    777  HB3 ARG A  73       1.111   5.399  -0.004  1.00 75.06           H  
ATOM    778  HG2 ARG A  73       4.049   6.171  -0.114  1.00 75.06           H  
ATOM    779  HG3 ARG A  73       3.112   5.841   1.344  1.00 75.06           H  
ATOM    780  HD2 ARG A  73       2.307   7.976  -0.651  1.00 75.06           H  
ATOM    781  HD3 ARG A  73       1.672   7.736   0.996  1.00 75.06           H  
ATOM    782  HE  ARG A  73       4.539   8.220   0.597  1.00 75.06           H  
ATOM    783 HH11 ARG A  73       1.678   9.989   0.423  1.00 75.06           H  
ATOM    784 HH12 ARG A  73       2.468  11.522   0.765  1.00 75.06           H  
ATOM    785 HH21 ARG A  73       5.518  10.032   1.243  1.00 75.06           H  
ATOM    786 HH22 ARG A  73       4.637  11.537   1.244  1.00 75.06           H  
ATOM    787  N   THR A  74       0.699   2.520  -0.013  1.00 75.85           N  
ATOM    788  CA  THR A  74      -0.433   1.627  -0.249  1.00 75.85           C  
ATOM    789  C   THR A  74      -1.747   2.298   0.125  1.00 75.85           C  
ATOM    790  O   THR A  74      -1.844   2.973   1.153  1.00 75.85           O  
ATOM    791  CB  THR A  74      -0.266   0.298   0.487  1.00 75.85           C  
ATOM    792  CG2 THR A  74       0.872  -0.529  -0.101  1.00 75.85           C  
ATOM    793  OG1 THR A  74       0.077   0.516   1.831  1.00 75.85           O  
ATOM    794  H   THR A  74       0.887   2.787   0.943  1.00 75.85           H  
ATOM    795  HA  THR A  74      -0.469   1.385  -1.311  1.00 75.85           H  
ATOM    796  HB  THR A  74      -1.191  -0.275   0.433  1.00 75.85           H  
ATOM    797  HG1 THR A  74       0.924   0.084   1.962  1.00 75.85           H  
ATOM    798 HG21 THR A  74       1.813   0.021  -0.073  1.00 75.85           H  
ATOM    799 HG22 THR A  74       0.636  -0.768  -1.138  1.00 75.85           H  
ATOM    800 HG23 THR A  74       0.974  -1.459   0.458  1.00 75.85           H  
ATOM    801  N   TYR A  75      -2.777   2.096  -0.696  1.00 74.46           N  
ATOM    802  CA  TYR A  75      -4.149   2.469  -0.362  1.00 74.46           C  
ATOM    803  C   TYR A  75      -5.143   1.366  -0.753  1.00 74.46           C  
ATOM    804  O   TYR A  75      -5.108   0.893  -1.888  1.00 74.46           O  
ATOM    805  CB  TYR A  75      -4.519   3.801  -1.007  1.00 74.46           C  
ATOM    806  CG  TYR A  75      -5.889   4.319  -0.642  1.00 74.46           C  
ATOM    807  CD1 TYR A  75      -7.010   3.971  -1.418  1.00 74.46           C  
ATOM    808  CD2 TYR A  75      -6.032   5.158   0.479  1.00 74.46           C  
ATOM    809  CE1 TYR A  75      -8.282   4.458  -1.065  1.00 74.46           C  
ATOM    810  CE2 TYR A  75      -7.301   5.652   0.831  1.00 74.46           C  
ATOM    811  CZ  TYR A  75      -8.428   5.301   0.056  1.00 74.46           C  
ATOM    812  OH  TYR A  75      -9.656   5.775   0.387  1.00 74.46           O  
ATOM    813  H   TYR A  75      -2.610   1.615  -1.569  1.00 74.46           H  
ATOM    814  HA  TYR A  75      -4.186   2.631   0.715  1.00 74.46           H  
ATOM    815  HB2 TYR A  75      -4.448   3.710  -2.091  1.00 74.46           H  
ATOM    816  HB3 TYR A  75      -3.804   4.541  -0.646  1.00 74.46           H  
ATOM    817  HD1 TYR A  75      -6.890   3.339  -2.286  1.00 74.46           H  
ATOM    818  HD2 TYR A  75      -5.164   5.436   1.059  1.00 74.46           H  
ATOM    819  HE1 TYR A  75      -9.152   4.206  -1.653  1.00 74.46           H  
ATOM    820  HE2 TYR A  75      -7.408   6.308   1.682  1.00 74.46           H  
ATOM    821  HH  TYR A  75      -9.621   6.380   1.132  1.00 74.46           H  
ATOM    822  N   PRO A  76      -6.067   0.978   0.142  1.00 75.20           N  
ATOM    823  CA  PRO A  76      -6.217   1.473   1.511  1.00 75.20           C  
ATOM    824  C   PRO A  76      -5.113   0.952   2.450  1.00 75.20           C  
ATOM    825  O   PRO A  76      -4.593  -0.144   2.271  1.00 75.20           O  
ATOM    826  CB  PRO A  76      -7.607   1.003   1.939  1.00 75.20           C  
ATOM    827  CG  PRO A  76      -7.780  -0.309   1.174  1.00 75.20           C  
ATOM    828  CD  PRO A  76      -7.072  -0.032  -0.150  1.00 75.20           C  
ATOM    829  HA  PRO A  76      -6.209   2.563   1.523  1.00 75.20           H  
ATOM    830  HB2 PRO A  76      -8.353   1.721   1.598  1.00 75.20           H  
ATOM    831  HB3 PRO A  76      -7.684   0.862   3.017  1.00 75.20           H  
ATOM    832  HG2 PRO A  76      -7.268  -1.113   1.703  1.00 75.20           H  
ATOM    833  HG3 PRO A  76      -8.831  -0.559   1.026  1.00 75.20           H  
ATOM    834  HD2 PRO A  76      -6.616  -0.945  -0.531  1.00 75.20           H  
ATOM    835  HD3 PRO A  76      -7.782   0.363  -0.877  1.00 75.20           H  
ATOM    836  N   THR A  77      -4.777   1.734   3.481  1.00 73.77           N  
ATOM    837  CA  THR A  77      -3.819   1.343   4.538  1.00 73.77           C  
ATOM    838  C   THR A  77      -4.445   0.377   5.548  1.00 73.77           C  
ATOM    839  O   THR A  77      -3.732  -0.346   6.231  1.00 73.77           O  
ATOM    840  CB  THR A  77      -3.319   2.588   5.292  1.00 73.77           C  
ATOM    841  CG2 THR A  77      -2.046   2.392   6.109  1.00 73.77           C  
ATOM    842  OG1 THR A  77      -3.056   3.629   4.379  1.00 73.77           O  
ATOM    843  H   THR A  77      -5.123   2.683   3.503  1.00 73.77           H  
ATOM    844  HA  THR A  77      -2.962   0.846   4.084  1.00 73.77           H  
ATOM    845  HB  THR A  77      -4.110   2.925   5.962  1.00 73.77           H  
ATOM    846  HG1 THR A  77      -2.388   3.323   3.760  1.00 73.77           H  
ATOM    847 HG21 THR A  77      -2.155   1.564   6.809  1.00 73.77           H  
ATOM    848 HG22 THR A  77      -1.837   3.301   6.673  1.00 73.77           H  
ATOM    849 HG23 THR A  77      -1.208   2.197   5.440  1.00 73.77           H  
ATOM    850  N   HIS A  78      -5.775   0.350   5.655  1.00 77.93           N  
ATOM    851  CA  HIS A  78      -6.513  -0.562   6.527  1.00 77.93           C  
ATOM    852  C   HIS A  78      -7.438  -1.435   5.685  1.00 77.93           C  
ATOM    853  O   HIS A  78      -8.225  -0.926   4.886  1.00 77.93           O  
ATOM    854  CB  HIS A  78      -7.293   0.214   7.595  1.00 77.93           C  
ATOM    855  CG  HIS A  78      -6.395   0.962   8.544  1.00 77.93           C  
ATOM    856  CD2 HIS A  78      -5.882   0.491   9.722  1.00 77.93           C  
ATOM    857  ND1 HIS A  78      -5.900   2.233   8.363  1.00 77.93           N  
ATOM    858  CE1 HIS A  78      -5.100   2.519   9.403  1.00 77.93           C  
ATOM    859  NE2 HIS A  78      -5.053   1.484  10.256  1.00 77.93           N  
ATOM    860  H   HIS A  78      -6.319   0.899   5.004  1.00 77.93           H  
ATOM    861  HA  HIS A  78      -5.814  -1.218   7.047  1.00 77.93           H  
ATOM    862  HB2 HIS A  78      -7.971   0.916   7.112  1.00 77.93           H  
ATOM    863  HB3 HIS A  78      -7.893  -0.491   8.170  1.00 77.93           H  
ATOM    864  HD1 HIS A  78      -6.116   2.854   7.596  1.00 77.93           H  
ATOM    865  HD2 HIS A  78      -6.065  -0.485  10.148  1.00 77.93           H  
ATOM    866  HE1 HIS A  78      -4.567   3.448   9.541  1.00 77.93           H  
ATOM    867  N   LEU A  79      -7.338  -2.744   5.871  1.00 76.33           N  
ATOM    868  CA  LEU A  79      -8.208  -3.725   5.245  1.00 76.33           C  
ATOM    869  C   LEU A  79      -9.479  -3.956   6.085  1.00 76.33           C  
ATOM    870  O   LEU A  79      -9.464  -3.740   7.300  1.00 76.33           O  
ATOM    871  CB  LEU A  79      -7.424  -5.030   5.054  1.00 76.33           C  
ATOM    872  CG  LEU A  79      -6.310  -5.027   4.003  1.00 76.33           C  
ATOM    873  CD1 LEU A  79      -5.749  -6.447   3.859  1.00 76.33           C  
ATOM    874  CD2 LEU A  79      -6.834  -4.577   2.640  1.00 76.33           C  
ATOM    875  H   LEU A  79      -6.685  -3.077   6.567  1.00 76.33           H  
ATOM    876  HA  LEU A  79      -8.507  -3.338   4.271  1.00 76.33           H  
ATOM    877  HB2 LEU A  79      -6.962  -5.260   6.015  1.00 76.33           H  
ATOM    878  HB3 LEU A  79      -8.126  -5.826   4.805  1.00 76.33           H  
ATOM    879  HG  LEU A  79      -5.515  -4.358   4.330  1.00 76.33           H  
ATOM    880 HD11 LEU A  79      -5.336  -6.787   4.809  1.00 76.33           H  
ATOM    881 HD12 LEU A  79      -6.543  -7.129   3.556  1.00 76.33           H  
ATOM    882 HD13 LEU A  79      -4.962  -6.475   3.106  1.00 76.33           H  
ATOM    883 HD21 LEU A  79      -6.119  -4.813   1.852  1.00 76.33           H  
ATOM    884 HD22 LEU A  79      -7.772  -5.093   2.435  1.00 76.33           H  
ATOM    885 HD23 LEU A  79      -6.997  -3.499   2.645  1.00 76.33           H  
ATOM    886  N   PRO A  80     -10.576  -4.447   5.474  1.00 75.65           N  
ATOM    887  CA  PRO A  80     -11.834  -4.732   6.177  1.00 75.65           C  
ATOM    888  C   PRO A  80     -11.717  -5.762   7.309  1.00 75.65           C  
ATOM    889  O   PRO A  80     -12.551  -5.794   8.208  1.00 75.65           O  
ATOM    890  CB  PRO A  80     -12.787  -5.259   5.097  1.00 75.65           C  
ATOM    891  CG  PRO A  80     -12.236  -4.680   3.798  1.00 75.65           C  
ATOM    892  CD  PRO A  80     -10.734  -4.665   4.042  1.00 75.65           C  
ATOM    893  HA  PRO A  80     -12.226  -3.802   6.587  1.00 75.65           H  
ATOM    894  HB2 PRO A  80     -13.813  -4.939   5.278  1.00 75.65           H  
ATOM    895  HB3 PRO A  80     -12.737  -6.347   5.048  1.00 75.65           H  
ATOM    896  HG2 PRO A  80     -12.596  -3.659   3.670  1.00 75.65           H  
ATOM    897  HG3 PRO A  80     -12.499  -5.292   2.935  1.00 75.65           H  
ATOM    898  HD2 PRO A  80     -10.306  -5.629   3.769  1.00 75.65           H  
ATOM    899  HD3 PRO A  80     -10.288  -3.870   3.445  1.00 75.65           H  
ATOM    900  N   ASP A  81     -10.689  -6.610   7.272  1.00 75.92           N  
ATOM    901  CA  ASP A  81     -10.385  -7.592   8.316  1.00 75.92           C  
ATOM    902  C   ASP A  81      -9.663  -6.979   9.534  1.00 75.92           C  
ATOM    903  O   ASP A  81      -9.391  -7.687  10.505  1.00 75.92           O  
ATOM    904  CB  ASP A  81      -9.588  -8.757   7.695  1.00 75.92           C  
ATOM    905  CG  ASP A  81      -8.162  -8.376   7.287  1.00 75.92           C  
ATOM    906  OD1 ASP A  81      -7.903  -7.185   7.037  1.00 75.92           O  
ATOM    907  OD2 ASP A  81      -7.270  -9.250   7.245  1.00 75.92           O1-
ATOM    908  H   ASP A  81      -9.982  -6.485   6.561  1.00 75.92           H  
ATOM    909  HA  ASP A  81     -11.327  -7.997   8.685  1.00 75.92           H  
ATOM    910  HB2 ASP A  81      -9.538  -9.567   8.423  1.00 75.92           H  
ATOM    911  HB3 ASP A  81     -10.120  -9.130   6.820  1.00 75.92           H  
ATOM    912  N   GLY A  82      -9.360  -5.676   9.494  1.00 74.11           N  
ATOM    913  CA  GLY A  82      -8.598  -4.953  10.510  1.00 74.11           C  
ATOM    914  C   GLY A  82      -7.085  -4.986  10.291  1.00 74.11           C  
ATOM    915  O   GLY A  82      -6.352  -4.427  11.103  1.00 74.11           O  
ATOM    916  H   GLY A  82      -9.602  -5.165   8.657  1.00 74.11           H  
ATOM    917  HA2 GLY A  82      -8.809  -5.373  11.493  1.00 74.11           H  
ATOM    918  HA3 GLY A  82      -8.914  -3.910  10.503  1.00 74.11           H  
ATOM    919  N   SER A  83      -6.593  -5.619   9.220  1.00 74.28           N  
ATOM    920  CA  SER A  83      -5.165  -5.611   8.898  1.00 74.28           C  
ATOM    921  C   SER A  83      -4.691  -4.226   8.475  1.00 74.28           C  
ATOM    922  O   SER A  83      -5.380  -3.522   7.740  1.00 74.28           O  
ATOM    923  CB  SER A  83      -4.821  -6.609   7.797  1.00 74.28           C  
ATOM    924  OG  SER A  83      -5.128  -7.933   8.172  1.00 74.28           O  
ATOM    925  H   SER A  83      -7.230  -6.047   8.563  1.00 74.28           H  
ATOM    926  HA  SER A  83      -4.603  -5.891   9.789  1.00 74.28           H  
ATOM    927  HB2 SER A  83      -5.365  -6.350   6.889  1.00 74.28           H  
ATOM    928  HB3 SER A  83      -3.752  -6.545   7.593  1.00 74.28           H  
ATOM    929  HG  SER A  83      -6.027  -8.131   7.900  1.00 74.28           H  
ATOM    930  N   THR A  84      -3.480  -3.861   8.881  1.00 76.13           N  
ATOM    931  CA  THR A  84      -2.798  -2.660   8.398  1.00 76.13           C  
ATOM    932  C   THR A  84      -1.786  -3.046   7.333  1.00 76.13           C  
ATOM    933  O   THR A  84      -1.077  -4.046   7.456  1.00 76.13           O  
ATOM    934  CB  THR A  84      -2.125  -1.870   9.525  1.00 76.13           C  
ATOM    935  CG2 THR A  84      -1.600  -0.509   9.067  1.00 76.13           C  
ATOM    936  OG1 THR A  84      -3.040  -1.601  10.560  1.00 76.13           O  
ATOM    937  H   THR A  84      -2.951  -4.509   9.447  1.00 76.13           H  
ATOM    938  HA  THR A  84      -3.538  -1.999   7.947  1.00 76.13           H  
ATOM    939  HB  THR A  84      -1.301  -2.458   9.930  1.00 76.13           H  
ATOM    940  HG1 THR A  84      -3.567  -0.841  10.303  1.00 76.13           H  
ATOM    941 HG21 THR A  84      -1.199   0.033   9.924  1.00 76.13           H  
ATOM    942 HG22 THR A  84      -2.409   0.073   8.626  1.00 76.13           H  
ATOM    943 HG23 THR A  84      -0.801  -0.633   8.336  1.00 76.13           H  
ATOM    944  N   ILE A  85      -1.709  -2.231   6.295  1.00 76.66           N  
ATOM    945  CA  ILE A  85      -0.801  -2.379   5.177  1.00 76.66           C  
ATOM    946  C   ILE A  85       0.197  -1.226   5.204  1.00 76.66           C  
ATOM    947  O   ILE A  85      -0.191  -0.066   5.298  1.00 76.66           O  
ATOM    948  CB  ILE A  85      -1.602  -2.425   3.864  1.00 76.66           C  
ATOM    949  CG1 ILE A  85      -2.606  -3.599   3.861  1.00 76.66           C  
ATOM    950  CG2 ILE A  85      -0.592  -2.647   2.751  1.00 76.66           C  
ATOM    951  CD1 ILE A  85      -3.468  -3.646   2.602  1.00 76.66           C  
ATOM    952  H   ILE A  85      -2.321  -1.428   6.276  1.00 76.66           H  
ATOM    953  HA  ILE A  85      -0.250  -3.314   5.275  1.00 76.66           H  
ATOM    954  HB  ILE A  85      -2.127  -1.481   3.710  1.00 76.66           H  
ATOM    955 HG12 ILE A  85      -3.280  -3.519   4.714  1.00 76.66           H  
ATOM    956 HG13 ILE A  85      -2.063  -4.540   3.952  1.00 76.66           H  
ATOM    957 HG21 ILE A  85      -1.048  -2.594   1.763  1.00 76.66           H  
ATOM    958 HG22 ILE A  85       0.202  -1.901   2.764  1.00 76.66           H  
ATOM    959 HG23 ILE A  85      -0.174  -3.636   2.945  1.00 76.66           H  
ATOM    960 HD11 ILE A  85      -4.188  -2.828   2.608  1.00 76.66           H  
ATOM    961 HD12 ILE A  85      -3.986  -4.604   2.566  1.00 76.66           H  
ATOM    962 HD13 ILE A  85      -2.857  -3.594   1.700  1.00 76.66           H  
ATOM    963  N   SER A  86       1.481  -1.536   5.069  1.00 72.81           N  
ATOM    964  CA  SER A  86       2.530  -0.552   4.801  1.00 72.81           C  
ATOM    965  C   SER A  86       3.350  -1.020   3.612  1.00 72.81           C  
ATOM    966  O   SER A  86       3.792  -2.162   3.604  1.00 72.81           O  
ATOM    967  CB  SER A  86       3.416  -0.344   6.033  1.00 72.81           C  
ATOM    968  OG  SER A  86       3.914  -1.566   6.546  1.00 72.81           O  
ATOM    969  H   SER A  86       1.745  -2.511   5.067  1.00 72.81           H  
ATOM    970  HA  SER A  86       2.082   0.409   4.547  1.00 72.81           H  
ATOM    971  HB2 SER A  86       2.830   0.147   6.810  1.00 72.81           H  
ATOM    972  HB3 SER A  86       4.251   0.305   5.769  1.00 72.81           H  
ATOM    973  HG  SER A  86       4.256  -2.085   5.814  1.00 72.81           H  
ATOM    974  N   GLY A  87       3.557  -0.175   2.607  1.00 70.72           N  
ATOM    975  CA  GLY A  87       4.518  -0.499   1.558  1.00 70.72           C  
ATOM    976  C   GLY A  87       5.910   0.015   1.915  1.00 70.72           C  
ATOM    977  O   GLY A  87       6.058   1.053   2.562  1.00 70.72           O  
ATOM    978  H   GLY A  87       3.265   0.788   2.687  1.00 70.72           H  
ATOM    979  HA2 GLY A  87       4.577  -1.579   1.422  1.00 70.72           H  
ATOM    980  HA3 GLY A  87       4.194  -0.100   0.597  1.00 70.72           H  
ATOM    981  N   ARG A  88       6.931  -0.747   1.529  1.00 63.08           N  
ATOM    982  CA  ARG A  88       8.345  -0.395   1.637  1.00 63.08           C  
ATOM    983  C   ARG A  88       8.970  -0.557   0.256  1.00 63.08           C  
ATOM    984  O   ARG A  88       8.858  -1.621  -0.351  1.00 63.08           O  
ATOM    985  CB  ARG A  88       9.006  -1.273   2.716  1.00 63.08           C  
ATOM    986  CG  ARG A  88      10.492  -0.934   2.922  1.00 63.08           C  
ATOM    987  CD  ARG A  88      11.131  -1.770   4.038  1.00 63.08           C  
ATOM    988  NE  ARG A  88      10.755  -1.299   5.387  1.00 63.08           N  
ATOM    989  CZ  ARG A  88      11.062  -1.892   6.525  1.00 63.08           C  
ATOM    990  NH1 ARG A  88      11.728  -3.012   6.557  1.00 63.08           N1+
ATOM    991  NH2 ARG A  88      10.712  -1.362   7.663  1.00 63.08           N  
ATOM    992  H   ARG A  88       6.714  -1.622   1.073  1.00 63.08           H  
ATOM    993  HA  ARG A  88       8.432   0.652   1.930  1.00 63.08           H  
ATOM    994  HB2 ARG A  88       8.914  -2.322   2.432  1.00 63.08           H  
ATOM    995  HB3 ARG A  88       8.475  -1.128   3.657  1.00 63.08           H  
ATOM    996  HG2 ARG A  88      10.608   0.127   3.144  1.00 63.08           H  
ATOM    997  HG3 ARG A  88      11.028  -1.152   1.998  1.00 63.08           H  
ATOM    998  HD2 ARG A  88      12.214  -1.702   3.928  1.00 63.08           H  
ATOM    999  HD3 ARG A  88      10.838  -2.811   3.904  1.00 63.08           H  
ATOM   1000  HE  ARG A  88      10.169  -0.477   5.428  1.00 63.08           H  
ATOM   1001 HH11 ARG A  88      11.935  -3.447   5.669  1.00 63.08           H  
ATOM   1002 HH12 ARG A  88      11.838  -3.533   7.415  1.00 63.08           H  
ATOM   1003 HH21 ARG A  88      10.104  -0.556   7.650  1.00 63.08           H  
ATOM   1004 HH22 ARG A  88      10.903  -1.863   8.519  1.00 63.08           H  
ATOM   1005  N   ALA A  89       9.616   0.496  -0.232  1.00 59.54           N  
ATOM   1006  CA  ALA A  89      10.479   0.398  -1.398  1.00 59.54           C  
ATOM   1007  C   ALA A  89      11.734  -0.380  -1.002  1.00 59.54           C  
ATOM   1008  O   ALA A  89      12.441   0.022  -0.075  1.00 59.54           O  
ATOM   1009  CB  ALA A  89      10.817   1.807  -1.904  1.00 59.54           C  
ATOM   1010  H   ALA A  89       9.644   1.356   0.298  1.00 59.54           H  
ATOM   1011  HA  ALA A  89       9.969  -0.149  -2.192  1.00 59.54           H  
ATOM   1012  HB1 ALA A  89      11.382   1.734  -2.833  1.00 59.54           H  
ATOM   1013  HB2 ALA A  89      11.421   2.336  -1.167  1.00 59.54           H  
ATOM   1014  HB3 ALA A  89       9.909   2.381  -2.088  1.00 59.54           H  
ATOM   1015  N   PHE A  90      12.004  -1.488  -1.682  1.00 53.61           N  
ATOM   1016  CA  PHE A  90      13.323  -2.093  -1.647  1.00 53.61           C  
ATOM   1017  C   PHE A  90      14.078  -1.507  -2.835  1.00 53.61           C  
ATOM   1018  O   PHE A  90      13.914  -1.943  -3.969  1.00 53.61           O  
ATOM   1019  CB  PHE A  90      13.207  -3.624  -1.639  1.00 53.61           C  
ATOM   1020  CG  PHE A  90      12.743  -4.180  -0.300  1.00 53.61           C  
ATOM   1021  CD1 PHE A  90      13.684  -4.678   0.621  1.00 53.61           C  
ATOM   1022  CD2 PHE A  90      11.380  -4.163   0.051  1.00 53.61           C  
ATOM   1023  CE1 PHE A  90      13.267  -5.194   1.862  1.00 53.61           C  
ATOM   1024  CE2 PHE A  90      10.973  -4.642   1.313  1.00 53.61           C  
ATOM   1025  CZ  PHE A  90      11.906  -5.187   2.203  1.00 53.61           C  
ATOM   1026  H   PHE A  90      11.387  -1.789  -2.423  1.00 53.61           H  
ATOM   1027  HA  PHE A  90      13.858  -1.807  -0.742  1.00 53.61           H  
ATOM   1028  HB2 PHE A  90      14.184  -4.046  -1.874  1.00 53.61           H  
ATOM   1029  HB3 PHE A  90      12.519  -3.943  -2.423  1.00 53.61           H  
ATOM   1030  HD1 PHE A  90      14.732  -4.692   0.359  1.00 53.61           H  
ATOM   1031  HD2 PHE A  90      10.654  -3.753  -0.635  1.00 53.61           H  
ATOM   1032  HE1 PHE A  90      13.996  -5.612   2.540  1.00 53.61           H  
ATOM   1033  HE2 PHE A  90       9.944  -4.575   1.634  1.00 53.61           H  
ATOM   1034  HZ  PHE A  90      11.578  -5.593   3.149  1.00 53.61           H  
ATOM   1035  N   GLN A  91      14.878  -0.467  -2.589  1.00 46.73           N  
ATOM   1036  CA  GLN A  91      15.955  -0.158  -3.522  1.00 46.73           C  
ATOM   1037  C   GLN A  91      16.914  -1.343  -3.447  1.00 46.73           C  
ATOM   1038  O   GLN A  91      17.596  -1.522  -2.435  1.00 46.73           O  
ATOM   1039  CB  GLN A  91      16.645   1.177  -3.178  1.00 46.73           C  
ATOM   1040  CG  GLN A  91      16.064   2.342  -3.998  1.00 46.73           C  
ATOM   1041  CD  GLN A  91      16.673   3.697  -3.641  1.00 46.73           C  
ATOM   1042  NE2 GLN A  91      16.053   4.785  -4.038  1.00 46.73           N  
ATOM   1043  OE1 GLN A  91      17.689   3.815  -2.981  1.00 46.73           O  
ATOM   1044  H   GLN A  91      14.947  -0.106  -1.648  1.00 46.73           H  
ATOM   1045  HA  GLN A  91      15.568  -0.101  -4.539  1.00 46.73           H  
ATOM   1046  HB2 GLN A  91      17.706   1.100  -3.416  1.00 46.73           H  
ATOM   1047  HB3 GLN A  91      16.551   1.384  -2.112  1.00 46.73           H  
ATOM   1048  HG2 GLN A  91      16.240   2.158  -5.058  1.00 46.73           H  
ATOM   1049  HG3 GLN A  91      14.988   2.389  -3.832  1.00 46.73           H  
ATOM   1050 HE21 GLN A  91      16.561   5.643  -3.878  1.00 46.73           H  
ATOM   1051 HE22 GLN A  91      15.296   4.738  -4.705  1.00 46.73           H  
ATOM   1052  N   ALA A  92      16.925  -2.187  -4.483  1.00 47.11           N  
ATOM   1053  CA  ALA A  92      18.095  -3.006  -4.753  1.00 47.11           C  
ATOM   1054  C   ALA A  92      19.270  -2.021  -4.785  1.00 47.11           C  
ATOM   1055  O   ALA A  92      19.237  -1.068  -5.561  1.00 47.11           O  
ATOM   1056  CB  ALA A  92      17.906  -3.750  -6.081  1.00 47.11           C  
ATOM   1057  H   ALA A  92      16.263  -2.046  -5.233  1.00 47.11           H  
ATOM   1058  HA  ALA A  92      18.239  -3.725  -3.946  1.00 47.11           H  
ATOM   1059  HB1 ALA A  92      18.788  -4.356  -6.286  1.00 47.11           H  
ATOM   1060  HB2 ALA A  92      17.774  -3.036  -6.894  1.00 47.11           H  
ATOM   1061  HB3 ALA A  92      17.030  -4.397  -6.024  1.00 47.11           H  
ATOM   1062  N   SER A  93      20.190  -2.148  -3.833  1.00 39.18           N  
ATOM   1063  CA  SER A  93      21.294  -1.214  -3.640  1.00 39.18           C  
ATOM   1064  C   SER A  93      21.968  -0.866  -4.977  1.00 39.18           C  
ATOM   1065  O   SER A  93      22.138  -1.743  -5.820  1.00 39.18           O  
ATOM   1066  CB  SER A  93      22.293  -1.841  -2.659  1.00 39.18           C  
ATOM   1067  OG  SER A  93      21.627  -2.161  -1.438  1.00 39.18           O  
ATOM   1068  H   SER A  93      20.114  -2.907  -3.170  1.00 39.18           H  
ATOM   1069  HA  SER A  93      20.901  -0.295  -3.206  1.00 39.18           H  
ATOM   1070  HB2 SER A  93      22.714  -2.746  -3.097  1.00 39.18           H  
ATOM   1071  HB3 SER A  93      23.104  -1.138  -2.468  1.00 39.18           H  
ATOM   1072  HG  SER A  93      21.275  -1.340  -1.087  1.00 39.18           H  
ATOM   1073  N   ASP A  94      22.330   0.414  -5.133  1.00 43.04           N  
ATOM   1074  CA  ASP A  94      23.234   0.957  -6.165  1.00 43.04           C  
ATOM   1075  C   ASP A  94      22.662   1.467  -7.502  1.00 43.04           C  
ATOM   1076  O   ASP A  94      23.319   1.349  -8.534  1.00 43.04           O  
ATOM   1077  CB  ASP A  94      24.505   0.101  -6.324  1.00 43.04           C  
ATOM   1078  CG  ASP A  94      25.173  -0.139  -4.975  1.00 43.04           C  
ATOM   1079  OD1 ASP A  94      25.640   0.863  -4.389  1.00 43.04           O  
ATOM   1080  OD2 ASP A  94      25.177  -1.298  -4.500  1.00 43.04           O1-
ATOM   1081  H   ASP A  94      22.137   1.037  -4.362  1.00 43.04           H  
ATOM   1082  HA  ASP A  94      23.609   1.877  -5.716  1.00 43.04           H  
ATOM   1083  HB2 ASP A  94      25.217   0.631  -6.957  1.00 43.04           H  
ATOM   1084  HB3 ASP A  94      24.274  -0.846  -6.812  1.00 43.04           H  
ATOM   1085  N   VAL A  95      21.522   2.170  -7.502  1.00 41.10           N  
ATOM   1086  CA  VAL A  95      21.291   3.192  -8.546  1.00 41.10           C  
ATOM   1087  C   VAL A  95      20.733   4.472  -7.919  1.00 41.10           C  
ATOM   1088  O   VAL A  95      19.537   4.578  -7.650  1.00 41.10           O  
ATOM   1089  CB  VAL A  95      20.428   2.686  -9.727  1.00 41.10           C  
ATOM   1090  CG1 VAL A  95      20.523   3.673 -10.897  1.00 41.10           C  
ATOM   1091  CG2 VAL A  95      20.842   1.315 -10.284  1.00 41.10           C  
ATOM   1092  H   VAL A  95      20.973   2.213  -6.655  1.00 41.10           H  
ATOM   1093  HA  VAL A  95      22.256   3.461  -8.975  1.00 41.10           H  
ATOM   1094  HB  VAL A  95      19.388   2.610  -9.409  1.00 41.10           H  
ATOM   1095 HG11 VAL A  95      21.556   3.773 -11.232  1.00 41.10           H  
ATOM   1096 HG12 VAL A  95      19.904   3.341 -11.731  1.00 41.10           H  
ATOM   1097 HG13 VAL A  95      20.159   4.649 -10.578  1.00 41.10           H  
ATOM   1098 HG21 VAL A  95      20.187   1.037 -11.110  1.00 41.10           H  
ATOM   1099 HG22 VAL A  95      21.871   1.354 -10.642  1.00 41.10           H  
ATOM   1100 HG23 VAL A  95      20.762   0.555  -9.507  1.00 41.10           H  
ATOM   1101  N   GLU A  96      21.615   5.442  -7.666  1.00 38.86           N  
ATOM   1102  CA  GLU A  96      21.236   6.851  -7.535  1.00 38.86           C  
ATOM   1103  C   GLU A  96      20.595   7.301  -8.855  1.00 38.86           C  
ATOM   1104  O   GLU A  96      21.306   7.656  -9.786  1.00 38.86           O  
ATOM   1105  CB  GLU A  96      22.475   7.742  -7.280  1.00 38.86           C  
ATOM   1106  CG  GLU A  96      23.097   7.652  -5.886  1.00 38.86           C  
ATOM   1107  CD  GLU A  96      24.074   8.821  -5.663  1.00 38.86           C  
ATOM   1108  OE1 GLU A  96      23.641   9.830  -5.059  1.00 38.86           O  
ATOM   1109  OE2 GLU A  96      25.251   8.697  -6.075  1.00 38.86           O1-
ATOM   1110  H   GLU A  96      22.588   5.266  -7.872  1.00 38.86           H  
ATOM   1111  HA  GLU A  96      20.517   6.986  -6.726  1.00 38.86           H  
ATOM   1112  HB2 GLU A  96      22.164   8.777  -7.425  1.00 38.86           H  
ATOM   1113  HB3 GLU A  96      23.246   7.518  -8.017  1.00 38.86           H  
ATOM   1114  HG2 GLU A  96      22.302   7.690  -5.141  1.00 38.86           H  
ATOM   1115  HG3 GLU A  96      23.612   6.697  -5.780  1.00 38.86           H  
ATOM   1116  N   GLU A  97      19.269   7.276  -8.973  1.00 40.97           N  
ATOM   1117  CA  GLU A  97      18.586   8.057 -10.007  1.00 40.97           C  
ATOM   1118  C   GLU A  97      17.306   8.671  -9.436  1.00 40.97           C  
ATOM   1119  O   GLU A  97      16.396   7.967  -8.994  1.00 40.97           O  
ATOM   1120  CB  GLU A  97      18.339   7.266 -11.309  1.00 40.97           C  
ATOM   1121  CG  GLU A  97      19.580   7.235 -12.224  1.00 40.97           C  
ATOM   1122  CD  GLU A  97      19.222   6.964 -13.690  1.00 40.97           C  
ATOM   1123  OE1 GLU A  97      19.269   7.922 -14.495  1.00 40.97           O  
ATOM   1124  OE2 GLU A  97      18.882   5.797 -14.015  1.00 40.97           O1-
ATOM   1125  H   GLU A  97      18.711   6.840  -8.253  1.00 40.97           H  
ATOM   1126  HA  GLU A  97      19.227   8.896 -10.276  1.00 40.97           H  
ATOM   1127  HB2 GLU A  97      18.008   6.252 -11.084  1.00 40.97           H  
ATOM   1128  HB3 GLU A  97      17.540   7.769 -11.855  1.00 40.97           H  
ATOM   1129  HG2 GLU A  97      20.087   8.199 -12.173  1.00 40.97           H  
ATOM   1130  HG3 GLU A  97      20.277   6.472 -11.878  1.00 40.97           H  
ATOM   1131  N   ASP A  98      17.314  10.005  -9.410  1.00 42.21           N  
ATOM   1132  CA  ASP A  98      16.212  10.951  -9.263  1.00 42.21           C  
ATOM   1133  C   ASP A  98      14.825  10.357  -8.966  1.00 42.21           C  
ATOM   1134  O   ASP A  98      14.102   9.868  -9.838  1.00 42.21           O  
ATOM   1135  CB  ASP A  98      16.182  11.820 -10.530  1.00 42.21           C  
ATOM   1136  CG  ASP A  98      17.177  12.975 -10.420  1.00 42.21           C  
ATOM   1137  OD1 ASP A  98      16.704  14.095 -10.127  1.00 42.21           O  
ATOM   1138  OD2 ASP A  98      18.391  12.722 -10.573  1.00 42.21           O1-
ATOM   1139  H   ASP A  98      18.155  10.446  -9.754  1.00 42.21           H  
ATOM   1140  HA  ASP A  98      16.456  11.616  -8.434  1.00 42.21           H  
ATOM   1141  HB2 ASP A  98      16.394  11.218 -11.414  1.00 42.21           H  
ATOM   1142  HB3 ASP A  98      15.184  12.241 -10.650  1.00 42.21           H  
ATOM   1143  N   CYS A  99      14.397  10.490  -7.709  1.00 41.17           N  
ATOM   1144  CA  CYS A  99      12.998  10.340  -7.333  1.00 41.17           C  
ATOM   1145  C   CYS A  99      12.163  11.421  -8.038  1.00 41.17           C  
ATOM   1146  O   CYS A  99      12.171  12.579  -7.625  1.00 41.17           O  
ATOM   1147  CB  CYS A  99      12.865  10.482  -5.808  1.00 41.17           C  
ATOM   1148  SG  CYS A  99      13.654   9.096  -4.940  1.00 41.17           S  
ATOM   1149  H   CYS A  99      15.043  10.861  -7.027  1.00 41.17           H  
ATOM   1150  HA  CYS A  99      12.643   9.356  -7.641  1.00 41.17           H  
ATOM   1151  HB2 CYS A  99      11.808  10.517  -5.544  1.00 41.17           H  
ATOM   1152  HB3 CYS A  99      13.325  11.422  -5.502  1.00 41.17           H  
ATOM   1153  HG  CYS A  99      13.613   9.632  -3.717  1.00 41.17           H  
ATOM   1154  N   ILE A 100      11.407  11.049  -9.072  1.00 44.24           N  
ATOM   1155  CA  ILE A 100      10.481  11.972  -9.734  1.00 44.24           C  
ATOM   1156  C   ILE A 100       9.169  12.018  -8.938  1.00 44.24           C  
ATOM   1157  O   ILE A 100       8.461  11.016  -8.827  1.00 44.24           O  
ATOM   1158  CB  ILE A 100      10.277  11.610 -11.221  1.00 44.24           C  
ATOM   1159  CG1 ILE A 100      11.618  11.497 -11.988  1.00 44.24           C  
ATOM   1160  CG2 ILE A 100       9.405  12.704 -11.856  1.00 44.24           C  
ATOM   1161  CD1 ILE A 100      11.494  10.890 -13.394  1.00 44.24           C  
ATOM   1162  H   ILE A 100      11.548  10.127  -9.458  1.00 44.24           H  
ATOM   1163  HA  ILE A 100      10.924  12.968  -9.711  1.00 44.24           H  
ATOM   1164  HB  ILE A 100       9.758  10.654 -11.284  1.00 44.24           H  
ATOM   1165 HG12 ILE A 100      12.301  10.849 -11.439  1.00 44.24           H  
ATOM   1166 HG13 ILE A 100      12.084  12.480 -12.060  1.00 44.24           H  
ATOM   1167 HG21 ILE A 100       8.390  12.657 -11.463  1.00 44.24           H  
ATOM   1168 HG22 ILE A 100       9.821  13.689 -11.643  1.00 44.24           H  
ATOM   1169 HG23 ILE A 100       9.387  12.584 -12.940  1.00 44.24           H  
ATOM   1170 HD11 ILE A 100      12.493  10.728 -13.799  1.00 44.24           H  
ATOM   1171 HD12 ILE A 100      10.976   9.932 -13.340  1.00 44.24           H  
ATOM   1172 HD13 ILE A 100      10.958  11.562 -14.064  1.00 44.24           H  
ATOM   1173  N   GLU A 101       8.839  13.180  -8.370  1.00 36.20           N  
ATOM   1174  CA  GLU A 101       7.566  13.402  -7.674  1.00 36.20           C  
ATOM   1175  C   GLU A 101       6.409  13.337  -8.689  1.00 36.20           C  
ATOM   1176  O   GLU A 101       6.473  13.971  -9.739  1.00 36.20           O  
ATOM   1177  CB  GLU A 101       7.612  14.737  -6.897  1.00 36.20           C  
ATOM   1178  CG  GLU A 101       6.499  14.844  -5.842  1.00 36.20           C  
ATOM   1179  CD  GLU A 101       6.561  16.143  -5.013  1.00 36.20           C  
ATOM   1180  OE1 GLU A 101       5.693  17.031  -5.240  1.00 36.20           O  
ATOM   1181  OE2 GLU A 101       7.404  16.223  -4.095  1.00 36.20           O1-
ATOM   1182  H   GLU A 101       9.472  13.960  -8.473  1.00 36.20           H  
ATOM   1183  HA  GLU A 101       7.437  12.594  -6.953  1.00 36.20           H  
ATOM   1184  HB2 GLU A 101       7.535  15.571  -7.595  1.00 36.20           H  
ATOM   1185  HB3 GLU A 101       8.571  14.808  -6.383  1.00 36.20           H  
ATOM   1186  HG2 GLU A 101       6.568  13.987  -5.171  1.00 36.20           H  
ATOM   1187  HG3 GLU A 101       5.534  14.784  -6.346  1.00 36.20           H  
ATOM   1188  N   LEU A 102       5.356  12.561  -8.410  1.00 35.02           N  
ATOM   1189  CA  LEU A 102       4.198  12.420  -9.303  1.00 35.02           C  
ATOM   1190  C   LEU A 102       2.993  13.233  -8.797  1.00 35.02           C  
ATOM   1191  O   LEU A 102       2.802  13.402  -7.592  1.00 35.02           O  
ATOM   1192  CB  LEU A 102       3.822  10.938  -9.514  1.00 35.02           C  
ATOM   1193  CG  LEU A 102       4.931   9.993 -10.022  1.00 35.02           C  
ATOM   1194  CD1 LEU A 102       4.364   8.580 -10.180  1.00 35.02           C  
ATOM   1195  CD2 LEU A 102       5.516  10.394 -11.370  1.00 35.02           C  
ATOM   1196  H   LEU A 102       5.332  12.080  -7.523  1.00 35.02           H  
ATOM   1197  HA  LEU A 102       4.470  12.826 -10.278  1.00 35.02           H  
ATOM   1198  HB2 LEU A 102       2.995  10.906 -10.223  1.00 35.02           H  
ATOM   1199  HB3 LEU A 102       3.454  10.550  -8.564  1.00 35.02           H  
ATOM   1200  HG  LEU A 102       5.734   9.951  -9.286  1.00 35.02           H  
ATOM   1201 HD11 LEU A 102       3.602   8.568 -10.959  1.00 35.02           H  
ATOM   1202 HD12 LEU A 102       5.167   7.894 -10.450  1.00 35.02           H  
ATOM   1203 HD13 LEU A 102       3.929   8.253  -9.236  1.00 35.02           H  
ATOM   1204 HD21 LEU A 102       6.133  11.278 -11.207  1.00 35.02           H  
ATOM   1205 HD22 LEU A 102       4.717  10.577 -12.089  1.00 35.02           H  
ATOM   1206 HD23 LEU A 102       6.172   9.607 -11.741  1.00 35.02           H  
ATOM   1207  N   ASP A 103       2.150  13.708  -9.715  1.00 47.14           N  
ATOM   1208  CA  ASP A 103       0.875  14.359  -9.406  1.00 47.14           C  
ATOM   1209  C   ASP A 103      -0.245  13.354  -9.056  1.00 47.14           C  
ATOM   1210  O   ASP A 103      -0.075  12.134  -9.107  1.00 47.14           O  
ATOM   1211  CB  ASP A 103       0.494  15.343 -10.534  1.00 47.14           C  
ATOM   1212  CG  ASP A 103      -0.045  14.715 -11.829  1.00 47.14           C  
ATOM   1213  OD1 ASP A 103      -0.290  13.488 -11.863  1.00 47.14           O  
ATOM   1214  OD2 ASP A 103      -0.304  15.480 -12.779  1.00 47.14           O1-
ATOM   1215  H   ASP A 103       2.369  13.531 -10.685  1.00 47.14           H  
ATOM   1216  HA  ASP A 103       1.033  14.963  -8.512  1.00 47.14           H  
ATOM   1217  HB2 ASP A 103       1.363  15.956 -10.774  1.00 47.14           H  
ATOM   1218  HB3 ASP A 103      -0.272  16.015 -10.148  1.00 47.14           H  
ATOM   1219  N   VAL A 104      -1.435  13.866  -8.716  1.00 52.67           N  
ATOM   1220  CA  VAL A 104      -2.615  13.044  -8.370  1.00 52.67           C  
ATOM   1221  C   VAL A 104      -3.128  12.170  -9.525  1.00 52.67           C  
ATOM   1222  O   VAL A 104      -3.975  11.304  -9.309  1.00 52.67           O  
ATOM   1223  CB  VAL A 104      -3.767  13.906  -7.816  1.00 52.67           C  
ATOM   1224  CG1 VAL A 104      -3.351  14.638  -6.534  1.00 52.67           C  
ATOM   1225  CG2 VAL A 104      -4.281  14.938  -8.831  1.00 52.67           C  
ATOM   1226  H   VAL A 104      -1.539  14.871  -8.731  1.00 52.67           H  
ATOM   1227  HA  VAL A 104      -2.314  12.349  -7.585  1.00 52.67           H  
ATOM   1228  HB  VAL A 104      -4.597  13.249  -7.556  1.00 52.67           H  
ATOM   1229 HG11 VAL A 104      -4.213  15.154  -6.110  1.00 52.67           H  
ATOM   1230 HG12 VAL A 104      -2.569  15.368  -6.744  1.00 52.67           H  
ATOM   1231 HG13 VAL A 104      -2.981  13.916  -5.806  1.00 52.67           H  
ATOM   1232 HG21 VAL A 104      -5.105  15.503  -8.397  1.00 52.67           H  
ATOM   1233 HG22 VAL A 104      -4.650  14.433  -9.723  1.00 52.67           H  
ATOM   1234 HG23 VAL A 104      -3.490  15.631  -9.118  1.00 52.67           H  
ATOM   1235  N   HIS A 105      -2.624  12.379 -10.743  1.00 52.28           N  
ATOM   1236  CA  HIS A 105      -2.914  11.588 -11.935  1.00 52.28           C  
ATOM   1237  C   HIS A 105      -1.785  10.599 -12.279  1.00 52.28           C  
ATOM   1238  O   HIS A 105      -1.900   9.874 -13.269  1.00 52.28           O  
ATOM   1239  CB  HIS A 105      -3.218  12.539 -13.102  1.00 52.28           C  
ATOM   1240  CG  HIS A 105      -4.375  13.464 -12.828  1.00 52.28           C  
ATOM   1241  CD2 HIS A 105      -4.320  14.822 -12.656  1.00 52.28           C  
ATOM   1242  ND1 HIS A 105      -5.687  13.084 -12.674  1.00 52.28           N  
ATOM   1243  CE1 HIS A 105      -6.411  14.186 -12.423  1.00 52.28           C  
ATOM   1244  NE2 HIS A 105      -5.624  15.271 -12.404  1.00 52.28           N  
ATOM   1245  H   HIS A 105      -1.874  13.048 -10.845  1.00 52.28           H  
ATOM   1246  HA  HIS A 105      -3.804  10.985 -11.752  1.00 52.28           H  
ATOM   1247  HB2 HIS A 105      -3.458  11.949 -13.987  1.00 52.28           H  
ATOM   1248  HB3 HIS A 105      -2.334  13.132 -13.334  1.00 52.28           H  
ATOM   1249  HD1 HIS A 105      -6.030  12.135 -12.684  1.00 52.28           H  
ATOM   1250  HD2 HIS A 105      -3.428  15.428 -12.702  1.00 52.28           H  
ATOM   1251  HE1 HIS A 105      -7.475  14.203 -12.238  1.00 52.28           H  
ATOM   1252  N   GLY A 106      -0.712  10.546 -11.481  1.00 35.92           N  
ATOM   1253  CA  GLY A 106       0.448   9.686 -11.713  1.00 35.92           C  
ATOM   1254  C   GLY A 106       1.385  10.188 -12.816  1.00 35.92           C  
ATOM   1255  O   GLY A 106       2.164   9.401 -13.352  1.00 35.92           O  
ATOM   1256  H   GLY A 106      -0.645  11.218 -10.730  1.00 35.92           H  
ATOM   1257  HA2 GLY A 106       1.023   9.628 -10.789  1.00 35.92           H  
ATOM   1258  HA3 GLY A 106       0.114   8.683 -11.978  1.00 35.92           H  
ATOM   1259  N   LYS A 107       1.310  11.471 -13.192  1.00 50.07           N  
ATOM   1260  CA  LYS A 107       2.251  12.105 -14.130  1.00 50.07           C  
ATOM   1261  C   LYS A 107       3.442  12.672 -13.350  1.00 50.07           C  
ATOM   1262  O   LYS A 107       3.226  13.171 -12.250  1.00 50.07           O  
ATOM   1263  CB  LYS A 107       1.556  13.246 -14.884  1.00 50.07           C  
ATOM   1264  CG  LYS A 107       0.369  12.817 -15.758  1.00 50.07           C  
ATOM   1265  CD  LYS A 107       0.812  12.491 -17.185  1.00 50.07           C  
ATOM   1266  CE  LYS A 107      -0.419  12.133 -18.020  1.00 50.07           C  
ATOM   1267  NZ  LYS A 107      -0.062  11.974 -19.450  1.00 50.07           N1+
ATOM   1268  H   LYS A 107       0.683  12.079 -12.685  1.00 50.07           H  
ATOM   1269  HA  LYS A 107       2.612  11.355 -14.834  1.00 50.07           H  
ATOM   1270  HB2 LYS A 107       2.287  13.782 -15.490  1.00 50.07           H  
ATOM   1271  HB3 LYS A 107       1.190  13.960 -14.146  1.00 50.07           H  
ATOM   1272  HG2 LYS A 107      -0.149  11.964 -15.320  1.00 50.07           H  
ATOM   1273  HG3 LYS A 107      -0.333  13.650 -15.802  1.00 50.07           H  
ATOM   1274  HD2 LYS A 107       1.305  13.366 -17.609  1.00 50.07           H  
ATOM   1275  HD3 LYS A 107       1.511  11.654 -17.165  1.00 50.07           H  
ATOM   1276  HE2 LYS A 107      -0.848  11.213 -17.622  1.00 50.07           H  
ATOM   1277  HE3 LYS A 107      -1.157  12.925 -17.899  1.00 50.07           H  
ATOM   1278  HZ1 LYS A 107       0.318  12.840 -19.805  1.00 50.07           H  
ATOM   1279  HZ2 LYS A 107      -0.877  11.724 -19.992  1.00 50.07           H  
ATOM   1280  HZ3 LYS A 107       0.638  11.252 -19.551  1.00 50.07           H  
ATOM   1281  N   PRO A 108       4.672  12.650 -13.888  1.00 47.45           N  
ATOM   1282  CA  PRO A 108       5.791  13.351 -13.267  1.00 47.45           C  
ATOM   1283  C   PRO A 108       5.476  14.842 -13.157  1.00 47.45           C  
ATOM   1284  O   PRO A 108       5.094  15.465 -14.151  1.00 47.45           O  
ATOM   1285  CB  PRO A 108       6.999  13.031 -14.150  1.00 47.45           C  
ATOM   1286  CG  PRO A 108       6.400  12.732 -15.519  1.00 47.45           C  
ATOM   1287  CD  PRO A 108       5.060  12.088 -15.171  1.00 47.45           C  
ATOM   1288  HA  PRO A 108       5.975  12.984 -12.257  1.00 47.45           H  
ATOM   1289  HB2 PRO A 108       7.718  13.849 -14.185  1.00 47.45           H  
ATOM   1290  HB3 PRO A 108       7.458  12.112 -13.785  1.00 47.45           H  
ATOM   1291  HG2 PRO A 108       6.230  13.666 -16.054  1.00 47.45           H  
ATOM   1292  HG3 PRO A 108       7.033  12.063 -16.101  1.00 47.45           H  
ATOM   1293  HD2 PRO A 108       5.185  11.010 -15.066  1.00 47.45           H  
ATOM   1294  HD3 PRO A 108       4.331  12.314 -15.948  1.00 47.45           H  
ATOM   1295  N   LYS A 109       5.601  15.402 -11.951  1.00 48.94           N  
ATOM   1296  CA  LYS A 109       5.629  16.851 -11.773  1.00 48.94           C  
ATOM   1297  C   LYS A 109       6.859  17.367 -12.507  1.00 48.94           C  
ATOM   1298  O   LYS A 109       7.967  16.902 -12.252  1.00 48.94           O  
ATOM   1299  CB  LYS A 109       5.702  17.244 -10.296  1.00 48.94           C  
ATOM   1300  CG  LYS A 109       4.326  17.338  -9.626  1.00 48.94           C  
ATOM   1301  CD  LYS A 109       4.567  17.899  -8.226  1.00 48.94           C  
ATOM   1302  CE  LYS A 109       3.294  18.232  -7.460  1.00 48.94           C  
ATOM   1303  NZ  LYS A 109       3.696  18.675  -6.105  1.00 48.94           N1+
ATOM   1304  H   LYS A 109       5.944  14.835 -11.189  1.00 48.94           H  
ATOM   1305  HA  LYS A 109       4.746  17.298 -12.230  1.00 48.94           H  
ATOM   1306  HB2 LYS A 109       6.170  18.227 -10.246  1.00 48.94           H  
ATOM   1307  HB3 LYS A 109       6.347  16.553  -9.753  1.00 48.94           H  
ATOM   1308  HG2 LYS A 109       3.862  16.353  -9.568  1.00 48.94           H  
ATOM   1309  HG3 LYS A 109       3.688  18.019 -10.189  1.00 48.94           H  
ATOM   1310  HD2 LYS A 109       5.172  18.803  -8.299  1.00 48.94           H  
ATOM   1311  HD3 LYS A 109       5.138  17.152  -7.674  1.00 48.94           H  
ATOM   1312  HE2 LYS A 109       2.685  17.330  -7.400  1.00 48.94           H  
ATOM   1313  HE3 LYS A 109       2.743  19.011  -7.988  1.00 48.94           H  
ATOM   1314  HZ1 LYS A 109       4.259  19.512  -6.147  1.00 48.94           H  
ATOM   1315  HZ2 LYS A 109       4.330  17.989  -5.721  1.00 48.94           H  
ATOM   1316  HZ3 LYS A 109       2.918  18.776  -5.468  1.00 48.94           H  
ATOM   1317  N   GLN A 110       6.621  18.269 -13.454  1.00 48.43           N  
ATOM   1318  CA  GLN A 110       7.682  19.070 -14.058  1.00 48.43           C  
ATOM   1319  C   GLN A 110       8.287  20.021 -13.031  1.00 48.43           C  
ATOM   1320  O   GLN A 110       7.528  20.475 -12.140  1.00 48.43           O  
ATOM   1321  CB  GLN A 110       7.148  19.856 -15.261  1.00 48.43           C  
ATOM   1322  CG  GLN A 110       6.838  18.947 -16.455  1.00 48.43           C  
ATOM   1323  CD  GLN A 110       6.518  19.731 -17.727  1.00 48.43           C  
ATOM   1324  NE2 GLN A 110       6.539  19.089 -18.875  1.00 48.43           N  
ATOM   1325  OE1 GLN A 110       6.232  20.917 -17.750  1.00 48.43           O  
ATOM   1326  OXT GLN A 110       9.486  20.301 -13.218  1.00 48.43           O1-
ATOM   1327  H   GLN A 110       5.674  18.604 -13.555  1.00 48.43           H  
ATOM   1328  HA  GLN A 110       8.502  18.424 -14.372  1.00 48.43           H  
ATOM   1329  HB2 GLN A 110       7.916  20.568 -15.565  1.00 48.43           H  
ATOM   1330  HB3 GLN A 110       6.259  20.418 -14.975  1.00 48.43           H  
ATOM   1331  HG2 GLN A 110       7.705  18.315 -16.649  1.00 48.43           H  
ATOM   1332  HG3 GLN A 110       5.993  18.301 -16.216  1.00 48.43           H  
ATOM   1333 HE21 GLN A 110       6.842  18.125 -18.900  1.00 48.43           H  
ATOM   1334 HE22 GLN A 110       6.385  19.664 -19.690  1.00 48.43           H  
END
