# Supplementary material for: The structural landscape and diversity of Pyricularia oryzae MAX effectors revisited
Source: PLoS Pathog. 2024 May 6;20(5):e1012176. doi: 10.1371/journal.ppat.1012176 (PMC11132498; doi:10.1371/journal.ppat.1012176)
Supplement: S1 File — (ZIP) [file ppat.1012176.s018.zip › Supplementary_Data/MAX37.pdb]

ATOM      1  N   VAL A  22       9.503   0.112 -16.104  1.00 58.89           N  
ATOM      2  CA  VAL A  22       8.187   0.283 -15.479  1.00 58.89           C  
ATOM      3  C   VAL A  22       8.099  -0.813 -14.426  1.00 58.89           C  
ATOM      4  O   VAL A  22       7.986  -1.983 -14.784  1.00 58.89           O  
ATOM      5  CB  VAL A  22       7.047   0.206 -16.513  1.00 58.89           C  
ATOM      6  CG1 VAL A  22       5.711   0.554 -15.855  1.00 58.89           C  
ATOM      7  CG2 VAL A  22       7.280   1.180 -17.677  1.00 58.89           C  
ATOM      8  H   VAL A  22       9.573  -0.609 -16.807  1.00 58.89           H  
ATOM      9  HA  VAL A  22       8.124   1.251 -14.983  1.00 58.89           H  
ATOM     10  HB  VAL A  22       6.986  -0.800 -16.927  1.00 58.89           H  
ATOM     11 HG11 VAL A  22       5.476  -0.184 -15.088  1.00 58.89           H  
ATOM     12 HG12 VAL A  22       4.916   0.556 -16.600  1.00 58.89           H  
ATOM     13 HG13 VAL A  22       5.762   1.540 -15.393  1.00 58.89           H  
ATOM     14 HG21 VAL A  22       8.141   0.871 -18.269  1.00 58.89           H  
ATOM     15 HG22 VAL A  22       7.441   2.185 -17.288  1.00 58.89           H  
ATOM     16 HG23 VAL A  22       6.406   1.195 -18.328  1.00 58.89           H  
ATOM     17  N   TRP A  23       8.290  -0.453 -13.161  1.00 78.06           N  
ATOM     18  CA  TRP A  23       8.230  -1.402 -12.052  1.00 78.06           C  
ATOM     19  C   TRP A  23       6.768  -1.648 -11.684  1.00 78.06           C  
ATOM     20  O   TRP A  23       5.960  -0.718 -11.677  1.00 78.06           O  
ATOM     21  CB  TRP A  23       9.061  -0.895 -10.865  1.00 78.06           C  
ATOM     22  CG  TRP A  23      10.536  -0.777 -11.129  1.00 78.06           C  
ATOM     23  CD1 TRP A  23      11.124   0.216 -11.833  1.00 78.06           C  
ATOM     24  CD2 TRP A  23      11.635  -1.588 -10.606  1.00 78.06           C  
ATOM     25  CE2 TRP A  23      12.865  -1.064 -11.109  1.00 78.06           C  
ATOM     26  CE3 TRP A  23      11.726  -2.675  -9.710  1.00 78.06           C  
ATOM     27  NE1 TRP A  23      12.492   0.040 -11.842  1.00 78.06           N  
ATOM     28  CZ2 TRP A  23      14.115  -1.607 -10.774  1.00 78.06           C  
ATOM     29  CZ3 TRP A  23      12.975  -3.218  -9.350  1.00 78.06           C  
ATOM     30  CH2 TRP A  23      14.166  -2.695  -9.887  1.00 78.06           C  
ATOM     31  H   TRP A  23       8.398   0.525 -12.930  1.00 78.06           H  
ATOM     32  HA  TRP A  23       8.657  -2.353 -12.370  1.00 78.06           H  
ATOM     33  HB2 TRP A  23       8.683   0.078 -10.552  1.00 78.06           H  
ATOM     34  HB3 TRP A  23       8.917  -1.578 -10.027  1.00 78.06           H  
ATOM     35  HD1 TRP A  23      10.597   1.067 -12.237  1.00 78.06           H  
ATOM     36  HE1 TRP A  23      13.125   0.772 -12.132  1.00 78.06           H  
ATOM     37  HE3 TRP A  23      10.824  -3.081  -9.278  1.00 78.06           H  
ATOM     38  HZ2 TRP A  23      15.025  -1.171 -11.157  1.00 78.06           H  
ATOM     39  HZ3 TRP A  23      13.015  -4.041  -8.652  1.00 78.06           H  
ATOM     40  HH2 TRP A  23      15.115  -3.119  -9.595  1.00 78.06           H  
ATOM     41  N   GLU A  24       6.414  -2.900 -11.411  1.00 90.50           N  
ATOM     42  CA  GLU A  24       5.124  -3.231 -10.809  1.00 90.50           C  
ATOM     43  C   GLU A  24       5.252  -3.101  -9.293  1.00 90.50           C  
ATOM     44  O   GLU A  24       6.216  -3.575  -8.690  1.00 90.50           O  
ATOM     45  CB  GLU A  24       4.640  -4.619 -11.256  1.00 90.50           C  
ATOM     46  CG  GLU A  24       4.307  -4.599 -12.755  1.00 90.50           C  
ATOM     47  CD  GLU A  24       3.769  -5.937 -13.272  1.00 90.50           C  
ATOM     48  OE1 GLU A  24       2.634  -5.919 -13.810  1.00 90.50           O  
ATOM     49  OE2 GLU A  24       4.525  -6.929 -13.216  1.00 90.50           O1-
ATOM     50  H   GLU A  24       7.109  -3.632 -11.441  1.00 90.50           H  
ATOM     51  HA  GLU A  24       4.376  -2.508 -11.135  1.00 90.50           H  
ATOM     52  HB2 GLU A  24       3.741  -4.879 -10.696  1.00 90.50           H  
ATOM     53  HB3 GLU A  24       5.412  -5.362 -11.053  1.00 90.50           H  
ATOM     54  HG2 GLU A  24       3.569  -3.817 -12.935  1.00 90.50           H  
ATOM     55  HG3 GLU A  24       5.200  -4.341 -13.324  1.00 90.50           H  
ATOM     56  N   CYS A  25       4.291  -2.421  -8.684  1.00 91.87           N  
ATOM     57  CA  CYS A  25       4.290  -2.049  -7.282  1.00 91.87           C  
ATOM     58  C   CYS A  25       2.984  -2.518  -6.650  1.00 91.87           C  
ATOM     59  O   CYS A  25       1.902  -2.177  -7.127  1.00 91.87           O  
ATOM     60  CB  CYS A  25       4.419  -0.526  -7.181  1.00 91.87           C  
ATOM     61  SG  CYS A  25       5.840   0.192  -8.045  1.00 91.87           S  
ATOM     62  H   CYS A  25       3.548  -2.034  -9.247  1.00 91.87           H  
ATOM     63  HA  CYS A  25       5.130  -2.512  -6.764  1.00 91.87           H  
ATOM     64  HB2 CYS A  25       4.466  -0.243  -6.129  1.00 91.87           H  
ATOM     65  HB3 CYS A  25       3.519  -0.085  -7.608  1.00 91.87           H  
ATOM     66  N   HIS A  26       3.070  -3.256  -5.550  1.00 93.22           N  
ATOM     67  CA  HIS A  26       1.911  -3.559  -4.719  1.00 93.22           C  
ATOM     68  C   HIS A  26       1.657  -2.398  -3.785  1.00 93.22           C  
ATOM     69  O   HIS A  26       2.416  -2.153  -2.848  1.00 93.22           O  
ATOM     70  CB  HIS A  26       2.119  -4.863  -3.962  1.00 93.22           C  
ATOM     71  CG  HIS A  26       2.094  -6.008  -4.921  1.00 93.22           C  
ATOM     72  CD2 HIS A  26       3.192  -6.641  -5.399  1.00 93.22           C  
ATOM     73  ND1 HIS A  26       0.949  -6.573  -5.480  1.00 93.22           N  
ATOM     74  CE1 HIS A  26       1.388  -7.590  -6.234  1.00 93.22           C  
ATOM     75  NE2 HIS A  26       2.730  -7.648  -6.209  1.00 93.22           N  
ATOM     76  H   HIS A  26       3.983  -3.489  -5.187  1.00 93.22           H  
ATOM     77  HA  HIS A  26       1.029  -3.691  -5.345  1.00 93.22           H  
ATOM     78  HB2 HIS A  26       1.312  -5.002  -3.242  1.00 93.22           H  
ATOM     79  HB3 HIS A  26       3.067  -4.845  -3.424  1.00 93.22           H  
ATOM     80  HD2 HIS A  26       4.206  -6.438  -5.088  1.00 93.22           H  
ATOM     81  HE1 HIS A  26       0.748  -8.270  -6.778  1.00 93.22           H  
ATOM     82  HE2 HIS A  26       3.301  -8.360  -6.640  1.00 93.22           H  
ATOM     83  N   VAL A  27       0.590  -1.662  -4.059  1.00 94.42           N  
ATOM     84  CA  VAL A  27       0.149  -0.547  -3.237  1.00 94.42           C  
ATOM     85  C   VAL A  27      -0.904  -1.055  -2.272  1.00 94.42           C  
ATOM     86  O   VAL A  27      -1.973  -1.492  -2.683  1.00 94.42           O  
ATOM     87  CB  VAL A  27      -0.378   0.605  -4.097  1.00 94.42           C  
ATOM     88  CG1 VAL A  27      -0.790   1.756  -3.184  1.00 94.42           C  
ATOM     89  CG2 VAL A  27       0.699   1.096  -5.077  1.00 94.42           C  
ATOM     90  H   VAL A  27      -0.005  -1.947  -4.824  1.00 94.42           H  
ATOM     91  HA  VAL A  27       0.994  -0.167  -2.662  1.00 94.42           H  
ATOM     92  HB  VAL A  27      -1.254   0.274  -4.654  1.00 94.42           H  
ATOM     93 HG11 VAL A  27       0.012   1.934  -2.468  1.00 94.42           H  
ATOM     94 HG12 VAL A  27      -0.990   2.654  -3.769  1.00 94.42           H  
ATOM     95 HG13 VAL A  27      -1.687   1.493  -2.624  1.00 94.42           H  
ATOM     96 HG21 VAL A  27       0.904   0.321  -5.816  1.00 94.42           H  
ATOM     97 HG22 VAL A  27       0.351   1.987  -5.599  1.00 94.42           H  
ATOM     98 HG23 VAL A  27       1.623   1.323  -4.545  1.00 94.42           H  
ATOM     99  N   THR A  28      -0.602  -0.994  -0.980  1.00 95.38           N  
ATOM    100  CA  THR A  28      -1.500  -1.414   0.095  1.00 95.38           C  
ATOM    101  C   THR A  28      -1.930  -0.212   0.919  1.00 95.38           C  
ATOM    102  O   THR A  28      -1.089   0.511   1.457  1.00 95.38           O  
ATOM    103  CB  THR A  28      -0.843  -2.470   0.988  1.00 95.38           C  
ATOM    104  CG2 THR A  28      -1.809  -3.020   2.042  1.00 95.38           C  
ATOM    105  OG1 THR A  28      -0.401  -3.554   0.204  1.00 95.38           O  
ATOM    106  H   THR A  28       0.295  -0.605  -0.726  1.00 95.38           H  
ATOM    107  HA  THR A  28      -2.391  -1.870  -0.337  1.00 95.38           H  
ATOM    108  HB  THR A  28       0.023  -2.035   1.488  1.00 95.38           H  
ATOM    109  HG1 THR A  28       0.285  -3.232  -0.385  1.00 95.38           H  
ATOM    110 HG21 THR A  28      -2.745  -3.336   1.581  1.00 95.38           H  
ATOM    111 HG22 THR A  28      -1.354  -3.870   2.550  1.00 95.38           H  
ATOM    112 HG23 THR A  28      -2.046  -2.251   2.778  1.00 95.38           H  
ATOM    113  N   VAL A  29      -3.240  -0.024   1.060  1.00 95.81           N  
ATOM    114  CA  VAL A  29      -3.830   0.930   2.002  1.00 95.81           C  
ATOM    115  C   VAL A  29      -4.062   0.221   3.330  1.00 95.81           C  
ATOM    116  O   VAL A  29      -4.704  -0.828   3.393  1.00 95.81           O  
ATOM    117  CB  VAL A  29      -5.124   1.557   1.453  1.00 95.81           C  
ATOM    118  CG1 VAL A  29      -5.762   2.510   2.475  1.00 95.81           C  
ATOM    119  CG2 VAL A  29      -4.828   2.368   0.187  1.00 95.81           C  
ATOM    120  H   VAL A  29      -3.857  -0.691   0.618  1.00 95.81           H  
ATOM    121  HA  VAL A  29      -3.127   1.746   2.170  1.00 95.81           H  
ATOM    122  HB  VAL A  29      -5.838   0.770   1.211  1.00 95.81           H  
ATOM    123 HG11 VAL A  29      -6.113   1.958   3.347  1.00 95.81           H  
ATOM    124 HG12 VAL A  29      -6.618   3.014   2.025  1.00 95.81           H  
ATOM    125 HG13 VAL A  29      -5.040   3.265   2.787  1.00 95.81           H  
ATOM    126 HG21 VAL A  29      -4.389   1.734  -0.583  1.00 95.81           H  
ATOM    127 HG22 VAL A  29      -4.138   3.180   0.414  1.00 95.81           H  
ATOM    128 HG23 VAL A  29      -5.752   2.794  -0.205  1.00 95.81           H  
ATOM    129  N   TRP A  30      -3.547   0.810   4.400  1.00 95.19           N  
ATOM    130  CA  TRP A  30      -3.649   0.328   5.770  1.00 95.19           C  
ATOM    131  C   TRP A  30      -4.489   1.292   6.597  1.00 95.19           C  
ATOM    132  O   TRP A  30      -4.344   2.501   6.462  1.00 95.19           O  
ATOM    133  CB  TRP A  30      -2.250   0.213   6.381  1.00 95.19           C  
ATOM    134  CG  TRP A  30      -1.309  -0.726   5.698  1.00 95.19           C  
ATOM    135  CD1 TRP A  30      -0.607  -0.472   4.569  1.00 95.19           C  
ATOM    136  CD2 TRP A  30      -0.970  -2.088   6.082  1.00 95.19           C  
ATOM    137  CE2 TRP A  30      -0.070  -2.621   5.112  1.00 95.19           C  
ATOM    138  CE3 TRP A  30      -1.336  -2.925   7.156  1.00 95.19           C  
ATOM    139  NE1 TRP A  30       0.137  -1.584   4.229  1.00 95.19           N  
ATOM    140  CZ2 TRP A  30       0.413  -3.934   5.183  1.00 95.19           C  
ATOM    141  CZ3 TRP A  30      -0.835  -4.236   7.251  1.00 95.19           C  
ATOM    142  CH2 TRP A  30       0.023  -4.747   6.261  1.00 95.19           C  
ATOM    143  H   TRP A  30      -3.062   1.686   4.268  1.00 95.19           H  
ATOM    144  HA  TRP A  30      -4.120  -0.655   5.788  1.00 95.19           H  
ATOM    145  HB2 TRP A  30      -2.351  -0.099   7.420  1.00 95.19           H  
ATOM    146  HB3 TRP A  30      -1.796   1.203   6.380  1.00 95.19           H  
ATOM    147  HD1 TRP A  30      -0.655   0.449   4.006  1.00 95.19           H  
ATOM    148  HE1 TRP A  30       0.687  -1.646   3.384  1.00 95.19           H  
ATOM    149  HE3 TRP A  30      -2.016  -2.552   7.907  1.00 95.19           H  
ATOM    150  HZ2 TRP A  30       1.074  -4.315   4.419  1.00 95.19           H  
ATOM    151  HZ3 TRP A  30      -1.117  -4.862   8.085  1.00 95.19           H  
ATOM    152  HH2 TRP A  30       0.386  -5.761   6.332  1.00 95.19           H  
ATOM    153  N   GLU A  31      -5.304   0.762   7.500  1.00 94.09           N  
ATOM    154  CA  GLU A  31      -5.971   1.502   8.572  1.00 94.09           C  
ATOM    155  C   GLU A  31      -5.294   1.102   9.888  1.00 94.09           C  
ATOM    156  O   GLU A  31      -5.524   0.016  10.429  1.00 94.09           O  
ATOM    157  CB  GLU A  31      -7.468   1.178   8.528  1.00 94.09           C  
ATOM    158  CG  GLU A  31      -8.313   1.970   9.533  1.00 94.09           C  
ATOM    159  CD  GLU A  31      -9.807   1.627   9.390  1.00 94.09           C  
ATOM    160  OE1 GLU A  31     -10.638   2.557   9.469  1.00 94.09           O  
ATOM    161  OE2 GLU A  31     -10.129   0.435   9.165  1.00 94.09           O1-
ATOM    162  H   GLU A  31      -5.363  -0.245   7.545  1.00 94.09           H  
ATOM    163  HA  GLU A  31      -5.855   2.576   8.425  1.00 94.09           H  
ATOM    164  HB2 GLU A  31      -7.600   0.109   8.697  1.00 94.09           H  
ATOM    165  HB3 GLU A  31      -7.833   1.416   7.530  1.00 94.09           H  
ATOM    166  HG2 GLU A  31      -8.157   3.033   9.353  1.00 94.09           H  
ATOM    167  HG3 GLU A  31      -7.982   1.742  10.546  1.00 94.09           H  
ATOM    168  N   GLY A  32      -4.349   1.924  10.352  1.00 91.09           N  
ATOM    169  CA  GLY A  32      -3.432   1.541  11.425  1.00 91.09           C  
ATOM    170  C   GLY A  32      -2.540   0.356  11.026  1.00 91.09           C  
ATOM    171  O   GLY A  32      -1.613   0.504  10.221  1.00 91.09           O  
ATOM    172  H   GLY A  32      -4.175   2.792   9.866  1.00 91.09           H  
ATOM    173  HA2 GLY A  32      -4.005   1.285  12.316  1.00 91.09           H  
ATOM    174  HA3 GLY A  32      -2.788   2.388  11.662  1.00 91.09           H  
ATOM    175  N   ASN A  33      -2.826  -0.819  11.597  1.00 90.85           N  
ATOM    176  CA  ASN A  33      -2.105  -2.075  11.346  1.00 90.85           C  
ATOM    177  C   ASN A  33      -2.911  -3.089  10.518  1.00 90.85           C  
ATOM    178  O   ASN A  33      -2.421  -4.187  10.265  1.00 90.85           O  
ATOM    179  CB  ASN A  33      -1.641  -2.670  12.688  1.00 90.85           C  
ATOM    180  CG  ASN A  33      -0.542  -1.861  13.349  1.00 90.85           C  
ATOM    181  ND2 ASN A  33      -0.372  -2.007  14.642  1.00 90.85           N  
ATOM    182  OD1 ASN A  33       0.184  -1.103  12.728  1.00 90.85           O  
ATOM    183  H   ASN A  33      -3.653  -0.859  12.175  1.00 90.85           H  
ATOM    184  HA  ASN A  33      -1.216  -1.866  10.750  1.00 90.85           H  
ATOM    185  HB2 ASN A  33      -2.493  -2.754  13.362  1.00 90.85           H  
ATOM    186  HB3 ASN A  33      -1.243  -3.672  12.522  1.00 90.85           H  
ATOM    187 HD21 ASN A  33       0.382  -1.475  15.053  1.00 90.85           H  
ATOM    188 HD22 ASN A  33      -0.942  -2.655  15.166  1.00 90.85           H  
ATOM    189  N   THR A  34      -4.121  -2.734  10.083  1.00 93.68           N  
ATOM    190  CA  THR A  34      -4.988  -3.623   9.303  1.00 93.68           C  
ATOM    191  C   THR A  34      -4.930  -3.241   7.823  1.00 93.68           C  
ATOM    192  O   THR A  34      -5.230  -2.090   7.498  1.00 93.68           O  
ATOM    193  CB  THR A  34      -6.432  -3.552   9.812  1.00 93.68           C  
ATOM    194  CG2 THR A  34      -7.334  -4.589   9.143  1.00 93.68           C  
ATOM    195  OG1 THR A  34      -6.461  -3.824  11.196  1.00 93.68           O  
ATOM    196  H   THR A  34      -4.481  -1.816  10.303  1.00 93.68           H  
ATOM    197  HA  THR A  34      -4.656  -4.653   9.439  1.00 93.68           H  
ATOM    198  HB  THR A  34      -6.832  -2.553   9.638  1.00 93.68           H  
ATOM    199  HG1 THR A  34      -7.277  -3.451  11.538  1.00 93.68           H  
ATOM    200 HG21 THR A  34      -6.936  -5.590   9.309  1.00 93.68           H  
ATOM    201 HG22 THR A  34      -7.399  -4.399   8.072  1.00 93.68           H  
ATOM    202 HG23 THR A  34      -8.337  -4.527   9.566  1.00 93.68           H  
ATOM    203  N   PRO A  35      -4.579  -4.158   6.903  1.00 94.31           N  
ATOM    204  CA  PRO A  35      -4.648  -3.877   5.474  1.00 94.31           C  
ATOM    205  C   PRO A  35      -6.119  -3.816   5.038  1.00 94.31           C  
ATOM    206  O   PRO A  35      -6.899  -4.727   5.312  1.00 94.31           O  
ATOM    207  CB  PRO A  35      -3.859  -5.002   4.802  1.00 94.31           C  
ATOM    208  CG  PRO A  35      -4.033  -6.184   5.757  1.00 94.31           C  
ATOM    209  CD  PRO A  35      -4.165  -5.536   7.136  1.00 94.31           C  
ATOM    210  HA  PRO A  35      -4.163  -2.927   5.248  1.00 94.31           H  
ATOM    211  HB2 PRO A  35      -2.806  -4.726   4.758  1.00 94.31           H  
ATOM    212  HB3 PRO A  35      -4.231  -5.228   3.802  1.00 94.31           H  
ATOM    213  HG2 PRO A  35      -3.182  -6.864   5.713  1.00 94.31           H  
ATOM    214  HG3 PRO A  35      -4.954  -6.715   5.516  1.00 94.31           H  
ATOM    215  HD2 PRO A  35      -4.908  -6.075   7.724  1.00 94.31           H  
ATOM    216  HD3 PRO A  35      -3.203  -5.551   7.648  1.00 94.31           H  
ATOM    217  N   ARG A  36      -6.517  -2.721   4.385  1.00 94.41           N  
ATOM    218  CA  ARG A  36      -7.887  -2.496   3.886  1.00 94.41           C  
ATOM    219  C   ARG A  36      -8.039  -2.876   2.420  1.00 94.41           C  
ATOM    220  O   ARG A  36      -9.131  -3.239   1.997  1.00 94.41           O  
ATOM    221  CB  ARG A  36      -8.290  -1.028   4.098  1.00 94.41           C  
ATOM    222  CG  ARG A  36      -8.336  -0.614   5.574  1.00 94.41           C  
ATOM    223  CD  ARG A  36      -9.485  -1.256   6.363  1.00 94.41           C  
ATOM    224  NE  ARG A  36     -10.754  -0.527   6.177  1.00 94.41           N  
ATOM    225  CZ  ARG A  36     -11.933  -0.897   6.640  1.00 94.41           C  
ATOM    226  NH1 ARG A  36     -12.133  -2.081   7.152  1.00 94.41           N1+
ATOM    227  NH2 ARG A  36     -12.943  -0.076   6.591  1.00 94.41           N  
ATOM    228  H   ARG A  36      -5.821  -2.015   4.194  1.00 94.41           H  
ATOM    229  HA  ARG A  36      -8.581  -3.148   4.416  1.00 94.41           H  
ATOM    230  HB2 ARG A  36      -7.574  -0.389   3.581  1.00 94.41           H  
ATOM    231  HB3 ARG A  36      -9.271  -0.855   3.655  1.00 94.41           H  
ATOM    232  HG2 ARG A  36      -8.434   0.471   5.617  1.00 94.41           H  
ATOM    233  HG3 ARG A  36      -7.392  -0.875   6.053  1.00 94.41           H  
ATOM    234  HD2 ARG A  36      -9.225  -1.216   7.421  1.00 94.41           H  
ATOM    235  HD3 ARG A  36      -9.593  -2.303   6.081  1.00 94.41           H  
ATOM    236  HE  ARG A  36     -10.677   0.438   5.888  1.00 94.41           H  
ATOM    237 HH11 ARG A  36     -11.316  -2.657   7.292  1.00 94.41           H  
ATOM    238 HH12 ARG A  36     -13.014  -2.304   7.592  1.00 94.41           H  
ATOM    239 HH21 ARG A  36     -13.813  -0.325   7.040  1.00 94.41           H  
ATOM    240 HH22 ARG A  36     -12.761   0.891   6.363  1.00 94.41           H  
ATOM    241  N   GLY A  37      -6.955  -2.799   1.658  1.00 94.31           N  
ATOM    242  CA  GLY A  37      -6.914  -3.220   0.266  1.00 94.31           C  
ATOM    243  C   GLY A  37      -5.504  -3.133  -0.291  1.00 94.31           C  
ATOM    244  O   GLY A  37      -4.725  -2.276   0.131  1.00 94.31           O  
ATOM    245  H   GLY A  37      -6.100  -2.447   2.065  1.00 94.31           H  
ATOM    246  HA2 GLY A  37      -7.568  -2.588  -0.335  1.00 94.31           H  
ATOM    247  HA3 GLY A  37      -7.265  -4.250   0.192  1.00 94.31           H  
ATOM    248  N   THR A  38      -5.203  -4.006  -1.245  1.00 94.25           N  
ATOM    249  CA  THR A  38      -3.951  -4.004  -1.997  1.00 94.25           C  
ATOM    250  C   THR A  38      -4.268  -4.120  -3.473  1.00 94.25           C  
ATOM    251  O   THR A  38      -5.058  -4.973  -3.860  1.00 94.25           O  
ATOM    252  CB  THR A  38      -3.015  -5.149  -1.588  1.00 94.25           C  
ATOM    253  CG2 THR A  38      -1.699  -5.118  -2.364  1.00 94.25           C  
ATOM    254  OG1 THR A  38      -2.697  -5.067  -0.221  1.00 94.25           O  
ATOM    255  H   THR A  38      -5.904  -4.664  -1.556  1.00 94.25           H  
ATOM    256  HA  THR A  38      -3.435  -3.059  -1.823  1.00 94.25           H  
ATOM    257  HB  THR A  38      -3.510  -6.103  -1.767  1.00 94.25           H  
ATOM    258  HG1 THR A  38      -1.865  -4.595  -0.140  1.00 94.25           H  
ATOM    259 HG21 THR A  38      -0.933  -5.677  -1.827  1.00 94.25           H  
ATOM    260 HG22 THR A  38      -1.836  -5.562  -3.350  1.00 94.25           H  
ATOM    261 HG23 THR A  38      -1.349  -4.093  -2.482  1.00 94.25           H  
ATOM    262  N   GLU A  39      -3.634  -3.288  -4.287  1.00 94.85           N  
ATOM    263  CA  GLU A  39      -3.707  -3.363  -5.741  1.00 94.85           C  
ATOM    264  C   GLU A  39      -2.307  -3.289  -6.337  1.00 94.85           C  
ATOM    265  O   GLU A  39      -1.405  -2.654  -5.787  1.00 94.85           O  
ATOM    266  CB  GLU A  39      -4.567  -2.221  -6.301  1.00 94.85           C  
ATOM    267  CG  GLU A  39      -6.077  -2.454  -6.160  1.00 94.85           C  
ATOM    268  CD  GLU A  39      -6.574  -3.560  -7.102  1.00 94.85           C  
ATOM    269  OE1 GLU A  39      -7.312  -4.447  -6.629  1.00 94.85           O  
ATOM    270  OE2 GLU A  39      -6.228  -3.490  -8.316  1.00 94.85           O1-
ATOM    271  H   GLU A  39      -2.982  -2.625  -3.893  1.00 94.85           H  
ATOM    272  HA  GLU A  39      -4.147  -4.313  -6.045  1.00 94.85           H  
ATOM    273  HB2 GLU A  39      -4.293  -1.296  -5.794  1.00 94.85           H  
ATOM    274  HB3 GLU A  39      -4.335  -2.079  -7.356  1.00 94.85           H  
ATOM    275  HG2 GLU A  39      -6.589  -1.530  -6.429  1.00 94.85           H  
ATOM    276  HG3 GLU A  39      -6.322  -2.679  -5.122  1.00 94.85           H  
ATOM    277  N   MET A  40      -2.141  -3.905  -7.504  1.00 92.59           N  
ATOM    278  CA  MET A  40      -0.915  -3.780  -8.276  1.00 92.59           C  
ATOM    279  C   MET A  40      -1.021  -2.578  -9.216  1.00 92.59           C  
ATOM    280  O   MET A  40      -1.933  -2.497 -10.047  1.00 92.59           O  
ATOM    281  CB  MET A  40      -0.627  -5.094  -8.999  1.00 92.59           C  
ATOM    282  CG  MET A  40       0.819  -5.146  -9.492  1.00 92.59           C  
ATOM    283  SD  MET A  40       1.271  -6.756 -10.182  1.00 92.59           S  
ATOM    284  CE  MET A  40       0.284  -6.744 -11.704  1.00 92.59           C  
ATOM    285  H   MET A  40      -2.925  -4.390  -7.915  1.00 92.59           H  
ATOM    286  HA  MET A  40      -0.089  -3.611  -7.585  1.00 92.59           H  
ATOM    287  HB2 MET A  40      -1.318  -5.218  -9.833  1.00 92.59           H  
ATOM    288  HB3 MET A  40      -0.770  -5.919  -8.300  1.00 92.59           H  
ATOM    289  HG2 MET A  40       1.481  -4.944  -8.650  1.00 92.59           H  
ATOM    290  HG3 MET A  40       0.980  -4.376 -10.247  1.00 92.59           H  
ATOM    291  HE1 MET A  40       0.499  -5.837 -12.270  1.00 92.59           H  
ATOM    292  HE2 MET A  40       0.561  -7.604 -12.313  1.00 92.59           H  
ATOM    293  HE3 MET A  40      -0.779  -6.792 -11.466  1.00 92.59           H  
ATOM    294  N   LEU A  41      -0.095  -1.637  -9.067  1.00 92.74           N  
ATOM    295  CA  LEU A  41       0.032  -0.444  -9.896  1.00 92.74           C  
ATOM    296  C   LEU A  41       1.389  -0.443 -10.590  1.00 92.74           C  
ATOM    297  O   LEU A  41       2.362  -1.006 -10.095  1.00 92.74           O  
ATOM    298  CB  LEU A  41      -0.150   0.835  -9.064  1.00 92.74           C  
ATOM    299  CG  LEU A  41      -1.611   1.158  -8.709  1.00 92.74           C  
ATOM    300  CD1 LEU A  41      -2.164   0.284  -7.587  1.00 92.74           C  
ATOM    301  CD2 LEU A  41      -1.690   2.613  -8.269  1.00 92.74           C  
ATOM    302  H   LEU A  41       0.613  -1.784  -8.361  1.00 92.74           H  
ATOM    303  HA  LEU A  41      -0.730  -0.455 -10.675  1.00 92.74           H  
ATOM    304  HB2 LEU A  41       0.450   0.771  -8.156  1.00 92.74           H  
ATOM    305  HB3 LEU A  41       0.235   1.667  -9.653  1.00 92.74           H  
ATOM    306  HG  LEU A  41      -2.239   1.038  -9.592  1.00 92.74           H  
ATOM    307 HD11 LEU A  41      -2.381  -0.713  -7.969  1.00 92.74           H  
ATOM    308 HD12 LEU A  41      -3.101   0.699  -7.215  1.00 92.74           H  
ATOM    309 HD13 LEU A  41      -1.437   0.206  -6.779  1.00 92.74           H  
ATOM    310 HD21 LEU A  41      -1.008   2.798  -7.439  1.00 92.74           H  
ATOM    311 HD22 LEU A  41      -2.706   2.858  -7.962  1.00 92.74           H  
ATOM    312 HD23 LEU A  41      -1.440   3.246  -9.121  1.00 92.74           H  
ATOM    313  N   LYS A  42       1.460   0.219 -11.741  1.00 90.92           N  
ATOM    314  CA  LYS A  42       2.724   0.455 -12.436  1.00 90.92           C  
ATOM    315  C   LYS A  42       3.318   1.776 -11.974  1.00 90.92           C  
ATOM    316  O   LYS A  42       2.601   2.767 -11.868  1.00 90.92           O  
ATOM    317  CB  LYS A  42       2.503   0.401 -13.949  1.00 90.92           C  
ATOM    318  CG  LYS A  42       2.327  -1.059 -14.390  1.00 90.92           C  
ATOM    319  CD  LYS A  42       2.076  -1.166 -15.895  1.00 90.92           C  
ATOM    320  CE  LYS A  42       1.907  -2.646 -16.247  1.00 90.92           C  
ATOM    321  NZ  LYS A  42       1.629  -2.834 -17.690  1.00 90.92           N1+
ATOM    322  H   LYS A  42       0.649   0.742 -12.040  1.00 90.92           H  
ATOM    323  HA  LYS A  42       3.443  -0.319 -12.166  1.00 90.92           H  
ATOM    324  HB2 LYS A  42       3.370   0.830 -14.452  1.00 90.92           H  
ATOM    325  HB3 LYS A  42       1.625   0.987 -14.218  1.00 90.92           H  
ATOM    326  HG2 LYS A  42       3.230  -1.615 -14.140  1.00 90.92           H  
ATOM    327  HG3 LYS A  42       1.485  -1.502 -13.859  1.00 90.92           H  
ATOM    328  HD2 LYS A  42       1.170  -0.615 -16.146  1.00 90.92           H  
ATOM    329  HD3 LYS A  42       2.923  -0.745 -16.436  1.00 90.92           H  
ATOM    330  HE2 LYS A  42       2.810  -3.184 -15.958  1.00 90.92           H  
ATOM    331  HE3 LYS A  42       1.093  -3.057 -15.649  1.00 90.92           H  
ATOM    332  HZ1 LYS A  42       0.773  -2.360 -17.941  1.00 90.92           H  
ATOM    333  HZ2 LYS A  42       1.527  -3.821 -17.879  1.00 90.92           H  
ATOM    334  HZ3 LYS A  42       2.391  -2.469 -18.242  1.00 90.92           H  
ATOM    335  N   GLU A  43       4.619   1.790 -11.722  1.00 88.95           N  
ATOM    336  CA  GLU A  43       5.369   3.010 -11.438  1.00 88.95           C  
ATOM    337  C   GLU A  43       5.196   4.027 -12.575  1.00 88.95           C  
ATOM    338  O   GLU A  43       5.501   3.729 -13.732  1.00 88.95           O  
ATOM    339  CB  GLU A  43       6.847   2.658 -11.235  1.00 88.95           C  
ATOM    340  CG  GLU A  43       7.686   3.914 -10.989  1.00 88.95           C  
ATOM    341  CD  GLU A  43       9.155   3.571 -10.751  1.00 88.95           C  
ATOM    342  OE1 GLU A  43       9.993   3.948 -11.600  1.00 88.95           O  
ATOM    343  OE2 GLU A  43       9.462   3.005  -9.679  1.00 88.95           O1-
ATOM    344  H   GLU A  43       5.128   0.918 -11.762  1.00 88.95           H  
ATOM    345  HA  GLU A  43       4.994   3.448 -10.513  1.00 88.95           H  
ATOM    346  HB2 GLU A  43       6.936   1.992 -10.376  1.00 88.95           H  
ATOM    347  HB3 GLU A  43       7.227   2.143 -12.117  1.00 88.95           H  
ATOM    348  HG2 GLU A  43       7.281   4.450 -10.130  1.00 88.95           H  
ATOM    349  HG3 GLU A  43       7.618   4.580 -11.850  1.00 88.95           H  
ATOM    350  N   GLY A  44       4.699   5.223 -12.242  1.00 84.65           N  
ATOM    351  CA  GLY A  44       4.382   6.268 -13.219  1.00 84.65           C  
ATOM    352  C   GLY A  44       3.233   5.906 -14.169  1.00 84.65           C  
ATOM    353  O   GLY A  44       3.085   6.550 -15.205  1.00 84.65           O  
ATOM    354  H   GLY A  44       4.411   5.368 -11.285  1.00 84.65           H  
ATOM    355  HA2 GLY A  44       5.266   6.479 -13.820  1.00 84.65           H  
ATOM    356  HA3 GLY A  44       4.095   7.174 -12.685  1.00 84.65           H  
ATOM    357  N   GLY A  45       2.471   4.857 -13.850  1.00 86.39           N  
ATOM    358  CA  GLY A  45       1.261   4.465 -14.562  1.00 86.39           C  
ATOM    359  C   GLY A  45       0.019   5.186 -14.043  1.00 86.39           C  
ATOM    360  O   GLY A  45       0.108   6.209 -13.366  1.00 86.39           O  
ATOM    361  H   GLY A  45       2.660   4.382 -12.979  1.00 86.39           H  
ATOM    362  HA2 GLY A  45       1.112   3.392 -14.440  1.00 86.39           H  
ATOM    363  HA3 GLY A  45       1.362   4.683 -15.625  1.00 86.39           H  
ATOM    364  N   ASP A  46      -1.139   4.621 -14.372  1.00 85.84           N  
ATOM    365  CA  ASP A  46      -2.443   5.176 -14.019  1.00 85.84           C  
ATOM    366  C   ASP A  46      -2.768   5.065 -12.523  1.00 85.84           C  
ATOM    367  O   ASP A  46      -2.316   4.154 -11.814  1.00 85.84           O  
ATOM    368  CB  ASP A  46      -3.531   4.489 -14.855  1.00 85.84           C  
ATOM    369  CG  ASP A  46      -3.234   4.580 -16.352  1.00 85.84           C  
ATOM    370  OD1 ASP A  46      -3.591   5.609 -16.963  1.00 85.84           O  
ATOM    371  OD2 ASP A  46      -2.624   3.611 -16.868  1.00 85.84           O1-
ATOM    372  H   ASP A  46      -1.148   3.849 -15.023  1.00 85.84           H  
ATOM    373  HA  ASP A  46      -2.445   6.234 -14.281  1.00 85.84           H  
ATOM    374  HB2 ASP A  46      -3.602   3.442 -14.561  1.00 85.84           H  
ATOM    375  HB3 ASP A  46      -4.492   4.962 -14.650  1.00 85.84           H  
ATOM    376  N   ASP A  47      -3.613   5.983 -12.060  1.00 91.42           N  
ATOM    377  CA  ASP A  47      -4.171   5.960 -10.715  1.00 91.42           C  
ATOM    378  C   ASP A  47      -5.187   4.813 -10.575  1.00 91.42           C  
ATOM    379  O   ASP A  47      -5.947   4.495 -11.494  1.00 91.42           O  
ATOM    380  CB  ASP A  47      -4.817   7.309 -10.344  1.00 91.42           C  
ATOM    381  CG  ASP A  47      -4.289   8.507 -11.140  1.00 91.42           C  
ATOM    382  OD1 ASP A  47      -3.245   9.072 -10.735  1.00 91.42           O  
ATOM    383  OD2 ASP A  47      -4.948   8.845 -12.148  1.00 91.42           O1-
ATOM    384  H   ASP A  47      -3.946   6.703 -12.685  1.00 91.42           H  
ATOM    385  HA  ASP A  47      -3.347   5.787 -10.023  1.00 91.42           H  
ATOM    386  HB2 ASP A  47      -5.893   7.244 -10.504  1.00 91.42           H  
ATOM    387  HB3 ASP A  47      -4.657   7.483  -9.279  1.00 91.42           H  
ATOM    388  N   LYS A  48      -5.252   4.203  -9.391  1.00 93.52           N  
ATOM    389  CA  LYS A  48      -6.263   3.201  -9.038  1.00 93.52           C  
ATOM    390  C   LYS A  48      -6.949   3.539  -7.732  1.00 93.52           C  
ATOM    391  O   LYS A  48      -6.324   4.009  -6.788  1.00 93.52           O  
ATOM    392  CB  LYS A  48      -5.647   1.805  -8.928  1.00 93.52           C  
ATOM    393  CG  LYS A  48      -5.449   1.109 -10.282  1.00 93.52           C  
ATOM    394  CD  LYS A  48      -5.503  -0.399 -10.019  1.00 93.52           C  
ATOM    395  CE  LYS A  48      -5.385  -1.263 -11.267  1.00 93.52           C  
ATOM    396  NZ  LYS A  48      -5.859  -2.631 -10.934  1.00 93.52           N1+
ATOM    397  H   LYS A  48      -4.618   4.522  -8.673  1.00 93.52           H  
ATOM    398  HA  LYS A  48      -7.035   3.188  -9.808  1.00 93.52           H  
ATOM    399  HB2 LYS A  48      -4.697   1.859  -8.396  1.00 93.52           H  
ATOM    400  HB3 LYS A  48      -6.321   1.204  -8.317  1.00 93.52           H  
ATOM    401  HG2 LYS A  48      -6.258   1.374 -10.963  1.00 93.52           H  
ATOM    402  HG3 LYS A  48      -4.494   1.397 -10.720  1.00 93.52           H  
ATOM    403  HD2 LYS A  48      -4.702  -0.669  -9.331  1.00 93.52           H  
ATOM    404  HD3 LYS A  48      -6.453  -0.627  -9.536  1.00 93.52           H  
ATOM    405  HE2 LYS A  48      -4.339  -1.279 -11.575  1.00 93.52           H  
ATOM    406  HE3 LYS A  48      -5.985  -0.832 -12.069  1.00 93.52           H  
ATOM    407  HZ1 LYS A  48      -6.861  -2.661 -10.812  1.00 93.52           H  
ATOM    408  HZ2 LYS A  48      -5.559  -3.328 -11.600  1.00 93.52           H  
ATOM    409  HZ3 LYS A  48      -5.543  -2.913 -10.017  1.00 93.52           H  
ATOM    410  N   THR A  49      -8.229   3.209  -7.634  1.00 94.84           N  
ATOM    411  CA  THR A  49      -8.964   3.320  -6.375  1.00 94.84           C  
ATOM    412  C   THR A  49      -8.704   2.098  -5.494  1.00 94.84           C  
ATOM    413  O   THR A  49      -9.039   0.979  -5.874  1.00 94.84           O  
ATOM    414  CB  THR A  49     -10.460   3.518  -6.628  1.00 94.84           C  
ATOM    415  CG2 THR A  49     -11.207   3.888  -5.349  1.00 94.84           C  
ATOM    416  OG1 THR A  49     -10.659   4.568  -7.548  1.00 94.84           O  
ATOM    417  H   THR A  49      -8.711   2.853  -8.447  1.00 94.84           H  
ATOM    418  HA  THR A  49      -8.611   4.209  -5.852  1.00 94.84           H  
ATOM    419  HB  THR A  49     -10.884   2.604  -7.044  1.00 94.84           H  
ATOM    420  HG1 THR A  49     -10.333   5.384  -7.162  1.00 94.84           H  
ATOM    421 HG21 THR A  49     -10.770   4.783  -4.905  1.00 94.84           H  
ATOM    422 HG22 THR A  49     -11.153   3.065  -4.636  1.00 94.84           H  
ATOM    423 HG23 THR A  49     -12.254   4.079  -5.584  1.00 94.84           H  
ATOM    424  N   ILE A  50      -8.149   2.311  -4.299  1.00 94.35           N  
ATOM    425  CA  ILE A  50      -7.874   1.278  -3.292  1.00 94.35           C  
ATOM    426  C   ILE A  50      -8.546   1.695  -1.988  1.00 94.35           C  
ATOM    427  O   ILE A  50      -8.309   2.789  -1.483  1.00 94.35           O  
ATOM    428  CB  ILE A  50      -6.362   1.074  -3.060  1.00 94.35           C  
ATOM    429  CG1 ILE A  50      -5.577   0.989  -4.384  1.00 94.35           C  
ATOM    430  CG2 ILE A  50      -6.139  -0.183  -2.192  1.00 94.35           C  
ATOM    431  CD1 ILE A  50      -4.071   0.875  -4.163  1.00 94.35           C  
ATOM    432  H   ILE A  50      -7.880   3.257  -4.068  1.00 94.35           H  
ATOM    433  HA  ILE A  50      -8.295   0.330  -3.626  1.00 94.35           H  
ATOM    434  HB  ILE A  50      -5.985   1.938  -2.513  1.00 94.35           H  
ATOM    435 HG12 ILE A  50      -5.737   1.899  -4.964  1.00 94.35           H  
ATOM    436 HG13 ILE A  50      -5.934   0.143  -4.972  1.00 94.35           H  
ATOM    437 HG21 ILE A  50      -5.086  -0.280  -1.928  1.00 94.35           H  
ATOM    438 HG22 ILE A  50      -6.699  -0.118  -1.259  1.00 94.35           H  
ATOM    439 HG23 ILE A  50      -6.442  -1.074  -2.743  1.00 94.35           H  
ATOM    440 HD11 ILE A  50      -3.756   1.621  -3.432  1.00 94.35           H  
ATOM    441 HD12 ILE A  50      -3.548   1.062  -5.100  1.00 94.35           H  
ATOM    442 HD13 ILE A  50      -3.816  -0.123  -3.805  1.00 94.35           H  
ATOM    443  N   ALA A  51      -9.404   0.835  -1.438  1.00 90.60           N  
ATOM    444  CA  ALA A  51     -10.156   1.121  -0.210  1.00 90.60           C  
ATOM    445  C   ALA A  51     -10.919   2.472  -0.231  1.00 90.60           C  
ATOM    446  O   ALA A  51     -11.108   3.094   0.809  1.00 90.60           O  
ATOM    447  CB  ALA A  51      -9.221   0.948   0.999  1.00 90.60           C  
ATOM    448  H   ALA A  51      -9.538  -0.059  -1.888  1.00 90.60           H  
ATOM    449  HA  ALA A  51     -10.926   0.354  -0.126  1.00 90.60           H  
ATOM    450  HB1 ALA A  51      -8.747  -0.033   0.968  1.00 90.60           H  
ATOM    451  HB2 ALA A  51      -8.452   1.721   0.987  1.00 90.60           H  
ATOM    452  HB3 ALA A  51      -9.793   1.038   1.922  1.00 90.60           H  
ATOM    453  N   GLY A  52     -11.353   2.924  -1.415  1.00 92.38           N  
ATOM    454  CA  GLY A  52     -12.057   4.199  -1.610  1.00 92.38           C  
ATOM    455  C   GLY A  52     -11.157   5.422  -1.835  1.00 92.38           C  
ATOM    456  O   GLY A  52     -11.685   6.496  -2.101  1.00 92.38           O  
ATOM    457  H   GLY A  52     -11.130   2.380  -2.236  1.00 92.38           H  
ATOM    458  HA2 GLY A  52     -12.716   4.111  -2.473  1.00 92.38           H  
ATOM    459  HA3 GLY A  52     -12.674   4.407  -0.736  1.00 92.38           H  
ATOM    460  N   TYR A  53      -9.831   5.268  -1.788  1.00 93.55           N  
ATOM    461  CA  TYR A  53      -8.864   6.339  -2.040  1.00 93.55           C  
ATOM    462  C   TYR A  53      -8.211   6.175  -3.410  1.00 93.55           C  
ATOM    463  O   TYR A  53      -7.848   5.065  -3.797  1.00 93.55           O  
ATOM    464  CB  TYR A  53      -7.806   6.355  -0.931  1.00 93.55           C  
ATOM    465  CG  TYR A  53      -8.387   6.628   0.439  1.00 93.55           C  
ATOM    466  CD1 TYR A  53      -8.684   7.952   0.811  1.00 93.55           C  
ATOM    467  CD2 TYR A  53      -8.677   5.566   1.318  1.00 93.55           C  
ATOM    468  CE1 TYR A  53      -9.271   8.219   2.059  1.00 93.55           C  
ATOM    469  CE2 TYR A  53      -9.256   5.831   2.574  1.00 93.55           C  
ATOM    470  CZ  TYR A  53      -9.555   7.159   2.943  1.00 93.55           C  
ATOM    471  OH  TYR A  53     -10.123   7.429   4.146  1.00 93.55           O  
ATOM    472  H   TYR A  53      -9.449   4.361  -1.562  1.00 93.55           H  
ATOM    473  HA  TYR A  53      -9.374   7.302  -2.021  1.00 93.55           H  
ATOM    474  HB2 TYR A  53      -7.275   5.403  -0.920  1.00 93.55           H  
ATOM    475  HB3 TYR A  53      -7.080   7.137  -1.155  1.00 93.55           H  
ATOM    476  HD1 TYR A  53      -8.475   8.765   0.131  1.00 93.55           H  
ATOM    477  HD2 TYR A  53      -8.476   4.548   1.017  1.00 93.55           H  
ATOM    478  HE1 TYR A  53      -9.509   9.237   2.330  1.00 93.55           H  
ATOM    479  HE2 TYR A  53      -9.492   5.027   3.256  1.00 93.55           H  
ATOM    480  HH  TYR A  53     -10.274   8.372   4.239  1.00 93.55           H  
ATOM    481  N   THR A  54      -8.040   7.270  -4.146  1.00 95.23           N  
ATOM    482  CA  THR A  54      -7.289   7.260  -5.407  1.00 95.23           C  
ATOM    483  C   THR A  54      -5.801   7.222  -5.095  1.00 95.23           C  
ATOM    484  O   THR A  54      -5.263   8.165  -4.522  1.00 95.23           O  
ATOM    485  CB  THR A  54      -7.634   8.470  -6.279  1.00 95.23           C  
ATOM    486  CG2 THR A  54      -6.912   8.438  -7.624  1.00 95.23           C  
ATOM    487  OG1 THR A  54      -9.014   8.443  -6.560  1.00 95.23           O  
ATOM    488  H   THR A  54      -8.361   8.160  -3.792  1.00 95.23           H  
ATOM    489  HA  THR A  54      -7.549   6.366  -5.975  1.00 95.23           H  
ATOM    490  HB  THR A  54      -7.389   9.393  -5.753  1.00 95.23           H  
ATOM    491  HG1 THR A  54      -9.192   9.188  -7.139  1.00 95.23           H  
ATOM    492 HG21 THR A  54      -7.243   9.270  -8.246  1.00 95.23           H  
ATOM    493 HG22 THR A  54      -7.116   7.500  -8.141  1.00 95.23           H  
ATOM    494 HG23 THR A  54      -5.837   8.539  -7.473  1.00 95.23           H  
ATOM    495  N   CYS A  55      -5.155   6.122  -5.457  1.00 95.34           N  
ATOM    496  CA  CYS A  55      -3.762   5.815  -5.185  1.00 95.34           C  
ATOM    497  C   CYS A  55      -2.956   5.715  -6.479  1.00 95.34           C  
ATOM    498  O   CYS A  55      -3.469   5.277  -7.505  1.00 95.34           O  
ATOM    499  CB  CYS A  55      -3.689   4.494  -4.418  1.00 95.34           C  
ATOM    500  SG  CYS A  55      -4.532   4.460  -2.818  1.00 95.34           S  
ATOM    501  H   CYS A  55      -5.679   5.404  -5.936  1.00 95.34           H  
ATOM    502  HA  CYS A  55      -3.330   6.603  -4.569  1.00 95.34           H  
ATOM    503  HB2 CYS A  55      -2.642   4.239  -4.255  1.00 95.34           H  
ATOM    504  HB3 CYS A  55      -4.128   3.720  -5.048  1.00 95.34           H  
ATOM    505  N   ARG A  56      -1.669   6.047  -6.414  1.00 93.39           N  
ATOM    506  CA  ARG A  56      -0.714   5.916  -7.519  1.00 93.39           C  
ATOM    507  C   ARG A  56       0.633   5.401  -7.022  1.00 93.39           C  
ATOM    508  O   ARG A  56       1.004   5.634  -5.870  1.00 93.39           O  
ATOM    509  CB  ARG A  56      -0.601   7.247  -8.276  1.00 93.39           C  
ATOM    510  CG  ARG A  56      -0.011   8.360  -7.404  1.00 93.39           C  
ATOM    511  CD  ARG A  56       0.033   9.672  -8.174  1.00 93.39           C  
ATOM    512  NE  ARG A  56       0.744  10.687  -7.380  1.00 93.39           N  
ATOM    513  CZ  ARG A  56       0.805  11.973  -7.626  1.00 93.39           C  
ATOM    514  NH1 ARG A  56       0.220  12.500  -8.669  1.00 93.39           N1+
ATOM    515  NH2 ARG A  56       1.470  12.728  -6.799  1.00 93.39           N  
ATOM    516  H   ARG A  56      -1.328   6.420  -5.540  1.00 93.39           H  
ATOM    517  HA  ARG A  56      -1.104   5.191  -8.234  1.00 93.39           H  
ATOM    518  HB2 ARG A  56      -1.591   7.544  -8.621  1.00 93.39           H  
ATOM    519  HB3 ARG A  56       0.029   7.104  -9.154  1.00 93.39           H  
ATOM    520  HG2 ARG A  56       1.003   8.092  -7.106  1.00 93.39           H  
ATOM    521  HG3 ARG A  56      -0.619   8.501  -6.510  1.00 93.39           H  
ATOM    522  HD2 ARG A  56       0.550   9.515  -9.121  1.00 93.39           H  
ATOM    523  HD3 ARG A  56      -0.989   9.991  -8.379  1.00 93.39           H  
ATOM    524  HE  ARG A  56       1.227  10.383  -6.547  1.00 93.39           H  
ATOM    525 HH11 ARG A  56       0.199  13.501  -8.800  1.00 93.39           H  
ATOM    526 HH12 ARG A  56      -0.344  11.892  -9.246  1.00 93.39           H  
ATOM    527 HH21 ARG A  56       1.468  13.735  -6.877  1.00 93.39           H  
ATOM    528 HH22 ARG A  56       1.959  12.289  -6.032  1.00 93.39           H  
ATOM    529  N   ALA A  57       1.372   4.722  -7.895  1.00 93.19           N  
ATOM    530  CA  ALA A  57       2.744   4.301  -7.629  1.00 93.19           C  
ATOM    531  C   ALA A  57       3.730   5.280  -8.283  1.00 93.19           C  
ATOM    532  O   ALA A  57       3.812   5.383  -9.506  1.00 93.19           O  
ATOM    533  CB  ALA A  57       2.932   2.855  -8.100  1.00 93.19           C  
ATOM    534  H   ALA A  57       1.019   4.608  -8.835  1.00 93.19           H  
ATOM    535  HA  ALA A  57       2.929   4.311  -6.555  1.00 93.19           H  
ATOM    536  HB1 ALA A  57       3.968   2.556  -7.942  1.00 93.19           H  
ATOM    537  HB2 ALA A  57       2.280   2.193  -7.531  1.00 93.19           H  
ATOM    538  HB3 ALA A  57       2.698   2.772  -9.161  1.00 93.19           H  
ATOM    539  N   GLY A  58       4.474   6.014  -7.462  1.00 89.35           N  
ATOM    540  CA  GLY A  58       5.592   6.858  -7.870  1.00 89.35           C  
ATOM    541  C   GLY A  58       6.915   6.092  -7.941  1.00 89.35           C  
ATOM    542  O   GLY A  58       6.980   4.893  -7.666  1.00 89.35           O  
ATOM    543  H   GLY A  58       4.335   5.901  -6.468  1.00 89.35           H  
ATOM    544  HA2 GLY A  58       5.701   7.668  -7.149  1.00 89.35           H  
ATOM    545  HA3 GLY A  58       5.388   7.295  -8.847  1.00 89.35           H  
ATOM    546  N   ALA A  59       7.981   6.816  -8.289  1.00 88.21           N  
ATOM    547  CA  ALA A  59       9.320   6.261  -8.477  1.00 88.21           C  
ATOM    548  C   ALA A  59       9.836   5.486  -7.249  1.00 88.21           C  
ATOM    549  O   ALA A  59       9.735   5.963  -6.113  1.00 88.21           O  
ATOM    550  CB  ALA A  59      10.277   7.389  -8.876  1.00 88.21           C  
ATOM    551  H   ALA A  59       7.847   7.797  -8.490  1.00 88.21           H  
ATOM    552  HA  ALA A  59       9.278   5.567  -9.317  1.00 88.21           H  
ATOM    553  HB1 ALA A  59      11.265   6.971  -9.068  1.00 88.21           H  
ATOM    554  HB2 ALA A  59      10.347   8.121  -8.072  1.00 88.21           H  
ATOM    555  HB3 ALA A  59       9.920   7.873  -9.785  1.00 88.21           H  
ATOM    556  N   GLY A  60      10.414   4.306  -7.484  1.00 86.81           N  
ATOM    557  CA  GLY A  60      10.851   3.376  -6.443  1.00 86.81           C  
ATOM    558  C   GLY A  60       9.685   2.721  -5.703  1.00 86.81           C  
ATOM    559  O   GLY A  60       9.804   2.445  -4.513  1.00 86.81           O  
ATOM    560  H   GLY A  60      10.345   3.933  -8.420  1.00 86.81           H  
ATOM    561  HA2 GLY A  60      11.476   3.897  -5.718  1.00 86.81           H  
ATOM    562  HA3 GLY A  60      11.435   2.582  -6.909  1.00 86.81           H  
ATOM    563  N   CYS A  61       8.539   2.550  -6.368  1.00 89.37           N  
ATOM    564  CA  CYS A  61       7.290   2.078  -5.765  1.00 89.37           C  
ATOM    565  C   CYS A  61       6.811   2.887  -4.553  1.00 89.37           C  
ATOM    566  O   CYS A  61       6.105   2.363  -3.691  1.00 89.37           O  
ATOM    567  CB  CYS A  61       7.366   0.570  -5.490  1.00 89.37           C  
ATOM    568  SG  CYS A  61       7.445  -0.444  -6.981  1.00 89.37           S  
ATOM    569  H   CYS A  61       8.526   2.785  -7.351  1.00 89.37           H  
ATOM    570  HA  CYS A  61       6.515   2.246  -6.513  1.00 89.37           H  
ATOM    571  HB2 CYS A  61       6.479   0.264  -4.935  1.00 89.37           H  
ATOM    572  HB3 CYS A  61       8.233   0.361  -4.864  1.00 89.37           H  
ATOM    573  N   LYS A  62       7.136   4.182  -4.482  1.00 90.78           N  
ATOM    574  CA  LYS A  62       6.539   5.068  -3.477  1.00 90.78           C  
ATOM    575  C   LYS A  62       5.059   5.246  -3.772  1.00 90.78           C  
ATOM    576  O   LYS A  62       4.699   5.917  -4.732  1.00 90.78           O  
ATOM    577  CB  LYS A  62       7.241   6.426  -3.453  1.00 90.78           C  
ATOM    578  CG  LYS A  62       8.547   6.350  -2.661  1.00 90.78           C  
ATOM    579  CD  LYS A  62       9.140   7.753  -2.542  1.00 90.78           C  
ATOM    580  CE  LYS A  62      10.395   7.706  -1.673  1.00 90.78           C  
ATOM    581  NZ  LYS A  62      10.964   9.063  -1.508  1.00 90.78           N1+
ATOM    582  H   LYS A  62       7.691   4.573  -5.229  1.00 90.78           H  
ATOM    583  HA  LYS A  62       6.627   4.602  -2.495  1.00 90.78           H  
ATOM    584  HB2 LYS A  62       7.432   6.766  -4.471  1.00 90.78           H  
ATOM    585  HB3 LYS A  62       6.583   7.146  -2.967  1.00 90.78           H  
ATOM    586  HG2 LYS A  62       9.251   5.691  -3.170  1.00 90.78           H  
ATOM    587  HG3 LYS A  62       8.344   5.960  -1.664  1.00 90.78           H  
ATOM    588  HD2 LYS A  62       9.390   8.117  -3.539  1.00 90.78           H  
ATOM    589  HD3 LYS A  62       8.404   8.418  -2.090  1.00 90.78           H  
ATOM    590  HE2 LYS A  62      11.116   7.039  -2.145  1.00 90.78           H  
ATOM    591  HE3 LYS A  62      10.129   7.282  -0.704  1.00 90.78           H  
ATOM    592  HZ1 LYS A  62      11.789   9.032  -0.926  1.00 90.78           H  
ATOM    593  HZ2 LYS A  62      10.281   9.674  -1.084  1.00 90.78           H  
ATOM    594  HZ3 LYS A  62      11.212   9.440  -2.411  1.00 90.78           H  
ATOM    595  N   ALA A  63       4.203   4.657  -2.951  1.00 92.27           N  
ATOM    596  CA  ALA A  63       2.773   4.855  -3.083  1.00 92.27           C  
ATOM    597  C   ALA A  63       2.326   6.181  -2.460  1.00 92.27           C  
ATOM    598  O   ALA A  63       2.759   6.539  -1.366  1.00 92.27           O  
ATOM    599  CB  ALA A  63       2.043   3.679  -2.465  1.00 92.27           C  
ATOM    600  H   ALA A  63       4.555   4.062  -2.215  1.00 92.27           H  
ATOM    601  HA  ALA A  63       2.520   4.875  -4.143  1.00 92.27           H  
ATOM    602  HB1 ALA A  63       2.341   2.753  -2.957  1.00 92.27           H  
ATOM    603  HB2 ALA A  63       0.978   3.852  -2.616  1.00 92.27           H  
ATOM    604  HB3 ALA A  63       2.263   3.625  -1.399  1.00 92.27           H  
ATOM    605  N   GLU A  64       1.408   6.862  -3.133  1.00 93.09           N  
ATOM    606  CA  GLU A  64       0.680   8.017  -2.613  1.00 93.09           C  
ATOM    607  C   GLU A  64      -0.807   7.804  -2.883  1.00 93.09           C  
ATOM    608  O   GLU A  64      -1.163   7.325  -3.958  1.00 93.09           O  
ATOM    609  CB  GLU A  64       1.149   9.316  -3.282  1.00 93.09           C  
ATOM    610  CG  GLU A  64       2.570   9.734  -2.888  1.00 93.09           C  
ATOM    611  CD  GLU A  64       2.921  11.087  -3.523  1.00 93.09           C  
ATOM    612  OE1 GLU A  64       3.169  12.046  -2.763  1.00 93.09           O  
ATOM    613  OE2 GLU A  64       2.911  11.178  -4.780  1.00 93.09           O1-
ATOM    614  H   GLU A  64       1.118   6.513  -4.036  1.00 93.09           H  
ATOM    615  HA  GLU A  64       0.829   8.108  -1.537  1.00 93.09           H  
ATOM    616  HB2 GLU A  64       1.090   9.200  -4.364  1.00 93.09           H  
ATOM    617  HB3 GLU A  64       0.468  10.116  -2.991  1.00 93.09           H  
ATOM    618  HG2 GLU A  64       2.635   9.800  -1.802  1.00 93.09           H  
ATOM    619  HG3 GLU A  64       3.281   8.981  -3.230  1.00 93.09           H  
ATOM    620  N   CYS A  65      -1.671   8.169  -1.938  1.00 94.12           N  
ATOM    621  CA  CYS A  65      -3.109   8.241  -2.180  1.00 94.12           C  
ATOM    622  C   CYS A  65      -3.650   9.599  -1.752  1.00 94.12           C  
ATOM    623  O   CYS A  65      -3.227  10.151  -0.734  1.00 94.12           O  
ATOM    624  CB  CYS A  65      -3.899   7.121  -1.494  1.00 94.12           C  
ATOM    625  SG  CYS A  65      -3.257   5.437  -1.587  1.00 94.12           S  
ATOM    626  H   CYS A  65      -1.329   8.634  -1.109  1.00 94.12           H  
ATOM    627  HA  CYS A  65      -3.276   8.165  -3.255  1.00 94.12           H  
ATOM    628  HB2 CYS A  65      -4.906   7.122  -1.911  1.00 94.12           H  
ATOM    629  HB3 CYS A  65      -3.999   7.375  -0.439  1.00 94.12           H  
ATOM    630  N   ASP A  66      -4.595  10.116  -2.524  1.00 93.43           N  
ATOM    631  CA  ASP A  66      -5.203  11.416  -2.282  1.00 93.43           C  
ATOM    632  C   ASP A  66      -6.267  11.334  -1.176  1.00 93.43           C  
ATOM    633  O   ASP A  66      -7.000  10.347  -1.072  1.00 93.43           O  
ATOM    634  CB  ASP A  66      -5.744  11.981  -3.601  1.00 93.43           C  
ATOM    635  CG  ASP A  66      -5.520  13.489  -3.639  1.00 93.43           C  
ATOM    636  OD1 ASP A  66      -6.284  14.195  -2.946  1.00 93.43           O  
ATOM    637  OD2 ASP A  66      -4.539  13.908  -4.290  1.00 93.43           O1-
ATOM    638  H   ASP A  66      -4.906   9.593  -3.330  1.00 93.43           H  
ATOM    639  HA  ASP A  66      -4.416  12.087  -1.940  1.00 93.43           H  
ATOM    640  HB2 ASP A  66      -5.216  11.531  -4.442  1.00 93.43           H  
ATOM    641  HB3 ASP A  66      -6.803  11.747  -3.706  1.00 93.43           H  
ATOM    642  N   GLY A  67      -6.336  12.359  -0.321  1.00 90.15           N  
ATOM    643  CA  GLY A  67      -7.323  12.444   0.763  1.00 90.15           C  
ATOM    644  C   GLY A  67      -7.148  11.453   1.924  1.00 90.15           C  
ATOM    645  O   GLY A  67      -8.096  11.247   2.685  1.00 90.15           O  
ATOM    646  H   GLY A  67      -5.813  13.189  -0.560  1.00 90.15           H  
ATOM    647  HA2 GLY A  67      -8.316  12.290   0.341  1.00 90.15           H  
ATOM    648  HA3 GLY A  67      -7.286  13.450   1.181  1.00 90.15           H  
ATOM    649  N   MET A  68      -5.977  10.821   2.085  1.00 90.00           N  
ATOM    650  CA  MET A  68      -5.728   9.953   3.242  1.00 90.00           C  
ATOM    651  C   MET A  68      -5.583  10.755   4.533  1.00 90.00           C  
ATOM    652  O   MET A  68      -4.706  11.608   4.668  1.00 90.00           O  
ATOM    653  CB  MET A  68      -4.486   9.082   3.067  1.00 90.00           C  
ATOM    654  CG  MET A  68      -4.769   7.865   2.191  1.00 90.00           C  
ATOM    655  SD  MET A  68      -3.391   6.689   2.171  1.00 90.00           S  
ATOM    656  CE  MET A  68      -2.120   7.721   1.391  1.00 90.00           C  
ATOM    657  H   MET A  68      -5.236  10.995   1.421  1.00 90.00           H  
ATOM    658  HA  MET A  68      -6.586   9.290   3.358  1.00 90.00           H  
ATOM    659  HB2 MET A  68      -4.175   8.713   4.044  1.00 90.00           H  
ATOM    660  HB3 MET A  68      -3.676   9.684   2.655  1.00 90.00           H  
ATOM    661  HG2 MET A  68      -5.647   7.347   2.577  1.00 90.00           H  
ATOM    662  HG3 MET A  68      -4.996   8.202   1.179  1.00 90.00           H  
ATOM    663  HE1 MET A  68      -1.744   7.212   0.504  1.00 90.00           H  
ATOM    664  HE2 MET A  68      -2.538   8.680   1.084  1.00 90.00           H  
ATOM    665  HE3 MET A  68      -1.306   7.897   2.094  1.00 90.00           H  
ATOM    666  N   ASN A  69      -6.392  10.388   5.522  1.00 88.42           N  
ATOM    667  CA  ASN A  69      -6.361  10.961   6.861  1.00 88.42           C  
ATOM    668  C   ASN A  69      -5.878   9.893   7.854  1.00 88.42           C  
ATOM    669  O   ASN A  69      -6.216   8.724   7.674  1.00 88.42           O  
ATOM    670  CB  ASN A  69      -7.772  11.455   7.221  1.00 88.42           C  
ATOM    671  CG  ASN A  69      -8.368  12.407   6.196  1.00 88.42           C  
ATOM    672  ND2 ASN A  69      -9.675  12.503   6.140  1.00 88.42           N  
ATOM    673  OD1 ASN A  69      -7.694  13.091   5.452  1.00 88.42           O  
ATOM    674  H   ASN A  69      -7.052   9.645   5.342  1.00 88.42           H  
ATOM    675  HA  ASN A  69      -5.683  11.814   6.872  1.00 88.42           H  
ATOM    676  HB2 ASN A  69      -7.746  11.963   8.185  1.00 88.42           H  
ATOM    677  HB3 ASN A  69      -8.430  10.591   7.311  1.00 88.42           H  
ATOM    678 HD21 ASN A  69     -10.020  13.089   5.394  1.00 88.42           H  
ATOM    679 HD22 ASN A  69     -10.266  11.926   6.722  1.00 88.42           H  
ATOM    680  N   PRO A  70      -5.167  10.240   8.941  1.00 87.76           N  
ATOM    681  CA  PRO A  70      -4.866   9.281  10.003  1.00 87.76           C  
ATOM    682  C   PRO A  70      -6.151   8.603  10.528  1.00 87.76           C  
ATOM    683  O   PRO A  70      -7.160   9.290  10.700  1.00 87.76           O  
ATOM    684  CB  PRO A  70      -4.161  10.088  11.098  1.00 87.76           C  
ATOM    685  CG  PRO A  70      -3.592  11.293  10.349  1.00 87.76           C  
ATOM    686  CD  PRO A  70      -4.616  11.546   9.245  1.00 87.76           C  
ATOM    687  HA  PRO A  70      -4.176   8.543   9.595  1.00 87.76           H  
ATOM    688  HB2 PRO A  70      -4.885  10.436  11.835  1.00 87.76           H  
ATOM    689  HB3 PRO A  70      -3.375   9.507  11.582  1.00 87.76           H  
ATOM    690  HG2 PRO A  70      -2.636  11.024   9.901  1.00 87.76           H  
ATOM    691  HG3 PRO A  70      -3.479  12.160  11.000  1.00 87.76           H  
ATOM    692  HD2 PRO A  70      -4.125  11.988   8.378  1.00 87.76           H  
ATOM    693  HD3 PRO A  70      -5.408  12.199   9.611  1.00 87.76           H  
ATOM    694  N   PRO A  71      -6.147   7.282  10.793  1.00 90.06           N  
ATOM    695  CA  PRO A  71      -4.988   6.389  10.861  1.00 90.06           C  
ATOM    696  C   PRO A  71      -4.637   5.712   9.524  1.00 90.06           C  
ATOM    697  O   PRO A  71      -3.871   4.743   9.522  1.00 90.06           O  
ATOM    698  CB  PRO A  71      -5.387   5.365  11.928  1.00 90.06           C  
ATOM    699  CG  PRO A  71      -6.872   5.163  11.633  1.00 90.06           C  
ATOM    700  CD  PRO A  71      -7.336   6.568  11.244  1.00 90.06           C  
ATOM    701  HA  PRO A  71      -4.108   6.931  11.206  1.00 90.06           H  
ATOM    702  HB2 PRO A  71      -5.269   5.802  12.919  1.00 90.06           H  
ATOM    703  HB3 PRO A  71      -4.828   4.431  11.861  1.00 90.06           H  
ATOM    704  HG2 PRO A  71      -6.989   4.489  10.784  1.00 90.06           H  
ATOM    705  HG3 PRO A  71      -7.411   4.783  12.501  1.00 90.06           H  
ATOM    706  HD2 PRO A  71      -8.083   6.517  10.452  1.00 90.06           H  
ATOM    707  HD3 PRO A  71      -7.753   7.071  12.116  1.00 90.06           H  
ATOM    708  N   PHE A  72      -5.207   6.166   8.403  1.00 91.92           N  
ATOM    709  CA  PHE A  72      -4.900   5.596   7.100  1.00 91.92           C  
ATOM    710  C   PHE A  72      -3.482   5.950   6.666  1.00 91.92           C  
ATOM    711  O   PHE A  72      -3.024   7.085   6.803  1.00 91.92           O  
ATOM    712  CB  PHE A  72      -5.934   5.955   6.025  1.00 91.92           C  
ATOM    713  CG  PHE A  72      -7.313   5.399   6.313  1.00 91.92           C  
ATOM    714  CD1 PHE A  72      -7.649   4.102   5.880  1.00 91.92           C  
ATOM    715  CD2 PHE A  72      -8.254   6.157   7.036  1.00 91.92           C  
ATOM    716  CE1 PHE A  72      -8.919   3.574   6.165  1.00 91.92           C  
ATOM    717  CE2 PHE A  72      -9.514   5.618   7.339  1.00 91.92           C  
ATOM    718  CZ  PHE A  72      -9.846   4.325   6.906  1.00 91.92           C  
ATOM    719  H   PHE A  72      -5.803   6.981   8.420  1.00 91.92           H  
ATOM    720  HA  PHE A  72      -4.957   4.515   7.229  1.00 91.92           H  
ATOM    721  HB2 PHE A  72      -5.596   5.542   5.074  1.00 91.92           H  
ATOM    722  HB3 PHE A  72      -5.985   7.035   5.892  1.00 91.92           H  
ATOM    723  HD1 PHE A  72      -6.930   3.515   5.327  1.00 91.92           H  
ATOM    724  HD2 PHE A  72      -8.015   7.156   7.368  1.00 91.92           H  
ATOM    725  HE1 PHE A  72      -9.185   2.584   5.826  1.00 91.92           H  
ATOM    726  HE2 PHE A  72     -10.229   6.192   7.909  1.00 91.92           H  
ATOM    727  HZ  PHE A  72     -10.808   3.906   7.161  1.00 91.92           H  
ATOM    728  N   ARG A  73      -2.784   4.954   6.129  1.00 94.17           N  
ATOM    729  CA  ARG A  73      -1.477   5.111   5.495  1.00 94.17           C  
ATOM    730  C   ARG A  73      -1.399   4.206   4.280  1.00 94.17           C  
ATOM    731  O   ARG A  73      -2.006   3.138   4.259  1.00 94.17           O  
ATOM    732  CB  ARG A  73      -0.343   4.848   6.504  1.00 94.17           C  
ATOM    733  CG  ARG A  73      -0.298   3.394   7.001  1.00 94.17           C  
ATOM    734  CD  ARG A  73       0.793   3.173   8.050  1.00 94.17           C  
ATOM    735  NE  ARG A  73       0.820   1.764   8.491  1.00 94.17           N  
ATOM    736  CZ  ARG A  73       1.636   0.808   8.081  1.00 94.17           C  
ATOM    737  NH1 ARG A  73       2.572   1.010   7.191  1.00 94.17           N1+
ATOM    738  NH2 ARG A  73       1.506  -0.391   8.570  1.00 94.17           N  
ATOM    739  H   ARG A  73      -3.239   4.055   6.062  1.00 94.17           H  
ATOM    740  HA  ARG A  73      -1.392   6.138   5.140  1.00 94.17           H  
ATOM    741  HB2 ARG A  73       0.610   5.088   6.032  1.00 94.17           H  
ATOM    742  HB3 ARG A  73      -0.474   5.514   7.357  1.00 94.17           H  
ATOM    743  HG2 ARG A  73      -1.260   3.140   7.446  1.00 94.17           H  
ATOM    744  HG3 ARG A  73      -0.101   2.733   6.157  1.00 94.17           H  
ATOM    745  HD2 ARG A  73       1.757   3.475   7.642  1.00 94.17           H  
ATOM    746  HD3 ARG A  73       0.578   3.807   8.910  1.00 94.17           H  
ATOM    747  HE  ARG A  73       0.097   1.481   9.136  1.00 94.17           H  
ATOM    748 HH11 ARG A  73       3.153   0.243   6.882  1.00 94.17           H  
ATOM    749 HH12 ARG A  73       2.647   1.922   6.764  1.00 94.17           H  
ATOM    750 HH21 ARG A  73       2.049  -1.164   8.213  1.00 94.17           H  
ATOM    751 HH22 ARG A  73       0.779  -0.561   9.250  1.00 94.17           H  
ATOM    752  N   VAL A  74      -0.594   4.594   3.305  1.00 95.50           N  
ATOM    753  CA  VAL A  74      -0.299   3.759   2.144  1.00 95.50           C  
ATOM    754  C   VAL A  74       1.139   3.267   2.213  1.00 95.50           C  
ATOM    755  O   VAL A  74       2.029   3.974   2.686  1.00 95.50           O  
ATOM    756  CB  VAL A  74      -0.634   4.495   0.842  1.00 95.50           C  
ATOM    757  CG1 VAL A  74       0.349   5.628   0.537  1.00 95.50           C  
ATOM    758  CG2 VAL A  74      -0.692   3.518  -0.328  1.00 95.50           C  
ATOM    759  H   VAL A  74      -0.096   5.468   3.396  1.00 95.50           H  
ATOM    760  HA  VAL A  74      -0.944   2.880   2.168  1.00 95.50           H  
ATOM    761  HB  VAL A  74      -1.633   4.919   0.940  1.00 95.50           H  
ATOM    762 HG11 VAL A  74       0.392   6.336   1.364  1.00 95.50           H  
ATOM    763 HG12 VAL A  74       0.034   6.147  -0.368  1.00 95.50           H  
ATOM    764 HG13 VAL A  74       1.349   5.227   0.370  1.00 95.50           H  
ATOM    765 HG21 VAL A  74      -1.503   2.807  -0.172  1.00 95.50           H  
ATOM    766 HG22 VAL A  74       0.247   2.973  -0.425  1.00 95.50           H  
ATOM    767 HG23 VAL A  74      -0.881   4.062  -1.253  1.00 95.50           H  
ATOM    768  N   LEU A  75       1.366   2.045   1.752  1.00 94.16           N  
ATOM    769  CA  LEU A  75       2.693   1.505   1.512  1.00 94.16           C  
ATOM    770  C   LEU A  75       2.731   0.945   0.096  1.00 94.16           C  
ATOM    771  O   LEU A  75       1.843   0.186  -0.282  1.00 94.16           O  
ATOM    772  CB  LEU A  75       2.999   0.431   2.567  1.00 94.16           C  
ATOM    773  CG  LEU A  75       4.442  -0.103   2.502  1.00 94.16           C  
ATOM    774  CD1 LEU A  75       5.454   0.946   2.970  1.00 94.16           C  
ATOM    775  CD2 LEU A  75       4.564  -1.327   3.407  1.00 94.16           C  
ATOM    776  H   LEU A  75       0.579   1.508   1.417  1.00 94.16           H  
ATOM    777  HA  LEU A  75       3.427   2.307   1.586  1.00 94.16           H  
ATOM    778  HB2 LEU A  75       2.819   0.843   3.560  1.00 94.16           H  
ATOM    779  HB3 LEU A  75       2.310  -0.399   2.415  1.00 94.16           H  
ATOM    780  HG  LEU A  75       4.683  -0.405   1.483  1.00 94.16           H  
ATOM    781 HD11 LEU A  75       6.454   0.512   2.956  1.00 94.16           H  
ATOM    782 HD12 LEU A  75       5.220   1.280   3.981  1.00 94.16           H  
ATOM    783 HD13 LEU A  75       5.455   1.801   2.293  1.00 94.16           H  
ATOM    784 HD21 LEU A  75       4.323  -1.070   4.438  1.00 94.16           H  
ATOM    785 HD22 LEU A  75       5.581  -1.715   3.355  1.00 94.16           H  
ATOM    786 HD23 LEU A  75       3.891  -2.109   3.052  1.00 94.16           H  
ATOM    787  N   GLY A  76       3.748   1.316  -0.671  1.00 92.86           N  
ATOM    788  CA  GLY A  76       4.059   0.648  -1.924  1.00 92.86           C  
ATOM    789  C   GLY A  76       5.262  -0.264  -1.724  1.00 92.86           C  
ATOM    790  O   GLY A  76       6.248   0.140  -1.108  1.00 92.86           O  
ATOM    791  H   GLY A  76       4.475   1.895  -0.275  1.00 92.86           H  
ATOM    792  HA2 GLY A  76       3.211   0.058  -2.270  1.00 92.86           H  
ATOM    793  HA3 GLY A  76       4.275   1.383  -2.699  1.00 92.86           H  
ATOM    794  N   THR A  77       5.160  -1.495  -2.210  1.00 91.70           N  
ATOM    795  CA  THR A  77       6.232  -2.493  -2.170  1.00 91.70           C  
ATOM    796  C   THR A  77       6.512  -2.948  -3.602  1.00 91.70           C  
ATOM    797  O   THR A  77       5.569  -3.324  -4.303  1.00 91.70           O  
ATOM    798  CB  THR A  77       5.854  -3.687  -1.278  1.00 91.70           C  
ATOM    799  CG2 THR A  77       7.005  -4.680  -1.071  1.00 91.70           C  
ATOM    800  OG1 THR A  77       5.476  -3.207  -0.002  1.00 91.70           O  
ATOM    801  H   THR A  77       4.275  -1.785  -2.600  1.00 91.70           H  
ATOM    802  HA  THR A  77       7.127  -2.045  -1.739  1.00 91.70           H  
ATOM    803  HB  THR A  77       5.005  -4.209  -1.721  1.00 91.70           H  
ATOM    804  HG1 THR A  77       6.234  -2.723   0.334  1.00 91.70           H  
ATOM    805 HG21 THR A  77       7.343  -4.691  -0.035  1.00 91.70           H  
ATOM    806 HG22 THR A  77       7.858  -4.446  -1.708  1.00 91.70           H  
ATOM    807 HG23 THR A  77       6.661  -5.680  -1.337  1.00 91.70           H  
ATOM    808  N   PRO A  78       7.765  -2.899  -4.077  1.00 90.39           N  
ATOM    809  CA  PRO A  78       8.150  -3.498  -5.348  1.00 90.39           C  
ATOM    810  C   PRO A  78       7.657  -4.940  -5.471  1.00 90.39           C  
ATOM    811  O   PRO A  78       7.851  -5.744  -4.563  1.00 90.39           O  
ATOM    812  CB  PRO A  78       9.680  -3.414  -5.395  1.00 90.39           C  
ATOM    813  CG  PRO A  78      10.009  -2.228  -4.492  1.00 90.39           C  
ATOM    814  CD  PRO A  78       8.905  -2.264  -3.438  1.00 90.39           C  
ATOM    815  HA  PRO A  78       7.727  -2.914  -6.165  1.00 90.39           H  
ATOM    816  HB2 PRO A  78      10.118  -4.316  -4.967  1.00 90.39           H  
ATOM    817  HB3 PRO A  78      10.044  -3.262  -6.411  1.00 90.39           H  
ATOM    818  HG2 PRO A  78      11.001  -2.316  -4.050  1.00 90.39           H  
ATOM    819  HG3 PRO A  78       9.934  -1.305  -5.067  1.00 90.39           H  
ATOM    820  HD2 PRO A  78       9.208  -2.864  -2.580  1.00 90.39           H  
ATOM    821  HD3 PRO A  78       8.670  -1.250  -3.116  1.00 90.39           H  
ATOM    822  N   HIS A  79       7.055  -5.290  -6.610  1.00 87.62           N  
ATOM    823  CA  HIS A  79       6.592  -6.653  -6.886  1.00 87.62           C  
ATOM    824  C   HIS A  79       7.720  -7.680  -6.739  1.00 87.62           C  
ATOM    825  O   HIS A  79       7.496  -8.768  -6.226  1.00 87.62           O  
ATOM    826  CB  HIS A  79       5.960  -6.697  -8.286  1.00 87.62           C  
ATOM    827  CG  HIS A  79       5.311  -8.013  -8.632  1.00 87.62           C  
ATOM    828  CD2 HIS A  79       5.928  -9.181  -8.989  1.00 87.62           C  
ATOM    829  ND1 HIS A  79       3.960  -8.251  -8.684  1.00 87.62           N  
ATOM    830  CE1 HIS A  79       3.767  -9.538  -9.008  1.00 87.62           C  
ATOM    831  NE2 HIS A  79       4.939 -10.142  -9.220  1.00 87.62           N  
ATOM    832  H   HIS A  79       6.880  -4.582  -7.309  1.00 87.62           H  
ATOM    833  HA  HIS A  79       5.834  -6.930  -6.152  1.00 87.62           H  
ATOM    834  HB2 HIS A  79       5.188  -5.929  -8.341  1.00 87.62           H  
ATOM    835  HB3 HIS A  79       6.718  -6.471  -9.035  1.00 87.62           H  
ATOM    836  HD1 HIS A  79       3.239  -7.543  -8.682  1.00 87.62           H  
ATOM    837  HD2 HIS A  79       6.993  -9.344  -9.053  1.00 87.62           H  
ATOM    838  HE1 HIS A  79       2.806 -10.001  -9.180  1.00 87.62           H  
ATOM    839  N   SER A  80       8.949  -7.310  -7.107  1.00 84.21           N  
ATOM    840  CA  SER A  80      10.137  -8.150  -6.926  1.00 84.21           C  
ATOM    841  C   SER A  80      10.464  -8.474  -5.466  1.00 84.21           C  
ATOM    842  O   SER A  80      11.097  -9.488  -5.219  1.00 84.21           O  
ATOM    843  CB  SER A  80      11.349  -7.459  -7.555  1.00 84.21           C  
ATOM    844  OG  SER A  80      11.511  -6.145  -7.041  1.00 84.21           O  
ATOM    845  H   SER A  80       9.088  -6.375  -7.464  1.00 84.21           H  
ATOM    846  HA  SER A  80       9.977  -9.102  -7.434  1.00 84.21           H  
ATOM    847  HB2 SER A  80      12.247  -8.045  -7.361  1.00 84.21           H  
ATOM    848  HB3 SER A  80      11.200  -7.399  -8.633  1.00 84.21           H  
ATOM    849  HG  SER A  80      11.779  -6.207  -6.121  1.00 84.21           H  
ATOM    850  N   GLU A  81      10.072  -7.622  -4.515  1.00 79.15           N  
ATOM    851  CA  GLU A  81      10.250  -7.857  -3.072  1.00 79.15           C  
ATOM    852  C   GLU A  81       9.054  -8.593  -2.447  1.00 79.15           C  
ATOM    853  O   GLU A  81       9.054  -8.882  -1.252  1.00 79.15           O  
ATOM    854  CB  GLU A  81      10.494  -6.522  -2.344  1.00 79.15           C  
ATOM    855  CG  GLU A  81      11.798  -5.833  -2.769  1.00 79.15           C  
ATOM    856  CD  GLU A  81      12.091  -4.600  -1.898  1.00 79.15           C  
ATOM    857  OE1 GLU A  81      13.194  -4.544  -1.311  1.00 79.15           O  
ATOM    858  OE2 GLU A  81      11.227  -3.699  -1.843  1.00 79.15           O1-
ATOM    859  H   GLU A  81       9.482  -6.841  -4.768  1.00 79.15           H  
ATOM    860  HA  GLU A  81      11.117  -8.498  -2.910  1.00 79.15           H  
ATOM    861  HB2 GLU A  81       9.654  -5.852  -2.530  1.00 79.15           H  
ATOM    862  HB3 GLU A  81      10.549  -6.711  -1.272  1.00 79.15           H  
ATOM    863  HG2 GLU A  81      11.733  -5.534  -3.815  1.00 79.15           H  
ATOM    864  HG3 GLU A  81      12.615  -6.549  -2.680  1.00 79.15           H  
ATOM    865  N   TRP A  82       8.021  -8.874  -3.245  1.00 72.12           N  
ATOM    866  CA  TRP A  82       6.818  -9.591  -2.822  1.00 72.12           C  
ATOM    867  C   TRP A  82       6.801 -11.070  -3.240  1.00 72.12           C  
ATOM    868  O   TRP A  82       5.923 -11.801  -2.782  1.00 72.12           O  
ATOM    869  CB  TRP A  82       5.582  -8.826  -3.328  1.00 72.12           C  
ATOM    870  CG  TRP A  82       4.564  -8.463  -2.289  1.00 72.12           C  
ATOM    871  CD1 TRP A  82       4.829  -8.031  -1.035  1.00 72.12           C  
ATOM    872  CD2 TRP A  82       3.111  -8.443  -2.406  1.00 72.12           C  
ATOM    873  CE2 TRP A  82       2.560  -7.897  -1.211  1.00 72.12           C  
ATOM    874  CE3 TRP A  82       2.197  -8.845  -3.396  1.00 72.12           C  
ATOM    875  NE1 TRP A  82       3.650  -7.713  -0.391  1.00 72.12           N  
ATOM    876  CZ2 TRP A  82       1.185  -7.673  -1.045  1.00 72.12           C  
ATOM    877  CZ3 TRP A  82       0.815  -8.626  -3.247  1.00 72.12           C  
ATOM    878  CH2 TRP A  82       0.310  -8.029  -2.083  1.00 72.12           C  
ATOM    879  H   TRP A  82       8.086  -8.618  -4.220  1.00 72.12           H  
ATOM    880  HA  TRP A  82       6.794  -9.614  -1.733  1.00 72.12           H  
ATOM    881  HB2 TRP A  82       5.895  -7.893  -3.797  1.00 72.12           H  
ATOM    882  HB3 TRP A  82       5.096  -9.415  -4.106  1.00 72.12           H  
ATOM    883  HD1 TRP A  82       5.823  -7.920  -0.627  1.00 72.12           H  
ATOM    884  HE1 TRP A  82       3.617  -7.347   0.550  1.00 72.12           H  
ATOM    885  HE3 TRP A  82       2.578  -9.344  -4.274  1.00 72.12           H  
ATOM    886  HZ2 TRP A  82       0.807  -7.243  -0.130  1.00 72.12           H  
ATOM    887  HZ3 TRP A  82       0.134  -8.931  -4.028  1.00 72.12           H  
ATOM    888  HH2 TRP A  82      -0.756  -7.892  -1.973  1.00 72.12           H  
ATOM    889  N   CYS A  83       7.747 -11.498  -4.084  1.00 69.75           N  
ATOM    890  CA  CYS A  83       7.951 -12.883  -4.531  1.00 69.75           C  
ATOM    891  C   CYS A  83       9.002 -13.602  -3.679  1.00 69.75           C  
ATOM    892  O   CYS A  83       8.813 -14.816  -3.442  1.00 69.75           O  
ATOM    893  CB  CYS A  83       8.384 -12.878  -6.004  1.00 69.75           C  
ATOM    894  SG  CYS A  83       6.983 -12.470  -7.086  1.00 69.75           S  
ATOM    895  OXT CYS A  83      10.014 -12.941  -3.362  1.00 69.75           O1-
ATOM    896  H   CYS A  83       8.489 -10.851  -4.311  1.00 69.75           H  
ATOM    897  HA  CYS A  83       7.029 -13.453  -4.420  1.00 69.75           H  
ATOM    898  HB2 CYS A  83       9.198 -12.162  -6.124  1.00 69.75           H  
ATOM    899  HB3 CYS A  83       8.757 -13.872  -6.249  1.00 69.75           H  
ATOM    900  HG  CYS A  83       7.673 -12.298  -8.216  1.00 69.75           H  
END
