# Supplementary material for: The structural landscape and diversity of Pyricularia oryzae MAX effectors revisited
Source: PLoS Pathog. 2024 May 6;20(5):e1012176. doi: 10.1371/journal.ppat.1012176 (PMC11132498; doi:10.1371/journal.ppat.1012176)
Supplement: S1 File — (ZIP) [file ppat.1012176.s018.zip › Supplementary_Data/MAX09.pdb]

ATOM      1  N   ALA A  21      23.317   4.916   6.333  1.00 26.61           N  
ATOM      2  CA  ALA A  21      22.029   5.506   5.947  1.00 26.61           C  
ATOM      3  C   ALA A  21      20.781   5.056   6.737  1.00 26.61           C  
ATOM      4  O   ALA A  21      20.126   4.060   6.446  1.00 26.61           O  
ATOM      5  CB  ALA A  21      21.873   5.490   4.425  1.00 26.61           C  
ATOM      6  H   ALA A  21      23.942   5.567   6.786  1.00 26.61           H  
ATOM      7  HA  ALA A  21      22.129   6.567   6.176  1.00 26.61           H  
ATOM      8  HB1 ALA A  21      20.997   6.074   4.145  1.00 26.61           H  
ATOM      9  HB2 ALA A  21      22.752   5.922   3.946  1.00 26.61           H  
ATOM     10  HB3 ALA A  21      21.730   4.469   4.071  1.00 26.61           H  
ATOM     11  N   SER A  22      20.470   5.868   7.748  1.00 29.27           N  
ATOM     12  CA  SER A  22      19.241   5.904   8.539  1.00 29.27           C  
ATOM     13  C   SER A  22      17.973   6.013   7.673  1.00 29.27           C  
ATOM     14  O   SER A  22      18.017   6.628   6.607  1.00 29.27           O  
ATOM     15  CB  SER A  22      19.313   7.134   9.454  1.00 29.27           C  
ATOM     16  OG  SER A  22      20.532   7.131  10.178  1.00 29.27           O  
ATOM     17  H   SER A  22      21.106   6.627   7.948  1.00 29.27           H  
ATOM     18  HA  SER A  22      19.201   5.002   9.150  1.00 29.27           H  
ATOM     19  HB2 SER A  22      18.473   7.127  10.149  1.00 29.27           H  
ATOM     20  HB3 SER A  22      19.259   8.040   8.850  1.00 29.27           H  
ATOM     21  HG  SER A  22      20.517   7.857  10.806  1.00 29.27           H  
ATOM     22  N   PRO A  23      16.829   5.465   8.127  1.00 33.74           N  
ATOM     23  CA  PRO A  23      15.579   5.490   7.379  1.00 33.74           C  
ATOM     24  C   PRO A  23      15.028   6.916   7.331  1.00 33.74           C  
ATOM     25  O   PRO A  23      14.571   7.448   8.339  1.00 33.74           O  
ATOM     26  CB  PRO A  23      14.647   4.521   8.118  1.00 33.74           C  
ATOM     27  CG  PRO A  23      15.142   4.581   9.564  1.00 33.74           C  
ATOM     28  CD  PRO A  23      16.644   4.809   9.412  1.00 33.74           C  
ATOM     29  HA  PRO A  23      15.743   5.134   6.362  1.00 33.74           H  
ATOM     30  HB2 PRO A  23      13.599   4.812   8.036  1.00 33.74           H  
ATOM     31  HB3 PRO A  23      14.794   3.514   7.728  1.00 33.74           H  
ATOM     32  HG2 PRO A  23      14.692   5.433  10.074  1.00 33.74           H  
ATOM     33  HG3 PRO A  23      14.927   3.660  10.105  1.00 33.74           H  
ATOM     34  HD2 PRO A  23      17.007   5.424  10.236  1.00 33.74           H  
ATOM     35  HD3 PRO A  23      17.159   3.849   9.404  1.00 33.74           H  
ATOM     36  N   SER A  24      15.068   7.534   6.156  1.00 28.74           N  
ATOM     37  CA  SER A  24      14.365   8.782   5.883  1.00 28.74           C  
ATOM     38  C   SER A  24      12.864   8.500   5.918  1.00 28.74           C  
ATOM     39  O   SER A  24      12.267   8.100   4.922  1.00 28.74           O  
ATOM     40  CB  SER A  24      14.797   9.354   4.526  1.00 28.74           C  
ATOM     41  OG  SER A  24      16.206   9.304   4.396  1.00 28.74           O  
ATOM     42  H   SER A  24      15.595   7.125   5.397  1.00 28.74           H  
ATOM     43  HA  SER A  24      14.602   9.512   6.657  1.00 28.74           H  
ATOM     44  HB2 SER A  24      14.364   8.760   3.721  1.00 28.74           H  
ATOM     45  HB3 SER A  24      14.447  10.382   4.431  1.00 28.74           H  
ATOM     46  HG  SER A  24      16.600   9.896   5.040  1.00 28.74           H  
ATOM     47  N   THR A  25      12.256   8.672   7.088  1.00 34.15           N  
ATOM     48  CA  THR A  25      10.849   9.049   7.196  1.00 34.15           C  
ATOM     49  C   THR A  25      10.618  10.208   6.223  1.00 34.15           C  
ATOM     50  O   THR A  25      11.238  11.260   6.402  1.00 34.15           O  
ATOM     51  CB  THR A  25      10.531   9.526   8.633  1.00 34.15           C  
ATOM     52  CG2 THR A  25       9.984   8.392   9.495  1.00 34.15           C  
ATOM     53  OG1 THR A  25      11.686   9.996   9.304  1.00 34.15           O  
ATOM     54  H   THR A  25      12.824   8.892   7.894  1.00 34.15           H  
ATOM     55  HA  THR A  25      10.213   8.203   6.937  1.00 34.15           H  
ATOM     56  HB  THR A  25       9.784  10.320   8.597  1.00 34.15           H  
ATOM     57  HG1 THR A  25      11.397  10.523  10.052  1.00 34.15           H  
ATOM     58 HG21 THR A  25       9.764   8.762  10.497  1.00 34.15           H  
ATOM     59 HG22 THR A  25       9.063   8.009   9.055  1.00 34.15           H  
ATOM     60 HG23 THR A  25      10.717   7.588   9.557  1.00 34.15           H  
ATOM     61  N   PRO A  26       9.783  10.075   5.174  1.00 32.82           N  
ATOM     62  CA  PRO A  26       9.313  11.260   4.484  1.00 32.82           C  
ATOM     63  C   PRO A  26       8.546  12.090   5.515  1.00 32.82           C  
ATOM     64  O   PRO A  26       7.530  11.671   6.073  1.00 32.82           O  
ATOM     65  CB  PRO A  26       8.482  10.778   3.296  1.00 32.82           C  
ATOM     66  CG  PRO A  26       8.025   9.384   3.721  1.00 32.82           C  
ATOM     67  CD  PRO A  26       9.137   8.882   4.646  1.00 32.82           C  
ATOM     68  HA  PRO A  26      10.160  11.834   4.107  1.00 32.82           H  
ATOM     69  HB2 PRO A  26       7.637  11.436   3.091  1.00 32.82           H  
ATOM     70  HB3 PRO A  26       9.121  10.696   2.417  1.00 32.82           H  
ATOM     71  HG2 PRO A  26       7.097   9.466   4.287  1.00 32.82           H  
ATOM     72  HG3 PRO A  26       7.887   8.725   2.864  1.00 32.82           H  
ATOM     73  HD2 PRO A  26       8.704   8.270   5.438  1.00 32.82           H  
ATOM     74  HD3 PRO A  26       9.857   8.302   4.069  1.00 32.82           H  
ATOM     75  N   ALA A  27       9.123  13.245   5.822  1.00 35.13           N  
ATOM     76  CA  ALA A  27       8.720  14.204   6.835  1.00 35.13           C  
ATOM     77  C   ALA A  27       7.412  14.946   6.491  1.00 35.13           C  
ATOM     78  O   ALA A  27       7.294  16.141   6.740  1.00 35.13           O  
ATOM     79  CB  ALA A  27       9.919  15.143   7.043  1.00 35.13           C  
ATOM     80  H   ALA A  27      10.007  13.433   5.372  1.00 35.13           H  
ATOM     81  HA  ALA A  27       8.544  13.662   7.764  1.00 35.13           H  
ATOM     82  HB1 ALA A  27       9.706  15.832   7.861  1.00 35.13           H  
ATOM     83  HB2 ALA A  27      10.808  14.565   7.297  1.00 35.13           H  
ATOM     84  HB3 ALA A  27      10.105  15.721   6.138  1.00 35.13           H  
ATOM     85  N   SER A  28       6.415  14.264   5.924  1.00 35.14           N  
ATOM     86  CA  SER A  28       5.132  14.871   5.548  1.00 35.14           C  
ATOM     87  C   SER A  28       3.938  14.432   6.405  1.00 35.14           C  
ATOM     88  O   SER A  28       2.872  15.021   6.265  1.00 35.14           O  
ATOM     89  CB  SER A  28       4.892  14.732   4.041  1.00 35.14           C  
ATOM     90  OG  SER A  28       5.060  13.396   3.605  1.00 35.14           O  
ATOM     91  H   SER A  28       6.559  13.289   5.704  1.00 35.14           H  
ATOM     92  HA  SER A  28       5.193  15.946   5.718  1.00 35.14           H  
ATOM     93  HB2 SER A  28       3.892  15.084   3.788  1.00 35.14           H  
ATOM     94  HB3 SER A  28       5.617  15.356   3.519  1.00 35.14           H  
ATOM     95  HG  SER A  28       4.189  13.000   3.528  1.00 35.14           H  
ATOM     96  N   TYR A  29       4.087  13.509   7.367  1.00 39.55           N  
ATOM     97  CA  TYR A  29       2.950  13.084   8.209  1.00 39.55           C  
ATOM     98  C   TYR A  29       2.608  14.020   9.390  1.00 39.55           C  
ATOM     99  O   TYR A  29       1.619  13.783  10.077  1.00 39.55           O  
ATOM    100  CB  TYR A  29       3.085  11.614   8.629  1.00 39.55           C  
ATOM    101  CG  TYR A  29       4.125  11.324   9.693  1.00 39.55           C  
ATOM    102  CD1 TYR A  29       5.406  10.870   9.323  1.00 39.55           C  
ATOM    103  CD2 TYR A  29       3.796  11.472  11.055  1.00 39.55           C  
ATOM    104  CE1 TYR A  29       6.356  10.565  10.316  1.00 39.55           C  
ATOM    105  CE2 TYR A  29       4.744  11.172  12.050  1.00 39.55           C  
ATOM    106  CZ  TYR A  29       6.027  10.714  11.679  1.00 39.55           C  
ATOM    107  OH  TYR A  29       6.948  10.412  12.631  1.00 39.55           O  
ATOM    108  H   TYR A  29       4.977  13.045   7.478  1.00 39.55           H  
ATOM    109  HA  TYR A  29       2.063  13.111   7.576  1.00 39.55           H  
ATOM    110  HB2 TYR A  29       2.118  11.278   9.003  1.00 39.55           H  
ATOM    111  HB3 TYR A  29       3.300  11.014   7.744  1.00 39.55           H  
ATOM    112  HD1 TYR A  29       5.656  10.741   8.280  1.00 39.55           H  
ATOM    113  HD2 TYR A  29       2.810  11.811  11.336  1.00 39.55           H  
ATOM    114  HE1 TYR A  29       7.340  10.211  10.046  1.00 39.55           H  
ATOM    115  HE2 TYR A  29       4.484  11.290  13.092  1.00 39.55           H  
ATOM    116  HH  TYR A  29       6.598  10.566  13.512  1.00 39.55           H  
ATOM    117  N   SER A  30       3.350  15.112   9.620  1.00 40.10           N  
ATOM    118  CA  SER A  30       2.982  16.090  10.664  1.00 40.10           C  
ATOM    119  C   SER A  30       1.997  17.170  10.200  1.00 40.10           C  
ATOM    120  O   SER A  30       1.480  17.897  11.043  1.00 40.10           O  
ATOM    121  CB  SER A  30       4.214  16.732  11.305  1.00 40.10           C  
ATOM    122  OG  SER A  30       4.990  15.744  11.956  1.00 40.10           O  
ATOM    123  H   SER A  30       4.193  15.255   9.083  1.00 40.10           H  
ATOM    124  HA  SER A  30       2.474  15.558  11.469  1.00 40.10           H  
ATOM    125  HB2 SER A  30       3.894  17.470  12.040  1.00 40.10           H  
ATOM    126  HB3 SER A  30       4.811  17.229  10.540  1.00 40.10           H  
ATOM    127  HG  SER A  30       5.658  16.181  12.490  1.00 40.10           H  
ATOM    128  N   ALA A  31       1.703  17.299   8.900  1.00 35.35           N  
ATOM    129  CA  ALA A  31       0.821  18.371   8.423  1.00 35.35           C  
ATOM    130  C   ALA A  31      -0.654  17.947   8.295  1.00 35.35           C  
ATOM    131  O   ALA A  31      -1.540  18.722   8.654  1.00 35.35           O  
ATOM    132  CB  ALA A  31       1.396  18.949   7.129  1.00 35.35           C  
ATOM    133  H   ALA A  31       2.117  16.668   8.229  1.00 35.35           H  
ATOM    134  HA  ALA A  31       0.831  19.187   9.146  1.00 35.35           H  
ATOM    135  HB1 ALA A  31       0.777  19.782   6.797  1.00 35.35           H  
ATOM    136  HB2 ALA A  31       2.410  19.309   7.301  1.00 35.35           H  
ATOM    137  HB3 ALA A  31       1.410  18.184   6.352  1.00 35.35           H  
ATOM    138  N   GLU A  32      -0.961  16.725   7.845  1.00 43.54           N  
ATOM    139  CA  GLU A  32      -2.367  16.331   7.629  1.00 43.54           C  
ATOM    140  C   GLU A  32      -3.069  15.739   8.859  1.00 43.54           C  
ATOM    141  O   GLU A  32      -4.299  15.694   8.890  1.00 43.54           O  
ATOM    142  CB  GLU A  32      -2.538  15.521   6.342  1.00 43.54           C  
ATOM    143  CG  GLU A  32      -1.875  14.143   6.329  1.00 43.54           C  
ATOM    144  CD  GLU A  32      -1.953  13.586   4.900  1.00 43.54           C  
ATOM    145  OE1 GLU A  32      -0.941  13.726   4.176  1.00 43.54           O  
ATOM    146  OE2 GLU A  32      -3.051  13.130   4.505  1.00 43.54           O1-
ATOM    147  H   GLU A  32      -0.231  16.108   7.518  1.00 43.54           H  
ATOM    148  HA  GLU A  32      -2.929  17.242   7.427  1.00 43.54           H  
ATOM    149  HB2 GLU A  32      -2.125  16.113   5.525  1.00 43.54           H  
ATOM    150  HB3 GLU A  32      -3.604  15.399   6.150  1.00 43.54           H  
ATOM    151  HG2 GLU A  32      -0.834  14.236   6.640  1.00 43.54           H  
ATOM    152  HG3 GLU A  32      -2.387  13.485   7.030  1.00 43.54           H  
ATOM    153  N   ALA A  33      -2.331  15.453   9.940  1.00 38.61           N  
ATOM    154  CA  ALA A  33      -2.926  15.190  11.253  1.00 38.61           C  
ATOM    155  C   ALA A  33      -3.751  16.385  11.787  1.00 38.61           C  
ATOM    156  O   ALA A  33      -4.612  16.197  12.643  1.00 38.61           O  
ATOM    157  CB  ALA A  33      -1.812  14.782  12.227  1.00 38.61           C  
ATOM    158  H   ALA A  33      -1.324  15.493   9.864  1.00 38.61           H  
ATOM    159  HA  ALA A  33      -3.613  14.350  11.153  1.00 38.61           H  
ATOM    160  HB1 ALA A  33      -2.247  14.536  13.195  1.00 38.61           H  
ATOM    161  HB2 ALA A  33      -1.104  15.602  12.351  1.00 38.61           H  
ATOM    162  HB3 ALA A  33      -1.285  13.909  11.842  1.00 38.61           H  
ATOM    163  N   ALA A  34      -3.548  17.600  11.260  1.00 36.82           N  
ATOM    164  CA  ALA A  34      -4.279  18.795  11.684  1.00 36.82           C  
ATOM    165  C   ALA A  34      -5.423  19.228  10.741  1.00 36.82           C  
ATOM    166  O   ALA A  34      -6.236  20.064  11.126  1.00 36.82           O  
ATOM    167  CB  ALA A  34      -3.257  19.910  11.919  1.00 36.82           C  
ATOM    168  H   ALA A  34      -2.821  17.710  10.568  1.00 36.82           H  
ATOM    169  HA  ALA A  34      -4.750  18.598  12.648  1.00 36.82           H  
ATOM    170  HB1 ALA A  34      -3.763  20.797  12.301  1.00 36.82           H  
ATOM    171  HB2 ALA A  34      -2.514  19.586  12.648  1.00 36.82           H  
ATOM    172  HB3 ALA A  34      -2.757  20.161  10.983  1.00 36.82           H  
ATOM    173  N   ALA A  35      -5.552  18.664   9.533  1.00 33.21           N  
ATOM    174  CA  ALA A  35      -6.566  19.118   8.566  1.00 33.21           C  
ATOM    175  C   ALA A  35      -7.886  18.317   8.601  1.00 33.21           C  
ATOM    176  O   ALA A  35      -8.829  18.636   7.876  1.00 33.21           O  
ATOM    177  CB  ALA A  35      -5.933  19.181   7.175  1.00 33.21           C  
ATOM    178  H   ALA A  35      -4.904  17.940   9.258  1.00 33.21           H  
ATOM    179  HA  ALA A  35      -6.843  20.143   8.813  1.00 33.21           H  
ATOM    180  HB1 ALA A  35      -5.641  18.181   6.854  1.00 33.21           H  
ATOM    181  HB2 ALA A  35      -6.648  19.592   6.462  1.00 33.21           H  
ATOM    182  HB3 ALA A  35      -5.051  19.822   7.198  1.00 33.21           H  
ATOM    183  N   ALA A  36      -7.999  17.302   9.465  1.00 38.61           N  
ATOM    184  CA  ALA A  36      -9.215  16.495   9.602  1.00 38.61           C  
ATOM    185  C   ALA A  36     -10.365  17.187  10.372  1.00 38.61           C  
ATOM    186  O   ALA A  36     -11.447  16.617  10.470  1.00 38.61           O  
ATOM    187  CB  ALA A  36      -8.837  15.137  10.207  1.00 38.61           C  
ATOM    188  H   ALA A  36      -7.195  17.059  10.025  1.00 38.61           H  
ATOM    189  HA  ALA A  36      -9.599  16.304   8.600  1.00 38.61           H  
ATOM    190  HB1 ALA A  36      -8.457  15.274  11.219  1.00 38.61           H  
ATOM    191  HB2 ALA A  36      -8.069  14.658   9.599  1.00 38.61           H  
ATOM    192  HB3 ALA A  36      -9.715  14.492  10.244  1.00 38.61           H  
ATOM    193  N   ALA A  37     -10.182  18.408  10.889  1.00 37.81           N  
ATOM    194  CA  ALA A  37     -11.204  19.087  11.694  1.00 37.81           C  
ATOM    195  C   ALA A  37     -12.227  19.933  10.900  1.00 37.81           C  
ATOM    196  O   ALA A  37     -13.183  20.416  11.498  1.00 37.81           O  
ATOM    197  CB  ALA A  37     -10.498  19.903  12.784  1.00 37.81           C  
ATOM    198  H   ALA A  37      -9.272  18.840  10.806  1.00 37.81           H  
ATOM    199  HA  ALA A  37     -11.791  18.327  12.210  1.00 37.81           H  
ATOM    200  HB1 ALA A  37      -9.903  20.697  12.332  1.00 37.81           H  
ATOM    201  HB2 ALA A  37      -9.848  19.256  13.373  1.00 37.81           H  
ATOM    202  HB3 ALA A  37     -11.240  20.350  13.446  1.00 37.81           H  
ATOM    203  N   ALA A  38     -12.073  20.131   9.583  1.00 35.89           N  
ATOM    204  CA  ALA A  38     -12.850  21.159   8.867  1.00 35.89           C  
ATOM    205  C   ALA A  38     -13.863  20.662   7.816  1.00 35.89           C  
ATOM    206  O   ALA A  38     -14.569  21.481   7.236  1.00 35.89           O  
ATOM    207  CB  ALA A  38     -11.868  22.185   8.294  1.00 35.89           C  
ATOM    208  H   ALA A  38     -11.268  19.727   9.127  1.00 35.89           H  
ATOM    209  HA  ALA A  38     -13.458  21.710   9.584  1.00 35.89           H  
ATOM    210  HB1 ALA A  38     -11.238  22.580   9.091  1.00 35.89           H  
ATOM    211  HB2 ALA A  38     -12.418  23.011   7.843  1.00 35.89           H  
ATOM    212  HB3 ALA A  38     -11.241  21.718   7.535  1.00 35.89           H  
ATOM    213  N   LEU A  39     -13.992  19.356   7.558  1.00 42.74           N  
ATOM    214  CA  LEU A  39     -14.904  18.857   6.517  1.00 42.74           C  
ATOM    215  C   LEU A  39     -16.000  17.954   7.079  1.00 42.74           C  
ATOM    216  O   LEU A  39     -15.964  16.754   6.848  1.00 42.74           O  
ATOM    217  CB  LEU A  39     -14.112  18.200   5.371  1.00 42.74           C  
ATOM    218  CG  LEU A  39     -13.236  19.161   4.549  1.00 42.74           C  
ATOM    219  CD1 LEU A  39     -12.464  18.344   3.512  1.00 42.74           C  
ATOM    220  CD2 LEU A  39     -14.048  20.224   3.803  1.00 42.74           C  
ATOM    221  H   LEU A  39     -13.443  18.696   8.089  1.00 42.74           H  
ATOM    222  HA  LEU A  39     -15.451  19.688   6.073  1.00 42.74           H  
ATOM    223  HB2 LEU A  39     -13.482  17.418   5.794  1.00 42.74           H  
ATOM    224  HB3 LEU A  39     -14.819  17.727   4.690  1.00 42.74           H  
ATOM    225  HG  LEU A  39     -12.517  19.656   5.203  1.00 42.74           H  
ATOM    226 HD11 LEU A  39     -11.809  19.003   2.943  1.00 42.74           H  
ATOM    227 HD12 LEU A  39     -13.156  17.849   2.832  1.00 42.74           H  
ATOM    228 HD13 LEU A  39     -11.849  17.599   4.017  1.00 42.74           H  
ATOM    229 HD21 LEU A  39     -13.389  20.809   3.162  1.00 42.74           H  
ATOM    230 HD22 LEU A  39     -14.510  20.908   4.514  1.00 42.74           H  
ATOM    231 HD23 LEU A  39     -14.820  19.753   3.193  1.00 42.74           H  
ATOM    232  N   GLY A  40     -16.971  18.578   7.755  1.00 36.85           N  
ATOM    233  CA  GLY A  40     -18.390  18.191   7.808  1.00 36.85           C  
ATOM    234  C   GLY A  40     -18.769  16.769   8.273  1.00 36.85           C  
ATOM    235  O   GLY A  40     -17.969  15.839   8.295  1.00 36.85           O  
ATOM    236  H   GLY A  40     -16.774  19.543   7.981  1.00 36.85           H  
ATOM    237  HA2 GLY A  40     -18.884  18.900   8.472  1.00 36.85           H  
ATOM    238  HA3 GLY A  40     -18.819  18.329   6.816  1.00 36.85           H  
ATOM    239  N   PRO A  41     -20.040  16.537   8.634  1.00 40.70           N  
ATOM    240  CA  PRO A  41     -20.490  15.223   9.062  1.00 40.70           C  
ATOM    241  C   PRO A  41     -20.780  14.330   7.843  1.00 40.70           C  
ATOM    242  O   PRO A  41     -21.927  14.029   7.533  1.00 40.70           O  
ATOM    243  CB  PRO A  41     -21.692  15.502   9.967  1.00 40.70           C  
ATOM    244  CG  PRO A  41     -22.322  16.732   9.311  1.00 40.70           C  
ATOM    245  CD  PRO A  41     -21.132  17.496   8.724  1.00 40.70           C  
ATOM    246  HA  PRO A  41     -19.719  14.739   9.662  1.00 40.70           H  
ATOM    247  HB2 PRO A  41     -21.341  15.765  10.965  1.00 40.70           H  
ATOM    248  HB3 PRO A  41     -22.386  14.663  10.021  1.00 40.70           H  
ATOM    249  HG2 PRO A  41     -22.985  16.417   8.505  1.00 40.70           H  
ATOM    250  HG3 PRO A  41     -22.869  17.336  10.035  1.00 40.70           H  
ATOM    251  HD2 PRO A  41     -20.855  18.303   9.402  1.00 40.70           H  
ATOM    252  HD3 PRO A  41     -21.385  17.897   7.743  1.00 40.70           H  
ATOM    253  N   LEU A  42     -19.729  13.838   7.179  1.00 34.21           N  
ATOM    254  CA  LEU A  42     -19.762  12.514   6.536  1.00 34.21           C  
ATOM    255  C   LEU A  42     -19.375  11.448   7.576  1.00 34.21           C  
ATOM    256  O   LEU A  42     -18.489  10.619   7.377  1.00 34.21           O  
ATOM    257  CB  LEU A  42     -18.902  12.475   5.257  1.00 34.21           C  
ATOM    258  CG  LEU A  42     -19.507  13.197   4.039  1.00 34.21           C  
ATOM    259  CD1 LEU A  42     -18.512  13.128   2.878  1.00 34.21           C  
ATOM    260  CD2 LEU A  42     -20.818  12.562   3.559  1.00 34.21           C  
ATOM    261  H   LEU A  42     -18.825  14.222   7.415  1.00 34.21           H  
ATOM    262  HA  LEU A  42     -20.790  12.282   6.259  1.00 34.21           H  
ATOM    263  HB2 LEU A  42     -17.927  12.907   5.483  1.00 34.21           H  
ATOM    264  HB3 LEU A  42     -18.743  11.435   4.973  1.00 34.21           H  
ATOM    265  HG  LEU A  42     -19.686  14.244   4.286  1.00 34.21           H  
ATOM    266 HD11 LEU A  42     -18.911  13.670   2.021  1.00 34.21           H  
ATOM    267 HD12 LEU A  42     -17.574  13.598   3.175  1.00 34.21           H  
ATOM    268 HD13 LEU A  42     -18.327  12.091   2.597  1.00 34.21           H  
ATOM    269 HD21 LEU A  42     -21.600  12.712   4.303  1.00 34.21           H  
ATOM    270 HD22 LEU A  42     -21.142  13.046   2.637  1.00 34.21           H  
ATOM    271 HD23 LEU A  42     -20.679  11.497   3.375  1.00 34.21           H  
ATOM    272  N   THR A  43     -20.031  11.476   8.733  1.00 44.34           N  
ATOM    273  CA  THR A  43     -19.819  10.533   9.833  1.00 44.34           C  
ATOM    274  C   THR A  43     -20.583   9.239   9.573  1.00 44.34           C  
ATOM    275  O   THR A  43     -21.619   8.973  10.178  1.00 44.34           O  
ATOM    276  CB  THR A  43     -20.222  11.157  11.181  1.00 44.34           C  
ATOM    277  CG2 THR A  43     -19.182  12.163  11.664  1.00 44.34           C  
ATOM    278  OG1 THR A  43     -21.443  11.852  11.059  1.00 44.34           O  
ATOM    279  H   THR A  43     -20.769  12.154   8.860  1.00 44.34           H  
ATOM    280  HA  THR A  43     -18.760  10.283   9.892  1.00 44.34           H  
ATOM    281  HB  THR A  43     -20.317  10.374  11.933  1.00 44.34           H  
ATOM    282  HG1 THR A  43     -21.747  12.068  11.944  1.00 44.34           H  
ATOM    283 HG21 THR A  43     -18.224  11.663  11.808  1.00 44.34           H  
ATOM    284 HG22 THR A  43     -19.057  12.962  10.933  1.00 44.34           H  
ATOM    285 HG23 THR A  43     -19.495  12.593  12.616  1.00 44.34           H  
ATOM    286  N   ARG A  44     -20.092   8.388   8.662  1.00 34.80           N  
ATOM    287  CA  ARG A  44     -20.589   7.002   8.594  1.00 34.80           C  
ATOM    288  C   ARG A  44     -19.623   5.985   7.991  1.00 34.80           C  
ATOM    289  O   ARG A  44     -20.071   5.209   7.172  1.00 34.80           O  
ATOM    290  CB  ARG A  44     -21.997   6.939   7.940  1.00 34.80           C  
ATOM    291  CG  ARG A  44     -22.827   5.790   8.549  1.00 34.80           C  
ATOM    292  CD  ARG A  44     -24.182   5.648   7.847  1.00 34.80           C  
ATOM    293  NE  ARG A  44     -25.070   4.704   8.558  1.00 34.80           N  
ATOM    294  CZ  ARG A  44     -26.210   4.212   8.104  1.00 34.80           C  
ATOM    295  NH1 ARG A  44     -26.646   4.475   6.904  1.00 34.80           N1+
ATOM    296  NH2 ARG A  44     -26.948   3.442   8.854  1.00 34.80           N  
ATOM    297  H   ARG A  44     -19.329   8.707   8.082  1.00 34.80           H  
ATOM    298  HA  ARG A  44     -20.712   6.684   9.629  1.00 34.80           H  
ATOM    299  HB2 ARG A  44     -21.915   6.825   6.859  1.00 34.80           H  
ATOM    300  HB3 ARG A  44     -22.541   7.867   8.117  1.00 34.80           H  
ATOM    301  HG2 ARG A  44     -22.993   6.005   9.604  1.00 34.80           H  
ATOM    302  HG3 ARG A  44     -22.287   4.847   8.465  1.00 34.80           H  
ATOM    303  HD2 ARG A  44     -24.660   6.627   7.812  1.00 34.80           H  
ATOM    304  HD3 ARG A  44     -24.005   5.308   6.827  1.00 34.80           H  
ATOM    305  HE  ARG A  44     -24.814   4.472   9.507  1.00 34.80           H  
ATOM    306 HH11 ARG A  44     -26.103   5.091   6.315  1.00 34.80           H  
ATOM    307 HH12 ARG A  44     -27.534   4.119   6.579  1.00 34.80           H  
ATOM    308 HH21 ARG A  44     -27.829   3.094   8.505  1.00 34.80           H  
ATOM    309 HH22 ARG A  44     -26.673   3.241   9.805  1.00 34.80           H  
ATOM    310  N   ILE A  45     -18.347   5.961   8.395  1.00 37.05           N  
ATOM    311  CA  ILE A  45     -17.627   4.740   8.835  1.00 37.05           C  
ATOM    312  C   ILE A  45     -16.459   5.196   9.734  1.00 37.05           C  
ATOM    313  O   ILE A  45     -15.296   5.013   9.402  1.00 37.05           O  
ATOM    314  CB  ILE A  45     -17.130   3.733   7.735  1.00 37.05           C  
ATOM    315  CG1 ILE A  45     -18.121   3.374   6.605  1.00 37.05           C  
ATOM    316  CG2 ILE A  45     -16.781   2.421   8.474  1.00 37.05           C  
ATOM    317  CD1 ILE A  45     -17.734   2.267   5.621  1.00 37.05           C  
ATOM    318  H   ILE A  45     -18.026   6.810   8.838  1.00 37.05           H  
ATOM    319  HA  ILE A  45     -18.317   4.191   9.476  1.00 37.05           H  
ATOM    320  HB  ILE A  45     -16.232   4.126   7.259  1.00 37.05           H  
ATOM    321 HG12 ILE A  45     -19.065   3.061   7.052  1.00 37.05           H  
ATOM    322 HG13 ILE A  45     -18.254   4.266   5.993  1.00 37.05           H  
ATOM    323 HG21 ILE A  45     -15.996   2.584   9.213  1.00 37.05           H  
ATOM    324 HG22 ILE A  45     -17.664   2.027   8.978  1.00 37.05           H  
ATOM    325 HG23 ILE A  45     -16.420   1.656   7.786  1.00 37.05           H  
ATOM    326 HD11 ILE A  45     -18.427   2.279   4.780  1.00 37.05           H  
ATOM    327 HD12 ILE A  45     -17.797   1.288   6.095  1.00 37.05           H  
ATOM    328 HD13 ILE A  45     -16.723   2.435   5.250  1.00 37.05           H  
ATOM    329  N   ASP A  46     -16.768   5.825  10.870  1.00 40.70           N  
ATOM    330  CA  ASP A  46     -15.802   6.054  11.959  1.00 40.70           C  
ATOM    331  C   ASP A  46     -15.885   4.894  12.962  1.00 40.70           C  
ATOM    332  O   ASP A  46     -16.014   5.062  14.170  1.00 40.70           O  
ATOM    333  CB  ASP A  46     -15.997   7.435  12.604  1.00 40.70           C  
ATOM    334  CG  ASP A  46     -14.712   7.877  13.319  1.00 40.70           C  
ATOM    335  OD1 ASP A  46     -14.604   7.678  14.546  1.00 40.70           O  
ATOM    336  OD2 ASP A  46     -13.832   8.381  12.589  1.00 40.70           O1-
ATOM    337  H   ASP A  46     -17.735   6.020  11.086  1.00 40.70           H  
ATOM    338  HA  ASP A  46     -14.793   6.045  11.546  1.00 40.70           H  
ATOM    339  HB2 ASP A  46     -16.223   8.162  11.823  1.00 40.70           H  
ATOM    340  HB3 ASP A  46     -16.840   7.418  13.294  1.00 40.70           H  
ATOM    341  N   LYS A  47     -15.909   3.652  12.461  1.00 41.69           N  
ATOM    342  CA  LYS A  47     -15.460   2.570  13.334  1.00 41.69           C  
ATOM    343  C   LYS A  47     -13.950   2.748  13.346  1.00 41.69           C  
ATOM    344  O   LYS A  47     -13.412   2.777  12.240  1.00 41.69           O  
ATOM    345  CB  LYS A  47     -15.945   1.200  12.845  1.00 41.69           C  
ATOM    346  CG  LYS A  47     -16.038   0.206  14.019  1.00 41.69           C  
ATOM    347  CD  LYS A  47     -17.266  -0.698  13.862  1.00 41.69           C  
ATOM    348  CE  LYS A  47     -17.392  -1.660  15.050  1.00 41.69           C  
ATOM    349  NZ  LYS A  47     -17.394  -3.078  14.614  1.00 41.69           N1+
ATOM    350  H   LYS A  47     -15.706   3.572  11.475  1.00 41.69           H  
ATOM    351  HA  LYS A  47     -15.865   2.759  14.328  1.00 41.69           H  
ATOM    352  HB2 LYS A  47     -16.936   1.338  12.414  1.00 41.69           H  
ATOM    353  HB3 LYS A  47     -15.290   0.810  12.066  1.00 41.69           H  
ATOM    354  HG2 LYS A  47     -15.123  -0.384  14.078  1.00 41.69           H  
ATOM    355  HG3 LYS A  47     -16.155   0.741  14.961  1.00 41.69           H  
ATOM    356  HD2 LYS A  47     -18.156  -0.069  13.841  1.00 41.69           H  
ATOM    357  HD3 LYS A  47     -17.215  -1.232  12.913  1.00 41.69           H  
ATOM    358  HE2 LYS A  47     -18.317  -1.428  15.579  1.00 41.69           H  
ATOM    359  HE3 LYS A  47     -16.567  -1.475  15.739  1.00 41.69           H  
ATOM    360  HZ1 LYS A  47     -18.163  -3.247  13.981  1.00 41.69           H  
ATOM    361  HZ2 LYS A  47     -16.532  -3.292  14.133  1.00 41.69           H  
ATOM    362  HZ3 LYS A  47     -17.485  -3.694  15.409  1.00 41.69           H  
ATOM    363  N   PRO A  48     -13.290   2.910  14.507  1.00 45.16           N  
ATOM    364  CA  PRO A  48     -11.843   3.029  14.557  1.00 45.16           C  
ATOM    365  C   PRO A  48     -11.287   1.828  13.803  1.00 45.16           C  
ATOM    366  O   PRO A  48     -11.391   0.690  14.267  1.00 45.16           O  
ATOM    367  CB  PRO A  48     -11.480   3.031  16.051  1.00 45.16           C  
ATOM    368  CG  PRO A  48     -12.677   2.396  16.738  1.00 45.16           C  
ATOM    369  CD  PRO A  48     -13.834   2.838  15.853  1.00 45.16           C  
ATOM    370  HA  PRO A  48     -11.514   3.956  14.088  1.00 45.16           H  
ATOM    371  HB2 PRO A  48     -11.371   4.059  16.397  1.00 45.16           H  
ATOM    372  HB3 PRO A  48     -10.581   2.453  16.265  1.00 45.16           H  
ATOM    373  HG2 PRO A  48     -12.792   2.751  17.762  1.00 45.16           H  
ATOM    374  HG3 PRO A  48     -12.586   1.310  16.712  1.00 45.16           H  
ATOM    375  HD2 PRO A  48     -14.175   3.828  16.153  1.00 45.16           H  
ATOM    376  HD3 PRO A  48     -14.648   2.117  15.935  1.00 45.16           H  
ATOM    377  N   PHE A  49     -10.851   2.046  12.566  1.00 50.51           N  
ATOM    378  CA  PHE A  49     -10.226   1.007  11.784  1.00 50.51           C  
ATOM    379  C   PHE A  49      -8.903   0.791  12.490  1.00 50.51           C  
ATOM    380  O   PHE A  49      -8.006   1.618  12.404  1.00 50.51           O  
ATOM    381  CB  PHE A  49     -10.092   1.438  10.324  1.00 50.51           C  
ATOM    382  CG  PHE A  49     -11.402   1.433   9.559  1.00 50.51           C  
ATOM    383  CD1 PHE A  49     -11.939   0.216   9.108  1.00 50.51           C  
ATOM    384  CD2 PHE A  49     -12.050   2.639   9.233  1.00 50.51           C  
ATOM    385  CE1 PHE A  49     -13.039   0.211   8.233  1.00 50.51           C  
ATOM    386  CE2 PHE A  49     -13.164   2.631   8.376  1.00 50.51           C  
ATOM    387  CZ  PHE A  49     -13.630   1.418   7.842  1.00 50.51           C  
ATOM    388  H   PHE A  49     -10.902   2.979  12.182  1.00 50.51           H  
ATOM    389  HA  PHE A  49     -10.812   0.089  11.829  1.00 50.51           H  
ATOM    390  HB2 PHE A  49      -9.408   0.750   9.827  1.00 50.51           H  
ATOM    391  HB3 PHE A  49      -9.641   2.429  10.276  1.00 50.51           H  
ATOM    392  HD1 PHE A  49     -11.455  -0.712   9.373  1.00 50.51           H  
ATOM    393  HD2 PHE A  49     -11.671   3.577   9.611  1.00 50.51           H  
ATOM    394  HE1 PHE A  49     -13.399  -0.720   7.821  1.00 50.51           H  
ATOM    395  HE2 PHE A  49     -13.632   3.564   8.101  1.00 50.51           H  
ATOM    396  HZ  PHE A  49     -14.424   1.416   7.110  1.00 50.51           H  
ATOM    397  N   THR A  50      -8.852  -0.257  13.306  1.00 58.11           N  
ATOM    398  CA  THR A  50      -7.704  -0.525  14.169  1.00 58.11           C  
ATOM    399  C   THR A  50      -6.488  -0.938  13.362  1.00 58.11           C  
ATOM    400  O   THR A  50      -5.369  -0.776  13.836  1.00 58.11           O  
ATOM    401  CB  THR A  50      -8.037  -1.606  15.208  1.00 58.11           C  
ATOM    402  CG2 THR A  50      -8.927  -1.043  16.316  1.00 58.11           C  
ATOM    403  OG1 THR A  50      -8.738  -2.696  14.629  1.00 58.11           O  
ATOM    404  H   THR A  50      -9.675  -0.830  13.424  1.00 58.11           H  
ATOM    405  HA  THR A  50      -7.427   0.391  14.690  1.00 58.11           H  
ATOM    406  HB  THR A  50      -7.115  -1.970  15.661  1.00 58.11           H  
ATOM    407  HG1 THR A  50      -8.103  -3.188  14.103  1.00 58.11           H  
ATOM    408 HG21 THR A  50      -9.875  -0.703  15.900  1.00 58.11           H  
ATOM    409 HG22 THR A  50      -8.425  -0.203  16.796  1.00 58.11           H  
ATOM    410 HG23 THR A  50      -9.111  -1.819  17.059  1.00 58.11           H  
ATOM    411  N   GLU A  51      -6.725  -1.492  12.171  1.00 64.10           N  
ATOM    412  CA  GLU A  51      -5.699  -2.010  11.281  1.00 64.10           C  
ATOM    413  C   GLU A  51      -6.045  -1.793   9.799  1.00 64.10           C  
ATOM    414  O   GLU A  51      -7.111  -2.182   9.324  1.00 64.10           O  
ATOM    415  CB  GLU A  51      -5.328  -3.476  11.581  1.00 64.10           C  
ATOM    416  CG  GLU A  51      -6.404  -4.260  12.339  1.00 64.10           C  
ATOM    417  CD  GLU A  51      -6.179  -5.774  12.405  1.00 64.10           C  
ATOM    418  OE1 GLU A  51      -6.865  -6.361  13.274  1.00 64.10           O  
ATOM    419  OE2 GLU A  51      -5.430  -6.352  11.573  1.00 64.10           O1-
ATOM    420  H   GLU A  51      -7.680  -1.565  11.851  1.00 64.10           H  
ATOM    421  HA  GLU A  51      -4.791  -1.443  11.485  1.00 64.10           H  
ATOM    422  HB2 GLU A  51      -5.102  -3.975  10.639  1.00 64.10           H  
ATOM    423  HB3 GLU A  51      -4.421  -3.489  12.186  1.00 64.10           H  
ATOM    424  HG2 GLU A  51      -6.438  -3.880  13.360  1.00 64.10           H  
ATOM    425  HG3 GLU A  51      -7.385  -4.063  11.908  1.00 64.10           H  
ATOM    426  N   CYS A  52      -5.115  -1.221   9.041  1.00 63.83           N  
ATOM    427  CA  CYS A  52      -5.033  -1.361   7.595  1.00 63.83           C  
ATOM    428  C   CYS A  52      -4.293  -2.657   7.241  1.00 63.83           C  
ATOM    429  O   CYS A  52      -3.117  -2.826   7.537  1.00 63.83           O  
ATOM    430  CB  CYS A  52      -4.317  -0.141   7.005  1.00 63.83           C  
ATOM    431  SG  CYS A  52      -5.076   1.449   7.405  1.00 63.83           S  
ATOM    432  H   CYS A  52      -4.279  -0.924   9.523  1.00 63.83           H  
ATOM    433  HA  CYS A  52      -6.038  -1.406   7.177  1.00 63.83           H  
ATOM    434  HB2 CYS A  52      -4.280  -0.245   5.921  1.00 63.83           H  
ATOM    435  HB3 CYS A  52      -3.293  -0.119   7.379  1.00 63.83           H  
ATOM    436  N   ARG A  53      -4.937  -3.581   6.539  1.00 65.68           N  
ATOM    437  CA  ARG A  53      -4.285  -4.786   6.022  1.00 65.68           C  
ATOM    438  C   ARG A  53      -3.884  -4.562   4.573  1.00 65.68           C  
ATOM    439  O   ARG A  53      -4.743  -4.459   3.698  1.00 65.68           O  
ATOM    440  CB  ARG A  53      -5.218  -5.971   6.244  1.00 65.68           C  
ATOM    441  CG  ARG A  53      -4.647  -7.286   5.719  1.00 65.68           C  
ATOM    442  CD  ARG A  53      -5.628  -8.413   6.048  1.00 65.68           C  
ATOM    443  NE  ARG A  53      -5.469  -9.534   5.110  1.00 65.68           N  
ATOM    444  CZ  ARG A  53      -6.009 -10.728   5.215  1.00 65.68           C  
ATOM    445  NH1 ARG A  53      -6.773 -11.059   6.221  1.00 65.68           N1+
ATOM    446  NH2 ARG A  53      -5.782 -11.617   4.291  1.00 65.68           N  
ATOM    447  H   ARG A  53      -5.882  -3.381   6.245  1.00 65.68           H  
ATOM    448  HA  ARG A  53      -3.374  -4.986   6.586  1.00 65.68           H  
ATOM    449  HB2 ARG A  53      -5.369  -6.072   7.319  1.00 65.68           H  
ATOM    450  HB3 ARG A  53      -6.172  -5.772   5.756  1.00 65.68           H  
ATOM    451  HG2 ARG A  53      -4.524  -7.213   4.638  1.00 65.68           H  
ATOM    452  HG3 ARG A  53      -3.681  -7.490   6.181  1.00 65.68           H  
ATOM    453  HD2 ARG A  53      -5.451  -8.739   7.073  1.00 65.68           H  
ATOM    454  HD3 ARG A  53      -6.648  -8.038   5.967  1.00 65.68           H  
ATOM    455  HE  ARG A  53      -4.881  -9.372   4.305  1.00 65.68           H  
ATOM    456 HH11 ARG A  53      -6.902 -10.382   6.960  1.00 65.68           H  
ATOM    457 HH12 ARG A  53      -7.132 -11.999   6.306  1.00 65.68           H  
ATOM    458 HH21 ARG A  53      -6.183 -12.542   4.348  1.00 65.68           H  
ATOM    459 HH22 ARG A  53      -5.203 -11.365   3.503  1.00 65.68           H  
ATOM    460  N   ILE A  54      -2.581  -4.519   4.324  1.00 67.58           N  
ATOM    461  CA  ILE A  54      -2.019  -4.526   2.975  1.00 67.58           C  
ATOM    462  C   ILE A  54      -1.746  -5.980   2.611  1.00 67.58           C  
ATOM    463  O   ILE A  54      -1.019  -6.680   3.308  1.00 67.58           O  
ATOM    464  CB  ILE A  54      -0.749  -3.657   2.870  1.00 67.58           C  
ATOM    465  CG1 ILE A  54      -1.037  -2.202   3.301  1.00 67.58           C  
ATOM    466  CG2 ILE A  54      -0.223  -3.698   1.418  1.00 67.58           C  
ATOM    467  CD1 ILE A  54       0.230  -1.342   3.313  1.00 67.58           C  
ATOM    468  H   ILE A  54      -1.948  -4.689   5.092  1.00 67.58           H  
ATOM    469  HA  ILE A  54      -2.750  -4.121   2.275  1.00 67.58           H  
ATOM    470  HB  ILE A  54       0.012  -4.073   3.530  1.00 67.58           H  
ATOM    471 HG12 ILE A  54      -1.455  -2.186   4.307  1.00 67.58           H  
ATOM    472 HG13 ILE A  54      -1.761  -1.756   2.618  1.00 67.58           H  
ATOM    473 HG21 ILE A  54      -0.045  -4.724   1.095  1.00 67.58           H  
ATOM    474 HG22 ILE A  54      -0.942  -3.236   0.741  1.00 67.58           H  
ATOM    475 HG23 ILE A  54       0.734  -3.183   1.335  1.00 67.58           H  
ATOM    476 HD11 ILE A  54       0.646  -1.258   2.309  1.00 67.58           H  
ATOM    477 HD12 ILE A  54       0.973  -1.791   3.971  1.00 67.58           H  
ATOM    478 HD13 ILE A  54      -0.003  -0.330   3.647  1.00 67.58           H  
ATOM    479  N   THR A  55      -2.337  -6.446   1.524  1.00 68.00           N  
ATOM    480  CA  THR A  55      -2.050  -7.750   0.938  1.00 68.00           C  
ATOM    481  C   THR A  55      -1.384  -7.516  -0.407  1.00 68.00           C  
ATOM    482  O   THR A  55      -1.922  -6.837  -1.273  1.00 68.00           O  
ATOM    483  CB  THR A  55      -3.324  -8.598   0.841  1.00 68.00           C  
ATOM    484  CG2 THR A  55      -3.054  -9.998   0.294  1.00 68.00           C  
ATOM    485  OG1 THR A  55      -3.914  -8.692   2.128  1.00 68.00           O  
ATOM    486  H   THR A  55      -2.889  -5.808   0.968  1.00 68.00           H  
ATOM    487  HA  THR A  55      -1.346  -8.296   1.566  1.00 68.00           H  
ATOM    488  HB  THR A  55      -4.050  -8.099   0.199  1.00 68.00           H  
ATOM    489  HG1 THR A  55      -4.064  -7.773   2.358  1.00 68.00           H  
ATOM    490 HG21 THR A  55      -2.082 -10.361   0.627  1.00 68.00           H  
ATOM    491 HG22 THR A  55      -3.837 -10.682   0.621  1.00 68.00           H  
ATOM    492 HG23 THR A  55      -3.058  -9.962  -0.795  1.00 68.00           H  
ATOM    493  N   TYR A  56      -0.184  -8.044  -0.574  1.00 65.82           N  
ATOM    494  CA  TYR A  56       0.529  -8.025  -1.837  1.00 65.82           C  
ATOM    495  C   TYR A  56       0.558  -9.433  -2.410  1.00 65.82           C  
ATOM    496  O   TYR A  56       0.991 -10.375  -1.747  1.00 65.82           O  
ATOM    497  CB  TYR A  56       1.932  -7.477  -1.625  1.00 65.82           C  
ATOM    498  CG  TYR A  56       2.796  -7.695  -2.839  1.00 65.82           C  
ATOM    499  CD1 TYR A  56       3.696  -8.771  -2.862  1.00 65.82           C  
ATOM    500  CD2 TYR A  56       2.606  -6.910  -3.987  1.00 65.82           C  
ATOM    501  CE1 TYR A  56       4.443  -9.023  -4.022  1.00 65.82           C  
ATOM    502  CE2 TYR A  56       3.390  -7.127  -5.130  1.00 65.82           C  
ATOM    503  CZ  TYR A  56       4.318  -8.178  -5.148  1.00 65.82           C  
ATOM    504  OH  TYR A  56       5.058  -8.375  -6.264  1.00 65.82           O  
ATOM    505  H   TYR A  56       0.229  -8.575   0.179  1.00 65.82           H  
ATOM    506  HA  TYR A  56       0.027  -7.376  -2.555  1.00 65.82           H  
ATOM    507  HB2 TYR A  56       1.869  -6.410  -1.411  1.00 65.82           H  
ATOM    508  HB3 TYR A  56       2.383  -7.982  -0.771  1.00 65.82           H  
ATOM    509  HD1 TYR A  56       3.797  -9.415  -2.001  1.00 65.82           H  
ATOM    510  HD2 TYR A  56       1.847  -6.141  -4.006  1.00 65.82           H  
ATOM    511  HE1 TYR A  56       5.122  -9.862  -4.035  1.00 65.82           H  
ATOM    512  HE2 TYR A  56       3.278  -6.508  -6.008  1.00 65.82           H  
ATOM    513  HH  TYR A  56       5.671  -9.112  -6.223  1.00 65.82           H  
ATOM    514  N   THR A  57       0.117  -9.576  -3.651  1.00 65.71           N  
ATOM    515  CA  THR A  57       0.146 -10.841  -4.378  1.00 65.71           C  
ATOM    516  C   THR A  57       1.011 -10.659  -5.615  1.00 65.71           C  
ATOM    517  O   THR A  57       0.587 -10.027  -6.579  1.00 65.71           O  
ATOM    518  CB  THR A  57      -1.277 -11.298  -4.733  1.00 65.71           C  
ATOM    519  CG2 THR A  57      -1.300 -12.741  -5.227  1.00 65.71           C  
ATOM    520  OG1 THR A  57      -2.101 -11.231  -3.588  1.00 65.71           O  
ATOM    521  H   THR A  57      -0.210  -8.757  -4.144  1.00 65.71           H  
ATOM    522  HA  THR A  57       0.594 -11.622  -3.764  1.00 65.71           H  
ATOM    523  HB  THR A  57      -1.697 -10.646  -5.500  1.00 65.71           H  
ATOM    524  HG1 THR A  57      -2.168 -10.300  -3.365  1.00 65.71           H  
ATOM    525 HG21 THR A  57      -0.872 -13.403  -4.474  1.00 65.71           H  
ATOM    526 HG22 THR A  57      -0.728 -12.828  -6.151  1.00 65.71           H  
ATOM    527 HG23 THR A  57      -2.329 -13.039  -5.427  1.00 65.71           H  
ATOM    528  N   ALA A  58       2.230 -11.199  -5.594  1.00 62.73           N  
ATOM    529  CA  ALA A  58       3.022 -11.315  -6.816  1.00 62.73           C  
ATOM    530  C   ALA A  58       2.370 -12.355  -7.743  1.00 62.73           C  
ATOM    531  O   ALA A  58       1.863 -13.360  -7.233  1.00 62.73           O  
ATOM    532  CB  ALA A  58       4.456 -11.743  -6.487  1.00 62.73           C  
ATOM    533  H   ALA A  58       2.530 -11.709  -4.775  1.00 62.73           H  
ATOM    534  HA  ALA A  58       3.049 -10.343  -7.308  1.00 62.73           H  
ATOM    535  HB1 ALA A  58       4.899 -11.090  -5.735  1.00 62.73           H  
ATOM    536  HB2 ALA A  58       4.448 -12.770  -6.121  1.00 62.73           H  
ATOM    537  HB3 ALA A  58       5.071 -11.697  -7.385  1.00 62.73           H  
ATOM    538  N   PRO A  59       2.456 -12.204  -9.078  1.00 59.52           N  
ATOM    539  CA  PRO A  59       1.857 -13.144 -10.031  1.00 59.52           C  
ATOM    540  C   PRO A  59       2.334 -14.594  -9.844  1.00 59.52           C  
ATOM    541  O   PRO A  59       1.609 -15.524 -10.177  1.00 59.52           O  
ATOM    542  CB  PRO A  59       2.224 -12.595 -11.419  1.00 59.52           C  
ATOM    543  CG  PRO A  59       3.452 -11.718 -11.173  1.00 59.52           C  
ATOM    544  CD  PRO A  59       3.185 -11.160  -9.781  1.00 59.52           C  
ATOM    545  HA  PRO A  59       0.773 -13.134  -9.920  1.00 59.52           H  
ATOM    546  HB2 PRO A  59       1.407 -11.973 -11.785  1.00 59.52           H  
ATOM    547  HB3 PRO A  59       2.435 -13.389 -12.136  1.00 59.52           H  
ATOM    548  HG2 PRO A  59       4.350 -12.336 -11.156  1.00 59.52           H  
ATOM    549  HG3 PRO A  59       3.543 -10.925 -11.915  1.00 59.52           H  
ATOM    550  HD2 PRO A  59       4.131 -10.914  -9.298  1.00 59.52           H  
ATOM    551  HD3 PRO A  59       2.561 -10.270  -9.862  1.00 59.52           H  
ATOM    552  N   ASN A  60       3.524 -14.799  -9.266  1.00 57.72           N  
ATOM    553  CA  ASN A  60       4.143 -16.117  -9.102  1.00 57.72           C  
ATOM    554  C   ASN A  60       4.412 -16.525  -7.642  1.00 57.72           C  
ATOM    555  O   ASN A  60       5.137 -17.496  -7.413  1.00 57.72           O  
ATOM    556  CB  ASN A  60       5.410 -16.157  -9.975  1.00 57.72           C  
ATOM    557  CG  ASN A  60       5.059 -16.184 -11.449  1.00 57.72           C  
ATOM    558  ND2 ASN A  60       5.461 -15.196 -12.216  1.00 57.72           N  
ATOM    559  OD1 ASN A  60       4.416 -17.098 -11.927  1.00 57.72           O  
ATOM    560  H   ASN A  60       4.061 -13.980  -9.020  1.00 57.72           H  
ATOM    561  HA  ASN A  60       3.464 -16.878  -9.485  1.00 57.72           H  
ATOM    562  HB2 ASN A  60       6.054 -15.306  -9.752  1.00 57.72           H  
ATOM    563  HB3 ASN A  60       5.969 -17.070  -9.775  1.00 57.72           H  
ATOM    564 HD21 ASN A  60       6.021 -14.433 -11.862  1.00 57.72           H  
ATOM    565 HD22 ASN A  60       5.199 -15.257 -13.189  1.00 57.72           H  
ATOM    566  N   LYS A  61       3.896 -15.806  -6.630  1.00 58.75           N  
ATOM    567  CA  LYS A  61       4.224 -16.106  -5.219  1.00 58.75           C  
ATOM    568  C   LYS A  61       3.035 -16.045  -4.275  1.00 58.75           C  
ATOM    569  O   LYS A  61       1.991 -15.477  -4.570  1.00 58.75           O  
ATOM    570  CB  LYS A  61       5.383 -15.236  -4.702  1.00 58.75           C  
ATOM    571  CG  LYS A  61       6.642 -15.420  -5.553  1.00 58.75           C  
ATOM    572  CD  LYS A  61       7.860 -14.807  -4.878  1.00 58.75           C  
ATOM    573  CE  LYS A  61       9.057 -15.061  -5.790  1.00 58.75           C  
ATOM    574  NZ  LYS A  61      10.296 -14.633  -5.131  1.00 58.75           N1+
ATOM    575  H   LYS A  61       3.215 -15.088  -6.836  1.00 58.75           H  
ATOM    576  HA  LYS A  61       4.560 -17.142  -5.173  1.00 58.75           H  
ATOM    577  HB2 LYS A  61       5.093 -14.186  -4.672  1.00 58.75           H  
ATOM    578  HB3 LYS A  61       5.617 -15.538  -3.680  1.00 58.75           H  
ATOM    579  HG2 LYS A  61       6.830 -16.485  -5.689  1.00 58.75           H  
ATOM    580  HG3 LYS A  61       6.500 -14.951  -6.527  1.00 58.75           H  
ATOM    581  HD2 LYS A  61       8.020 -15.281  -3.910  1.00 58.75           H  
ATOM    582  HD3 LYS A  61       7.705 -13.736  -4.744  1.00 58.75           H  
ATOM    583  HE2 LYS A  61       8.924 -14.469  -6.695  1.00 58.75           H  
ATOM    584  HE3 LYS A  61       9.108 -16.114  -6.068  1.00 58.75           H  
ATOM    585  HZ1 LYS A  61      10.996 -14.453  -5.836  1.00 58.75           H  
ATOM    586  HZ2 LYS A  61      10.621 -15.229  -4.383  1.00 58.75           H  
ATOM    587  HZ3 LYS A  61      10.130 -13.680  -4.840  1.00 58.75           H  
ATOM    588  N   LYS A  62       3.232 -16.658  -3.102  1.00 63.40           N  
ATOM    589  CA  LYS A  62       2.273 -16.631  -1.994  1.00 63.40           C  
ATOM    590  C   LYS A  62       1.942 -15.173  -1.636  1.00 63.40           C  
ATOM    591  O   LYS A  62       2.866 -14.358  -1.583  1.00 63.40           O  
ATOM    592  CB  LYS A  62       2.834 -17.369  -0.767  1.00 63.40           C  
ATOM    593  CG  LYS A  62       2.998 -18.881  -1.001  1.00 63.40           C  
ATOM    594  CD  LYS A  62       3.661 -19.547   0.216  1.00 63.40           C  
ATOM    595  CE  LYS A  62       3.914 -21.048   0.004  1.00 63.40           C  
ATOM    596  NZ  LYS A  62       2.676 -21.859   0.126  1.00 63.40           N1+
ATOM    597  H   LYS A  62       4.150 -17.047  -2.940  1.00 63.40           H  
ATOM    598  HA  LYS A  62       1.363 -17.122  -2.338  1.00 63.40           H  
ATOM    599  HB2 LYS A  62       2.155 -17.219   0.073  1.00 63.40           H  
ATOM    600  HB3 LYS A  62       3.797 -16.932  -0.503  1.00 63.40           H  
ATOM    601  HG2 LYS A  62       3.625 -19.051  -1.876  1.00 63.40           H  
ATOM    602  HG3 LYS A  62       2.019 -19.326  -1.176  1.00 63.40           H  
ATOM    603  HD2 LYS A  62       4.624 -19.066   0.384  1.00 63.40           H  
ATOM    604  HD3 LYS A  62       3.051 -19.391   1.105  1.00 63.40           H  
ATOM    605  HE2 LYS A  62       4.371 -21.193  -0.975  1.00 63.40           H  
ATOM    606  HE3 LYS A  62       4.636 -21.377   0.752  1.00 63.40           H  
ATOM    607  HZ1 LYS A  62       2.880 -22.838  -0.012  1.00 63.40           H  
ATOM    608  HZ2 LYS A  62       2.264 -21.747   1.042  1.00 63.40           H  
ATOM    609  HZ3 LYS A  62       1.999 -21.579  -0.569  1.00 63.40           H  
ATOM    610  N   PRO A  63       0.665 -14.854  -1.364  1.00 61.45           N  
ATOM    611  CA  PRO A  63       0.274 -13.517  -0.950  1.00 61.45           C  
ATOM    612  C   PRO A  63       0.984 -13.157   0.358  1.00 61.45           C  
ATOM    613  O   PRO A  63       0.878 -13.874   1.355  1.00 61.45           O  
ATOM    614  CB  PRO A  63      -1.252 -13.551  -0.814  1.00 61.45           C  
ATOM    615  CG  PRO A  63      -1.556 -15.023  -0.540  1.00 61.45           C  
ATOM    616  CD  PRO A  63      -0.479 -15.752  -1.338  1.00 61.45           C  
ATOM    617  HA  PRO A  63       0.548 -12.801  -1.725  1.00 61.45           H  
ATOM    618  HB2 PRO A  63      -1.610 -12.905  -0.012  1.00 61.45           H  
ATOM    619  HB3 PRO A  63      -1.704 -13.260  -1.762  1.00 61.45           H  
ATOM    620  HG2 PRO A  63      -1.429 -15.231   0.522  1.00 61.45           H  
ATOM    621  HG3 PRO A  63      -2.558 -15.297  -0.869  1.00 61.45           H  
ATOM    622  HD2 PRO A  63      -0.826 -15.921  -2.357  1.00 61.45           H  
ATOM    623  HD3 PRO A  63      -0.241 -16.698  -0.852  1.00 61.45           H  
ATOM    624  N   VAL A  64       1.721 -12.052   0.344  1.00 64.02           N  
ATOM    625  CA  VAL A  64       2.350 -11.465   1.524  1.00 64.02           C  
ATOM    626  C   VAL A  64       1.331 -10.523   2.149  1.00 64.02           C  
ATOM    627  O   VAL A  64       0.908  -9.548   1.532  1.00 64.02           O  
ATOM    628  CB  VAL A  64       3.664 -10.745   1.169  1.00 64.02           C  
ATOM    629  CG1 VAL A  64       4.319 -10.155   2.422  1.00 64.02           C  
ATOM    630  CG2 VAL A  64       4.670 -11.709   0.525  1.00 64.02           C  
ATOM    631  H   VAL A  64       1.718 -11.502  -0.504  1.00 64.02           H  
ATOM    632  HA  VAL A  64       2.585 -12.255   2.237  1.00 64.02           H  
ATOM    633  HB  VAL A  64       3.459  -9.938   0.466  1.00 64.02           H  
ATOM    634 HG11 VAL A  64       3.675  -9.388   2.853  1.00 64.02           H  
ATOM    635 HG12 VAL A  64       5.267  -9.687   2.159  1.00 64.02           H  
ATOM    636 HG13 VAL A  64       4.497 -10.933   3.164  1.00 64.02           H  
ATOM    637 HG21 VAL A  64       4.886 -12.535   1.203  1.00 64.02           H  
ATOM    638 HG22 VAL A  64       5.594 -11.178   0.298  1.00 64.02           H  
ATOM    639 HG23 VAL A  64       4.267 -12.107  -0.407  1.00 64.02           H  
ATOM    640  N   VAL A  65       0.896 -10.840   3.364  1.00 60.83           N  
ATOM    641  CA  VAL A  65      -0.086 -10.042   4.101  1.00 60.83           C  
ATOM    642  C   VAL A  65       0.626  -9.312   5.229  1.00 60.83           C  
ATOM    643  O   VAL A  65       1.158  -9.946   6.138  1.00 60.83           O  
ATOM    644  CB  VAL A  65      -1.235 -10.916   4.633  1.00 60.83           C  
ATOM    645  CG1 VAL A  65      -2.274 -10.054   5.356  1.00 60.83           C  
ATOM    646  CG2 VAL A  65      -1.958 -11.661   3.502  1.00 60.83           C  
ATOM    647  H   VAL A  65       1.302 -11.638   3.831  1.00 60.83           H  
ATOM    648  HA  VAL A  65      -0.524  -9.293   3.442  1.00 60.83           H  
ATOM    649  HB  VAL A  65      -0.842 -11.655   5.331  1.00 60.83           H  
ATOM    650 HG11 VAL A  65      -1.823  -9.566   6.220  1.00 60.83           H  
ATOM    651 HG12 VAL A  65      -3.076 -10.691   5.729  1.00 60.83           H  
ATOM    652 HG13 VAL A  65      -2.663  -9.295   4.677  1.00 60.83           H  
ATOM    653 HG21 VAL A  65      -2.348 -10.940   2.783  1.00 60.83           H  
ATOM    654 HG22 VAL A  65      -2.777 -12.254   3.909  1.00 60.83           H  
ATOM    655 HG23 VAL A  65      -1.268 -12.335   2.994  1.00 60.83           H  
ATOM    656  N   ASN A  66       0.581  -7.984   5.201  1.00 63.73           N  
ATOM    657  CA  ASN A  66       1.080  -7.129   6.266  1.00 63.73           C  
ATOM    658  C   ASN A  66      -0.088  -6.395   6.931  1.00 63.73           C  
ATOM    659  O   ASN A  66      -0.889  -5.724   6.279  1.00 63.73           O  
ATOM    660  CB  ASN A  66       2.149  -6.166   5.725  1.00 63.73           C  
ATOM    661  CG  ASN A  66       3.502  -6.836   5.538  1.00 63.73           C  
ATOM    662  ND2 ASN A  66       4.565  -6.216   5.998  1.00 63.73           N  
ATOM    663  OD1 ASN A  66       3.637  -7.906   4.980  1.00 63.73           O  
ATOM    664  H   ASN A  66       0.111  -7.536   4.427  1.00 63.73           H  
ATOM    665  HA  ASN A  66       1.555  -7.746   7.028  1.00 63.73           H  
ATOM    666  HB2 ASN A  66       1.828  -5.746   4.772  1.00 63.73           H  
ATOM    667  HB3 ASN A  66       2.265  -5.344   6.432  1.00 63.73           H  
ATOM    668 HD21 ASN A  66       4.490  -5.325   6.468  1.00 63.73           H  
ATOM    669 HD22 ASN A  66       5.454  -6.663   5.828  1.00 63.73           H  
ATOM    670  N   HIS A  67      -0.153  -6.501   8.254  1.00 56.52           N  
ATOM    671  CA  HIS A  67      -1.090  -5.756   9.084  1.00 56.52           C  
ATOM    672  C   HIS A  67      -0.410  -4.468   9.549  1.00 56.52           C  
ATOM    673  O   HIS A  67       0.572  -4.501  10.287  1.00 56.52           O  
ATOM    674  CB  HIS A  67      -1.545  -6.633  10.257  1.00 56.52           C  
ATOM    675  CG  HIS A  67      -2.297  -7.863   9.820  1.00 56.52           C  
ATOM    676  CD2 HIS A  67      -1.762  -9.041   9.361  1.00 56.52           C  
ATOM    677  ND1 HIS A  67      -3.664  -8.012   9.847  1.00 56.52           N  
ATOM    678  CE1 HIS A  67      -3.939  -9.251   9.409  1.00 56.52           C  
ATOM    679  NE2 HIS A  67      -2.818  -9.913   9.076  1.00 56.52           N  
ATOM    680  H   HIS A  67       0.550  -7.046   8.733  1.00 56.52           H  
ATOM    681  HA  HIS A  67      -1.976  -5.491   8.506  1.00 56.52           H  
ATOM    682  HB2 HIS A  67      -2.196  -6.042  10.902  1.00 56.52           H  
ATOM    683  HB3 HIS A  67      -0.680  -6.936  10.846  1.00 56.52           H  
ATOM    684  HD1 HIS A  67      -4.300  -7.407  10.345  1.00 56.52           H  
ATOM    685  HD2 HIS A  67      -0.711  -9.257   9.235  1.00 56.52           H  
ATOM    686  HE1 HIS A  67      -4.924  -9.693   9.414  1.00 56.52           H  
ATOM    687  N   LEU A  68      -0.915  -3.331   9.094  1.00 58.74           N  
ATOM    688  CA  LEU A  68      -0.625  -2.017   9.648  1.00 58.74           C  
ATOM    689  C   LEU A  68      -1.739  -1.675  10.620  1.00 58.74           C  
ATOM    690  O   LEU A  68      -2.884  -1.951  10.317  1.00 58.74           O  
ATOM    691  CB  LEU A  68      -0.569  -0.992   8.511  1.00 58.74           C  
ATOM    692  CG  LEU A  68       0.675  -1.155   7.642  1.00 58.74           C  
ATOM    693  CD1 LEU A  68       0.516  -0.267   6.421  1.00 58.74           C  
ATOM    694  CD2 LEU A  68       1.898  -0.739   8.459  1.00 58.74           C  
ATOM    695  H   LEU A  68      -1.729  -3.380   8.498  1.00 58.74           H  
ATOM    696  HA  LEU A  68       0.318  -2.029  10.195  1.00 58.74           H  
ATOM    697  HB2 LEU A  68      -0.597   0.016   8.926  1.00 58.74           H  
ATOM    698  HB3 LEU A  68      -1.453  -1.103   7.883  1.00 58.74           H  
ATOM    699  HG  LEU A  68       0.781  -2.187   7.306  1.00 58.74           H  
ATOM    700 HD11 LEU A  68       1.385  -0.342   5.768  1.00 58.74           H  
ATOM    701 HD12 LEU A  68      -0.386  -0.556   5.882  1.00 58.74           H  
ATOM    702 HD13 LEU A  68       0.425   0.771   6.743  1.00 58.74           H  
ATOM    703 HD21 LEU A  68       1.657   0.095   9.117  1.00 58.74           H  
ATOM    704 HD22 LEU A  68       2.241  -1.581   9.061  1.00 58.74           H  
ATOM    705 HD23 LEU A  68       2.711  -0.419   7.806  1.00 58.74           H  
ATOM    706  N   GLY A  69      -1.432  -1.086  11.769  1.00 55.54           N  
ATOM    707  CA  GLY A  69      -2.457  -0.615  12.702  1.00 55.54           C  
ATOM    708  C   GLY A  69      -3.158   0.637  12.162  1.00 55.54           C  
ATOM    709  O   GLY A  69      -3.978   0.608  11.250  1.00 55.54           O  
ATOM    710  H   GLY A  69      -0.460  -0.918  11.987  1.00 55.54           H  
ATOM    711  HA2 GLY A  69      -1.998  -0.385  13.663  1.00 55.54           H  
ATOM    712  HA3 GLY A  69      -3.193  -1.401  12.869  1.00 55.54           H  
ATOM    713  N   TYR A  70      -2.752   1.784  12.680  1.00 53.47           N  
ATOM    714  CA  TYR A  70      -3.224   3.086  12.233  1.00 53.47           C  
ATOM    715  C   TYR A  70      -2.175   3.755  11.359  1.00 53.47           C  
ATOM    716  O   TYR A  70      -1.113   4.104  11.866  1.00 53.47           O  
ATOM    717  CB  TYR A  70      -3.506   3.932  13.473  1.00 53.47           C  
ATOM    718  CG  TYR A  70      -4.942   3.860  13.910  1.00 53.47           C  
ATOM    719  CD1 TYR A  70      -5.821   4.853  13.447  1.00 53.47           C  
ATOM    720  CD2 TYR A  70      -5.391   2.841  14.773  1.00 53.47           C  
ATOM    721  CE1 TYR A  70      -7.155   4.859  13.872  1.00 53.47           C  
ATOM    722  CE2 TYR A  70      -6.725   2.857  15.218  1.00 53.47           C  
ATOM    723  CZ  TYR A  70      -7.597   3.865  14.762  1.00 53.47           C  
ATOM    724  OH  TYR A  70      -8.866   3.927  15.212  1.00 53.47           O  
ATOM    725  H   TYR A  70      -2.047   1.773  13.403  1.00 53.47           H  
ATOM    726  HA  TYR A  70      -4.147   2.993  11.661  1.00 53.47           H  
ATOM    727  HB2 TYR A  70      -2.853   3.644  14.297  1.00 53.47           H  
ATOM    728  HB3 TYR A  70      -3.281   4.975  13.250  1.00 53.47           H  
ATOM    729  HD1 TYR A  70      -5.470   5.621  12.774  1.00 53.47           H  
ATOM    730  HD2 TYR A  70      -4.711   2.072  15.108  1.00 53.47           H  
ATOM    731  HE1 TYR A  70      -7.828   5.630  13.527  1.00 53.47           H  
ATOM    732  HE2 TYR A  70      -7.084   2.123  15.925  1.00 53.47           H  
ATOM    733  HH  TYR A  70      -9.288   4.728  14.892  1.00 53.47           H  
ATOM    734  N   GLY A  71      -2.460   3.951  10.071  1.00 54.23           N  
ATOM    735  CA  GLY A  71      -1.700   4.905   9.257  1.00 54.23           C  
ATOM    736  C   GLY A  71      -0.181   4.686   9.232  1.00 54.23           C  
ATOM    737  O   GLY A  71       0.588   5.629   9.393  1.00 54.23           O  
ATOM    738  H   GLY A  71      -3.335   3.603   9.705  1.00 54.23           H  
ATOM    739  HA2 GLY A  71      -2.081   4.836   8.238  1.00 54.23           H  
ATOM    740  HA3 GLY A  71      -1.885   5.916   9.619  1.00 54.23           H  
ATOM    741  N   GLY A  72       0.257   3.430   9.138  1.00 57.92           N  
ATOM    742  CA  GLY A  72       1.663   3.075   9.292  1.00 57.92           C  
ATOM    743  C   GLY A  72       2.436   2.981   7.979  1.00 57.92           C  
ATOM    744  O   GLY A  72       1.893   2.823   6.887  1.00 57.92           O  
ATOM    745  H   GLY A  72      -0.426   2.707   8.963  1.00 57.92           H  
ATOM    746  HA2 GLY A  72       2.150   3.818   9.922  1.00 57.92           H  
ATOM    747  HA3 GLY A  72       1.736   2.122   9.816  1.00 57.92           H  
ATOM    748  N   THR A  73       3.757   2.998   8.113  1.00 59.14           N  
ATOM    749  CA  THR A  73       4.667   2.605   7.038  1.00 59.14           C  
ATOM    750  C   THR A  73       4.943   1.106   7.148  1.00 59.14           C  
ATOM    751  O   THR A  73       5.584   0.667   8.103  1.00 59.14           O  
ATOM    752  CB  THR A  73       5.957   3.423   7.130  1.00 59.14           C  
ATOM    753  CG2 THR A  73       6.887   3.120   5.969  1.00 59.14           C  
ATOM    754  OG1 THR A  73       5.675   4.800   7.071  1.00 59.14           O  
ATOM    755  H   THR A  73       4.140   3.110   9.041  1.00 59.14           H  
ATOM    756  HA  THR A  73       4.213   2.805   6.068  1.00 59.14           H  
ATOM    757  HB  THR A  73       6.465   3.209   8.070  1.00 59.14           H  
ATOM    758  HG1 THR A  73       4.844   4.967   7.521  1.00 59.14           H  
ATOM    759 HG21 THR A  73       6.324   3.160   5.036  1.00 59.14           H  
ATOM    760 HG22 THR A  73       7.314   2.125   6.093  1.00 59.14           H  
ATOM    761 HG23 THR A  73       7.692   3.854   5.944  1.00 59.14           H  
ATOM    762  N   ALA A  74       4.468   0.307   6.193  1.00 61.30           N  
ATOM    763  CA  ALA A  74       4.819  -1.104   6.083  1.00 61.30           C  
ATOM    764  C   ALA A  74       5.997  -1.251   5.133  1.00 61.30           C  
ATOM    765  O   ALA A  74       5.954  -0.828   3.979  1.00 61.30           O  
ATOM    766  CB  ALA A  74       3.649  -1.962   5.589  1.00 61.30           C  
ATOM    767  H   ALA A  74       3.969   0.717   5.417  1.00 61.30           H  
ATOM    768  HA  ALA A  74       5.110  -1.484   7.062  1.00 61.30           H  
ATOM    769  HB1 ALA A  74       3.230  -1.530   4.680  1.00 61.30           H  
ATOM    770  HB2 ALA A  74       4.006  -2.969   5.371  1.00 61.30           H  
ATOM    771  HB3 ALA A  74       2.879  -2.057   6.354  1.00 61.30           H  
ATOM    772  N   LYS A  75       7.037  -1.927   5.607  1.00 58.90           N  
ATOM    773  CA  LYS A  75       8.079  -2.448   4.733  1.00 58.90           C  
ATOM    774  C   LYS A  75       7.630  -3.823   4.245  1.00 58.90           C  
ATOM    775  O   LYS A  75       7.572  -4.763   5.035  1.00 58.90           O  
ATOM    776  CB  LYS A  75       9.418  -2.449   5.474  1.00 58.90           C  
ATOM    777  CG  LYS A  75       9.903  -1.008   5.693  1.00 58.90           C  
ATOM    778  CD  LYS A  75      11.248  -0.994   6.421  1.00 58.90           C  
ATOM    779  CE  LYS A  75      11.708   0.454   6.611  1.00 58.90           C  
ATOM    780  NZ  LYS A  75      12.973   0.516   7.383  1.00 58.90           N1+
ATOM    781  H   LYS A  75       7.004  -2.255   6.561  1.00 58.90           H  
ATOM    782  HA  LYS A  75       8.186  -1.804   3.860  1.00 58.90           H  
ATOM    783  HB2 LYS A  75      10.152  -2.991   4.878  1.00 58.90           H  
ATOM    784  HB3 LYS A  75       9.309  -2.958   6.431  1.00 58.90           H  
ATOM    785  HG2 LYS A  75       9.175  -0.457   6.289  1.00 58.90           H  
ATOM    786  HG3 LYS A  75      10.013  -0.515   4.727  1.00 58.90           H  
ATOM    787  HD2 LYS A  75      11.132  -1.479   7.391  1.00 58.90           H  
ATOM    788  HD3 LYS A  75      11.983  -1.542   5.830  1.00 58.90           H  
ATOM    789  HE2 LYS A  75      11.836   0.908   5.629  1.00 58.90           H  
ATOM    790  HE3 LYS A  75      10.922   1.002   7.130  1.00 58.90           H  
ATOM    791  HZ1 LYS A  75      12.850   0.101   8.295  1.00 58.90           H  
ATOM    792  HZ2 LYS A  75      13.263   1.477   7.497  1.00 58.90           H  
ATOM    793  HZ3 LYS A  75      13.702   0.017   6.894  1.00 58.90           H  
ATOM    794  N   LEU A  76       7.253  -3.923   2.975  1.00 60.85           N  
ATOM    795  CA  LEU A  76       6.979  -5.191   2.310  1.00 60.85           C  
ATOM    796  C   LEU A  76       8.261  -5.661   1.635  1.00 60.85           C  
ATOM    797  O   LEU A  76       8.702  -5.075   0.654  1.00 60.85           O  
ATOM    798  CB  LEU A  76       5.836  -5.066   1.286  1.00 60.85           C  
ATOM    799  CG  LEU A  76       4.435  -5.213   1.903  1.00 60.85           C  
ATOM    800  CD1 LEU A  76       3.922  -3.900   2.481  1.00 60.85           C  
ATOM    801  CD2 LEU A  76       3.445  -5.663   0.835  1.00 60.85           C  
ATOM    802  H   LEU A  76       7.353  -3.105   2.392  1.00 60.85           H  
ATOM    803  HA  LEU A  76       6.697  -5.945   3.044  1.00 60.85           H  
ATOM    804  HB2 LEU A  76       5.916  -4.132   0.731  1.00 60.85           H  
ATOM    805  HB3 LEU A  76       5.963  -5.878   0.570  1.00 60.85           H  
ATOM    806  HG  LEU A  76       4.457  -5.969   2.688  1.00 60.85           H  
ATOM    807 HD11 LEU A  76       3.827  -3.173   1.675  1.00 60.85           H  
ATOM    808 HD12 LEU A  76       4.623  -3.522   3.225  1.00 60.85           H  
ATOM    809 HD13 LEU A  76       2.948  -4.055   2.946  1.00 60.85           H  
ATOM    810 HD21 LEU A  76       3.400  -4.934   0.026  1.00 60.85           H  
ATOM    811 HD22 LEU A  76       3.770  -6.624   0.435  1.00 60.85           H  
ATOM    812 HD23 LEU A  76       2.455  -5.788   1.273  1.00 60.85           H  
ATOM    813  N   SER A  77       8.856  -6.732   2.143  1.00 54.10           N  
ATOM    814  CA  SER A  77       9.962  -7.395   1.459  1.00 54.10           C  
ATOM    815  C   SER A  77       9.397  -8.398   0.457  1.00 54.10           C  
ATOM    816  O   SER A  77       8.895  -9.454   0.836  1.00 54.10           O  
ATOM    817  CB  SER A  77      10.923  -8.026   2.464  1.00 54.10           C  
ATOM    818  OG  SER A  77      11.455  -7.024   3.319  1.00 54.10           O  
ATOM    819  H   SER A  77       8.489  -7.156   2.983  1.00 54.10           H  
ATOM    820  HA  SER A  77      10.540  -6.659   0.900  1.00 54.10           H  
ATOM    821  HB2 SER A  77      10.389  -8.765   3.061  1.00 54.10           H  
ATOM    822  HB3 SER A  77      11.736  -8.521   1.932  1.00 54.10           H  
ATOM    823  HG  SER A  77      12.126  -6.517   2.857  1.00 54.10           H  
ATOM    824  N   VAL A  78       9.463  -8.049  -0.824  1.00 56.03           N  
ATOM    825  CA  VAL A  78       9.031  -8.880  -1.950  1.00 56.03           C  
ATOM    826  C   VAL A  78      10.262  -9.210  -2.778  1.00 56.03           C  
ATOM    827  O   VAL A  78      11.000  -8.312  -3.160  1.00 56.03           O  
ATOM    828  CB  VAL A  78       8.000  -8.140  -2.809  1.00 56.03           C  
ATOM    829  CG1 VAL A  78       7.654  -8.968  -4.046  1.00 56.03           C  
ATOM    830  CG2 VAL A  78       6.738  -7.803  -2.007  1.00 56.03           C  
ATOM    831  H   VAL A  78       9.939  -7.189  -1.057  1.00 56.03           H  
ATOM    832  HA  VAL A  78       8.583  -9.807  -1.591  1.00 56.03           H  
ATOM    833  HB  VAL A  78       8.435  -7.201  -3.150  1.00 56.03           H  
ATOM    834 HG11 VAL A  78       8.532  -9.110  -4.677  1.00 56.03           H  
ATOM    835 HG12 VAL A  78       7.260  -9.944  -3.763  1.00 56.03           H  
ATOM    836 HG13 VAL A  78       6.948  -8.395  -4.647  1.00 56.03           H  
ATOM    837 HG21 VAL A  78       6.043  -7.254  -2.642  1.00 56.03           H  
ATOM    838 HG22 VAL A  78       6.993  -7.162  -1.162  1.00 56.03           H  
ATOM    839 HG23 VAL A  78       6.272  -8.717  -1.639  1.00 56.03           H  
ATOM    840  N   ASP A  79      10.504 -10.493  -3.050  1.00 55.09           N  
ATOM    841  CA  ASP A  79      11.645 -10.931  -3.875  1.00 55.09           C  
ATOM    842  C   ASP A  79      13.021 -10.444  -3.373  1.00 55.09           C  
ATOM    843  O   ASP A  79      13.963 -10.280  -4.138  1.00 55.09           O  
ATOM    844  CB  ASP A  79      11.355 -10.639  -5.362  1.00 55.09           C  
ATOM    845  CG  ASP A  79      10.487 -11.754  -5.918  1.00 55.09           C  
ATOM    846  OD1 ASP A  79      11.056 -12.649  -6.578  1.00 55.09           O  
ATOM    847  OD2 ASP A  79       9.355 -11.954  -5.419  1.00 55.09           O1-
ATOM    848  H   ASP A  79       9.772 -11.163  -2.863  1.00 55.09           H  
ATOM    849  HA  ASP A  79      11.710 -12.015  -3.780  1.00 55.09           H  
ATOM    850  HB2 ASP A  79      12.282 -10.615  -5.934  1.00 55.09           H  
ATOM    851  HB3 ASP A  79      10.859  -9.677  -5.487  1.00 55.09           H  
ATOM    852  N   GLY A  80      13.152 -10.213  -2.062  1.00 59.72           N  
ATOM    853  CA  GLY A  80      14.371  -9.656  -1.463  1.00 59.72           C  
ATOM    854  C   GLY A  80      14.511  -8.138  -1.626  1.00 59.72           C  
ATOM    855  O   GLY A  80      15.391  -7.541  -1.006  1.00 59.72           O  
ATOM    856  H   GLY A  80      12.331 -10.319  -1.484  1.00 59.72           H  
ATOM    857  HA2 GLY A  80      15.242 -10.120  -1.927  1.00 59.72           H  
ATOM    858  HA3 GLY A  80      14.385  -9.885  -0.398  1.00 59.72           H  
ATOM    859  N   VAL A  81      13.615  -7.489  -2.373  1.00 59.23           N  
ATOM    860  CA  VAL A  81      13.519  -6.032  -2.459  1.00 59.23           C  
ATOM    861  C   VAL A  81      12.539  -5.538  -1.400  1.00 59.23           C  
ATOM    862  O   VAL A  81      11.411  -6.013  -1.280  1.00 59.23           O  
ATOM    863  CB  VAL A  81      13.131  -5.560  -3.869  1.00 59.23           C  
ATOM    864  CG1 VAL A  81      13.225  -4.029  -3.942  1.00 59.23           C  
ATOM    865  CG2 VAL A  81      14.065  -6.143  -4.937  1.00 59.23           C  
ATOM    866  H   VAL A  81      12.901  -8.021  -2.850  1.00 59.23           H  
ATOM    867  HA  VAL A  81      14.501  -5.611  -2.244  1.00 59.23           H  
ATOM    868  HB  VAL A  81      12.113  -5.878  -4.093  1.00 59.23           H  
ATOM    869 HG11 VAL A  81      12.482  -3.571  -3.289  1.00 59.23           H  
ATOM    870 HG12 VAL A  81      14.224  -3.695  -3.659  1.00 59.23           H  
ATOM    871 HG13 VAL A  81      13.025  -3.699  -4.962  1.00 59.23           H  
ATOM    872 HG21 VAL A  81      15.102  -5.888  -4.718  1.00 59.23           H  
ATOM    873 HG22 VAL A  81      13.792  -5.749  -5.916  1.00 59.23           H  
ATOM    874 HG23 VAL A  81      13.960  -7.228  -4.976  1.00 59.23           H  
ATOM    875  N   THR A  82      12.987  -4.596  -0.573  1.00 60.43           N  
ATOM    876  CA  THR A  82      12.153  -4.029   0.489  1.00 60.43           C  
ATOM    877  C   THR A  82      11.447  -2.783  -0.019  1.00 60.43           C  
ATOM    878  O   THR A  82      12.053  -1.727  -0.174  1.00 60.43           O  
ATOM    879  CB  THR A  82      12.956  -3.775   1.764  1.00 60.43           C  
ATOM    880  CG2 THR A  82      12.063  -3.301   2.909  1.00 60.43           C  
ATOM    881  OG1 THR A  82      13.530  -4.996   2.185  1.00 60.43           O  
ATOM    882  H   THR A  82      13.894  -4.191  -0.754  1.00 60.43           H  
ATOM    883  HA  THR A  82      11.378  -4.747   0.761  1.00 60.43           H  
ATOM    884  HB  THR A  82      13.743  -3.044   1.579  1.00 60.43           H  
ATOM    885  HG1 THR A  82      14.132  -5.285   1.496  1.00 60.43           H  
ATOM    886 HG21 THR A  82      11.246  -4.008   3.050  1.00 60.43           H  
ATOM    887 HG22 THR A  82      12.652  -3.241   3.825  1.00 60.43           H  
ATOM    888 HG23 THR A  82      11.656  -2.316   2.681  1.00 60.43           H  
ATOM    889  N   TYR A  83      10.150  -2.921  -0.251  1.00 61.70           N  
ATOM    890  CA  TYR A  83       9.244  -1.867  -0.670  1.00 61.70           C  
ATOM    891  C   TYR A  83       8.636  -1.166   0.528  1.00 61.70           C  
ATOM    892  O   TYR A  83       8.256  -1.804   1.507  1.00 61.70           O  
ATOM    893  CB  TYR A  83       8.164  -2.483  -1.555  1.00 61.70           C  
ATOM    894  CG  TYR A  83       8.771  -3.008  -2.827  1.00 61.70           C  
ATOM    895  CD1 TYR A  83       9.312  -2.089  -3.735  1.00 61.70           C  
ATOM    896  CD2 TYR A  83       8.947  -4.390  -3.024  1.00 61.70           C  
ATOM    897  CE1 TYR A  83      10.029  -2.555  -4.838  1.00 61.70           C  
ATOM    898  CE2 TYR A  83       9.611  -4.856  -4.177  1.00 61.70           C  
ATOM    899  CZ  TYR A  83      10.129  -3.935  -5.109  1.00 61.70           C  
ATOM    900  OH  TYR A  83      10.701  -4.361  -6.262  1.00 61.70           O  
ATOM    901  H   TYR A  83       9.740  -3.835  -0.122  1.00 61.70           H  
ATOM    902  HA  TYR A  83       9.799  -1.132  -1.253  1.00 61.70           H  
ATOM    903  HB2 TYR A  83       7.415  -1.729  -1.797  1.00 61.70           H  
ATOM    904  HB3 TYR A  83       7.658  -3.288  -1.021  1.00 61.70           H  
ATOM    905  HD1 TYR A  83       9.229  -1.025  -3.569  1.00 61.70           H  
ATOM    906  HD2 TYR A  83       8.588  -5.092  -2.285  1.00 61.70           H  
ATOM    907  HE1 TYR A  83      10.535  -1.827  -5.455  1.00 61.70           H  
ATOM    908  HE2 TYR A  83       9.742  -5.911  -4.365  1.00 61.70           H  
ATOM    909  HH  TYR A  83      10.877  -3.624  -6.851  1.00 61.70           H  
ATOM    910  N   THR A  84       8.520   0.155   0.449  1.00 63.26           N  
ATOM    911  CA  THR A  84       7.923   0.950   1.520  1.00 63.26           C  
ATOM    912  C   THR A  84       6.516   1.353   1.099  1.00 63.26           C  
ATOM    913  O   THR A  84       6.311   2.284   0.324  1.00 63.26           O  
ATOM    914  CB  THR A  84       8.827   2.130   1.890  1.00 63.26           C  
ATOM    915  CG2 THR A  84       8.323   2.830   3.139  1.00 63.26           C  
ATOM    916  OG1 THR A  84      10.114   1.647   2.223  1.00 63.26           O  
ATOM    917  H   THR A  84       8.782   0.628  -0.404  1.00 63.26           H  
ATOM    918  HA  THR A  84       7.832   0.345   2.422  1.00 63.26           H  
ATOM    919  HB  THR A  84       8.897   2.839   1.065  1.00 63.26           H  
ATOM    920  HG1 THR A  84      10.529   1.386   1.397  1.00 63.26           H  
ATOM    921 HG21 THR A  84       8.288   2.108   3.955  1.00 63.26           H  
ATOM    922 HG22 THR A  84       8.999   3.645   3.397  1.00 63.26           H  
ATOM    923 HG23 THR A  84       7.332   3.246   2.952  1.00 63.26           H  
ATOM    924  N   ALA A  85       5.531   0.609   1.586  1.00 62.49           N  
ATOM    925  CA  ALA A  85       4.126   0.915   1.402  1.00 62.49           C  
ATOM    926  C   ALA A  85       3.635   1.718   2.606  1.00 62.49           C  
ATOM    927  O   ALA A  85       3.633   1.222   3.731  1.00 62.49           O  
ATOM    928  CB  ALA A  85       3.372  -0.400   1.246  1.00 62.49           C  
ATOM    929  H   ALA A  85       5.758  -0.114   2.253  1.00 62.49           H  
ATOM    930  HA  ALA A  85       3.977   1.506   0.498  1.00 62.49           H  
ATOM    931  HB1 ALA A  85       3.706  -0.924   0.351  1.00 62.49           H  
ATOM    932  HB2 ALA A  85       3.539  -1.017   2.129  1.00 62.49           H  
ATOM    933  HB3 ALA A  85       2.305  -0.187   1.176  1.00 62.49           H  
ATOM    934  N   VAL A  86       3.218   2.957   2.389  1.00 60.97           N  
ATOM    935  CA  VAL A  86       2.627   3.784   3.441  1.00 60.97           C  
ATOM    936  C   VAL A  86       1.116   3.670   3.305  1.00 60.97           C  
ATOM    937  O   VAL A  86       0.563   4.006   2.262  1.00 60.97           O  
ATOM    938  CB  VAL A  86       3.133   5.235   3.358  1.00 60.97           C  
ATOM    939  CG1 VAL A  86       2.611   6.050   4.546  1.00 60.97           C  
ATOM    940  CG2 VAL A  86       4.669   5.302   3.390  1.00 60.97           C  
ATOM    941  H   VAL A  86       3.202   3.331   1.451  1.00 60.97           H  
ATOM    942  HA  VAL A  86       2.905   3.401   4.423  1.00 60.97           H  
ATOM    943  HB  VAL A  86       2.786   5.696   2.433  1.00 60.97           H  
ATOM    944 HG11 VAL A  86       1.522   6.085   4.530  1.00 60.97           H  
ATOM    945 HG12 VAL A  86       2.937   5.605   5.486  1.00 60.97           H  
ATOM    946 HG13 VAL A  86       2.981   7.073   4.485  1.00 60.97           H  
ATOM    947 HG21 VAL A  86       5.038   4.889   4.329  1.00 60.97           H  
ATOM    948 HG22 VAL A  86       4.986   6.342   3.315  1.00 60.97           H  
ATOM    949 HG23 VAL A  86       5.097   4.754   2.551  1.00 60.97           H  
ATOM    950  N   ALA A  87       0.435   3.158   4.326  1.00 63.25           N  
ATOM    951  CA  ALA A  87      -1.013   3.303   4.400  1.00 63.25           C  
ATOM    952  C   ALA A  87      -1.315   4.528   5.251  1.00 63.25           C  
ATOM    953  O   ALA A  87      -0.787   4.644   6.350  1.00 63.25           O  
ATOM    954  CB  ALA A  87      -1.675   2.040   4.955  1.00 63.25           C  
ATOM    955  H   ALA A  87       0.925   2.955   5.185  1.00 63.25           H  
ATOM    956  HA  ALA A  87      -1.426   3.469   3.405  1.00 63.25           H  
ATOM    957  HB1 ALA A  87      -2.757   2.174   4.954  1.00 63.25           H  
ATOM    958  HB2 ALA A  87      -1.353   1.874   5.982  1.00 63.25           H  
ATOM    959  HB3 ALA A  87      -1.427   1.183   4.329  1.00 63.25           H  
ATOM    960  N   ASP A  88      -2.168   5.419   4.760  1.00 61.12           N  
ATOM    961  CA  ASP A  88      -2.684   6.525   5.566  1.00 61.12           C  
ATOM    962  C   ASP A  88      -3.681   6.027   6.639  1.00 61.12           C  
ATOM    963  O   ASP A  88      -4.144   4.883   6.582  1.00 61.12           O  
ATOM    964  CB  ASP A  88      -3.294   7.572   4.627  1.00 61.12           C  
ATOM    965  CG  ASP A  88      -3.722   8.779   5.447  1.00 61.12           C  
ATOM    966  OD1 ASP A  88      -4.955   8.886   5.655  1.00 61.12           O  
ATOM    967  OD2 ASP A  88      -2.823   9.390   6.051  1.00 61.12           O1-
ATOM    968  H   ASP A  88      -2.468   5.331   3.800  1.00 61.12           H  
ATOM    969  HA  ASP A  88      -1.850   6.996   6.086  1.00 61.12           H  
ATOM    970  HB2 ASP A  88      -2.555   7.880   3.888  1.00 61.12           H  
ATOM    971  HB3 ASP A  88      -4.152   7.142   4.110  1.00 61.12           H  
ATOM    972  N   ALA A  89      -4.058   6.866   7.611  1.00 63.32           N  
ATOM    973  CA  ALA A  89      -5.101   6.564   8.601  1.00 63.32           C  
ATOM    974  C   ALA A  89      -6.443   6.146   7.961  1.00 63.32           C  
ATOM    975  O   ALA A  89      -7.222   5.406   8.564  1.00 63.32           O  
ATOM    976  CB  ALA A  89      -5.284   7.801   9.487  1.00 63.32           C  
ATOM    977  H   ALA A  89      -3.701   7.810   7.573  1.00 63.32           H  
ATOM    978  HA  ALA A  89      -4.763   5.736   9.223  1.00 63.32           H  
ATOM    979  HB1 ALA A  89      -4.341   8.049   9.974  1.00 63.32           H  
ATOM    980  HB2 ALA A  89      -5.603   8.649   8.880  1.00 63.32           H  
ATOM    981  HB3 ALA A  89      -6.035   7.600  10.250  1.00 63.32           H  
ATOM    982  N   LYS A  90      -6.701   6.559   6.713  1.00 65.33           N  
ATOM    983  CA  LYS A  90      -7.857   6.108   5.913  1.00 65.33           C  
ATOM    984  C   LYS A  90      -7.601   4.823   5.109  1.00 65.33           C  
ATOM    985  O   LYS A  90      -8.380   4.493   4.216  1.00 65.33           O  
ATOM    986  CB  LYS A  90      -8.352   7.269   5.038  1.00 65.33           C  
ATOM    987  CG  LYS A  90      -8.820   8.444   5.908  1.00 65.33           C  
ATOM    988  CD  LYS A  90      -9.439   9.555   5.057  1.00 65.33           C  
ATOM    989  CE  LYS A  90      -9.828  10.710   5.985  1.00 65.33           C  
ATOM    990  NZ  LYS A  90     -10.333  11.885   5.235  1.00 65.33           N1+
ATOM    991  H   LYS A  90      -6.066   7.240   6.320  1.00 65.33           H  
ATOM    992  HA  LYS A  90      -8.661   5.848   6.601  1.00 65.33           H  
ATOM    993  HB2 LYS A  90      -9.191   6.930   4.431  1.00 65.33           H  
ATOM    994  HB3 LYS A  90      -7.550   7.597   4.377  1.00 65.33           H  
ATOM    995  HG2 LYS A  90      -9.561   8.090   6.624  1.00 65.33           H  
ATOM    996  HG3 LYS A  90      -7.971   8.856   6.454  1.00 65.33           H  
ATOM    997  HD2 LYS A  90      -8.701   9.897   4.331  1.00 65.33           H  
ATOM    998  HD3 LYS A  90     -10.319   9.175   4.538  1.00 65.33           H  
ATOM    999  HE2 LYS A  90      -8.945  10.993   6.558  1.00 65.33           H  
ATOM   1000  HE3 LYS A  90     -10.578  10.357   6.693  1.00 65.33           H  
ATOM   1001  HZ1 LYS A  90      -9.611  12.236   4.621  1.00 65.33           H  
ATOM   1002  HZ2 LYS A  90     -10.566  12.626   5.880  1.00 65.33           H  
ATOM   1003  HZ3 LYS A  90     -11.155  11.652   4.697  1.00 65.33           H  
ATOM   1004  N   CYS A  91      -6.506   4.118   5.389  1.00 62.60           N  
ATOM   1005  CA  CYS A  91      -5.985   2.982   4.627  1.00 62.60           C  
ATOM   1006  C   CYS A  91      -5.838   3.263   3.129  1.00 62.60           C  
ATOM   1007  O   CYS A  91      -6.027   2.378   2.296  1.00 62.60           O  
ATOM   1008  CB  CYS A  91      -6.790   1.718   4.916  1.00 62.60           C  
ATOM   1009  SG  CYS A  91      -6.965   1.291   6.668  1.00 62.60           S  
ATOM   1010  H   CYS A  91      -5.918   4.453   6.139  1.00 62.60           H  
ATOM   1011  HA  CYS A  91      -4.971   2.812   4.988  1.00 62.60           H  
ATOM   1012  HB2 CYS A  91      -7.773   1.849   4.463  1.00 62.60           H  
ATOM   1013  HB3 CYS A  91      -6.299   0.882   4.419  1.00 62.60           H  
ATOM   1014  N   LYS A  92      -5.503   4.507   2.778  1.00 64.27           N  
ATOM   1015  CA  LYS A  92      -5.142   4.856   1.409  1.00 64.27           C  
ATOM   1016  C   LYS A  92      -3.690   4.448   1.197  1.00 64.27           C  
ATOM   1017  O   LYS A  92      -2.813   4.923   1.913  1.00 64.27           O  
ATOM   1018  CB  LYS A  92      -5.396   6.347   1.174  1.00 64.27           C  
ATOM   1019  CG  LYS A  92      -5.398   6.668  -0.324  1.00 64.27           C  
ATOM   1020  CD  LYS A  92      -5.674   8.159  -0.536  1.00 64.27           C  
ATOM   1021  CE  LYS A  92      -5.741   8.471  -2.033  1.00 64.27           C  
ATOM   1022  NZ  LYS A  92      -5.879   9.931  -2.265  1.00 64.27           N1+
ATOM   1023  H   LYS A  92      -5.326   5.178   3.511  1.00 64.27           H  
ATOM   1024  HA  LYS A  92      -5.768   4.284   0.725  1.00 64.27           H  
ATOM   1025  HB2 LYS A  92      -4.633   6.938   1.682  1.00 64.27           H  
ATOM   1026  HB3 LYS A  92      -6.371   6.608   1.587  1.00 64.27           H  
ATOM   1027  HG2 LYS A  92      -6.174   6.082  -0.818  1.00 64.27           H  
ATOM   1028  HG3 LYS A  92      -4.430   6.414  -0.757  1.00 64.27           H  
ATOM   1029  HD2 LYS A  92      -4.871   8.732  -0.073  1.00 64.27           H  
ATOM   1030  HD3 LYS A  92      -6.620   8.423  -0.063  1.00 64.27           H  
ATOM   1031  HE2 LYS A  92      -4.828   8.103  -2.500  1.00 64.27           H  
ATOM   1032  HE3 LYS A  92      -6.580   7.929  -2.469  1.00 64.27           H  
ATOM   1033  HZ1 LYS A  92      -6.727  10.281  -1.843  1.00 64.27           H  
ATOM   1034  HZ2 LYS A  92      -5.096  10.422  -1.859  1.00 64.27           H  
ATOM   1035  HZ3 LYS A  92      -5.902  10.132  -3.255  1.00 64.27           H  
ATOM   1036  N   LEU A  93      -3.457   3.536   0.260  1.00 65.97           N  
ATOM   1037  CA  LEU A  93      -2.124   3.035  -0.042  1.00 65.97           C  
ATOM   1038  C   LEU A  93      -1.367   4.075  -0.877  1.00 65.97           C  
ATOM   1039  O   LEU A  93      -1.720   4.339  -2.024  1.00 65.97           O  
ATOM   1040  CB  LEU A  93      -2.267   1.671  -0.739  1.00 65.97           C  
ATOM   1041  CG  LEU A  93      -0.942   0.977  -1.066  1.00 65.97           C  
ATOM   1042  CD1 LEU A  93      -0.195   0.564   0.198  1.00 65.97           C  
ATOM   1043  CD2 LEU A  93      -1.188  -0.294  -1.879  1.00 65.97           C  
ATOM   1044  H   LEU A  93      -4.232   3.184  -0.283  1.00 65.97           H  
ATOM   1045  HA  LEU A  93      -1.584   2.890   0.894  1.00 65.97           H  
ATOM   1046  HB2 LEU A  93      -2.831   1.805  -1.662  1.00 65.97           H  
ATOM   1047  HB3 LEU A  93      -2.826   1.006  -0.081  1.00 65.97           H  
ATOM   1048  HG  LEU A  93      -0.320   1.658  -1.646  1.00 65.97           H  
ATOM   1049 HD11 LEU A  93      -0.857   0.004   0.858  1.00 65.97           H  
ATOM   1050 HD12 LEU A  93       0.188   1.444   0.715  1.00 65.97           H  
ATOM   1051 HD13 LEU A  93       0.639  -0.070  -0.100  1.00 65.97           H  
ATOM   1052 HD21 LEU A  93      -0.237  -0.698  -2.224  1.00 65.97           H  
ATOM   1053 HD22 LEU A  93      -1.705  -1.039  -1.274  1.00 65.97           H  
ATOM   1054 HD23 LEU A  93      -1.802  -0.069  -2.751  1.00 65.97           H  
ATOM   1055  N   VAL A  94      -0.328   4.658  -0.291  1.00 65.33           N  
ATOM   1056  CA  VAL A  94       0.670   5.480  -0.973  1.00 65.33           C  
ATOM   1057  C   VAL A  94       1.952   4.672  -0.998  1.00 65.33           C  
ATOM   1058  O   VAL A  94       2.614   4.467   0.019  1.00 65.33           O  
ATOM   1059  CB  VAL A  94       0.874   6.843  -0.291  1.00 65.33           C  
ATOM   1060  CG1 VAL A  94       1.878   7.690  -1.087  1.00 65.33           C  
ATOM   1061  CG2 VAL A  94      -0.447   7.619  -0.210  1.00 65.33           C  
ATOM   1062  H   VAL A  94      -0.138   4.433   0.675  1.00 65.33           H  
ATOM   1063  HA  VAL A  94       0.353   5.666  -2.000  1.00 65.33           H  
ATOM   1064  HB  VAL A  94       1.253   6.699   0.721  1.00 65.33           H  
ATOM   1065 HG11 VAL A  94       1.526   7.837  -2.108  1.00 65.33           H  
ATOM   1066 HG12 VAL A  94       2.852   7.202  -1.108  1.00 65.33           H  
ATOM   1067 HG13 VAL A  94       1.999   8.660  -0.605  1.00 65.33           H  
ATOM   1068 HG21 VAL A  94      -0.875   7.738  -1.205  1.00 65.33           H  
ATOM   1069 HG22 VAL A  94      -0.269   8.599   0.232  1.00 65.33           H  
ATOM   1070 HG23 VAL A  94      -1.152   7.085   0.429  1.00 65.33           H  
ATOM   1071  N   ILE A  95       2.288   4.156  -2.170  1.00 62.28           N  
ATOM   1072  CA  ILE A  95       3.506   3.380  -2.336  1.00 62.28           C  
ATOM   1073  C   ILE A  95       4.659   4.366  -2.579  1.00 62.28           C  
ATOM   1074  O   ILE A  95       4.592   5.195  -3.487  1.00 62.28           O  
ATOM   1075  CB  ILE A  95       3.330   2.232  -3.371  1.00 62.28           C  
ATOM   1076  CG1 ILE A  95       1.898   2.006  -3.905  1.00 62.28           C  
ATOM   1077  CG2 ILE A  95       3.742   0.925  -2.679  1.00 62.28           C  
ATOM   1078  CD1 ILE A  95       1.743   0.822  -4.870  1.00 62.28           C  
ATOM   1079  H   ILE A  95       1.727   4.359  -2.986  1.00 62.28           H  
ATOM   1080  HA  ILE A  95       3.715   2.908  -1.376  1.00 62.28           H  
ATOM   1081  HB  ILE A  95       3.971   2.419  -4.233  1.00 62.28           H  
ATOM   1082 HG12 ILE A  95       1.216   1.848  -3.070  1.00 62.28           H  
ATOM   1083 HG13 ILE A  95       1.582   2.903  -4.437  1.00 62.28           H  
ATOM   1084 HG21 ILE A  95       2.939   0.580  -2.027  1.00 62.28           H  
ATOM   1085 HG22 ILE A  95       3.940   0.150  -3.420  1.00 62.28           H  
ATOM   1086 HG23 ILE A  95       4.619   1.065  -2.047  1.00 62.28           H  
ATOM   1087 HD11 ILE A  95       0.777   0.889  -5.370  1.00 62.28           H  
ATOM   1088 HD12 ILE A  95       2.530   0.850  -5.624  1.00 62.28           H  
ATOM   1089 HD13 ILE A  95       1.784  -0.125  -4.332  1.00 62.28           H  
ATOM   1090  N   VAL A  96       5.694   4.319  -1.728  1.00 60.47           N  
ATOM   1091  CA  VAL A  96       6.879   5.194  -1.782  1.00 60.47           C  
ATOM   1092  C   VAL A  96       8.149   4.415  -2.161  1.00 60.47           C  
ATOM   1093  O   VAL A  96       8.569   3.505  -1.446  1.00 60.47           O  
ATOM   1094  CB  VAL A  96       7.085   5.922  -0.439  1.00 60.47           C  
ATOM   1095  CG1 VAL A  96       8.163   7.006  -0.577  1.00 60.47           C  
ATOM   1096  CG2 VAL A  96       5.803   6.605   0.057  1.00 60.47           C  
ATOM   1097  H   VAL A  96       5.690   3.611  -1.008  1.00 60.47           H  
ATOM   1098  HA  VAL A  96       6.711   5.957  -2.541  1.00 60.47           H  
ATOM   1099  HB  VAL A  96       7.400   5.206   0.321  1.00 60.47           H  
ATOM   1100 HG11 VAL A  96       7.875   7.728  -1.342  1.00 60.47           H  
ATOM   1101 HG12 VAL A  96       8.284   7.526   0.374  1.00 60.47           H  
ATOM   1102 HG13 VAL A  96       9.121   6.557  -0.839  1.00 60.47           H  
ATOM   1103 HG21 VAL A  96       5.035   5.863   0.275  1.00 60.47           H  
ATOM   1104 HG22 VAL A  96       6.007   7.157   0.975  1.00 60.47           H  
ATOM   1105 HG23 VAL A  96       5.429   7.293  -0.701  1.00 60.47           H  
ATOM   1106  N   GLY A  97       8.786   4.811  -3.266  1.00 56.49           N  
ATOM   1107  CA  GLY A  97      10.037   4.224  -3.760  1.00 56.49           C  
ATOM   1108  C   GLY A  97       9.871   3.394  -5.034  1.00 56.49           C  
ATOM   1109  O   GLY A  97       9.267   2.334  -5.031  1.00 56.49           O  
ATOM   1110  H   GLY A  97       8.357   5.536  -3.822  1.00 56.49           H  
ATOM   1111  HA2 GLY A  97      10.751   5.026  -3.950  1.00 56.49           H  
ATOM   1112  HA3 GLY A  97      10.475   3.573  -3.004  1.00 56.49           H  
ATOM   1113  N   SER A  98      10.462   3.855  -6.130  1.00 53.22           N  
ATOM   1114  CA  SER A  98      10.604   3.063  -7.355  1.00 53.22           C  
ATOM   1115  C   SER A  98      11.885   2.216  -7.290  1.00 53.22           C  
ATOM   1116  O   SER A  98      12.843   2.644  -6.642  1.00 53.22           O  
ATOM   1117  CB  SER A  98      10.646   3.998  -8.568  1.00 53.22           C  
ATOM   1118  OG  SER A  98       9.492   4.818  -8.603  1.00 53.22           O  
ATOM   1119  H   SER A  98      10.972   4.725  -6.084  1.00 53.22           H  
ATOM   1120  HA  SER A  98       9.745   2.399  -7.451  1.00 53.22           H  
ATOM   1121  HB2 SER A  98      10.708   3.418  -9.489  1.00 53.22           H  
ATOM   1122  HB3 SER A  98      11.530   4.633  -8.499  1.00 53.22           H  
ATOM   1123  HG  SER A  98       8.771   4.325  -9.002  1.00 53.22           H  
ATOM   1124  N   PRO A  99      11.964   1.069  -7.989  1.00 58.73           N  
ATOM   1125  CA  PRO A  99      10.973   0.507  -8.914  1.00 58.73           C  
ATOM   1126  C   PRO A  99      10.073  -0.567  -8.282  1.00 58.73           C  
ATOM   1127  O   PRO A  99      10.563  -1.483  -7.632  1.00 58.73           O  
ATOM   1128  CB  PRO A  99      11.831  -0.073 -10.033  1.00 58.73           C  
ATOM   1129  CG  PRO A  99      13.069  -0.599  -9.302  1.00 58.73           C  
ATOM   1130  CD  PRO A  99      13.236   0.375  -8.138  1.00 58.73           C  
ATOM   1131  HA  PRO A  99      10.338   1.283  -9.343  1.00 58.73           H  
ATOM   1132  HB2 PRO A  99      12.126   0.727 -10.713  1.00 58.73           H  
ATOM   1133  HB3 PRO A  99      11.298  -0.847 -10.585  1.00 58.73           H  
ATOM   1134  HG2 PRO A  99      13.944  -0.605  -9.952  1.00 58.73           H  
ATOM   1135  HG3 PRO A  99      12.880  -1.600  -8.915  1.00 58.73           H  
ATOM   1136  HD2 PRO A  99      13.489  -0.165  -7.225  1.00 58.73           H  
ATOM   1137  HD3 PRO A  99      14.022   1.092  -8.376  1.00 58.73           H  
ATOM   1138  N   TRP A 100       8.762  -0.475  -8.509  1.00 60.15           N  
ATOM   1139  CA  TRP A 100       7.744  -1.355  -7.920  1.00 60.15           C  
ATOM   1140  C   TRP A 100       7.772  -2.771  -8.500  1.00 60.15           C  
ATOM   1141  O   TRP A 100       8.018  -2.915  -9.697  1.00 60.15           O  
ATOM   1142  CB  TRP A 100       6.370  -0.715  -8.143  1.00 60.15           C  
ATOM   1143  CG  TRP A 100       6.261   0.617  -7.488  1.00 60.15           C  
ATOM   1144  CD1 TRP A 100       6.235   1.827  -8.091  1.00 60.15           C  
ATOM   1145  CD2 TRP A 100       6.282   0.871  -6.065  1.00 60.15           C  
ATOM   1146  CE2 TRP A 100       6.322   2.278  -5.861  1.00 60.15           C  
ATOM   1147  CE3 TRP A 100       6.334   0.027  -4.942  1.00 60.15           C  
ATOM   1148  NE1 TRP A 100       6.250   2.818  -7.126  1.00 60.15           N  
ATOM   1149  CZ2 TRP A 100       6.451   2.829  -4.587  1.00 60.15           C  
ATOM   1150  CZ3 TRP A 100       6.518   0.567  -3.670  1.00 60.15           C  
ATOM   1151  CH2 TRP A 100       6.582   1.951  -3.494  1.00 60.15           C  
ATOM   1152  H   TRP A 100       8.425   0.237  -9.140  1.00 60.15           H  
ATOM   1153  HA  TRP A 100       7.934  -1.417  -6.849  1.00 60.15           H  
ATOM   1154  HB2 TRP A 100       6.193  -0.606  -9.213  1.00 60.15           H  
ATOM   1155  HB3 TRP A 100       5.596  -1.368  -7.736  1.00 60.15           H  
ATOM   1156  HD1 TRP A 100       6.206   1.979  -9.160  1.00 60.15           H  
ATOM   1157  HE1 TRP A 100       6.200   3.806  -7.332  1.00 60.15           H  
ATOM   1158  HE3 TRP A 100       6.294  -1.044  -5.078  1.00 60.15           H  
ATOM   1159  HZ2 TRP A 100       6.517   3.901  -4.473  1.00 60.15           H  
ATOM   1160  HZ3 TRP A 100       6.598  -0.082  -2.811  1.00 60.15           H  
ATOM   1161  HH2 TRP A 100       6.751   2.295  -2.484  1.00 60.15           H  
ATOM   1162  N   PRO A 101       7.501  -3.815  -7.695  1.00 60.49           N  
ATOM   1163  CA  PRO A 101       7.417  -5.165  -8.215  1.00 60.49           C  
ATOM   1164  C   PRO A 101       6.086  -5.338  -8.953  1.00 60.49           C  
ATOM   1165  O   PRO A 101       5.049  -4.824  -8.516  1.00 60.49           O  
ATOM   1166  CB  PRO A 101       7.537  -6.066  -6.989  1.00 60.49           C  
ATOM   1167  CG  PRO A 101       6.786  -5.267  -5.926  1.00 60.49           C  
ATOM   1168  CD  PRO A 101       7.035  -3.800  -6.315  1.00 60.49           C  
ATOM   1169  HA  PRO A 101       8.242  -5.366  -8.899  1.00 60.49           H  
ATOM   1170  HB2 PRO A 101       7.099  -7.049  -7.162  1.00 60.49           H  
ATOM   1171  HB3 PRO A 101       8.586  -6.164  -6.709  1.00 60.49           H  
ATOM   1172  HG2 PRO A 101       5.724  -5.497  -6.012  1.00 60.49           H  
ATOM   1173  HG3 PRO A 101       7.129  -5.498  -4.918  1.00 60.49           H  
ATOM   1174  HD2 PRO A 101       6.107  -3.231  -6.252  1.00 60.49           H  
ATOM   1175  HD3 PRO A 101       7.775  -3.344  -5.657  1.00 60.49           H  
ATOM   1176  N   ALA A 102       6.116  -6.096 -10.046  1.00 64.23           N  
ATOM   1177  CA  ALA A 102       4.906  -6.509 -10.733  1.00 64.23           C  
ATOM   1178  C   ALA A 102       4.031  -7.332  -9.782  1.00 64.23           C  
ATOM   1179  O   ALA A 102       4.468  -8.346  -9.225  1.00 64.23           O  
ATOM   1180  CB  ALA A 102       5.291  -7.311 -11.975  1.00 64.23           C  
ATOM   1181  H   ALA A 102       6.996  -6.453 -10.388  1.00 64.23           H  
ATOM   1182  HA  ALA A 102       4.368  -5.615 -11.047  1.00 64.23           H  
ATOM   1183  HB1 ALA A 102       5.766  -8.250 -11.690  1.00 64.23           H  
ATOM   1184  HB2 ALA A 102       4.400  -7.522 -12.566  1.00 64.23           H  
ATOM   1185  HB3 ALA A 102       5.999  -6.737 -12.573  1.00 64.23           H  
ATOM   1186  N   GLY A 103       2.793  -6.904  -9.583  1.00 66.33           N  
ATOM   1187  CA  GLY A 103       1.893  -7.586  -8.675  1.00 66.33           C  
ATOM   1188  C   GLY A 103       0.639  -6.809  -8.337  1.00 66.33           C  
ATOM   1189  O   GLY A 103       0.429  -5.658  -8.719  1.00 66.33           O  
ATOM   1190  H   GLY A 103       2.467  -6.093 -10.090  1.00 66.33           H  
ATOM   1191  HA2 GLY A 103       1.586  -8.527  -9.131  1.00 66.33           H  
ATOM   1192  HA3 GLY A 103       2.416  -7.816  -7.747  1.00 66.33           H  
ATOM   1193  N   HIS A 104      -0.212  -7.499  -7.595  1.00 65.34           N  
ATOM   1194  CA  HIS A 104      -1.498  -7.003  -7.167  1.00 65.34           C  
ATOM   1195  C   HIS A 104      -1.430  -6.566  -5.703  1.00 65.34           C  
ATOM   1196  O   HIS A 104      -1.249  -7.386  -4.796  1.00 65.34           O  
ATOM   1197  CB  HIS A 104      -2.536  -8.092  -7.429  1.00 65.34           C  
ATOM   1198  CG  HIS A 104      -3.912  -7.636  -7.061  1.00 65.34           C  
ATOM   1199  CD2 HIS A 104      -4.512  -6.481  -7.476  1.00 65.34           C  
ATOM   1200  ND1 HIS A 104      -4.795  -8.292  -6.239  1.00 65.34           N  
ATOM   1201  CE1 HIS A 104      -5.920  -7.564  -6.195  1.00 65.34           C  
ATOM   1202  NE2 HIS A 104      -5.775  -6.433  -6.899  1.00 65.34           N  
ATOM   1203  H   HIS A 104       0.048  -8.435  -7.318  1.00 65.34           H  
ATOM   1204  HA  HIS A 104      -1.769  -6.136  -7.770  1.00 65.34           H  
ATOM   1205  HB2 HIS A 104      -2.285  -8.988  -6.861  1.00 65.34           H  
ATOM   1206  HB3 HIS A 104      -2.531  -8.344  -8.489  1.00 65.34           H  
ATOM   1207  HD1 HIS A 104      -4.684  -9.221  -5.859  1.00 65.34           H  
ATOM   1208  HD2 HIS A 104      -4.085  -5.734  -8.130  1.00 65.34           H  
ATOM   1209  HE1 HIS A 104      -6.821  -7.853  -5.674  1.00 65.34           H  
ATOM   1210  N   PHE A 105      -1.573  -5.264  -5.474  1.00 65.32           N  
ATOM   1211  CA  PHE A 105      -1.603  -4.660  -4.150  1.00 65.32           C  
ATOM   1212  C   PHE A 105      -3.048  -4.369  -3.754  1.00 65.32           C  
ATOM   1213  O   PHE A 105      -3.719  -3.528  -4.346  1.00 65.32           O  
ATOM   1214  CB  PHE A 105      -0.765  -3.380  -4.128  1.00 65.32           C  
ATOM   1215  CG  PHE A 105       0.711  -3.574  -4.392  1.00 65.32           C  
ATOM   1216  CD1 PHE A 105       1.613  -3.644  -3.314  1.00 65.32           C  
ATOM   1217  CD2 PHE A 105       1.183  -3.655  -5.717  1.00 65.32           C  
ATOM   1218  CE1 PHE A 105       2.989  -3.783  -3.560  1.00 65.32           C  
ATOM   1219  CE2 PHE A 105       2.557  -3.801  -5.964  1.00 65.32           C  
ATOM   1220  CZ  PHE A 105       3.454  -3.854  -4.884  1.00 65.32           C  
ATOM   1221  H   PHE A 105      -1.723  -4.652  -6.264  1.00 65.32           H  
ATOM   1222  HA  PHE A 105      -1.176  -5.347  -3.420  1.00 65.32           H  
ATOM   1223  HB2 PHE A 105      -1.157  -2.690  -4.875  1.00 65.32           H  
ATOM   1224  HB3 PHE A 105      -0.886  -2.906  -3.153  1.00 65.32           H  
ATOM   1225  HD1 PHE A 105       1.253  -3.583  -2.297  1.00 65.32           H  
ATOM   1226  HD2 PHE A 105       0.496  -3.605  -6.548  1.00 65.32           H  
ATOM   1227  HE1 PHE A 105       3.691  -3.836  -2.741  1.00 65.32           H  
ATOM   1228  HE2 PHE A 105       2.923  -3.872  -6.977  1.00 65.32           H  
ATOM   1229  HZ  PHE A 105       4.513  -3.956  -5.068  1.00 65.32           H  
ATOM   1230  N   THR A 106      -3.512  -5.032  -2.705  1.00 61.45           N  
ATOM   1231  CA  THR A 106      -4.820  -4.812  -2.087  1.00 61.45           C  
ATOM   1232  C   THR A 106      -4.628  -4.144  -0.739  1.00 61.45           C  
ATOM   1233  O   THR A 106      -3.928  -4.675   0.123  1.00 61.45           O  
ATOM   1234  CB  THR A 106      -5.596  -6.131  -1.901  1.00 61.45           C  
ATOM   1235  CG2 THR A 106      -6.581  -6.353  -3.021  1.00 61.45           C  
ATOM   1236  OG1 THR A 106      -4.774  -7.272  -1.929  1.00 61.45           O  
ATOM   1237  H   THR A 106      -2.903  -5.701  -2.255  1.00 61.45           H  
ATOM   1238  HA  THR A 106      -5.420  -4.148  -2.708  1.00 61.45           H  
ATOM   1239  HB  THR A 106      -6.147  -6.110  -0.961  1.00 61.45           H  
ATOM   1240  HG1 THR A 106      -4.348  -7.267  -2.789  1.00 61.45           H  
ATOM   1241 HG21 THR A 106      -6.054  -6.270  -3.971  1.00 61.45           H  
ATOM   1242 HG22 THR A 106      -7.370  -5.604  -2.953  1.00 61.45           H  
ATOM   1243 HG23 THR A 106      -7.039  -7.340  -2.943  1.00 61.45           H  
ATOM   1244  N   VAL A 107      -5.273  -3.002  -0.508  1.00 65.62           N  
ATOM   1245  CA  VAL A 107      -5.368  -2.416   0.835  1.00 65.62           C  
ATOM   1246  C   VAL A 107      -6.809  -2.475   1.317  1.00 65.62           C  
ATOM   1247  O   VAL A 107      -7.731  -1.944   0.697  1.00 65.62           O  
ATOM   1248  CB  VAL A 107      -4.726  -1.023   0.923  1.00 65.62           C  
ATOM   1249  CG1 VAL A 107      -5.453   0.031   0.083  1.00 65.62           C  
ATOM   1250  CG2 VAL A 107      -4.642  -0.568   2.383  1.00 65.62           C  
ATOM   1251  H   VAL A 107      -5.807  -2.584  -1.257  1.00 65.62           H  
ATOM   1252  HA  VAL A 107      -4.790  -3.034   1.523  1.00 65.62           H  
ATOM   1253  HB  VAL A 107      -3.705  -1.107   0.551  1.00 65.62           H  
ATOM   1254 HG11 VAL A 107      -4.966   1.001   0.181  1.00 65.62           H  
ATOM   1255 HG12 VAL A 107      -6.483   0.160   0.414  1.00 65.62           H  
ATOM   1256 HG13 VAL A 107      -5.437  -0.275  -0.964  1.00 65.62           H  
ATOM   1257 HG21 VAL A 107      -4.092   0.372   2.440  1.00 65.62           H  
ATOM   1258 HG22 VAL A 107      -5.647  -0.417   2.778  1.00 65.62           H  
ATOM   1259 HG23 VAL A 107      -4.125  -1.318   2.982  1.00 65.62           H  
ATOM   1260  N   GLY A 108      -7.014  -3.162   2.435  1.00 60.84           N  
ATOM   1261  CA  GLY A 108      -8.310  -3.287   3.081  1.00 60.84           C  
ATOM   1262  C   GLY A 108      -8.262  -2.796   4.509  1.00 60.84           C  
ATOM   1263  O   GLY A 108      -7.237  -2.870   5.180  1.00 60.84           O  
ATOM   1264  H   GLY A 108      -6.217  -3.580   2.894  1.00 60.84           H  
ATOM   1265  HA2 GLY A 108      -8.635  -4.328   3.072  1.00 60.84           H  
ATOM   1266  HA3 GLY A 108      -9.054  -2.680   2.565  1.00 60.84           H  
ATOM   1267  N   GLN A 109      -9.391  -2.290   4.982  1.00 58.89           N  
ATOM   1268  CA  GLN A 109      -9.518  -1.897   6.373  1.00 58.89           C  
ATOM   1269  C   GLN A 109     -10.027  -3.098   7.172  1.00 58.89           C  
ATOM   1270  O   GLN A 109     -11.089  -3.651   6.873  1.00 58.89           O  
ATOM   1271  CB  GLN A 109     -10.416  -0.670   6.516  1.00 58.89           C  
ATOM   1272  CG  GLN A 109     -10.237   0.410   5.447  1.00 58.89           C  
ATOM   1273  CD  GLN A 109     -10.904   1.730   5.811  1.00 58.89           C  
ATOM   1274  NE2 GLN A 109     -10.319   2.527   6.680  1.00 58.89           N  
ATOM   1275  OE1 GLN A 109     -11.959   2.069   5.288  1.00 58.89           O  
ATOM   1276  H   GLN A 109     -10.222  -2.309   4.409  1.00 58.89           H  
ATOM   1277  HA  GLN A 109      -8.539  -1.617   6.764  1.00 58.89           H  
ATOM   1278  HB2 GLN A 109     -11.459  -0.987   6.506  1.00 58.89           H  
ATOM   1279  HB3 GLN A 109     -10.151  -0.227   7.476  1.00 58.89           H  
ATOM   1280  HG2 GLN A 109     -10.666   0.059   4.508  1.00 58.89           H  
ATOM   1281  HG3 GLN A 109      -9.171   0.569   5.282  1.00 58.89           H  
ATOM   1282 HE21 GLN A 109     -10.832   3.345   6.978  1.00 58.89           H  
ATOM   1283 HE22 GLN A 109      -9.446   2.268   7.117  1.00 58.89           H  
ATOM   1284  N   VAL A 110      -9.277  -3.514   8.187  1.00 57.63           N  
ATOM   1285  CA  VAL A 110      -9.707  -4.556   9.116  1.00 57.63           C  
ATOM   1286  C   VAL A 110     -10.411  -3.873  10.278  1.00 57.63           C  
ATOM   1287  O   VAL A 110      -9.842  -3.095  11.043  1.00 57.63           O  
ATOM   1288  CB  VAL A 110      -8.549  -5.467   9.550  1.00 57.63           C  
ATOM   1289  CG1 VAL A 110      -9.034  -6.539  10.536  1.00 57.63           C  
ATOM   1290  CG2 VAL A 110      -7.953  -6.189   8.341  1.00 57.63           C  
ATOM   1291  H   VAL A 110      -8.439  -3.003   8.425  1.00 57.63           H  
ATOM   1292  HA  VAL A 110     -10.431  -5.200   8.616  1.00 57.63           H  
ATOM   1293  HB  VAL A 110      -7.758  -4.867   9.999  1.00 57.63           H  
ATOM   1294 HG11 VAL A 110      -8.205  -7.201  10.788  1.00 57.63           H  
ATOM   1295 HG12 VAL A 110      -9.363  -6.069  11.462  1.00 57.63           H  
ATOM   1296 HG13 VAL A 110      -9.848  -7.120  10.103  1.00 57.63           H  
ATOM   1297 HG21 VAL A 110      -7.583  -5.450   7.631  1.00 57.63           H  
ATOM   1298 HG22 VAL A 110      -8.708  -6.809   7.859  1.00 57.63           H  
ATOM   1299 HG23 VAL A 110      -7.121  -6.810   8.676  1.00 57.63           H  
ATOM   1300  N   VAL A 111     -11.703  -4.157  10.401  1.00 53.69           N  
ATOM   1301  CA  VAL A 111     -12.508  -3.710  11.532  1.00 53.69           C  
ATOM   1302  C   VAL A 111     -12.494  -4.844  12.543  1.00 53.69           C  
ATOM   1303  O   VAL A 111     -13.175  -5.843  12.320  1.00 53.69           O  
ATOM   1304  CB  VAL A 111     -13.942  -3.363  11.098  1.00 53.69           C  
ATOM   1305  CG1 VAL A 111     -14.743  -2.835  12.292  1.00 53.69           C  
ATOM   1306  CG2 VAL A 111     -13.990  -2.286  10.019  1.00 53.69           C  
ATOM   1307  H   VAL A 111     -12.103  -4.834   9.766  1.00 53.69           H  
ATOM   1308  HA  VAL A 111     -12.062  -2.821  11.979  1.00 53.69           H  
ATOM   1309  HB  VAL A 111     -14.434  -4.253  10.704  1.00 53.69           H  
ATOM   1310 HG11 VAL A 111     -14.812  -3.608  13.057  1.00 53.69           H  
ATOM   1311 HG12 VAL A 111     -15.741  -2.570  11.945  1.00 53.69           H  
ATOM   1312 HG13 VAL A 111     -14.242  -1.956  12.700  1.00 53.69           H  
ATOM   1313 HG21 VAL A 111     -13.376  -2.579   9.168  1.00 53.69           H  
ATOM   1314 HG22 VAL A 111     -15.014  -2.149   9.670  1.00 53.69           H  
ATOM   1315 HG23 VAL A 111     -13.627  -1.344  10.431  1.00 53.69           H  
ATOM   1316  N   LYS A 112     -11.719  -4.693  13.626  1.00 49.90           N  
ATOM   1317  CA  LYS A 112     -11.679  -5.559  14.822  1.00 49.90           C  
ATOM   1318  C   LYS A 112     -12.192  -6.991  14.568  1.00 49.90           C  
ATOM   1319  O   LYS A 112     -13.348  -7.307  14.855  1.00 49.90           O  
ATOM   1320  CB  LYS A 112     -12.406  -4.841  15.980  1.00 49.90           C  
ATOM   1321  CG  LYS A 112     -11.963  -5.355  17.361  1.00 49.90           C  
ATOM   1322  CD  LYS A 112     -12.616  -4.552  18.499  1.00 49.90           C  
ATOM   1323  CE  LYS A 112     -12.023  -4.968  19.854  1.00 49.90           C  
ATOM   1324  NZ  LYS A 112     -12.537  -4.141  20.978  1.00 49.90           N1+
ATOM   1325  H   LYS A 112     -11.093  -3.900  13.621  1.00 49.90           H  
ATOM   1326  HA  LYS A 112     -10.629  -5.653  15.100  1.00 49.90           H  
ATOM   1327  HB2 LYS A 112     -13.486  -4.946  15.869  1.00 49.90           H  
ATOM   1328  HB3 LYS A 112     -12.164  -3.780  15.930  1.00 49.90           H  
ATOM   1329  HG2 LYS A 112     -10.880  -5.258  17.438  1.00 49.90           H  
ATOM   1330  HG3 LYS A 112     -12.229  -6.407  17.462  1.00 49.90           H  
ATOM   1331  HD2 LYS A 112     -13.692  -4.725  18.494  1.00 49.90           H  
ATOM   1332  HD3 LYS A 112     -12.421  -3.492  18.335  1.00 49.90           H  
ATOM   1333  HE2 LYS A 112     -10.939  -4.871  19.794  1.00 49.90           H  
ATOM   1334  HE3 LYS A 112     -12.246  -6.022  20.024  1.00 49.90           H  
ATOM   1335  HZ1 LYS A 112     -12.306  -3.168  20.839  1.00 49.90           H  
ATOM   1336  HZ2 LYS A 112     -12.110  -4.432  21.846  1.00 49.90           H  
ATOM   1337  HZ3 LYS A 112     -13.538  -4.234  21.076  1.00 49.90           H  
ATOM   1338  N   GLY A 113     -11.336  -7.836  13.993  1.00 48.61           N  
ATOM   1339  CA  GLY A 113     -11.569  -9.281  13.873  1.00 48.61           C  
ATOM   1340  C   GLY A 113     -12.461  -9.752  12.719  1.00 48.61           C  
ATOM   1341  O   GLY A 113     -12.614 -10.958  12.543  1.00 48.61           O  
ATOM   1342  H   GLY A 113     -10.422  -7.485  13.744  1.00 48.61           H  
ATOM   1343  HA2 GLY A 113     -10.604  -9.775  13.759  1.00 48.61           H  
ATOM   1344  HA3 GLY A 113     -12.016  -9.644  14.799  1.00 48.61           H  
ATOM   1345  N   LYS A 114     -13.024  -8.858  11.900  1.00 45.49           N  
ATOM   1346  CA  LYS A 114     -13.625  -9.237  10.613  1.00 45.49           C  
ATOM   1347  C   LYS A 114     -12.925  -8.468   9.499  1.00 45.49           C  
ATOM   1348  O   LYS A 114     -12.685  -7.266   9.628  1.00 45.49           O  
ATOM   1349  CB  LYS A 114     -15.158  -9.054  10.633  1.00 45.49           C  
ATOM   1350  CG  LYS A 114     -15.837 -10.040  11.607  1.00 45.49           C  
ATOM   1351  CD  LYS A 114     -17.372 -10.027  11.512  1.00 45.49           C  
ATOM   1352  CE  LYS A 114     -17.965 -11.027  12.519  1.00 45.49           C  
ATOM   1353  NZ  LYS A 114     -19.434 -11.191  12.360  1.00 45.49           N1+
ATOM   1354  H   LYS A 114     -12.903  -7.875  12.096  1.00 45.49           H  
ATOM   1355  HA  LYS A 114     -13.427 -10.292  10.422  1.00 45.49           H  
ATOM   1356  HB2 LYS A 114     -15.540  -9.235   9.628  1.00 45.49           H  
ATOM   1357  HB3 LYS A 114     -15.400  -8.029  10.915  1.00 45.49           H  
ATOM   1358  HG2 LYS A 114     -15.486 -11.048  11.386  1.00 45.49           H  
ATOM   1359  HG3 LYS A 114     -15.545  -9.791  12.627  1.00 45.49           H  
ATOM   1360  HD2 LYS A 114     -17.739  -9.023  11.725  1.00 45.49           H  
ATOM   1361  HD3 LYS A 114     -17.661 -10.307  10.500  1.00 45.49           H  
ATOM   1362  HE2 LYS A 114     -17.725 -10.691  13.528  1.00 45.49           H  
ATOM   1363  HE3 LYS A 114     -17.472 -11.988  12.372  1.00 45.49           H  
ATOM   1364  HZ1 LYS A 114     -19.787 -11.865  13.024  1.00 45.49           H  
ATOM   1365  HZ2 LYS A 114     -19.652 -11.532  11.435  1.00 45.49           H  
ATOM   1366  HZ3 LYS A 114     -19.918 -10.316  12.503  1.00 45.49           H  
ATOM   1367  N   VAL A 115     -12.629  -9.146   8.388  1.00 48.15           N  
ATOM   1368  CA  VAL A 115     -12.363  -8.495   7.092  1.00 48.15           C  
ATOM   1369  C   VAL A 115     -13.684  -7.836   6.681  1.00 48.15           C  
ATOM   1370  O   VAL A 115     -14.486  -8.405   5.955  1.00 48.15           O  
ATOM   1371  CB  VAL A 115     -11.840  -9.504   6.042  1.00 48.15           C  
ATOM   1372  CG1 VAL A 115     -11.481  -8.802   4.726  1.00 48.15           C  
ATOM   1373  CG2 VAL A 115     -10.577 -10.224   6.542  1.00 48.15           C  
ATOM   1374  H   VAL A 115     -12.822 -10.137   8.374  1.00 48.15           H  
ATOM   1375  HA  VAL A 115     -11.613  -7.714   7.221  1.00 48.15           H  
ATOM   1376  HB  VAL A 115     -12.602 -10.258   5.846  1.00 48.15           H  
ATOM   1377 HG11 VAL A 115     -12.364  -8.326   4.299  1.00 48.15           H  
ATOM   1378 HG12 VAL A 115     -11.116  -9.530   4.002  1.00 48.15           H  
ATOM   1379 HG13 VAL A 115     -10.717  -8.042   4.891  1.00 48.15           H  
ATOM   1380 HG21 VAL A 115      -9.821  -9.492   6.825  1.00 48.15           H  
ATOM   1381 HG22 VAL A 115     -10.814 -10.851   7.401  1.00 48.15           H  
ATOM   1382 HG23 VAL A 115     -10.182 -10.863   5.752  1.00 48.15           H  
ATOM   1383  N   GLY A 116     -14.015  -6.728   7.344  1.00 45.21           N  
ATOM   1384  CA  GLY A 116     -15.369  -6.181   7.404  1.00 45.21           C  
ATOM   1385  C   GLY A 116     -15.685  -5.229   6.263  1.00 45.21           C  
ATOM   1386  O   GLY A 116     -16.823  -4.792   6.139  1.00 45.21           O  
ATOM   1387  H   GLY A 116     -13.340  -6.376   8.007  1.00 45.21           H  
ATOM   1388  HA2 GLY A 116     -16.097  -6.992   7.376  1.00 45.21           H  
ATOM   1389  HA3 GLY A 116     -15.488  -5.634   8.339  1.00 45.21           H  
ATOM   1390  N   VAL A 117     -14.693  -4.896   5.445  1.00 49.93           N  
ATOM   1391  CA  VAL A 117     -14.858  -4.029   4.287  1.00 49.93           C  
ATOM   1392  C   VAL A 117     -14.032  -4.639   3.156  1.00 49.93           C  
ATOM   1393  O   VAL A 117     -12.891  -5.041   3.416  1.00 49.93           O  
ATOM   1394  CB  VAL A 117     -14.432  -2.580   4.610  1.00 49.93           C  
ATOM   1395  CG1 VAL A 117     -14.874  -1.604   3.514  1.00 49.93           C  
ATOM   1396  CG2 VAL A 117     -15.059  -2.063   5.916  1.00 49.93           C  
ATOM   1397  H   VAL A 117     -13.782  -5.311   5.577  1.00 49.93           H  
ATOM   1398  HA  VAL A 117     -15.913  -4.024   4.013  1.00 49.93           H  
ATOM   1399  HB  VAL A 117     -13.348  -2.532   4.708  1.00 49.93           H  
ATOM   1400 HG11 VAL A 117     -14.444  -1.891   2.555  1.00 49.93           H  
ATOM   1401 HG12 VAL A 117     -14.521  -0.600   3.749  1.00 49.93           H  
ATOM   1402 HG13 VAL A 117     -15.961  -1.593   3.431  1.00 49.93           H  
ATOM   1403 HG21 VAL A 117     -14.830  -1.005   6.040  1.00 49.93           H  
ATOM   1404 HG22 VAL A 117     -14.647  -2.604   6.769  1.00 49.93           H  
ATOM   1405 HG23 VAL A 117     -16.141  -2.190   5.888  1.00 49.93           H  
ATOM   1406  N   PRO A 118     -14.574  -4.749   1.927  1.00 50.66           N  
ATOM   1407  CA  PRO A 118     -13.754  -5.081   0.767  1.00 50.66           C  
ATOM   1408  C   PRO A 118     -12.550  -4.129   0.693  1.00 50.66           C  
ATOM   1409  O   PRO A 118     -12.638  -2.999   1.193  1.00 50.66           O  
ATOM   1410  CB  PRO A 118     -14.675  -4.956  -0.453  1.00 50.66           C  
ATOM   1411  CG  PRO A 118     -15.774  -4.007   0.019  1.00 50.66           C  
ATOM   1412  CD  PRO A 118     -15.908  -4.350   1.499  1.00 50.66           C  
ATOM   1413  HA  PRO A 118     -13.401  -6.108   0.857  1.00 50.66           H  
ATOM   1414  HB2 PRO A 118     -14.154  -4.564  -1.326  1.00 50.66           H  
ATOM   1415  HB3 PRO A 118     -15.110  -5.930  -0.679  1.00 50.66           H  
ATOM   1416  HG2 PRO A 118     -15.438  -2.976  -0.089  1.00 50.66           H  
ATOM   1417  HG3 PRO A 118     -16.708  -4.166  -0.520  1.00 50.66           H  
ATOM   1418  HD2 PRO A 118     -16.282  -3.477   2.034  1.00 50.66           H  
ATOM   1419  HD3 PRO A 118     -16.592  -5.189   1.624  1.00 50.66           H  
ATOM   1420  N   PRO A 119     -11.414  -4.568   0.123  1.00 49.51           N  
ATOM   1421  CA  PRO A 119     -10.272  -3.689  -0.067  1.00 49.51           C  
ATOM   1422  C   PRO A 119     -10.736  -2.397  -0.739  1.00 49.51           C  
ATOM   1423  O   PRO A 119     -11.431  -2.420  -1.751  1.00 49.51           O  
ATOM   1424  CB  PRO A 119      -9.243  -4.476  -0.883  1.00 49.51           C  
ATOM   1425  CG  PRO A 119     -10.086  -5.542  -1.581  1.00 49.51           C  
ATOM   1426  CD  PRO A 119     -11.208  -5.822  -0.582  1.00 49.51           C  
ATOM   1427  HA  PRO A 119      -9.845  -3.452   0.907  1.00 49.51           H  
ATOM   1428  HB2 PRO A 119      -8.716  -3.846  -1.600  1.00 49.51           H  
ATOM   1429  HB3 PRO A 119      -8.535  -4.957  -0.209  1.00 49.51           H  
ATOM   1430  HG2 PRO A 119      -9.507  -6.439  -1.802  1.00 49.51           H  
ATOM   1431  HG3 PRO A 119     -10.508  -5.129  -2.497  1.00 49.51           H  
ATOM   1432  HD2 PRO A 119     -10.893  -6.589   0.125  1.00 49.51           H  
ATOM   1433  HD3 PRO A 119     -12.101  -6.142  -1.119  1.00 49.51           H  
ATOM   1434  N   ARG A 120     -10.424  -1.260  -0.109  1.00 53.16           N  
ATOM   1435  CA  ARG A 120     -10.875   0.054  -0.579  1.00 53.16           C  
ATOM   1436  C   ARG A 120     -10.112   0.490  -1.824  1.00 53.16           C  
ATOM   1437  O   ARG A 120     -10.567   1.378  -2.534  1.00 53.16           O  
ATOM   1438  CB  ARG A 120     -10.759   1.093   0.552  1.00 53.16           C  
ATOM   1439  CG  ARG A 120     -12.124   1.726   0.826  1.00 53.16           C  
ATOM   1440  CD  ARG A 120     -12.012   2.899   1.804  1.00 53.16           C  
ATOM   1441  NE  ARG A 120     -13.236   3.718   1.749  1.00 53.16           N  
ATOM   1442  CZ  ARG A 120     -14.118   3.927   2.707  1.00 53.16           C  
ATOM   1443  NH1 ARG A 120     -13.992   3.455   3.916  1.00 53.16           N1+
ATOM   1444  NH2 ARG A 120     -15.178   4.644   2.451  1.00 53.16           N  
ATOM   1445  H   ARG A 120      -9.764  -1.317   0.653  1.00 53.16           H  
ATOM   1446  HA  ARG A 120     -11.912  -0.040  -0.902  1.00 53.16           H  
ATOM   1447  HB2 ARG A 120     -10.051   1.870   0.264  1.00 53.16           H  
ATOM   1448  HB3 ARG A 120     -10.393   0.628   1.468  1.00 53.16           H  
ATOM   1449  HG2 ARG A 120     -12.525   2.095  -0.118  1.00 53.16           H  
ATOM   1450  HG3 ARG A 120     -12.805   0.976   1.228  1.00 53.16           H  
ATOM   1451  HD2 ARG A 120     -11.818   2.516   2.806  1.00 53.16           H  
ATOM   1452  HD3 ARG A 120     -11.167   3.522   1.513  1.00 53.16           H  
ATOM   1453  HE  ARG A 120     -13.435   4.132   0.850  1.00 53.16           H  
ATOM   1454 HH11 ARG A 120     -13.166   2.934   4.174  1.00 53.16           H  
ATOM   1455 HH12 ARG A 120     -14.666   3.664   4.638  1.00 53.16           H  
ATOM   1456 HH21 ARG A 120     -15.325   5.010   1.521  1.00 53.16           H  
ATOM   1457 HH22 ARG A 120     -15.867   4.804   3.172  1.00 53.16           H  
ATOM   1458  N   MET A 121      -8.945  -0.107  -2.050  1.00 56.09           N  
ATOM   1459  CA  MET A 121      -8.105   0.171  -3.199  1.00 56.09           C  
ATOM   1460  C   MET A 121      -7.383  -1.101  -3.642  1.00 56.09           C  
ATOM   1461  O   MET A 121      -6.754  -1.788  -2.830  1.00 56.09           O  
ATOM   1462  CB  MET A 121      -7.128   1.311  -2.855  1.00 56.09           C  
ATOM   1463  CG  MET A 121      -7.098   2.365  -3.958  1.00 56.09           C  
ATOM   1464  SD  MET A 121      -6.285   3.912  -3.470  1.00 56.09           S  
ATOM   1465  CE  MET A 121      -6.725   4.882  -4.936  1.00 56.09           C  
ATOM   1466  H   MET A 121      -8.648  -0.839  -1.420  1.00 56.09           H  
ATOM   1467  HA  MET A 121      -8.750   0.491  -4.017  1.00 56.09           H  
ATOM   1468  HB2 MET A 121      -6.118   0.924  -2.717  1.00 56.09           H  
ATOM   1469  HB3 MET A 121      -7.437   1.802  -1.932  1.00 56.09           H  
ATOM   1470  HG2 MET A 121      -6.597   1.954  -4.834  1.00 56.09           H  
ATOM   1471  HG3 MET A 121      -8.125   2.605  -4.231  1.00 56.09           H  
ATOM   1472  HE1 MET A 121      -6.321   5.890  -4.848  1.00 56.09           H  
ATOM   1473  HE2 MET A 121      -7.810   4.930  -5.036  1.00 56.09           H  
ATOM   1474  HE3 MET A 121      -6.311   4.405  -5.824  1.00 56.09           H  
ATOM   1475  N   GLU A 122      -7.478  -1.368  -4.940  1.00 59.42           N  
ATOM   1476  CA  GLU A 122      -6.737  -2.392  -5.669  1.00 59.42           C  
ATOM   1477  C   GLU A 122      -5.829  -1.685  -6.669  1.00 59.42           C  
ATOM   1478  O   GLU A 122      -6.302  -0.948  -7.536  1.00 59.42           O  
ATOM   1479  CB  GLU A 122      -7.707  -3.365  -6.367  1.00 59.42           C  
ATOM   1480  CG  GLU A 122      -8.187  -4.397  -5.348  1.00 59.42           C  
ATOM   1481  CD  GLU A 122      -9.119  -5.478  -5.912  1.00 59.42           C  
ATOM   1482  OE1 GLU A 122      -8.761  -6.673  -5.828  1.00 59.42           O  
ATOM   1483  OE2 GLU A 122     -10.239  -5.116  -6.328  1.00 59.42           O1-
ATOM   1484  H   GLU A 122      -8.046  -0.764  -5.517  1.00 59.42           H  
ATOM   1485  HA  GLU A 122      -6.104  -2.962  -4.988  1.00 59.42           H  
ATOM   1486  HB2 GLU A 122      -7.181  -3.885  -7.168  1.00 59.42           H  
ATOM   1487  HB3 GLU A 122      -8.551  -2.822  -6.792  1.00 59.42           H  
ATOM   1488  HG2 GLU A 122      -8.675  -3.894  -4.514  1.00 59.42           H  
ATOM   1489  HG3 GLU A 122      -7.277  -4.869  -4.977  1.00 59.42           H  
ATOM   1490  N   ILE A 123      -4.519  -1.866  -6.516  1.00 62.95           N  
ATOM   1491  CA  ILE A 123      -3.514  -1.330  -7.429  1.00 62.95           C  
ATOM   1492  C   ILE A 123      -2.864  -2.518  -8.127  1.00 62.95           C  
ATOM   1493  O   ILE A 123      -2.201  -3.345  -7.500  1.00 62.95           O  
ATOM   1494  CB  ILE A 123      -2.497  -0.410  -6.718  1.00 62.95           C  
ATOM   1495  CG1 ILE A 123      -3.218   0.711  -5.931  1.00 62.95           C  
ATOM   1496  CG2 ILE A 123      -1.524   0.175  -7.760  1.00 62.95           C  
ATOM   1497  CD1 ILE A 123      -2.280   1.679  -5.198  1.00 62.95           C  
ATOM   1498  H   ILE A 123      -4.204  -2.498  -5.794  1.00 62.95           H  
ATOM   1499  HA  ILE A 123      -4.008  -0.726  -8.190  1.00 62.95           H  
ATOM   1500  HB  ILE A 123      -1.920  -1.004  -6.009  1.00 62.95           H  
ATOM   1501 HG12 ILE A 123      -3.852   1.281  -6.609  1.00 62.95           H  
ATOM   1502 HG13 ILE A 123      -3.858   0.256  -5.174  1.00 62.95           H  
ATOM   1503 HG21 ILE A 123      -1.031  -0.621  -8.319  1.00 62.95           H  
ATOM   1504 HG22 ILE A 123      -2.060   0.813  -8.462  1.00 62.95           H  
ATOM   1505 HG23 ILE A 123      -0.741   0.756  -7.273  1.00 62.95           H  
ATOM   1506 HD11 ILE A 123      -1.775   2.327  -5.913  1.00 62.95           H  
ATOM   1507 HD12 ILE A 123      -2.862   2.301  -4.517  1.00 62.95           H  
ATOM   1508 HD13 ILE A 123      -1.535   1.123  -4.628  1.00 62.95           H  
ATOM   1509  N   TRP A 124      -3.074  -2.586  -9.434  1.00 60.67           N  
ATOM   1510  CA  TRP A 124      -2.390  -3.515 -10.319  1.00 60.67           C  
ATOM   1511  C   TRP A 124      -1.151  -2.801 -10.839  1.00 60.67           C  
ATOM   1512  O   TRP A 124      -1.267  -1.753 -11.473  1.00 60.67           O  
ATOM   1513  CB  TRP A 124      -3.347  -3.953 -11.432  1.00 60.67           C  
ATOM   1514  CG  TRP A 124      -4.554  -4.693 -10.935  1.00 60.67           C  
ATOM   1515  CD1 TRP A 124      -5.657  -4.135 -10.379  1.00 60.67           C  
ATOM   1516  CD2 TRP A 124      -4.762  -6.136 -10.867  1.00 60.67           C  
ATOM   1517  CE2 TRP A 124      -6.029  -6.379 -10.256  1.00 60.67           C  
ATOM   1518  CE3 TRP A 124      -3.997  -7.266 -11.229  1.00 60.67           C  
ATOM   1519  NE1 TRP A 124      -6.524  -5.128  -9.968  1.00 60.67           N  
ATOM   1520  CZ2 TRP A 124      -6.511  -7.671 -10.009  1.00 60.67           C  
ATOM   1521  CZ3 TRP A 124      -4.474  -8.570 -10.992  1.00 60.67           C  
ATOM   1522  CH2 TRP A 124      -5.726  -8.774 -10.383  1.00 60.67           C  
ATOM   1523  H   TRP A 124      -3.614  -1.857  -9.877  1.00 60.67           H  
ATOM   1524  HA  TRP A 124      -2.078  -4.404  -9.771  1.00 60.67           H  
ATOM   1525  HB2 TRP A 124      -2.804  -4.598 -12.123  1.00 60.67           H  
ATOM   1526  HB3 TRP A 124      -3.676  -3.079 -11.994  1.00 60.67           H  
ATOM   1527  HD1 TRP A 124      -5.809  -3.076 -10.235  1.00 60.67           H  
ATOM   1528  HE1 TRP A 124      -7.352  -4.961  -9.414  1.00 60.67           H  
ATOM   1529  HE3 TRP A 124      -3.038  -7.118 -11.703  1.00 60.67           H  
ATOM   1530  HZ2 TRP A 124      -7.457  -7.805  -9.507  1.00 60.67           H  
ATOM   1531  HZ3 TRP A 124      -3.873  -9.419 -11.283  1.00 60.67           H  
ATOM   1532  HH2 TRP A 124      -6.081  -9.777 -10.194  1.00 60.67           H  
ATOM   1533  N   VAL A 125       0.021  -3.324 -10.493  1.00 60.99           N  
ATOM   1534  CA  VAL A 125       1.284  -2.893 -11.085  1.00 60.99           C  
ATOM   1535  C   VAL A 125       1.666  -3.980 -12.070  1.00 60.99           C  
ATOM   1536  O   VAL A 125       2.087  -5.067 -11.669  1.00 60.99           O  
ATOM   1537  CB  VAL A 125       2.371  -2.656 -10.023  1.00 60.99           C  
ATOM   1538  CG1 VAL A 125       3.663  -2.147 -10.673  1.00 60.99           C  
ATOM   1539  CG2 VAL A 125       1.920  -1.615  -8.986  1.00 60.99           C  
ATOM   1540  H   VAL A 125       0.041  -4.166  -9.936  1.00 60.99           H  
ATOM   1541  HA  VAL A 125       1.150  -1.964 -11.639  1.00 60.99           H  
ATOM   1542  HB  VAL A 125       2.583  -3.589  -9.500  1.00 60.99           H  
ATOM   1543 HG11 VAL A 125       4.030  -2.874 -11.398  1.00 60.99           H  
ATOM   1544 HG12 VAL A 125       4.432  -2.021  -9.911  1.00 60.99           H  
ATOM   1545 HG13 VAL A 125       3.485  -1.201 -11.185  1.00 60.99           H  
ATOM   1546 HG21 VAL A 125       1.058  -1.991  -8.435  1.00 60.99           H  
ATOM   1547 HG22 VAL A 125       1.651  -0.686  -9.489  1.00 60.99           H  
ATOM   1548 HG23 VAL A 125       2.728  -1.426  -8.279  1.00 60.99           H  
ATOM   1549  N   ASP A 126       1.456  -3.716 -13.351  1.00 57.36           N  
ATOM   1550  CA  ASP A 126       1.942  -4.599 -14.400  1.00 57.36           C  
ATOM   1551  C   ASP A 126       3.468  -4.474 -14.498  1.00 57.36           C  
ATOM   1552  O   ASP A 126       4.044  -3.408 -14.280  1.00 57.36           O  
ATOM   1553  CB  ASP A 126       1.226  -4.291 -15.723  1.00 57.36           C  
ATOM   1554  CG  ASP A 126      -0.230  -4.773 -15.686  1.00 57.36           C  
ATOM   1555  OD1 ASP A 126      -0.425  -6.005 -15.811  1.00 57.36           O  
ATOM   1556  OD2 ASP A 126      -1.138  -3.927 -15.521  1.00 57.36           O1-
ATOM   1557  H   ASP A 126       1.077  -2.822 -13.628  1.00 57.36           H  
ATOM   1558  HA  ASP A 126       1.707  -5.629 -14.133  1.00 57.36           H  
ATOM   1559  HB2 ASP A 126       1.269  -3.221 -15.926  1.00 57.36           H  
ATOM   1560  HB3 ASP A 126       1.744  -4.807 -16.531  1.00 57.36           H  
ATOM   1561  N   GLU A 127       4.142  -5.566 -14.865  1.00 51.34           N  
ATOM   1562  CA  GLU A 127       5.590  -5.554 -15.133  1.00 51.34           C  
ATOM   1563  C   GLU A 127       5.962  -4.541 -16.234  1.00 51.34           C  
ATOM   1564  O   GLU A 127       7.098  -4.094 -16.327  1.00 51.34           O  
ATOM   1565  CB  GLU A 127       6.033  -6.981 -15.506  1.00 51.34           C  
ATOM   1566  CG  GLU A 127       7.562  -7.165 -15.549  1.00 51.34           C  
ATOM   1567  CD  GLU A 127       8.026  -8.339 -14.676  1.00 51.34           C  
ATOM   1568  OE1 GLU A 127       7.745  -9.502 -15.049  1.00 51.34           O  
ATOM   1569  OE2 GLU A 127       8.643  -8.068 -13.621  1.00 51.34           O1-
ATOM   1570  H   GLU A 127       3.629  -6.420 -15.031  1.00 51.34           H  
ATOM   1571  HA  GLU A 127       6.113  -5.242 -14.229  1.00 51.34           H  
ATOM   1572  HB2 GLU A 127       5.617  -7.240 -16.479  1.00 51.34           H  
ATOM   1573  HB3 GLU A 127       5.611  -7.678 -14.781  1.00 51.34           H  
ATOM   1574  HG2 GLU A 127       7.869  -7.328 -16.582  1.00 51.34           H  
ATOM   1575  HG3 GLU A 127       8.052  -6.256 -15.200  1.00 51.34           H  
ATOM   1576  N   GLU A 128       5.003  -4.107 -17.054  1.00 47.32           N  
ATOM   1577  CA  GLU A 128       5.231  -3.101 -18.092  1.00 47.32           C  
ATOM   1578  C   GLU A 128       5.495  -1.687 -17.532  1.00 47.32           C  
ATOM   1579  O   GLU A 128       6.223  -0.920 -18.168  1.00 47.32           O  
ATOM   1580  CB  GLU A 128       4.072  -3.119 -19.104  1.00 47.32           C  
ATOM   1581  CG  GLU A 128       3.909  -4.493 -19.781  1.00 47.32           C  
ATOM   1582  CD  GLU A 128       3.061  -4.420 -21.063  1.00 47.32           C  
ATOM   1583  OE1 GLU A 128       3.661  -4.343 -22.162  1.00 47.32           O  
ATOM   1584  OE2 GLU A 128       1.812  -4.461 -20.972  1.00 47.32           O1-
ATOM   1585  H   GLU A 128       4.065  -4.456 -16.920  1.00 47.32           H  
ATOM   1586  HA  GLU A 128       6.136  -3.377 -18.634  1.00 47.32           H  
ATOM   1587  HB2 GLU A 128       4.283  -2.375 -19.873  1.00 47.32           H  
ATOM   1588  HB3 GLU A 128       3.142  -2.845 -18.606  1.00 47.32           H  
ATOM   1589  HG2 GLU A 128       3.453  -5.190 -19.076  1.00 47.32           H  
ATOM   1590  HG3 GLU A 128       4.896  -4.880 -20.034  1.00 47.32           H  
ATOM   1591  N   ASP A 129       5.016  -1.347 -16.324  1.00 49.43           N  
ATOM   1592  CA  ASP A 129       5.399  -0.098 -15.636  1.00 49.43           C  
ATOM   1593  C   ASP A 129       6.867  -0.138 -15.143  1.00 49.43           C  
ATOM   1594  O   ASP A 129       7.451   0.900 -14.817  1.00 49.43           O  
ATOM   1595  CB  ASP A 129       4.428   0.211 -14.477  1.00 49.43           C  
ATOM   1596  CG  ASP A 129       3.140   0.914 -14.931  1.00 49.43           C  
ATOM   1597  OD1 ASP A 129       3.237   2.089 -15.362  1.00 49.43           O  
ATOM   1598  OD2 ASP A 129       2.055   0.311 -14.785  1.00 49.43           O1-
ATOM   1599  H   ASP A 129       4.460  -2.015 -15.809  1.00 49.43           H  
ATOM   1600  HA  ASP A 129       5.335   0.727 -16.345  1.00 49.43           H  
ATOM   1601  HB2 ASP A 129       4.190  -0.708 -13.941  1.00 49.43           H  
ATOM   1602  HB3 ASP A 129       4.925   0.874 -13.770  1.00 49.43           H  
ATOM   1603  N   PHE A 130       7.496  -1.324 -15.132  1.00 38.84           N  
ATOM   1604  CA  PHE A 130       8.889  -1.554 -14.736  1.00 38.84           C  
ATOM   1605  C   PHE A 130       9.901  -1.287 -15.853  1.00 38.84           C  
ATOM   1606  O   PHE A 130      11.079  -1.513 -15.625  1.00 38.84           O  
ATOM   1607  CB  PHE A 130       9.071  -2.988 -14.187  1.00 38.84           C  
ATOM   1608  CG  PHE A 130      10.400  -3.285 -13.505  1.00 38.84           C  
ATOM   1609  CD1 PHE A 130      11.450  -3.908 -14.213  1.00 38.84           C  
ATOM   1610  CD2 PHE A 130      10.578  -2.968 -12.150  1.00 38.84           C  
ATOM   1611  CE1 PHE A 130      12.689  -4.147 -13.593  1.00 38.84           C  
ATOM   1612  CE2 PHE A 130      11.801  -3.253 -11.515  1.00 38.84           C  
ATOM   1613  CZ  PHE A 130      12.865  -3.815 -12.240  1.00 38.84           C  
ATOM   1614  H   PHE A 130       6.972  -2.129 -15.444  1.00 38.84           H  
ATOM   1615  HA  PHE A 130       9.123  -0.861 -13.928  1.00 38.84           H  
ATOM   1616  HB2 PHE A 130       8.992  -3.695 -15.012  1.00 38.84           H  
ATOM   1617  HB3 PHE A 130       8.267  -3.204 -13.484  1.00 38.84           H  
ATOM   1618  HD1 PHE A 130      11.307  -4.179 -15.249  1.00 38.84           H  
ATOM   1619  HD2 PHE A 130       9.758  -2.547 -11.589  1.00 38.84           H  
ATOM   1620  HE1 PHE A 130      13.487  -4.615 -14.150  1.00 38.84           H  
ATOM   1621  HE2 PHE A 130      11.909  -3.069 -10.456  1.00 38.84           H  
ATOM   1622  HZ  PHE A 130      13.801  -4.034 -11.747  1.00 38.84           H  
ATOM   1623  N   VAL A 131       9.545  -0.821 -17.054  1.00 35.18           N  
ATOM   1624  CA  VAL A 131      10.581  -0.553 -18.072  1.00 35.18           C  
ATOM   1625  C   VAL A 131      11.051   0.906 -17.980  1.00 35.18           C  
ATOM   1626  O   VAL A 131      10.523   1.754 -18.707  1.00 35.18           O  
ATOM   1627  CB  VAL A 131      10.149  -0.972 -19.493  1.00 35.18           C  
ATOM   1628  CG1 VAL A 131      11.363  -0.941 -20.441  1.00 35.18           C  
ATOM   1629  CG2 VAL A 131       9.586  -2.399 -19.528  1.00 35.18           C  
ATOM   1630  H   VAL A 131       8.566  -0.679 -17.260  1.00 35.18           H  
ATOM   1631  HA  VAL A 131      11.448  -1.179 -17.863  1.00 35.18           H  
ATOM   1632  HB  VAL A 131       9.383  -0.292 -19.868  1.00 35.18           H  
ATOM   1633 HG11 VAL A 131      11.759   0.072 -20.511  1.00 35.18           H  
ATOM   1634 HG12 VAL A 131      11.054  -1.261 -21.436  1.00 35.18           H  
ATOM   1635 HG13 VAL A 131      12.138  -1.618 -20.080  1.00 35.18           H  
ATOM   1636 HG21 VAL A 131       8.666  -2.452 -18.947  1.00 35.18           H  
ATOM   1637 HG22 VAL A 131      10.305  -3.102 -19.109  1.00 35.18           H  
ATOM   1638 HG23 VAL A 131       9.348  -2.687 -20.552  1.00 35.18           H  
ATOM   1639  N   PRO A 132      12.084   1.267 -17.181  1.00 32.72           N  
ATOM   1640  CA  PRO A 132      12.757   2.544 -17.335  1.00 32.72           C  
ATOM   1641  C   PRO A 132      13.574   2.481 -18.623  1.00 32.72           C  
ATOM   1642  O   PRO A 132      14.777   2.287 -18.550  1.00 32.72           O  
ATOM   1643  CB  PRO A 132      13.626   2.703 -16.077  1.00 32.72           C  
ATOM   1644  CG  PRO A 132      14.037   1.272 -15.751  1.00 32.72           C  
ATOM   1645  CD  PRO A 132      12.787   0.504 -16.153  1.00 32.72           C  
ATOM   1646  HA  PRO A 132      12.038   3.361 -17.394  1.00 32.72           H  
ATOM   1647  HB2 PRO A 132      13.011   3.093 -15.266  1.00 32.72           H  
ATOM   1648  HB3 PRO A 132      14.487   3.353 -16.234  1.00 32.72           H  
ATOM   1649  HG2 PRO A 132      14.883   0.959 -16.363  1.00 32.72           H  
ATOM   1650  HG3 PRO A 132      14.263   1.146 -14.693  1.00 32.72           H  
ATOM   1651  HD2 PRO A 132      12.155   0.464 -15.265  1.00 32.72           H  
ATOM   1652  HD3 PRO A 132      13.067  -0.490 -16.501  1.00 32.72           H  
ATOM   1653  N   LYS A 133      12.927   2.564 -19.799  1.00 29.96           N  
ATOM   1654  CA  LYS A 133      13.543   2.619 -21.141  1.00 29.96           C  
ATOM   1655  C   LYS A 133      14.960   2.018 -21.198  1.00 29.96           C  
ATOM   1656  O   LYS A 133      15.906   2.676 -21.617  1.00 29.96           O  
ATOM   1657  CB  LYS A 133      13.533   4.065 -21.677  1.00 29.96           C  
ATOM   1658  CG  LYS A 133      12.214   4.487 -22.330  1.00 29.96           C  
ATOM   1659  CD  LYS A 133      12.473   5.774 -23.129  1.00 29.96           C  
ATOM   1660  CE  LYS A 133      11.225   6.221 -23.889  1.00 29.96           C  
ATOM   1661  NZ  LYS A 133      11.469   7.506 -24.592  1.00 29.96           N1+
ATOM   1662  H   LYS A 133      11.919   2.585 -19.730  1.00 29.96           H  
ATOM   1663  HA  LYS A 133      12.947   1.997 -21.808  1.00 29.96           H  
ATOM   1664  HB2 LYS A 133      14.289   4.155 -22.457  1.00 29.96           H  
ATOM   1665  HB3 LYS A 133      13.799   4.759 -20.880  1.00 29.96           H  
ATOM   1666  HG2 LYS A 133      11.876   3.706 -23.011  1.00 29.96           H  
ATOM   1667  HG3 LYS A 133      11.456   4.657 -21.566  1.00 29.96           H  
ATOM   1668  HD2 LYS A 133      13.276   5.602 -23.845  1.00 29.96           H  
ATOM   1669  HD3 LYS A 133      12.781   6.557 -22.435  1.00 29.96           H  
ATOM   1670  HE2 LYS A 133      10.946   5.441 -24.598  1.00 29.96           H  
ATOM   1671  HE3 LYS A 133      10.408   6.331 -23.176  1.00 29.96           H  
ATOM   1672  HZ1 LYS A 133      11.724   8.222 -23.927  1.00 29.96           H  
ATOM   1673  HZ2 LYS A 133      12.219   7.408 -25.261  1.00 29.96           H  
ATOM   1674  HZ3 LYS A 133      10.636   7.806 -25.078  1.00 29.96           H  
ATOM   1675  N   MET A 134      15.125   0.765 -20.788  1.00 27.45           N  
ATOM   1676  CA  MET A 134      16.343   0.027 -21.072  1.00 27.45           C  
ATOM   1677  C   MET A 134      15.967  -1.052 -22.067  1.00 27.45           C  
ATOM   1678  O   MET A 134      15.526  -2.136 -21.717  1.00 27.45           O  
ATOM   1679  CB  MET A 134      17.091  -0.445 -19.816  1.00 27.45           C  
ATOM   1680  CG  MET A 134      17.958   0.684 -19.233  1.00 27.45           C  
ATOM   1681  SD  MET A 134      19.295   0.099 -18.155  1.00 27.45           S  
ATOM   1682  CE  MET A 134      19.908   1.680 -17.517  1.00 27.45           C  
ATOM   1683  H   MET A 134      14.359   0.287 -20.336  1.00 27.45           H  
ATOM   1684  HA  MET A 134      17.055   0.668 -21.593  1.00 27.45           H  
ATOM   1685  HB2 MET A 134      17.756  -1.259 -20.105  1.00 27.45           H  
ATOM   1686  HB3 MET A 134      16.395  -0.817 -19.064  1.00 27.45           H  
ATOM   1687  HG2 MET A 134      17.314   1.362 -18.672  1.00 27.45           H  
ATOM   1688  HG3 MET A 134      18.417   1.248 -20.045  1.00 27.45           H  
ATOM   1689  HE1 MET A 134      20.247   2.303 -18.345  1.00 27.45           H  
ATOM   1690  HE2 MET A 134      19.107   2.191 -16.982  1.00 27.45           H  
ATOM   1691  HE3 MET A 134      20.738   1.497 -16.835  1.00 27.45           H  
ATOM   1692  N   SER A 135      16.198  -0.685 -23.327  1.00 29.58           N  
ATOM   1693  CA  SER A 135      16.432  -1.569 -24.465  1.00 29.58           C  
ATOM   1694  C   SER A 135      15.229  -2.054 -25.287  1.00 29.58           C  
ATOM   1695  O   SER A 135      14.471  -2.927 -24.899  1.00 29.58           O  
ATOM   1696  CB  SER A 135      17.381  -2.710 -24.086  1.00 29.58           C  
ATOM   1697  OG  SER A 135      18.603  -2.151 -23.637  1.00 29.58           O  
ATOM   1698  H   SER A 135      16.503   0.271 -23.440  1.00 29.58           H  
ATOM   1699  HA  SER A 135      17.030  -0.963 -25.146  1.00 29.58           H  
ATOM   1700  HB2 SER A 135      17.576  -3.329 -24.962  1.00 29.58           H  
ATOM   1701  HB3 SER A 135      16.940  -3.343 -23.316  1.00 29.58           H  
ATOM   1702  HG  SER A 135      18.738  -2.438 -22.731  1.00 29.58           H  
ATOM   1703  N   ARG A 136      15.262  -1.565 -26.538  1.00 33.82           N  
ATOM   1704  CA  ARG A 136      14.838  -2.186 -27.808  1.00 33.82           C  
ATOM   1705  C   ARG A 136      13.359  -2.104 -28.199  1.00 33.82           C  
ATOM   1706  O   ARG A 136      12.518  -2.876 -27.774  1.00 33.82           O  
ATOM   1707  CB  ARG A 136      15.416  -3.606 -27.954  1.00 33.82           C  
ATOM   1708  CG  ARG A 136      16.948  -3.570 -28.081  1.00 33.82           C  
ATOM   1709  CD  ARG A 136      17.529  -4.978 -28.217  1.00 33.82           C  
ATOM   1710  NE  ARG A 136      19.005  -4.945 -28.193  1.00 33.82           N  
ATOM   1711  CZ  ARG A 136      19.810  -5.970 -28.403  1.00 33.82           C  
ATOM   1712  NH1 ARG A 136      19.352  -7.154 -28.698  1.00 33.82           N1+
ATOM   1713  NH2 ARG A 136      21.103  -5.823 -28.317  1.00 33.82           N  
ATOM   1714  H   ARG A 136      15.868  -0.763 -26.639  1.00 33.82           H  
ATOM   1715  HA  ARG A 136      15.344  -1.620 -28.589  1.00 33.82           H  
ATOM   1716  HB2 ARG A 136      15.007  -4.060 -28.856  1.00 33.82           H  
ATOM   1717  HB3 ARG A 136      15.118  -4.223 -27.106  1.00 33.82           H  
ATOM   1718  HG2 ARG A 136      17.226  -2.986 -28.958  1.00 33.82           H  
ATOM   1719  HG3 ARG A 136      17.376  -3.099 -27.196  1.00 33.82           H  
ATOM   1720  HD2 ARG A 136      17.168  -5.587 -27.389  1.00 33.82           H  
ATOM   1721  HD3 ARG A 136      17.178  -5.414 -29.153  1.00 33.82           H  
ATOM   1722  HE  ARG A 136      19.439  -4.064 -27.956  1.00 33.82           H  
ATOM   1723 HH11 ARG A 136      18.352  -7.291 -28.741  1.00 33.82           H  
ATOM   1724 HH12 ARG A 136      19.975  -7.935 -28.847  1.00 33.82           H  
ATOM   1725 HH21 ARG A 136      21.502  -4.929 -28.069  1.00 33.82           H  
ATOM   1726 HH22 ARG A 136      21.712  -6.613 -28.472  1.00 33.82           H  
ATOM   1727  N   PHE A 137      13.118  -1.181 -29.137  1.00 33.17           N  
ATOM   1728  CA  PHE A 137      12.448  -1.438 -30.420  1.00 33.17           C  
ATOM   1729  C   PHE A 137      11.805  -2.827 -30.547  1.00 33.17           C  
ATOM   1730  O   PHE A 137      12.510  -3.819 -30.713  1.00 33.17           O  
ATOM   1731  CB  PHE A 137      13.499  -1.283 -31.547  1.00 33.17           C  
ATOM   1732  CG  PHE A 137      13.473   0.033 -32.294  1.00 33.17           C  
ATOM   1733  CD1 PHE A 137      12.858   0.098 -33.560  1.00 33.17           C  
ATOM   1734  CD2 PHE A 137      14.098   1.176 -31.760  1.00 33.17           C  
ATOM   1735  CE1 PHE A 137      12.868   1.299 -34.289  1.00 33.17           C  
ATOM   1736  CE2 PHE A 137      14.105   2.378 -32.491  1.00 33.17           C  
ATOM   1737  CZ  PHE A 137      13.493   2.438 -33.755  1.00 33.17           C  
ATOM   1738  H   PHE A 137      13.820  -0.457 -29.195  1.00 33.17           H  
ATOM   1739  HA  PHE A 137      11.670  -0.689 -30.567  1.00 33.17           H  
ATOM   1740  HB2 PHE A 137      14.502  -1.448 -31.153  1.00 33.17           H  
ATOM   1741  HB3 PHE A 137      13.349  -2.062 -32.294  1.00 33.17           H  
ATOM   1742  HD1 PHE A 137      12.391  -0.778 -33.985  1.00 33.17           H  
ATOM   1743  HD2 PHE A 137      14.589   1.131 -30.800  1.00 33.17           H  
ATOM   1744  HE1 PHE A 137      12.407   1.344 -35.265  1.00 33.17           H  
ATOM   1745  HE2 PHE A 137      14.595   3.253 -32.091  1.00 33.17           H  
ATOM   1746  HZ  PHE A 137      13.512   3.357 -34.322  1.00 33.17           H  
ATOM   1747  N   GLY A 138      10.476  -2.864 -30.606  1.00 33.28           N  
ATOM   1748  CA  GLY A 138       9.763  -3.980 -31.219  1.00 33.28           C  
ATOM   1749  C   GLY A 138       8.526  -4.426 -30.456  1.00 33.28           C  
ATOM   1750  O   GLY A 138       8.630  -5.156 -29.487  1.00 33.28           O  
ATOM   1751  H   GLY A 138       9.952  -2.046 -30.327  1.00 33.28           H  
ATOM   1752  HA2 GLY A 138      10.415  -4.851 -31.281  1.00 33.28           H  
ATOM   1753  HA3 GLY A 138       9.486  -3.711 -32.238  1.00 33.28           H  
ATOM   1754  N   LEU A 139       7.364  -4.075 -31.014  1.00 36.58           N  
ATOM   1755  CA  LEU A 139       6.095  -4.804 -30.874  1.00 36.58           C  
ATOM   1756  C   LEU A 139       5.304  -4.587 -29.572  1.00 36.58           C  
ATOM   1757  O   LEU A 139       5.097  -5.478 -28.764  1.00 36.58           O  
ATOM   1758  CB  LEU A 139       6.289  -6.281 -31.281  1.00 36.58           C  
ATOM   1759  CG  LEU A 139       6.815  -6.465 -32.720  1.00 36.58           C  
ATOM   1760  CD1 LEU A 139       7.414  -7.856 -32.895  1.00 36.58           C  
ATOM   1761  CD2 LEU A 139       5.700  -6.262 -33.750  1.00 36.58           C  
ATOM   1762  H   LEU A 139       7.425  -3.445 -31.801  1.00 36.58           H  
ATOM   1763  HA  LEU A 139       5.436  -4.390 -31.637  1.00 36.58           H  
ATOM   1764  HB2 LEU A 139       6.977  -6.752 -30.580  1.00 36.58           H  
ATOM   1765  HB3 LEU A 139       5.339  -6.807 -31.183  1.00 36.58           H  
ATOM   1766  HG  LEU A 139       7.610  -5.750 -32.934  1.00 36.58           H  
ATOM   1767 HD11 LEU A 139       7.793  -7.976 -33.909  1.00 36.58           H  
ATOM   1768 HD12 LEU A 139       8.240  -7.988 -32.196  1.00 36.58           H  
ATOM   1769 HD13 LEU A 139       6.660  -8.618 -32.697  1.00 36.58           H  
ATOM   1770 HD21 LEU A 139       5.307  -5.247 -33.692  1.00 36.58           H  
ATOM   1771 HD22 LEU A 139       4.894  -6.974 -33.574  1.00 36.58           H  
ATOM   1772 HD23 LEU A 139       6.098  -6.420 -34.753  1.00 36.58           H  
ATOM   1773  N   GLY A 140       4.734  -3.386 -29.480  1.00 33.45           N  
ATOM   1774  CA  GLY A 140       3.286  -3.198 -29.370  1.00 33.45           C  
ATOM   1775  C   GLY A 140       2.507  -4.024 -28.346  1.00 33.45           C  
ATOM   1776  O   GLY A 140       1.973  -5.071 -28.691  1.00 33.45           O  
ATOM   1777  H   GLY A 140       5.207  -2.659 -29.998  1.00 33.45           H  
ATOM   1778  HA2 GLY A 140       2.844  -3.411 -30.344  1.00 33.45           H  
ATOM   1779  HA3 GLY A 140       3.098  -2.146 -29.157  1.00 33.45           H  
ATOM   1780  N   ARG A 141       2.225  -3.411 -27.196  1.00 35.19           N  
ATOM   1781  CA  ARG A 141       0.896  -3.375 -26.563  1.00 35.19           C  
ATOM   1782  C   ARG A 141       0.739  -2.011 -25.890  1.00 35.19           C  
ATOM   1783  O   ARG A 141       1.711  -1.375 -25.504  1.00 35.19           O  
ATOM   1784  CB  ARG A 141       0.690  -4.560 -25.601  1.00 35.19           C  
ATOM   1785  CG  ARG A 141      -0.086  -5.696 -26.294  1.00 35.19           C  
ATOM   1786  CD  ARG A 141      -0.073  -6.991 -25.483  1.00 35.19           C  
ATOM   1787  NE  ARG A 141      -0.215  -8.166 -26.371  1.00 35.19           N  
ATOM   1788  CZ  ARG A 141      -0.939  -9.250 -26.163  1.00 35.19           C  
ATOM   1789  NH1 ARG A 141      -1.729  -9.368 -25.134  1.00 35.19           N1+
ATOM   1790  NH2 ARG A 141      -0.873 -10.252 -26.996  1.00 35.19           N  
ATOM   1791  H   ARG A 141       2.873  -2.711 -26.865  1.00 35.19           H  
ATOM   1792  HA  ARG A 141       0.143  -3.433 -27.349  1.00 35.19           H  
ATOM   1793  HB2 ARG A 141       0.123  -4.236 -24.728  1.00 35.19           H  
ATOM   1794  HB3 ARG A 141       1.658  -4.918 -25.250  1.00 35.19           H  
ATOM   1795  HG2 ARG A 141       0.356  -5.915 -27.266  1.00 35.19           H  
ATOM   1796  HG3 ARG A 141      -1.118  -5.387 -26.461  1.00 35.19           H  
ATOM   1797  HD2 ARG A 141       0.885  -7.071 -24.968  1.00 35.19           H  
ATOM   1798  HD3 ARG A 141      -0.855  -6.941 -24.725  1.00 35.19           H  
ATOM   1799  HE  ARG A 141       0.403  -8.174 -27.170  1.00 35.19           H  
ATOM   1800 HH11 ARG A 141      -2.222 -10.230 -24.947  1.00 35.19           H  
ATOM   1801 HH12 ARG A 141      -1.699  -8.646 -24.428  1.00 35.19           H  
ATOM   1802 HH21 ARG A 141      -1.394 -11.097 -26.811  1.00 35.19           H  
ATOM   1803 HH22 ARG A 141      -0.224 -10.216 -27.769  1.00 35.19           H  
ATOM   1804  N   ARG A 142      -0.479  -1.473 -25.950  1.00 36.62           N  
ATOM   1805  CA  ARG A 142      -0.790  -0.083 -25.587  1.00 36.62           C  
ATOM   1806  C   ARG A 142      -0.423   0.166 -24.119  1.00 36.62           C  
ATOM   1807  O   ARG A 142      -0.797  -0.671 -23.307  1.00 36.62           O  
ATOM   1808  CB  ARG A 142      -2.290   0.186 -25.775  1.00 36.62           C  
ATOM   1809  CG  ARG A 142      -2.734   0.180 -27.242  1.00 36.62           C  
ATOM   1810  CD  ARG A 142      -4.239   0.456 -27.316  1.00 36.62           C  
ATOM   1811  NE  ARG A 142      -4.725   0.451 -28.709  1.00 36.62           N  
ATOM   1812  CZ  ARG A 142      -5.835   1.010 -29.156  1.00 36.62           C  
ATOM   1813  NH1 ARG A 142      -6.650   1.659 -28.371  1.00 36.62           N1+
ATOM   1814  NH2 ARG A 142      -6.153   0.926 -30.417  1.00 36.62           N  
ATOM   1815  H   ARG A 142      -1.240  -2.104 -26.160  1.00 36.62           H  
ATOM   1816  HA  ARG A 142      -0.197   0.580 -26.217  1.00 36.62           H  
ATOM   1817  HB2 ARG A 142      -2.858  -0.560 -25.219  1.00 36.62           H  
ATOM   1818  HB3 ARG A 142      -2.518   1.164 -25.352  1.00 36.62           H  
ATOM   1819  HG2 ARG A 142      -2.191   0.951 -27.789  1.00 36.62           H  
ATOM   1820  HG3 ARG A 142      -2.524  -0.792 -27.688  1.00 36.62           H  
ATOM   1821  HD2 ARG A 142      -4.769  -0.308 -26.747  1.00 36.62           H  
ATOM   1822  HD3 ARG A 142      -4.430   1.428 -26.859  1.00 36.62           H  
ATOM   1823  HE  ARG A 142      -4.155  -0.036 -29.385  1.00 36.62           H  
ATOM   1824 HH11 ARG A 142      -6.438   1.706 -27.385  1.00 36.62           H  
ATOM   1825 HH12 ARG A 142      -7.497   2.070 -28.736  1.00 36.62           H  
ATOM   1826 HH21 ARG A 142      -7.007   1.344 -30.758  1.00 36.62           H  
ATOM   1827 HH22 ARG A 142      -5.562   0.420 -31.061  1.00 36.62           H  
ATOM   1828  N   PRO A 143       0.174   1.320 -23.768  1.00 39.29           N  
ATOM   1829  CA  PRO A 143       0.337   1.708 -22.375  1.00 39.29           C  
ATOM   1830  C   PRO A 143      -1.061   1.863 -21.773  1.00 39.29           C  
ATOM   1831  O   PRO A 143      -1.785   2.824 -22.066  1.00 39.29           O  
ATOM   1832  CB  PRO A 143       1.152   3.006 -22.395  1.00 39.29           C  
ATOM   1833  CG  PRO A 143       0.840   3.611 -23.763  1.00 39.29           C  
ATOM   1834  CD  PRO A 143       0.606   2.391 -24.652  1.00 39.29           C  
ATOM   1835  HA  PRO A 143       0.887   0.942 -21.827  1.00 39.29           H  
ATOM   1836  HB2 PRO A 143       0.882   3.677 -21.579  1.00 39.29           H  
ATOM   1837  HB3 PRO A 143       2.213   2.762 -22.342  1.00 39.29           H  
ATOM   1838  HG2 PRO A 143      -0.075   4.200 -23.702  1.00 39.29           H  
ATOM   1839  HG3 PRO A 143       1.663   4.225 -24.130  1.00 39.29           H  
ATOM   1840  HD2 PRO A 143      -0.148   2.625 -25.403  1.00 39.29           H  
ATOM   1841  HD3 PRO A 143       1.542   2.100 -25.130  1.00 39.29           H  
ATOM   1842  N   GLY A 144      -1.487   0.864 -21.003  1.00 33.16           N  
ATOM   1843  CA  GLY A 144      -2.657   0.979 -20.158  1.00 33.16           C  
ATOM   1844  C   GLY A 144      -2.374   2.126 -19.210  1.00 33.16           C  
ATOM   1845  O   GLY A 144      -1.476   2.039 -18.386  1.00 33.16           O  
ATOM   1846  H   GLY A 144      -0.876   0.074 -20.857  1.00 33.16           H  
ATOM   1847  HA2 GLY A 144      -3.548   1.174 -20.754  1.00 33.16           H  
ATOM   1848  HA3 GLY A 144      -2.789   0.067 -19.576  1.00 33.16           H  
ATOM   1849  N   ARG A 145      -3.090   3.245 -19.372  1.00 35.05           N  
ATOM   1850  CA  ARG A 145      -3.137   4.291 -18.349  1.00 35.05           C  
ATOM   1851  C   ARG A 145      -3.300   3.582 -17.014  1.00 35.05           C  
ATOM   1852  O   ARG A 145      -4.305   2.886 -16.862  1.00 35.05           O  
ATOM   1853  CB  ARG A 145      -4.358   5.206 -18.546  1.00 35.05           C  
ATOM   1854  CG  ARG A 145      -4.207   6.212 -19.684  1.00 35.05           C  
ATOM   1855  CD  ARG A 145      -5.488   7.045 -19.812  1.00 35.05           C  
ATOM   1856  NE  ARG A 145      -5.429   7.911 -21.003  1.00 35.05           N  
ATOM   1857  CZ  ARG A 145      -6.199   8.950 -21.268  1.00 35.05           C  
ATOM   1858  NH1 ARG A 145      -7.146   9.339 -20.459  1.00 35.05           N1+
ATOM   1859  NH2 ARG A 145      -6.024   9.630 -22.366  1.00 35.05           N  
ATOM   1860  H   ARG A 145      -3.716   3.283 -20.164  1.00 35.05           H  
ATOM   1861  HA  ARG A 145      -2.204   4.855 -18.334  1.00 35.05           H  
ATOM   1862  HB2 ARG A 145      -5.241   4.591 -18.719  1.00 35.05           H  
ATOM   1863  HB3 ARG A 145      -4.516   5.766 -17.625  1.00 35.05           H  
ATOM   1864  HG2 ARG A 145      -4.028   5.673 -20.615  1.00 35.05           H  
ATOM   1865  HG3 ARG A 145      -3.359   6.867 -19.484  1.00 35.05           H  
ATOM   1866  HD2 ARG A 145      -5.598   7.648 -18.911  1.00 35.05           H  
ATOM   1867  HD3 ARG A 145      -6.343   6.374 -19.898  1.00 35.05           H  
ATOM   1868  HE  ARG A 145      -4.696   7.705 -21.667  1.00 35.05           H  
ATOM   1869 HH11 ARG A 145      -7.702  10.157 -20.664  1.00 35.05           H  
ATOM   1870 HH12 ARG A 145      -7.265   8.857 -19.580  1.00 35.05           H  
ATOM   1871 HH21 ARG A 145      -6.597  10.440 -22.556  1.00 35.05           H  
ATOM   1872 HH22 ARG A 145      -5.276   9.391 -23.001  1.00 35.05           H  
ATOM   1873  N   ALA A 146      -2.379   3.809 -16.081  1.00 35.89           N  
ATOM   1874  CA  ALA A 146      -2.639   3.645 -14.664  1.00 35.89           C  
ATOM   1875  C   ALA A 146      -3.968   4.358 -14.384  1.00 35.89           C  
ATOM   1876  O   ALA A 146      -4.037   5.588 -14.288  1.00 35.89           O  
ATOM   1877  CB  ALA A 146      -1.465   4.244 -13.876  1.00 35.89           C  
ATOM   1878  H   ALA A 146      -1.477   4.173 -16.354  1.00 35.89           H  
ATOM   1879  HA  ALA A 146      -2.726   2.586 -14.423  1.00 35.89           H  
ATOM   1880  HB1 ALA A 146      -0.551   3.698 -14.111  1.00 35.89           H  
ATOM   1881  HB2 ALA A 146      -1.330   5.296 -14.126  1.00 35.89           H  
ATOM   1882  HB3 ALA A 146      -1.657   4.152 -12.807  1.00 35.89           H  
ATOM   1883  N   ARG A 147      -5.075   3.609 -14.396  1.00 31.20           N  
ATOM   1884  CA  ARG A 147      -6.357   4.136 -13.963  1.00 31.20           C  
ATOM   1885  C   ARG A 147      -6.182   4.250 -12.465  1.00 31.20           C  
ATOM   1886  O   ARG A 147      -6.372   3.282 -11.740  1.00 31.20           O  
ATOM   1887  CB  ARG A 147      -7.551   3.246 -14.357  1.00 31.20           C  
ATOM   1888  CG  ARG A 147      -7.984   3.380 -15.827  1.00 31.20           C  
ATOM   1889  CD  ARG A 147      -9.367   2.729 -16.003  1.00 31.20           C  
ATOM   1890  NE  ARG A 147      -9.759   2.584 -17.421  1.00 31.20           N  
ATOM   1891  CZ  ARG A 147     -10.947   2.197 -17.854  1.00 31.20           C  
ATOM   1892  NH1 ARG A 147     -11.943   1.979 -17.041  1.00 31.20           N1+
ATOM   1893  NH2 ARG A 147     -11.162   2.011 -19.128  1.00 31.20           N  
ATOM   1894  H   ARG A 147      -4.979   2.623 -14.594  1.00 31.20           H  
ATOM   1895  HA  ARG A 147      -6.512   5.139 -14.360  1.00 31.20           H  
ATOM   1896  HB2 ARG A 147      -8.394   3.541 -13.732  1.00 31.20           H  
ATOM   1897  HB3 ARG A 147      -7.322   2.204 -14.135  1.00 31.20           H  
ATOM   1898  HG2 ARG A 147      -7.250   2.881 -16.459  1.00 31.20           H  
ATOM   1899  HG3 ARG A 147      -8.045   4.433 -16.103  1.00 31.20           H  
ATOM   1900  HD2 ARG A 147      -9.343   1.740 -15.545  1.00 31.20           H  
ATOM   1901  HD3 ARG A 147     -10.101   3.336 -15.474  1.00 31.20           H  
ATOM   1902  HE  ARG A 147      -9.022   2.697 -18.103  1.00 31.20           H  
ATOM   1903 HH11 ARG A 147     -12.846   1.671 -17.371  1.00 31.20           H  
ATOM   1904 HH12 ARG A 147     -11.788   2.078 -16.048  1.00 31.20           H  
ATOM   1905 HH21 ARG A 147     -12.071   1.695 -19.436  1.00 31.20           H  
ATOM   1906 HH22 ARG A 147     -10.400   2.084 -19.787  1.00 31.20           H  
ATOM   1907  N   TYR A 148      -5.804   5.441 -12.015  1.00 30.50           N  
ATOM   1908  CA  TYR A 148      -6.212   5.933 -10.712  1.00 30.50           C  
ATOM   1909  C   TYR A 148      -7.744   5.874 -10.702  1.00 30.50           C  
ATOM   1910  O   TYR A 148      -8.411   6.837 -11.071  1.00 30.50           O  
ATOM   1911  CB  TYR A 148      -5.685   7.363 -10.511  1.00 30.50           C  
ATOM   1912  CG  TYR A 148      -4.225   7.456 -10.109  1.00 30.50           C  
ATOM   1913  CD1 TYR A 148      -3.887   7.484  -8.742  1.00 30.50           C  
ATOM   1914  CD2 TYR A 148      -3.212   7.538 -11.086  1.00 30.50           C  
ATOM   1915  CE1 TYR A 148      -2.542   7.610  -8.345  1.00 30.50           C  
ATOM   1916  CE2 TYR A 148      -1.866   7.666 -10.692  1.00 30.50           C  
ATOM   1917  CZ  TYR A 148      -1.529   7.705  -9.323  1.00 30.50           C  
ATOM   1918  OH  TYR A 148      -0.229   7.834  -8.950  1.00 30.50           O  
ATOM   1919  H   TYR A 148      -5.455   6.107 -12.690  1.00 30.50           H  
ATOM   1920  HA  TYR A 148      -5.827   5.287  -9.923  1.00 30.50           H  
ATOM   1921  HB2 TYR A 148      -5.845   7.944 -11.419  1.00 30.50           H  
ATOM   1922  HB3 TYR A 148      -6.273   7.837  -9.726  1.00 30.50           H  
ATOM   1923  HD1 TYR A 148      -4.663   7.404  -7.995  1.00 30.50           H  
ATOM   1924  HD2 TYR A 148      -3.461   7.498 -12.136  1.00 30.50           H  
ATOM   1925  HE1 TYR A 148      -2.282   7.625  -7.297  1.00 30.50           H  
ATOM   1926  HE2 TYR A 148      -1.078   7.722 -11.429  1.00 30.50           H  
ATOM   1927  HH  TYR A 148      -0.109   7.773  -8.000  1.00 30.50           H  
ATOM   1928  N   GLY A 149      -8.301   4.699 -10.412  1.00 27.83           N  
ATOM   1929  CA  GLY A 149      -9.716   4.535 -10.143  1.00 27.83           C  
ATOM   1930  C   GLY A 149     -10.001   5.258  -8.839  1.00 27.83           C  
ATOM   1931  O   GLY A 149      -9.701   4.742  -7.764  1.00 27.83           O  
ATOM   1932  H   GLY A 149      -7.696   3.905 -10.258  1.00 27.83           H  
ATOM   1933  HA2 GLY A 149     -10.323   4.960 -10.942  1.00 27.83           H  
ATOM   1934  HA3 GLY A 149      -9.964   3.480 -10.020  1.00 27.83           H  
ATOM   1935  N   GLN A 150     -10.480   6.493  -8.965  1.00 33.51           N  
ATOM   1936  CA  GLN A 150     -11.568   6.948  -8.111  1.00 33.51           C  
ATOM   1937  C   GLN A 150     -12.856   6.251  -8.543  1.00 33.51           C  
ATOM   1938  O   GLN A 150     -12.984   5.975  -9.760  1.00 33.51           O  
ATOM   1939  CB  GLN A 150     -11.743   8.469  -8.192  1.00 33.51           C  
ATOM   1940  CG  GLN A 150     -10.724   9.224  -7.334  1.00 33.51           C  
ATOM   1941  CD  GLN A 150     -11.175  10.659  -7.061  1.00 33.51           C  
ATOM   1942  NE2 GLN A 150     -10.358  11.654  -7.338  1.00 33.51           N  
ATOM   1943  OE1 GLN A 150     -12.253  10.936  -6.567  1.00 33.51           O  
ATOM   1944  OXT GLN A 150     -13.665   6.023  -7.625  1.00 33.51           O1-
ATOM   1945  H   GLN A 150     -10.554   6.820  -9.918  1.00 33.51           H  
ATOM   1946  HA  GLN A 150     -11.398   6.642  -7.079  1.00 33.51           H  
ATOM   1947  HB2 GLN A 150     -12.741   8.700  -7.818  1.00 33.51           H  
ATOM   1948  HB3 GLN A 150     -11.687   8.804  -9.228  1.00 33.51           H  
ATOM   1949  HG2 GLN A 150     -10.612   8.723  -6.373  1.00 33.51           H  
ATOM   1950  HG3 GLN A 150      -9.757   9.216  -7.838  1.00 33.51           H  
ATOM   1951 HE21 GLN A 150      -9.495  11.483  -7.832  1.00 33.51           H  
ATOM   1952 HE22 GLN A 150     -10.748  12.574  -7.188  1.00 33.51           H  
END
