# Supplementary material for: The structural landscape and diversity of Pyricularia oryzae MAX effectors revisited
Source: PLoS Pathog. 2024 May 6;20(5):e1012176. doi: 10.1371/journal.ppat.1012176 (PMC11132498; doi:10.1371/journal.ppat.1012176)
Supplement: S1 File — (ZIP) [file ppat.1012176.s018.zip › Supplementary_Data/MAX21.pdb]

ATOM      1  N   GLY A  22      10.897   0.923 -18.228  1.00 54.96           N  
ATOM      2  CA  GLY A  22      11.098   0.385 -16.882  1.00 54.96           C  
ATOM      3  C   GLY A  22       9.840  -0.390 -16.518  1.00 54.96           C  
ATOM      4  O   GLY A  22       8.752   0.134 -16.740  1.00 54.96           O  
ATOM      5  H   GLY A  22      10.635   1.896 -18.290  1.00 54.96           H  
ATOM      6  HA2 GLY A  22      11.963  -0.278 -16.858  1.00 54.96           H  
ATOM      7  HA3 GLY A  22      11.236   1.188 -16.158  1.00 54.96           H  
ATOM      8  N   LEU A  23       9.986  -1.642 -16.089  1.00 64.17           N  
ATOM      9  CA  LEU A  23       8.866  -2.444 -15.606  1.00 64.17           C  
ATOM     10  C   LEU A  23       8.142  -1.600 -14.547  1.00 64.17           C  
ATOM     11  O   LEU A  23       8.760  -1.213 -13.554  1.00 64.17           O  
ATOM     12  CB  LEU A  23       9.421  -3.758 -15.019  1.00 64.17           C  
ATOM     13  CG  LEU A  23      10.098  -4.684 -16.050  1.00 64.17           C  
ATOM     14  CD1 LEU A  23      11.006  -5.695 -15.351  1.00 64.17           C  
ATOM     15  CD2 LEU A  23       9.068  -5.450 -16.880  1.00 64.17           C  
ATOM     16  H   LEU A  23      10.916  -2.007 -15.943  1.00 64.17           H  
ATOM     17  HA  LEU A  23       8.174  -2.662 -16.419  1.00 64.17           H  
ATOM     18  HB2 LEU A  23      10.140  -3.505 -14.240  1.00 64.17           H  
ATOM     19  HB3 LEU A  23       8.604  -4.299 -14.541  1.00 64.17           H  
ATOM     20  HG  LEU A  23      10.722  -4.096 -16.723  1.00 64.17           H  
ATOM     21 HD11 LEU A  23      11.477  -6.345 -16.089  1.00 64.17           H  
ATOM     22 HD12 LEU A  23      10.417  -6.302 -14.663  1.00 64.17           H  
ATOM     23 HD13 LEU A  23      11.781  -5.172 -14.790  1.00 64.17           H  
ATOM     24 HD21 LEU A  23       8.428  -4.751 -17.419  1.00 64.17           H  
ATOM     25 HD22 LEU A  23       9.571  -6.097 -17.599  1.00 64.17           H  
ATOM     26 HD23 LEU A  23       8.440  -6.057 -16.228  1.00 64.17           H  
ATOM     27  N   GLY A  24       6.899  -1.200 -14.815  1.00 84.30           N  
ATOM     28  CA  GLY A  24       6.115  -0.430 -13.858  1.00 84.30           C  
ATOM     29  C   GLY A  24       5.815  -1.263 -12.614  1.00 84.30           C  
ATOM     30  O   GLY A  24       6.012  -2.479 -12.601  1.00 84.30           O  
ATOM     31  H   GLY A  24       6.439  -1.498 -15.664  1.00 84.30           H  
ATOM     32  HA2 GLY A  24       5.171  -0.126 -14.311  1.00 84.30           H  
ATOM     33  HA3 GLY A  24       6.668   0.462 -13.563  1.00 84.30           H  
ATOM     34  N   CYS A  25       5.318  -0.621 -11.562  1.00 90.78           N  
ATOM     35  CA  CYS A  25       4.684  -1.339 -10.466  1.00 90.78           C  
ATOM     36  C   CYS A  25       3.168  -1.213 -10.602  1.00 90.78           C  
ATOM     37  O   CYS A  25       2.635  -0.212 -11.084  1.00 90.78           O  
ATOM     38  CB  CYS A  25       5.192  -0.841  -9.110  1.00 90.78           C  
ATOM     39  SG  CYS A  25       6.979  -0.901  -8.861  1.00 90.78           S  
ATOM     40  H   CYS A  25       5.144   0.372 -11.619  1.00 90.78           H  
ATOM     41  HA  CYS A  25       4.931  -2.399 -10.523  1.00 90.78           H  
ATOM     42  HB2 CYS A  25       4.884   0.195  -8.973  1.00 90.78           H  
ATOM     43  HB3 CYS A  25       4.718  -1.432  -8.326  1.00 90.78           H  
ATOM     44  N   THR A  26       2.452  -2.222 -10.136  1.00 92.04           N  
ATOM     45  CA  THR A  26       1.004  -2.177  -9.942  1.00 92.04           C  
ATOM     46  C   THR A  26       0.688  -2.595  -8.518  1.00 92.04           C  
ATOM     47  O   THR A  26       1.511  -3.215  -7.845  1.00 92.04           O  
ATOM     48  CB  THR A  26       0.246  -3.021 -10.980  1.00 92.04           C  
ATOM     49  CG2 THR A  26       0.516  -2.549 -12.409  1.00 92.04           C  
ATOM     50  OG1 THR A  26       0.619  -4.376 -10.914  1.00 92.04           O  
ATOM     51  H   THR A  26       2.949  -3.005  -9.736  1.00 92.04           H  
ATOM     52  HA  THR A  26       0.657  -1.148 -10.045  1.00 92.04           H  
ATOM     53  HB  THR A  26      -0.824  -2.940 -10.786  1.00 92.04           H  
ATOM     54  HG1 THR A  26       1.575  -4.404 -10.988  1.00 92.04           H  
ATOM     55 HG21 THR A  26       0.249  -1.497 -12.510  1.00 92.04           H  
ATOM     56 HG22 THR A  26      -0.086  -3.123 -13.113  1.00 92.04           H  
ATOM     57 HG23 THR A  26       1.568  -2.674 -12.666  1.00 92.04           H  
ATOM     58  N   TYR A  27      -0.491  -2.237  -8.029  1.00 91.96           N  
ATOM     59  CA  TYR A  27      -0.965  -2.707  -6.737  1.00 91.96           C  
ATOM     60  C   TYR A  27      -2.365  -3.283  -6.850  1.00 91.96           C  
ATOM     61  O   TYR A  27      -3.166  -2.825  -7.664  1.00 91.96           O  
ATOM     62  CB  TYR A  27      -0.890  -1.595  -5.685  1.00 91.96           C  
ATOM     63  CG  TYR A  27      -2.012  -0.574  -5.750  1.00 91.96           C  
ATOM     64  CD1 TYR A  27      -1.893   0.552  -6.584  1.00 91.96           C  
ATOM     65  CD2 TYR A  27      -3.190  -0.773  -5.000  1.00 91.96           C  
ATOM     66  CE1 TYR A  27      -2.951   1.473  -6.683  1.00 91.96           C  
ATOM     67  CE2 TYR A  27      -4.258   0.137  -5.112  1.00 91.96           C  
ATOM     68  CZ  TYR A  27      -4.147   1.251  -5.965  1.00 91.96           C  
ATOM     69  OH  TYR A  27      -5.204   2.098  -6.099  1.00 91.96           O  
ATOM     70  H   TYR A  27      -1.122  -1.690  -8.597  1.00 91.96           H  
ATOM     71  HA  TYR A  27      -0.318  -3.517  -6.402  1.00 91.96           H  
ATOM     72  HB2 TYR A  27      -0.918  -2.068  -4.703  1.00 91.96           H  
ATOM     73  HB3 TYR A  27       0.070  -1.087  -5.774  1.00 91.96           H  
ATOM     74  HD1 TYR A  27      -0.996   0.695  -7.168  1.00 91.96           H  
ATOM     75  HD2 TYR A  27      -3.284  -1.646  -4.372  1.00 91.96           H  
ATOM     76  HE1 TYR A  27      -2.844   2.329  -7.334  1.00 91.96           H  
ATOM     77  HE2 TYR A  27      -5.177  -0.020  -4.567  1.00 91.96           H  
ATOM     78  HH  TYR A  27      -4.993   2.803  -6.716  1.00 91.96           H  
ATOM     79  N   SER A  28      -2.658  -4.230  -5.969  1.00 93.58           N  
ATOM     80  CA  SER A  28      -3.976  -4.814  -5.765  1.00 93.58           C  
ATOM     81  C   SER A  28      -4.413  -4.551  -4.333  1.00 93.58           C  
ATOM     82  O   SER A  28      -3.745  -4.946  -3.374  1.00 93.58           O  
ATOM     83  CB  SER A  28      -3.943  -6.311  -6.047  1.00 93.58           C  
ATOM     84  OG  SER A  28      -3.492  -6.546  -7.356  1.00 93.58           O  
ATOM     85  H   SER A  28      -1.908  -4.566  -5.381  1.00 93.58           H  
ATOM     86  HA  SER A  28      -4.692  -4.362  -6.452  1.00 93.58           H  
ATOM     87  HB2 SER A  28      -4.950  -6.716  -5.945  1.00 93.58           H  
ATOM     88  HB3 SER A  28      -3.272  -6.801  -5.342  1.00 93.58           H  
ATOM     89  HG  SER A  28      -2.802  -7.212  -7.318  1.00 93.58           H  
ATOM     90  N   LEU A  29      -5.538  -3.863  -4.174  1.00 93.26           N  
ATOM     91  CA  LEU A  29      -6.154  -3.590  -2.884  1.00 93.26           C  
ATOM     92  C   LEU A  29      -7.376  -4.479  -2.723  1.00 93.26           C  
ATOM     93  O   LEU A  29      -8.282  -4.453  -3.556  1.00 93.26           O  
ATOM     94  CB  LEU A  29      -6.506  -2.103  -2.805  1.00 93.26           C  
ATOM     95  CG  LEU A  29      -7.104  -1.644  -1.468  1.00 93.26           C  
ATOM     96  CD1 LEU A  29      -6.108  -1.736  -0.324  1.00 93.26           C  
ATOM     97  CD2 LEU A  29      -7.477  -0.177  -1.597  1.00 93.26           C  
ATOM     98  H   LEU A  29      -6.037  -3.591  -5.009  1.00 93.26           H  
ATOM     99  HA  LEU A  29      -5.446  -3.821  -2.088  1.00 93.26           H  
ATOM    100  HB2 LEU A  29      -7.227  -1.890  -3.595  1.00 93.26           H  
ATOM    101  HB3 LEU A  29      -5.598  -1.529  -2.994  1.00 93.26           H  
ATOM    102  HG  LEU A  29      -7.994  -2.224  -1.224  1.00 93.26           H  
ATOM    103 HD11 LEU A  29      -6.507  -1.266   0.574  1.00 93.26           H  
ATOM    104 HD12 LEU A  29      -5.904  -2.785  -0.108  1.00 93.26           H  
ATOM    105 HD13 LEU A  29      -5.195  -1.216  -0.614  1.00 93.26           H  
ATOM    106 HD21 LEU A  29      -6.609   0.413  -1.890  1.00 93.26           H  
ATOM    107 HD22 LEU A  29      -7.850   0.196  -0.643  1.00 93.26           H  
ATOM    108 HD23 LEU A  29      -8.252  -0.075  -2.357  1.00 93.26           H  
ATOM    109  N   TYR A  30      -7.416  -5.219  -1.625  1.00 93.39           N  
ATOM    110  CA  TYR A  30      -8.505  -6.113  -1.277  1.00 93.39           C  
ATOM    111  C   TYR A  30      -9.149  -5.701   0.044  1.00 93.39           C  
ATOM    112  O   TYR A  30      -8.468  -5.258   0.972  1.00 93.39           O  
ATOM    113  CB  TYR A  30      -8.011  -7.558  -1.193  1.00 93.39           C  
ATOM    114  CG  TYR A  30      -7.499  -8.162  -2.483  1.00 93.39           C  
ATOM    115  CD1 TYR A  30      -8.305  -9.066  -3.203  1.00 93.39           C  
ATOM    116  CD2 TYR A  30      -6.195  -7.876  -2.930  1.00 93.39           C  
ATOM    117  CE1 TYR A  30      -7.828  -9.659  -4.386  1.00 93.39           C  
ATOM    118  CE2 TYR A  30      -5.710  -8.487  -4.101  1.00 93.39           C  
ATOM    119  CZ  TYR A  30      -6.528  -9.360  -4.843  1.00 93.39           C  
ATOM    120  OH  TYR A  30      -6.051  -9.906  -5.990  1.00 93.39           O  
ATOM    121  H   TYR A  30      -6.630  -5.177  -0.991  1.00 93.39           H  
ATOM    122  HA  TYR A  30      -9.262  -6.059  -2.060  1.00 93.39           H  
ATOM    123  HB2 TYR A  30      -8.850  -8.164  -0.851  1.00 93.39           H  
ATOM    124  HB3 TYR A  30      -7.221  -7.615  -0.444  1.00 93.39           H  
ATOM    125  HD1 TYR A  30      -9.284  -9.334  -2.834  1.00 93.39           H  
ATOM    126  HD2 TYR A  30      -5.559  -7.207  -2.370  1.00 93.39           H  
ATOM    127  HE1 TYR A  30      -8.441 -10.363  -4.930  1.00 93.39           H  
ATOM    128  HE2 TYR A  30      -4.695  -8.327  -4.434  1.00 93.39           H  
ATOM    129  HH  TYR A  30      -6.612 -10.602  -6.340  1.00 93.39           H  
ATOM    130  N   ASN A  31     -10.455  -5.914   0.156  1.00 90.67           N  
ATOM    131  CA  ASN A  31     -11.206  -5.831   1.406  1.00 90.67           C  
ATOM    132  C   ASN A  31     -11.670  -7.241   1.846  1.00 90.67           C  
ATOM    133  O   ASN A  31     -11.286  -8.259   1.258  1.00 90.67           O  
ATOM    134  CB  ASN A  31     -12.336  -4.789   1.230  1.00 90.67           C  
ATOM    135  CG  ASN A  31     -13.471  -5.272   0.344  1.00 90.67           C  
ATOM    136  ND2 ASN A  31     -14.502  -4.494   0.133  1.00 90.67           N  
ATOM    137  OD1 ASN A  31     -13.471  -6.382  -0.137  1.00 90.67           O  
ATOM    138  H   ASN A  31     -10.932  -6.316  -0.638  1.00 90.67           H  
ATOM    139  HA  ASN A  31     -10.550  -5.461   2.194  1.00 90.67           H  
ATOM    140  HB2 ASN A  31     -12.751  -4.539   2.207  1.00 90.67           H  
ATOM    141  HB3 ASN A  31     -11.921  -3.875   0.803  1.00 90.67           H  
ATOM    142 HD21 ASN A  31     -15.201  -4.900  -0.473  1.00 90.67           H  
ATOM    143 HD22 ASN A  31     -14.526  -3.534   0.446  1.00 90.67           H  
ATOM    144  N   ASN A  32     -12.481  -7.309   2.907  1.00 85.97           N  
ATOM    145  CA  ASN A  32     -13.066  -8.547   3.434  1.00 85.97           C  
ATOM    146  C   ASN A  32     -12.031  -9.671   3.668  1.00 85.97           C  
ATOM    147  O   ASN A  32     -12.201 -10.800   3.213  1.00 85.97           O  
ATOM    148  CB  ASN A  32     -14.250  -8.963   2.540  1.00 85.97           C  
ATOM    149  CG  ASN A  32     -15.114 -10.036   3.181  1.00 85.97           C  
ATOM    150  ND2 ASN A  32     -15.853 -10.781   2.393  1.00 85.97           N  
ATOM    151  OD1 ASN A  32     -15.173 -10.194   4.388  1.00 85.97           O  
ATOM    152  H   ASN A  32     -12.728  -6.441   3.360  1.00 85.97           H  
ATOM    153  HA  ASN A  32     -13.471  -8.313   4.419  1.00 85.97           H  
ATOM    154  HB2 ASN A  32     -14.885  -8.100   2.341  1.00 85.97           H  
ATOM    155  HB3 ASN A  32     -13.868  -9.327   1.586  1.00 85.97           H  
ATOM    156 HD21 ASN A  32     -16.493 -11.412   2.854  1.00 85.97           H  
ATOM    157 HD22 ASN A  32     -15.854 -10.613   1.397  1.00 85.97           H  
ATOM    158  N   ILE A  33     -10.930  -9.348   4.355  1.00 82.51           N  
ATOM    159  CA  ILE A  33      -9.835 -10.280   4.700  1.00 82.51           C  
ATOM    160  C   ILE A  33      -9.055 -10.758   3.453  1.00 82.51           C  
ATOM    161  O   ILE A  33      -8.393 -11.795   3.453  1.00 82.51           O  
ATOM    162  CB  ILE A  33     -10.322 -11.410   5.660  1.00 82.51           C  
ATOM    163  CG1 ILE A  33     -11.268 -10.862   6.765  1.00 82.51           C  
ATOM    164  CG2 ILE A  33      -9.141 -12.131   6.348  1.00 82.51           C  
ATOM    165  CD1 ILE A  33     -11.885 -11.928   7.680  1.00 82.51           C  
ATOM    166  H   ILE A  33     -10.814  -8.377   4.609  1.00 82.51           H  
ATOM    167  HA  ILE A  33      -9.118  -9.688   5.270  1.00 82.51           H  
ATOM    168  HB  ILE A  33     -10.875 -12.146   5.075  1.00 82.51           H  
ATOM    169 HG12 ILE A  33     -10.731 -10.138   7.378  1.00 82.51           H  
ATOM    170 HG13 ILE A  33     -12.117 -10.352   6.310  1.00 82.51           H  
ATOM    171 HG21 ILE A  33      -9.504 -12.919   7.007  1.00 82.51           H  
ATOM    172 HG22 ILE A  33      -8.490 -12.631   5.631  1.00 82.51           H  
ATOM    173 HG23 ILE A  33      -8.558 -11.420   6.933  1.00 82.51           H  
ATOM    174 HD11 ILE A  33     -12.671 -11.470   8.281  1.00 82.51           H  
ATOM    175 HD12 ILE A  33     -12.321 -12.727   7.081  1.00 82.51           H  
ATOM    176 HD13 ILE A  33     -11.137 -12.337   8.359  1.00 82.51           H  
ATOM    177  N   GLY A  34      -9.073  -9.974   2.373  1.00 78.60           N  
ATOM    178  CA  GLY A  34      -8.402 -10.328   1.119  1.00 78.60           C  
ATOM    179  C   GLY A  34      -9.292 -11.056   0.114  1.00 78.60           C  
ATOM    180  O   GLY A  34      -8.773 -11.609  -0.843  1.00 78.60           O  
ATOM    181  H   GLY A  34      -9.654  -9.148   2.382  1.00 78.60           H  
ATOM    182  HA2 GLY A  34      -7.553 -10.983   1.314  1.00 78.60           H  
ATOM    183  HA3 GLY A  34      -8.013  -9.420   0.657  1.00 78.60           H  
ATOM    184  N   ARG A  35     -10.613 -11.097   0.328  1.00 85.51           N  
ATOM    185  CA  ARG A  35     -11.534 -11.895  -0.500  1.00 85.51           C  
ATOM    186  C   ARG A  35     -12.138 -11.141  -1.677  1.00 85.51           C  
ATOM    187  O   ARG A  35     -12.605 -11.778  -2.612  1.00 85.51           O  
ATOM    188  CB  ARG A  35     -12.647 -12.488   0.368  1.00 85.51           C  
ATOM    189  CG  ARG A  35     -12.098 -13.472   1.410  1.00 85.51           C  
ATOM    190  CD  ARG A  35     -13.240 -14.113   2.203  1.00 85.51           C  
ATOM    191  NE  ARG A  35     -13.960 -15.114   1.387  1.00 85.51           N  
ATOM    192  CZ  ARG A  35     -14.994 -15.841   1.762  1.00 85.51           C  
ATOM    193  NH1 ARG A  35     -15.559 -15.683   2.928  1.00 85.51           N1+
ATOM    194  NH2 ARG A  35     -15.478 -16.751   0.965  1.00 85.51           N  
ATOM    195  H   ARG A  35     -10.980 -10.607   1.131  1.00 85.51           H  
ATOM    196  HA  ARG A  35     -10.979 -12.716  -0.954  1.00 85.51           H  
ATOM    197  HB2 ARG A  35     -13.187 -11.683   0.868  1.00 85.51           H  
ATOM    198  HB3 ARG A  35     -13.346 -13.015  -0.281  1.00 85.51           H  
ATOM    199  HG2 ARG A  35     -11.516 -14.250   0.915  1.00 85.51           H  
ATOM    200  HG3 ARG A  35     -11.439 -12.951   2.104  1.00 85.51           H  
ATOM    201  HD2 ARG A  35     -12.810 -14.606   3.074  1.00 85.51           H  
ATOM    202  HD3 ARG A  35     -13.919 -13.331   2.545  1.00 85.51           H  
ATOM    203  HE  ARG A  35     -13.570 -15.305   0.476  1.00 85.51           H  
ATOM    204 HH11 ARG A  35     -15.168 -14.999   3.559  1.00 85.51           H  
ATOM    205 HH12 ARG A  35     -16.327 -16.275   3.213  1.00 85.51           H  
ATOM    206 HH21 ARG A  35     -16.251 -17.334   1.253  1.00 85.51           H  
ATOM    207 HH22 ARG A  35     -15.042 -16.917   0.069  1.00 85.51           H  
ATOM    208  N   GLN A  36     -12.180  -9.812  -1.632  1.00 91.24           N  
ATOM    209  CA  GLN A  36     -12.731  -9.010  -2.723  1.00 91.24           C  
ATOM    210  C   GLN A  36     -11.722  -7.946  -3.146  1.00 91.24           C  
ATOM    211  O   GLN A  36     -11.304  -7.115  -2.342  1.00 91.24           O  
ATOM    212  CB  GLN A  36     -14.131  -8.490  -2.341  1.00 91.24           C  
ATOM    213  CG  GLN A  36     -14.569  -7.226  -3.102  1.00 91.24           C  
ATOM    214  CD  GLN A  36     -15.952  -6.741  -2.681  1.00 91.24           C  
ATOM    215  NE2 GLN A  36     -16.980  -7.018  -3.453  1.00 91.24           N  
ATOM    216  OE1 GLN A  36     -16.142  -6.097  -1.659  1.00 91.24           O  
ATOM    217  H   GLN A  36     -11.793  -9.333  -0.831  1.00 91.24           H  
ATOM    218  HA  GLN A  36     -12.876  -9.645  -3.597  1.00 91.24           H  
ATOM    219  HB2 GLN A  36     -14.848  -9.283  -2.552  1.00 91.24           H  
ATOM    220  HB3 GLN A  36     -14.181  -8.314  -1.267  1.00 91.24           H  
ATOM    221  HG2 GLN A  36     -13.869  -6.414  -2.908  1.00 91.24           H  
ATOM    222  HG3 GLN A  36     -14.564  -7.428  -4.174  1.00 91.24           H  
ATOM    223 HE21 GLN A  36     -17.874  -6.651  -3.161  1.00 91.24           H  
ATOM    224 HE22 GLN A  36     -16.843  -7.516  -4.321  1.00 91.24           H  
ATOM    225  N   LEU A  37     -11.339  -7.995  -4.423  1.00 91.53           N  
ATOM    226  CA  LEU A  37     -10.516  -6.979  -5.069  1.00 91.53           C  
ATOM    227  C   LEU A  37     -11.352  -5.706  -5.232  1.00 91.53           C  
ATOM    228  O   LEU A  37     -12.435  -5.744  -5.815  1.00 91.53           O  
ATOM    229  CB  LEU A  37     -10.027  -7.524  -6.425  1.00 91.53           C  
ATOM    230  CG  LEU A  37      -9.097  -6.569  -7.198  1.00 91.53           C  
ATOM    231  CD1 LEU A  37      -7.742  -6.386  -6.517  1.00 91.53           C  
ATOM    232  CD2 LEU A  37      -8.837  -7.126  -8.597  1.00 91.53           C  
ATOM    233  H   LEU A  37     -11.718  -8.721  -5.015  1.00 91.53           H  
ATOM    234  HA  LEU A  37      -9.655  -6.767  -4.435  1.00 91.53           H  
ATOM    235  HB2 LEU A  37     -10.899  -7.730  -7.045  1.00 91.53           H  
ATOM    236  HB3 LEU A  37      -9.503  -8.467  -6.267  1.00 91.53           H  
ATOM    237  HG  LEU A  37      -9.576  -5.595  -7.299  1.00 91.53           H  
ATOM    238 HD11 LEU A  37      -7.212  -7.338  -6.489  1.00 91.53           H  
ATOM    239 HD12 LEU A  37      -7.141  -5.677  -7.086  1.00 91.53           H  
ATOM    240 HD13 LEU A  37      -7.860  -6.007  -5.502  1.00 91.53           H  
ATOM    241 HD21 LEU A  37      -8.347  -8.097  -8.531  1.00 91.53           H  
ATOM    242 HD22 LEU A  37      -8.193  -6.443  -9.151  1.00 91.53           H  
ATOM    243 HD23 LEU A  37      -9.779  -7.232  -9.136  1.00 91.53           H  
ATOM    244  N   VAL A  38     -10.854  -4.586  -4.714  1.00 91.97           N  
ATOM    245  CA  VAL A  38     -11.533  -3.280  -4.777  1.00 91.97           C  
ATOM    246  C   VAL A  38     -10.791  -2.250  -5.617  1.00 91.97           C  
ATOM    247  O   VAL A  38     -11.397  -1.277  -6.053  1.00 91.97           O  
ATOM    248  CB  VAL A  38     -11.793  -2.701  -3.379  1.00 91.97           C  
ATOM    249  CG1 VAL A  38     -12.750  -3.576  -2.571  1.00 91.97           C  
ATOM    250  CG2 VAL A  38     -10.532  -2.512  -2.540  1.00 91.97           C  
ATOM    251  H   VAL A  38      -9.971  -4.643  -4.227  1.00 91.97           H  
ATOM    252  HA  VAL A  38     -12.504  -3.403  -5.257  1.00 91.97           H  
ATOM    253  HB  VAL A  38     -12.267  -1.727  -3.498  1.00 91.97           H  
ATOM    254 HG11 VAL A  38     -13.675  -3.720  -3.129  1.00 91.97           H  
ATOM    255 HG12 VAL A  38     -12.980  -3.081  -1.628  1.00 91.97           H  
ATOM    256 HG13 VAL A  38     -12.302  -4.549  -2.372  1.00 91.97           H  
ATOM    257 HG21 VAL A  38      -9.790  -1.924  -3.079  1.00 91.97           H  
ATOM    258 HG22 VAL A  38     -10.122  -3.478  -2.247  1.00 91.97           H  
ATOM    259 HG23 VAL A  38     -10.827  -1.979  -1.636  1.00 91.97           H  
ATOM    260  N   SER A  39      -9.489  -2.429  -5.835  1.00 91.13           N  
ATOM    261  CA  SER A  39      -8.708  -1.559  -6.712  1.00 91.13           C  
ATOM    262  C   SER A  39      -7.522  -2.313  -7.287  1.00 91.13           C  
ATOM    263  O   SER A  39      -6.862  -3.062  -6.566  1.00 91.13           O  
ATOM    264  CB  SER A  39      -8.207  -0.327  -5.952  1.00 91.13           C  
ATOM    265  OG  SER A  39      -7.726   0.644  -6.858  1.00 91.13           O  
ATOM    266  H   SER A  39      -9.030  -3.239  -5.444  1.00 91.13           H  
ATOM    267  HA  SER A  39      -9.341  -1.222  -7.533  1.00 91.13           H  
ATOM    268  HB2 SER A  39      -7.402  -0.613  -5.276  1.00 91.13           H  
ATOM    269  HB3 SER A  39      -9.024   0.105  -5.374  1.00 91.13           H  
ATOM    270  HG  SER A  39      -6.922   1.038  -6.509  1.00 91.13           H  
ATOM    271  N   TYR A  40      -7.244  -2.066  -8.562  1.00 90.68           N  
ATOM    272  CA  TYR A  40      -6.019  -2.465  -9.237  1.00 90.68           C  
ATOM    273  C   TYR A  40      -5.542  -1.299 -10.098  1.00 90.68           C  
ATOM    274  O   TYR A  40      -6.290  -0.830 -10.959  1.00 90.68           O  
ATOM    275  CB  TYR A  40      -6.248  -3.719 -10.081  1.00 90.68           C  
ATOM    276  CG  TYR A  40      -5.016  -4.122 -10.866  1.00 90.68           C  
ATOM    277  CD1 TYR A  40      -4.868  -3.741 -12.214  1.00 90.68           C  
ATOM    278  CD2 TYR A  40      -3.996  -4.847 -10.228  1.00 90.68           C  
ATOM    279  CE1 TYR A  40      -3.714  -4.118 -12.928  1.00 90.68           C  
ATOM    280  CE2 TYR A  40      -2.838  -5.222 -10.933  1.00 90.68           C  
ATOM    281  CZ  TYR A  40      -2.701  -4.865 -12.290  1.00 90.68           C  
ATOM    282  OH  TYR A  40      -1.587  -5.222 -12.976  1.00 90.68           O  
ATOM    283  H   TYR A  40      -7.834  -1.417  -9.065  1.00 90.68           H  
ATOM    284  HA  TYR A  40      -5.261  -2.694  -8.488  1.00 90.68           H  
ATOM    285  HB2 TYR A  40      -6.529  -4.541  -9.423  1.00 90.68           H  
ATOM    286  HB3 TYR A  40      -7.072  -3.546 -10.773  1.00 90.68           H  
ATOM    287  HD1 TYR A  40      -5.640  -3.164 -12.701  1.00 90.68           H  
ATOM    288  HD2 TYR A  40      -4.099  -5.104  -9.185  1.00 90.68           H  
ATOM    289  HE1 TYR A  40      -3.589  -3.844 -13.965  1.00 90.68           H  
ATOM    290  HE2 TYR A  40      -2.058  -5.777 -10.433  1.00 90.68           H  
ATOM    291  HH  TYR A  40      -0.911  -5.561 -12.384  1.00 90.68           H  
ATOM    292  N   ALA A  41      -4.340  -0.788  -9.844  1.00 90.13           N  
ATOM    293  CA  ALA A  41      -3.833   0.384 -10.552  1.00 90.13           C  
ATOM    294  C   ALA A  41      -2.297   0.448 -10.560  1.00 90.13           C  
ATOM    295  O   ALA A  41      -1.647  -0.148  -9.695  1.00 90.13           O  
ATOM    296  CB  ALA A  41      -4.461   1.641  -9.927  1.00 90.13           C  
ATOM    297  H   ALA A  41      -3.751  -1.234  -9.155  1.00 90.13           H  
ATOM    298  HA  ALA A  41      -4.160   0.317 -11.590  1.00 90.13           H  
ATOM    299  HB1 ALA A  41      -4.398   1.585  -8.840  1.00 90.13           H  
ATOM    300  HB2 ALA A  41      -5.513   1.699 -10.207  1.00 90.13           H  
ATOM    301  HB3 ALA A  41      -3.953   2.542 -10.269  1.00 90.13           H  
ATOM    302  N   PRO A  42      -1.706   1.177 -11.524  1.00 90.57           N  
ATOM    303  CA  PRO A  42      -0.272   1.414 -11.556  1.00 90.57           C  
ATOM    304  C   PRO A  42       0.189   2.312 -10.401  1.00 90.57           C  
ATOM    305  O   PRO A  42      -0.546   3.173  -9.911  1.00 90.57           O  
ATOM    306  CB  PRO A  42       0.013   2.034 -12.926  1.00 90.57           C  
ATOM    307  CG  PRO A  42      -1.292   2.757 -13.257  1.00 90.57           C  
ATOM    308  CD  PRO A  42      -2.352   1.840 -12.653  1.00 90.57           C  
ATOM    309  HA  PRO A  42       0.259   0.465 -11.488  1.00 90.57           H  
ATOM    310  HB2 PRO A  42       0.184   1.241 -13.654  1.00 90.57           H  
ATOM    311  HB3 PRO A  42       0.863   2.716 -12.906  1.00 90.57           H  
ATOM    312  HG2 PRO A  42      -1.313   3.724 -12.754  1.00 90.57           H  
ATOM    313  HG3 PRO A  42      -1.426   2.880 -14.332  1.00 90.57           H  
ATOM    314  HD2 PRO A  42      -3.218   2.428 -12.349  1.00 90.57           H  
ATOM    315  HD3 PRO A  42      -2.647   1.091 -13.387  1.00 90.57           H  
ATOM    316  N   VAL A  43       1.440   2.125  -9.998  1.00 90.90           N  
ATOM    317  CA  VAL A  43       2.183   2.966  -9.058  1.00 90.90           C  
ATOM    318  C   VAL A  43       3.639   3.033  -9.517  1.00 90.90           C  
ATOM    319  O   VAL A  43       4.165   2.085 -10.095  1.00 90.90           O  
ATOM    320  CB  VAL A  43       2.020   2.457  -7.608  1.00 90.90           C  
ATOM    321  CG1 VAL A  43       2.562   1.044  -7.361  1.00 90.90           C  
ATOM    322  CG2 VAL A  43       2.664   3.406  -6.590  1.00 90.90           C  
ATOM    323  H   VAL A  43       1.972   1.398 -10.454  1.00 90.90           H  
ATOM    324  HA  VAL A  43       1.772   3.975  -9.105  1.00 90.90           H  
ATOM    325  HB  VAL A  43       0.951   2.436  -7.392  1.00 90.90           H  
ATOM    326 HG11 VAL A  43       2.263   0.703  -6.370  1.00 90.90           H  
ATOM    327 HG12 VAL A  43       3.651   1.050  -7.410  1.00 90.90           H  
ATOM    328 HG13 VAL A  43       2.166   0.348  -8.100  1.00 90.90           H  
ATOM    329 HG21 VAL A  43       2.395   3.089  -5.582  1.00 90.90           H  
ATOM    330 HG22 VAL A  43       2.311   4.425  -6.749  1.00 90.90           H  
ATOM    331 HG23 VAL A  43       3.750   3.377  -6.674  1.00 90.90           H  
ATOM    332  N   SER A  44       4.310   4.161  -9.302  1.00 90.99           N  
ATOM    333  CA  SER A  44       5.747   4.240  -9.580  1.00 90.99           C  
ATOM    334  C   SER A  44       6.535   3.348  -8.606  1.00 90.99           C  
ATOM    335  O   SER A  44       6.141   3.259  -7.439  1.00 90.99           O  
ATOM    336  CB  SER A  44       6.248   5.680  -9.471  1.00 90.99           C  
ATOM    337  OG  SER A  44       5.512   6.522 -10.342  1.00 90.99           O  
ATOM    338  H   SER A  44       3.850   4.959  -8.887  1.00 90.99           H  
ATOM    339  HA  SER A  44       5.916   3.902 -10.602  1.00 90.99           H  
ATOM    340  HB2 SER A  44       6.137   6.030  -8.444  1.00 90.99           H  
ATOM    341  HB3 SER A  44       7.304   5.711  -9.740  1.00 90.99           H  
ATOM    342  HG  SER A  44       5.986   7.353 -10.430  1.00 90.99           H  
ATOM    343  N   PRO A  45       7.666   2.747  -9.021  1.00 91.44           N  
ATOM    344  CA  PRO A  45       8.645   2.186  -8.086  1.00 91.44           C  
ATOM    345  C   PRO A  45       9.003   3.208  -6.995  1.00 91.44           C  
ATOM    346  O   PRO A  45       9.186   4.389  -7.301  1.00 91.44           O  
ATOM    347  CB  PRO A  45       9.857   1.807  -8.943  1.00 91.44           C  
ATOM    348  CG  PRO A  45       9.271   1.599 -10.340  1.00 91.44           C  
ATOM    349  CD  PRO A  45       8.129   2.610 -10.394  1.00 91.44           C  
ATOM    350  HA  PRO A  45       8.231   1.289  -7.625  1.00 91.44           H  
ATOM    351  HB2 PRO A  45      10.569   2.632  -8.972  1.00 91.44           H  
ATOM    352  HB3 PRO A  45      10.344   0.904  -8.577  1.00 91.44           H  
ATOM    353  HG2 PRO A  45       8.876   0.587 -10.430  1.00 91.44           H  
ATOM    354  HG3 PRO A  45      10.011   1.784 -11.119  1.00 91.44           H  
ATOM    355  HD2 PRO A  45       7.337   2.239 -11.045  1.00 91.44           H  
ATOM    356  HD3 PRO A  45       8.502   3.570 -10.750  1.00 91.44           H  
ATOM    357  N   GLY A  46       8.979   2.789  -5.724  1.00 92.78           N  
ATOM    358  CA  GLY A  46       9.223   3.677  -4.575  1.00 92.78           C  
ATOM    359  C   GLY A  46       8.090   4.676  -4.294  1.00 92.78           C  
ATOM    360  O   GLY A  46       8.218   5.570  -3.451  1.00 92.78           O  
ATOM    361  H   GLY A  46       8.832   1.806  -5.541  1.00 92.78           H  
ATOM    362  HA2 GLY A  46       9.386   3.072  -3.684  1.00 92.78           H  
ATOM    363  HA3 GLY A  46      10.133   4.247  -4.764  1.00 92.78           H  
ATOM    364  N   GLY A  47       6.984   4.565  -5.030  1.00 93.59           N  
ATOM    365  CA  GLY A  47       5.890   5.519  -5.035  1.00 93.59           C  
ATOM    366  C   GLY A  47       4.929   5.381  -3.859  1.00 93.59           C  
ATOM    367  O   GLY A  47       4.959   4.444  -3.055  1.00 93.59           O  
ATOM    368  H   GLY A  47       6.955   3.820  -5.712  1.00 93.59           H  
ATOM    369  HA2 GLY A  47       6.306   6.527  -5.028  1.00 93.59           H  
ATOM    370  HA3 GLY A  47       5.323   5.393  -5.957  1.00 93.59           H  
ATOM    371  N   THR A  48       4.011   6.343  -3.789  1.00 95.53           N  
ATOM    372  CA  THR A  48       2.905   6.325  -2.832  1.00 95.53           C  
ATOM    373  C   THR A  48       1.576   6.566  -3.522  1.00 95.53           C  
ATOM    374  O   THR A  48       1.503   7.384  -4.437  1.00 95.53           O  
ATOM    375  CB  THR A  48       3.071   7.348  -1.699  1.00 95.53           C  
ATOM    376  CG2 THR A  48       4.355   7.162  -0.892  1.00 95.53           C  
ATOM    377  OG1 THR A  48       3.059   8.672  -2.189  1.00 95.53           O  
ATOM    378  H   THR A  48       4.020   7.071  -4.489  1.00 95.53           H  
ATOM    379  HA  THR A  48       2.865   5.332  -2.385  1.00 95.53           H  
ATOM    380  HB  THR A  48       2.228   7.234  -1.017  1.00 95.53           H  
ATOM    381  HG1 THR A  48       2.612   8.658  -3.039  1.00 95.53           H  
ATOM    382 HG21 THR A  48       4.402   7.909  -0.101  1.00 95.53           H  
ATOM    383 HG22 THR A  48       5.227   7.270  -1.537  1.00 95.53           H  
ATOM    384 HG23 THR A  48       4.359   6.166  -0.448  1.00 95.53           H  
ATOM    385  N   ILE A  49       0.522   5.928  -3.023  1.00 94.95           N  
ATOM    386  CA  ILE A  49      -0.864   6.144  -3.445  1.00 94.95           C  
ATOM    387  C   ILE A  49      -1.681   6.557  -2.227  1.00 94.95           C  
ATOM    388  O   ILE A  49      -1.542   5.968  -1.158  1.00 94.95           O  
ATOM    389  CB  ILE A  49      -1.438   4.872  -4.109  1.00 94.95           C  
ATOM    390  CG1 ILE A  49      -0.639   4.430  -5.356  1.00 94.95           C  
ATOM    391  CG2 ILE A  49      -2.927   5.038  -4.467  1.00 94.95           C  
ATOM    392  CD1 ILE A  49      -0.682   5.390  -6.554  1.00 94.95           C  
ATOM    393  H   ILE A  49       0.676   5.306  -2.242  1.00 94.95           H  
ATOM    394  HA  ILE A  49      -0.905   6.959  -4.168  1.00 94.95           H  
ATOM    395  HB  ILE A  49      -1.371   4.059  -3.386  1.00 94.95           H  
ATOM    396 HG12 ILE A  49      -1.021   3.464  -5.686  1.00 94.95           H  
ATOM    397 HG13 ILE A  49       0.402   4.274  -5.073  1.00 94.95           H  
ATOM    398 HG21 ILE A  49      -3.082   5.935  -5.067  1.00 94.95           H  
ATOM    399 HG22 ILE A  49      -3.531   5.107  -3.562  1.00 94.95           H  
ATOM    400 HG23 ILE A  49      -3.268   4.168  -5.029  1.00 94.95           H  
ATOM    401 HD11 ILE A  49      -1.703   5.503  -6.918  1.00 94.95           H  
ATOM    402 HD12 ILE A  49      -0.077   4.979  -7.362  1.00 94.95           H  
ATOM    403 HD13 ILE A  49      -0.280   6.366  -6.279  1.00 94.95           H  
ATOM    404  N   ASP A  50      -2.562   7.537  -2.390  1.00 95.33           N  
ATOM    405  CA  ASP A  50      -3.541   7.886  -1.366  1.00 95.33           C  
ATOM    406  C   ASP A  50      -4.864   7.174  -1.670  1.00 95.33           C  
ATOM    407  O   ASP A  50      -5.438   7.333  -2.747  1.00 95.33           O  
ATOM    408  CB  ASP A  50      -3.672   9.414  -1.263  1.00 95.33           C  
ATOM    409  CG  ASP A  50      -2.424  10.085  -0.662  1.00 95.33           C  
ATOM    410  OD1 ASP A  50      -1.685   9.453   0.131  1.00 95.33           O  
ATOM    411  OD2 ASP A  50      -2.175  11.277  -0.934  1.00 95.33           O1-
ATOM    412  H   ASP A  50      -2.667   7.959  -3.302  1.00 95.33           H  
ATOM    413  HA  ASP A  50      -3.197   7.534  -0.394  1.00 95.33           H  
ATOM    414  HB2 ASP A  50      -3.871   9.827  -2.252  1.00 95.33           H  
ATOM    415  HB3 ASP A  50      -4.524   9.648  -0.624  1.00 95.33           H  
ATOM    416  N   TYR A  51      -5.354   6.378  -0.720  1.00 93.78           N  
ATOM    417  CA  TYR A  51      -6.608   5.641  -0.845  1.00 93.78           C  
ATOM    418  C   TYR A  51      -7.549   5.964   0.313  1.00 93.78           C  
ATOM    419  O   TYR A  51      -7.171   5.907   1.484  1.00 93.78           O  
ATOM    420  CB  TYR A  51      -6.339   4.138  -0.966  1.00 93.78           C  
ATOM    421  CG  TYR A  51      -7.564   3.387  -1.449  1.00 93.78           C  
ATOM    422  CD1 TYR A  51      -8.500   2.893  -0.524  1.00 93.78           C  
ATOM    423  CD2 TYR A  51      -7.793   3.230  -2.830  1.00 93.78           C  
ATOM    424  CE1 TYR A  51      -9.661   2.236  -0.973  1.00 93.78           C  
ATOM    425  CE2 TYR A  51      -8.946   2.559  -3.286  1.00 93.78           C  
ATOM    426  CZ  TYR A  51      -9.881   2.054  -2.355  1.00 93.78           C  
ATOM    427  OH  TYR A  51     -10.973   1.364  -2.777  1.00 93.78           O  
ATOM    428  H   TYR A  51      -4.808   6.244   0.120  1.00 93.78           H  
ATOM    429  HA  TYR A  51      -7.102   5.948  -1.767  1.00 93.78           H  
ATOM    430  HB2 TYR A  51      -6.016   3.743  -0.003  1.00 93.78           H  
ATOM    431  HB3 TYR A  51      -5.530   3.976  -1.678  1.00 93.78           H  
ATOM    432  HD1 TYR A  51      -8.316   3.013   0.533  1.00 93.78           H  
ATOM    433  HD2 TYR A  51      -7.079   3.614  -3.544  1.00 93.78           H  
ATOM    434  HE1 TYR A  51     -10.384   1.851  -0.269  1.00 93.78           H  
ATOM    435  HE2 TYR A  51      -9.108   2.423  -4.345  1.00 93.78           H  
ATOM    436  HH  TYR A  51     -11.012   1.285  -3.733  1.00 93.78           H  
ATOM    437  N   LYS A  52      -8.799   6.309   0.003  1.00 93.18           N  
ATOM    438  CA  LYS A  52      -9.791   6.701   1.008  1.00 93.18           C  
ATOM    439  C   LYS A  52     -10.625   5.501   1.452  1.00 93.18           C  
ATOM    440  O   LYS A  52     -11.346   4.917   0.652  1.00 93.18           O  
ATOM    441  CB  LYS A  52     -10.631   7.858   0.459  1.00 93.18           C  
ATOM    442  CG  LYS A  52     -11.573   8.430   1.527  1.00 93.18           C  
ATOM    443  CD  LYS A  52     -12.292   9.661   0.971  1.00 93.18           C  
ATOM    444  CE  LYS A  52     -13.243  10.235   2.021  1.00 93.18           C  
ATOM    445  NZ  LYS A  52     -13.942  11.435   1.500  1.00 93.18           N1+
ATOM    446  H   LYS A  52      -9.080   6.259  -0.966  1.00 93.18           H  
ATOM    447  HA  LYS A  52      -9.267   7.073   1.888  1.00 93.18           H  
ATOM    448  HB2 LYS A  52     -11.212   7.514  -0.397  1.00 93.18           H  
ATOM    449  HB3 LYS A  52      -9.956   8.647   0.127  1.00 93.18           H  
ATOM    450  HG2 LYS A  52     -10.998   8.714   2.408  1.00 93.18           H  
ATOM    451  HG3 LYS A  52     -12.310   7.677   1.807  1.00 93.18           H  
ATOM    452  HD2 LYS A  52     -12.854   9.374   0.082  1.00 93.18           H  
ATOM    453  HD3 LYS A  52     -11.550  10.412   0.699  1.00 93.18           H  
ATOM    454  HE2 LYS A  52     -13.962   9.462   2.292  1.00 93.18           H  
ATOM    455  HE3 LYS A  52     -12.668  10.483   2.913  1.00 93.18           H  
ATOM    456  HZ1 LYS A  52     -14.456  11.199   0.663  1.00 93.18           H  
ATOM    457  HZ2 LYS A  52     -14.586  11.800   2.187  1.00 93.18           H  
ATOM    458  HZ3 LYS A  52     -13.271  12.153   1.268  1.00 93.18           H  
ATOM    459  N   ILE A  53     -10.581   5.189   2.746  1.00 89.54           N  
ATOM    460  CA  ILE A  53     -11.398   4.152   3.387  1.00 89.54           C  
ATOM    461  C   ILE A  53     -12.335   4.832   4.380  1.00 89.54           C  
ATOM    462  O   ILE A  53     -11.921   5.372   5.408  1.00 89.54           O  
ATOM    463  CB  ILE A  53     -10.531   3.059   4.044  1.00 89.54           C  
ATOM    464  CG1 ILE A  53      -9.601   2.443   2.980  1.00 89.54           C  
ATOM    465  CG2 ILE A  53     -11.434   1.988   4.687  1.00 89.54           C  
ATOM    466  CD1 ILE A  53      -8.657   1.379   3.522  1.00 89.54           C  
ATOM    467  H   ILE A  53      -9.991   5.749   3.345  1.00 89.54           H  
ATOM    468  HA  ILE A  53     -12.007   3.660   2.628  1.00 89.54           H  
ATOM    469  HB  ILE A  53      -9.922   3.513   4.825  1.00 89.54           H  
ATOM    470 HG12 ILE A  53      -8.967   3.232   2.576  1.00 89.54           H  
ATOM    471 HG13 ILE A  53     -10.194   2.015   2.172  1.00 89.54           H  
ATOM    472 HG21 ILE A  53     -10.827   1.228   5.178  1.00 89.54           H  
ATOM    473 HG22 ILE A  53     -12.055   1.516   3.926  1.00 89.54           H  
ATOM    474 HG23 ILE A  53     -12.069   2.432   5.454  1.00 89.54           H  
ATOM    475 HD11 ILE A  53      -9.207   0.494   3.841  1.00 89.54           H  
ATOM    476 HD12 ILE A  53      -8.114   1.791   4.373  1.00 89.54           H  
ATOM    477 HD13 ILE A  53      -7.962   1.094   2.732  1.00 89.54           H  
ATOM    478  N   GLY A  54     -13.627   4.847   4.050  1.00 88.86           N  
ATOM    479  CA  GLY A  54     -14.624   5.591   4.815  1.00 88.86           C  
ATOM    480  C   GLY A  54     -14.297   7.088   4.852  1.00 88.86           C  
ATOM    481  O   GLY A  54     -14.333   7.771   3.828  1.00 88.86           O  
ATOM    482  H   GLY A  54     -13.902   4.419   3.178  1.00 88.86           H  
ATOM    483  HA2 GLY A  54     -14.664   5.197   5.830  1.00 88.86           H  
ATOM    484  HA3 GLY A  54     -15.604   5.463   4.355  1.00 88.86           H  
ATOM    485  N   ARG A  55     -13.992   7.612   6.044  1.00 93.99           N  
ATOM    486  CA  ARG A  55     -13.634   9.028   6.257  1.00 93.99           C  
ATOM    487  C   ARG A  55     -12.125   9.275   6.347  1.00 93.99           C  
ATOM    488  O   ARG A  55     -11.726  10.431   6.445  1.00 93.99           O  
ATOM    489  CB  ARG A  55     -14.369   9.587   7.486  1.00 93.99           C  
ATOM    490  CG  ARG A  55     -15.895   9.575   7.310  1.00 93.99           C  
ATOM    491  CD  ARG A  55     -16.573  10.241   8.510  1.00 93.99           C  
ATOM    492  NE  ARG A  55     -18.044  10.144   8.426  1.00 93.99           N  
ATOM    493  CZ  ARG A  55     -18.904  10.552   9.344  1.00 93.99           C  
ATOM    494  NH1 ARG A  55     -18.516  11.137  10.444  1.00 93.99           N1+
ATOM    495  NH2 ARG A  55     -20.185  10.378   9.174  1.00 93.99           N  
ATOM    496  H   ARG A  55     -13.897   6.972   6.820  1.00 93.99           H  
ATOM    497  HA  ARG A  55     -13.951   9.609   5.392  1.00 93.99           H  
ATOM    498  HB2 ARG A  55     -14.051  10.617   7.649  1.00 93.99           H  
ATOM    499  HB3 ARG A  55     -14.097   9.004   8.366  1.00 93.99           H  
ATOM    500  HG2 ARG A  55     -16.244   8.546   7.229  1.00 93.99           H  
ATOM    501  HG3 ARG A  55     -16.162  10.114   6.401  1.00 93.99           H  
ATOM    502  HD2 ARG A  55     -16.232   9.746   9.420  1.00 93.99           H  
ATOM    503  HD3 ARG A  55     -16.275  11.289   8.548  1.00 93.99           H  
ATOM    504  HE  ARG A  55     -18.429   9.704   7.603  1.00 93.99           H  
ATOM    505 HH11 ARG A  55     -19.189  11.440  11.133  1.00 93.99           H  
ATOM    506 HH12 ARG A  55     -17.530  11.291  10.600  1.00 93.99           H  
ATOM    507 HH21 ARG A  55     -20.836  10.687   9.882  1.00 93.99           H  
ATOM    508 HH22 ARG A  55     -20.540   9.931   8.341  1.00 93.99           H  
ATOM    509  N   THR A  56     -11.307   8.228   6.279  1.00 94.81           N  
ATOM    510  CA  THR A  56      -9.856   8.309   6.478  1.00 94.81           C  
ATOM    511  C   THR A  56      -9.125   8.100   5.159  1.00 94.81           C  
ATOM    512  O   THR A  56      -9.402   7.147   4.432  1.00 94.81           O  
ATOM    513  CB  THR A  56      -9.400   7.278   7.519  1.00 94.81           C  
ATOM    514  CG2 THR A  56      -7.926   7.428   7.889  1.00 94.81           C  
ATOM    515  OG1 THR A  56     -10.136   7.462   8.709  1.00 94.81           O  
ATOM    516  H   THR A  56     -11.691   7.306   6.131  1.00 94.81           H  
ATOM    517  HA  THR A  56      -9.597   9.294   6.865  1.00 94.81           H  
ATOM    518  HB  THR A  56      -9.580   6.271   7.143  1.00 94.81           H  
ATOM    519  HG1 THR A  56      -9.838   6.787   9.324  1.00 94.81           H  
ATOM    520 HG21 THR A  56      -7.301   7.163   7.037  1.00 94.81           H  
ATOM    521 HG22 THR A  56      -7.687   6.748   8.707  1.00 94.81           H  
ATOM    522 HG23 THR A  56      -7.713   8.453   8.193  1.00 94.81           H  
ATOM    523  N   THR A  57      -8.173   8.976   4.850  1.00 96.46           N  
ATOM    524  CA  THR A  57      -7.239   8.773   3.737  1.00 96.46           C  
ATOM    525  C   THR A  57      -6.010   8.030   4.247  1.00 96.46           C  
ATOM    526  O   THR A  57      -5.365   8.476   5.192  1.00 96.46           O  
ATOM    527  CB  THR A  57      -6.849  10.100   3.077  1.00 96.46           C  
ATOM    528  CG2 THR A  57      -5.942   9.896   1.865  1.00 96.46           C  
ATOM    529  OG1 THR A  57      -8.009  10.752   2.604  1.00 96.46           O  
ATOM    530  H   THR A  57      -7.992   9.749   5.475  1.00 96.46           H  
ATOM    531  HA  THR A  57      -7.712   8.163   2.968  1.00 96.46           H  
ATOM    532  HB  THR A  57      -6.347  10.741   3.801  1.00 96.46           H  
ATOM    533  HG1 THR A  57      -7.704  11.515   2.108  1.00 96.46           H  
ATOM    534 HG21 THR A  57      -5.744  10.853   1.382  1.00 96.46           H  
ATOM    535 HG22 THR A  57      -4.986   9.473   2.175  1.00 96.46           H  
ATOM    536 HG23 THR A  57      -6.414   9.223   1.150  1.00 96.46           H  
ATOM    537  N   HIS A  58      -5.693   6.904   3.616  1.00 96.08           N  
ATOM    538  CA  HIS A  58      -4.521   6.082   3.882  1.00 96.08           C  
ATOM    539  C   HIS A  58      -3.491   6.286   2.777  1.00 96.08           C  
ATOM    540  O   HIS A  58      -3.775   6.029   1.609  1.00 96.08           O  
ATOM    541  CB  HIS A  58      -4.930   4.605   3.973  1.00 96.08           C  
ATOM    542  CG  HIS A  58      -5.838   4.298   5.133  1.00 96.08           C  
ATOM    543  CD2 HIS A  58      -7.191   4.495   5.196  1.00 96.08           C  
ATOM    544  ND1 HIS A  58      -5.455   3.743   6.330  1.00 96.08           N  
ATOM    545  CE1 HIS A  58      -6.548   3.601   7.095  1.00 96.08           C  
ATOM    546  NE2 HIS A  58      -7.634   4.059   6.450  1.00 96.08           N  
ATOM    547  H   HIS A  58      -6.272   6.606   2.845  1.00 96.08           H  
ATOM    548  HA  HIS A  58      -4.067   6.370   4.831  1.00 96.08           H  
ATOM    549  HB2 HIS A  58      -4.029   4.000   4.075  1.00 96.08           H  
ATOM    550  HB3 HIS A  58      -5.425   4.306   3.049  1.00 96.08           H  
ATOM    551  HD1 HIS A  58      -4.511   3.519   6.612  1.00 96.08           H  
ATOM    552  HD2 HIS A  58      -7.805   4.913   4.412  1.00 96.08           H  
ATOM    553  HE1 HIS A  58      -6.550   3.192   8.094  1.00 96.08           H  
ATOM    554  N   LYS A  59      -2.282   6.700   3.149  1.00 97.29           N  
ATOM    555  CA  LYS A  59      -1.134   6.744   2.245  1.00 97.29           C  
ATOM    556  C   LYS A  59      -0.470   5.374   2.216  1.00 97.29           C  
ATOM    557  O   LYS A  59       0.121   4.957   3.212  1.00 97.29           O  
ATOM    558  CB  LYS A  59      -0.189   7.866   2.687  1.00 97.29           C  
ATOM    559  CG  LYS A  59       0.989   8.012   1.711  1.00 97.29           C  
ATOM    560  CD  LYS A  59       1.894   9.207   2.051  1.00 97.29           C  
ATOM    561  CE  LYS A  59       1.189  10.574   2.020  1.00 97.29           C  
ATOM    562  NZ  LYS A  59       0.592  10.865   0.691  1.00 97.29           N1+
ATOM    563  H   LYS A  59      -2.126   6.917   4.123  1.00 97.29           H  
ATOM    564  HA  LYS A  59      -1.479   6.982   1.239  1.00 97.29           H  
ATOM    565  HB2 LYS A  59      -0.759   8.794   2.712  1.00 97.29           H  
ATOM    566  HB3 LYS A  59       0.189   7.661   3.689  1.00 97.29           H  
ATOM    567  HG2 LYS A  59       1.597   7.108   1.746  1.00 97.29           H  
ATOM    568  HG3 LYS A  59       0.611   8.119   0.694  1.00 97.29           H  
ATOM    569  HD2 LYS A  59       2.314   9.055   3.045  1.00 97.29           H  
ATOM    570  HD3 LYS A  59       2.720   9.223   1.339  1.00 97.29           H  
ATOM    571  HE2 LYS A  59       0.408  10.592   2.781  1.00 97.29           H  
ATOM    572  HE3 LYS A  59       1.918  11.345   2.265  1.00 97.29           H  
ATOM    573  HZ1 LYS A  59      -0.171  10.232   0.498  1.00 97.29           H  
ATOM    574  HZ2 LYS A  59       1.242  10.755  -0.074  1.00 97.29           H  
ATOM    575  HZ3 LYS A  59       0.142  11.767   0.630  1.00 97.29           H  
ATOM    576  N   LEU A  60      -0.589   4.674   1.097  1.00 96.31           N  
ATOM    577  CA  LEU A  60       0.058   3.394   0.820  1.00 96.31           C  
ATOM    578  C   LEU A  60       1.441   3.670   0.231  1.00 96.31           C  
ATOM    579  O   LEU A  60       1.541   4.401  -0.752  1.00 96.31           O  
ATOM    580  CB  LEU A  60      -0.806   2.576  -0.162  1.00 96.31           C  
ATOM    581  CG  LEU A  60      -2.298   2.448   0.201  1.00 96.31           C  
ATOM    582  CD1 LEU A  60      -2.990   1.507  -0.784  1.00 96.31           C  
ATOM    583  CD2 LEU A  60      -2.516   1.918   1.620  1.00 96.31           C  
ATOM    584  H   LEU A  60      -1.076   5.115   0.331  1.00 96.31           H  
ATOM    585  HA  LEU A  60       0.176   2.831   1.746  1.00 96.31           H  
ATOM    586  HB2 LEU A  60      -0.751   3.047  -1.143  1.00 96.31           H  
ATOM    587  HB3 LEU A  60      -0.372   1.580  -0.254  1.00 96.31           H  
ATOM    588  HG  LEU A  60      -2.773   3.425   0.123  1.00 96.31           H  
ATOM    589 HD11 LEU A  60      -2.853   1.876  -1.801  1.00 96.31           H  
ATOM    590 HD12 LEU A  60      -2.570   0.504  -0.712  1.00 96.31           H  
ATOM    591 HD13 LEU A  60      -4.059   1.468  -0.572  1.00 96.31           H  
ATOM    592 HD21 LEU A  60      -3.584   1.783   1.791  1.00 96.31           H  
ATOM    593 HD22 LEU A  60      -2.141   2.641   2.343  1.00 96.31           H  
ATOM    594 HD23 LEU A  60      -2.004   0.963   1.739  1.00 96.31           H  
ATOM    595  N   LYS A  61       2.494   3.114   0.828  1.00 96.84           N  
ATOM    596  CA  LYS A  61       3.873   3.236   0.348  1.00 96.84           C  
ATOM    597  C   LYS A  61       4.354   1.906  -0.222  1.00 96.84           C  
ATOM    598  O   LYS A  61       4.173   0.865   0.414  1.00 96.84           O  
ATOM    599  CB  LYS A  61       4.782   3.753   1.474  1.00 96.84           C  
ATOM    600  CG  LYS A  61       6.203   4.010   0.953  1.00 96.84           C  
ATOM    601  CD  LYS A  61       7.129   4.609   2.017  1.00 96.84           C  
ATOM    602  CE  LYS A  61       8.504   4.835   1.366  1.00 96.84           C  
ATOM    603  NZ  LYS A  61       9.605   4.161   2.090  1.00 96.84           N1+
ATOM    604  H   LYS A  61       2.334   2.508   1.620  1.00 96.84           H  
ATOM    605  HA  LYS A  61       3.906   3.953  -0.473  1.00 96.84           H  
ATOM    606  HB2 LYS A  61       4.371   4.687   1.859  1.00 96.84           H  
ATOM    607  HB3 LYS A  61       4.816   3.021   2.281  1.00 96.84           H  
ATOM    608  HG2 LYS A  61       6.636   3.070   0.611  1.00 96.84           H  
ATOM    609  HG3 LYS A  61       6.155   4.690   0.103  1.00 96.84           H  
ATOM    610  HD2 LYS A  61       6.727   5.563   2.359  1.00 96.84           H  
ATOM    611  HD3 LYS A  61       7.201   3.914   2.854  1.00 96.84           H  
ATOM    612  HE2 LYS A  61       8.699   5.901   1.256  1.00 96.84           H  
ATOM    613  HE3 LYS A  61       8.466   4.414   0.361  1.00 96.84           H  
ATOM    614  HZ1 LYS A  61       9.770   4.511   3.024  1.00 96.84           H  
ATOM    615  HZ2 LYS A  61       9.368   3.181   2.143  1.00 96.84           H  
ATOM    616  HZ3 LYS A  61      10.452   4.163   1.539  1.00 96.84           H  
ATOM    617  N   PHE A  62       4.987   1.979  -1.383  1.00 95.36           N  
ATOM    618  CA  PHE A  62       5.597   0.851  -2.072  1.00 95.36           C  
ATOM    619  C   PHE A  62       7.109   1.056  -2.159  1.00 95.36           C  
ATOM    620  O   PHE A  62       7.585   2.191  -2.222  1.00 95.36           O  
ATOM    621  CB  PHE A  62       4.945   0.681  -3.451  1.00 95.36           C  
ATOM    622  CG  PHE A  62       3.458   0.386  -3.374  1.00 95.36           C  
ATOM    623  CD1 PHE A  62       3.001  -0.945  -3.392  1.00 95.36           C  
ATOM    624  CD2 PHE A  62       2.531   1.440  -3.252  1.00 95.36           C  
ATOM    625  CE1 PHE A  62       1.627  -1.219  -3.275  1.00 95.36           C  
ATOM    626  CE2 PHE A  62       1.157   1.167  -3.139  1.00 95.36           C  
ATOM    627  CZ  PHE A  62       0.707  -0.163  -3.142  1.00 95.36           C  
ATOM    628  H   PHE A  62       5.116   2.880  -1.822  1.00 95.36           H  
ATOM    629  HA  PHE A  62       5.420  -0.062  -1.505  1.00 95.36           H  
ATOM    630  HB2 PHE A  62       5.442  -0.136  -3.974  1.00 95.36           H  
ATOM    631  HB3 PHE A  62       5.102   1.586  -4.038  1.00 95.36           H  
ATOM    632  HD1 PHE A  62       3.706  -1.756  -3.501  1.00 95.36           H  
ATOM    633  HD2 PHE A  62       2.882   2.462  -3.249  1.00 95.36           H  
ATOM    634  HE1 PHE A  62       1.280  -2.242  -3.306  1.00 95.36           H  
ATOM    635  HE2 PHE A  62       0.449   1.979  -3.065  1.00 95.36           H  
ATOM    636  HZ  PHE A  62      -0.350  -0.373  -3.068  1.00 95.36           H  
ATOM    637  N   ALA A  63       7.857  -0.039  -2.135  1.00 94.37           N  
ATOM    638  CA  ALA A  63       9.294  -0.049  -2.359  1.00 94.37           C  
ATOM    639  C   ALA A  63       9.620   0.072  -3.859  1.00 94.37           C  
ATOM    640  O   ALA A  63       8.756  -0.104  -4.723  1.00 94.37           O  
ATOM    641  CB  ALA A  63       9.857  -1.334  -1.740  1.00 94.37           C  
ATOM    642  H   ALA A  63       7.396  -0.935  -2.062  1.00 94.37           H  
ATOM    643  HA  ALA A  63       9.744   0.802  -1.847  1.00 94.37           H  
ATOM    644  HB1 ALA A  63       9.679  -1.339  -0.665  1.00 94.37           H  
ATOM    645  HB2 ALA A  63      10.931  -1.399  -1.913  1.00 94.37           H  
ATOM    646  HB3 ALA A  63       9.372  -2.204  -2.183  1.00 94.37           H  
ATOM    647  N   ASP A  64      10.888   0.328  -4.189  1.00 92.98           N  
ATOM    648  CA  ASP A  64      11.380   0.280  -5.577  1.00 92.98           C  
ATOM    649  C   ASP A  64      11.259  -1.126  -6.191  1.00 92.98           C  
ATOM    650  O   ASP A  64      11.170  -1.273  -7.406  1.00 92.98           O  
ATOM    651  CB  ASP A  64      12.836   0.762  -5.633  1.00 92.98           C  
ATOM    652  CG  ASP A  64      12.980   2.244  -5.277  1.00 92.98           C  
ATOM    653  OD1 ASP A  64      12.166   3.045  -5.784  1.00 92.98           O  
ATOM    654  OD2 ASP A  64      13.891   2.558  -4.482  1.00 92.98           O1-
ATOM    655  H   ASP A  64      11.558   0.537  -3.462  1.00 92.98           H  
ATOM    656  HA  ASP A  64      10.783   0.949  -6.198  1.00 92.98           H  
ATOM    657  HB2 ASP A  64      13.216   0.619  -6.644  1.00 92.98           H  
ATOM    658  HB3 ASP A  64      13.439   0.156  -4.957  1.00 92.98           H  
ATOM    659  N   THR A  65      11.179  -2.163  -5.350  1.00 92.45           N  
ATOM    660  CA  THR A  65      10.917  -3.563  -5.727  1.00 92.45           C  
ATOM    661  C   THR A  65       9.442  -3.850  -6.031  1.00 92.45           C  
ATOM    662  O   THR A  65       9.068  -5.005  -6.206  1.00 92.45           O  
ATOM    663  CB  THR A  65      11.404  -4.516  -4.622  1.00 92.45           C  
ATOM    664  CG2 THR A  65      12.921  -4.433  -4.441  1.00 92.45           C  
ATOM    665  OG1 THR A  65      10.804  -4.163  -3.392  1.00 92.45           O  
ATOM    666  H   THR A  65      11.246  -1.977  -4.359  1.00 92.45           H  
ATOM    667  HA  THR A  65      11.468  -3.787  -6.640  1.00 92.45           H  
ATOM    668  HB  THR A  65      11.140  -5.543  -4.874  1.00 92.45           H  
ATOM    669  HG1 THR A  65      10.803  -4.933  -2.818  1.00 92.45           H  
ATOM    670 HG21 THR A  65      13.415  -4.655  -5.388  1.00 92.45           H  
ATOM    671 HG22 THR A  65      13.213  -3.439  -4.103  1.00 92.45           H  
ATOM    672 HG23 THR A  65      13.233  -5.168  -3.699  1.00 92.45           H  
ATOM    673  N   CYS A  66       8.593  -2.818  -6.076  1.00 91.64           N  
ATOM    674  CA  CYS A  66       7.137  -2.905  -6.192  1.00 91.64           C  
ATOM    675  C   CYS A  66       6.424  -3.550  -4.999  1.00 91.64           C  
ATOM    676  O   CYS A  66       5.206  -3.679  -5.041  1.00 91.64           O  
ATOM    677  CB  CYS A  66       6.724  -3.569  -7.516  1.00 91.64           C  
ATOM    678  SG  CYS A  66       7.434  -2.860  -9.020  1.00 91.64           S  
ATOM    679  H   CYS A  66       8.982  -1.894  -5.953  1.00 91.64           H  
ATOM    680  HA  CYS A  66       6.773  -1.878  -6.218  1.00 91.64           H  
ATOM    681  HB2 CYS A  66       5.639  -3.511  -7.601  1.00 91.64           H  
ATOM    682  HB3 CYS A  66       6.986  -4.626  -7.482  1.00 91.64           H  
ATOM    683  N   GLU A  67       7.123  -3.927  -3.929  1.00 93.52           N  
ATOM    684  CA  GLU A  67       6.505  -4.525  -2.745  1.00 93.52           C  
ATOM    685  C   GLU A  67       5.782  -3.471  -1.899  1.00 93.52           C  
ATOM    686  O   GLU A  67       6.250  -2.343  -1.733  1.00 93.52           O  
ATOM    687  CB  GLU A  67       7.552  -5.275  -1.914  1.00 93.52           C  
ATOM    688  CG  GLU A  67       8.097  -6.499  -2.669  1.00 93.52           C  
ATOM    689  CD  GLU A  67       9.177  -7.247  -1.877  1.00 93.52           C  
ATOM    690  OE1 GLU A  67       9.282  -8.479  -2.060  1.00 93.52           O  
ATOM    691  OE2 GLU A  67       9.919  -6.574  -1.126  1.00 93.52           O1-
ATOM    692  H   GLU A  67       8.130  -3.850  -3.952  1.00 93.52           H  
ATOM    693  HA  GLU A  67       5.766  -5.254  -3.076  1.00 93.52           H  
ATOM    694  HB2 GLU A  67       7.090  -5.615  -0.987  1.00 93.52           H  
ATOM    695  HB3 GLU A  67       8.362  -4.588  -1.671  1.00 93.52           H  
ATOM    696  HG2 GLU A  67       7.265  -7.170  -2.884  1.00 93.52           H  
ATOM    697  HG3 GLU A  67       8.528  -6.178  -3.618  1.00 93.52           H  
ATOM    698  N   PHE A  68       4.626  -3.833  -1.340  1.00 94.54           N  
ATOM    699  CA  PHE A  68       3.930  -2.973  -0.386  1.00 94.54           C  
ATOM    700  C   PHE A  68       4.695  -2.940   0.942  1.00 94.54           C  
ATOM    701  O   PHE A  68       4.870  -3.973   1.582  1.00 94.54           O  
ATOM    702  CB  PHE A  68       2.491  -3.465  -0.188  1.00 94.54           C  
ATOM    703  CG  PHE A  68       1.760  -2.732   0.920  1.00 94.54           C  
ATOM    704  CD1 PHE A  68       1.510  -3.376   2.147  1.00 94.54           C  
ATOM    705  CD2 PHE A  68       1.355  -1.396   0.739  1.00 94.54           C  
ATOM    706  CE1 PHE A  68       0.824  -2.703   3.173  1.00 94.54           C  
ATOM    707  CE2 PHE A  68       0.670  -0.724   1.765  1.00 94.54           C  
ATOM    708  CZ  PHE A  68       0.389  -1.383   2.975  1.00 94.54           C  
ATOM    709  H   PHE A  68       4.318  -4.789  -1.443  1.00 94.54           H  
ATOM    710  HA  PHE A  68       3.892  -1.958  -0.782  1.00 94.54           H  
ATOM    711  HB2 PHE A  68       1.940  -3.340  -1.120  1.00 94.54           H  
ATOM    712  HB3 PHE A  68       2.509  -4.530   0.044  1.00 94.54           H  
ATOM    713  HD1 PHE A  68       1.847  -4.391   2.296  1.00 94.54           H  
ATOM    714  HD2 PHE A  68       1.574  -0.892  -0.191  1.00 94.54           H  
ATOM    715  HE1 PHE A  68       0.632  -3.215   4.105  1.00 94.54           H  
ATOM    716  HE2 PHE A  68       0.365   0.302   1.618  1.00 94.54           H  
ATOM    717  HZ  PHE A  68      -0.159  -0.874   3.754  1.00 94.54           H  
ATOM    718  N   GLU A  69       5.106  -1.752   1.387  1.00 96.35           N  
ATOM    719  CA  GLU A  69       5.828  -1.602   2.653  1.00 96.35           C  
ATOM    720  C   GLU A  69       4.870  -1.366   3.820  1.00 96.35           C  
ATOM    721  O   GLU A  69       4.919  -2.046   4.845  1.00 96.35           O  
ATOM    722  CB  GLU A  69       6.797  -0.415   2.591  1.00 96.35           C  
ATOM    723  CG  GLU A  69       7.961  -0.554   1.604  1.00 96.35           C  
ATOM    724  CD  GLU A  69       8.923   0.633   1.780  1.00 96.35           C  
ATOM    725  OE1 GLU A  69      10.155   0.467   1.715  1.00 96.35           O  
ATOM    726  OE2 GLU A  69       8.446   1.758   2.079  1.00 96.35           O1-
ATOM    727  H   GLU A  69       4.951  -0.936   0.813  1.00 96.35           H  
ATOM    728  HA  GLU A  69       6.400  -2.505   2.867  1.00 96.35           H  
ATOM    729  HB2 GLU A  69       6.232   0.483   2.340  1.00 96.35           H  
ATOM    730  HB3 GLU A  69       7.217  -0.277   3.587  1.00 96.35           H  
ATOM    731  HG2 GLU A  69       7.569  -0.566   0.587  1.00 96.35           H  
ATOM    732  HG3 GLU A  69       8.482  -1.491   1.798  1.00 96.35           H  
ATOM    733  N   LYS A  70       4.033  -0.328   3.704  1.00 96.62           N  
ATOM    734  CA  LYS A  70       3.162   0.116   4.796  1.00 96.62           C  
ATOM    735  C   LYS A  70       2.078   1.076   4.337  1.00 96.62           C  
ATOM    736  O   LYS A  70       2.161   1.714   3.291  1.00 96.62           O  
ATOM    737  CB  LYS A  70       3.997   0.746   5.932  1.00 96.62           C  
ATOM    738  CG  LYS A  70       4.761   2.015   5.526  1.00 96.62           C  
ATOM    739  CD  LYS A  70       5.636   2.476   6.696  1.00 96.62           C  
ATOM    740  CE  LYS A  70       6.436   3.718   6.302  1.00 96.62           C  
ATOM    741  NZ  LYS A  70       7.393   4.094   7.373  1.00 96.62           N1+
ATOM    742  H   LYS A  70       3.993   0.142   2.811  1.00 96.62           H  
ATOM    743  HA  LYS A  70       2.670  -0.774   5.187  1.00 96.62           H  
ATOM    744  HB2 LYS A  70       3.336   0.985   6.765  1.00 96.62           H  
ATOM    745  HB3 LYS A  70       4.711   0.008   6.298  1.00 96.62           H  
ATOM    746  HG2 LYS A  70       4.058   2.805   5.264  1.00 96.62           H  
ATOM    747  HG3 LYS A  70       5.399   1.805   4.667  1.00 96.62           H  
ATOM    748  HD2 LYS A  70       5.004   2.697   7.556  1.00 96.62           H  
ATOM    749  HD3 LYS A  70       6.323   1.670   6.954  1.00 96.62           H  
ATOM    750  HE2 LYS A  70       5.741   4.533   6.099  1.00 96.62           H  
ATOM    751  HE3 LYS A  70       6.974   3.495   5.381  1.00 96.62           H  
ATOM    752  HZ1 LYS A  70       6.908   4.268   8.242  1.00 96.62           H  
ATOM    753  HZ2 LYS A  70       7.918   4.918   7.116  1.00 96.62           H  
ATOM    754  HZ3 LYS A  70       8.047   3.339   7.522  1.00 96.62           H  
ATOM    755  N   SER A  71       1.089   1.236   5.207  1.00 97.02           N  
ATOM    756  CA  SER A  71       0.052   2.259   5.115  1.00 97.02           C  
ATOM    757  C   SER A  71       0.136   3.215   6.301  1.00 97.02           C  
ATOM    758  O   SER A  71       0.425   2.795   7.425  1.00 97.02           O  
ATOM    759  CB  SER A  71      -1.330   1.620   5.045  1.00 97.02           C  
ATOM    760  OG  SER A  71      -1.484   0.667   6.083  1.00 97.02           O  
ATOM    761  H   SER A  71       1.154   0.737   6.083  1.00 97.02           H  
ATOM    762  HA  SER A  71       0.192   2.833   4.199  1.00 97.02           H  
ATOM    763  HB2 SER A  71      -2.095   2.391   5.133  1.00 97.02           H  
ATOM    764  HB3 SER A  71      -1.445   1.117   4.085  1.00 97.02           H  
ATOM    765  HG  SER A  71      -1.024  -0.130   5.811  1.00 97.02           H  
ATOM    766  N   VAL A  72      -0.118   4.501   6.058  1.00 95.52           N  
ATOM    767  CA  VAL A  72      -0.221   5.524   7.106  1.00 95.52           C  
ATOM    768  C   VAL A  72      -1.525   6.320   6.925  1.00 95.52           C  
ATOM    769  O   VAL A  72      -1.666   6.995   5.905  1.00 95.52           O  
ATOM    770  CB  VAL A  72       1.011   6.445   7.133  1.00 95.52           C  
ATOM    771  CG1 VAL A  72       0.927   7.406   8.327  1.00 95.52           C  
ATOM    772  CG2 VAL A  72       2.317   5.645   7.275  1.00 95.52           C  
ATOM    773  H   VAL A  72      -0.260   4.785   5.099  1.00 95.52           H  
ATOM    774  HA  VAL A  72      -0.228   5.019   8.072  1.00 95.52           H  
ATOM    775  HB  VAL A  72       1.061   7.026   6.212  1.00 95.52           H  
ATOM    776 HG11 VAL A  72       0.837   6.848   9.259  1.00 95.52           H  
ATOM    777 HG12 VAL A  72       1.823   8.025   8.367  1.00 95.52           H  
ATOM    778 HG13 VAL A  72       0.069   8.070   8.217  1.00 95.52           H  
ATOM    779 HG21 VAL A  72       2.472   5.029   6.390  1.00 95.52           H  
ATOM    780 HG22 VAL A  72       2.268   5.004   8.155  1.00 95.52           H  
ATOM    781 HG23 VAL A  72       3.160   6.330   7.367  1.00 95.52           H  
ATOM    782  N   PRO A  73      -2.475   6.268   7.883  1.00 95.73           N  
ATOM    783  CA  PRO A  73      -2.475   5.380   9.049  1.00 95.73           C  
ATOM    784  C   PRO A  73      -2.559   3.901   8.637  1.00 95.73           C  
ATOM    785  O   PRO A  73      -2.875   3.583   7.488  1.00 95.73           O  
ATOM    786  CB  PRO A  73      -3.681   5.809   9.890  1.00 95.73           C  
ATOM    787  CG  PRO A  73      -4.653   6.375   8.861  1.00 95.73           C  
ATOM    788  CD  PRO A  73      -3.739   6.989   7.804  1.00 95.73           C  
ATOM    789  HA  PRO A  73      -1.573   5.532   9.641  1.00 95.73           H  
ATOM    790  HB2 PRO A  73      -4.121   4.983  10.447  1.00 95.73           H  
ATOM    791  HB3 PRO A  73      -3.378   6.604  10.572  1.00 95.73           H  
ATOM    792  HG2 PRO A  73      -5.312   7.122   9.303  1.00 95.73           H  
ATOM    793  HG3 PRO A  73      -5.234   5.564   8.420  1.00 95.73           H  
ATOM    794  HD2 PRO A  73      -3.569   8.043   8.026  1.00 95.73           H  
ATOM    795  HD3 PRO A  73      -4.197   6.887   6.821  1.00 95.73           H  
ATOM    796  N   ARG A  74      -2.278   3.000   9.587  1.00 95.41           N  
ATOM    797  CA  ARG A  74      -2.368   1.551   9.367  1.00 95.41           C  
ATOM    798  C   ARG A  74      -3.762   1.183   8.844  1.00 95.41           C  
ATOM    799  O   ARG A  74      -4.771   1.660   9.365  1.00 95.41           O  
ATOM    800  CB  ARG A  74      -2.018   0.801  10.667  1.00 95.41           C  
ATOM    801  CG  ARG A  74      -2.045  -0.728  10.501  1.00 95.41           C  
ATOM    802  CD  ARG A  74      -1.733  -1.462  11.810  1.00 95.41           C  
ATOM    803  NE  ARG A  74      -2.113  -2.888  11.727  1.00 95.41           N  
ATOM    804  CZ  ARG A  74      -1.631  -3.894  12.434  1.00 95.41           C  
ATOM    805  NH1 ARG A  74      -0.645  -3.734  13.278  1.00 95.41           N1+
ATOM    806  NH2 ARG A  74      -2.147  -5.083  12.319  1.00 95.41           N  
ATOM    807  H   ARG A  74      -2.050   3.329  10.514  1.00 95.41           H  
ATOM    808  HA  ARG A  74      -1.643   1.282   8.599  1.00 95.41           H  
ATOM    809  HB2 ARG A  74      -1.022   1.100  10.992  1.00 95.41           H  
ATOM    810  HB3 ARG A  74      -2.734   1.082  11.440  1.00 95.41           H  
ATOM    811  HG2 ARG A  74      -1.331  -1.033   9.736  1.00 95.41           H  
ATOM    812  HG3 ARG A  74      -3.046  -1.028  10.189  1.00 95.41           H  
ATOM    813  HD2 ARG A  74      -0.669  -1.356  12.024  1.00 95.41           H  
ATOM    814  HD3 ARG A  74      -2.303  -1.003  12.617  1.00 95.41           H  
ATOM    815  HE  ARG A  74      -2.900  -3.122  11.138  1.00 95.41           H  
ATOM    816 HH11 ARG A  74      -0.245  -2.814  13.394  1.00 95.41           H  
ATOM    817 HH12 ARG A  74      -0.317  -4.525  13.814  1.00 95.41           H  
ATOM    818 HH21 ARG A  74      -1.821  -5.864  12.871  1.00 95.41           H  
ATOM    819 HH22 ARG A  74      -3.051  -5.205  11.886  1.00 95.41           H  
ATOM    820  N   LEU A  75      -3.802   0.343   7.814  1.00 92.06           N  
ATOM    821  CA  LEU A  75      -5.038  -0.221   7.282  1.00 92.06           C  
ATOM    822  C   LEU A  75      -5.751  -1.091   8.329  1.00 92.06           C  
ATOM    823  O   LEU A  75      -5.081  -1.776   9.105  1.00 92.06           O  
ATOM    824  CB  LEU A  75      -4.737  -1.058   6.029  1.00 92.06           C  
ATOM    825  CG  LEU A  75      -4.453  -0.212   4.782  1.00 92.06           C  
ATOM    826  CD1 LEU A  75      -3.915  -1.106   3.680  1.00 92.06           C  
ATOM    827  CD2 LEU A  75      -5.692   0.491   4.258  1.00 92.06           C  
ATOM    828  H   LEU A  75      -2.930   0.096   7.369  1.00 92.06           H  
ATOM    829  HA  LEU A  75      -5.686   0.613   7.014  1.00 92.06           H  
ATOM    830  HB2 LEU A  75      -5.587  -1.706   5.819  1.00 92.06           H  
ATOM    831  HB3 LEU A  75      -3.884  -1.704   6.238  1.00 92.06           H  
ATOM    832  HG  LEU A  75      -3.717   0.560   5.008  1.00 92.06           H  
ATOM    833 HD11 LEU A  75      -3.732  -0.511   2.786  1.00 92.06           H  
ATOM    834 HD12 LEU A  75      -4.638  -1.888   3.446  1.00 92.06           H  
ATOM    835 HD13 LEU A  75      -2.980  -1.566   4.001  1.00 92.06           H  
ATOM    836 HD21 LEU A  75      -6.038   1.224   4.987  1.00 92.06           H  
ATOM    837 HD22 LEU A  75      -5.459   1.016   3.332  1.00 92.06           H  
ATOM    838 HD23 LEU A  75      -6.473  -0.246   4.069  1.00 92.06           H  
ATOM    839  N   PRO A  76      -7.095  -1.108   8.338  1.00 91.15           N  
ATOM    840  CA  PRO A  76      -7.837  -2.068   9.146  1.00 91.15           C  
ATOM    841  C   PRO A  76      -7.477  -3.508   8.753  1.00 91.15           C  
ATOM    842  O   PRO A  76      -7.264  -3.780   7.575  1.00 91.15           O  
ATOM    843  CB  PRO A  76      -9.314  -1.773   8.875  1.00 91.15           C  
ATOM    844  CG  PRO A  76      -9.341  -0.382   8.244  1.00 91.15           C  
ATOM    845  CD  PRO A  76      -7.995  -0.287   7.541  1.00 91.15           C  
ATOM    846  HA  PRO A  76      -7.610  -1.904  10.199  1.00 91.15           H  
ATOM    847  HB2 PRO A  76      -9.705  -2.496   8.160  1.00 91.15           H  
ATOM    848  HB3 PRO A  76      -9.892  -1.799   9.799  1.00 91.15           H  
ATOM    849  HG2 PRO A  76      -9.394   0.374   9.028  1.00 91.15           H  
ATOM    850  HG3 PRO A  76     -10.170  -0.269   7.544  1.00 91.15           H  
ATOM    851  HD2 PRO A  76      -7.681   0.756   7.505  1.00 91.15           H  
ATOM    852  HD3 PRO A  76      -8.068  -0.700   6.534  1.00 91.15           H  
ATOM    853  N   ASP A  77      -7.482  -4.446   9.702  1.00 89.35           N  
ATOM    854  CA  ASP A  77      -6.976  -5.815   9.472  1.00 89.35           C  
ATOM    855  C   ASP A  77      -7.774  -6.625   8.427  1.00 89.35           C  
ATOM    856  O   ASP A  77      -7.296  -7.627   7.900  1.00 89.35           O  
ATOM    857  CB  ASP A  77      -6.925  -6.568  10.811  1.00 89.35           C  
ATOM    858  CG  ASP A  77      -6.063  -5.848  11.855  1.00 89.35           C  
ATOM    859  OD1 ASP A  77      -4.837  -5.673  11.628  1.00 89.35           O  
ATOM    860  OD2 ASP A  77      -6.658  -5.409  12.862  1.00 89.35           O1-
ATOM    861  H   ASP A  77      -7.609  -4.169  10.665  1.00 89.35           H  
ATOM    862  HA  ASP A  77      -5.955  -5.741   9.097  1.00 89.35           H  
ATOM    863  HB2 ASP A  77      -6.511  -7.562  10.645  1.00 89.35           H  
ATOM    864  HB3 ASP A  77      -7.941  -6.686  11.189  1.00 89.35           H  
ATOM    865  N   TYR A  78      -8.987  -6.183   8.081  1.00 90.76           N  
ATOM    866  CA  TYR A  78      -9.796  -6.772   7.011  1.00 90.76           C  
ATOM    867  C   TYR A  78      -9.461  -6.232   5.607  1.00 90.76           C  
ATOM    868  O   TYR A  78     -10.113  -6.632   4.640  1.00 90.76           O  
ATOM    869  CB  TYR A  78     -11.284  -6.638   7.360  1.00 90.76           C  
ATOM    870  CG  TYR A  78     -11.775  -5.212   7.514  1.00 90.76           C  
ATOM    871  CD1 TYR A  78     -11.723  -4.579   8.772  1.00 90.76           C  
ATOM    872  CD2 TYR A  78     -12.330  -4.535   6.414  1.00 90.76           C  
ATOM    873  CE1 TYR A  78     -12.177  -3.254   8.920  1.00 90.76           C  
ATOM    874  CE2 TYR A  78     -12.828  -3.230   6.572  1.00 90.76           C  
ATOM    875  CZ  TYR A  78     -12.696  -2.564   7.805  1.00 90.76           C  
ATOM    876  OH  TYR A  78     -13.068  -1.262   7.907  1.00 90.76           O  
ATOM    877  H   TYR A  78      -9.312  -5.334   8.523  1.00 90.76           H  
ATOM    878  HA  TYR A  78      -9.576  -7.839   6.978  1.00 90.76           H  
ATOM    879  HB2 TYR A  78     -11.875  -7.137   6.591  1.00 90.76           H  
ATOM    880  HB3 TYR A  78     -11.469  -7.173   8.291  1.00 90.76           H  
ATOM    881  HD1 TYR A  78     -11.335  -5.114   9.627  1.00 90.76           H  
ATOM    882  HD2 TYR A  78     -12.398  -5.029   5.456  1.00 90.76           H  
ATOM    883  HE1 TYR A  78     -12.123  -2.772   9.885  1.00 90.76           H  
ATOM    884  HE2 TYR A  78     -13.320  -2.733   5.749  1.00 90.76           H  
ATOM    885  HH  TYR A  78     -12.986  -0.940   8.808  1.00 90.76           H  
ATOM    886  N   TRP A  79      -8.468  -5.350   5.472  1.00 92.31           N  
ATOM    887  CA  TRP A  79      -7.922  -4.888   4.193  1.00 92.31           C  
ATOM    888  C   TRP A  79      -6.528  -5.465   3.959  1.00 92.31           C  
ATOM    889  O   TRP A  79      -5.730  -5.583   4.887  1.00 92.31           O  
ATOM    890  CB  TRP A  79      -7.875  -3.359   4.136  1.00 92.31           C  
ATOM    891  CG  TRP A  79      -9.201  -2.679   4.047  1.00 92.31           C  
ATOM    892  CD1 TRP A  79     -10.077  -2.542   5.061  1.00 92.31           C  
ATOM    893  CD2 TRP A  79      -9.814  -2.011   2.904  1.00 92.31           C  
ATOM    894  CE2 TRP A  79     -11.089  -1.510   3.299  1.00 92.31           C  
ATOM    895  CE3 TRP A  79      -9.410  -1.750   1.583  1.00 92.31           C  
ATOM    896  NE1 TRP A  79     -11.172  -1.823   4.632  1.00 92.31           N  
ATOM    897  CZ2 TRP A  79     -11.944  -0.828   2.422  1.00 92.31           C  
ATOM    898  CZ3 TRP A  79     -10.222  -0.994   0.720  1.00 92.31           C  
ATOM    899  CH2 TRP A  79     -11.497  -0.560   1.119  1.00 92.31           C  
ATOM    900  H   TRP A  79      -7.950  -5.079   6.296  1.00 92.31           H  
ATOM    901  HA  TRP A  79      -8.564  -5.231   3.381  1.00 92.31           H  
ATOM    902  HB2 TRP A  79      -7.296  -3.066   3.260  1.00 92.31           H  
ATOM    903  HB3 TRP A  79      -7.347  -2.986   5.013  1.00 92.31           H  
ATOM    904  HD1 TRP A  79      -9.918  -2.934   6.055  1.00 92.31           H  
ATOM    905  HE1 TRP A  79     -11.926  -1.560   5.251  1.00 92.31           H  
ATOM    906  HE3 TRP A  79      -8.455  -2.125   1.245  1.00 92.31           H  
ATOM    907  HZ2 TRP A  79     -12.910  -0.479   2.755  1.00 92.31           H  
ATOM    908  HZ3 TRP A  79      -9.863  -0.743  -0.267  1.00 92.31           H  
ATOM    909  HH2 TRP A  79     -12.114  -0.004   0.429  1.00 92.31           H  
ATOM    910  N   LYS A  80      -6.214  -5.787   2.703  1.00 92.80           N  
ATOM    911  CA  LYS A  80      -4.890  -6.262   2.281  1.00 92.80           C  
ATOM    912  C   LYS A  80      -4.429  -5.515   1.037  1.00 92.80           C  
ATOM    913  O   LYS A  80      -5.238  -5.234   0.156  1.00 92.80           O  
ATOM    914  CB  LYS A  80      -4.900  -7.779   2.039  1.00 92.80           C  
ATOM    915  CG  LYS A  80      -5.195  -8.587   3.314  1.00 92.80           C  
ATOM    916  CD  LYS A  80      -4.979 -10.080   3.047  1.00 92.80           C  
ATOM    917  CE  LYS A  80      -5.218 -10.915   4.308  1.00 92.80           C  
ATOM    918  NZ  LYS A  80      -5.266 -12.363   3.979  1.00 92.80           N1+
ATOM    919  H   LYS A  80      -6.902  -5.613   1.984  1.00 92.80           H  
ATOM    920  HA  LYS A  80      -4.167  -6.049   3.068  1.00 92.80           H  
ATOM    921  HB2 LYS A  80      -3.917  -8.065   1.666  1.00 92.80           H  
ATOM    922  HB3 LYS A  80      -5.637  -8.024   1.274  1.00 92.80           H  
ATOM    923  HG2 LYS A  80      -6.227  -8.422   3.624  1.00 92.80           H  
ATOM    924  HG3 LYS A  80      -4.526  -8.264   4.111  1.00 92.80           H  
ATOM    925  HD2 LYS A  80      -3.957 -10.239   2.705  1.00 92.80           H  
ATOM    926  HD3 LYS A  80      -5.661 -10.397   2.258  1.00 92.80           H  
ATOM    927  HE2 LYS A  80      -6.162 -10.611   4.761  1.00 92.80           H  
ATOM    928  HE3 LYS A  80      -4.417 -10.709   5.018  1.00 92.80           H  
ATOM    929  HZ1 LYS A  80      -4.480 -12.636   3.406  1.00 92.80           H  
ATOM    930  HZ2 LYS A  80      -6.112 -12.562   3.463  1.00 92.80           H  
ATOM    931  HZ3 LYS A  80      -5.275 -12.931   4.814  1.00 92.80           H  
ATOM    932  N   VAL A  81      -3.137  -5.210   0.972  1.00 93.71           N  
ATOM    933  CA  VAL A  81      -2.494  -4.600  -0.199  1.00 93.71           C  
ATOM    934  C   VAL A  81      -1.383  -5.515  -0.653  1.00 93.71           C  
ATOM    935  O   VAL A  81      -0.574  -5.950   0.165  1.00 93.71           O  
ATOM    936  CB  VAL A  81      -1.880  -3.214   0.074  1.00 93.71           C  
ATOM    937  CG1 VAL A  81      -1.573  -2.470  -1.231  1.00 93.71           C  
ATOM    938  CG2 VAL A  81      -2.796  -2.351   0.924  1.00 93.71           C  
ATOM    939  H   VAL A  81      -2.521  -5.544   1.699  1.00 93.71           H  
ATOM    940  HA  VAL A  81      -3.222  -4.498  -1.004  1.00 93.71           H  
ATOM    941  HB  VAL A  81      -0.949  -3.336   0.628  1.00 93.71           H  
ATOM    942 HG11 VAL A  81      -1.127  -1.501  -1.004  1.00 93.71           H  
ATOM    943 HG12 VAL A  81      -2.486  -2.324  -1.808  1.00 93.71           H  
ATOM    944 HG13 VAL A  81      -0.857  -3.033  -1.830  1.00 93.71           H  
ATOM    945 HG21 VAL A  81      -2.795  -2.755   1.937  1.00 93.71           H  
ATOM    946 HG22 VAL A  81      -2.427  -1.325   0.952  1.00 93.71           H  
ATOM    947 HG23 VAL A  81      -3.809  -2.389   0.524  1.00 93.71           H  
ATOM    948  N   PHE A  82      -1.329  -5.749  -1.951  1.00 92.84           N  
ATOM    949  CA  PHE A  82      -0.227  -6.434  -2.598  1.00 92.84           C  
ATOM    950  C   PHE A  82       0.341  -5.518  -3.667  1.00 92.84           C  
ATOM    951  O   PHE A  82      -0.402  -4.823  -4.361  1.00 92.84           O  
ATOM    952  CB  PHE A  82      -0.706  -7.774  -3.148  1.00 92.84           C  
ATOM    953  CG  PHE A  82      -1.317  -8.657  -2.081  1.00 92.84           C  
ATOM    954  CD1 PHE A  82      -0.494  -9.443  -1.255  1.00 92.84           C  
ATOM    955  CD2 PHE A  82      -2.711  -8.670  -1.896  1.00 92.84           C  
ATOM    956  CE1 PHE A  82      -1.068 -10.263  -0.269  1.00 92.84           C  
ATOM    957  CE2 PHE A  82      -3.288  -9.493  -0.915  1.00 92.84           C  
ATOM    958  CZ  PHE A  82      -2.465 -10.297  -0.106  1.00 92.84           C  
ATOM    959  H   PHE A  82      -2.051  -5.376  -2.551  1.00 92.84           H  
ATOM    960  HA  PHE A  82       0.560  -6.637  -1.871  1.00 92.84           H  
ATOM    961  HB2 PHE A  82      -1.447  -7.595  -3.928  1.00 92.84           H  
ATOM    962  HB3 PHE A  82       0.139  -8.293  -3.599  1.00 92.84           H  
ATOM    963  HD1 PHE A  82       0.577  -9.433  -1.390  1.00 92.84           H  
ATOM    964  HD2 PHE A  82      -3.337  -8.060  -2.531  1.00 92.84           H  
ATOM    965  HE1 PHE A  82      -0.434 -10.893   0.338  1.00 92.84           H  
ATOM    966  HE2 PHE A  82      -4.363  -9.538  -0.817  1.00 92.84           H  
ATOM    967  HZ  PHE A  82      -2.903 -10.970   0.615  1.00 92.84           H  
ATOM    968  N   GLY A  83       1.661  -5.470  -3.740  1.00 91.47           N  
ATOM    969  CA  GLY A  83       2.373  -4.783  -4.799  1.00 91.47           C  
ATOM    970  C   GLY A  83       2.959  -5.807  -5.768  1.00 91.47           C  
ATOM    971  O   GLY A  83       3.312  -6.914  -5.361  1.00 91.47           O  
ATOM    972  H   GLY A  83       2.198  -6.134  -3.200  1.00 91.47           H  
ATOM    973  HA2 GLY A  83       3.159  -4.187  -4.335  1.00 91.47           H  
ATOM    974  HA3 GLY A  83       1.716  -4.107  -5.347  1.00 91.47           H  
ATOM    975  N   HIS A  84       2.993  -5.464  -7.051  1.00 88.86           N  
ATOM    976  CA  HIS A  84       3.349  -6.371  -8.136  1.00 88.86           C  
ATOM    977  C   HIS A  84       4.215  -5.653  -9.163  1.00 88.86           C  
ATOM    978  O   HIS A  84       3.961  -4.494  -9.496  1.00 88.86           O  
ATOM    979  CB  HIS A  84       2.079  -6.901  -8.821  1.00 88.86           C  
ATOM    980  CG  HIS A  84       1.040  -7.448  -7.880  1.00 88.86           C  
ATOM    981  CD2 HIS A  84      -0.102  -6.813  -7.473  1.00 88.86           C  
ATOM    982  ND1 HIS A  84       1.080  -8.664  -7.243  1.00 88.86           N  
ATOM    983  CE1 HIS A  84      -0.018  -8.766  -6.478  1.00 88.86           C  
ATOM    984  NE2 HIS A  84      -0.771  -7.657  -6.580  1.00 88.86           N  
ATOM    985  H   HIS A  84       2.671  -4.542  -7.311  1.00 88.86           H  
ATOM    986  HA  HIS A  84       3.911  -7.215  -7.735  1.00 88.86           H  
ATOM    987  HB2 HIS A  84       1.622  -6.087  -9.383  1.00 88.86           H  
ATOM    988  HB3 HIS A  84       2.357  -7.680  -9.532  1.00 88.86           H  
ATOM    989  HD1 HIS A  84       1.835  -9.334  -7.292  1.00 88.86           H  
ATOM    990  HD2 HIS A  84      -0.421  -5.829  -7.784  1.00 88.86           H  
ATOM    991  HE1 HIS A  84      -0.262  -9.614  -5.855  1.00 88.86           H  
ATOM    992  N   VAL A  85       5.192  -6.360  -9.723  1.00 87.30           N  
ATOM    993  CA  VAL A  85       5.905  -5.891 -10.913  1.00 87.30           C  
ATOM    994  C   VAL A  85       4.979  -6.041 -12.122  1.00 87.30           C  
ATOM    995  O   VAL A  85       4.364  -7.089 -12.324  1.00 87.30           O  
ATOM    996  CB  VAL A  85       7.229  -6.652 -11.104  1.00 87.30           C  
ATOM    997  CG1 VAL A  85       8.026  -6.083 -12.282  1.00 87.30           C  
ATOM    998  CG2 VAL A  85       8.124  -6.567  -9.857  1.00 87.30           C  
ATOM    999  H   VAL A  85       5.345  -7.314  -9.428  1.00 87.30           H  
ATOM   1000  HA  VAL A  85       6.142  -4.834 -10.793  1.00 87.30           H  
ATOM   1001  HB  VAL A  85       7.014  -7.702 -11.303  1.00 87.30           H  
ATOM   1002 HG11 VAL A  85       8.966  -6.626 -12.388  1.00 87.30           H  
ATOM   1003 HG12 VAL A  85       7.462  -6.194 -13.209  1.00 87.30           H  
ATOM   1004 HG13 VAL A  85       8.237  -5.027 -12.114  1.00 87.30           H  
ATOM   1005 HG21 VAL A  85       9.052  -7.111 -10.031  1.00 87.30           H  
ATOM   1006 HG22 VAL A  85       7.631  -7.017  -8.996  1.00 87.30           H  
ATOM   1007 HG23 VAL A  85       8.362  -5.528  -9.630  1.00 87.30           H  
ATOM   1008  N   GLU A  86       4.854  -4.996 -12.932  1.00 78.03           N  
ATOM   1009  CA  GLU A  86       4.071  -5.013 -14.168  1.00 78.03           C  
ATOM   1010  C   GLU A  86       4.558  -6.139 -15.097  1.00 78.03           C  
ATOM   1011  O   GLU A  86       5.753  -6.281 -15.360  1.00 78.03           O  
ATOM   1012  CB  GLU A  86       4.159  -3.632 -14.833  1.00 78.03           C  
ATOM   1013  CG  GLU A  86       3.208  -3.454 -16.023  1.00 78.03           C  
ATOM   1014  CD  GLU A  86       3.391  -2.079 -16.685  1.00 78.03           C  
ATOM   1015  OE1 GLU A  86       3.417  -2.035 -17.935  1.00 78.03           O  
ATOM   1016  OE2 GLU A  86       3.525  -1.078 -15.944  1.00 78.03           O1-
ATOM   1017  H   GLU A  86       5.389  -4.163 -12.735  1.00 78.03           H  
ATOM   1018  HA  GLU A  86       3.029  -5.199 -13.908  1.00 78.03           H  
ATOM   1019  HB2 GLU A  86       5.183  -3.460 -15.165  1.00 78.03           H  
ATOM   1020  HB3 GLU A  86       3.897  -2.883 -14.086  1.00 78.03           H  
ATOM   1021  HG2 GLU A  86       3.400  -4.241 -16.752  1.00 78.03           H  
ATOM   1022  HG3 GLU A  86       2.180  -3.560 -15.674  1.00 78.03           H  
ATOM   1023  N   GLY A  87       3.622  -6.967 -15.570  1.00 71.44           N  
ATOM   1024  CA  GLY A  87       3.908  -8.151 -16.388  1.00 71.44           C  
ATOM   1025  C   GLY A  87       4.068  -9.459 -15.604  1.00 71.44           C  
ATOM   1026  O   GLY A  87       4.010 -10.527 -16.215  1.00 71.44           O  
ATOM   1027  H   GLY A  87       2.662  -6.797 -15.305  1.00 71.44           H  
ATOM   1028  HA2 GLY A  87       4.827  -7.987 -16.951  1.00 71.44           H  
ATOM   1029  HA3 GLY A  87       3.097  -8.286 -17.103  1.00 71.44           H  
ATOM   1030  N   GLN A  88       4.188  -9.427 -14.270  1.00 66.27           N  
ATOM   1031  CA  GLN A  88       3.985 -10.627 -13.455  1.00 66.27           C  
ATOM   1032  C   GLN A  88       2.486 -10.856 -13.249  1.00 66.27           C  
ATOM   1033  O   GLN A  88       1.803 -10.092 -12.569  1.00 66.27           O  
ATOM   1034  CB  GLN A  88       4.747 -10.558 -12.123  1.00 66.27           C  
ATOM   1035  CG  GLN A  88       6.209 -11.001 -12.283  1.00 66.27           C  
ATOM   1036  CD  GLN A  88       6.958 -11.028 -10.954  1.00 66.27           C  
ATOM   1037  NE2 GLN A  88       7.967 -11.861 -10.813  1.00 66.27           N  
ATOM   1038  OE1 GLN A  88       6.665 -10.305 -10.019  1.00 66.27           O  
ATOM   1039  H   GLN A  88       4.235  -8.536 -13.796  1.00 66.27           H  
ATOM   1040  HA  GLN A  88       4.369 -11.491 -13.997  1.00 66.27           H  
ATOM   1041  HB2 GLN A  88       4.272 -11.238 -11.416  1.00 66.27           H  
ATOM   1042  HB3 GLN A  88       4.696  -9.551 -11.708  1.00 66.27           H  
ATOM   1043  HG2 GLN A  88       6.232 -12.000 -12.718  1.00 66.27           H  
ATOM   1044  HG3 GLN A  88       6.725 -10.318 -12.959  1.00 66.27           H  
ATOM   1045 HE21 GLN A  88       8.247 -12.476 -11.563  1.00 66.27           H  
ATOM   1046 HE22 GLN A  88       8.424 -11.828  -9.913  1.00 66.27           H  
ATOM   1047  N   MET A  89       1.967 -11.923 -13.857  1.00 53.76           N  
ATOM   1048  CA  MET A  89       0.608 -12.395 -13.611  1.00 53.76           C  
ATOM   1049  C   MET A  89       0.487 -12.803 -12.138  1.00 53.76           C  
ATOM   1050  O   MET A  89       1.267 -13.628 -11.660  1.00 53.76           O  
ATOM   1051  CB  MET A  89       0.294 -13.544 -14.585  1.00 53.76           C  
ATOM   1052  CG  MET A  89      -1.189 -13.932 -14.612  1.00 53.76           C  
ATOM   1053  SD  MET A  89      -1.724 -14.696 -16.175  1.00 53.76           S  
ATOM   1054  CE  MET A  89      -0.831 -16.271 -16.119  1.00 53.76           C  
ATOM   1055  H   MET A  89       2.573 -12.484 -14.440  1.00 53.76           H  
ATOM   1056  HA  MET A  89      -0.080 -11.573 -13.808  1.00 53.76           H  
ATOM   1057  HB2 MET A  89       0.896 -14.419 -14.341  1.00 53.76           H  
ATOM   1058  HB3 MET A  89       0.566 -13.213 -15.588  1.00 53.76           H  
ATOM   1059  HG2 MET A  89      -1.785 -13.030 -14.476  1.00 53.76           H  
ATOM   1060  HG3 MET A  89      -1.404 -14.605 -13.782  1.00 53.76           H  
ATOM   1061  HE1 MET A  89      -1.104 -16.814 -15.214  1.00 53.76           H  
ATOM   1062  HE2 MET A  89      -1.096 -16.870 -16.991  1.00 53.76           H  
ATOM   1063  HE3 MET A  89       0.244 -16.087 -16.122  1.00 53.76           H  
ATOM   1064  N   MET A  90      -0.470 -12.209 -11.419  1.00 55.78           N  
ATOM   1065  CA  MET A  90      -0.807 -12.645 -10.063  1.00 55.78           C  
ATOM   1066  C   MET A  90      -1.191 -14.131 -10.106  1.00 55.78           C  
ATOM   1067  O   MET A  90      -1.925 -14.518 -11.024  1.00 55.78           O  
ATOM   1068  CB  MET A  90      -1.985 -11.835  -9.497  1.00 55.78           C  
ATOM   1069  CG  MET A  90      -1.703 -10.332  -9.409  1.00 55.78           C  
ATOM   1070  SD  MET A  90      -2.965  -9.403  -8.498  1.00 55.78           S  
ATOM   1071  CE  MET A  90      -4.405  -9.558  -9.586  1.00 55.78           C  
ATOM   1072  H   MET A  90      -1.047 -11.506 -11.859  1.00 55.78           H  
ATOM   1073  HA  MET A  90       0.067 -12.504  -9.427  1.00 55.78           H  
ATOM   1074  HB2 MET A  90      -2.206 -12.204  -8.495  1.00 55.78           H  
ATOM   1075  HB3 MET A  90      -2.865 -11.998 -10.120  1.00 55.78           H  
ATOM   1076  HG2 MET A  90      -1.616  -9.916 -10.412  1.00 55.78           H  
ATOM   1077  HG3 MET A  90      -0.750 -10.190  -8.900  1.00 55.78           H  
ATOM   1078  HE1 MET A  90      -4.159  -9.172 -10.576  1.00 55.78           H  
ATOM   1079  HE2 MET A  90      -5.229  -8.980  -9.169  1.00 55.78           H  
ATOM   1080  HE3 MET A  90      -4.702 -10.604  -9.660  1.00 55.78           H  
ATOM   1081  N   PRO A  91      -0.752 -14.972  -9.153  1.00 47.76           N  
ATOM   1082  CA  PRO A  91      -1.395 -16.261  -8.979  1.00 47.76           C  
ATOM   1083  C   PRO A  91      -2.869 -15.993  -8.659  1.00 47.76           C  
ATOM   1084  O   PRO A  91      -3.198 -15.297  -7.700  1.00 47.76           O  
ATOM   1085  CB  PRO A  91      -0.636 -16.974  -7.858  1.00 47.76           C  
ATOM   1086  CG  PRO A  91      -0.023 -15.830  -7.050  1.00 47.76           C  
ATOM   1087  CD  PRO A  91       0.186 -14.710  -8.073  1.00 47.76           C  
ATOM   1088  HA  PRO A  91      -1.321 -16.848  -9.895  1.00 47.76           H  
ATOM   1089  HB2 PRO A  91      -1.294 -17.592  -7.247  1.00 47.76           H  
ATOM   1090  HB3 PRO A  91       0.160 -17.579  -8.290  1.00 47.76           H  
ATOM   1091  HG2 PRO A  91       0.914 -16.126  -6.579  1.00 47.76           H  
ATOM   1092  HG3 PRO A  91      -0.736 -15.500  -6.295  1.00 47.76           H  
ATOM   1093  HD2 PRO A  91       1.203 -14.748  -8.463  1.00 47.76           H  
ATOM   1094  HD3 PRO A  91      -0.005 -13.745  -7.602  1.00 47.76           H  
ATOM   1095  N   VAL A  92      -3.748 -16.488  -9.525  1.00 47.56           N  
ATOM   1096  CA  VAL A  92      -5.163 -16.639  -9.203  1.00 47.56           C  
ATOM   1097  C   VAL A  92      -5.218 -17.768  -8.175  1.00 47.56           C  
ATOM   1098  O   VAL A  92      -5.007 -18.922  -8.542  1.00 47.56           O  
ATOM   1099  CB  VAL A  92      -5.982 -16.959 -10.473  1.00 47.56           C  
ATOM   1100  CG1 VAL A  92      -7.476 -17.106 -10.164  1.00 47.56           C  
ATOM   1101  CG2 VAL A  92      -5.824 -15.857 -11.535  1.00 47.56           C  
ATOM   1102  H   VAL A  92      -3.396 -16.995 -10.325  1.00 47.56           H  
ATOM   1103  HA  VAL A  92      -5.548 -15.726  -8.748  1.00 47.56           H  
ATOM   1104  HB  VAL A  92      -5.627 -17.892 -10.911  1.00 47.56           H  
ATOM   1105 HG11 VAL A  92      -7.861 -16.191  -9.714  1.00 47.56           H  
ATOM   1106 HG12 VAL A  92      -7.624 -17.924  -9.459  1.00 47.56           H  
ATOM   1107 HG13 VAL A  92      -8.029 -17.334 -11.075  1.00 47.56           H  
ATOM   1108 HG21 VAL A  92      -4.793 -15.821 -11.888  1.00 47.56           H  
ATOM   1109 HG22 VAL A  92      -6.085 -14.891 -11.103  1.00 47.56           H  
ATOM   1110 HG23 VAL A  92      -6.474 -16.062 -12.385  1.00 47.56           H  
ATOM   1111  N   GLU A  93      -5.390 -17.426  -6.897  1.00 44.24           N  
ATOM   1112  CA  GLU A  93      -5.867 -18.383  -5.885  1.00 44.24           C  
ATOM   1113  C   GLU A  93      -7.369 -18.635  -6.051  1.00 44.24           C  
ATOM   1114  O   GLU A  93      -8.114 -17.661  -6.321  1.00 44.24           O  
ATOM   1115  CB  GLU A  93      -5.525 -17.925  -4.451  1.00 44.24           C  
ATOM   1116  CG  GLU A  93      -4.094 -18.286  -4.011  1.00 44.24           C  
ATOM   1117  CD  GLU A  93      -3.831 -17.914  -2.535  1.00 44.24           C  
ATOM   1118  OE1 GLU A  93      -4.042 -18.775  -1.645  1.00 44.24           O  
ATOM   1119  OE2 GLU A  93      -3.399 -16.763  -2.277  1.00 44.24           O1-
ATOM   1120  OXT GLU A  93      -7.743 -19.819  -5.916  1.00 44.24           O1-
ATOM   1121  H   GLU A  93      -5.477 -16.446  -6.668  1.00 44.24           H  
ATOM   1122  HA  GLU A  93      -5.402 -19.355  -6.051  1.00 44.24           H  
ATOM   1123  HB2 GLU A  93      -5.678 -16.849  -4.363  1.00 44.24           H  
ATOM   1124  HB3 GLU A  93      -6.210 -18.418  -3.761  1.00 44.24           H  
ATOM   1125  HG2 GLU A  93      -3.383 -17.767  -4.655  1.00 44.24           H  
ATOM   1126  HG3 GLU A  93      -3.939 -19.356  -4.149  1.00 44.24           H  
END
