# Supplementary material for: The structural landscape and diversity of Pyricularia oryzae MAX effectors revisited
Source: PLoS Pathog. 2024 May 6;20(5):e1012176. doi: 10.1371/journal.ppat.1012176 (PMC11132498; doi:10.1371/journal.ppat.1012176)
Supplement: S1 File — (ZIP) [file ppat.1012176.s018.zip › Supplementary_Data/MAX35.pdb]

ATOM      1  N   ASN A  23     -12.873  -7.295  11.155  1.00 51.00           N  
ATOM      2  CA  ASN A  23     -11.545  -6.835  10.698  1.00 51.00           C  
ATOM      3  C   ASN A  23     -11.502  -5.360  10.249  1.00 51.00           C  
ATOM      4  O   ASN A  23     -10.470  -4.910   9.778  1.00 51.00           O  
ATOM      5  CB  ASN A  23     -10.969  -7.815   9.645  1.00 51.00           C  
ATOM      6  CG  ASN A  23     -10.755  -9.261  10.103  1.00 51.00           C  
ATOM      7  ND2 ASN A  23     -10.084 -10.059   9.314  1.00 51.00           N  
ATOM      8  OD1 ASN A  23     -11.265  -9.733  11.111  1.00 51.00           O  
ATOM      9  H   ASN A  23     -13.615  -7.310  10.471  1.00 51.00           H  
ATOM     10  HA  ASN A  23     -10.834  -6.861  11.524  1.00 51.00           H  
ATOM     11  HB2 ASN A  23     -11.605  -7.819   8.760  1.00 51.00           H  
ATOM     12  HB3 ASN A  23      -9.996  -7.440   9.328  1.00 51.00           H  
ATOM     13 HD21 ASN A  23      -9.906 -11.010   9.604  1.00 51.00           H  
ATOM     14 HD22 ASN A  23      -9.583  -9.711   8.509  1.00 51.00           H  
ATOM     15  N   GLY A  24     -12.568  -4.572  10.443  1.00 50.43           N  
ATOM     16  CA  GLY A  24     -12.638  -3.181   9.954  1.00 50.43           C  
ATOM     17  C   GLY A  24     -11.844  -2.135  10.753  1.00 50.43           C  
ATOM     18  O   GLY A  24     -12.131  -0.948  10.642  1.00 50.43           O  
ATOM     19  H   GLY A  24     -13.402  -4.972  10.848  1.00 50.43           H  
ATOM     20  HA2 GLY A  24     -13.680  -2.860   9.925  1.00 50.43           H  
ATOM     21  HA3 GLY A  24     -12.264  -3.153   8.930  1.00 50.43           H  
ATOM     22  N   ARG A  25     -10.912  -2.536  11.625  1.00 65.78           N  
ATOM     23  CA  ARG A  25     -10.096  -1.610  12.434  1.00 65.78           C  
ATOM     24  C   ARG A  25      -8.687  -2.160  12.597  1.00 65.78           C  
ATOM     25  O   ARG A  25      -8.339  -2.718  13.634  1.00 65.78           O  
ATOM     26  CB  ARG A  25     -10.747  -1.318  13.800  1.00 65.78           C  
ATOM     27  CG  ARG A  25     -12.056  -0.526  13.688  1.00 65.78           C  
ATOM     28  CD  ARG A  25     -12.549  -0.109  15.076  1.00 65.78           C  
ATOM     29  NE  ARG A  25     -13.856   0.569  14.991  1.00 65.78           N  
ATOM     30  CZ  ARG A  25     -14.613   0.936  16.009  1.00 65.78           C  
ATOM     31  NH1 ARG A  25     -14.243   0.747  17.246  1.00 65.78           N1+
ATOM     32  NH2 ARG A  25     -15.766   1.505  15.802  1.00 65.78           N  
ATOM     33  H   ARG A  25     -10.644  -3.509  11.584  1.00 65.78           H  
ATOM     34  HA  ARG A  25      -9.994  -0.666  11.898  1.00 65.78           H  
ATOM     35  HB2 ARG A  25     -10.935  -2.256  14.322  1.00 65.78           H  
ATOM     36  HB3 ARG A  25     -10.045  -0.731  14.391  1.00 65.78           H  
ATOM     37  HG2 ARG A  25     -11.892   0.366  13.084  1.00 65.78           H  
ATOM     38  HG3 ARG A  25     -12.818  -1.146  13.216  1.00 65.78           H  
ATOM     39  HD2 ARG A  25     -12.639  -1.002  15.694  1.00 65.78           H  
ATOM     40  HD3 ARG A  25     -11.814   0.561  15.521  1.00 65.78           H  
ATOM     41  HE  ARG A  25     -14.191   0.778  14.062  1.00 65.78           H  
ATOM     42 HH11 ARG A  25     -13.336   0.337  17.422  1.00 65.78           H  
ATOM     43 HH12 ARG A  25     -14.825   1.049  18.014  1.00 65.78           H  
ATOM     44 HH21 ARG A  25     -16.080   1.683  14.859  1.00 65.78           H  
ATOM     45 HH22 ARG A  25     -16.338   1.801  16.581  1.00 65.78           H  
ATOM     46  N   GLY A  26      -7.885  -2.032  11.553  1.00 86.97           N  
ATOM     47  CA  GLY A  26      -6.481  -2.410  11.583  1.00 86.97           C  
ATOM     48  C   GLY A  26      -5.683  -1.611  10.571  1.00 86.97           C  
ATOM     49  O   GLY A  26      -6.238  -0.938   9.704  1.00 86.97           O  
ATOM     50  H   GLY A  26      -8.226  -1.577  10.718  1.00 86.97           H  
ATOM     51  HA2 GLY A  26      -6.376  -3.472  11.357  1.00 86.97           H  
ATOM     52  HA3 GLY A  26      -6.067  -2.225  12.573  1.00 86.97           H  
ATOM     53  N   TRP A  27      -4.370  -1.680  10.708  1.00 92.85           N  
ATOM     54  CA  TRP A  27      -3.441  -1.109   9.749  1.00 92.85           C  
ATOM     55  C   TRP A  27      -2.639  -2.239   9.126  1.00 92.85           C  
ATOM     56  O   TRP A  27      -2.372  -3.255   9.767  1.00 92.85           O  
ATOM     57  CB  TRP A  27      -2.567  -0.061  10.440  1.00 92.85           C  
ATOM     58  CG  TRP A  27      -3.286   1.213  10.766  1.00 92.85           C  
ATOM     59  CD1 TRP A  27      -4.254   1.377  11.698  1.00 92.85           C  
ATOM     60  CD2 TRP A  27      -3.170   2.504  10.100  1.00 92.85           C  
ATOM     61  CE2 TRP A  27      -4.041   3.431  10.743  1.00 92.85           C  
ATOM     62  CE3 TRP A  27      -2.446   2.969   8.983  1.00 92.85           C  
ATOM     63  NE1 TRP A  27      -4.672   2.692  11.717  1.00 92.85           N  
ATOM     64  CZ2 TRP A  27      -4.162   4.762  10.326  1.00 92.85           C  
ATOM     65  CZ3 TRP A  27      -2.561   4.302   8.550  1.00 92.85           C  
ATOM     66  CH2 TRP A  27      -3.411   5.199   9.222  1.00 92.85           C  
ATOM     67  H   TRP A  27      -3.973  -2.292  11.407  1.00 92.85           H  
ATOM     68  HA  TRP A  27      -3.980  -0.613   8.942  1.00 92.85           H  
ATOM     69  HB2 TRP A  27      -2.145  -0.482  11.352  1.00 92.85           H  
ATOM     70  HB3 TRP A  27      -1.736   0.185   9.778  1.00 92.85           H  
ATOM     71  HD1 TRP A  27      -4.631   0.595  12.340  1.00 92.85           H  
ATOM     72  HE1 TRP A  27      -5.423   3.040  12.296  1.00 92.85           H  
ATOM     73  HE3 TRP A  27      -1.824   2.277   8.435  1.00 92.85           H  
ATOM     74  HZ2 TRP A  27      -4.854   5.432  10.816  1.00 92.85           H  
ATOM     75  HZ3 TRP A  27      -2.010   4.637   7.683  1.00 92.85           H  
ATOM     76  HH2 TRP A  27      -3.509   6.214   8.869  1.00 92.85           H  
ATOM     77  N   CYS A  28      -2.231  -2.054   7.884  1.00 94.02           N  
ATOM     78  CA  CYS A  28      -1.277  -2.912   7.210  1.00 94.02           C  
ATOM     79  C   CYS A  28       0.005  -2.116   7.000  1.00 94.02           C  
ATOM     80  O   CYS A  28      -0.028  -0.996   6.485  1.00 94.02           O  
ATOM     81  CB  CYS A  28      -1.887  -3.408   5.900  1.00 94.02           C  
ATOM     82  SG  CYS A  28      -3.367  -4.419   6.147  1.00 94.02           S  
ATOM     83  H   CYS A  28      -2.539  -1.225   7.394  1.00 94.02           H  
ATOM     84  HA  CYS A  28      -1.052  -3.784   7.824  1.00 94.02           H  
ATOM     85  HB2 CYS A  28      -1.149  -3.994   5.351  1.00 94.02           H  
ATOM     86  HB3 CYS A  28      -2.159  -2.544   5.294  1.00 94.02           H  
ATOM     87  N   LYS A  29       1.149  -2.698   7.362  1.00 95.29           N  
ATOM     88  CA  LYS A  29       2.422  -2.244   6.809  1.00 95.29           C  
ATOM     89  C   LYS A  29       2.480  -2.753   5.374  1.00 95.29           C  
ATOM     90  O   LYS A  29       2.532  -3.960   5.150  1.00 95.29           O  
ATOM     91  CB  LYS A  29       3.606  -2.727   7.659  1.00 95.29           C  
ATOM     92  CG  LYS A  29       4.907  -2.129   7.101  1.00 95.29           C  
ATOM     93  CD  LYS A  29       6.153  -2.484   7.922  1.00 95.29           C  
ATOM     94  CE  LYS A  29       7.357  -1.867   7.189  1.00 95.29           C  
ATOM     95  NZ  LYS A  29       8.661  -2.098   7.860  1.00 95.29           N1+
ATOM     96  H   LYS A  29       1.101  -3.633   7.742  1.00 95.29           H  
ATOM     97  HA  LYS A  29       2.436  -1.154   6.788  1.00 95.29           H  
ATOM     98  HB2 LYS A  29       3.468  -2.395   8.689  1.00 95.29           H  
ATOM     99  HB3 LYS A  29       3.660  -3.815   7.644  1.00 95.29           H  
ATOM    100  HG2 LYS A  29       4.809  -1.044   7.069  1.00 95.29           H  
ATOM    101  HG3 LYS A  29       5.054  -2.488   6.083  1.00 95.29           H  
ATOM    102  HD2 LYS A  29       6.255  -3.567   7.985  1.00 95.29           H  
ATOM    103  HD3 LYS A  29       6.061  -2.060   8.922  1.00 95.29           H  
ATOM    104  HE2 LYS A  29       7.392  -2.272   6.178  1.00 95.29           H  
ATOM    105  HE3 LYS A  29       7.185  -0.796   7.087  1.00 95.29           H  
ATOM    106  HZ1 LYS A  29       8.824  -3.079   8.034  1.00 95.29           H  
ATOM    107  HZ2 LYS A  29       9.398  -1.767   7.253  1.00 95.29           H  
ATOM    108  HZ3 LYS A  29       8.711  -1.583   8.727  1.00 95.29           H  
ATOM    109  N   VAL A  30       2.458  -1.841   4.415  1.00 96.02           N  
ATOM    110  CA  VAL A  30       2.563  -2.152   2.991  1.00 96.02           C  
ATOM    111  C   VAL A  30       3.998  -1.938   2.555  1.00 96.02           C  
ATOM    112  O   VAL A  30       4.534  -0.844   2.694  1.00 96.02           O  
ATOM    113  CB  VAL A  30       1.599  -1.307   2.144  1.00 96.02           C  
ATOM    114  CG1 VAL A  30       1.700  -1.774   0.685  1.00 96.02           C  
ATOM    115  CG2 VAL A  30       0.170  -1.451   2.679  1.00 96.02           C  
ATOM    116  H   VAL A  30       2.450  -0.867   4.681  1.00 96.02           H  
ATOM    117  HA  VAL A  30       2.306  -3.199   2.834  1.00 96.02           H  
ATOM    118  HB  VAL A  30       1.876  -0.254   2.195  1.00 96.02           H  
ATOM    119 HG11 VAL A  30       2.636  -1.423   0.249  1.00 96.02           H  
ATOM    120 HG12 VAL A  30       0.882  -1.367   0.091  1.00 96.02           H  
ATOM    121 HG13 VAL A  30       1.670  -2.862   0.634  1.00 96.02           H  
ATOM    122 HG21 VAL A  30      -0.061  -2.501   2.857  1.00 96.02           H  
ATOM    123 HG22 VAL A  30      -0.547  -1.028   1.976  1.00 96.02           H  
ATOM    124 HG23 VAL A  30       0.079  -0.910   3.621  1.00 96.02           H  
ATOM    125  N   LYS A  31       4.624  -2.985   2.027  1.00 96.43           N  
ATOM    126  CA  LYS A  31       5.975  -2.949   1.468  1.00 96.43           C  
ATOM    127  C   LYS A  31       5.898  -3.095  -0.043  1.00 96.43           C  
ATOM    128  O   LYS A  31       5.160  -3.947  -0.538  1.00 96.43           O  
ATOM    129  CB  LYS A  31       6.825  -4.070   2.075  1.00 96.43           C  
ATOM    130  CG  LYS A  31       6.989  -3.943   3.594  1.00 96.43           C  
ATOM    131  CD  LYS A  31       7.670  -5.200   4.141  1.00 96.43           C  
ATOM    132  CE  LYS A  31       7.871  -5.055   5.647  1.00 96.43           C  
ATOM    133  NZ  LYS A  31       8.300  -6.335   6.254  1.00 96.43           N1+
ATOM    134  H   LYS A  31       4.121  -3.859   1.974  1.00 96.43           H  
ATOM    135  HA  LYS A  31       6.452  -1.994   1.688  1.00 96.43           H  
ATOM    136  HB2 LYS A  31       6.355  -5.026   1.842  1.00 96.43           H  
ATOM    137  HB3 LYS A  31       7.812  -4.052   1.614  1.00 96.43           H  
ATOM    138  HG2 LYS A  31       7.591  -3.064   3.823  1.00 96.43           H  
ATOM    139  HG3 LYS A  31       6.015  -3.843   4.074  1.00 96.43           H  
ATOM    140  HD2 LYS A  31       8.634  -5.341   3.652  1.00 96.43           H  
ATOM    141  HD3 LYS A  31       7.032  -6.060   3.939  1.00 96.43           H  
ATOM    142  HE2 LYS A  31       6.919  -4.755   6.086  1.00 96.43           H  
ATOM    143  HE3 LYS A  31       8.618  -4.278   5.810  1.00 96.43           H  
ATOM    144  HZ1 LYS A  31       7.660  -7.071   5.990  1.00 96.43           H  
ATOM    145  HZ2 LYS A  31       9.244  -6.582   5.993  1.00 96.43           H  
ATOM    146  HZ3 LYS A  31       8.164  -6.332   7.255  1.00 96.43           H  
ATOM    147  N   VAL A  32       6.703  -2.321  -0.756  1.00 96.36           N  
ATOM    148  CA  VAL A  32       7.053  -2.580  -2.152  1.00 96.36           C  
ATOM    149  C   VAL A  32       8.403  -3.268  -2.161  1.00 96.36           C  
ATOM    150  O   VAL A  32       9.379  -2.765  -1.599  1.00 96.36           O  
ATOM    151  CB  VAL A  32       7.057  -1.297  -2.994  1.00 96.36           C  
ATOM    152  CG1 VAL A  32       7.605  -1.566  -4.398  1.00 96.36           C  
ATOM    153  CG2 VAL A  32       5.618  -0.817  -3.172  1.00 96.36           C  
ATOM    154  H   VAL A  32       7.277  -1.654  -0.260  1.00 96.36           H  
ATOM    155  HA  VAL A  32       6.323  -3.257  -2.597  1.00 96.36           H  
ATOM    156  HB  VAL A  32       7.649  -0.526  -2.503  1.00 96.36           H  
ATOM    157 HG11 VAL A  32       8.677  -1.760  -4.365  1.00 96.36           H  
ATOM    158 HG12 VAL A  32       7.096  -2.424  -4.838  1.00 96.36           H  
ATOM    159 HG13 VAL A  32       7.444  -0.698  -5.037  1.00 96.36           H  
ATOM    160 HG21 VAL A  32       5.120  -1.435  -3.919  1.00 96.36           H  
ATOM    161 HG22 VAL A  32       5.059  -0.892  -2.239  1.00 96.36           H  
ATOM    162 HG23 VAL A  32       5.616   0.217  -3.517  1.00 96.36           H  
ATOM    163  N   LEU A  33       8.441  -4.446  -2.772  1.00 96.70           N  
ATOM    164  CA  LEU A  33       9.633  -5.274  -2.865  1.00 96.70           C  
ATOM    165  C   LEU A  33      10.028  -5.427  -4.332  1.00 96.70           C  
ATOM    166  O   LEU A  33       9.167  -5.617  -5.193  1.00 96.70           O  
ATOM    167  CB  LEU A  33       9.372  -6.640  -2.205  1.00 96.70           C  
ATOM    168  CG  LEU A  33       8.865  -6.605  -0.749  1.00 96.70           C  
ATOM    169  CD1 LEU A  33       8.654  -8.023  -0.223  1.00 96.70           C  
ATOM    170  CD2 LEU A  33       9.818  -5.901   0.207  1.00 96.70           C  
ATOM    171  H   LEU A  33       7.605  -4.780  -3.229  1.00 96.70           H  
ATOM    172  HA  LEU A  33      10.457  -4.789  -2.342  1.00 96.70           H  
ATOM    173  HB2 LEU A  33      10.294  -7.221  -2.246  1.00 96.70           H  
ATOM    174  HB3 LEU A  33       8.623  -7.158  -2.804  1.00 96.70           H  
ATOM    175  HG  LEU A  33       7.901  -6.097  -0.707  1.00 96.70           H  
ATOM    176 HD11 LEU A  33       9.581  -8.589  -0.310  1.00 96.70           H  
ATOM    177 HD12 LEU A  33       7.865  -8.492  -0.811  1.00 96.70           H  
ATOM    178 HD13 LEU A  33       8.336  -7.987   0.819  1.00 96.70           H  
ATOM    179 HD21 LEU A  33       9.552  -6.102   1.245  1.00 96.70           H  
ATOM    180 HD22 LEU A  33       9.705  -4.829   0.048  1.00 96.70           H  
ATOM    181 HD23 LEU A  33      10.844  -6.221   0.024  1.00 96.70           H  
ATOM    182  N   TYR A  34      11.329  -5.410  -4.607  1.00 95.34           N  
ATOM    183  CA  TYR A  34      11.851  -5.810  -5.910  1.00 95.34           C  
ATOM    184  C   TYR A  34      11.571  -7.297  -6.143  1.00 95.34           C  
ATOM    185  O   TYR A  34      11.918  -8.140  -5.315  1.00 95.34           O  
ATOM    186  CB  TYR A  34      13.355  -5.550  -5.965  1.00 95.34           C  
ATOM    187  CG  TYR A  34      13.740  -4.095  -6.094  1.00 95.34           C  
ATOM    188  CD1 TYR A  34      13.701  -3.465  -7.353  1.00 95.34           C  
ATOM    189  CD2 TYR A  34      14.131  -3.367  -4.954  1.00 95.34           C  
ATOM    190  CE1 TYR A  34      14.080  -2.115  -7.473  1.00 95.34           C  
ATOM    191  CE2 TYR A  34      14.477  -2.007  -5.066  1.00 95.34           C  
ATOM    192  CZ  TYR A  34      14.454  -1.380  -6.331  1.00 95.34           C  
ATOM    193  OH  TYR A  34      14.776  -0.068  -6.455  1.00 95.34           O  
ATOM    194  H   TYR A  34      11.982  -5.222  -3.859  1.00 95.34           H  
ATOM    195  HA  TYR A  34      11.364  -5.225  -6.691  1.00 95.34           H  
ATOM    196  HB2 TYR A  34      13.772  -6.094  -6.813  1.00 95.34           H  
ATOM    197  HB3 TYR A  34      13.803  -5.955  -5.058  1.00 95.34           H  
ATOM    198  HD1 TYR A  34      13.355  -3.998  -8.227  1.00 95.34           H  
ATOM    199  HD2 TYR A  34      14.133  -3.843  -3.984  1.00 95.34           H  
ATOM    200  HE1 TYR A  34      14.021  -1.606  -8.424  1.00 95.34           H  
ATOM    201  HE2 TYR A  34      14.744  -1.435  -4.190  1.00 95.34           H  
ATOM    202  HH  TYR A  34      14.703   0.435  -5.641  1.00 95.34           H  
ATOM    203  N   ARG A  35      10.985  -7.661  -7.282  1.00 94.03           N  
ATOM    204  CA  ARG A  35      10.619  -9.049  -7.592  1.00 94.03           C  
ATOM    205  C   ARG A  35      11.839  -9.972  -7.674  1.00 94.03           C  
ATOM    206  O   ARG A  35      11.770 -11.104  -7.204  1.00 94.03           O  
ATOM    207  CB  ARG A  35       9.777  -9.057  -8.877  1.00 94.03           C  
ATOM    208  CG  ARG A  35       9.230 -10.459  -9.190  1.00 94.03           C  
ATOM    209  CD  ARG A  35       8.282 -10.467 -10.395  1.00 94.03           C  
ATOM    210  NE  ARG A  35       6.927  -9.998 -10.057  1.00 94.03           N  
ATOM    211  CZ  ARG A  35       5.912 -10.741  -9.667  1.00 94.03           C  
ATOM    212  NH1 ARG A  35       6.017 -12.033  -9.491  1.00 94.03           N1+
ATOM    213  NH2 ARG A  35       4.756 -10.183  -9.468  1.00 94.03           N  
ATOM    214  H   ARG A  35      10.711  -6.931  -7.923  1.00 94.03           H  
ATOM    215  HA  ARG A  35      10.004  -9.435  -6.780  1.00 94.03           H  
ATOM    216  HB2 ARG A  35       8.940  -8.369  -8.760  1.00 94.03           H  
ATOM    217  HB3 ARG A  35      10.389  -8.715  -9.711  1.00 94.03           H  
ATOM    218  HG2 ARG A  35       8.713 -10.858  -8.318  1.00 94.03           H  
ATOM    219  HG3 ARG A  35      10.069 -11.115  -9.424  1.00 94.03           H  
ATOM    220  HD2 ARG A  35       8.697  -9.845 -11.188  1.00 94.03           H  
ATOM    221  HD3 ARG A  35       8.234 -11.479 -10.798  1.00 94.03           H  
ATOM    222  HE  ARG A  35       6.714  -9.045 -10.317  1.00 94.03           H  
ATOM    223 HH11 ARG A  35       5.201 -12.582  -9.263  1.00 94.03           H  
ATOM    224 HH12 ARG A  35       6.895 -12.469  -9.738  1.00 94.03           H  
ATOM    225 HH21 ARG A  35       4.681  -9.212  -9.735  1.00 94.03           H  
ATOM    226 HH22 ARG A  35       3.928 -10.725  -9.266  1.00 94.03           H  
ATOM    227  N   HIS A  36      12.954  -9.481  -8.215  1.00 93.40           N  
ATOM    228  CA  HIS A  36      14.145 -10.289  -8.489  1.00 93.40           C  
ATOM    229  C   HIS A  36      14.929 -10.698  -7.229  1.00 93.40           C  
ATOM    230  O   HIS A  36      15.462 -11.802  -7.178  1.00 93.40           O  
ATOM    231  CB  HIS A  36      15.036  -9.545  -9.498  1.00 93.40           C  
ATOM    232  CG  HIS A  36      15.602  -8.242  -8.985  1.00 93.40           C  
ATOM    233  CD2 HIS A  36      16.809  -8.077  -8.365  1.00 93.40           C  
ATOM    234  ND1 HIS A  36      15.030  -6.993  -9.098  1.00 93.40           N  
ATOM    235  CE1 HIS A  36      15.869  -6.102  -8.541  1.00 93.40           C  
ATOM    236  NE2 HIS A  36      16.959  -6.722  -8.062  1.00 93.40           N  
ATOM    237  H   HIS A  36      12.919  -8.539  -8.579  1.00 93.40           H  
ATOM    238  HA  HIS A  36      13.823 -11.216  -8.964  1.00 93.40           H  
ATOM    239  HB2 HIS A  36      15.863 -10.197  -9.778  1.00 93.40           H  
ATOM    240  HB3 HIS A  36      14.459  -9.346 -10.401  1.00 93.40           H  
ATOM    241  HD1 HIS A  36      14.233  -6.745  -9.666  1.00 93.40           H  
ATOM    242  HD2 HIS A  36      17.527  -8.858  -8.164  1.00 93.40           H  
ATOM    243  HE1 HIS A  36      15.719  -5.032  -8.526  1.00 93.40           H  
ATOM    244  N   ASN A  37      14.995  -9.842  -6.202  1.00 95.31           N  
ATOM    245  CA  ASN A  37      15.773 -10.113  -4.981  1.00 95.31           C  
ATOM    246  C   ASN A  37      14.980  -9.941  -3.675  1.00 95.31           C  
ATOM    247  O   ASN A  37      15.540 -10.119  -2.595  1.00 95.31           O  
ATOM    248  CB  ASN A  37      17.065  -9.272  -5.004  1.00 95.31           C  
ATOM    249  CG  ASN A  37      16.819  -7.778  -4.908  1.00 95.31           C  
ATOM    250  ND2 ASN A  37      17.797  -6.967  -5.224  1.00 95.31           N  
ATOM    251  OD1 ASN A  37      15.749  -7.319  -4.549  1.00 95.31           O  
ATOM    252  H   ASN A  37      14.581  -8.928  -6.313  1.00 95.31           H  
ATOM    253  HA  ASN A  37      16.080 -11.159  -4.983  1.00 95.31           H  
ATOM    254  HB2 ASN A  37      17.694  -9.561  -4.163  1.00 95.31           H  
ATOM    255  HB3 ASN A  37      17.616  -9.487  -5.919  1.00 95.31           H  
ATOM    256 HD21 ASN A  37      17.496  -6.029  -5.442  1.00 95.31           H  
ATOM    257 HD22 ASN A  37      18.613  -7.342  -5.685  1.00 95.31           H  
ATOM    258  N   ARG A  38      13.688  -9.598  -3.755  1.00 94.43           N  
ATOM    259  CA  ARG A  38      12.781  -9.361  -2.617  1.00 94.43           C  
ATOM    260  C   ARG A  38      13.253  -8.279  -1.642  1.00 94.43           C  
ATOM    261  O   ARG A  38      12.746  -8.210  -0.522  1.00 94.43           O  
ATOM    262  CB  ARG A  38      12.444 -10.682  -1.911  1.00 94.43           C  
ATOM    263  CG  ARG A  38      11.902 -11.748  -2.871  1.00 94.43           C  
ATOM    264  CD  ARG A  38      11.557 -12.999  -2.064  1.00 94.43           C  
ATOM    265  NE  ARG A  38      10.977 -14.046  -2.920  1.00 94.43           N  
ATOM    266  CZ  ARG A  38      10.709 -15.286  -2.558  1.00 94.43           C  
ATOM    267  NH1 ARG A  38      10.972 -15.727  -1.358  1.00 94.43           N1+
ATOM    268  NH2 ARG A  38      10.168 -16.116  -3.404  1.00 94.43           N  
ATOM    269  H   ARG A  38      13.311  -9.406  -4.672  1.00 94.43           H  
ATOM    270  HA  ARG A  38      11.849  -8.967  -3.022  1.00 94.43           H  
ATOM    271  HB2 ARG A  38      13.336 -11.063  -1.415  1.00 94.43           H  
ATOM    272  HB3 ARG A  38      11.687 -10.487  -1.151  1.00 94.43           H  
ATOM    273  HG2 ARG A  38      11.011 -11.370  -3.373  1.00 94.43           H  
ATOM    274  HG3 ARG A  38      12.652 -12.006  -3.618  1.00 94.43           H  
ATOM    275  HD2 ARG A  38      12.469 -13.367  -1.595  1.00 94.43           H  
ATOM    276  HD3 ARG A  38      10.839 -12.729  -1.289  1.00 94.43           H  
ATOM    277  HE  ARG A  38      10.775 -13.783  -3.874  1.00 94.43           H  
ATOM    278 HH11 ARG A  38      10.797 -16.691  -1.114  1.00 94.43           H  
ATOM    279 HH12 ARG A  38      11.445 -15.111  -0.712  1.00 94.43           H  
ATOM    280 HH21 ARG A  38       9.991 -15.820  -4.353  1.00 94.43           H  
ATOM    281 HH22 ARG A  38       9.972 -17.070  -3.137  1.00 94.43           H  
ATOM    282  N   LYS A  39      14.202  -7.429  -2.043  1.00 96.31           N  
ATOM    283  CA  LYS A  39      14.656  -6.294  -1.236  1.00 96.31           C  
ATOM    284  C   LYS A  39      13.528  -5.271  -1.129  1.00 96.31           C  
ATOM    285  O   LYS A  39      12.852  -4.991  -2.116  1.00 96.31           O  
ATOM    286  CB  LYS A  39      15.931  -5.701  -1.853  1.00 96.31           C  
ATOM    287  CG  LYS A  39      16.542  -4.601  -0.977  1.00 96.31           C  
ATOM    288  CD  LYS A  39      17.794  -4.009  -1.629  1.00 96.31           C  
ATOM    289  CE  LYS A  39      18.320  -2.860  -0.761  1.00 96.31           C  
ATOM    290  NZ  LYS A  39      19.470  -2.174  -1.401  1.00 96.31           N1+
ATOM    291  H   LYS A  39      14.569  -7.530  -2.978  1.00 96.31           H  
ATOM    292  HA  LYS A  39      14.883  -6.659  -0.234  1.00 96.31           H  
ATOM    293  HB2 LYS A  39      16.665  -6.497  -1.981  1.00 96.31           H  
ATOM    294  HB3 LYS A  39      15.695  -5.288  -2.834  1.00 96.31           H  
ATOM    295  HG2 LYS A  39      15.815  -3.800  -0.841  1.00 96.31           H  
ATOM    296  HG3 LYS A  39      16.799  -5.015  -0.002  1.00 96.31           H  
ATOM    297  HD2 LYS A  39      18.554  -4.784  -1.731  1.00 96.31           H  
ATOM    298  HD3 LYS A  39      17.530  -3.630  -2.616  1.00 96.31           H  
ATOM    299  HE2 LYS A  39      18.606  -3.257   0.213  1.00 96.31           H  
ATOM    300  HE3 LYS A  39      17.507  -2.152  -0.603  1.00 96.31           H  
ATOM    301  HZ1 LYS A  39      19.191  -1.791  -2.293  1.00 96.31           H  
ATOM    302  HZ2 LYS A  39      19.789  -1.408  -0.824  1.00 96.31           H  
ATOM    303  HZ3 LYS A  39      20.237  -2.814  -1.550  1.00 96.31           H  
ATOM    304  N   GLU A  40      13.347  -4.707   0.062  1.00 96.30           N  
ATOM    305  CA  GLU A  40      12.411  -3.604   0.284  1.00 96.30           C  
ATOM    306  C   GLU A  40      12.899  -2.358  -0.458  1.00 96.30           C  
ATOM    307  O   GLU A  40      14.001  -1.871  -0.206  1.00 96.30           O  
ATOM    308  CB  GLU A  40      12.189  -3.400   1.800  1.00 96.30           C  
ATOM    309  CG  GLU A  40      11.018  -2.462   2.149  1.00 96.30           C  
ATOM    310  CD  GLU A  40      10.712  -2.420   3.667  1.00 96.30           C  
ATOM    311  OE1 GLU A  40      10.778  -1.331   4.278  1.00 96.30           O  
ATOM    312  OE2 GLU A  40      10.341  -3.472   4.250  1.00 96.30           O1-
ATOM    313  H   GLU A  40      13.943  -4.982   0.829  1.00 96.30           H  
ATOM    314  HA  GLU A  40      11.454  -3.866  -0.167  1.00 96.30           H  
ATOM    315  HB2 GLU A  40      11.981  -4.375   2.241  1.00 96.30           H  
ATOM    316  HB3 GLU A  40      13.104  -3.016   2.252  1.00 96.30           H  
ATOM    317  HG2 GLU A  40      11.248  -1.460   1.786  1.00 96.30           H  
ATOM    318  HG3 GLU A  40      10.128  -2.809   1.623  1.00 96.30           H  
ATOM    319  N   ALA A  41      12.093  -1.893  -1.412  1.00 94.36           N  
ATOM    320  CA  ALA A  41      12.304  -0.632  -2.110  1.00 94.36           C  
ATOM    321  C   ALA A  41      11.747   0.520  -1.271  1.00 94.36           C  
ATOM    322  O   ALA A  41      12.405   1.538  -1.076  1.00 94.36           O  
ATOM    323  CB  ALA A  41      11.616  -0.712  -3.480  1.00 94.36           C  
ATOM    324  H   ALA A  41      11.218  -2.368  -1.584  1.00 94.36           H  
ATOM    325  HA  ALA A  41      13.370  -0.462  -2.258  1.00 94.36           H  
ATOM    326  HB1 ALA A  41      11.846   0.181  -4.061  1.00 94.36           H  
ATOM    327  HB2 ALA A  41      10.535  -0.775  -3.356  1.00 94.36           H  
ATOM    328  HB3 ALA A  41      11.958  -1.591  -4.028  1.00 94.36           H  
ATOM    329  N   GLN A  42      10.538   0.330  -0.740  1.00 95.53           N  
ATOM    330  CA  GLN A  42       9.829   1.332   0.040  1.00 95.53           C  
ATOM    331  C   GLN A  42       8.749   0.666   0.899  1.00 95.53           C  
ATOM    332  O   GLN A  42       8.298  -0.444   0.605  1.00 95.53           O  
ATOM    333  CB  GLN A  42       9.214   2.345  -0.940  1.00 95.53           C  
ATOM    334  CG  GLN A  42       9.017   3.748  -0.338  1.00 95.53           C  
ATOM    335  CD  GLN A  42       8.265   4.670  -1.295  1.00 95.53           C  
ATOM    336  NE2 GLN A  42       8.119   5.942  -1.002  1.00 95.53           N  
ATOM    337  OE1 GLN A  42       7.745   4.262  -2.311  1.00 95.53           O  
ATOM    338  H   GLN A  42      10.063  -0.543  -0.922  1.00 95.53           H  
ATOM    339  HA  GLN A  42      10.542   1.840   0.690  1.00 95.53           H  
ATOM    340  HB2 GLN A  42       8.271   1.941  -1.311  1.00 95.53           H  
ATOM    341  HB3 GLN A  42       9.867   2.465  -1.804  1.00 95.53           H  
ATOM    342  HG2 GLN A  42       8.464   3.696   0.600  1.00 95.53           H  
ATOM    343  HG3 GLN A  42       9.996   4.182  -0.134  1.00 95.53           H  
ATOM    344 HE21 GLN A  42       8.634   6.375  -0.250  1.00 95.53           H  
ATOM    345 HE22 GLN A  42       7.639   6.453  -1.729  1.00 95.53           H  
ATOM    346  N   ALA A  43       8.290   1.356   1.940  1.00 95.27           N  
ATOM    347  CA  ALA A  43       7.148   0.928   2.731  1.00 95.27           C  
ATOM    348  C   ALA A  43       6.306   2.119   3.195  1.00 95.27           C  
ATOM    349  O   ALA A  43       6.808   3.232   3.346  1.00 95.27           O  
ATOM    350  CB  ALA A  43       7.637   0.077   3.910  1.00 95.27           C  
ATOM    351  H   ALA A  43       8.679   2.265   2.147  1.00 95.27           H  
ATOM    352  HA  ALA A  43       6.510   0.314   2.096  1.00 95.27           H  
ATOM    353  HB1 ALA A  43       8.279   0.674   4.558  1.00 95.27           H  
ATOM    354  HB2 ALA A  43       6.781  -0.291   4.475  1.00 95.27           H  
ATOM    355  HB3 ALA A  43       8.207  -0.771   3.532  1.00 95.27           H  
ATOM    356  N   THR A  44       5.031   1.856   3.456  1.00 94.82           N  
ATOM    357  CA  THR A  44       4.078   2.792   4.052  1.00 94.82           C  
ATOM    358  C   THR A  44       3.118   2.045   4.982  1.00 94.82           C  
ATOM    359  O   THR A  44       3.108   0.812   5.024  1.00 94.82           O  
ATOM    360  CB  THR A  44       3.345   3.587   2.958  1.00 94.82           C  
ATOM    361  CG2 THR A  44       2.344   2.769   2.141  1.00 94.82           C  
ATOM    362  OG1 THR A  44       2.649   4.648   3.565  1.00 94.82           O  
ATOM    363  H   THR A  44       4.704   0.913   3.296  1.00 94.82           H  
ATOM    364  HA  THR A  44       4.626   3.513   4.659  1.00 94.82           H  
ATOM    365  HB  THR A  44       4.084   4.011   2.278  1.00 94.82           H  
ATOM    366  HG1 THR A  44       2.155   5.104   2.879  1.00 94.82           H  
ATOM    367 HG21 THR A  44       1.904   3.400   1.368  1.00 94.82           H  
ATOM    368 HG22 THR A  44       2.859   1.941   1.653  1.00 94.82           H  
ATOM    369 HG23 THR A  44       1.548   2.383   2.777  1.00 94.82           H  
ATOM    370  N   TYR A  45       2.309   2.778   5.739  1.00 93.90           N  
ATOM    371  CA  TYR A  45       1.203   2.221   6.512  1.00 93.90           C  
ATOM    372  C   TYR A  45      -0.111   2.642   5.865  1.00 93.90           C  
ATOM    373  O   TYR A  45      -0.310   3.817   5.570  1.00 93.90           O  
ATOM    374  CB  TYR A  45       1.294   2.651   7.977  1.00 93.90           C  
ATOM    375  CG  TYR A  45       2.491   2.073   8.700  1.00 93.90           C  
ATOM    376  CD1 TYR A  45       2.421   0.779   9.253  1.00 93.90           C  
ATOM    377  CD2 TYR A  45       3.673   2.827   8.817  1.00 93.90           C  
ATOM    378  CE1 TYR A  45       3.533   0.243   9.928  1.00 93.90           C  
ATOM    379  CE2 TYR A  45       4.786   2.296   9.495  1.00 93.90           C  
ATOM    380  CZ  TYR A  45       4.715   1.001  10.051  1.00 93.90           C  
ATOM    381  OH  TYR A  45       5.792   0.483  10.700  1.00 93.90           O  
ATOM    382  H   TYR A  45       2.285   3.771   5.556  1.00 93.90           H  
ATOM    383  HA  TYR A  45       1.250   1.133   6.492  1.00 93.90           H  
ATOM    384  HB2 TYR A  45       0.397   2.316   8.499  1.00 93.90           H  
ATOM    385  HB3 TYR A  45       1.318   3.739   8.036  1.00 93.90           H  
ATOM    386  HD1 TYR A  45       1.509   0.207   9.168  1.00 93.90           H  
ATOM    387  HD2 TYR A  45       3.718   3.820   8.394  1.00 93.90           H  
ATOM    388  HE1 TYR A  45       3.479  -0.735  10.383  1.00 93.90           H  
ATOM    389  HE2 TYR A  45       5.686   2.887   9.590  1.00 93.90           H  
ATOM    390  HH  TYR A  45       6.444   1.169  10.858  1.00 93.90           H  
ATOM    391  N   ALA A  46      -0.996   1.676   5.653  1.00 94.33           N  
ATOM    392  CA  ALA A  46      -2.308   1.892   5.065  1.00 94.33           C  
ATOM    393  C   ALA A  46      -3.379   1.317   5.993  1.00 94.33           C  
ATOM    394  O   ALA A  46      -3.223   0.216   6.530  1.00 94.33           O  
ATOM    395  CB  ALA A  46      -2.322   1.270   3.667  1.00 94.33           C  
ATOM    396  H   ALA A  46      -0.765   0.732   5.931  1.00 94.33           H  
ATOM    397  HA  ALA A  46      -2.500   2.960   4.957  1.00 94.33           H  
ATOM    398  HB1 ALA A  46      -3.320   1.359   3.240  1.00 94.33           H  
ATOM    399  HB2 ALA A  46      -2.041   0.218   3.724  1.00 94.33           H  
ATOM    400  HB3 ALA A  46      -1.614   1.796   3.025  1.00 94.33           H  
ATOM    401  N   GLU A  47      -4.452   2.068   6.207  1.00 93.90           N  
ATOM    402  CA  GLU A  47      -5.586   1.604   7.001  1.00 93.90           C  
ATOM    403  C   GLU A  47      -6.414   0.605   6.180  1.00 93.90           C  
ATOM    404  O   GLU A  47      -6.663   0.821   4.992  1.00 93.90           O  
ATOM    405  CB  GLU A  47      -6.394   2.811   7.497  1.00 93.90           C  
ATOM    406  CG  GLU A  47      -7.401   2.436   8.595  1.00 93.90           C  
ATOM    407  CD  GLU A  47      -8.188   3.645   9.131  1.00 93.90           C  
ATOM    408  OE1 GLU A  47      -9.210   3.456   9.829  1.00 93.90           O  
ATOM    409  OE2 GLU A  47      -7.880   4.813   8.801  1.00 93.90           O1-
ATOM    410  H   GLU A  47      -4.545   2.944   5.713  1.00 93.90           H  
ATOM    411  HA  GLU A  47      -5.204   1.087   7.882  1.00 93.90           H  
ATOM    412  HB2 GLU A  47      -6.915   3.271   6.658  1.00 93.90           H  
ATOM    413  HB3 GLU A  47      -5.697   3.541   7.911  1.00 93.90           H  
ATOM    414  HG2 GLU A  47      -8.104   1.706   8.196  1.00 93.90           H  
ATOM    415  HG3 GLU A  47      -6.862   1.970   9.420  1.00 93.90           H  
ATOM    416  N   ILE A  48      -6.822  -0.501   6.810  1.00 93.51           N  
ATOM    417  CA  ILE A  48      -7.638  -1.545   6.176  1.00 93.51           C  
ATOM    418  C   ILE A  48      -8.931  -0.939   5.621  1.00 93.51           C  
ATOM    419  O   ILE A  48      -9.566  -0.102   6.262  1.00 93.51           O  
ATOM    420  CB  ILE A  48      -7.892  -2.704   7.164  1.00 93.51           C  
ATOM    421  CG1 ILE A  48      -6.564  -3.463   7.393  1.00 93.51           C  
ATOM    422  CG2 ILE A  48      -8.990  -3.656   6.665  1.00 93.51           C  
ATOM    423  CD1 ILE A  48      -6.633  -4.569   8.453  1.00 93.51           C  
ATOM    424  H   ILE A  48      -6.625  -0.595   7.796  1.00 93.51           H  
ATOM    425  HA  ILE A  48      -7.093  -1.959   5.328  1.00 93.51           H  
ATOM    426  HB  ILE A  48      -8.226  -2.283   8.113  1.00 93.51           H  
ATOM    427 HG12 ILE A  48      -5.796  -2.758   7.709  1.00 93.51           H  
ATOM    428 HG13 ILE A  48      -6.240  -3.904   6.450  1.00 93.51           H  
ATOM    429 HG21 ILE A  48      -9.946  -3.136   6.601  1.00 93.51           H  
ATOM    430 HG22 ILE A  48      -9.134  -4.477   7.367  1.00 93.51           H  
ATOM    431 HG23 ILE A  48      -8.734  -4.048   5.680  1.00 93.51           H  
ATOM    432 HD11 ILE A  48      -7.146  -4.203   9.343  1.00 93.51           H  
ATOM    433 HD12 ILE A  48      -7.165  -5.436   8.061  1.00 93.51           H  
ATOM    434 HD13 ILE A  48      -5.622  -4.878   8.717  1.00 93.51           H  
ATOM    435  N   ASP A  49      -9.313  -1.370   4.418  1.00 92.40           N  
ATOM    436  CA  ASP A  49     -10.509  -0.938   3.693  1.00 92.40           C  
ATOM    437  C   ASP A  49     -10.566   0.560   3.339  1.00 92.40           C  
ATOM    438  O   ASP A  49     -11.581   1.024   2.799  1.00 92.40           O  
ATOM    439  CB  ASP A  49     -11.791  -1.450   4.376  1.00 92.40           C  
ATOM    440  CG  ASP A  49     -11.882  -2.977   4.393  1.00 92.40           C  
ATOM    441  OD1 ASP A  49     -11.564  -3.575   3.340  1.00 92.40           O  
ATOM    442  OD2 ASP A  49     -12.331  -3.523   5.428  1.00 92.40           O1-
ATOM    443  H   ASP A  49      -8.730  -2.055   3.959  1.00 92.40           H  
ATOM    444  HA  ASP A  49     -10.454  -1.450   2.732  1.00 92.40           H  
ATOM    445  HB2 ASP A  49     -12.658  -1.081   3.828  1.00 92.40           H  
ATOM    446  HB3 ASP A  49     -11.853  -1.060   5.392  1.00 92.40           H  
ATOM    447  N   LYS A  50      -9.463   1.300   3.511  1.00 94.88           N  
ATOM    448  CA  LYS A  50      -9.324   2.693   3.070  1.00 94.88           C  
ATOM    449  C   LYS A  50      -8.278   2.853   1.977  1.00 94.88           C  
ATOM    450  O   LYS A  50      -7.281   2.138   1.910  1.00 94.88           O  
ATOM    451  CB  LYS A  50      -9.011   3.611   4.253  1.00 94.88           C  
ATOM    452  CG  LYS A  50     -10.149   3.627   5.281  1.00 94.88           C  
ATOM    453  CD  LYS A  50      -9.943   4.797   6.240  1.00 94.88           C  
ATOM    454  CE  LYS A  50     -10.909   4.704   7.422  1.00 94.88           C  
ATOM    455  NZ  LYS A  50     -10.476   5.605   8.512  1.00 94.88           N1+
ATOM    456  H   LYS A  50      -8.664   0.867   3.952  1.00 94.88           H  
ATOM    457  HA  LYS A  50     -10.271   3.025   2.645  1.00 94.88           H  
ATOM    458  HB2 LYS A  50      -8.086   3.283   4.729  1.00 94.88           H  
ATOM    459  HB3 LYS A  50      -8.860   4.621   3.874  1.00 94.88           H  
ATOM    460  HG2 LYS A  50     -10.146   2.689   5.837  1.00 94.88           H  
ATOM    461  HG3 LYS A  50     -11.109   3.744   4.777  1.00 94.88           H  
ATOM    462  HD2 LYS A  50     -10.092   5.739   5.713  1.00 94.88           H  
ATOM    463  HD3 LYS A  50      -8.912   4.763   6.594  1.00 94.88           H  
ATOM    464  HE2 LYS A  50     -10.879   3.679   7.793  1.00 94.88           H  
ATOM    465  HE3 LYS A  50     -11.923   4.928   7.092  1.00 94.88           H  
ATOM    466  HZ1 LYS A  50      -9.525   5.353   8.742  1.00 94.88           H  
ATOM    467  HZ2 LYS A  50     -10.481   6.580   8.251  1.00 94.88           H  
ATOM    468  HZ3 LYS A  50     -10.977   5.414   9.368  1.00 94.88           H  
ATOM    469  N   GLU A  51      -8.524   3.823   1.107  1.00 96.63           N  
ATOM    470  CA  GLU A  51      -7.553   4.234   0.102  1.00 96.63           C  
ATOM    471  C   GLU A  51      -6.410   5.003   0.761  1.00 96.63           C  
ATOM    472  O   GLU A  51      -6.619   5.859   1.621  1.00 96.63           O  
ATOM    473  CB  GLU A  51      -8.231   5.061  -0.995  1.00 96.63           C  
ATOM    474  CG  GLU A  51      -9.154   4.161  -1.828  1.00 96.63           C  
ATOM    475  CD  GLU A  51      -9.864   4.884  -2.978  1.00 96.63           C  
ATOM    476  OE1 GLU A  51     -10.741   4.215  -3.572  1.00 96.63           O  
ATOM    477  OE2 GLU A  51      -9.533   6.054  -3.258  1.00 96.63           O1-
ATOM    478  H   GLU A  51      -9.326   4.419   1.250  1.00 96.63           H  
ATOM    479  HA  GLU A  51      -7.129   3.345  -0.365  1.00 96.63           H  
ATOM    480  HB2 GLU A  51      -7.462   5.486  -1.640  1.00 96.63           H  
ATOM    481  HB3 GLU A  51      -8.805   5.871  -0.544  1.00 96.63           H  
ATOM    482  HG2 GLU A  51      -9.907   3.720  -1.176  1.00 96.63           H  
ATOM    483  HG3 GLU A  51      -8.559   3.346  -2.240  1.00 96.63           H  
ATOM    484  N   THR A  52      -5.187   4.678   0.361  1.00 96.29           N  
ATOM    485  CA  THR A  52      -3.967   5.349   0.800  1.00 96.29           C  
ATOM    486  C   THR A  52      -3.256   5.898  -0.422  1.00 96.29           C  
ATOM    487  O   THR A  52      -2.872   5.144  -1.318  1.00 96.29           O  
ATOM    488  CB  THR A  52      -3.072   4.391   1.589  1.00 96.29           C  
ATOM    489  CG2 THR A  52      -1.776   5.044   2.070  1.00 96.29           C  
ATOM    490  OG1 THR A  52      -3.773   3.957   2.731  1.00 96.29           O  
ATOM    491  H   THR A  52      -5.092   3.932  -0.313  1.00 96.29           H  
ATOM    492  HA  THR A  52      -4.218   6.179   1.460  1.00 96.29           H  
ATOM    493  HB  THR A  52      -2.830   3.526   0.972  1.00 96.29           H  
ATOM    494  HG1 THR A  52      -4.668   3.754   2.450  1.00 96.29           H  
ATOM    495 HG21 THR A  52      -1.150   5.312   1.218  1.00 96.29           H  
ATOM    496 HG22 THR A  52      -1.228   4.343   2.699  1.00 96.29           H  
ATOM    497 HG23 THR A  52      -2.002   5.938   2.651  1.00 96.29           H  
ATOM    498  N   HIS A  53      -3.084   7.216  -0.443  1.00 96.70           N  
ATOM    499  CA  HIS A  53      -2.324   7.920  -1.467  1.00 96.70           C  
ATOM    500  C   HIS A  53      -0.842   7.891  -1.106  1.00 96.70           C  
ATOM    501  O   HIS A  53      -0.462   8.196   0.027  1.00 96.70           O  
ATOM    502  CB  HIS A  53      -2.830   9.358  -1.601  1.00 96.70           C  
ATOM    503  CG  HIS A  53      -4.240   9.443  -2.122  1.00 96.70           C  
ATOM    504  CD2 HIS A  53      -5.390   9.151  -1.438  1.00 96.70           C  
ATOM    505  ND1 HIS A  53      -4.610   9.826  -3.391  1.00 96.70           N  
ATOM    506  CE1 HIS A  53      -5.949   9.758  -3.471  1.00 96.70           C  
ATOM    507  NE2 HIS A  53      -6.465   9.361  -2.300  1.00 96.70           N  
ATOM    508  H   HIS A  53      -3.413   7.757   0.344  1.00 96.70           H  
ATOM    509  HA  HIS A  53      -2.457   7.420  -2.426  1.00 96.70           H  
ATOM    510  HB2 HIS A  53      -2.177   9.896  -2.288  1.00 96.70           H  
ATOM    511  HB3 HIS A  53      -2.778   9.855  -0.632  1.00 96.70           H  
ATOM    512  HD1 HIS A  53      -3.988  10.073  -4.147  1.00 96.70           H  
ATOM    513  HD2 HIS A  53      -5.462   8.819  -0.413  1.00 96.70           H  
ATOM    514  HE1 HIS A  53      -6.537   9.978  -4.349  1.00 96.70           H  
ATOM    515  N   TRP A  54      -0.006   7.515  -2.064  1.00 93.16           N  
ATOM    516  CA  TRP A  54       1.412   7.278  -1.838  1.00 93.16           C  
ATOM    517  C   TRP A  54       2.219   7.562  -3.111  1.00 93.16           C  
ATOM    518  O   TRP A  54       1.689   7.457  -4.209  1.00 93.16           O  
ATOM    519  CB  TRP A  54       1.554   5.827  -1.367  1.00 93.16           C  
ATOM    520  CG  TRP A  54       2.935   5.358  -1.057  1.00 93.16           C  
ATOM    521  CD1 TRP A  54       3.940   6.098  -0.532  1.00 93.16           C  
ATOM    522  CD2 TRP A  54       3.459   4.007  -1.193  1.00 93.16           C  
ATOM    523  CE2 TRP A  54       4.808   4.011  -0.748  1.00 93.16           C  
ATOM    524  CE3 TRP A  54       2.906   2.763  -1.565  1.00 93.16           C  
ATOM    525  NE1 TRP A  54       5.072   5.321  -0.430  1.00 93.16           N  
ATOM    526  CZ2 TRP A  54       5.560   2.841  -0.646  1.00 93.16           C  
ATOM    527  CZ3 TRP A  54       3.666   1.581  -1.476  1.00 93.16           C  
ATOM    528  CH2 TRP A  54       4.993   1.621  -1.018  1.00 93.16           C  
ATOM    529  H   TRP A  54      -0.372   7.262  -2.971  1.00 93.16           H  
ATOM    530  HA  TRP A  54       1.769   7.945  -1.053  1.00 93.16           H  
ATOM    531  HB2 TRP A  54       1.143   5.175  -2.137  1.00 93.16           H  
ATOM    532  HB3 TRP A  54       0.953   5.689  -0.469  1.00 93.16           H  
ATOM    533  HD1 TRP A  54       3.878   7.143  -0.265  1.00 93.16           H  
ATOM    534  HE1 TRP A  54       5.993   5.682  -0.224  1.00 93.16           H  
ATOM    535  HE3 TRP A  54       1.877   2.723  -1.889  1.00 93.16           H  
ATOM    536  HZ2 TRP A  54       6.557   2.870  -0.233  1.00 93.16           H  
ATOM    537  HZ3 TRP A  54       3.208   0.631  -1.705  1.00 93.16           H  
ATOM    538  HH2 TRP A  54       5.570   0.716  -0.895  1.00 93.16           H  
ATOM    539  N   ASN A  55       3.496   7.923  -2.972  1.00 94.00           N  
ATOM    540  CA  ASN A  55       4.420   8.100  -4.092  1.00 94.00           C  
ATOM    541  C   ASN A  55       5.447   6.965  -4.099  1.00 94.00           C  
ATOM    542  O   ASN A  55       6.260   6.881  -3.170  1.00 94.00           O  
ATOM    543  CB  ASN A  55       5.108   9.473  -3.998  1.00 94.00           C  
ATOM    544  CG  ASN A  55       4.199  10.623  -4.383  1.00 94.00           C  
ATOM    545  ND2 ASN A  55       4.325  11.757  -3.735  1.00 94.00           N  
ATOM    546  OD1 ASN A  55       3.381  10.543  -5.277  1.00 94.00           O  
ATOM    547  H   ASN A  55       3.902   7.902  -2.048  1.00 94.00           H  
ATOM    548  HA  ASN A  55       3.875   8.060  -5.035  1.00 94.00           H  
ATOM    549  HB2 ASN A  55       5.493   9.620  -2.989  1.00 94.00           H  
ATOM    550  HB3 ASN A  55       5.950   9.493  -4.690  1.00 94.00           H  
ATOM    551 HD21 ASN A  55       3.731  12.506  -4.060  1.00 94.00           H  
ATOM    552 HD22 ASN A  55       5.031  11.873  -3.022  1.00 94.00           H  
ATOM    553  N   LEU A  56       5.425   6.155  -5.159  1.00 90.55           N  
ATOM    554  CA  LEU A  56       6.418   5.120  -5.443  1.00 90.55           C  
ATOM    555  C   LEU A  56       7.321   5.604  -6.581  1.00 90.55           C  
ATOM    556  O   LEU A  56       6.829   5.904  -7.664  1.00 90.55           O  
ATOM    557  CB  LEU A  56       5.692   3.805  -5.781  1.00 90.55           C  
ATOM    558  CG  LEU A  56       6.645   2.649  -6.142  1.00 90.55           C  
ATOM    559  CD1 LEU A  56       7.562   2.270  -4.977  1.00 90.55           C  
ATOM    560  CD2 LEU A  56       5.829   1.419  -6.544  1.00 90.55           C  
ATOM    561  H   LEU A  56       4.768   6.359  -5.898  1.00 90.55           H  
ATOM    562  HA  LEU A  56       7.033   4.960  -4.558  1.00 90.55           H  
ATOM    563  HB2 LEU A  56       5.028   3.984  -6.626  1.00 90.55           H  
ATOM    564  HB3 LEU A  56       5.085   3.511  -4.925  1.00 90.55           H  
ATOM    565  HG  LEU A  56       7.262   2.934  -6.994  1.00 90.55           H  
ATOM    566 HD11 LEU A  56       8.187   1.425  -5.265  1.00 90.55           H  
ATOM    567 HD12 LEU A  56       6.978   2.035  -4.087  1.00 90.55           H  
ATOM    568 HD13 LEU A  56       8.236   3.097  -4.753  1.00 90.55           H  
ATOM    569 HD21 LEU A  56       5.184   1.103  -5.724  1.00 90.55           H  
ATOM    570 HD22 LEU A  56       5.222   1.676  -7.412  1.00 90.55           H  
ATOM    571 HD23 LEU A  56       6.504   0.612  -6.827  1.00 90.55           H  
ATOM    572  N   ASP A  57       8.625   5.732  -6.325  1.00 87.70           N  
ATOM    573  CA  ASP A  57       9.620   6.245  -7.287  1.00 87.70           C  
ATOM    574  C   ASP A  57       9.225   7.581  -7.955  1.00 87.70           C  
ATOM    575  O   ASP A  57       9.515   7.839  -9.119  1.00 87.70           O  
ATOM    576  CB  ASP A  57      10.034   5.139  -8.278  1.00 87.70           C  
ATOM    577  CG  ASP A  57      10.766   3.968  -7.608  1.00 87.70           C  
ATOM    578  OD1 ASP A  57      11.268   4.156  -6.473  1.00 87.70           O  
ATOM    579  OD2 ASP A  57      10.836   2.888  -8.240  1.00 87.70           O1-
ATOM    580  H   ASP A  57       8.988   5.337  -5.469  1.00 87.70           H  
ATOM    581  HA  ASP A  57      10.515   6.485  -6.712  1.00 87.70           H  
ATOM    582  HB2 ASP A  57      10.714   5.562  -9.018  1.00 87.70           H  
ATOM    583  HB3 ASP A  57       9.152   4.769  -8.800  1.00 87.70           H  
ATOM    584  N   GLY A  58       8.538   8.451  -7.207  1.00 90.25           N  
ATOM    585  CA  GLY A  58       8.061   9.751  -7.696  1.00 90.25           C  
ATOM    586  C   GLY A  58       6.733   9.708  -8.459  1.00 90.25           C  
ATOM    587  O   GLY A  58       6.203  10.767  -8.791  1.00 90.25           O  
ATOM    588  H   GLY A  58       8.286   8.156  -6.275  1.00 90.25           H  
ATOM    589  HA2 GLY A  58       8.810  10.176  -8.364  1.00 90.25           H  
ATOM    590  HA3 GLY A  58       7.939  10.427  -6.849  1.00 90.25           H  
ATOM    591  N   PHE A  59       6.157   8.526  -8.684  1.00 91.48           N  
ATOM    592  CA  PHE A  59       4.851   8.367  -9.318  1.00 91.48           C  
ATOM    593  C   PHE A  59       3.743   8.213  -8.266  1.00 91.48           C  
ATOM    594  O   PHE A  59       3.859   7.363  -7.375  1.00 91.48           O  
ATOM    595  CB  PHE A  59       4.872   7.186 -10.290  1.00 91.48           C  
ATOM    596  CG  PHE A  59       5.857   7.380 -11.423  1.00 91.48           C  
ATOM    597  CD1 PHE A  59       5.492   8.132 -12.556  1.00 91.48           C  
ATOM    598  CD2 PHE A  59       7.158   6.854 -11.322  1.00 91.48           C  
ATOM    599  CE1 PHE A  59       6.422   8.347 -13.590  1.00 91.48           C  
ATOM    600  CE2 PHE A  59       8.087   7.072 -12.352  1.00 91.48           C  
ATOM    601  CZ  PHE A  59       7.720   7.816 -13.487  1.00 91.48           C  
ATOM    602  H   PHE A  59       6.637   7.683  -8.405  1.00 91.48           H  
ATOM    603  HA  PHE A  59       4.664   9.258  -9.918  1.00 91.48           H  
ATOM    604  HB2 PHE A  59       3.875   7.060 -10.713  1.00 91.48           H  
ATOM    605  HB3 PHE A  59       5.114   6.271  -9.749  1.00 91.48           H  
ATOM    606  HD1 PHE A  59       4.498   8.547 -12.632  1.00 91.48           H  
ATOM    607  HD2 PHE A  59       7.453   6.298 -10.444  1.00 91.48           H  
ATOM    608  HE1 PHE A  59       6.142   8.921 -14.460  1.00 91.48           H  
ATOM    609  HE2 PHE A  59       9.088   6.678 -12.258  1.00 91.48           H  
ATOM    610  HZ  PHE A  59       8.439   7.984 -14.275  1.00 91.48           H  
ATOM    611  N   PRO A  60       2.655   8.999  -8.356  1.00 96.11           N  
ATOM    612  CA  PRO A  60       1.532   8.863  -7.446  1.00 96.11           C  
ATOM    613  C   PRO A  60       0.766   7.572  -7.736  1.00 96.11           C  
ATOM    614  O   PRO A  60       0.366   7.294  -8.869  1.00 96.11           O  
ATOM    615  CB  PRO A  60       0.679  10.116  -7.645  1.00 96.11           C  
ATOM    616  CG  PRO A  60       0.954  10.498  -9.099  1.00 96.11           C  
ATOM    617  CD  PRO A  60       2.408  10.075  -9.307  1.00 96.11           C  
ATOM    618  HA  PRO A  60       1.890   8.840  -6.417  1.00 96.11           H  
ATOM    619  HB2 PRO A  60      -0.379   9.929  -7.466  1.00 96.11           H  
ATOM    620  HB3 PRO A  60       1.043  10.907  -6.989  1.00 96.11           H  
ATOM    621  HG2 PRO A  60       0.307   9.919  -9.759  1.00 96.11           H  
ATOM    622  HG3 PRO A  60       0.817  11.565  -9.270  1.00 96.11           H  
ATOM    623  HD2 PRO A  60       3.072  10.910  -9.084  1.00 96.11           H  
ATOM    624  HD3 PRO A  60       2.552   9.739 -10.334  1.00 96.11           H  
ATOM    625  N   ILE A  61       0.527   6.807  -6.679  1.00 96.36           N  
ATOM    626  CA  ILE A  61      -0.290   5.600  -6.678  1.00 96.36           C  
ATOM    627  C   ILE A  61      -1.321   5.670  -5.552  1.00 96.36           C  
ATOM    628  O   ILE A  61      -1.124   6.334  -4.529  1.00 96.36           O  
ATOM    629  CB  ILE A  61       0.580   4.323  -6.609  1.00 96.36           C  
ATOM    630  CG1 ILE A  61       1.391   4.207  -5.298  1.00 96.36           C  
ATOM    631  CG2 ILE A  61       1.513   4.241  -7.832  1.00 96.36           C  
ATOM    632  CD1 ILE A  61       2.016   2.822  -5.105  1.00 96.36           C  
ATOM    633  H   ILE A  61       0.908   7.100  -5.791  1.00 96.36           H  
ATOM    634  HA  ILE A  61      -0.854   5.561  -7.610  1.00 96.36           H  
ATOM    635  HB  ILE A  61      -0.103   3.474  -6.654  1.00 96.36           H  
ATOM    636 HG12 ILE A  61       2.184   4.955  -5.292  1.00 96.36           H  
ATOM    637 HG13 ILE A  61       0.740   4.394  -4.444  1.00 96.36           H  
ATOM    638 HG21 ILE A  61       2.314   4.976  -7.753  1.00 96.36           H  
ATOM    639 HG22 ILE A  61       0.955   4.437  -8.748  1.00 96.36           H  
ATOM    640 HG23 ILE A  61       1.955   3.248  -7.919  1.00 96.36           H  
ATOM    641 HD11 ILE A  61       1.228   2.070  -5.043  1.00 96.36           H  
ATOM    642 HD12 ILE A  61       2.693   2.580  -5.924  1.00 96.36           H  
ATOM    643 HD13 ILE A  61       2.596   2.814  -4.182  1.00 96.36           H  
ATOM    644  N   VAL A  62      -2.426   4.955  -5.730  1.00 97.75           N  
ATOM    645  CA  VAL A  62      -3.434   4.753  -4.688  1.00 97.75           C  
ATOM    646  C   VAL A  62      -3.567   3.266  -4.446  1.00 97.75           C  
ATOM    647  O   VAL A  62      -3.821   2.499  -5.374  1.00 97.75           O  
ATOM    648  CB  VAL A  62      -4.785   5.395  -5.037  1.00 97.75           C  
ATOM    649  CG1 VAL A  62      -5.783   5.238  -3.884  1.00 97.75           C  
ATOM    650  CG2 VAL A  62      -4.614   6.898  -5.291  1.00 97.75           C  
ATOM    651  H   VAL A  62      -2.541   4.463  -6.605  1.00 97.75           H  
ATOM    652  HA  VAL A  62      -3.091   5.216  -3.762  1.00 97.75           H  
ATOM    653  HB  VAL A  62      -5.200   4.913  -5.922  1.00 97.75           H  
ATOM    654 HG11 VAL A  62      -5.398   5.723  -2.987  1.00 97.75           H  
ATOM    655 HG12 VAL A  62      -6.732   5.705  -4.151  1.00 97.75           H  
ATOM    656 HG13 VAL A  62      -5.975   4.187  -3.669  1.00 97.75           H  
ATOM    657 HG21 VAL A  62      -3.972   7.068  -6.156  1.00 97.75           H  
ATOM    658 HG22 VAL A  62      -5.586   7.353  -5.477  1.00 97.75           H  
ATOM    659 HG23 VAL A  62      -4.157   7.360  -4.417  1.00 97.75           H  
ATOM    660  N   ILE A  63      -3.397   2.855  -3.195  1.00 97.26           N  
ATOM    661  CA  ILE A  63      -3.524   1.462  -2.773  1.00 97.26           C  
ATOM    662  C   ILE A  63      -4.653   1.307  -1.759  1.00 97.26           C  
ATOM    663  O   ILE A  63      -4.991   2.247  -1.043  1.00 97.26           O  
ATOM    664  CB  ILE A  63      -2.191   0.899  -2.240  1.00 97.26           C  
ATOM    665  CG1 ILE A  63      -1.697   1.686  -1.007  1.00 97.26           C  
ATOM    666  CG2 ILE A  63      -1.139   0.862  -3.362  1.00 97.26           C  
ATOM    667  CD1 ILE A  63      -0.530   1.013  -0.290  1.00 97.26           C  
ATOM    668  H   ILE A  63      -3.213   3.553  -2.488  1.00 97.26           H  
ATOM    669  HA  ILE A  63      -3.802   0.862  -3.640  1.00 97.26           H  
ATOM    670  HB  ILE A  63      -2.376  -0.131  -1.935  1.00 97.26           H  
ATOM    671 HG12 ILE A  63      -1.404   2.696  -1.295  1.00 97.26           H  
ATOM    672 HG13 ILE A  63      -2.508   1.756  -0.281  1.00 97.26           H  
ATOM    673 HG21 ILE A  63      -0.832   1.875  -3.623  1.00 97.26           H  
ATOM    674 HG22 ILE A  63      -0.264   0.295  -3.045  1.00 97.26           H  
ATOM    675 HG23 ILE A  63      -1.554   0.381  -4.248  1.00 97.26           H  
ATOM    676 HD11 ILE A  63      -0.317   1.545   0.637  1.00 97.26           H  
ATOM    677 HD12 ILE A  63       0.362   1.021  -0.917  1.00 97.26           H  
ATOM    678 HD13 ILE A  63      -0.816  -0.013  -0.058  1.00 97.26           H  
ATOM    679  N   LYS A  64      -5.209   0.102  -1.673  1.00 96.73           N  
ATOM    680  CA  LYS A  64      -6.212  -0.268  -0.677  1.00 96.73           C  
ATOM    681  C   LYS A  64      -5.909  -1.670  -0.138  1.00 96.73           C  
ATOM    682  O   LYS A  64      -6.054  -2.631  -0.898  1.00 96.73           O  
ATOM    683  CB  LYS A  64      -7.599  -0.154  -1.322  1.00 96.73           C  
ATOM    684  CG  LYS A  64      -8.709  -0.474  -0.318  1.00 96.73           C  
ATOM    685  CD  LYS A  64     -10.090  -0.188  -0.916  1.00 96.73           C  
ATOM    686  CE  LYS A  64     -11.111  -0.523   0.169  1.00 96.73           C  
ATOM    687  NZ  LYS A  64     -12.445   0.064  -0.082  1.00 96.73           N1+
ATOM    688  H   LYS A  64      -4.924  -0.595  -2.347  1.00 96.73           H  
ATOM    689  HA  LYS A  64      -6.187   0.446   0.147  1.00 96.73           H  
ATOM    690  HB2 LYS A  64      -7.731   0.869  -1.673  1.00 96.73           H  
ATOM    691  HB3 LYS A  64      -7.671  -0.830  -2.174  1.00 96.73           H  
ATOM    692  HG2 LYS A  64      -8.571   0.140   0.572  1.00 96.73           H  
ATOM    693  HG3 LYS A  64      -8.651  -1.523  -0.030  1.00 96.73           H  
ATOM    694  HD2 LYS A  64     -10.257  -0.806  -1.798  1.00 96.73           H  
ATOM    695  HD3 LYS A  64     -10.151   0.867  -1.180  1.00 96.73           H  
ATOM    696  HE2 LYS A  64     -11.169  -1.602   0.309  1.00 96.73           H  
ATOM    697  HE3 LYS A  64     -10.719  -0.104   1.096  1.00 96.73           H  
ATOM    698  HZ1 LYS A  64     -12.985  -0.010   0.769  1.00 96.73           H  
ATOM    699  HZ2 LYS A  64     -12.922  -0.407  -0.837  1.00 96.73           H  
ATOM    700  HZ3 LYS A  64     -12.352   1.048  -0.286  1.00 96.73           H  
ATOM    701  N   PRO A  65      -5.445  -1.808   1.116  1.00 95.28           N  
ATOM    702  CA  PRO A  65      -5.349  -3.108   1.771  1.00 95.28           C  
ATOM    703  C   PRO A  65      -6.734  -3.615   2.197  1.00 95.28           C  
ATOM    704  O   PRO A  65      -7.581  -2.824   2.618  1.00 95.28           O  
ATOM    705  CB  PRO A  65      -4.451  -2.886   2.986  1.00 95.28           C  
ATOM    706  CG  PRO A  65      -4.732  -1.436   3.360  1.00 95.28           C  
ATOM    707  CD  PRO A  65      -4.998  -0.752   2.020  1.00 95.28           C  
ATOM    708  HA  PRO A  65      -4.884  -3.835   1.107  1.00 95.28           H  
ATOM    709  HB2 PRO A  65      -4.700  -3.568   3.799  1.00 95.28           H  
ATOM    710  HB3 PRO A  65      -3.402  -2.984   2.707  1.00 95.28           H  
ATOM    711  HG2 PRO A  65      -3.900  -0.993   3.906  1.00 95.28           H  
ATOM    712  HG3 PRO A  65      -5.637  -1.386   3.964  1.00 95.28           H  
ATOM    713  HD2 PRO A  65      -4.079  -0.309   1.637  1.00 95.28           H  
ATOM    714  HD3 PRO A  65      -5.762   0.013   2.157  1.00 95.28           H  
ATOM    715  N   ASP A  66      -6.947  -4.925   2.128  1.00 94.30           N  
ATOM    716  CA  ASP A  66      -8.110  -5.590   2.726  1.00 94.30           C  
ATOM    717  C   ASP A  66      -7.829  -6.103   4.153  1.00 94.30           C  
ATOM    718  O   ASP A  66      -6.766  -5.858   4.733  1.00 94.30           O  
ATOM    719  CB  ASP A  66      -8.625  -6.687   1.776  1.00 94.30           C  
ATOM    720  CG  ASP A  66      -7.737  -7.932   1.661  1.00 94.30           C  
ATOM    721  OD1 ASP A  66      -6.801  -8.108   2.475  1.00 94.30           O  
ATOM    722  OD2 ASP A  66      -8.005  -8.724   0.737  1.00 94.30           O1-
ATOM    723  H   ASP A  66      -6.235  -5.520   1.729  1.00 94.30           H  
ATOM    724  HA  ASP A  66      -8.920  -4.866   2.818  1.00 94.30           H  
ATOM    725  HB2 ASP A  66      -9.611  -7.003   2.116  1.00 94.30           H  
ATOM    726  HB3 ASP A  66      -8.754  -6.253   0.784  1.00 94.30           H  
ATOM    727  N   GLY A  67      -8.801  -6.816   4.730  1.00 90.54           N  
ATOM    728  CA  GLY A  67      -8.734  -7.366   6.086  1.00 90.54           C  
ATOM    729  C   GLY A  67      -7.585  -8.347   6.351  1.00 90.54           C  
ATOM    730  O   GLY A  67      -7.203  -8.497   7.512  1.00 90.54           O  
ATOM    731  H   GLY A  67      -9.646  -6.965   4.196  1.00 90.54           H  
ATOM    732  HA2 GLY A  67      -8.643  -6.545   6.796  1.00 90.54           H  
ATOM    733  HA3 GLY A  67      -9.667  -7.893   6.285  1.00 90.54           H  
ATOM    734  N   ASP A  68      -7.028  -8.968   5.309  1.00 92.54           N  
ATOM    735  CA  ASP A  68      -5.896  -9.903   5.381  1.00 92.54           C  
ATOM    736  C   ASP A  68      -4.586  -9.246   4.901  1.00 92.54           C  
ATOM    737  O   ASP A  68      -3.556  -9.905   4.741  1.00 92.54           O  
ATOM    738  CB  ASP A  68      -6.237 -11.191   4.610  1.00 92.54           C  
ATOM    739  CG  ASP A  68      -7.409 -11.968   5.229  1.00 92.54           C  
ATOM    740  OD1 ASP A  68      -7.522 -11.988   6.480  1.00 92.54           O  
ATOM    741  OD2 ASP A  68      -8.189 -12.563   4.454  1.00 92.54           O1-
ATOM    742  H   ASP A  68      -7.344  -8.736   4.378  1.00 92.54           H  
ATOM    743  HA  ASP A  68      -5.734 -10.183   6.422  1.00 92.54           H  
ATOM    744  HB2 ASP A  68      -5.366 -11.847   4.610  1.00 92.54           H  
ATOM    745  HB3 ASP A  68      -6.467 -10.936   3.576  1.00 92.54           H  
ATOM    746  N   CYS A  69      -4.603  -7.923   4.698  1.00 93.37           N  
ATOM    747  CA  CYS A  69      -3.518  -7.138   4.120  1.00 93.37           C  
ATOM    748  C   CYS A  69      -3.123  -7.561   2.694  1.00 93.37           C  
ATOM    749  O   CYS A  69      -1.980  -7.348   2.274  1.00 93.37           O  
ATOM    750  CB  CYS A  69      -2.330  -7.045   5.092  1.00 93.37           C  
ATOM    751  SG  CYS A  69      -2.677  -6.253   6.681  1.00 93.37           S  
ATOM    752  H   CYS A  69      -5.493  -7.457   4.808  1.00 93.37           H  
ATOM    753  HA  CYS A  69      -3.919  -6.131   4.002  1.00 93.37           H  
ATOM    754  HB2 CYS A  69      -1.943  -8.048   5.271  1.00 93.37           H  
ATOM    755  HB3 CYS A  69      -1.544  -6.464   4.609  1.00 93.37           H  
ATOM    756  N   THR A  70      -4.059  -8.090   1.905  1.00 95.65           N  
ATOM    757  CA  THR A  70      -3.892  -8.174   0.450  1.00 95.65           C  
ATOM    758  C   THR A  70      -3.998  -6.770  -0.131  1.00 95.65           C  
ATOM    759  O   THR A  70      -4.948  -6.037   0.140  1.00 95.65           O  
ATOM    760  CB  THR A  70      -4.928  -9.078  -0.220  1.00 95.65           C  
ATOM    761  CG2 THR A  70      -4.572  -9.367  -1.678  1.00 95.65           C  
ATOM    762  OG1 THR A  70      -4.995 -10.316   0.439  1.00 95.65           O  
ATOM    763  H   THR A  70      -4.986  -8.237   2.278  1.00 95.65           H  
ATOM    764  HA  THR A  70      -2.906  -8.587   0.237  1.00 95.65           H  
ATOM    765  HB  THR A  70      -5.899  -8.585  -0.205  1.00 95.65           H  
ATOM    766  HG1 THR A  70      -5.749 -10.245   1.029  1.00 95.65           H  
ATOM    767 HG21 THR A  70      -3.588  -9.833  -1.733  1.00 95.65           H  
ATOM    768 HG22 THR A  70      -4.585  -8.447  -2.261  1.00 95.65           H  
ATOM    769 HG23 THR A  70      -5.313 -10.052  -2.090  1.00 95.65           H  
ATOM    770  N   ILE A  71      -3.000  -6.364  -0.914  1.00 96.11           N  
ATOM    771  CA  ILE A  71      -2.882  -4.987  -1.400  1.00 96.11           C  
ATOM    772  C   ILE A  71      -3.448  -4.889  -2.809  1.00 96.11           C  
ATOM    773  O   ILE A  71      -2.914  -5.492  -3.740  1.00 96.11           O  
ATOM    774  CB  ILE A  71      -1.421  -4.501  -1.342  1.00 96.11           C  
ATOM    775  CG1 ILE A  71      -0.754  -4.785   0.021  1.00 96.11           C  
ATOM    776  CG2 ILE A  71      -1.336  -3.003  -1.699  1.00 96.11           C  
ATOM    777  CD1 ILE A  71      -1.507  -4.220   1.229  1.00 96.11           C  
ATOM    778  H   ILE A  71      -2.266  -7.020  -1.139  1.00 96.11           H  
ATOM    779  HA  ILE A  71      -3.473  -4.333  -0.760  1.00 96.11           H  
ATOM    780  HB  ILE A  71      -0.853  -5.052  -2.092  1.00 96.11           H  
ATOM    781 HG12 ILE A  71       0.258  -4.378   0.011  1.00 96.11           H  
ATOM    782 HG13 ILE A  71      -0.652  -5.862   0.155  1.00 96.11           H  
ATOM    783 HG21 ILE A  71      -1.964  -2.411  -1.033  1.00 96.11           H  
ATOM    784 HG22 ILE A  71      -0.305  -2.659  -1.624  1.00 96.11           H  
ATOM    785 HG23 ILE A  71      -1.663  -2.842  -2.727  1.00 96.11           H  
ATOM    786 HD11 ILE A  71      -0.947  -4.439   2.138  1.00 96.11           H  
ATOM    787 HD12 ILE A  71      -2.486  -4.689   1.318  1.00 96.11           H  
ATOM    788 HD13 ILE A  71      -1.627  -3.141   1.128  1.00 96.11           H  
ATOM    789  N   LYS A  72      -4.491  -4.077  -2.977  1.00 95.76           N  
ATOM    790  CA  LYS A  72      -5.017  -3.709  -4.290  1.00 95.76           C  
ATOM    791  C   LYS A  72      -4.435  -2.369  -4.730  1.00 95.76           C  
ATOM    792  O   LYS A  72      -4.505  -1.398  -3.980  1.00 95.76           O  
ATOM    793  CB  LYS A  72      -6.548  -3.693  -4.216  1.00 95.76           C  
ATOM    794  CG  LYS A  72      -7.168  -3.448  -5.595  1.00 95.76           C  
ATOM    795  CD  LYS A  72      -8.695  -3.443  -5.519  1.00 95.76           C  
ATOM    796  CE  LYS A  72      -9.250  -3.161  -6.918  1.00 95.76           C  
ATOM    797  NZ  LYS A  72     -10.731  -3.077  -6.913  1.00 95.76           N1+
ATOM    798  H   LYS A  72      -4.921  -3.667  -2.160  1.00 95.76           H  
ATOM    799  HA  LYS A  72      -4.719  -4.466  -5.015  1.00 95.76           H  
ATOM    800  HB2 LYS A  72      -6.895  -4.653  -3.834  1.00 95.76           H  
ATOM    801  HB3 LYS A  72      -6.870  -2.910  -3.528  1.00 95.76           H  
ATOM    802  HG2 LYS A  72      -6.840  -2.480  -5.973  1.00 95.76           H  
ATOM    803  HG3 LYS A  72      -6.841  -4.229  -6.282  1.00 95.76           H  
ATOM    804  HD2 LYS A  72      -9.014  -2.663  -4.828  1.00 95.76           H  
ATOM    805  HD3 LYS A  72      -9.044  -4.413  -5.163  1.00 95.76           H  
ATOM    806  HE2 LYS A  72      -8.821  -2.226  -7.278  1.00 95.76           H  
ATOM    807  HE3 LYS A  72      -8.917  -3.952  -7.590  1.00 95.76           H  
ATOM    808  HZ1 LYS A  72     -11.035  -2.319  -6.319  1.00 95.76           H  
ATOM    809  HZ2 LYS A  72     -11.068  -2.899  -7.848  1.00 95.76           H  
ATOM    810  HZ3 LYS A  72     -11.133  -3.942  -6.581  1.00 95.76           H  
ATOM    811  N   LEU A  73      -3.929  -2.299  -5.959  1.00 96.39           N  
ATOM    812  CA  LEU A  73      -3.667  -1.029  -6.638  1.00 96.39           C  
ATOM    813  C   LEU A  73      -5.000  -0.486  -7.177  1.00 96.39           C  
ATOM    814  O   LEU A  73      -5.665  -1.144  -7.977  1.00 96.39           O  
ATOM    815  CB  LEU A  73      -2.616  -1.257  -7.742  1.00 96.39           C  
ATOM    816  CG  LEU A  73      -2.128   0.033  -8.430  1.00 96.39           C  
ATOM    817  CD1 LEU A  73      -1.316   0.915  -7.481  1.00 96.39           C  
ATOM    818  CD2 LEU A  73      -1.227  -0.326  -9.611  1.00 96.39           C  
ATOM    819  H   LEU A  73      -3.899  -3.140  -6.516  1.00 96.39           H  
ATOM    820  HA  LEU A  73      -3.266  -0.318  -5.916  1.00 96.39           H  
ATOM    821  HB2 LEU A  73      -1.754  -1.765  -7.311  1.00 96.39           H  
ATOM    822  HB3 LEU A  73      -3.047  -1.912  -8.498  1.00 96.39           H  
ATOM    823  HG  LEU A  73      -2.983   0.597  -8.802  1.00 96.39           H  
ATOM    824 HD11 LEU A  73      -1.950   1.309  -6.687  1.00 96.39           H  
ATOM    825 HD12 LEU A  73      -0.487   0.354  -7.050  1.00 96.39           H  
ATOM    826 HD13 LEU A  73      -0.919   1.763  -8.039  1.00 96.39           H  
ATOM    827 HD21 LEU A  73      -0.912   0.584 -10.122  1.00 96.39           H  
ATOM    828 HD22 LEU A  73      -0.346  -0.872  -9.274  1.00 96.39           H  
ATOM    829 HD23 LEU A  73      -1.777  -0.941 -10.324  1.00 96.39           H  
ATOM    830  N   VAL A  74      -5.423   0.674  -6.682  1.00 97.09           N  
ATOM    831  CA  VAL A  74      -6.670   1.353  -7.070  1.00 97.09           C  
ATOM    832  C   VAL A  74      -6.425   2.290  -8.250  1.00 97.09           C  
ATOM    833  O   VAL A  74      -7.231   2.325  -9.176  1.00 97.09           O  
ATOM    834  CB  VAL A  74      -7.270   2.123  -5.877  1.00 97.09           C  
ATOM    835  CG1 VAL A  74      -8.559   2.861  -6.255  1.00 97.09           C  
ATOM    836  CG2 VAL A  74      -7.592   1.171  -4.716  1.00 97.09           C  
ATOM    837  H   VAL A  74      -4.811   1.164  -6.045  1.00 97.09           H  
ATOM    838  HA  VAL A  74      -7.399   0.612  -7.399  1.00 97.09           H  
ATOM    839  HB  VAL A  74      -6.545   2.859  -5.528  1.00 97.09           H  
ATOM    840 HG11 VAL A  74      -8.976   3.354  -5.377  1.00 97.09           H  
ATOM    841 HG12 VAL A  74      -8.354   3.636  -6.993  1.00 97.09           H  
ATOM    842 HG13 VAL A  74      -9.296   2.166  -6.658  1.00 97.09           H  
ATOM    843 HG21 VAL A  74      -8.282   0.395  -5.049  1.00 97.09           H  
ATOM    844 HG22 VAL A  74      -8.052   1.738  -3.906  1.00 97.09           H  
ATOM    845 HG23 VAL A  74      -6.677   0.714  -4.339  1.00 97.09           H  
ATOM    846  N   SER A  75      -5.310   3.021  -8.238  1.00 96.77           N  
ATOM    847  CA  SER A  75      -4.893   3.885  -9.345  1.00 96.77           C  
ATOM    848  C   SER A  75      -3.378   4.119  -9.342  1.00 96.77           C  
ATOM    849  O   SER A  75      -2.686   3.796  -8.373  1.00 96.77           O  
ATOM    850  CB  SER A  75      -5.657   5.215  -9.299  1.00 96.77           C  
ATOM    851  OG  SER A  75      -5.211   6.024  -8.235  1.00 96.77           O  
ATOM    852  H   SER A  75      -4.680   2.946  -7.453  1.00 96.77           H  
ATOM    853  HA  SER A  75      -5.144   3.388 -10.281  1.00 96.77           H  
ATOM    854  HB2 SER A  75      -5.506   5.751 -10.236  1.00 96.77           H  
ATOM    855  HB3 SER A  75      -6.723   5.017  -9.184  1.00 96.77           H  
ATOM    856  HG  SER A  75      -5.905   6.646  -8.003  1.00 96.77           H  
ATOM    857  N   GLY A  76      -2.871   4.681 -10.441  1.00 94.75           N  
ATOM    858  CA  GLY A  76      -1.442   4.860 -10.693  1.00 94.75           C  
ATOM    859  C   GLY A  76      -0.832   3.696 -11.476  1.00 94.75           C  
ATOM    860  O   GLY A  76      -1.536   2.781 -11.905  1.00 94.75           O  
ATOM    861  H   GLY A  76      -3.500   4.881 -11.205  1.00 94.75           H  
ATOM    862  HA2 GLY A  76      -1.287   5.778 -11.261  1.00 94.75           H  
ATOM    863  HA3 GLY A  76      -0.909   4.968  -9.748  1.00 94.75           H  
ATOM    864  N   TRP A  77       0.481   3.753 -11.689  1.00 92.83           N  
ATOM    865  CA  TRP A  77       1.227   2.739 -12.432  1.00 92.83           C  
ATOM    866  C   TRP A  77       2.343   2.161 -11.571  1.00 92.83           C  
ATOM    867  O   TRP A  77       3.050   2.893 -10.882  1.00 92.83           O  
ATOM    868  CB  TRP A  77       1.770   3.329 -13.736  1.00 92.83           C  
ATOM    869  CG  TRP A  77       2.532   2.357 -14.584  1.00 92.83           C  
ATOM    870  CD1 TRP A  77       1.996   1.497 -15.479  1.00 92.83           C  
ATOM    871  CD2 TRP A  77       3.974   2.119 -14.615  1.00 92.83           C  
ATOM    872  CE2 TRP A  77       4.242   1.109 -15.586  1.00 92.83           C  
ATOM    873  CE3 TRP A  77       5.080   2.655 -13.920  1.00 92.83           C  
ATOM    874  NE1 TRP A  77       3.001   0.753 -16.068  1.00 92.83           N  
ATOM    875  CZ2 TRP A  77       5.542   0.677 -15.884  1.00 92.83           C  
ATOM    876  CZ3 TRP A  77       6.391   2.233 -14.214  1.00 92.83           C  
ATOM    877  CH2 TRP A  77       6.623   1.262 -15.205  1.00 92.83           C  
ATOM    878  H   TRP A  77       1.017   4.497 -11.265  1.00 92.83           H  
ATOM    879  HA  TRP A  77       0.561   1.918 -12.699  1.00 92.83           H  
ATOM    880  HB2 TRP A  77       2.426   4.167 -13.499  1.00 92.83           H  
ATOM    881  HB3 TRP A  77       0.935   3.716 -14.321  1.00 92.83           H  
ATOM    882  HD1 TRP A  77       0.942   1.411 -15.697  1.00 92.83           H  
ATOM    883  HE1 TRP A  77       2.841   0.037 -16.762  1.00 92.83           H  
ATOM    884  HE3 TRP A  77       4.917   3.408 -13.163  1.00 92.83           H  
ATOM    885  HZ2 TRP A  77       5.713  -0.090 -16.625  1.00 92.83           H  
ATOM    886  HZ3 TRP A  77       7.226   2.664 -13.682  1.00 92.83           H  
ATOM    887  HH2 TRP A  77       7.633   0.951 -15.428  1.00 92.83           H  
ATOM    888  N   VAL A  78       2.492   0.841 -11.629  1.00 91.62           N  
ATOM    889  CA  VAL A  78       3.595   0.102 -11.022  1.00 91.62           C  
ATOM    890  C   VAL A  78       4.031  -0.957 -12.017  1.00 91.62           C  
ATOM    891  O   VAL A  78       3.205  -1.727 -12.505  1.00 91.62           O  
ATOM    892  CB  VAL A  78       3.182  -0.550  -9.688  1.00 91.62           C  
ATOM    893  CG1 VAL A  78       4.346  -1.311  -9.038  1.00 91.62           C  
ATOM    894  CG2 VAL A  78       2.694   0.509  -8.697  1.00 91.62           C  
ATOM    895  H   VAL A  78       1.892   0.314 -12.248  1.00 91.62           H  
ATOM    896  HA  VAL A  78       4.431   0.778 -10.840  1.00 91.62           H  
ATOM    897  HB  VAL A  78       2.368  -1.255  -9.860  1.00 91.62           H  
ATOM    898 HG11 VAL A  78       5.194  -0.642  -8.892  1.00 91.62           H  
ATOM    899 HG12 VAL A  78       4.038  -1.717  -8.074  1.00 91.62           H  
ATOM    900 HG13 VAL A  78       4.650  -2.143  -9.674  1.00 91.62           H  
ATOM    901 HG21 VAL A  78       2.614   0.069  -7.703  1.00 91.62           H  
ATOM    902 HG22 VAL A  78       3.398   1.341  -8.666  1.00 91.62           H  
ATOM    903 HG23 VAL A  78       1.717   0.884  -9.001  1.00 91.62           H  
ATOM    904  N   ASP A  79       5.327  -1.020 -12.294  1.00 92.91           N  
ATOM    905  CA  ASP A  79       5.896  -2.137 -13.035  1.00 92.91           C  
ATOM    906  C   ASP A  79       5.814  -3.414 -12.184  1.00 92.91           C  
ATOM    907  O   ASP A  79       6.568  -3.592 -11.228  1.00 92.91           O  
ATOM    908  CB  ASP A  79       7.338  -1.807 -13.429  1.00 92.91           C  
ATOM    909  CG  ASP A  79       8.002  -2.937 -14.213  1.00 92.91           C  
ATOM    910  OD1 ASP A  79       7.374  -4.010 -14.360  1.00 92.91           O  
ATOM    911  OD2 ASP A  79       9.186  -2.758 -14.555  1.00 92.91           O1-
ATOM    912  H   ASP A  79       5.955  -0.316 -11.934  1.00 92.91           H  
ATOM    913  HA  ASP A  79       5.329  -2.291 -13.952  1.00 92.91           H  
ATOM    914  HB2 ASP A  79       7.346  -0.910 -14.048  1.00 92.91           H  
ATOM    915  HB3 ASP A  79       7.921  -1.603 -12.532  1.00 92.91           H  
ATOM    916  N   HIS A  80       4.888  -4.309 -12.527  1.00 92.15           N  
ATOM    917  CA  HIS A  80       4.673  -5.567 -11.811  1.00 92.15           C  
ATOM    918  C   HIS A  80       5.716  -6.658 -12.112  1.00 92.15           C  
ATOM    919  O   HIS A  80       5.774  -7.669 -11.392  1.00 92.15           O  
ATOM    920  CB  HIS A  80       3.247  -6.057 -12.084  1.00 92.15           C  
ATOM    921  CG  HIS A  80       2.204  -5.228 -11.380  1.00 92.15           C  
ATOM    922  CD2 HIS A  80       1.197  -4.495 -11.950  1.00 92.15           C  
ATOM    923  ND1 HIS A  80       2.101  -5.068 -10.018  1.00 92.15           N  
ATOM    924  CE1 HIS A  80       1.048  -4.271  -9.772  1.00 92.15           C  
ATOM    925  NE2 HIS A  80       0.453  -3.912 -10.917  1.00 92.15           N  
ATOM    926  H   HIS A  80       4.290  -4.082 -13.308  1.00 92.15           H  
ATOM    927  HA  HIS A  80       4.756  -5.355 -10.745  1.00 92.15           H  
ATOM    928  HB2 HIS A  80       3.148  -7.082 -11.727  1.00 92.15           H  
ATOM    929  HB3 HIS A  80       3.059  -6.057 -13.158  1.00 92.15           H  
ATOM    930  HD1 HIS A  80       2.791  -5.368  -9.344  1.00 92.15           H  
ATOM    931  HD2 HIS A  80       1.007  -4.391 -13.008  1.00 92.15           H  
ATOM    932  HE1 HIS A  80       0.742  -3.927  -8.796  1.00 92.15           H  
ATOM    933  N   GLU A  81       6.539  -6.471 -13.147  1.00 94.95           N  
ATOM    934  CA  GLU A  81       7.706  -7.312 -13.422  1.00 94.95           C  
ATOM    935  C   GLU A  81       8.865  -6.923 -12.502  1.00 94.95           C  
ATOM    936  O   GLU A  81       9.557  -7.794 -11.968  1.00 94.95           O  
ATOM    937  CB  GLU A  81       8.134  -7.207 -14.895  1.00 94.95           C  
ATOM    938  CG  GLU A  81       7.001  -7.567 -15.868  1.00 94.95           C  
ATOM    939  CD  GLU A  81       7.489  -7.745 -17.314  1.00 94.95           C  
ATOM    940  OE1 GLU A  81       6.849  -8.555 -18.024  1.00 94.95           O  
ATOM    941  OE2 GLU A  81       8.500  -7.116 -17.695  1.00 94.95           O1-
ATOM    942  H   GLU A  81       6.491  -5.609 -13.670  1.00 94.95           H  
ATOM    943  HA  GLU A  81       7.458  -8.355 -13.224  1.00 94.95           H  
ATOM    944  HB2 GLU A  81       8.495  -6.201 -15.108  1.00 94.95           H  
ATOM    945  HB3 GLU A  81       8.959  -7.902 -15.048  1.00 94.95           H  
ATOM    946  HG2 GLU A  81       6.545  -8.497 -15.527  1.00 94.95           H  
ATOM    947  HG3 GLU A  81       6.236  -6.791 -15.838  1.00 94.95           H  
ATOM    948  N   THR A  82       9.018  -5.626 -12.226  1.00 95.11           N  
ATOM    949  CA  THR A  82      10.047  -5.113 -11.310  1.00 95.11           C  
ATOM    950  C   THR A  82       9.622  -5.189  -9.846  1.00 95.11           C  
ATOM    951  O   THR A  82      10.435  -5.558  -8.993  1.00 95.11           O  
ATOM    952  CB  THR A  82      10.453  -3.684 -11.691  1.00 95.11           C  
ATOM    953  CG2 THR A  82      11.542  -3.118 -10.778  1.00 95.11           C  
ATOM    954  OG1 THR A  82      11.032  -3.722 -12.970  1.00 95.11           O  
ATOM    955  H   THR A  82       8.487  -4.972 -12.783  1.00 95.11           H  
ATOM    956  HA  THR A  82      10.939  -5.730 -11.421  1.00 95.11           H  
ATOM    957  HB  THR A  82       9.587  -3.023 -11.684  1.00 95.11           H  
ATOM    958  HG1 THR A  82      10.391  -3.400 -13.607  1.00 95.11           H  
ATOM    959 HG21 THR A  82      11.167  -3.010  -9.760  1.00 95.11           H  
ATOM    960 HG22 THR A  82      12.414  -3.772 -10.787  1.00 95.11           H  
ATOM    961 HG23 THR A  82      11.833  -2.132 -11.140  1.00 95.11           H  
ATOM    962  N   TYR A  83       8.360  -4.893  -9.537  1.00 94.37           N  
ATOM    963  CA  TYR A  83       7.866  -4.704  -8.177  1.00 94.37           C  
ATOM    964  C   TYR A  83       6.651  -5.570  -7.849  1.00 94.37           C  
ATOM    965  O   TYR A  83       5.839  -5.937  -8.696  1.00 94.37           O  
ATOM    966  CB  TYR A  83       7.526  -3.226  -7.955  1.00 94.37           C  
ATOM    967  CG  TYR A  83       8.699  -2.279  -8.092  1.00 94.37           C  
ATOM    968  CD1 TYR A  83       9.771  -2.358  -7.184  1.00 94.37           C  
ATOM    969  CD2 TYR A  83       8.707  -1.311  -9.116  1.00 94.37           C  
ATOM    970  CE1 TYR A  83      10.847  -1.460  -7.296  1.00 94.37           C  
ATOM    971  CE2 TYR A  83       9.773  -0.394  -9.209  1.00 94.37           C  
ATOM    972  CZ  TYR A  83      10.848  -0.470  -8.300  1.00 94.37           C  
ATOM    973  OH  TYR A  83      11.866   0.425  -8.343  1.00 94.37           O  
ATOM    974  H   TYR A  83       7.750  -4.601 -10.287  1.00 94.37           H  
ATOM    975  HA  TYR A  83       8.656  -4.969  -7.474  1.00 94.37           H  
ATOM    976  HB2 TYR A  83       6.745  -2.937  -8.658  1.00 94.37           H  
ATOM    977  HB3 TYR A  83       7.113  -3.105  -6.953  1.00 94.37           H  
ATOM    978  HD1 TYR A  83       9.766  -3.096  -6.396  1.00 94.37           H  
ATOM    979  HD2 TYR A  83       7.891  -1.256  -9.821  1.00 94.37           H  
ATOM    980  HE1 TYR A  83      11.661  -1.480  -6.586  1.00 94.37           H  
ATOM    981  HE2 TYR A  83       9.776   0.378  -9.965  1.00 94.37           H  
ATOM    982  HH  TYR A  83      11.540   1.312  -8.514  1.00 94.37           H  
ATOM    983  N   TYR A  84       6.480  -5.865  -6.565  1.00 95.20           N  
ATOM    984  CA  TYR A  84       5.217  -6.371  -6.040  1.00 95.20           C  
ATOM    985  C   TYR A  84       4.958  -5.831  -4.636  1.00 95.20           C  
ATOM    986  O   TYR A  84       5.884  -5.493  -3.892  1.00 95.20           O  
ATOM    987  CB  TYR A  84       5.184  -7.905  -6.088  1.00 95.20           C  
ATOM    988  CG  TYR A  84       6.100  -8.591  -5.093  1.00 95.20           C  
ATOM    989  CD1 TYR A  84       7.475  -8.721  -5.368  1.00 95.20           C  
ATOM    990  CD2 TYR A  84       5.573  -9.087  -3.886  1.00 95.20           C  
ATOM    991  CE1 TYR A  84       8.321  -9.366  -4.446  1.00 95.20           C  
ATOM    992  CE2 TYR A  84       6.414  -9.731  -2.961  1.00 95.20           C  
ATOM    993  CZ  TYR A  84       7.789  -9.880  -3.247  1.00 95.20           C  
ATOM    994  OH  TYR A  84       8.597 -10.519  -2.360  1.00 95.20           O  
ATOM    995  H   TYR A  84       7.197  -5.596  -5.907  1.00 95.20           H  
ATOM    996  HA  TYR A  84       4.413  -6.003  -6.677  1.00 95.20           H  
ATOM    997  HB2 TYR A  84       4.161  -8.230  -5.903  1.00 95.20           H  
ATOM    998  HB3 TYR A  84       5.446  -8.235  -7.093  1.00 95.20           H  
ATOM    999  HD1 TYR A  84       7.882  -8.301  -6.276  1.00 95.20           H  
ATOM   1000  HD2 TYR A  84       4.521  -8.975  -3.670  1.00 95.20           H  
ATOM   1001  HE1 TYR A  84       9.381  -9.448  -4.635  1.00 95.20           H  
ATOM   1002  HE2 TYR A  84       5.997 -10.114  -2.041  1.00 95.20           H  
ATOM   1003  HH  TYR A  84       8.100 -10.768  -1.578  1.00 95.20           H  
ATOM   1004  N   PHE A  85       3.680  -5.761  -4.273  1.00 96.35           N  
ATOM   1005  CA  PHE A  85       3.258  -5.353  -2.943  1.00 96.35           C  
ATOM   1006  C   PHE A  85       3.211  -6.548  -1.993  1.00 96.35           C  
ATOM   1007  O   PHE A  85       2.767  -7.638  -2.358  1.00 96.35           O  
ATOM   1008  CB  PHE A  85       1.899  -4.657  -3.005  1.00 96.35           C  
ATOM   1009  CG  PHE A  85       1.894  -3.380  -3.816  1.00 96.35           C  
ATOM   1010  CD1 PHE A  85       2.487  -2.217  -3.292  1.00 96.35           C  
ATOM   1011  CD2 PHE A  85       1.284  -3.347  -5.085  1.00 96.35           C  
ATOM   1012  CE1 PHE A  85       2.448  -1.022  -4.029  1.00 96.35           C  
ATOM   1013  CE2 PHE A  85       1.251  -2.150  -5.819  1.00 96.35           C  
ATOM   1014  CZ  PHE A  85       1.819  -0.986  -5.279  1.00 96.35           C  
ATOM   1015  H   PHE A  85       2.967  -6.061  -4.922  1.00 96.35           H  
ATOM   1016  HA  PHE A  85       3.979  -4.633  -2.555  1.00 96.35           H  
ATOM   1017  HB2 PHE A  85       1.162  -5.350  -3.411  1.00 96.35           H  
ATOM   1018  HB3 PHE A  85       1.595  -4.408  -1.988  1.00 96.35           H  
ATOM   1019  HD1 PHE A  85       2.963  -2.238  -2.323  1.00 96.35           H  
ATOM   1020  HD2 PHE A  85       0.818  -4.234  -5.489  1.00 96.35           H  
ATOM   1021  HE1 PHE A  85       2.895  -0.114  -3.651  1.00 96.35           H  
ATOM   1022  HE2 PHE A  85       0.769  -2.112  -6.785  1.00 96.35           H  
ATOM   1023  HZ  PHE A  85       1.757  -0.049  -5.813  1.00 96.35           H  
ATOM   1024  N   LYS A  86       3.614  -6.321  -0.745  1.00 96.40           N  
ATOM   1025  CA  LYS A  86       3.428  -7.252   0.365  1.00 96.40           C  
ATOM   1026  C   LYS A  86       2.828  -6.496   1.544  1.00 96.40           C  
ATOM   1027  O   LYS A  86       3.455  -5.571   2.057  1.00 96.40           O  
ATOM   1028  CB  LYS A  86       4.777  -7.898   0.708  1.00 96.40           C  
ATOM   1029  CG  LYS A  86       4.602  -9.007   1.751  1.00 96.40           C  
ATOM   1030  CD  LYS A  86       5.954  -9.514   2.254  1.00 96.40           C  
ATOM   1031  CE  LYS A  86       5.704 -10.634   3.269  1.00 96.40           C  
ATOM   1032  NZ  LYS A  86       6.810 -10.739   4.247  1.00 96.40           N1+
ATOM   1033  H   LYS A  86       4.031  -5.423  -0.549  1.00 96.40           H  
ATOM   1034  HA  LYS A  86       2.729  -8.034   0.069  1.00 96.40           H  
ATOM   1035  HB2 LYS A  86       5.456  -7.134   1.087  1.00 96.40           H  
ATOM   1036  HB3 LYS A  86       5.210  -8.325  -0.196  1.00 96.40           H  
ATOM   1037  HG2 LYS A  86       4.043  -8.625   2.605  1.00 96.40           H  
ATOM   1038  HG3 LYS A  86       4.043  -9.831   1.307  1.00 96.40           H  
ATOM   1039  HD2 LYS A  86       6.555  -9.887   1.425  1.00 96.40           H  
ATOM   1040  HD3 LYS A  86       6.470  -8.683   2.736  1.00 96.40           H  
ATOM   1041  HE2 LYS A  86       4.785 -10.405   3.808  1.00 96.40           H  
ATOM   1042  HE3 LYS A  86       5.551 -11.573   2.738  1.00 96.40           H  
ATOM   1043  HZ1 LYS A  86       6.803  -9.910   4.824  1.00 96.40           H  
ATOM   1044  HZ2 LYS A  86       7.711 -10.822   3.797  1.00 96.40           H  
ATOM   1045  HZ3 LYS A  86       6.656 -11.512   4.878  1.00 96.40           H  
ATOM   1046  N   GLY A  87       1.634  -6.891   1.972  1.00 96.17           N  
ATOM   1047  CA  GLY A  87       1.036  -6.392   3.204  1.00 96.17           C  
ATOM   1048  C   GLY A  87       1.361  -7.288   4.394  1.00 96.17           C  
ATOM   1049  O   GLY A  87       1.453  -8.508   4.272  1.00 96.17           O  
ATOM   1050  H   GLY A  87       1.162  -7.655   1.510  1.00 96.17           H  
ATOM   1051  HA2 GLY A  87      -0.047  -6.340   3.094  1.00 96.17           H  
ATOM   1052  HA3 GLY A  87       1.386  -5.380   3.408  1.00 96.17           H  
ATOM   1053  N   GLU A  88       1.561  -6.673   5.552  1.00 94.21           N  
ATOM   1054  CA  GLU A  88       1.734  -7.347   6.838  1.00 94.21           C  
ATOM   1055  C   GLU A  88       0.824  -6.664   7.859  1.00 94.21           C  
ATOM   1056  O   GLU A  88       0.833  -5.434   7.970  1.00 94.21           O  
ATOM   1057  CB  GLU A  88       3.211  -7.287   7.280  1.00 94.21           C  
ATOM   1058  CG  GLU A  88       4.143  -8.142   6.397  1.00 94.21           C  
ATOM   1059  CD  GLU A  88       5.646  -7.945   6.668  1.00 94.21           C  
ATOM   1060  OE1 GLU A  88       6.475  -8.504   5.895  1.00 94.21           O  
ATOM   1061  OE2 GLU A  88       6.053  -7.168   7.562  1.00 94.21           O1-
ATOM   1062  H   GLU A  88       1.588  -5.663   5.556  1.00 94.21           H  
ATOM   1063  HA  GLU A  88       1.433  -8.391   6.756  1.00 94.21           H  
ATOM   1064  HB2 GLU A  88       3.288  -7.643   8.307  1.00 94.21           H  
ATOM   1065  HB3 GLU A  88       3.543  -6.249   7.250  1.00 94.21           H  
ATOM   1066  HG2 GLU A  88       3.891  -9.194   6.536  1.00 94.21           H  
ATOM   1067  HG3 GLU A  88       3.971  -7.898   5.349  1.00 94.21           H  
ATOM   1068  N   THR A  89       0.039  -7.437   8.613  1.00 91.28           N  
ATOM   1069  CA  THR A  89      -0.845  -6.878   9.641  1.00 91.28           C  
ATOM   1070  C   THR A  89      -0.033  -6.102  10.670  1.00 91.28           C  
ATOM   1071  O   THR A  89       0.859  -6.639  11.327  1.00 91.28           O  
ATOM   1072  CB  THR A  89      -1.662  -7.966  10.349  1.00 91.28           C  
ATOM   1073  CG2 THR A  89      -2.761  -7.383  11.238  1.00 91.28           C  
ATOM   1074  OG1 THR A  89      -2.271  -8.816   9.409  1.00 91.28           O  
ATOM   1075  H   THR A  89      -0.015  -8.431   8.440  1.00 91.28           H  
ATOM   1076  HA  THR A  89      -1.541  -6.188   9.165  1.00 91.28           H  
ATOM   1077  HB  THR A  89      -0.995  -8.570  10.963  1.00 91.28           H  
ATOM   1078  HG1 THR A  89      -2.930  -8.333   8.906  1.00 91.28           H  
ATOM   1079 HG21 THR A  89      -3.401  -6.720  10.655  1.00 91.28           H  
ATOM   1080 HG22 THR A  89      -3.365  -8.195  11.643  1.00 91.28           H  
ATOM   1081 HG23 THR A  89      -2.321  -6.825  12.064  1.00 91.28           H  
ATOM   1082  N   HIS A  90      -0.373  -4.830  10.837  1.00 84.35           N  
ATOM   1083  CA  HIS A  90       0.182  -3.961  11.852  1.00 84.35           C  
ATOM   1084  C   HIS A  90      -0.866  -3.753  12.943  1.00 84.35           C  
ATOM   1085  O   HIS A  90      -1.863  -3.046  12.771  1.00 84.35           O  
ATOM   1086  CB  HIS A  90       0.669  -2.656  11.214  1.00 84.35           C  
ATOM   1087  CG  HIS A  90       1.467  -1.831  12.184  1.00 84.35           C  
ATOM   1088  CD2 HIS A  90       1.087  -0.653  12.768  1.00 84.35           C  
ATOM   1089  ND1 HIS A  90       2.714  -2.148  12.676  1.00 84.35           N  
ATOM   1090  CE1 HIS A  90       3.079  -1.179  13.533  1.00 84.35           C  
ATOM   1091  NE2 HIS A  90       2.118  -0.250  13.621  1.00 84.35           N  
ATOM   1092  H   HIS A  90      -1.119  -4.448  10.273  1.00 84.35           H  
ATOM   1093  HA  HIS A  90       1.052  -4.441  12.301  1.00 84.35           H  
ATOM   1094  HB2 HIS A  90      -0.180  -2.076  10.853  1.00 84.35           H  
ATOM   1095  HB3 HIS A  90       1.306  -2.892  10.361  1.00 84.35           H  
ATOM   1096  HD1 HIS A  90       3.262  -2.964  12.444  1.00 84.35           H  
ATOM   1097  HD2 HIS A  90       0.156  -0.131  12.604  1.00 84.35           H  
ATOM   1098  HE1 HIS A  90       4.006  -1.148  14.085  1.00 84.35           H  
ATOM   1099  N   LYS A  91      -0.642  -4.386  14.097  1.00 73.12           N  
ATOM   1100  CA  LYS A  91      -1.399  -4.049  15.300  1.00 73.12           C  
ATOM   1101  C   LYS A  91      -0.959  -2.651  15.705  1.00 73.12           C  
ATOM   1102  O   LYS A  91       0.160  -2.494  16.184  1.00 73.12           O  
ATOM   1103  CB  LYS A  91      -1.152  -5.070  16.422  1.00 73.12           C  
ATOM   1104  CG  LYS A  91      -1.724  -6.452  16.078  1.00 73.12           C  
ATOM   1105  CD  LYS A  91      -1.533  -7.430  17.244  1.00 73.12           C  
ATOM   1106  CE  LYS A  91      -2.081  -8.809  16.858  1.00 73.12           C  
ATOM   1107  NZ  LYS A  91      -1.916  -9.793  17.957  1.00 73.12           N1+
ATOM   1108  H   LYS A  91       0.199  -4.938  14.186  1.00 73.12           H  
ATOM   1109  HA  LYS A  91      -2.464  -4.018  15.071  1.00 73.12           H  
ATOM   1110  HB2 LYS A  91      -1.632  -4.707  17.331  1.00 73.12           H  
ATOM   1111  HB3 LYS A  91      -0.082  -5.155  16.611  1.00 73.12           H  
ATOM   1112  HG2 LYS A  91      -1.218  -6.846  15.196  1.00 73.12           H  
ATOM   1113  HG3 LYS A  91      -2.788  -6.357  15.860  1.00 73.12           H  
ATOM   1114  HD2 LYS A  91      -2.062  -7.051  18.118  1.00 73.12           H  
ATOM   1115  HD3 LYS A  91      -0.470  -7.507  17.474  1.00 73.12           H  
ATOM   1116  HE2 LYS A  91      -3.136  -8.703  16.604  1.00 73.12           H  
ATOM   1117  HE3 LYS A  91      -1.559  -9.152  15.965  1.00 73.12           H  
ATOM   1118  HZ1 LYS A  91      -2.280 -10.694  17.680  1.00 73.12           H  
ATOM   1119  HZ2 LYS A  91      -0.939  -9.904  18.189  1.00 73.12           H  
ATOM   1120  HZ3 LYS A  91      -2.411  -9.490  18.783  1.00 73.12           H  
ATOM   1121  N   VAL A  92      -1.821  -1.653  15.509  1.00 65.07           N  
ATOM   1122  CA  VAL A  92      -1.629  -0.357  16.160  1.00 65.07           C  
ATOM   1123  C   VAL A  92      -1.711  -0.617  17.655  1.00 65.07           C  
ATOM   1124  O   VAL A  92      -2.793  -0.720  18.228  1.00 65.07           O  
ATOM   1125  CB  VAL A  92      -2.649   0.703  15.703  1.00 65.07           C  
ATOM   1126  CG1 VAL A  92      -2.466   2.038  16.438  1.00 65.07           C  
ATOM   1127  CG2 VAL A  92      -2.452   0.979  14.217  1.00 65.07           C  
ATOM   1128  H   VAL A  92      -2.676  -1.833  15.004  1.00 65.07           H  
ATOM   1129  HA  VAL A  92      -0.631   0.015  15.930  1.00 65.07           H  
ATOM   1130  HB  VAL A  92      -3.665   0.342  15.864  1.00 65.07           H  
ATOM   1131 HG11 VAL A  92      -1.443   2.397  16.321  1.00 65.07           H  
ATOM   1132 HG12 VAL A  92      -2.686   1.918  17.499  1.00 65.07           H  
ATOM   1133 HG13 VAL A  92      -3.153   2.783  16.037  1.00 65.07           H  
ATOM   1134 HG21 VAL A  92      -1.418   1.260  14.019  1.00 65.07           H  
ATOM   1135 HG22 VAL A  92      -3.092   1.812  13.923  1.00 65.07           H  
ATOM   1136 HG23 VAL A  92      -2.701   0.093  13.633  1.00 65.07           H  
ATOM   1137  N   THR A  93      -0.558  -0.783  18.293  1.00 57.11           N  
ATOM   1138  CA  THR A  93      -0.439  -0.524  19.718  1.00 57.11           C  
ATOM   1139  C   THR A  93      -0.587   0.976  19.836  1.00 57.11           C  
ATOM   1140  O   THR A  93       0.343   1.717  19.522  1.00 57.11           O  
ATOM   1141  CB  THR A  93       0.902  -1.007  20.288  1.00 57.11           C  
ATOM   1142  CG2 THR A  93       0.929  -2.531  20.401  1.00 57.11           C  
ATOM   1143  OG1 THR A  93       1.971  -0.622  19.456  1.00 57.11           O  
ATOM   1144  H   THR A  93       0.294  -0.858  17.756  1.00 57.11           H  
ATOM   1145  HA  THR A  93      -1.249  -1.006  20.265  1.00 57.11           H  
ATOM   1146  HB  THR A  93       1.046  -0.579  21.280  1.00 57.11           H  
ATOM   1147  HG1 THR A  93       1.950   0.337  19.421  1.00 57.11           H  
ATOM   1148 HG21 THR A  93       0.133  -2.863  21.068  1.00 57.11           H  
ATOM   1149 HG22 THR A  93       1.890  -2.842  20.809  1.00 57.11           H  
ATOM   1150 HG23 THR A  93       0.796  -2.979  19.417  1.00 57.11           H  
ATOM   1151  N   THR A  94      -1.785   1.432  20.184  1.00 52.24           N  
ATOM   1152  CA  THR A  94      -2.017   2.790  20.658  1.00 52.24           C  
ATOM   1153  C   THR A  94      -0.972   3.065  21.737  1.00 52.24           C  
ATOM   1154  O   THR A  94      -1.106   2.613  22.872  1.00 52.24           O  
ATOM   1155  CB  THR A  94      -3.447   2.940  21.237  1.00 52.24           C  
ATOM   1156  CG2 THR A  94      -4.289   3.913  20.417  1.00 52.24           C  
ATOM   1157  OG1 THR A  94      -4.160   1.715  21.242  1.00 52.24           O  
ATOM   1158  H   THR A  94      -2.552   0.785  20.301  1.00 52.24           H  
ATOM   1159  HA  THR A  94      -1.875   3.496  19.840  1.00 52.24           H  
ATOM   1160  HB  THR A  94      -3.400   3.320  22.258  1.00 52.24           H  
ATOM   1161  HG1 THR A  94      -4.858   1.802  21.896  1.00 52.24           H  
ATOM   1162 HG21 THR A  94      -5.281   4.008  20.859  1.00 52.24           H  
ATOM   1163 HG22 THR A  94      -3.813   4.894  20.413  1.00 52.24           H  
ATOM   1164 HG23 THR A  94      -4.380   3.551  19.393  1.00 52.24           H  
ATOM   1165  N   TYR A  95       0.112   3.757  21.385  1.00 42.40           N  
ATOM   1166  CA  TYR A  95       0.919   4.443  22.376  1.00 42.40           C  
ATOM   1167  C   TYR A  95       0.089   5.649  22.776  1.00 42.40           C  
ATOM   1168  O   TYR A  95       0.115   6.688  22.123  1.00 42.40           O  
ATOM   1169  CB  TYR A  95       2.313   4.804  21.845  1.00 42.40           C  
ATOM   1170  CG  TYR A  95       3.269   3.626  21.813  1.00 42.40           C  
ATOM   1171  CD1 TYR A  95       3.954   3.243  22.984  1.00 42.40           C  
ATOM   1172  CD2 TYR A  95       3.462   2.904  20.620  1.00 42.40           C  
ATOM   1173  CE1 TYR A  95       4.839   2.147  22.962  1.00 42.40           C  
ATOM   1174  CE2 TYR A  95       4.347   1.809  20.593  1.00 42.40           C  
ATOM   1175  CZ  TYR A  95       5.038   1.430  21.762  1.00 42.40           C  
ATOM   1176  OH  TYR A  95       5.892   0.374  21.729  1.00 42.40           O  
ATOM   1177  H   TYR A  95       0.263   3.970  20.409  1.00 42.40           H  
ATOM   1178  HA  TYR A  95       1.051   3.810  23.253  1.00 42.40           H  
ATOM   1179  HB2 TYR A  95       2.225   5.240  20.850  1.00 42.40           H  
ATOM   1180  HB3 TYR A  95       2.741   5.566  22.496  1.00 42.40           H  
ATOM   1181  HD1 TYR A  95       3.797   3.793  23.900  1.00 42.40           H  
ATOM   1182  HD2 TYR A  95       2.925   3.186  19.726  1.00 42.40           H  
ATOM   1183  HE1 TYR A  95       5.363   1.857  23.861  1.00 42.40           H  
ATOM   1184  HE2 TYR A  95       4.500   1.246  19.684  1.00 42.40           H  
ATOM   1185  HH  TYR A  95       6.294   0.212  22.585  1.00 42.40           H  
ATOM   1186  N   SER A  96      -0.724   5.456  23.809  1.00 35.60           N  
ATOM   1187  CA  SER A  96      -1.314   6.550  24.557  1.00 35.60           C  
ATOM   1188  C   SER A  96      -0.166   7.410  25.085  1.00 35.60           C  
ATOM   1189  O   SER A  96       0.635   6.941  25.898  1.00 35.60           O  
ATOM   1190  CB  SER A  96      -2.140   6.006  25.732  1.00 35.60           C  
ATOM   1191  OG  SER A  96      -2.993   4.950  25.319  1.00 35.60           O  
ATOM   1192  H   SER A  96      -0.831   4.523  24.182  1.00 35.60           H  
ATOM   1193  HA  SER A  96      -1.956   7.145  23.907  1.00 35.60           H  
ATOM   1194  HB2 SER A  96      -1.469   5.623  26.501  1.00 35.60           H  
ATOM   1195  HB3 SER A  96      -2.732   6.817  26.157  1.00 35.60           H  
ATOM   1196  HG  SER A  96      -3.509   4.669  26.079  1.00 35.60           H  
ATOM   1197  N   LYS A  97      -0.072   8.649  24.621  1.00 37.13           N  
ATOM   1198  CA  LYS A  97       0.532   9.735  25.383  1.00 37.13           C  
ATOM   1199  C   LYS A  97      -0.321  10.975  25.215  1.00 37.13           C  
ATOM   1200  O   LYS A  97      -0.790  11.194  24.078  1.00 37.13           O  
ATOM   1201  CB  LYS A  97       2.000   9.980  25.003  1.00 37.13           C  
ATOM   1202  CG  LYS A  97       2.884   9.737  26.231  1.00 37.13           C  
ATOM   1203  CD  LYS A  97       4.312  10.222  25.984  1.00 37.13           C  
ATOM   1204  CE  LYS A  97       5.158   9.936  27.227  1.00 37.13           C  
ATOM   1205  NZ  LYS A  97       6.517  10.514  27.095  1.00 37.13           N1+
ATOM   1206  OXT LYS A  97      -0.491  11.627  26.260  1.00 37.13           O1-
ATOM   1207  H   LYS A  97      -0.686   8.954  23.879  1.00 37.13           H  
ATOM   1208  HA  LYS A  97       0.457   9.499  26.444  1.00 37.13           H  
ATOM   1209  HB2 LYS A  97       2.115  11.012  24.672  1.00 37.13           H  
ATOM   1210  HB3 LYS A  97       2.302   9.321  24.189  1.00 37.13           H  
ATOM   1211  HG2 LYS A  97       2.478  10.281  27.084  1.00 37.13           H  
ATOM   1212  HG3 LYS A  97       2.891   8.671  26.462  1.00 37.13           H  
ATOM   1213  HD2 LYS A  97       4.725   9.703  25.119  1.00 37.13           H  
ATOM   1214  HD3 LYS A  97       4.287  11.293  25.786  1.00 37.13           H  
ATOM   1215  HE2 LYS A  97       4.649  10.365  28.090  1.00 37.13           H  
ATOM   1216  HE3 LYS A  97       5.209   8.857  27.370  1.00 37.13           H  
ATOM   1217  HZ1 LYS A  97       7.068  10.312  27.917  1.00 37.13           H  
ATOM   1218  HZ2 LYS A  97       6.980  10.135  26.282  1.00 37.13           H  
ATOM   1219  HZ3 LYS A  97       6.451  11.517  26.989  1.00 37.13           H  
END
