# Supplementary material for: The structural landscape and diversity of Pyricularia oryzae MAX effectors revisited
Source: PLoS Pathog. 2024 May 6;20(5):e1012176. doi: 10.1371/journal.ppat.1012176 (PMC11132498; doi:10.1371/journal.ppat.1012176)
Supplement: S1 File — (ZIP) [file ppat.1012176.s018.zip › Supplementary_Data/MAX34.pdb]

ATOM      1  N   HIS A  24      12.418   1.083 -19.732  1.00 39.37           N  
ATOM      2  CA  HIS A  24      11.716   1.477 -18.503  1.00 39.37           C  
ATOM      3  C   HIS A  24      11.499   0.220 -17.654  1.00 39.37           C  
ATOM      4  O   HIS A  24      10.475  -0.455 -17.766  1.00 39.37           O  
ATOM      5  CB  HIS A  24      10.435   2.256 -18.835  1.00 39.37           C  
ATOM      6  CG  HIS A  24      10.734   3.603 -19.448  1.00 39.37           C  
ATOM      7  CD2 HIS A  24      10.866   3.880 -20.782  1.00 39.37           C  
ATOM      8  ND1 HIS A  24      10.980   4.777 -18.767  1.00 39.37           N  
ATOM      9  CE1 HIS A  24      11.262   5.732 -19.671  1.00 39.37           C  
ATOM     10  NE2 HIS A  24      11.231   5.219 -20.912  1.00 39.37           N  
ATOM     11  H   HIS A  24      11.846   0.759 -20.499  1.00 39.37           H  
ATOM     12  HA  HIS A  24      12.340   2.152 -17.917  1.00 39.37           H  
ATOM     13  HB2 HIS A  24       9.810   1.676 -19.514  1.00 39.37           H  
ATOM     14  HB3 HIS A  24       9.873   2.417 -17.915  1.00 39.37           H  
ATOM     15  HD1 HIS A  24      10.888   4.931 -17.774  1.00 39.37           H  
ATOM     16  HD2 HIS A  24      10.727   3.184 -21.596  1.00 39.37           H  
ATOM     17  HE1 HIS A  24      11.475   6.765 -19.440  1.00 39.37           H  
ATOM     18  N   GLY A  25      12.545  -0.165 -16.917  1.00 47.42           N  
ATOM     19  CA  GLY A  25      12.494  -1.252 -15.942  1.00 47.42           C  
ATOM     20  C   GLY A  25      11.539  -0.911 -14.798  1.00 47.42           C  
ATOM     21  O   GLY A  25      11.340   0.257 -14.483  1.00 47.42           O  
ATOM     22  H   GLY A  25      13.355   0.438 -16.900  1.00 47.42           H  
ATOM     23  HA2 GLY A  25      12.156  -2.164 -16.433  1.00 47.42           H  
ATOM     24  HA3 GLY A  25      13.486  -1.422 -15.524  1.00 47.42           H  
ATOM     25  N   TRP A  26      10.934  -1.943 -14.211  1.00 53.16           N  
ATOM     26  CA  TRP A  26      10.043  -1.865 -13.053  1.00 53.16           C  
ATOM     27  C   TRP A  26      10.603  -0.931 -11.974  1.00 53.16           C  
ATOM     28  O   TRP A  26      11.666  -1.218 -11.422  1.00 53.16           O  
ATOM     29  CB  TRP A  26       9.900  -3.287 -12.486  1.00 53.16           C  
ATOM     30  CG  TRP A  26       9.329  -4.305 -13.426  1.00 53.16           C  
ATOM     31  CD1 TRP A  26      10.007  -5.006 -14.367  1.00 53.16           C  
ATOM     32  CD2 TRP A  26       7.952  -4.778 -13.494  1.00 53.16           C  
ATOM     33  CE2 TRP A  26       7.858  -5.754 -14.531  1.00 53.16           C  
ATOM     34  CE3 TRP A  26       6.780  -4.497 -12.760  1.00 53.16           C  
ATOM     35  NE1 TRP A  26       9.139  -5.849 -15.035  1.00 53.16           N  
ATOM     36  CZ2 TRP A  26       6.659  -6.415 -14.831  1.00 53.16           C  
ATOM     37  CZ3 TRP A  26       5.572  -5.160 -13.047  1.00 53.16           C  
ATOM     38  CH2 TRP A  26       5.509  -6.116 -14.079  1.00 53.16           C  
ATOM     39  H   TRP A  26      11.138  -2.870 -14.558  1.00 53.16           H  
ATOM     40  HA  TRP A  26       9.066  -1.496 -13.364  1.00 53.16           H  
ATOM     41  HB2 TRP A  26      10.877  -3.639 -12.155  1.00 53.16           H  
ATOM     42  HB3 TRP A  26       9.260  -3.238 -11.605  1.00 53.16           H  
ATOM     43  HD1 TRP A  26      11.069  -4.935 -14.547  1.00 53.16           H  
ATOM     44  HE1 TRP A  26       9.437  -6.513 -15.734  1.00 53.16           H  
ATOM     45  HE3 TRP A  26       6.828  -3.780 -11.954  1.00 53.16           H  
ATOM     46  HZ2 TRP A  26       6.630  -7.172 -15.601  1.00 53.16           H  
ATOM     47  HZ3 TRP A  26       4.693  -4.948 -12.456  1.00 53.16           H  
ATOM     48  HH2 TRP A  26       4.586  -6.640 -14.276  1.00 53.16           H  
ATOM     49  N   GLN A  27       9.895   0.158 -11.670  1.00 61.88           N  
ATOM     50  CA  GLN A  27      10.215   0.998 -10.522  1.00 61.88           C  
ATOM     51  C   GLN A  27       9.464   0.462  -9.294  1.00 61.88           C  
ATOM     52  O   GLN A  27       8.372  -0.095  -9.399  1.00 61.88           O  
ATOM     53  CB  GLN A  27       9.997   2.487 -10.848  1.00 61.88           C  
ATOM     54  CG  GLN A  27      10.901   2.927 -12.020  1.00 61.88           C  
ATOM     55  CD  GLN A  27      11.193   4.426 -12.065  1.00 61.88           C  
ATOM     56  NE2 GLN A  27      12.437   4.825 -12.229  1.00 61.88           N  
ATOM     57  OE1 GLN A  27      10.332   5.275 -12.009  1.00 61.88           O  
ATOM     58  H   GLN A  27       9.018   0.343 -12.136  1.00 61.88           H  
ATOM     59  HA  GLN A  27      11.277   0.891 -10.297  1.00 61.88           H  
ATOM     60  HB2 GLN A  27       8.951   2.682 -11.084  1.00 61.88           H  
ATOM     61  HB3 GLN A  27      10.274   3.060  -9.963  1.00 61.88           H  
ATOM     62  HG2 GLN A  27      11.853   2.402 -11.945  1.00 61.88           H  
ATOM     63  HG3 GLN A  27      10.437   2.635 -12.962  1.00 61.88           H  
ATOM     64 HE21 GLN A  27      13.201   4.164 -12.244  1.00 61.88           H  
ATOM     65 HE22 GLN A  27      12.554   5.828 -12.234  1.00 61.88           H  
ATOM     66  N   TRP A  28      10.108   0.488  -8.134  1.00 67.03           N  
ATOM     67  CA  TRP A  28       9.518   0.029  -6.878  1.00 67.03           C  
ATOM     68  C   TRP A  28       9.580   1.187  -5.902  1.00 67.03           C  
ATOM     69  O   TRP A  28      10.591   1.880  -5.866  1.00 67.03           O  
ATOM     70  CB  TRP A  28      10.248  -1.211  -6.339  1.00 67.03           C  
ATOM     71  CG  TRP A  28      10.183  -2.435  -7.199  1.00 67.03           C  
ATOM     72  CD1 TRP A  28      10.793  -2.596  -8.395  1.00 67.03           C  
ATOM     73  CD2 TRP A  28       9.466  -3.679  -6.947  1.00 67.03           C  
ATOM     74  CE2 TRP A  28       9.616  -4.525  -8.086  1.00 67.03           C  
ATOM     75  CE3 TRP A  28       8.710  -4.181  -5.867  1.00 67.03           C  
ATOM     76  NE1 TRP A  28      10.438  -3.815  -8.935  1.00 67.03           N  
ATOM     77  CZ2 TRP A  28       9.011  -5.788  -8.171  1.00 67.03           C  
ATOM     78  CZ3 TRP A  28       8.145  -5.469  -5.919  1.00 67.03           C  
ATOM     79  CH2 TRP A  28       8.281  -6.266  -7.069  1.00 67.03           C  
ATOM     80  H   TRP A  28      11.013   0.933  -8.072  1.00 67.03           H  
ATOM     81  HA  TRP A  28       8.467  -0.223  -7.017  1.00 67.03           H  
ATOM     82  HB2 TRP A  28      11.298  -0.968  -6.173  1.00 67.03           H  
ATOM     83  HB3 TRP A  28       9.820  -1.455  -5.367  1.00 67.03           H  
ATOM     84  HD1 TRP A  28      11.410  -1.849  -8.870  1.00 67.03           H  
ATOM     85  HE1 TRP A  28      10.735  -4.108  -9.855  1.00 67.03           H  
ATOM     86  HE3 TRP A  28       8.595  -3.581  -4.976  1.00 67.03           H  
ATOM     87  HZ2 TRP A  28       9.134  -6.399  -9.052  1.00 67.03           H  
ATOM     88  HZ3 TRP A  28       7.624  -5.860  -5.058  1.00 67.03           H  
ATOM     89  HH2 TRP A  28       7.849  -7.256  -7.087  1.00 67.03           H  
ATOM     90  N   CYS A  29       8.536   1.394  -5.110  1.00 70.52           N  
ATOM     91  CA  CYS A  29       8.567   2.366  -4.026  1.00 70.52           C  
ATOM     92  C   CYS A  29       8.419   1.630  -2.705  1.00 70.52           C  
ATOM     93  O   CYS A  29       7.653   0.672  -2.581  1.00 70.52           O  
ATOM     94  CB  CYS A  29       7.490   3.436  -4.200  1.00 70.52           C  
ATOM     95  SG  CYS A  29       7.618   4.393  -5.732  1.00 70.52           S  
ATOM     96  H   CYS A  29       7.750   0.760  -5.142  1.00 70.52           H  
ATOM     97  HA  CYS A  29       9.526   2.885  -4.006  1.00 70.52           H  
ATOM     98  HB2 CYS A  29       6.513   2.955  -4.153  1.00 70.52           H  
ATOM     99  HB3 CYS A  29       7.552   4.128  -3.360  1.00 70.52           H  
ATOM    100  N   ILE A  30       9.132   2.091  -1.689  1.00 72.29           N  
ATOM    101  CA  ILE A  30       8.826   1.670  -0.326  1.00 72.29           C  
ATOM    102  C   ILE A  30       7.619   2.481   0.107  1.00 72.29           C  
ATOM    103  O   ILE A  30       7.666   3.706   0.048  1.00 72.29           O  
ATOM    104  CB  ILE A  30      10.040   1.852   0.595  1.00 72.29           C  
ATOM    105  CG1 ILE A  30      11.161   0.884   0.169  1.00 72.29           C  
ATOM    106  CG2 ILE A  30       9.636   1.621   2.064  1.00 72.29           C  
ATOM    107  CD1 ILE A  30      12.497   1.144   0.870  1.00 72.29           C  
ATOM    108  H   ILE A  30       9.688   2.924  -1.819  1.00 72.29           H  
ATOM    109  HA  ILE A  30       8.548   0.616  -0.305  1.00 72.29           H  
ATOM    110  HB  ILE A  30      10.406   2.872   0.481  1.00 72.29           H  
ATOM    111 HG12 ILE A  30      10.851  -0.141   0.376  1.00 72.29           H  
ATOM    112 HG13 ILE A  30      11.337   0.985  -0.902  1.00 72.29           H  
ATOM    113 HG21 ILE A  30       9.244   0.613   2.198  1.00 72.29           H  
ATOM    114 HG22 ILE A  30      10.490   1.766   2.725  1.00 72.29           H  
ATOM    115 HG23 ILE A  30       8.880   2.342   2.374  1.00 72.29           H  
ATOM    116 HD11 ILE A  30      13.228   0.410   0.533  1.00 72.29           H  
ATOM    117 HD12 ILE A  30      12.850   2.148   0.637  1.00 72.29           H  
ATOM    118 HD13 ILE A  30      12.400   1.036   1.950  1.00 72.29           H  
ATOM    119  N   VAL A  31       6.545   1.826   0.536  1.00 72.70           N  
ATOM    120  CA  VAL A  31       5.392   2.534   1.094  1.00 72.70           C  
ATOM    121  C   VAL A  31       5.287   2.162   2.550  1.00 72.70           C  
ATOM    122  O   VAL A  31       5.093   1.001   2.902  1.00 72.70           O  
ATOM    123  CB  VAL A  31       4.075   2.287   0.350  1.00 72.70           C  
ATOM    124  CG1 VAL A  31       3.008   3.271   0.844  1.00 72.70           C  
ATOM    125  CG2 VAL A  31       4.260   2.432  -1.165  1.00 72.70           C  
ATOM    126  H   VAL A  31       6.592   0.825   0.661  1.00 72.70           H  
ATOM    127  HA  VAL A  31       5.569   3.608   1.039  1.00 72.70           H  
ATOM    128  HB  VAL A  31       3.701   1.287   0.571  1.00 72.70           H  
ATOM    129 HG11 VAL A  31       2.776   3.076   1.891  1.00 72.70           H  
ATOM    130 HG12 VAL A  31       3.368   4.295   0.739  1.00 72.70           H  
ATOM    131 HG13 VAL A  31       2.095   3.154   0.260  1.00 72.70           H  
ATOM    132 HG21 VAL A  31       5.007   1.727  -1.530  1.00 72.70           H  
ATOM    133 HG22 VAL A  31       3.321   2.199  -1.667  1.00 72.70           H  
ATOM    134 HG23 VAL A  31       4.583   3.444  -1.409  1.00 72.70           H  
ATOM    135  N   THR A  32       5.406   3.177   3.394  1.00 74.83           N  
ATOM    136  CA  THR A  32       5.214   3.030   4.823  1.00 74.83           C  
ATOM    137  C   THR A  32       3.816   3.484   5.200  1.00 74.83           C  
ATOM    138  O   THR A  32       3.476   4.659   5.035  1.00 74.83           O  
ATOM    139  CB  THR A  32       6.301   3.732   5.637  1.00 74.83           C  
ATOM    140  CG2 THR A  32       6.215   3.358   7.115  1.00 74.83           C  
ATOM    141  OG1 THR A  32       7.574   3.320   5.194  1.00 74.83           O  
ATOM    142  H   THR A  32       5.554   4.103   3.020  1.00 74.83           H  
ATOM    143  HA  THR A  32       5.312   1.967   5.047  1.00 74.83           H  
ATOM    144  HB  THR A  32       6.213   4.812   5.522  1.00 74.83           H  
ATOM    145  HG1 THR A  32       7.688   3.653   4.301  1.00 74.83           H  
ATOM    146 HG21 THR A  32       5.262   3.683   7.534  1.00 74.83           H  
ATOM    147 HG22 THR A  32       7.024   3.848   7.656  1.00 74.83           H  
ATOM    148 HG23 THR A  32       6.319   2.279   7.234  1.00 74.83           H  
ATOM    149  N   VAL A  33       2.998   2.567   5.720  1.00 73.99           N  
ATOM    150  CA  VAL A  33       1.719   2.926   6.347  1.00 73.99           C  
ATOM    151  C   VAL A  33       1.978   3.176   7.825  1.00 73.99           C  
ATOM    152  O   VAL A  33       2.443   2.274   8.523  1.00 73.99           O  
ATOM    153  CB  VAL A  33       0.626   1.853   6.172  1.00 73.99           C  
ATOM    154  CG1 VAL A  33      -0.736   2.410   6.615  1.00 73.99           C  
ATOM    155  CG2 VAL A  33       0.502   1.352   4.728  1.00 73.99           C  
ATOM    156  H   VAL A  33       3.334   1.618   5.795  1.00 73.99           H  
ATOM    157  HA  VAL A  33       1.348   3.847   5.897  1.00 73.99           H  
ATOM    158  HB  VAL A  33       0.857   0.995   6.804  1.00 73.99           H  
ATOM    159 HG11 VAL A  33      -1.498   1.639   6.502  1.00 73.99           H  
ATOM    160 HG12 VAL A  33      -0.703   2.698   7.666  1.00 73.99           H  
ATOM    161 HG13 VAL A  33      -1.003   3.275   6.009  1.00 73.99           H  
ATOM    162 HG21 VAL A  33      -0.319   0.640   4.653  1.00 73.99           H  
ATOM    163 HG22 VAL A  33       0.328   2.180   4.040  1.00 73.99           H  
ATOM    164 HG23 VAL A  33       1.417   0.836   4.436  1.00 73.99           H  
ATOM    165  N   PHE A  34       1.670   4.379   8.301  1.00 76.23           N  
ATOM    166  CA  PHE A  34       1.716   4.729   9.719  1.00 76.23           C  
ATOM    167  C   PHE A  34       0.305   4.732  10.290  1.00 76.23           C  
ATOM    168  O   PHE A  34      -0.581   5.345   9.697  1.00 76.23           O  
ATOM    169  CB  PHE A  34       2.347   6.106   9.915  1.00 76.23           C  
ATOM    170  CG  PHE A  34       3.776   6.226   9.442  1.00 76.23           C  
ATOM    171  CD1 PHE A  34       4.835   6.075  10.357  1.00 76.23           C  
ATOM    172  CD2 PHE A  34       4.048   6.492   8.089  1.00 76.23           C  
ATOM    173  CE1 PHE A  34       6.166   6.192   9.919  1.00 76.23           C  
ATOM    174  CE2 PHE A  34       5.377   6.616   7.661  1.00 76.23           C  
ATOM    175  CZ  PHE A  34       6.437   6.467   8.568  1.00 76.23           C  
ATOM    176  H   PHE A  34       1.302   5.067   7.660  1.00 76.23           H  
ATOM    177  HA  PHE A  34       2.318   3.999  10.261  1.00 76.23           H  
ATOM    178  HB2 PHE A  34       2.301   6.366  10.972  1.00 76.23           H  
ATOM    179  HB3 PHE A  34       1.737   6.827   9.370  1.00 76.23           H  
ATOM    180  HD1 PHE A  34       4.629   5.854  11.394  1.00 76.23           H  
ATOM    181  HD2 PHE A  34       3.248   6.588   7.370  1.00 76.23           H  
ATOM    182  HE1 PHE A  34       6.982   6.070  10.615  1.00 76.23           H  
ATOM    183  HE2 PHE A  34       5.588   6.829   6.623  1.00 76.23           H  
ATOM    184  HZ  PHE A  34       7.454   6.570   8.222  1.00 76.23           H  
ATOM    185  N   TYR A  35       0.105   4.095  11.441  1.00 74.84           N  
ATOM    186  CA  TYR A  35      -1.161   4.098  12.166  1.00 74.84           C  
ATOM    187  C   TYR A  35      -0.948   3.901  13.671  1.00 74.84           C  
ATOM    188  O   TYR A  35      -0.293   2.946  14.074  1.00 74.84           O  
ATOM    189  CB  TYR A  35      -2.055   2.978  11.623  1.00 74.84           C  
ATOM    190  CG  TYR A  35      -3.419   2.941  12.279  1.00 74.84           C  
ATOM    191  CD1 TYR A  35      -3.891   1.763  12.885  1.00 74.84           C  
ATOM    192  CD2 TYR A  35      -4.205   4.109  12.312  1.00 74.84           C  
ATOM    193  CE1 TYR A  35      -5.171   1.749  13.470  1.00 74.84           C  
ATOM    194  CE2 TYR A  35      -5.502   4.083  12.845  1.00 74.84           C  
ATOM    195  CZ  TYR A  35      -5.991   2.893  13.413  1.00 74.84           C  
ATOM    196  OH  TYR A  35      -7.237   2.876  13.941  1.00 74.84           O  
ATOM    197  H   TYR A  35       0.874   3.582  11.847  1.00 74.84           H  
ATOM    198  HA  TYR A  35      -1.646   5.061  12.007  1.00 74.84           H  
ATOM    199  HB2 TYR A  35      -1.555   2.020  11.770  1.00 74.84           H  
ATOM    200  HB3 TYR A  35      -2.193   3.114  10.550  1.00 74.84           H  
ATOM    201  HD1 TYR A  35      -3.276   0.875  12.917  1.00 74.84           H  
ATOM    202  HD2 TYR A  35      -3.821   5.036  11.915  1.00 74.84           H  
ATOM    203  HE1 TYR A  35      -5.540   0.871  13.978  1.00 74.84           H  
ATOM    204  HE2 TYR A  35      -6.107   4.978  12.845  1.00 74.84           H  
ATOM    205  HH  TYR A  35      -7.713   3.703  13.833  1.00 74.84           H  
ATOM    206  N   GLN A  36      -1.500   4.797  14.500  1.00 71.02           N  
ATOM    207  CA  GLN A  36      -1.433   4.743  15.975  1.00 71.02           C  
ATOM    208  C   GLN A  36      -0.033   4.398  16.539  1.00 71.02           C  
ATOM    209  O   GLN A  36       0.121   3.535  17.400  1.00 71.02           O  
ATOM    210  CB  GLN A  36      -2.520   3.820  16.552  1.00 71.02           C  
ATOM    211  CG  GLN A  36      -3.968   4.261  16.281  1.00 71.02           C  
ATOM    212  CD  GLN A  36      -4.963   3.444  17.111  1.00 71.02           C  
ATOM    213  NE2 GLN A  36      -6.191   3.284  16.683  1.00 71.02           N  
ATOM    214  OE1 GLN A  36      -4.647   2.924  18.165  1.00 71.02           O  
ATOM    215  H   GLN A  36      -2.054   5.534  14.089  1.00 71.02           H  
ATOM    216  HA  GLN A  36      -1.651   5.745  16.343  1.00 71.02           H  
ATOM    217  HB2 GLN A  36      -2.379   2.807  16.174  1.00 71.02           H  
ATOM    218  HB3 GLN A  36      -2.380   3.800  17.632  1.00 71.02           H  
ATOM    219  HG2 GLN A  36      -4.091   5.312  16.539  1.00 71.02           H  
ATOM    220  HG3 GLN A  36      -4.186   4.133  15.221  1.00 71.02           H  
ATOM    221 HE21 GLN A  36      -6.666   2.508  17.121  1.00 71.02           H  
ATOM    222 HE22 GLN A  36      -6.411   3.417  15.706  1.00 71.02           H  
ATOM    223  N   GLY A  37       1.019   5.038  16.019  1.00 69.62           N  
ATOM    224  CA  GLY A  37       2.401   4.800  16.465  1.00 69.62           C  
ATOM    225  C   GLY A  37       3.042   3.505  15.948  1.00 69.62           C  
ATOM    226  O   GLY A  37       4.200   3.240  16.255  1.00 69.62           O  
ATOM    227  H   GLY A  37       0.856   5.724  15.296  1.00 69.62           H  
ATOM    228  HA2 GLY A  37       3.026   5.631  16.140  1.00 69.62           H  
ATOM    229  HA3 GLY A  37       2.424   4.768  17.554  1.00 69.62           H  
ATOM    230  N   ARG A  38       2.335   2.716  15.133  1.00 65.79           N  
ATOM    231  CA  ARG A  38       2.896   1.585  14.386  1.00 65.79           C  
ATOM    232  C   ARG A  38       3.178   1.998  12.950  1.00 65.79           C  
ATOM    233  O   ARG A  38       2.428   2.777  12.362  1.00 65.79           O  
ATOM    234  CB  ARG A  38       1.959   0.371  14.452  1.00 65.79           C  
ATOM    235  CG  ARG A  38       1.731  -0.080  15.901  1.00 65.79           C  
ATOM    236  CD  ARG A  38       0.934  -1.384  15.942  1.00 65.79           C  
ATOM    237  NE  ARG A  38       0.700  -1.812  17.332  1.00 65.79           N  
ATOM    238  CZ  ARG A  38       0.176  -2.957  17.722  1.00 65.79           C  
ATOM    239  NH1 ARG A  38      -0.189  -3.876  16.870  1.00 65.79           N1+
ATOM    240  NH2 ARG A  38       0.006  -3.204  18.990  1.00 65.79           N  
ATOM    241  H   ARG A  38       1.376   2.967  14.938  1.00 65.79           H  
ATOM    242  HA  ARG A  38       3.850   1.304  14.831  1.00 65.79           H  
ATOM    243  HB2 ARG A  38       2.412  -0.447  13.893  1.00 65.79           H  
ATOM    244  HB3 ARG A  38       1.002   0.616  13.991  1.00 65.79           H  
ATOM    245  HG2 ARG A  38       2.695  -0.234  16.386  1.00 65.79           H  
ATOM    246  HG3 ARG A  38       1.181   0.689  16.444  1.00 65.79           H  
ATOM    247  HD2 ARG A  38       1.493  -2.152  15.407  1.00 65.79           H  
ATOM    248  HD3 ARG A  38      -0.023  -1.226  15.445  1.00 65.79           H  
ATOM    249  HE  ARG A  38       0.922  -1.137  18.049  1.00 65.79           H  
ATOM    250 HH11 ARG A  38      -0.086  -3.683  15.884  1.00 65.79           H  
ATOM    251 HH12 ARG A  38      -0.607  -4.739  17.187  1.00 65.79           H  
ATOM    252 HH21 ARG A  38      -0.421  -4.068  19.293  1.00 65.79           H  
ATOM    253 HH22 ARG A  38       0.247  -2.500  19.673  1.00 65.79           H  
ATOM    254  N   SER A  39       4.240   1.452  12.377  1.00 70.78           N  
ATOM    255  CA  SER A  39       4.545   1.571  10.956  1.00 70.78           C  
ATOM    256  C   SER A  39       4.729   0.192  10.339  1.00 70.78           C  
ATOM    257  O   SER A  39       5.180  -0.748  10.992  1.00 70.78           O  
ATOM    258  CB  SER A  39       5.756   2.476  10.710  1.00 70.78           C  
ATOM    259  OG  SER A  39       6.889   2.007  11.411  1.00 70.78           O  
ATOM    260  H   SER A  39       4.839   0.841  12.913  1.00 70.78           H  
ATOM    261  HA  SER A  39       3.697   2.041  10.458  1.00 70.78           H  
ATOM    262  HB2 SER A  39       5.974   2.500   9.643  1.00 70.78           H  
ATOM    263  HB3 SER A  39       5.521   3.486  11.046  1.00 70.78           H  
ATOM    264  HG  SER A  39       7.670   2.472  11.103  1.00 70.78           H  
ATOM    265  N   THR A  40       4.364   0.070   9.069  1.00 63.19           N  
ATOM    266  CA  THR A  40       4.698  -1.094   8.241  1.00 63.19           C  
ATOM    267  C   THR A  40       5.549  -0.593   7.095  1.00 63.19           C  
ATOM    268  O   THR A  40       5.071   0.213   6.310  1.00 63.19           O  
ATOM    269  CB  THR A  40       3.447  -1.826   7.735  1.00 63.19           C  
ATOM    270  CG2 THR A  40       2.715  -2.481   8.907  1.00 63.19           C  
ATOM    271  OG1 THR A  40       2.556  -0.930   7.112  1.00 63.19           O  
ATOM    272  H   THR A  40       3.967   0.877   8.609  1.00 63.19           H  
ATOM    273  HA  THR A  40       5.291  -1.811   8.810  1.00 63.19           H  
ATOM    274  HB  THR A  40       3.744  -2.599   7.026  1.00 63.19           H  
ATOM    275  HG1 THR A  40       2.473  -0.164   7.685  1.00 63.19           H  
ATOM    276 HG21 THR A  40       2.279  -1.727   9.563  1.00 63.19           H  
ATOM    277 HG22 THR A  40       1.937  -3.139   8.519  1.00 63.19           H  
ATOM    278 HG23 THR A  40       3.414  -3.091   9.479  1.00 63.19           H  
ATOM    279  N   GLY A  41       6.827  -0.965   7.058  1.00 59.81           N  
ATOM    280  CA  GLY A  41       7.747  -0.580   5.989  1.00 59.81           C  
ATOM    281  C   GLY A  41       7.809  -1.680   4.944  1.00 59.81           C  
ATOM    282  O   GLY A  41       8.725  -2.497   4.978  1.00 59.81           O  
ATOM    283  H   GLY A  41       7.166  -1.620   7.749  1.00 59.81           H  
ATOM    284  HA2 GLY A  41       8.747  -0.433   6.399  1.00 59.81           H  
ATOM    285  HA3 GLY A  41       7.429   0.348   5.514  1.00 59.81           H  
ATOM    286  N   GLU A  42       6.823  -1.733   4.050  1.00 62.23           N  
ATOM    287  CA  GLU A  42       6.781  -2.738   2.987  1.00 62.23           C  
ATOM    288  C   GLU A  42       7.148  -2.125   1.633  1.00 62.23           C  
ATOM    289  O   GLU A  42       6.852  -0.970   1.317  1.00 62.23           O  
ATOM    290  CB  GLU A  42       5.443  -3.492   2.969  1.00 62.23           C  
ATOM    291  CG  GLU A  42       5.422  -4.632   3.996  1.00 62.23           C  
ATOM    292  CD  GLU A  42       4.143  -5.466   3.857  1.00 62.23           C  
ATOM    293  OE1 GLU A  42       4.129  -6.369   2.990  1.00 62.23           O  
ATOM    294  OE2 GLU A  42       3.181  -5.179   4.606  1.00 62.23           O1-
ATOM    295  H   GLU A  42       6.118  -1.011   4.045  1.00 62.23           H  
ATOM    296  HA  GLU A  42       7.545  -3.491   3.182  1.00 62.23           H  
ATOM    297  HB2 GLU A  42       5.294  -3.920   1.978  1.00 62.23           H  
ATOM    298  HB3 GLU A  42       4.629  -2.800   3.184  1.00 62.23           H  
ATOM    299  HG2 GLU A  42       5.493  -4.214   4.999  1.00 62.23           H  
ATOM    300  HG3 GLU A  42       6.290  -5.273   3.838  1.00 62.23           H  
ATOM    301  N   THR A  43       7.864  -2.903   0.823  1.00 60.25           N  
ATOM    302  CA  THR A  43       8.267  -2.485  -0.519  1.00 60.25           C  
ATOM    303  C   THR A  43       7.195  -2.901  -1.512  1.00 60.25           C  
ATOM    304  O   THR A  43       6.956  -4.091  -1.703  1.00 60.25           O  
ATOM    305  CB  THR A  43       9.634  -3.056  -0.913  1.00 60.25           C  
ATOM    306  CG2 THR A  43      10.285  -2.199  -1.995  1.00 60.25           C  
ATOM    307  OG1 THR A  43      10.512  -3.080   0.186  1.00 60.25           O  
ATOM    308  H   THR A  43       8.039  -3.860   1.096  1.00 60.25           H  
ATOM    309  HA  THR A  43       8.343  -1.398  -0.545  1.00 60.25           H  
ATOM    310  HB  THR A  43       9.526  -4.078  -1.278  1.00 60.25           H  
ATOM    311  HG1 THR A  43      10.104  -2.582   0.898  1.00 60.25           H  
ATOM    312 HG21 THR A  43      11.313  -2.527  -2.147  1.00 60.25           H  
ATOM    313 HG22 THR A  43       9.737  -2.315  -2.930  1.00 60.25           H  
ATOM    314 HG23 THR A  43      10.271  -1.148  -1.706  1.00 60.25           H  
ATOM    315  N   PHE A  44       6.559  -1.933  -2.167  1.00 61.85           N  
ATOM    316  CA  PHE A  44       5.485  -2.191  -3.117  1.00 61.85           C  
ATOM    317  C   PHE A  44       5.924  -1.825  -4.542  1.00 61.85           C  
ATOM    318  O   PHE A  44       6.511  -0.764  -4.766  1.00 61.85           O  
ATOM    319  CB  PHE A  44       4.215  -1.453  -2.687  1.00 61.85           C  
ATOM    320  CG  PHE A  44       3.661  -1.913  -1.350  1.00 61.85           C  
ATOM    321  CD1 PHE A  44       2.886  -3.079  -1.258  1.00 61.85           C  
ATOM    322  CD2 PHE A  44       3.964  -1.207  -0.178  1.00 61.85           C  
ATOM    323  CE1 PHE A  44       2.339  -3.485  -0.027  1.00 61.85           C  
ATOM    324  CE2 PHE A  44       3.408  -1.593   1.054  1.00 61.85           C  
ATOM    325  CZ  PHE A  44       2.585  -2.728   1.130  1.00 61.85           C  
ATOM    326  H   PHE A  44       6.846  -0.973  -2.040  1.00 61.85           H  
ATOM    327  HA  PHE A  44       5.247  -3.254  -3.084  1.00 61.85           H  
ATOM    328  HB2 PHE A  44       4.423  -0.384  -2.645  1.00 61.85           H  
ATOM    329  HB3 PHE A  44       3.449  -1.605  -3.446  1.00 61.85           H  
ATOM    330  HD1 PHE A  44       2.756  -3.697  -2.135  1.00 61.85           H  
ATOM    331  HD2 PHE A  44       4.668  -0.389  -0.219  1.00 61.85           H  
ATOM    332  HE1 PHE A  44       1.776  -4.403   0.048  1.00 61.85           H  
ATOM    333  HE2 PHE A  44       3.658  -1.044   1.950  1.00 61.85           H  
ATOM    334  HZ  PHE A  44       2.206  -3.061   2.085  1.00 61.85           H  
ATOM    335  N   PRO A  45       5.643  -2.670  -5.550  1.00 57.02           N  
ATOM    336  CA  PRO A  45       5.941  -2.321  -6.931  1.00 57.02           C  
ATOM    337  C   PRO A  45       5.055  -1.155  -7.367  1.00 57.02           C  
ATOM    338  O   PRO A  45       3.822  -1.239  -7.285  1.00 57.02           O  
ATOM    339  CB  PRO A  45       5.705  -3.586  -7.757  1.00 57.02           C  
ATOM    340  CG  PRO A  45       4.784  -4.446  -6.892  1.00 57.02           C  
ATOM    341  CD  PRO A  45       5.064  -3.998  -5.455  1.00 57.02           C  
ATOM    342  HA  PRO A  45       6.987  -2.029  -7.024  1.00 57.02           H  
ATOM    343  HB2 PRO A  45       5.255  -3.364  -8.725  1.00 57.02           H  
ATOM    344  HB3 PRO A  45       6.654  -4.101  -7.906  1.00 57.02           H  
ATOM    345  HG2 PRO A  45       4.993  -5.508  -7.022  1.00 57.02           H  
ATOM    346  HG3 PRO A  45       3.752  -4.231  -7.169  1.00 57.02           H  
ATOM    347  HD2 PRO A  45       5.785  -4.671  -4.991  1.00 57.02           H  
ATOM    348  HD3 PRO A  45       4.154  -3.999  -4.856  1.00 57.02           H  
ATOM    349  N   THR A  46       5.680  -0.096  -7.871  1.00 53.45           N  
ATOM    350  CA  THR A  46       5.007   1.079  -8.417  1.00 53.45           C  
ATOM    351  C   THR A  46       5.082   1.054  -9.939  1.00 53.45           C  
ATOM    352  O   THR A  46       6.137   1.002 -10.552  1.00 53.45           O  
ATOM    353  CB  THR A  46       5.553   2.384  -7.821  1.00 53.45           C  
ATOM    354  CG2 THR A  46       4.970   2.548  -6.413  1.00 53.45           C  
ATOM    355  OG1 THR A  46       6.959   2.325  -7.752  1.00 53.45           O  
ATOM    356  H   THR A  46       6.687  -0.089  -7.954  1.00 53.45           H  
ATOM    357  HA  THR A  46       3.950   1.034  -8.154  1.00 53.45           H  
ATOM    358  HB  THR A  46       5.241   3.225  -8.440  1.00 53.45           H  
ATOM    359  HG1 THR A  46       7.273   3.221  -7.607  1.00 53.45           H  
ATOM    360 HG21 THR A  46       3.901   2.334  -6.425  1.00 53.45           H  
ATOM    361 HG22 THR A  46       5.455   1.855  -5.726  1.00 53.45           H  
ATOM    362 HG23 THR A  46       5.084   3.579  -6.080  1.00 53.45           H  
ATOM    363  N   ALA A  47       3.906   1.029 -10.569  1.00 48.70           N  
ATOM    364  CA  ALA A  47       3.706   1.259 -12.002  1.00 48.70           C  
ATOM    365  C   ALA A  47       4.569   0.387 -12.956  1.00 48.70           C  
ATOM    366  O   ALA A  47       5.597   0.783 -13.487  1.00 48.70           O  
ATOM    367  CB  ALA A  47       3.852   2.767 -12.236  1.00 48.70           C  
ATOM    368  H   ALA A  47       3.090   1.085  -9.977  1.00 48.70           H  
ATOM    369  HA  ALA A  47       2.664   1.025 -12.220  1.00 48.70           H  
ATOM    370  HB1 ALA A  47       4.882   3.075 -12.055  1.00 48.70           H  
ATOM    371  HB2 ALA A  47       3.201   3.326 -11.565  1.00 48.70           H  
ATOM    372  HB3 ALA A  47       3.597   3.012 -13.266  1.00 48.70           H  
ATOM    373  N   LYS A  48       4.118  -0.827 -13.296  1.00 42.86           N  
ATOM    374  CA  LYS A  48       3.317  -0.988 -14.533  1.00 42.86           C  
ATOM    375  C   LYS A  48       1.816  -1.210 -14.318  1.00 42.86           C  
ATOM    376  O   LYS A  48       1.072  -1.371 -15.279  1.00 42.86           O  
ATOM    377  CB  LYS A  48       3.947  -2.073 -15.438  1.00 42.86           C  
ATOM    378  CG  LYS A  48       4.358  -1.497 -16.804  1.00 42.86           C  
ATOM    379  CD  LYS A  48       4.882  -2.593 -17.744  1.00 42.86           C  
ATOM    380  CE  LYS A  48       5.276  -1.979 -19.094  1.00 42.86           C  
ATOM    381  NZ  LYS A  48       5.747  -3.008 -20.057  1.00 42.86           N1+
ATOM    382  H   LYS A  48       4.875  -1.494 -13.246  1.00 42.86           H  
ATOM    383  HA  LYS A  48       3.372  -0.042 -15.071  1.00 42.86           H  
ATOM    384  HB2 LYS A  48       3.236  -2.885 -15.592  1.00 42.86           H  
ATOM    385  HB3 LYS A  48       4.830  -2.498 -14.961  1.00 42.86           H  
ATOM    386  HG2 LYS A  48       3.495  -1.016 -17.265  1.00 42.86           H  
ATOM    387  HG3 LYS A  48       5.137  -0.751 -16.651  1.00 42.86           H  
ATOM    388  HD2 LYS A  48       5.750  -3.067 -17.286  1.00 42.86           H  
ATOM    389  HD3 LYS A  48       4.101  -3.338 -17.892  1.00 42.86           H  
ATOM    390  HE2 LYS A  48       4.412  -1.455 -19.501  1.00 42.86           H  
ATOM    391  HE3 LYS A  48       6.057  -1.238 -18.922  1.00 42.86           H  
ATOM    392  HZ1 LYS A  48       6.551  -3.496 -19.689  1.00 42.86           H  
ATOM    393  HZ2 LYS A  48       6.009  -2.573 -20.930  1.00 42.86           H  
ATOM    394  HZ3 LYS A  48       5.016  -3.678 -20.248  1.00 42.86           H  
ATOM    395  N   LYS A  49       1.356  -1.194 -13.065  1.00 42.98           N  
ATOM    396  CA  LYS A  49      -0.070  -1.144 -12.709  1.00 42.98           C  
ATOM    397  C   LYS A  49      -0.309  -0.042 -11.684  1.00 42.98           C  
ATOM    398  O   LYS A  49      -0.485  -0.315 -10.498  1.00 42.98           O  
ATOM    399  CB  LYS A  49      -0.583  -2.515 -12.228  1.00 42.98           C  
ATOM    400  CG  LYS A  49      -0.810  -3.502 -13.382  1.00 42.98           C  
ATOM    401  CD  LYS A  49      -1.506  -4.779 -12.885  1.00 42.98           C  
ATOM    402  CE  LYS A  49      -1.788  -5.711 -14.072  1.00 42.98           C  
ATOM    403  NZ  LYS A  49      -2.502  -6.950 -13.667  1.00 42.98           N1+
ATOM    404  H   LYS A  49       2.042  -1.093 -12.331  1.00 42.98           H  
ATOM    405  HA  LYS A  49      -0.657  -0.859 -13.582  1.00 42.98           H  
ATOM    406  HB2 LYS A  49       0.114  -2.938 -11.504  1.00 42.98           H  
ATOM    407  HB3 LYS A  49      -1.541  -2.364 -11.730  1.00 42.98           H  
ATOM    408  HG2 LYS A  49       0.148  -3.763 -13.832  1.00 42.98           H  
ATOM    409  HG3 LYS A  49      -1.437  -3.029 -14.138  1.00 42.98           H  
ATOM    410  HD2 LYS A  49      -0.863  -5.280 -12.161  1.00 42.98           H  
ATOM    411  HD3 LYS A  49      -2.446  -4.507 -12.406  1.00 42.98           H  
ATOM    412  HE2 LYS A  49      -0.840  -5.962 -14.549  1.00 42.98           H  
ATOM    413  HE3 LYS A  49      -2.384  -5.163 -14.802  1.00 42.98           H  
ATOM    414  HZ1 LYS A  49      -1.951  -7.494 -13.018  1.00 42.98           H  
ATOM    415  HZ2 LYS A  49      -2.684  -7.524 -14.477  1.00 42.98           H  
ATOM    416  HZ3 LYS A  49      -3.394  -6.727 -13.249  1.00 42.98           H  
ATOM    417  N   VAL A  50      -0.318   1.204 -12.152  1.00 41.89           N  
ATOM    418  CA  VAL A  50      -1.044   2.275 -11.457  1.00 41.89           C  
ATOM    419  C   VAL A  50      -2.455   1.731 -11.194  1.00 41.89           C  
ATOM    420  O   VAL A  50      -3.112   1.252 -12.116  1.00 41.89           O  
ATOM    421  CB  VAL A  50      -1.083   3.556 -12.318  1.00 41.89           C  
ATOM    422  CG1 VAL A  50      -1.778   4.701 -11.577  1.00 41.89           C  
ATOM    423  CG2 VAL A  50       0.332   4.023 -12.690  1.00 41.89           C  
ATOM    424  H   VAL A  50      -0.136   1.346 -13.135  1.00 41.89           H  
ATOM    425  HA  VAL A  50      -0.552   2.501 -10.511  1.00 41.89           H  
ATOM    426  HB  VAL A  50      -1.628   3.352 -13.240  1.00 41.89           H  
ATOM    427 HG11 VAL A  50      -1.258   4.918 -10.644  1.00 41.89           H  
ATOM    428 HG12 VAL A  50      -2.817   4.447 -11.367  1.00 41.89           H  
ATOM    429 HG13 VAL A  50      -1.768   5.599 -12.195  1.00 41.89           H  
ATOM    430 HG21 VAL A  50       0.842   3.284 -13.308  1.00 41.89           H  
ATOM    431 HG22 VAL A  50       0.275   4.951 -13.258  1.00 41.89           H  
ATOM    432 HG23 VAL A  50       0.913   4.211 -11.787  1.00 41.89           H  
ATOM    433  N   GLY A  51      -2.871   1.667  -9.928  1.00 40.66           N  
ATOM    434  CA  GLY A  51      -4.168   1.098  -9.531  1.00 40.66           C  
ATOM    435  C   GLY A  51      -4.138  -0.255  -8.809  1.00 40.66           C  
ATOM    436  O   GLY A  51      -5.210  -0.778  -8.492  1.00 40.66           O  
ATOM    437  H   GLY A  51      -2.286   2.084  -9.218  1.00 40.66           H  
ATOM    438  HA2 GLY A  51      -4.807   0.984 -10.407  1.00 40.66           H  
ATOM    439  HA3 GLY A  51      -4.666   1.806  -8.870  1.00 40.66           H  
ATOM    440  N   ARG A  52      -2.968  -0.840  -8.502  1.00 44.95           N  
ATOM    441  CA  ARG A  52      -2.925  -2.024  -7.625  1.00 44.95           C  
ATOM    442  C   ARG A  52      -3.233  -1.595  -6.186  1.00 44.95           C  
ATOM    443  O   ARG A  52      -2.442  -0.916  -5.546  1.00 44.95           O  
ATOM    444  CB  ARG A  52      -1.605  -2.808  -7.774  1.00 44.95           C  
ATOM    445  CG  ARG A  52      -1.892  -4.315  -7.889  1.00 44.95           C  
ATOM    446  CD  ARG A  52      -0.605  -5.131  -8.054  1.00 44.95           C  
ATOM    447  NE  ARG A  52      -0.894  -6.565  -8.284  1.00 44.95           N  
ATOM    448  CZ  ARG A  52      -0.006  -7.499  -8.588  1.00 44.95           C  
ATOM    449  NH1 ARG A  52       1.260  -7.225  -8.732  1.00 44.95           N1+
ATOM    450  NH2 ARG A  52      -0.375  -8.740  -8.750  1.00 44.95           N  
ATOM    451  H   ARG A  52      -2.105  -0.407  -8.800  1.00 44.95           H  
ATOM    452  HA  ARG A  52      -3.736  -2.680  -7.940  1.00 44.95           H  
ATOM    453  HB2 ARG A  52      -0.950  -2.616  -6.925  1.00 44.95           H  
ATOM    454  HB3 ARG A  52      -1.089  -2.486  -8.679  1.00 44.95           H  
ATOM    455  HG2 ARG A  52      -2.413  -4.649  -6.992  1.00 44.95           H  
ATOM    456  HG3 ARG A  52      -2.531  -4.487  -8.755  1.00 44.95           H  
ATOM    457  HD2 ARG A  52      -0.043  -4.729  -8.897  1.00 44.95           H  
ATOM    458  HD3 ARG A  52      -0.004  -5.018  -7.152  1.00 44.95           H  
ATOM    459  HE  ARG A  52      -1.828  -6.880  -8.065  1.00 44.95           H  
ATOM    460 HH11 ARG A  52       1.587  -6.312  -8.451  1.00 44.95           H  
ATOM    461 HH12 ARG A  52       1.937  -7.964  -8.855  1.00 44.95           H  
ATOM    462 HH21 ARG A  52      -1.307  -9.032  -8.492  1.00 44.95           H  
ATOM    463 HH22 ARG A  52       0.328  -9.453  -8.879  1.00 44.95           H  
ATOM    464  N   LYS A  53      -4.434  -1.950  -5.725  1.00 54.80           N  
ATOM    465  CA  LYS A  53      -4.923  -1.665  -4.375  1.00 54.80           C  
ATOM    466  C   LYS A  53      -4.203  -2.583  -3.390  1.00 54.80           C  
ATOM    467  O   LYS A  53      -4.457  -3.784  -3.408  1.00 54.80           O  
ATOM    468  CB  LYS A  53      -6.446  -1.874  -4.321  1.00 54.80           C  
ATOM    469  CG  LYS A  53      -7.232  -0.814  -5.114  1.00 54.80           C  
ATOM    470  CD  LYS A  53      -8.740  -1.115  -5.163  1.00 54.80           C  
ATOM    471  CE  LYS A  53      -9.462  -0.082  -6.038  1.00 54.80           C  
ATOM    472  NZ  LYS A  53     -10.910  -0.383  -6.204  1.00 54.80           N1+
ATOM    473  H   LYS A  53      -5.041  -2.450  -6.359  1.00 54.80           H  
ATOM    474  HA  LYS A  53      -4.683  -0.636  -4.109  1.00 54.80           H  
ATOM    475  HB2 LYS A  53      -6.686  -2.868  -4.701  1.00 54.80           H  
ATOM    476  HB3 LYS A  53      -6.744  -1.830  -3.274  1.00 54.80           H  
ATOM    477  HG2 LYS A  53      -7.074   0.162  -4.655  1.00 54.80           H  
ATOM    478  HG3 LYS A  53      -6.854  -0.779  -6.136  1.00 54.80           H  
ATOM    479  HD2 LYS A  53      -9.151  -1.067  -4.155  1.00 54.80           H  
ATOM    480  HD3 LYS A  53      -8.889  -2.114  -5.575  1.00 54.80           H  
ATOM    481  HE2 LYS A  53      -9.332   0.901  -5.587  1.00 54.80           H  
ATOM    482  HE3 LYS A  53      -8.974  -0.058  -7.013  1.00 54.80           H  
ATOM    483  HZ1 LYS A  53     -11.343   0.323  -6.782  1.00 54.80           H  
ATOM    484  HZ2 LYS A  53     -11.390  -0.394  -5.316  1.00 54.80           H  
ATOM    485  HZ3 LYS A  53     -11.040  -1.271  -6.668  1.00 54.80           H  
ATOM    486  N   TYR A  54      -3.334  -2.023  -2.558  1.00 60.37           N  
ATOM    487  CA  TYR A  54      -2.715  -2.755  -1.452  1.00 60.37           C  
ATOM    488  C   TYR A  54      -3.588  -2.669  -0.215  1.00 60.37           C  
ATOM    489  O   TYR A  54      -4.142  -1.612   0.069  1.00 60.37           O  
ATOM    490  CB  TYR A  54      -1.306  -2.238  -1.192  1.00 60.37           C  
ATOM    491  CG  TYR A  54      -0.387  -2.593  -2.331  1.00 60.37           C  
ATOM    492  CD1 TYR A  54       0.057  -3.921  -2.479  1.00 60.37           C  
ATOM    493  CD2 TYR A  54      -0.054  -1.618  -3.287  1.00 60.37           C  
ATOM    494  CE1 TYR A  54       0.831  -4.279  -3.598  1.00 60.37           C  
ATOM    495  CE2 TYR A  54       0.743  -1.964  -4.389  1.00 60.37           C  
ATOM    496  CZ  TYR A  54       1.180  -3.292  -4.545  1.00 60.37           C  
ATOM    497  OH  TYR A  54       1.909  -3.614  -5.640  1.00 60.37           O  
ATOM    498  H   TYR A  54      -3.112  -1.043  -2.663  1.00 60.37           H  
ATOM    499  HA  TYR A  54      -2.632  -3.808  -1.722  1.00 60.37           H  
ATOM    500  HB2 TYR A  54      -0.914  -2.675  -0.273  1.00 60.37           H  
ATOM    501  HB3 TYR A  54      -1.347  -1.155  -1.073  1.00 60.37           H  
ATOM    502  HD1 TYR A  54      -0.193  -4.662  -1.734  1.00 60.37           H  
ATOM    503  HD2 TYR A  54      -0.406  -0.604  -3.170  1.00 60.37           H  
ATOM    504  HE1 TYR A  54       1.189  -5.291  -3.716  1.00 60.37           H  
ATOM    505  HE2 TYR A  54       1.011  -1.210  -5.115  1.00 60.37           H  
ATOM    506  HH  TYR A  54       2.249  -2.818  -6.055  1.00 60.37           H  
ATOM    507  N   GLU A  55      -3.752  -3.796   0.467  1.00 61.49           N  
ATOM    508  CA  GLU A  55      -4.707  -3.976   1.552  1.00 61.49           C  
ATOM    509  C   GLU A  55      -3.986  -3.933   2.899  1.00 61.49           C  
ATOM    510  O   GLU A  55      -3.249  -4.850   3.240  1.00 61.49           O  
ATOM    511  CB  GLU A  55      -5.496  -5.281   1.306  1.00 61.49           C  
ATOM    512  CG  GLU A  55      -6.567  -5.020   0.231  1.00 61.49           C  
ATOM    513  CD  GLU A  55      -7.484  -6.207  -0.092  1.00 61.49           C  
ATOM    514  OE1 GLU A  55      -8.723  -5.974  -0.077  1.00 61.49           O  
ATOM    515  OE2 GLU A  55      -6.988  -7.260  -0.529  1.00 61.49           O1-
ATOM    516  H   GLU A  55      -3.202  -4.605   0.215  1.00 61.49           H  
ATOM    517  HA  GLU A  55      -5.423  -3.155   1.545  1.00 61.49           H  
ATOM    518  HB2 GLU A  55      -4.820  -6.069   0.975  1.00 61.49           H  
ATOM    519  HB3 GLU A  55      -5.974  -5.613   2.227  1.00 61.49           H  
ATOM    520  HG2 GLU A  55      -6.084  -4.698  -0.691  1.00 61.49           H  
ATOM    521  HG3 GLU A  55      -7.186  -4.190   0.572  1.00 61.49           H  
ATOM    522  N   PHE A  56      -4.211  -2.873   3.675  1.00 65.03           N  
ATOM    523  CA  PHE A  56      -3.793  -2.814   5.074  1.00 65.03           C  
ATOM    524  C   PHE A  56      -4.934  -3.349   5.948  1.00 65.03           C  
ATOM    525  O   PHE A  56      -6.056  -2.839   5.823  1.00 65.03           O  
ATOM    526  CB  PHE A  56      -3.404  -1.381   5.445  1.00 65.03           C  
ATOM    527  CG  PHE A  56      -2.698  -1.278   6.777  1.00 65.03           C  
ATOM    528  CD1 PHE A  56      -3.410  -0.991   7.959  1.00 65.03           C  
ATOM    529  CD2 PHE A  56      -1.313  -1.490   6.831  1.00 65.03           C  
ATOM    530  CE1 PHE A  56      -2.732  -0.900   9.188  1.00 65.03           C  
ATOM    531  CE2 PHE A  56      -0.645  -1.400   8.059  1.00 65.03           C  
ATOM    532  CZ  PHE A  56      -1.344  -1.102   9.239  1.00 65.03           C  
ATOM    533  H   PHE A  56      -4.786  -2.125   3.314  1.00 65.03           H  
ATOM    534  HA  PHE A  56      -2.906  -3.435   5.194  1.00 65.03           H  
ATOM    535  HB2 PHE A  56      -2.741  -0.986   4.675  1.00 65.03           H  
ATOM    536  HB3 PHE A  56      -4.294  -0.753   5.466  1.00 65.03           H  
ATOM    537  HD1 PHE A  56      -4.481  -0.858   7.933  1.00 65.03           H  
ATOM    538  HD2 PHE A  56      -0.754  -1.727   5.938  1.00 65.03           H  
ATOM    539  HE1 PHE A  56      -3.283  -0.690  10.093  1.00 65.03           H  
ATOM    540  HE2 PHE A  56       0.421  -1.569   8.092  1.00 65.03           H  
ATOM    541  HZ  PHE A  56      -0.816  -1.041  10.179  1.00 65.03           H  
ATOM    542  N   PRO A  57      -4.714  -4.367   6.801  1.00 61.82           N  
ATOM    543  CA  PRO A  57      -5.781  -4.946   7.608  1.00 61.82           C  
ATOM    544  C   PRO A  57      -6.428  -3.858   8.468  1.00 61.82           C  
ATOM    545  O   PRO A  57      -5.750  -3.106   9.166  1.00 61.82           O  
ATOM    546  CB  PRO A  57      -5.135  -6.065   8.433  1.00 61.82           C  
ATOM    547  CG  PRO A  57      -3.653  -5.689   8.465  1.00 61.82           C  
ATOM    548  CD  PRO A  57      -3.435  -4.973   7.134  1.00 61.82           C  
ATOM    549  HA  PRO A  57      -6.537  -5.380   6.955  1.00 61.82           H  
ATOM    550  HB2 PRO A  57      -5.254  -7.013   7.909  1.00 61.82           H  
ATOM    551  HB3 PRO A  57      -5.556  -6.132   9.436  1.00 61.82           H  
ATOM    552  HG2 PRO A  57      -3.013  -6.566   8.560  1.00 61.82           H  
ATOM    553  HG3 PRO A  57      -3.472  -4.992   9.283  1.00 61.82           H  
ATOM    554  HD2 PRO A  57      -3.161  -5.693   6.364  1.00 61.82           H  
ATOM    555  HD3 PRO A  57      -2.651  -4.224   7.246  1.00 61.82           H  
ATOM    556  N   GLY A  58      -7.755  -3.748   8.384  1.00 56.93           N  
ATOM    557  CA  GLY A  58      -8.497  -2.910   9.315  1.00 56.93           C  
ATOM    558  C   GLY A  58      -8.384  -3.475  10.732  1.00 56.93           C  
ATOM    559  O   GLY A  58      -8.190  -4.678  10.903  1.00 56.93           O  
ATOM    560  H   GLY A  58      -8.270  -4.426   7.841  1.00 56.93           H  
ATOM    561  HA2 GLY A  58      -9.546  -2.870   9.022  1.00 56.93           H  
ATOM    562  HA3 GLY A  58      -8.078  -1.904   9.303  1.00 56.93           H  
ATOM    563  N   GLU A  59      -8.496  -2.627  11.757  1.00 56.52           N  
ATOM    564  CA  GLU A  59      -8.497  -3.099  13.146  1.00 56.52           C  
ATOM    565  C   GLU A  59      -9.686  -4.029  13.404  1.00 56.52           C  
ATOM    566  O   GLU A  59     -10.809  -3.575  13.566  1.00 56.52           O  
ATOM    567  CB  GLU A  59      -8.528  -1.930  14.149  1.00 56.52           C  
ATOM    568  CG  GLU A  59      -7.127  -1.550  14.628  1.00 56.52           C  
ATOM    569  CD  GLU A  59      -7.210  -0.764  15.943  1.00 56.52           C  
ATOM    570  OE1 GLU A  59      -7.286  -1.440  16.992  1.00 56.52           O  
ATOM    571  OE2 GLU A  59      -7.199   0.485  15.887  1.00 56.52           O1-
ATOM    572  H   GLU A  59      -8.622  -1.638  11.596  1.00 56.52           H  
ATOM    573  HA  GLU A  59      -7.590  -3.678  13.321  1.00 56.52           H  
ATOM    574  HB2 GLU A  59      -9.028  -1.064  13.717  1.00 56.52           H  
ATOM    575  HB3 GLU A  59      -9.093  -2.243  15.026  1.00 56.52           H  
ATOM    576  HG2 GLU A  59      -6.631  -0.979  13.842  1.00 56.52           H  
ATOM    577  HG3 GLU A  59      -6.542  -2.454  14.797  1.00 56.52           H  
ATOM    578  N   GLY A  60      -9.439  -5.339  13.465  1.00 48.39           N  
ATOM    579  CA  GLY A  60     -10.428  -6.357  13.820  1.00 48.39           C  
ATOM    580  C   GLY A  60     -10.900  -7.207  12.637  1.00 48.39           C  
ATOM    581  O   GLY A  60     -11.011  -6.743  11.507  1.00 48.39           O  
ATOM    582  H   GLY A  60      -8.521  -5.636  13.166  1.00 48.39           H  
ATOM    583  HA2 GLY A  60      -9.980  -7.011  14.568  1.00 48.39           H  
ATOM    584  HA3 GLY A  60     -11.299  -5.887  14.276  1.00 48.39           H  
ATOM    585  N   LYS A  61     -11.242  -8.477  12.911  1.00 52.27           N  
ATOM    586  CA  LYS A  61     -11.588  -9.516  11.909  1.00 52.27           C  
ATOM    587  C   LYS A  61     -12.719  -9.151  10.927  1.00 52.27           C  
ATOM    588  O   LYS A  61     -12.912  -9.865   9.951  1.00 52.27           O  
ATOM    589  CB  LYS A  61     -11.950 -10.835  12.627  1.00 52.27           C  
ATOM    590  CG  LYS A  61     -10.737 -11.596  13.188  1.00 52.27           C  
ATOM    591  CD  LYS A  61     -11.170 -12.944  13.795  1.00 52.27           C  
ATOM    592  CE  LYS A  61      -9.949 -13.745  14.274  1.00 52.27           C  
ATOM    593  NZ  LYS A  61     -10.330 -15.056  14.865  1.00 52.27           N1+
ATOM    594  H   LYS A  61     -11.133  -8.771  13.871  1.00 52.27           H  
ATOM    595  HA  LYS A  61     -10.718  -9.685  11.273  1.00 52.27           H  
ATOM    596  HB2 LYS A  61     -12.441 -11.496  11.912  1.00 52.27           H  
ATOM    597  HB3 LYS A  61     -12.659 -10.630  13.429  1.00 52.27           H  
ATOM    598  HG2 LYS A  61     -10.029 -11.780  12.380  1.00 52.27           H  
ATOM    599  HG3 LYS A  61     -10.250 -10.993  13.954  1.00 52.27           H  
ATOM    600  HD2 LYS A  61     -11.839 -12.758  14.635  1.00 52.27           H  
ATOM    601  HD3 LYS A  61     -11.701 -13.520  13.038  1.00 52.27           H  
ATOM    602  HE2 LYS A  61      -9.409 -13.149  15.010  1.00 52.27           H  
ATOM    603  HE3 LYS A  61      -9.283 -13.900  13.425  1.00 52.27           H  
ATOM    604  HZ1 LYS A  61      -9.507 -15.557  15.168  1.00 52.27           H  
ATOM    605  HZ2 LYS A  61     -10.807 -15.633  14.186  1.00 52.27           H  
ATOM    606  HZ3 LYS A  61     -10.930 -14.933  15.668  1.00 52.27           H  
ATOM    607  N   ARG A  62     -13.489  -8.089  11.193  1.00 53.93           N  
ATOM    608  CA  ARG A  62     -14.608  -7.621  10.353  1.00 53.93           C  
ATOM    609  C   ARG A  62     -14.338  -6.304   9.634  1.00 53.93           C  
ATOM    610  O   ARG A  62     -15.144  -5.904   8.797  1.00 53.93           O  
ATOM    611  CB  ARG A  62     -15.886  -7.508  11.195  1.00 53.93           C  
ATOM    612  CG  ARG A  62     -16.390  -8.878  11.658  1.00 53.93           C  
ATOM    613  CD  ARG A  62     -17.757  -8.715  12.327  1.00 53.93           C  
ATOM    614  NE  ARG A  62     -18.296 -10.009  12.779  1.00 53.93           N  
ATOM    615  CZ  ARG A  62     -19.421 -10.187  13.450  1.00 53.93           C  
ATOM    616  NH1 ARG A  62     -20.197  -9.191  13.777  1.00 53.93           N1+
ATOM    617  NH2 ARG A  62     -19.795 -11.382  13.810  1.00 53.93           N  
ATOM    618  H   ARG A  62     -13.206  -7.517  11.976  1.00 53.93           H  
ATOM    619  HA  ARG A  62     -14.786  -8.338   9.551  1.00 53.93           H  
ATOM    620  HB2 ARG A  62     -16.665  -7.047  10.587  1.00 53.93           H  
ATOM    621  HB3 ARG A  62     -15.704  -6.867  12.058  1.00 53.93           H  
ATOM    622  HG2 ARG A  62     -15.685  -9.313  12.367  1.00 53.93           H  
ATOM    623  HG3 ARG A  62     -16.488  -9.539  10.797  1.00 53.93           H  
ATOM    624  HD2 ARG A  62     -18.446  -8.267  11.611  1.00 53.93           H  
ATOM    625  HD3 ARG A  62     -17.651  -8.044  13.179  1.00 53.93           H  
ATOM    626  HE  ARG A  62     -17.769 -10.837  12.539  1.00 53.93           H  
ATOM    627 HH11 ARG A  62     -19.941  -8.254  13.501  1.00 53.93           H  
ATOM    628 HH12 ARG A  62     -21.051  -9.345  14.294  1.00 53.93           H  
ATOM    629 HH21 ARG A  62     -19.252 -12.194  13.552  1.00 53.93           H  
ATOM    630 HH22 ARG A  62     -20.658 -11.508  14.318  1.00 53.93           H  
ATOM    631  N   TYR A  63     -13.240  -5.622   9.942  1.00 59.06           N  
ATOM    632  CA  TYR A  63     -12.937  -4.363   9.286  1.00 59.06           C  
ATOM    633  C   TYR A  63     -12.286  -4.659   7.952  1.00 59.06           C  
ATOM    634  O   TYR A  63     -11.196  -5.222   7.867  1.00 59.06           O  
ATOM    635  CB  TYR A  63     -12.113  -3.448  10.183  1.00 59.06           C  
ATOM    636  CG  TYR A  63     -12.970  -2.830  11.265  1.00 59.06           C  
ATOM    637  CD1 TYR A  63     -13.459  -1.517  11.126  1.00 59.06           C  
ATOM    638  CD2 TYR A  63     -13.294  -3.581  12.408  1.00 59.06           C  
ATOM    639  CE1 TYR A  63     -14.219  -0.938  12.162  1.00 59.06           C  
ATOM    640  CE2 TYR A  63     -14.022  -2.997  13.457  1.00 59.06           C  
ATOM    641  CZ  TYR A  63     -14.478  -1.672  13.340  1.00 59.06           C  
ATOM    642  OH  TYR A  63     -15.172  -1.117  14.365  1.00 59.06           O  
ATOM    643  H   TYR A  63     -12.533  -6.027  10.538  1.00 59.06           H  
ATOM    644  HA  TYR A  63     -13.870  -3.834   9.092  1.00 59.06           H  
ATOM    645  HB2 TYR A  63     -11.289  -4.004  10.631  1.00 59.06           H  
ATOM    646  HB3 TYR A  63     -11.694  -2.646   9.576  1.00 59.06           H  
ATOM    647  HD1 TYR A  63     -13.220  -0.936  10.248  1.00 59.06           H  
ATOM    648  HD2 TYR A  63     -12.894  -4.577  12.527  1.00 59.06           H  
ATOM    649  HE1 TYR A  63     -14.569   0.080  12.075  1.00 59.06           H  
ATOM    650  HE2 TYR A  63     -14.203  -3.537  14.375  1.00 59.06           H  
ATOM    651  HH  TYR A  63     -15.354  -0.184  14.226  1.00 59.06           H  
ATOM    652  N   ALA A  64     -12.987  -4.281   6.886  1.00 63.20           N  
ATOM    653  CA  ALA A  64     -12.457  -4.446   5.552  1.00 63.20           C  
ATOM    654  C   ALA A  64     -11.103  -3.701   5.454  1.00 63.20           C  
ATOM    655  O   ALA A  64     -10.954  -2.640   6.070  1.00 63.20           O  
ATOM    656  CB  ALA A  64     -13.548  -4.023   4.557  1.00 63.20           C  
ATOM    657  H   ALA A  64     -13.932  -3.947   7.017  1.00 63.20           H  
ATOM    658  HA  ALA A  64     -12.269  -5.510   5.411  1.00 63.20           H  
ATOM    659  HB1 ALA A  64     -14.360  -4.749   4.604  1.00 63.20           H  
ATOM    660  HB2 ALA A  64     -13.160  -4.027   3.539  1.00 63.20           H  
ATOM    661  HB3 ALA A  64     -13.968  -3.051   4.818  1.00 63.20           H  
ATOM    662  N   PRO A  65     -10.151  -4.188   4.654  1.00 71.63           N  
ATOM    663  CA  PRO A  65      -8.822  -3.600   4.570  1.00 71.63           C  
ATOM    664  C   PRO A  65      -8.826  -2.207   3.927  1.00 71.63           C  
ATOM    665  O   PRO A  65      -9.598  -1.927   2.997  1.00 71.63           O  
ATOM    666  CB  PRO A  65      -7.991  -4.595   3.766  1.00 71.63           C  
ATOM    667  CG  PRO A  65      -9.033  -5.327   2.923  1.00 71.63           C  
ATOM    668  CD  PRO A  65     -10.246  -5.383   3.837  1.00 71.63           C  
ATOM    669  HA  PRO A  65      -8.406  -3.520   5.574  1.00 71.63           H  
ATOM    670  HB2 PRO A  65      -7.501  -5.298   4.441  1.00 71.63           H  
ATOM    671  HB3 PRO A  65      -7.255  -4.075   3.152  1.00 71.63           H  
ATOM    672  HG2 PRO A  65      -8.698  -6.323   2.633  1.00 71.63           H  
ATOM    673  HG3 PRO A  65      -9.276  -4.720   2.051  1.00 71.63           H  
ATOM    674  HD2 PRO A  65     -10.186  -6.266   4.473  1.00 71.63           H  
ATOM    675  HD3 PRO A  65     -11.160  -5.402   3.243  1.00 71.63           H  
ATOM    676  N   TYR A  66      -7.959  -1.325   4.414  1.00 73.49           N  
ATOM    677  CA  TYR A  66      -7.699  -0.030   3.792  1.00 73.49           C  
ATOM    678  C   TYR A  66      -6.940  -0.233   2.496  1.00 73.49           C  
ATOM    679  O   TYR A  66      -6.034  -1.057   2.432  1.00 73.49           O  
ATOM    680  CB  TYR A  66      -6.908   0.884   4.724  1.00 73.49           C  
ATOM    681  CG  TYR A  66      -7.674   1.239   5.965  1.00 73.49           C  
ATOM    682  CD1 TYR A  66      -8.643   2.258   5.910  1.00 73.49           C  
ATOM    683  CD2 TYR A  66      -7.459   0.508   7.148  1.00 73.49           C  
ATOM    684  CE1 TYR A  66      -9.461   2.496   7.027  1.00 73.49           C  
ATOM    685  CE2 TYR A  66      -8.256   0.766   8.274  1.00 73.49           C  
ATOM    686  CZ  TYR A  66      -9.288   1.720   8.191  1.00 73.49           C  
ATOM    687  OH  TYR A  66     -10.170   1.839   9.209  1.00 73.49           O  
ATOM    688  H   TYR A  66      -7.320  -1.640   5.130  1.00 73.49           H  
ATOM    689  HA  TYR A  66      -8.650   0.452   3.569  1.00 73.49           H  
ATOM    690  HB2 TYR A  66      -6.670   1.808   4.197  1.00 73.49           H  
ATOM    691  HB3 TYR A  66      -5.965   0.411   4.997  1.00 73.49           H  
ATOM    692  HD1 TYR A  66      -8.770   2.846   5.013  1.00 73.49           H  
ATOM    693  HD2 TYR A  66      -6.700  -0.259   7.189  1.00 73.49           H  
ATOM    694  HE1 TYR A  66     -10.224   3.260   7.004  1.00 73.49           H  
ATOM    695  HE2 TYR A  66      -8.096   0.219   9.191  1.00 73.49           H  
ATOM    696  HH  TYR A  66      -9.882   1.364   9.992  1.00 73.49           H  
ATOM    697  N   LYS A  67      -7.321   0.516   1.463  1.00 76.92           N  
ATOM    698  CA  LYS A  67      -6.700   0.419   0.146  1.00 76.92           C  
ATOM    699  C   LYS A  67      -5.978   1.713  -0.165  1.00 76.92           C  
ATOM    700  O   LYS A  67      -6.485   2.779   0.169  1.00 76.92           O  
ATOM    701  CB  LYS A  67      -7.705  -0.042  -0.922  1.00 76.92           C  
ATOM    702  CG  LYS A  67      -8.288  -1.410  -0.538  1.00 76.92           C  
ATOM    703  CD  LYS A  67      -9.235  -2.035  -1.570  1.00 76.92           C  
ATOM    704  CE  LYS A  67      -9.893  -3.238  -0.884  1.00 76.92           C  
ATOM    705  NZ  LYS A  67     -10.132  -4.403  -1.766  1.00 76.92           N1+
ATOM    706  H   LYS A  67      -8.004   1.245   1.610  1.00 76.92           H  
ATOM    707  HA  LYS A  67      -5.927  -0.348   0.192  1.00 76.92           H  
ATOM    708  HB2 LYS A  67      -8.518   0.679  -1.006  1.00 76.92           H  
ATOM    709  HB3 LYS A  67      -7.191  -0.112  -1.881  1.00 76.92           H  
ATOM    710  HG2 LYS A  67      -8.842  -1.301   0.394  1.00 76.92           H  
ATOM    711  HG3 LYS A  67      -7.463  -2.101  -0.366  1.00 76.92           H  
ATOM    712  HD2 LYS A  67      -9.995  -1.318  -1.881  1.00 76.92           H  
ATOM    713  HD3 LYS A  67      -8.650  -2.383  -2.422  1.00 76.92           H  
ATOM    714  HE2 LYS A  67     -10.806  -2.929  -0.376  1.00 76.92           H  
ATOM    715  HE3 LYS A  67      -9.210  -3.575  -0.105  1.00 76.92           H  
ATOM    716  HZ1 LYS A  67     -11.061  -4.452  -2.157  1.00 76.92           H  
ATOM    717  HZ2 LYS A  67      -9.978  -5.215  -1.185  1.00 76.92           H  
ATOM    718  HZ3 LYS A  67      -9.398  -4.516  -2.451  1.00 76.92           H  
ATOM    719  N   PHE A  68      -4.826   1.629  -0.812  1.00 78.04           N  
ATOM    720  CA  PHE A  68      -4.122   2.794  -1.340  1.00 78.04           C  
ATOM    721  C   PHE A  68      -3.594   2.523  -2.746  1.00 78.04           C  
ATOM    722  O   PHE A  68      -3.459   1.367  -3.158  1.00 78.04           O  
ATOM    723  CB  PHE A  68      -3.027   3.249  -0.368  1.00 78.04           C  
ATOM    724  CG  PHE A  68      -1.908   2.255  -0.132  1.00 78.04           C  
ATOM    725  CD1 PHE A  68      -1.997   1.313   0.911  1.00 78.04           C  
ATOM    726  CD2 PHE A  68      -0.763   2.287  -0.950  1.00 78.04           C  
ATOM    727  CE1 PHE A  68      -0.934   0.425   1.151  1.00 78.04           C  
ATOM    728  CE2 PHE A  68       0.288   1.382  -0.723  1.00 78.04           C  
ATOM    729  CZ  PHE A  68       0.212   0.465   0.338  1.00 78.04           C  
ATOM    730  H   PHE A  68      -4.408   0.721  -0.957  1.00 78.04           H  
ATOM    731  HA  PHE A  68      -4.827   3.620  -1.432  1.00 78.04           H  
ATOM    732  HB2 PHE A  68      -3.494   3.489   0.587  1.00 78.04           H  
ATOM    733  HB3 PHE A  68      -2.591   4.172  -0.747  1.00 78.04           H  
ATOM    734  HD1 PHE A  68      -2.875   1.272   1.539  1.00 78.04           H  
ATOM    735  HD2 PHE A  68      -0.685   3.006  -1.752  1.00 78.04           H  
ATOM    736  HE1 PHE A  68      -0.991  -0.289   1.959  1.00 78.04           H  
ATOM    737  HE2 PHE A  68       1.167   1.399  -1.349  1.00 78.04           H  
ATOM    738  HZ  PHE A  68       1.029  -0.218   0.521  1.00 78.04           H  
ATOM    739  N   VAL A  69      -3.342   3.599  -3.488  1.00 75.99           N  
ATOM    740  CA  VAL A  69      -2.690   3.572  -4.801  1.00 75.99           C  
ATOM    741  C   VAL A  69      -1.518   4.537  -4.763  1.00 75.99           C  
ATOM    742  O   VAL A  69      -1.659   5.627  -4.215  1.00 75.99           O  
ATOM    743  CB  VAL A  69      -3.633   3.971  -5.956  1.00 75.99           C  
ATOM    744  CG1 VAL A  69      -3.037   3.511  -7.288  1.00 75.99           C  
ATOM    745  CG2 VAL A  69      -5.035   3.364  -5.846  1.00 75.99           C  
ATOM    746  H   VAL A  69      -3.479   4.508  -3.069  1.00 75.99           H  
ATOM    747  HA  VAL A  69      -2.308   2.569  -4.988  1.00 75.99           H  
ATOM    748  HB  VAL A  69      -3.745   5.055  -5.983  1.00 75.99           H  
ATOM    749 HG11 VAL A  69      -3.700   3.793  -8.105  1.00 75.99           H  
ATOM    750 HG12 VAL A  69      -2.887   2.432  -7.265  1.00 75.99           H  
ATOM    751 HG13 VAL A  69      -2.084   4.009  -7.463  1.00 75.99           H  
ATOM    752 HG21 VAL A  69      -5.598   3.974  -5.140  1.00 75.99           H  
ATOM    753 HG22 VAL A  69      -5.553   3.422  -6.803  1.00 75.99           H  
ATOM    754 HG23 VAL A  69      -4.978   2.326  -5.516  1.00 75.99           H  
ATOM    755  N   CYS A  70      -0.393   4.148  -5.355  1.00 74.96           N  
ATOM    756  CA  CYS A  70       0.757   5.025  -5.539  1.00 74.96           C  
ATOM    757  C   CYS A  70       0.963   5.342  -7.021  1.00 74.96           C  
ATOM    758  O   CYS A  70       0.696   4.489  -7.878  1.00 74.96           O  
ATOM    759  CB  CYS A  70       1.996   4.410  -4.891  1.00 74.96           C  
ATOM    760  SG  CYS A  70       1.768   3.863  -3.178  1.00 74.96           S  
ATOM    761  H   CYS A  70      -0.353   3.247  -5.808  1.00 74.96           H  
ATOM    762  HA  CYS A  70       0.562   5.971  -5.034  1.00 74.96           H  
ATOM    763  HB2 CYS A  70       2.815   5.129  -4.931  1.00 74.96           H  
ATOM    764  HB3 CYS A  70       2.288   3.543  -5.484  1.00 74.96           H  
ATOM    765  N   ASP A  71       1.414   6.561  -7.299  1.00 74.76           N  
ATOM    766  CA  ASP A  71       1.819   7.006  -8.631  1.00 74.76           C  
ATOM    767  C   ASP A  71       3.283   6.635  -8.951  1.00 74.76           C  
ATOM    768  O   ASP A  71       3.968   5.950  -8.182  1.00 74.76           O  
ATOM    769  CB  ASP A  71       1.489   8.505  -8.806  1.00 74.76           C  
ATOM    770  CG  ASP A  71       2.340   9.479  -7.980  1.00 74.76           C  
ATOM    771  OD1 ASP A  71       3.372   9.049  -7.418  1.00 74.76           O  
ATOM    772  OD2 ASP A  71       1.951  10.664  -7.898  1.00 74.76           O1-
ATOM    773  H   ASP A  71       1.597   7.202  -6.540  1.00 74.76           H  
ATOM    774  HA  ASP A  71       1.213   6.478  -9.367  1.00 74.76           H  
ATOM    775  HB2 ASP A  71       0.440   8.656  -8.553  1.00 74.76           H  
ATOM    776  HB3 ASP A  71       1.602   8.765  -9.859  1.00 74.76           H  
ATOM    777  N   ASP A  72       3.746   7.061 -10.124  1.00 71.23           N  
ATOM    778  CA  ASP A  72       5.121   6.915 -10.612  1.00 71.23           C  
ATOM    779  C   ASP A  72       6.130   7.840  -9.906  1.00 71.23           C  
ATOM    780  O   ASP A  72       7.325   7.751 -10.159  1.00 71.23           O  
ATOM    781  CB  ASP A  72       5.125   7.159 -12.130  1.00 71.23           C  
ATOM    782  CG  ASP A  72       4.690   8.585 -12.496  1.00 71.23           C  
ATOM    783  OD1 ASP A  72       3.525   8.919 -12.174  1.00 71.23           O  
ATOM    784  OD2 ASP A  72       5.498   9.309 -13.117  1.00 71.23           O1-
ATOM    785  H   ASP A  72       3.178   7.689 -10.673  1.00 71.23           H  
ATOM    786  HA  ASP A  72       5.453   5.893 -10.429  1.00 71.23           H  
ATOM    787  HB2 ASP A  72       4.447   6.449 -12.605  1.00 71.23           H  
ATOM    788  HB3 ASP A  72       6.125   6.967 -12.520  1.00 71.23           H  
ATOM    789  N   GLN A  73       5.678   8.707  -8.997  1.00 75.22           N  
ATOM    790  CA  GLN A  73       6.521   9.541  -8.137  1.00 75.22           C  
ATOM    791  C   GLN A  73       6.574   9.026  -6.691  1.00 75.22           C  
ATOM    792  O   GLN A  73       7.007   9.753  -5.795  1.00 75.22           O  
ATOM    793  CB  GLN A  73       6.050  11.003  -8.179  1.00 75.22           C  
ATOM    794  CG  GLN A  73       6.025  11.590  -9.594  1.00 75.22           C  
ATOM    795  CD  GLN A  73       5.958  13.114  -9.570  1.00 75.22           C  
ATOM    796  NE2 GLN A  73       6.685  13.758 -10.459  1.00 75.22           N  
ATOM    797  OE1 GLN A  73       5.311  13.766  -8.748  1.00 75.22           O  
ATOM    798  H   GLN A  73       4.686   8.732  -8.807  1.00 75.22           H  
ATOM    799  HA  GLN A  73       7.545   9.511  -8.510  1.00 75.22           H  
ATOM    800  HB2 GLN A  73       5.057  11.088  -7.738  1.00 75.22           H  
ATOM    801  HB3 GLN A  73       6.739  11.599  -7.580  1.00 75.22           H  
ATOM    802  HG2 GLN A  73       5.166  11.204 -10.144  1.00 75.22           H  
ATOM    803  HG3 GLN A  73       6.929  11.280 -10.118  1.00 75.22           H  
ATOM    804 HE21 GLN A  73       6.607  14.765 -10.489  1.00 75.22           H  
ATOM    805 HE22 GLN A  73       7.156  13.224 -11.175  1.00 75.22           H  
ATOM    806  N   CYS A  74       6.120   7.794  -6.440  1.00 74.68           N  
ATOM    807  CA  CYS A  74       5.941   7.231  -5.101  1.00 74.68           C  
ATOM    808  C   CYS A  74       4.952   8.006  -4.211  1.00 74.68           C  
ATOM    809  O   CYS A  74       4.934   7.793  -3.000  1.00 74.68           O  
ATOM    810  CB  CYS A  74       7.296   7.034  -4.388  1.00 74.68           C  
ATOM    811  SG  CYS A  74       8.577   6.091  -5.247  1.00 74.68           S  
ATOM    812  H   CYS A  74       5.745   7.276  -7.222  1.00 74.68           H  
ATOM    813  HA  CYS A  74       5.498   6.245  -5.240  1.00 74.68           H  
ATOM    814  HB2 CYS A  74       7.708   8.014  -4.146  1.00 74.68           H  
ATOM    815  HB3 CYS A  74       7.108   6.530  -3.440  1.00 74.68           H  
ATOM    816  N   LYS A  75       4.097   8.884  -4.743  1.00 79.24           N  
ATOM    817  CA  LYS A  75       3.051   9.520  -3.932  1.00 79.24           C  
ATOM    818  C   LYS A  75       1.867   8.578  -3.822  1.00 79.24           C  
ATOM    819  O   LYS A  75       1.288   8.159  -4.822  1.00 79.24           O  
ATOM    820  CB  LYS A  75       2.623  10.864  -4.510  1.00 79.24           C  
ATOM    821  CG  LYS A  75       3.747  11.902  -4.467  1.00 79.24           C  
ATOM    822  CD  LYS A  75       3.300  13.134  -5.251  1.00 79.24           C  
ATOM    823  CE  LYS A  75       4.376  14.217  -5.175  1.00 79.24           C  
ATOM    824  NZ  LYS A  75       4.266  15.122  -6.341  1.00 79.24           N1+
ATOM    825  H   LYS A  75       4.066   9.003  -5.745  1.00 79.24           H  
ATOM    826  HA  LYS A  75       3.439   9.700  -2.929  1.00 79.24           H  
ATOM    827  HB2 LYS A  75       2.290  10.715  -5.537  1.00 79.24           H  
ATOM    828  HB3 LYS A  75       1.776  11.243  -3.938  1.00 79.24           H  
ATOM    829  HG2 LYS A  75       4.649  11.500  -4.927  1.00 79.24           H  
ATOM    830  HG3 LYS A  75       3.957  12.171  -3.431  1.00 79.24           H  
ATOM    831  HD2 LYS A  75       2.358  13.516  -4.857  1.00 79.24           H  
ATOM    832  HD3 LYS A  75       3.153  12.829  -6.287  1.00 79.24           H  
ATOM    833  HE2 LYS A  75       5.352  13.731  -5.190  1.00 79.24           H  
ATOM    834  HE3 LYS A  75       4.274  14.759  -4.235  1.00 79.24           H  
ATOM    835  HZ1 LYS A  75       3.329  15.485  -6.438  1.00 79.24           H  
ATOM    836  HZ2 LYS A  75       4.938  15.874  -6.291  1.00 79.24           H  
ATOM    837  HZ3 LYS A  75       4.476  14.598  -7.178  1.00 79.24           H  
ATOM    838  N   CYS A  76       1.500   8.254  -2.589  1.00 77.09           N  
ATOM    839  CA  CYS A  76       0.435   7.310  -2.291  1.00 77.09           C  
ATOM    840  C   CYS A  76      -0.792   8.020  -1.719  1.00 77.09           C  
ATOM    841  O   CYS A  76      -0.682   8.849  -0.818  1.00 77.09           O  
ATOM    842  CB  CYS A  76       0.973   6.222  -1.366  1.00 77.09           C  
ATOM    843  SG  CYS A  76       2.446   5.364  -1.975  1.00 77.09           S  
ATOM    844  H   CYS A  76       2.032   8.632  -1.818  1.00 77.09           H  
ATOM    845  HA  CYS A  76       0.131   6.818  -3.214  1.00 77.09           H  
ATOM    846  HB2 CYS A  76       0.195   5.478  -1.193  1.00 77.09           H  
ATOM    847  HB3 CYS A  76       1.229   6.688  -0.414  1.00 77.09           H  
ATOM    848  N   VAL A  77      -1.969   7.655  -2.220  1.00 78.72           N  
ATOM    849  CA  VAL A  77      -3.263   8.188  -1.781  1.00 78.72           C  
ATOM    850  C   VAL A  77      -4.211   7.053  -1.408  1.00 78.72           C  
ATOM    851  O   VAL A  77      -4.161   5.959  -1.979  1.00 78.72           O  
ATOM    852  CB  VAL A  77      -3.890   9.127  -2.831  1.00 78.72           C  
ATOM    853  CG1 VAL A  77      -3.019  10.370  -3.048  1.00 78.72           C  
ATOM    854  CG2 VAL A  77      -4.138   8.448  -4.185  1.00 78.72           C  
ATOM    855  H   VAL A  77      -1.973   6.974  -2.966  1.00 78.72           H  
ATOM    856  HA  VAL A  77      -3.110   8.779  -0.878  1.00 78.72           H  
ATOM    857  HB  VAL A  77      -4.852   9.466  -2.446  1.00 78.72           H  
ATOM    858 HG11 VAL A  77      -3.534  11.073  -3.703  1.00 78.72           H  
ATOM    859 HG12 VAL A  77      -2.823  10.859  -2.094  1.00 78.72           H  
ATOM    860 HG13 VAL A  77      -2.069  10.096  -3.507  1.00 78.72           H  
ATOM    861 HG21 VAL A  77      -4.599   9.159  -4.871  1.00 78.72           H  
ATOM    862 HG22 VAL A  77      -4.810   7.599  -4.065  1.00 78.72           H  
ATOM    863 HG23 VAL A  77      -3.197   8.106  -4.617  1.00 78.72           H  
ATOM    864  N   SER A  78      -5.095   7.304  -0.444  1.00 79.92           N  
ATOM    865  CA  SER A  78      -6.135   6.348  -0.061  1.00 79.92           C  
ATOM    866  C   SER A  78      -7.085   6.076  -1.229  1.00 79.92           C  
ATOM    867  O   SER A  78      -7.499   6.994  -1.936  1.00 79.92           O  
ATOM    868  CB  SER A  78      -6.924   6.859   1.146  1.00 79.92           C  
ATOM    869  OG  SER A  78      -7.507   8.115   0.856  1.00 79.92           O  
ATOM    870  H   SER A  78      -5.113   8.218  -0.014  1.00 79.92           H  
ATOM    871  HA  SER A  78      -5.655   5.411   0.223  1.00 79.92           H  
ATOM    872  HB2 SER A  78      -6.255   6.960   2.001  1.00 79.92           H  
ATOM    873  HB3 SER A  78      -7.706   6.142   1.395  1.00 79.92           H  
ATOM    874  HG  SER A  78      -7.767   8.129  -0.068  1.00 79.92           H  
ATOM    875  N   ALA A  79      -7.473   4.818  -1.398  1.00 77.97           N  
ATOM    876  CA  ALA A  79      -8.331   4.336  -2.467  1.00 77.97           C  
ATOM    877  C   ALA A  79      -9.628   3.754  -1.895  1.00 77.97           C  
ATOM    878  O   ALA A  79      -9.613   2.844  -1.066  1.00 77.97           O  
ATOM    879  CB  ALA A  79      -7.556   3.287  -3.271  1.00 77.97           C  
ATOM    880  H   ALA A  79      -7.145   4.137  -0.728  1.00 77.97           H  
ATOM    881  HA  ALA A  79      -8.573   5.164  -3.133  1.00 77.97           H  
ATOM    882  HB1 ALA A  79      -7.588   2.324  -2.761  1.00 77.97           H  
ATOM    883  HB2 ALA A  79      -6.511   3.592  -3.331  1.00 77.97           H  
ATOM    884  HB3 ALA A  79      -7.981   3.190  -4.270  1.00 77.97           H  
ATOM    885  N   GLY A  80     -10.774   4.219  -2.386  1.00 76.72           N  
ATOM    886  CA  GLY A  80     -12.087   3.702  -1.997  1.00 76.72           C  
ATOM    887  C   GLY A  80     -12.622   4.304  -0.701  1.00 76.72           C  
ATOM    888  O   GLY A  80     -13.652   4.964  -0.747  1.00 76.72           O  
ATOM    889  H   GLY A  80     -10.743   5.014  -3.009  1.00 76.72           H  
ATOM    890  HA2 GLY A  80     -12.803   3.923  -2.789  1.00 76.72           H  
ATOM    891  HA3 GLY A  80     -12.038   2.620  -1.876  1.00 76.72           H  
ATOM    892  N   ARG A  81     -11.937   4.111   0.432  1.00 74.45           N  
ATOM    893  CA  ARG A  81     -12.314   4.765   1.695  1.00 74.45           C  
ATOM    894  C   ARG A  81     -11.184   5.658   2.203  1.00 74.45           C  
ATOM    895  O   ARG A  81     -10.022   5.259   2.068  1.00 74.45           O  
ATOM    896  CB  ARG A  81     -12.798   3.748   2.740  1.00 74.45           C  
ATOM    897  CG  ARG A  81     -11.651   3.027   3.457  1.00 74.45           C  
ATOM    898  CD  ARG A  81     -12.191   2.001   4.445  1.00 74.45           C  
ATOM    899  NE  ARG A  81     -12.299   0.694   3.806  1.00 74.45           N  
ATOM    900  CZ  ARG A  81     -12.413  -0.440   4.438  1.00 74.45           C  
ATOM    901  NH1 ARG A  81     -12.701  -0.531   5.705  1.00 74.45           N1+
ATOM    902  NH2 ARG A  81     -12.188  -1.513   3.764  1.00 74.45           N  
ATOM    903  H   ARG A  81     -11.040   3.652   0.375  1.00 74.45           H  
ATOM    904  HA  ARG A  81     -13.163   5.418   1.489  1.00 74.45           H  
ATOM    905  HB2 ARG A  81     -13.384   4.280   3.490  1.00 74.45           H  
ATOM    906  HB3 ARG A  81     -13.451   3.021   2.258  1.00 74.45           H  
ATOM    907  HG2 ARG A  81     -10.981   2.555   2.738  1.00 74.45           H  
ATOM    908  HG3 ARG A  81     -11.078   3.753   4.033  1.00 74.45           H  
ATOM    909  HD2 ARG A  81     -13.154   2.325   4.839  1.00 74.45           H  
ATOM    910  HD3 ARG A  81     -11.486   1.932   5.274  1.00 74.45           H  
ATOM    911  HE  ARG A  81     -12.165   0.648   2.806  1.00 74.45           H  
ATOM    912 HH11 ARG A  81     -12.362  -1.351   6.188  1.00 74.45           H  
ATOM    913 HH12 ARG A  81     -12.836   0.321   6.230  1.00 74.45           H  
ATOM    914 HH21 ARG A  81     -11.451  -1.478   3.074  1.00 74.45           H  
ATOM    915 HH22 ARG A  81     -12.279  -2.374   4.284  1.00 74.45           H  
ATOM    916  N   PRO A  82     -11.502   6.815   2.802  1.00 74.42           N  
ATOM    917  CA  PRO A  82     -10.499   7.612   3.478  1.00 74.42           C  
ATOM    918  C   PRO A  82      -9.890   6.808   4.625  1.00 74.42           C  
ATOM    919  O   PRO A  82     -10.526   5.957   5.253  1.00 74.42           O  
ATOM    920  CB  PRO A  82     -11.205   8.883   3.950  1.00 74.42           C  
ATOM    921  CG  PRO A  82     -12.658   8.441   4.104  1.00 74.42           C  
ATOM    922  CD  PRO A  82     -12.827   7.381   3.017  1.00 74.42           C  
ATOM    923  HA  PRO A  82      -9.710   7.883   2.776  1.00 74.42           H  
ATOM    924  HB2 PRO A  82     -10.795   9.262   4.886  1.00 74.42           H  
ATOM    925  HB3 PRO A  82     -11.139   9.644   3.172  1.00 74.42           H  
ATOM    926  HG2 PRO A  82     -13.351   9.272   3.970  1.00 74.42           H  
ATOM    927  HG3 PRO A  82     -12.796   7.984   5.083  1.00 74.42           H  
ATOM    928  HD2 PRO A  82     -13.544   6.630   3.349  1.00 74.42           H  
ATOM    929  HD3 PRO A  82     -13.172   7.852   2.097  1.00 74.42           H  
ATOM    930  N   PHE A  83      -8.616   7.066   4.852  1.00 76.63           N  
ATOM    931  CA  PHE A  83      -7.876   6.531   5.976  1.00 76.63           C  
ATOM    932  C   PHE A  83      -8.412   7.103   7.296  1.00 76.63           C  
ATOM    933  O   PHE A  83      -8.968   8.200   7.320  1.00 76.63           O  
ATOM    934  CB  PHE A  83      -6.412   6.862   5.690  1.00 76.63           C  
ATOM    935  CG  PHE A  83      -5.662   5.867   4.827  1.00 76.63           C  
ATOM    936  CD1 PHE A  83      -6.319   4.902   4.034  1.00 76.63           C  
ATOM    937  CD2 PHE A  83      -4.260   5.890   4.858  1.00 76.63           C  
ATOM    938  CE1 PHE A  83      -5.578   3.981   3.278  1.00 76.63           C  
ATOM    939  CE2 PHE A  83      -3.535   4.901   4.182  1.00 76.63           C  
ATOM    940  CZ  PHE A  83      -4.183   3.960   3.372  1.00 76.63           C  
ATOM    941  H   PHE A  83      -8.175   7.798   4.314  1.00 76.63           H  
ATOM    942  HA  PHE A  83      -8.000   5.449   6.031  1.00 76.63           H  
ATOM    943  HB2 PHE A  83      -6.330   7.853   5.244  1.00 76.63           H  
ATOM    944  HB3 PHE A  83      -5.891   6.926   6.645  1.00 76.63           H  
ATOM    945  HD1 PHE A  83      -7.397   4.877   3.966  1.00 76.63           H  
ATOM    946  HD2 PHE A  83      -3.742   6.613   5.471  1.00 76.63           H  
ATOM    947  HE1 PHE A  83      -6.084   3.273   2.638  1.00 76.63           H  
ATOM    948  HE2 PHE A  83      -2.472   4.815   4.355  1.00 76.63           H  
ATOM    949  HZ  PHE A  83      -3.609   3.202   2.860  1.00 76.63           H  
ATOM    950  N   LEU A  84      -8.285   6.348   8.391  1.00 74.45           N  
ATOM    951  CA  LEU A  84      -8.703   6.831   9.710  1.00 74.45           C  
ATOM    952  C   LEU A  84      -7.843   8.010  10.163  1.00 74.45           C  
ATOM    953  O   LEU A  84      -6.698   8.167   9.740  1.00 74.45           O  
ATOM    954  CB  LEU A  84      -8.627   5.706  10.756  1.00 74.45           C  
ATOM    955  CG  LEU A  84      -9.692   4.617  10.597  1.00 74.45           C  
ATOM    956  CD1 LEU A  84      -9.416   3.519  11.626  1.00 74.45           C  
ATOM    957  CD2 LEU A  84     -11.117   5.127  10.822  1.00 74.45           C  
ATOM    958  H   LEU A  84      -7.777   5.476   8.334  1.00 74.45           H  
ATOM    959  HA  LEU A  84      -9.727   7.198   9.640  1.00 74.45           H  
ATOM    960  HB2 LEU A  84      -8.732   6.138  11.751  1.00 74.45           H  
ATOM    961  HB3 LEU A  84      -7.638   5.250  10.701  1.00 74.45           H  
ATOM    962  HG  LEU A  84      -9.617   4.214   9.587  1.00 74.45           H  
ATOM    963 HD11 LEU A  84     -10.201   2.763  11.601  1.00 74.45           H  
ATOM    964 HD12 LEU A  84      -8.455   3.050  11.419  1.00 74.45           H  
ATOM    965 HD13 LEU A  84      -9.406   3.948  12.628  1.00 74.45           H  
ATOM    966 HD21 LEU A  84     -11.386   5.849  10.051  1.00 74.45           H  
ATOM    967 HD22 LEU A  84     -11.199   5.593  11.804  1.00 74.45           H  
ATOM    968 HD23 LEU A  84     -11.817   4.294  10.761  1.00 74.45           H  
ATOM    969  N   THR A  85      -8.367   8.797  11.100  1.00 76.42           N  
ATOM    970  CA  THR A  85      -7.581   9.819  11.793  1.00 76.42           C  
ATOM    971  C   THR A  85      -6.297   9.205  12.360  1.00 76.42           C  
ATOM    972  O   THR A  85      -6.332   8.185  13.047  1.00 76.42           O  
ATOM    973  CB  THR A  85      -8.401  10.472  12.911  1.00 76.42           C  
ATOM    974  CG2 THR A  85      -7.692  11.680  13.519  1.00 76.42           C  
ATOM    975  OG1 THR A  85      -9.619  10.934  12.376  1.00 76.42           O  
ATOM    976  H   THR A  85      -9.331   8.679  11.377  1.00 76.42           H  
ATOM    977  HA  THR A  85      -7.317  10.591  11.070  1.00 76.42           H  
ATOM    978  HB  THR A  85      -8.609   9.741  13.693  1.00 76.42           H  
ATOM    979  HG1 THR A  85     -10.078  11.423  13.063  1.00 76.42           H  
ATOM    980 HG21 THR A  85      -8.333  12.143  14.269  1.00 76.42           H  
ATOM    981 HG22 THR A  85      -6.769  11.368  14.009  1.00 76.42           H  
ATOM    982 HG23 THR A  85      -7.464  12.411  12.744  1.00 76.42           H  
ATOM    983  N   GLY A  86      -5.155   9.816  12.037  1.00 75.45           N  
ATOM    984  CA  GLY A  86      -3.829   9.340  12.441  1.00 75.45           C  
ATOM    985  C   GLY A  86      -3.187   8.320  11.496  1.00 75.45           C  
ATOM    986  O   GLY A  86      -2.036   7.947  11.717  1.00 75.45           O  
ATOM    987  H   GLY A  86      -5.201  10.623  11.431  1.00 75.45           H  
ATOM    988  HA2 GLY A  86      -3.157  10.195  12.511  1.00 75.45           H  
ATOM    989  HA3 GLY A  86      -3.895   8.882  13.428  1.00 75.45           H  
ATOM    990  N   MET A  87      -3.880   7.885  10.439  1.00 78.60           N  
ATOM    991  CA  MET A  87      -3.249   7.129   9.362  1.00 78.60           C  
ATOM    992  C   MET A  87      -2.581   8.072   8.360  1.00 78.60           C  
ATOM    993  O   MET A  87      -3.203   9.022   7.884  1.00 78.60           O  
ATOM    994  CB  MET A  87      -4.250   6.235   8.635  1.00 78.60           C  
ATOM    995  CG  MET A  87      -4.714   5.015   9.412  1.00 78.60           C  
ATOM    996  SD  MET A  87      -5.776   3.870   8.491  1.00 78.60           S  
ATOM    997  CE  MET A  87      -4.503   2.909   7.624  1.00 78.60           C  
ATOM    998  H   MET A  87      -4.824   8.212  10.292  1.00 78.60           H  
ATOM    999  HA  MET A  87      -2.493   6.480   9.804  1.00 78.60           H  
ATOM   1000  HB2 MET A  87      -3.811   5.898   7.696  1.00 78.60           H  
ATOM   1001  HB3 MET A  87      -5.129   6.850   8.446  1.00 78.60           H  
ATOM   1002  HG2 MET A  87      -5.279   5.373  10.273  1.00 78.60           H  
ATOM   1003  HG3 MET A  87      -3.835   4.466   9.749  1.00 78.60           H  
ATOM   1004  HE1 MET A  87      -3.849   2.426   8.349  1.00 78.60           H  
ATOM   1005  HE2 MET A  87      -4.979   2.146   7.008  1.00 78.60           H  
ATOM   1006  HE3 MET A  87      -3.915   3.567   6.984  1.00 78.60           H  
ATOM   1007  N   ARG A  88      -1.338   7.776   7.979  1.00 79.17           N  
ATOM   1008  CA  ARG A  88      -0.652   8.457   6.868  1.00 79.17           C  
ATOM   1009  C   ARG A  88       0.167   7.472   6.043  1.00 79.17           C  
ATOM   1010  O   ARG A  88       0.626   6.453   6.558  1.00 79.17           O  
ATOM   1011  CB  ARG A  88       0.176   9.660   7.368  1.00 79.17           C  
ATOM   1012  CG  ARG A  88       1.333   9.264   8.295  1.00 79.17           C  
ATOM   1013  CD  ARG A  88       2.192  10.453   8.734  1.00 79.17           C  
ATOM   1014  NE  ARG A  88       3.422   9.980   9.408  1.00 79.17           N  
ATOM   1015  CZ  ARG A  88       4.662  10.165   8.984  1.00 79.17           C  
ATOM   1016  NH1 ARG A  88       4.974  11.015   8.057  1.00 79.17           N1+
ATOM   1017  NH2 ARG A  88       5.651   9.461   9.436  1.00 79.17           N  
ATOM   1018  H   ARG A  88      -0.891   6.977   8.406  1.00 79.17           H  
ATOM   1019  HA  ARG A  88      -1.415   8.855   6.199  1.00 79.17           H  
ATOM   1020  HB2 ARG A  88       0.583  10.186   6.504  1.00 79.17           H  
ATOM   1021  HB3 ARG A  88      -0.484  10.347   7.898  1.00 79.17           H  
ATOM   1022  HG2 ARG A  88       0.917   8.802   9.190  1.00 79.17           H  
ATOM   1023  HG3 ARG A  88       1.974   8.555   7.771  1.00 79.17           H  
ATOM   1024  HD2 ARG A  88       1.618  11.081   9.416  1.00 79.17           H  
ATOM   1025  HD3 ARG A  88       2.438  11.045   7.853  1.00 79.17           H  
ATOM   1026  HE  ARG A  88       3.312   9.333  10.176  1.00 79.17           H  
ATOM   1027 HH11 ARG A  88       4.281  11.611   7.627  1.00 79.17           H  
ATOM   1028 HH12 ARG A  88       5.875  10.873   7.624  1.00 79.17           H  
ATOM   1029 HH21 ARG A  88       6.453   9.475   8.821  1.00 79.17           H  
ATOM   1030 HH22 ARG A  88       5.490   8.610   9.954  1.00 79.17           H  
ATOM   1031  N   LEU A  89       0.343   7.798   4.768  1.00 79.36           N  
ATOM   1032  CA  LEU A  89       1.216   7.080   3.843  1.00 79.36           C  
ATOM   1033  C   LEU A  89       2.469   7.919   3.618  1.00 79.36           C  
ATOM   1034  O   LEU A  89       2.353   9.104   3.312  1.00 79.36           O  
ATOM   1035  CB  LEU A  89       0.491   6.846   2.503  1.00 79.36           C  
ATOM   1036  CG  LEU A  89      -0.738   5.939   2.611  1.00 79.36           C  
ATOM   1037  CD1 LEU A  89      -1.650   6.063   1.394  1.00 79.36           C  
ATOM   1038  CD2 LEU A  89      -0.318   4.477   2.770  1.00 79.36           C  
ATOM   1039  H   LEU A  89      -0.013   8.688   4.451  1.00 79.36           H  
ATOM   1040  HA  LEU A  89       1.517   6.122   4.265  1.00 79.36           H  
ATOM   1041  HB2 LEU A  89       0.184   7.814   2.105  1.00 79.36           H  
ATOM   1042  HB3 LEU A  89       1.196   6.406   1.797  1.00 79.36           H  
ATOM   1043  HG  LEU A  89      -1.313   6.268   3.477  1.00 79.36           H  
ATOM   1044 HD11 LEU A  89      -1.899   7.111   1.226  1.00 79.36           H  
ATOM   1045 HD12 LEU A  89      -1.146   5.667   0.513  1.00 79.36           H  
ATOM   1046 HD13 LEU A  89      -2.573   5.508   1.565  1.00 79.36           H  
ATOM   1047 HD21 LEU A  89       0.321   4.176   1.940  1.00 79.36           H  
ATOM   1048 HD22 LEU A  89      -1.189   3.821   2.784  1.00 79.36           H  
ATOM   1049 HD23 LEU A  89       0.235   4.364   3.702  1.00 79.36           H  
ATOM   1050  N   GLU A  90       3.642   7.305   3.708  1.00 75.97           N  
ATOM   1051  CA  GLU A  90       4.848   7.855   3.084  1.00 75.97           C  
ATOM   1052  C   GLU A  90       5.359   6.880   2.041  1.00 75.97           C  
ATOM   1053  O   GLU A  90       5.711   5.747   2.365  1.00 75.97           O  
ATOM   1054  CB  GLU A  90       5.975   8.150   4.077  1.00 75.97           C  
ATOM   1055  CG  GLU A  90       5.697   9.370   4.953  1.00 75.97           C  
ATOM   1056  CD  GLU A  90       6.949   9.754   5.750  1.00 75.97           C  
ATOM   1057  OE1 GLU A  90       7.874  10.336   5.155  1.00 75.97           O  
ATOM   1058  OE2 GLU A  90       6.946   9.529   6.986  1.00 75.97           O1-
ATOM   1059  H   GLU A  90       3.674   6.346   4.023  1.00 75.97           H  
ATOM   1060  HA  GLU A  90       4.617   8.791   2.576  1.00 75.97           H  
ATOM   1061  HB2 GLU A  90       6.181   7.267   4.682  1.00 75.97           H  
ATOM   1062  HB3 GLU A  90       6.874   8.359   3.498  1.00 75.97           H  
ATOM   1063  HG2 GLU A  90       5.400  10.207   4.321  1.00 75.97           H  
ATOM   1064  HG3 GLU A  90       4.871   9.149   5.629  1.00 75.97           H  
ATOM   1065  N   GLY A  91       5.433   7.336   0.796  1.00 72.59           N  
ATOM   1066  CA  GLY A  91       6.291   6.691  -0.179  1.00 72.59           C  
ATOM   1067  C   GLY A  91       7.710   7.212  -0.021  1.00 72.59           C  
ATOM   1068  O   GLY A  91       7.940   8.419  -0.087  1.00 72.59           O  
ATOM   1069  H   GLY A  91       5.159   8.288   0.600  1.00 72.59           H  
ATOM   1070  HA2 GLY A  91       5.958   6.912  -1.192  1.00 72.59           H  
ATOM   1071  HA3 GLY A  91       6.261   5.609  -0.052  1.00 72.59           H  
ATOM   1072  N   GLN A  92       8.658   6.310   0.187  1.00 69.03           N  
ATOM   1073  CA  GLN A  92      10.072   6.606   0.029  1.00 69.03           C  
ATOM   1074  C   GLN A  92      10.495   6.239  -1.393  1.00 69.03           C  
ATOM   1075  O   GLN A  92       9.939   5.310  -1.985  1.00 69.03           O  
ATOM   1076  CB  GLN A  92      10.906   5.933   1.122  1.00 69.03           C  
ATOM   1077  CG  GLN A  92      10.556   6.499   2.507  1.00 69.03           C  
ATOM   1078  CD  GLN A  92      11.548   6.083   3.585  1.00 69.03           C  
ATOM   1079  NE2 GLN A  92      11.512   6.721   4.734  1.00 69.03           N  
ATOM   1080  OE1 GLN A  92      12.374   5.201   3.424  1.00 69.03           O  
ATOM   1081  H   GLN A  92       8.385   5.337   0.201  1.00 69.03           H  
ATOM   1082  HA  GLN A  92      10.222   7.680   0.136  1.00 69.03           H  
ATOM   1083  HB2 GLN A  92      10.738   4.856   1.119  1.00 69.03           H  
ATOM   1084  HB3 GLN A  92      11.959   6.125   0.917  1.00 69.03           H  
ATOM   1085  HG2 GLN A  92       9.559   6.170   2.802  1.00 69.03           H  
ATOM   1086  HG3 GLN A  92      10.552   7.588   2.455  1.00 69.03           H  
ATOM   1087 HE21 GLN A  92      12.196   6.436   5.420  1.00 69.03           H  
ATOM   1088 HE22 GLN A  92      10.851   7.469   4.891  1.00 69.03           H  
ATOM   1089  N   GLY A  93      11.425   7.039  -1.930  1.00 66.57           N  
ATOM   1090  CA  GLY A  93      11.799   7.085  -3.344  1.00 66.57           C  
ATOM   1091  C   GLY A  93      12.149   5.736  -3.971  1.00 66.57           C  
ATOM   1092  O   GLY A  93      12.241   4.709  -3.304  1.00 66.57           O  
ATOM   1093  H   GLY A  93      11.822   7.746  -1.328  1.00 66.57           H  
ATOM   1094  HA2 GLY A  93      10.968   7.511  -3.906  1.00 66.57           H  
ATOM   1095  HA3 GLY A  93      12.659   7.745  -3.464  1.00 66.57           H  
ATOM   1096  N   HIS A  94      12.342   5.745  -5.289  1.00 71.63           N  
ATOM   1097  CA  HIS A  94      12.503   4.516  -6.055  1.00 71.63           C  
ATOM   1098  C   HIS A  94      13.630   3.626  -5.532  1.00 71.63           C  
ATOM   1099  O   HIS A  94      14.793   4.030  -5.491  1.00 71.63           O  
ATOM   1100  CB  HIS A  94      12.705   4.837  -7.536  1.00 71.63           C  
ATOM   1101  CG  HIS A  94      11.469   5.425  -8.149  1.00 71.63           C  
ATOM   1102  CD2 HIS A  94      10.231   4.847  -8.148  1.00 71.63           C  
ATOM   1103  ND1 HIS A  94      11.353   6.641  -8.782  1.00 71.63           N  
ATOM   1104  CE1 HIS A  94      10.076   6.771  -9.184  1.00 71.63           C  
ATOM   1105  NE2 HIS A  94       9.360   5.699  -8.813  1.00 71.63           N  
ATOM   1106  H   HIS A  94      12.222   6.609  -5.798  1.00 71.63           H  
ATOM   1107  HA  HIS A  94      11.567   3.967  -5.952  1.00 71.63           H  
ATOM   1108  HB2 HIS A  94      13.542   5.525  -7.654  1.00 71.63           H  
ATOM   1109  HB3 HIS A  94      12.939   3.916  -8.069  1.00 71.63           H  
ATOM   1110  HD1 HIS A  94      12.090   7.308  -8.961  1.00 71.63           H  
ATOM   1111  HD2 HIS A  94       9.971   3.896  -7.707  1.00 71.63           H  
ATOM   1112  HE1 HIS A  94       9.679   7.600  -9.751  1.00 71.63           H  
ATOM   1113  N   VAL A  95      13.279   2.390  -5.194  1.00 65.49           N  
ATOM   1114  CA  VAL A  95      14.223   1.352  -4.798  1.00 65.49           C  
ATOM   1115  C   VAL A  95      14.371   0.305  -5.899  1.00 65.49           C  
ATOM   1116  O   VAL A  95      13.439   0.064  -6.674  1.00 65.49           O  
ATOM   1117  CB  VAL A  95      13.869   0.718  -3.444  1.00 65.49           C  
ATOM   1118  CG1 VAL A  95      14.014   1.753  -2.327  1.00 65.49           C  
ATOM   1119  CG2 VAL A  95      12.474   0.094  -3.392  1.00 65.49           C  
ATOM   1120  H   VAL A  95      12.304   2.138  -5.270  1.00 65.49           H  
ATOM   1121  HA  VAL A  95      15.196   1.825  -4.670  1.00 65.49           H  
ATOM   1122  HB  VAL A  95      14.589  -0.074  -3.242  1.00 65.49           H  
ATOM   1123 HG11 VAL A  95      14.949   2.302  -2.438  1.00 65.49           H  
ATOM   1124 HG12 VAL A  95      14.034   1.241  -1.365  1.00 65.49           H  
ATOM   1125 HG13 VAL A  95      13.185   2.460  -2.349  1.00 65.49           H  
ATOM   1126 HG21 VAL A  95      11.705   0.854  -3.531  1.00 65.49           H  
ATOM   1127 HG22 VAL A  95      12.350  -0.379  -2.418  1.00 65.49           H  
ATOM   1128 HG23 VAL A  95      12.383  -0.675  -4.159  1.00 65.49           H  
ATOM   1129  N   PRO A  96      15.544  -0.339  -6.004  1.00 60.80           N  
ATOM   1130  CA  PRO A  96      15.683  -1.528  -6.827  1.00 60.80           C  
ATOM   1131  C   PRO A  96      14.760  -2.638  -6.304  1.00 60.80           C  
ATOM   1132  O   PRO A  96      14.528  -2.747  -5.100  1.00 60.80           O  
ATOM   1133  CB  PRO A  96      17.169  -1.896  -6.765  1.00 60.80           C  
ATOM   1134  CG  PRO A  96      17.645  -1.293  -5.442  1.00 60.80           C  
ATOM   1135  CD  PRO A  96      16.771  -0.057  -5.273  1.00 60.80           C  
ATOM   1136  HA  PRO A  96      15.410  -1.294  -7.856  1.00 60.80           H  
ATOM   1137  HB2 PRO A  96      17.328  -2.974  -6.797  1.00 60.80           H  
ATOM   1138  HB3 PRO A  96      17.693  -1.411  -7.589  1.00 60.80           H  
ATOM   1139  HG2 PRO A  96      17.440  -1.992  -4.631  1.00 60.80           H  
ATOM   1140  HG3 PRO A  96      18.704  -1.038  -5.469  1.00 60.80           H  
ATOM   1141  HD2 PRO A  96      16.593   0.121  -4.212  1.00 60.80           H  
ATOM   1142  HD3 PRO A  96      17.264   0.807  -5.719  1.00 60.80           H  
ATOM   1143  N   LYS A  97      14.241  -3.468  -7.221  1.00 62.20           N  
ATOM   1144  CA  LYS A  97      13.394  -4.632  -6.908  1.00 62.20           C  
ATOM   1145  C   LYS A  97      13.985  -5.408  -5.728  1.00 62.20           C  
ATOM   1146  O   LYS A  97      15.151  -5.803  -5.786  1.00 62.20           O  
ATOM   1147  CB  LYS A  97      13.286  -5.528  -8.158  1.00 62.20           C  
ATOM   1148  CG  LYS A  97      12.425  -6.783  -7.928  1.00 62.20           C  
ATOM   1149  CD  LYS A  97      12.213  -7.582  -9.221  1.00 62.20           C  
ATOM   1150  CE  LYS A  97      11.369  -8.830  -8.930  1.00 62.20           C  
ATOM   1151  NZ  LYS A  97      11.344  -9.775 -10.072  1.00 62.20           N1+
ATOM   1152  H   LYS A  97      14.466  -3.287  -8.189  1.00 62.20           H  
ATOM   1153  HA  LYS A  97      12.403  -4.279  -6.625  1.00 62.20           H  
ATOM   1154  HB2 LYS A  97      14.285  -5.844  -8.457  1.00 62.20           H  
ATOM   1155  HB3 LYS A  97      12.860  -4.945  -8.975  1.00 62.20           H  
ATOM   1156  HG2 LYS A  97      12.934  -7.430  -7.214  1.00 62.20           H  
ATOM   1157  HG3 LYS A  97      11.464  -6.498  -7.501  1.00 62.20           H  
ATOM   1158  HD2 LYS A  97      11.706  -6.960  -9.959  1.00 62.20           H  
ATOM   1159  HD3 LYS A  97      13.186  -7.883  -9.608  1.00 62.20           H  
ATOM   1160  HE2 LYS A  97      11.778  -9.340  -8.057  1.00 62.20           H  
ATOM   1161  HE3 LYS A  97      10.354  -8.531  -8.671  1.00 62.20           H  
ATOM   1162  HZ1 LYS A  97      10.991  -9.374 -10.929  1.00 62.20           H  
ATOM   1163  HZ2 LYS A  97      10.702 -10.523  -9.851  1.00 62.20           H  
ATOM   1164  HZ3 LYS A  97      12.227 -10.247 -10.208  1.00 62.20           H  
ATOM   1165  N   ALA A  98      13.185  -5.647  -4.688  1.00 55.77           N  
ATOM   1166  CA  ALA A  98      13.602  -6.514  -3.594  1.00 55.77           C  
ATOM   1167  C   ALA A  98      13.984  -7.882  -4.181  1.00 55.77           C  
ATOM   1168  O   ALA A  98      13.211  -8.484  -4.923  1.00 55.77           O  
ATOM   1169  CB  ALA A  98      12.487  -6.604  -2.546  1.00 55.77           C  
ATOM   1170  H   ALA A  98      12.244  -5.280  -4.685  1.00 55.77           H  
ATOM   1171  HA  ALA A  98      14.481  -6.073  -3.123  1.00 55.77           H  
ATOM   1172  HB1 ALA A  98      12.808  -7.236  -1.718  1.00 55.77           H  
ATOM   1173  HB2 ALA A  98      11.590  -7.035  -2.990  1.00 55.77           H  
ATOM   1174  HB3 ALA A  98      12.256  -5.611  -2.161  1.00 55.77           H  
ATOM   1175  N   LYS A  99      15.201  -8.352  -3.888  1.00 49.07           N  
ATOM   1176  CA  LYS A  99      15.806  -9.565  -4.471  1.00 49.07           C  
ATOM   1177  C   LYS A  99      15.062 -10.871  -4.144  1.00 49.07           C  
ATOM   1178  O   LYS A  99      15.509 -11.925  -4.579  1.00 49.07           O  
ATOM   1179  CB  LYS A  99      17.283  -9.656  -4.027  1.00 49.07           C  
ATOM   1180  CG  LYS A  99      18.269  -9.517  -5.195  1.00 49.07           C  
ATOM   1181  CD  LYS A  99      19.704  -9.717  -4.686  1.00 49.07           C  
ATOM   1182  CE  LYS A  99      20.722  -9.557  -5.820  1.00 49.07           C  
ATOM   1183  NZ  LYS A  99      22.103  -9.828  -5.346  1.00 49.07           N1+
ATOM   1184  H   LYS A  99      15.779  -7.776  -3.293  1.00 49.07           H  
ATOM   1185  HA  LYS A  99      15.755  -9.480  -5.556  1.00 49.07           H  
ATOM   1186  HB2 LYS A  99      17.460 -10.613  -3.536  1.00 49.07           H  
ATOM   1187  HB3 LYS A  99      17.502  -8.882  -3.291  1.00 49.07           H  
ATOM   1188  HG2 LYS A  99      18.046 -10.272  -5.949  1.00 49.07           H  
ATOM   1189  HG3 LYS A  99      18.168  -8.526  -5.638  1.00 49.07           H  
ATOM   1190  HD2 LYS A  99      19.787 -10.718  -4.262  1.00 49.07           H  
ATOM   1191  HD3 LYS A  99      19.911  -8.985  -3.905  1.00 49.07           H  
ATOM   1192  HE2 LYS A  99      20.646  -8.544  -6.216  1.00 49.07           H  
ATOM   1193  HE3 LYS A  99      20.458 -10.250  -6.618  1.00 49.07           H  
ATOM   1194  HZ1 LYS A  99      22.173 -10.771  -4.991  1.00 49.07           H  
ATOM   1195  HZ2 LYS A  99      22.359  -9.191  -4.605  1.00 49.07           H  
ATOM   1196  HZ3 LYS A  99      22.767  -9.727  -6.101  1.00 49.07           H  
ATOM   1197  N   HIS A 100      13.991 -10.812  -3.359  1.00 44.65           N  
ATOM   1198  CA  HIS A 100      13.174 -11.966  -3.017  1.00 44.65           C  
ATOM   1199  C   HIS A 100      12.002 -12.060  -3.994  1.00 44.65           C  
ATOM   1200  O   HIS A 100      10.984 -11.386  -3.841  1.00 44.65           O  
ATOM   1201  CB  HIS A 100      12.775 -11.903  -1.529  1.00 44.65           C  
ATOM   1202  CG  HIS A 100      13.280 -13.079  -0.732  1.00 44.65           C  
ATOM   1203  CD2 HIS A 100      12.615 -13.713   0.283  1.00 44.65           C  
ATOM   1204  ND1 HIS A 100      14.472 -13.749  -0.911  1.00 44.65           N  
ATOM   1205  CE1 HIS A 100      14.514 -14.765  -0.035  1.00 44.65           C  
ATOM   1206  NE2 HIS A 100      13.414 -14.771   0.728  1.00 44.65           N  
ATOM   1207  H   HIS A 100      13.598  -9.903  -3.161  1.00 44.65           H  
ATOM   1208  HA  HIS A 100      13.756 -12.874  -3.170  1.00 44.65           H  
ATOM   1209  HB2 HIS A 100      11.689 -11.877  -1.442  1.00 44.65           H  
ATOM   1210  HB3 HIS A 100      13.158 -10.992  -1.070  1.00 44.65           H  
ATOM   1211  HD1 HIS A 100      15.126 -13.605  -1.668  1.00 44.65           H  
ATOM   1212  HD2 HIS A 100      11.638 -13.453   0.661  1.00 44.65           H  
ATOM   1213  HE1 HIS A 100      15.302 -15.501   0.029  1.00 44.65           H  
ATOM   1214  N   GLU A 101      12.210 -12.868  -5.028  1.00 42.00           N  
ATOM   1215  CA  GLU A 101      11.159 -13.533  -5.797  1.00 42.00           C  
ATOM   1216  C   GLU A 101      11.311 -15.040  -5.585  1.00 42.00           C  
ATOM   1217  O   GLU A 101      12.482 -15.483  -5.478  1.00 42.00           O  
ATOM   1218  CB  GLU A 101      11.222 -13.106  -7.273  1.00 42.00           C  
ATOM   1219  CG  GLU A 101       9.955 -13.481  -8.061  1.00 42.00           C  
ATOM   1220  CD  GLU A 101       9.925 -12.774  -9.427  1.00 42.00           C  
ATOM   1221  OE1 GLU A 101      10.375 -13.331 -10.449  1.00 42.00           O  
ATOM   1222  OE2 GLU A 101       9.527 -11.583  -9.481  1.00 42.00           O1-
ATOM   1223  OXT GLU A 101      10.251 -15.681  -5.456  1.00 42.00           O1-
ATOM   1224  H   GLU A 101      13.068 -13.401  -5.039  1.00 42.00           H  
ATOM   1225  HA  GLU A 101      10.181 -13.270  -5.392  1.00 42.00           H  
ATOM   1226  HB2 GLU A 101      12.097 -13.547  -7.751  1.00 42.00           H  
ATOM   1227  HB3 GLU A 101      11.328 -12.022  -7.307  1.00 42.00           H  
ATOM   1228  HG2 GLU A 101       9.077 -13.176  -7.491  1.00 42.00           H  
ATOM   1229  HG3 GLU A 101       9.914 -14.561  -8.199  1.00 42.00           H  
END
