# Supplementary material for: The structural landscape and diversity of Pyricularia oryzae MAX effectors revisited
Source: PLoS Pathog. 2024 May 6;20(5):e1012176. doi: 10.1371/journal.ppat.1012176 (PMC11132498; doi:10.1371/journal.ppat.1012176)
Supplement: S1 File — (ZIP) [file ppat.1012176.s018.zip › Supplementary_Data/MAX20.pdb]

ATOM      1  N   MET A  22      19.893   4.623  -9.608  1.00 45.24           N  
ATOM      2  CA  MET A  22      18.706   4.557  -8.751  1.00 45.24           C  
ATOM      3  C   MET A  22      17.547   4.392  -9.724  1.00 45.24           C  
ATOM      4  O   MET A  22      17.150   5.369 -10.349  1.00 45.24           O  
ATOM      5  CB  MET A  22      18.554   5.840  -7.913  1.00 45.24           C  
ATOM      6  CG  MET A  22      19.292   5.772  -6.574  1.00 45.24           C  
ATOM      7  SD  MET A  22      19.210   7.338  -5.662  1.00 45.24           S  
ATOM      8  CE  MET A  22      19.094   6.738  -3.957  1.00 45.24           C  
ATOM      9  H   MET A  22      20.131   5.542  -9.950  1.00 45.24           H  
ATOM     10  HA  MET A  22      18.734   3.689  -8.091  1.00 45.24           H  
ATOM     11  HB2 MET A  22      18.901   6.701  -8.484  1.00 45.24           H  
ATOM     12  HB3 MET A  22      17.498   5.991  -7.691  1.00 45.24           H  
ATOM     13  HG2 MET A  22      20.339   5.520  -6.745  1.00 45.24           H  
ATOM     14  HG3 MET A  22      18.838   4.984  -5.973  1.00 45.24           H  
ATOM     15  HE1 MET A  22      19.064   7.590  -3.278  1.00 45.24           H  
ATOM     16  HE2 MET A  22      19.965   6.126  -3.726  1.00 45.24           H  
ATOM     17  HE3 MET A  22      18.187   6.146  -3.837  1.00 45.24           H  
ATOM     18  N   GLU A  23      17.143   3.149  -9.979  1.00 52.40           N  
ATOM     19  CA  GLU A  23      16.014   2.859 -10.858  1.00 52.40           C  
ATOM     20  C   GLU A  23      14.817   3.661 -10.355  1.00 52.40           C  
ATOM     21  O   GLU A  23      14.560   3.664  -9.149  1.00 52.40           O  
ATOM     22  CB  GLU A  23      15.717   1.350 -10.881  1.00 52.40           C  
ATOM     23  CG  GLU A  23      16.920   0.548 -11.400  1.00 52.40           C  
ATOM     24  CD  GLU A  23      16.556  -0.915 -11.680  1.00 52.40           C  
ATOM     25  OE1 GLU A  23      16.631  -1.303 -12.867  1.00 52.40           O  
ATOM     26  OE2 GLU A  23      16.254  -1.632 -10.701  1.00 52.40           O1-
ATOM     27  H   GLU A  23      17.565   2.371  -9.493  1.00 52.40           H  
ATOM     28  HA  GLU A  23      16.246   3.185 -11.872  1.00 52.40           H  
ATOM     29  HB2 GLU A  23      14.865   1.177 -11.538  1.00 52.40           H  
ATOM     30  HB3 GLU A  23      15.459   1.009  -9.878  1.00 52.40           H  
ATOM     31  HG2 GLU A  23      17.724   0.586 -10.666  1.00 52.40           H  
ATOM     32  HG3 GLU A  23      17.287   1.017 -12.313  1.00 52.40           H  
ATOM     33  N   ASP A  24      14.172   4.399 -11.261  1.00 60.40           N  
ATOM     34  CA  ASP A  24      12.971   5.199 -11.043  1.00 60.40           C  
ATOM     35  C   ASP A  24      11.982   4.467 -10.128  1.00 60.40           C  
ATOM     36  O   ASP A  24      11.180   3.634 -10.550  1.00 60.40           O  
ATOM     37  CB  ASP A  24      12.332   5.493 -12.408  1.00 60.40           C  
ATOM     38  CG  ASP A  24      13.137   6.513 -13.212  1.00 60.40           C  
ATOM     39  OD1 ASP A  24      12.740   7.699 -13.179  1.00 60.40           O  
ATOM     40  OD2 ASP A  24      14.132   6.097 -13.848  1.00 60.40           O1-
ATOM     41  H   ASP A  24      14.532   4.431 -12.204  1.00 60.40           H  
ATOM     42  HA  ASP A  24      13.242   6.147 -10.580  1.00 60.40           H  
ATOM     43  HB2 ASP A  24      12.232   4.570 -12.979  1.00 60.40           H  
ATOM     44  HB3 ASP A  24      11.332   5.893 -12.246  1.00 60.40           H  
ATOM     45  N   GLY A  25      12.091   4.736  -8.831  1.00 79.35           N  
ATOM     46  CA  GLY A  25      11.249   4.105  -7.837  1.00 79.35           C  
ATOM     47  C   GLY A  25       9.865   4.729  -7.879  1.00 79.35           C  
ATOM     48  O   GLY A  25       9.709   5.946  -7.996  1.00 79.35           O  
ATOM     49  H   GLY A  25      12.887   5.284  -8.537  1.00 79.35           H  
ATOM     50  HA2 GLY A  25      11.671   4.240  -6.842  1.00 79.35           H  
ATOM     51  HA3 GLY A  25      11.176   3.037  -8.045  1.00 79.35           H  
ATOM     52  N   CYS A  26       8.849   3.905  -7.702  1.00 87.87           N  
ATOM     53  CA  CYS A  26       7.538   4.378  -7.309  1.00 87.87           C  
ATOM     54  C   CYS A  26       7.530   4.579  -5.792  1.00 87.87           C  
ATOM     55  O   CYS A  26       8.191   3.856  -5.043  1.00 87.87           O  
ATOM     56  CB  CYS A  26       6.486   3.380  -7.793  1.00 87.87           C  
ATOM     57  SG  CYS A  26       6.621   2.961  -9.551  1.00 87.87           S  
ATOM     58  H   CYS A  26       9.038   2.918  -7.597  1.00 87.87           H  
ATOM     59  HA  CYS A  26       7.338   5.337  -7.787  1.00 87.87           H  
ATOM     60  HB2 CYS A  26       6.600   2.458  -7.224  1.00 87.87           H  
ATOM     61  HB3 CYS A  26       5.492   3.785  -7.600  1.00 87.87           H  
ATOM     62  N   SER A  27       6.764   5.554  -5.325  1.00 89.02           N  
ATOM     63  CA  SER A  27       6.348   5.644  -3.931  1.00 89.02           C  
ATOM     64  C   SER A  27       4.858   5.363  -3.872  1.00 89.02           C  
ATOM     65  O   SER A  27       4.077   6.005  -4.574  1.00 89.02           O  
ATOM     66  CB  SER A  27       6.647   7.021  -3.349  1.00 89.02           C  
ATOM     67  OG  SER A  27       7.987   7.131  -2.894  1.00 89.02           O  
ATOM     68  H   SER A  27       6.286   6.151  -5.985  1.00 89.02           H  
ATOM     69  HA  SER A  27       6.866   4.902  -3.324  1.00 89.02           H  
ATOM     70  HB2 SER A  27       5.988   7.185  -2.496  1.00 89.02           H  
ATOM     71  HB3 SER A  27       6.440   7.786  -4.097  1.00 89.02           H  
ATOM     72  HG  SER A  27       7.963   7.817  -2.223  1.00 89.02           H  
ATOM     73  N   ALA A  28       4.469   4.410  -3.033  1.00 89.66           N  
ATOM     74  CA  ALA A  28       3.079   4.101  -2.752  1.00 89.66           C  
ATOM     75  C   ALA A  28       2.771   4.416  -1.292  1.00 89.66           C  
ATOM     76  O   ALA A  28       3.504   4.006  -0.390  1.00 89.66           O  
ATOM     77  CB  ALA A  28       2.792   2.642  -3.100  1.00 89.66           C  
ATOM     78  H   ALA A  28       5.166   3.949  -2.466  1.00 89.66           H  
ATOM     79  HA  ALA A  28       2.431   4.720  -3.373  1.00 89.66           H  
ATOM     80  HB1 ALA A  28       3.439   1.983  -2.521  1.00 89.66           H  
ATOM     81  HB2 ALA A  28       2.955   2.475  -4.165  1.00 89.66           H  
ATOM     82  HB3 ALA A  28       1.751   2.424  -2.862  1.00 89.66           H  
ATOM     83  N   SER A  29       1.664   5.113  -1.075  1.00 90.26           N  
ATOM     84  CA  SER A  29       1.181   5.487   0.241  1.00 90.26           C  
ATOM     85  C   SER A  29      -0.291   5.143   0.391  1.00 90.26           C  
ATOM     86  O   SER A  29      -1.100   5.383  -0.507  1.00 90.26           O  
ATOM     87  CB  SER A  29       1.405   6.976   0.521  1.00 90.26           C  
ATOM     88  OG  SER A  29       2.782   7.304   0.470  1.00 90.26           O  
ATOM     89  H   SER A  29       1.126   5.424  -1.872  1.00 90.26           H  
ATOM     90  HA  SER A  29       1.740   4.913   0.979  1.00 90.26           H  
ATOM     91  HB2 SER A  29       1.017   7.210   1.512  1.00 90.26           H  
ATOM     92  HB3 SER A  29       0.863   7.569  -0.216  1.00 90.26           H  
ATOM     93  HG  SER A  29       2.887   8.209   0.771  1.00 90.26           H  
ATOM     94  N   ILE A  30      -0.642   4.615   1.557  1.00 90.14           N  
ATOM     95  CA  ILE A  30      -2.025   4.520   1.994  1.00 90.14           C  
ATOM     96  C   ILE A  30      -2.338   5.730   2.859  1.00 90.14           C  
ATOM     97  O   ILE A  30      -1.654   6.019   3.845  1.00 90.14           O  
ATOM     98  CB  ILE A  30      -2.305   3.195   2.710  1.00 90.14           C  
ATOM     99  CG1 ILE A  30      -2.161   1.965   1.806  1.00 90.14           C  
ATOM    100  CG2 ILE A  30      -3.712   3.213   3.299  1.00 90.14           C  
ATOM    101  CD1 ILE A  30      -2.943   1.991   0.487  1.00 90.14           C  
ATOM    102  H   ILE A  30       0.078   4.527   2.259  1.00 90.14           H  
ATOM    103  HA  ILE A  30      -2.680   4.565   1.124  1.00 90.14           H  
ATOM    104  HB  ILE A  30      -1.608   3.091   3.541  1.00 90.14           H  
ATOM    105 HG12 ILE A  30      -1.105   1.803   1.587  1.00 90.14           H  
ATOM    106 HG13 ILE A  30      -2.535   1.121   2.385  1.00 90.14           H  
ATOM    107 HG21 ILE A  30      -3.721   3.959   4.093  1.00 90.14           H  
ATOM    108 HG22 ILE A  30      -3.959   2.243   3.732  1.00 90.14           H  
ATOM    109 HG23 ILE A  30      -4.454   3.475   2.544  1.00 90.14           H  
ATOM    110 HD11 ILE A  30      -2.859   1.020  -0.001  1.00 90.14           H  
ATOM    111 HD12 ILE A  30      -2.530   2.753  -0.174  1.00 90.14           H  
ATOM    112 HD13 ILE A  30      -3.998   2.197   0.667  1.00 90.14           H  
ATOM    113  N   LEU A  31      -3.401   6.414   2.470  1.00 90.06           N  
ATOM    114  CA  LEU A  31      -3.892   7.611   3.115  1.00 90.06           C  
ATOM    115  C   LEU A  31      -5.189   7.283   3.836  1.00 90.06           C  
ATOM    116  O   LEU A  31      -6.079   6.638   3.276  1.00 90.06           O  
ATOM    117  CB  LEU A  31      -4.102   8.695   2.057  1.00 90.06           C  
ATOM    118  CG  LEU A  31      -2.842   9.033   1.242  1.00 90.06           C  
ATOM    119  CD1 LEU A  31      -3.270   9.917   0.085  1.00 90.06           C  
ATOM    120  CD2 LEU A  31      -1.757   9.696   2.088  1.00 90.06           C  
ATOM    121  H   LEU A  31      -3.935   6.057   1.690  1.00 90.06           H  
ATOM    122  HA  LEU A  31      -3.163   7.968   3.842  1.00 90.06           H  
ATOM    123  HB2 LEU A  31      -4.878   8.353   1.373  1.00 90.06           H  
ATOM    124  HB3 LEU A  31      -4.469   9.594   2.552  1.00 90.06           H  
ATOM    125  HG  LEU A  31      -2.417   8.130   0.803  1.00 90.06           H  
ATOM    126 HD11 LEU A  31      -3.956  10.688   0.437  1.00 90.06           H  
ATOM    127 HD12 LEU A  31      -3.841   9.313  -0.620  1.00 90.06           H  
ATOM    128 HD13 LEU A  31      -2.408  10.358  -0.416  1.00 90.06           H  
ATOM    129 HD21 LEU A  31      -1.278   8.930   2.697  1.00 90.06           H  
ATOM    130 HD22 LEU A  31      -0.994  10.138   1.446  1.00 90.06           H  
ATOM    131 HD23 LEU A  31      -2.183  10.461   2.736  1.00 90.06           H  
ATOM    132  N   LYS A  32      -5.302   7.761   5.064  1.00 88.89           N  
ATOM    133  CA  LYS A  32      -6.554   7.804   5.801  1.00 88.89           C  
ATOM    134  C   LYS A  32      -7.183   9.172   5.571  1.00 88.89           C  
ATOM    135  O   LYS A  32      -6.536  10.190   5.814  1.00 88.89           O  
ATOM    136  CB  LYS A  32      -6.237   7.531   7.269  1.00 88.89           C  
ATOM    137  CG  LYS A  32      -7.491   7.539   8.145  1.00 88.89           C  
ATOM    138  CD  LYS A  32      -7.043   7.333   9.590  1.00 88.89           C  
ATOM    139  CE  LYS A  32      -8.229   7.373  10.547  1.00 88.89           C  
ATOM    140  NZ  LYS A  32      -7.724   7.374  11.939  1.00 88.89           N1+
ATOM    141  H   LYS A  32      -4.529   8.295   5.435  1.00 88.89           H  
ATOM    142  HA  LYS A  32      -7.233   7.033   5.439  1.00 88.89           H  
ATOM    143  HB2 LYS A  32      -5.753   6.558   7.349  1.00 88.89           H  
ATOM    144  HB3 LYS A  32      -5.541   8.290   7.627  1.00 88.89           H  
ATOM    145  HG2 LYS A  32      -8.001   8.499   8.064  1.00 88.89           H  
ATOM    146  HG3 LYS A  32      -8.167   6.740   7.840  1.00 88.89           H  
ATOM    147  HD2 LYS A  32      -6.350   8.133   9.851  1.00 88.89           H  
ATOM    148  HD3 LYS A  32      -6.525   6.379   9.682  1.00 88.89           H  
ATOM    149  HE2 LYS A  32      -8.793   8.286  10.354  1.00 88.89           H  
ATOM    150  HE3 LYS A  32      -8.873   6.514  10.360  1.00 88.89           H  
ATOM    151  HZ1 LYS A  32      -8.474   7.445  12.612  1.00 88.89           H  
ATOM    152  HZ2 LYS A  32      -7.171   6.548  12.122  1.00 88.89           H  
ATOM    153  HZ3 LYS A  32      -7.112   8.169  12.059  1.00 88.89           H  
ATOM    154  N   TYR A  33      -8.428   9.185   5.115  1.00 86.06           N  
ATOM    155  CA  TYR A  33      -9.230  10.395   5.007  1.00 86.06           C  
ATOM    156  C   TYR A  33     -10.193  10.458   6.185  1.00 86.06           C  
ATOM    157  O   TYR A  33     -10.928   9.503   6.458  1.00 86.06           O  
ATOM    158  CB  TYR A  33      -9.959  10.469   3.662  1.00 86.06           C  
ATOM    159  CG  TYR A  33      -9.024  10.451   2.470  1.00 86.06           C  
ATOM    160  CD1 TYR A  33      -8.513  11.666   1.981  1.00 86.06           C  
ATOM    161  CD2 TYR A  33      -8.634   9.233   1.877  1.00 86.06           C  
ATOM    162  CE1 TYR A  33      -7.630  11.671   0.888  1.00 86.06           C  
ATOM    163  CE2 TYR A  33      -7.735   9.235   0.796  1.00 86.06           C  
ATOM    164  CZ  TYR A  33      -7.237  10.453   0.297  1.00 86.06           C  
ATOM    165  OH  TYR A  33      -6.365  10.461  -0.743  1.00 86.06           O  
ATOM    166  H   TYR A  33      -8.901   8.314   4.923  1.00 86.06           H  
ATOM    167  HA  TYR A  33      -8.571  11.263   5.055  1.00 86.06           H  
ATOM    168  HB2 TYR A  33     -10.533  11.396   3.639  1.00 86.06           H  
ATOM    169  HB3 TYR A  33     -10.679   9.655   3.576  1.00 86.06           H  
ATOM    170  HD1 TYR A  33      -8.791  12.596   2.454  1.00 86.06           H  
ATOM    171  HD2 TYR A  33      -9.009   8.298   2.267  1.00 86.06           H  
ATOM    172  HE1 TYR A  33      -7.245  12.609   0.515  1.00 86.06           H  
ATOM    173  HE2 TYR A  33      -7.398   8.309   0.354  1.00 86.06           H  
ATOM    174  HH  TYR A  33      -6.024  11.349  -0.873  1.00 86.06           H  
ATOM    175  N   ASP A  34     -10.188  11.579   6.893  1.00 84.39           N  
ATOM    176  CA  ASP A  34     -11.197  11.857   7.904  1.00 84.39           C  
ATOM    177  C   ASP A  34     -12.442  12.521   7.290  1.00 84.39           C  
ATOM    178  O   ASP A  34     -12.460  12.955   6.135  1.00 84.39           O  
ATOM    179  CB  ASP A  34     -10.581  12.598   9.103  1.00 84.39           C  
ATOM    180  CG  ASP A  34     -10.228  14.063   8.848  1.00 84.39           C  
ATOM    181  OD1 ASP A  34     -11.031  14.754   8.187  1.00 84.39           O  
ATOM    182  OD2 ASP A  34      -9.219  14.530   9.406  1.00 84.39           O1-
ATOM    183  H   ASP A  34      -9.569  12.327   6.612  1.00 84.39           H  
ATOM    184  HA  ASP A  34     -11.537  10.902   8.305  1.00 84.39           H  
ATOM    185  HB2 ASP A  34     -11.295  12.564   9.926  1.00 84.39           H  
ATOM    186  HB3 ASP A  34      -9.691  12.059   9.427  1.00 84.39           H  
ATOM    187  N   ALA A  35     -13.519  12.591   8.074  1.00 82.36           N  
ATOM    188  CA  ALA A  35     -14.786  13.170   7.630  1.00 82.36           C  
ATOM    189  C   ALA A  35     -14.716  14.686   7.352  1.00 82.36           C  
ATOM    190  O   ALA A  35     -15.590  15.216   6.669  1.00 82.36           O  
ATOM    191  CB  ALA A  35     -15.844  12.852   8.693  1.00 82.36           C  
ATOM    192  H   ALA A  35     -13.445  12.261   9.026  1.00 82.36           H  
ATOM    193  HA  ALA A  35     -15.076  12.692   6.695  1.00 82.36           H  
ATOM    194  HB1 ALA A  35     -16.811  13.231   8.364  1.00 82.36           H  
ATOM    195  HB2 ALA A  35     -15.579  13.333   9.635  1.00 82.36           H  
ATOM    196  HB3 ALA A  35     -15.915  11.774   8.837  1.00 82.36           H  
ATOM    197  N   ASN A  36     -13.696  15.378   7.866  1.00 86.80           N  
ATOM    198  CA  ASN A  36     -13.466  16.808   7.669  1.00 86.80           C  
ATOM    199  C   ASN A  36     -12.556  17.093   6.457  1.00 86.80           C  
ATOM    200  O   ASN A  36     -12.233  18.252   6.199  1.00 86.80           O  
ATOM    201  CB  ASN A  36     -12.897  17.410   8.965  1.00 86.80           C  
ATOM    202  CG  ASN A  36     -13.798  17.198  10.165  1.00 86.80           C  
ATOM    203  ND2 ASN A  36     -13.264  16.676  11.245  1.00 86.80           N  
ATOM    204  OD1 ASN A  36     -14.980  17.497  10.163  1.00 86.80           O  
ATOM    205  H   ASN A  36     -12.919  14.866   8.257  1.00 86.80           H  
ATOM    206  HA  ASN A  36     -14.420  17.293   7.462  1.00 86.80           H  
ATOM    207  HB2 ASN A  36     -11.915  16.978   9.158  1.00 86.80           H  
ATOM    208  HB3 ASN A  36     -12.767  18.484   8.833  1.00 86.80           H  
ATOM    209 HD21 ASN A  36     -12.290  16.406  11.228  1.00 86.80           H  
ATOM    210 HD22 ASN A  36     -13.873  16.550  12.040  1.00 86.80           H  
ATOM    211  N   GLY A  37     -12.151  16.060   5.709  1.00 80.19           N  
ATOM    212  CA  GLY A  37     -11.256  16.179   4.558  1.00 80.19           C  
ATOM    213  C   GLY A  37      -9.770  16.206   4.920  1.00 80.19           C  
ATOM    214  O   GLY A  37      -8.941  16.444   4.042  1.00 80.19           O  
ATOM    215  H   GLY A  37     -12.364  15.129   6.036  1.00 80.19           H  
ATOM    216  HA2 GLY A  37     -11.488  17.090   4.006  1.00 80.19           H  
ATOM    217  HA3 GLY A  37     -11.420  15.323   3.903  1.00 80.19           H  
ATOM    218  N   GLY A  38      -9.417  15.960   6.183  1.00 86.73           N  
ATOM    219  CA  GLY A  38      -8.036  15.741   6.586  1.00 86.73           C  
ATOM    220  C   GLY A  38      -7.492  14.461   5.961  1.00 86.73           C  
ATOM    221  O   GLY A  38      -8.200  13.462   5.822  1.00 86.73           O  
ATOM    222  H   GLY A  38     -10.131  15.711   6.852  1.00 86.73           H  
ATOM    223  HA2 GLY A  38      -7.965  15.664   7.671  1.00 86.73           H  
ATOM    224  HA3 GLY A  38      -7.432  16.590   6.263  1.00 86.73           H  
ATOM    225  N   GLN A  39      -6.228  14.515   5.552  1.00 87.98           N  
ATOM    226  CA  GLN A  39      -5.524  13.399   4.943  1.00 87.98           C  
ATOM    227  C   GLN A  39      -4.285  13.089   5.775  1.00 87.98           C  
ATOM    228  O   GLN A  39      -3.368  13.905   5.865  1.00 87.98           O  
ATOM    229  CB  GLN A  39      -5.177  13.749   3.491  1.00 87.98           C  
ATOM    230  CG  GLN A  39      -4.585  12.544   2.755  1.00 87.98           C  
ATOM    231  CD  GLN A  39      -4.073  12.939   1.379  1.00 87.98           C  
ATOM    232  NE2 GLN A  39      -2.778  12.902   1.155  1.00 87.98           N  
ATOM    233  OE1 GLN A  39      -4.816  13.237   0.458  1.00 87.98           O  
ATOM    234  H   GLN A  39      -5.704  15.362   5.720  1.00 87.98           H  
ATOM    235  HA  GLN A  39      -6.167  12.519   4.934  1.00 87.98           H  
ATOM    236  HB2 GLN A  39      -4.464  14.573   3.475  1.00 87.98           H  
ATOM    237  HB3 GLN A  39      -6.081  14.065   2.971  1.00 87.98           H  
ATOM    238  HG2 GLN A  39      -5.352  11.777   2.646  1.00 87.98           H  
ATOM    239  HG3 GLN A  39      -3.762  12.126   3.335  1.00 87.98           H  
ATOM    240 HE21 GLN A  39      -2.477  13.172   0.229  1.00 87.98           H  
ATOM    241 HE22 GLN A  39      -2.139  12.655   1.897  1.00 87.98           H  
ATOM    242  N   GLU A  40      -4.238  11.890   6.339  1.00 88.06           N  
ATOM    243  CA  GLU A  40      -3.087  11.397   7.085  1.00 88.06           C  
ATOM    244  C   GLU A  40      -2.422  10.264   6.309  1.00 88.06           C  
ATOM    245  O   GLU A  40      -3.073   9.304   5.891  1.00 88.06           O  
ATOM    246  CB  GLU A  40      -3.496  10.954   8.496  1.00 88.06           C  
ATOM    247  CG  GLU A  40      -4.027  12.120   9.341  1.00 88.06           C  
ATOM    248  CD  GLU A  40      -4.257  11.682  10.793  1.00 88.06           C  
ATOM    249  OE1 GLU A  40      -3.553  12.222  11.675  1.00 88.06           O  
ATOM    250  OE2 GLU A  40      -5.110  10.781  11.011  1.00 88.06           O1-
ATOM    251  H   GLU A  40      -5.040  11.282   6.252  1.00 88.06           H  
ATOM    252  HA  GLU A  40      -2.357  12.196   7.206  1.00 88.06           H  
ATOM    253  HB2 GLU A  40      -2.619  10.536   8.990  1.00 88.06           H  
ATOM    254  HB3 GLU A  40      -4.256  10.176   8.427  1.00 88.06           H  
ATOM    255  HG2 GLU A  40      -3.305  12.936   9.308  1.00 88.06           H  
ATOM    256  HG3 GLU A  40      -4.965  12.480   8.918  1.00 88.06           H  
ATOM    257  N   THR A  41      -1.109  10.360   6.113  1.00 87.17           N  
ATOM    258  CA  THR A  41      -0.337   9.243   5.565  1.00 87.17           C  
ATOM    259  C   THR A  41      -0.161   8.200   6.651  1.00 87.17           C  
ATOM    260  O   THR A  41       0.552   8.430   7.623  1.00 87.17           O  
ATOM    261  CB  THR A  41       1.026   9.681   5.023  1.00 87.17           C  
ATOM    262  CG2 THR A  41       1.778   8.518   4.373  1.00 87.17           C  
ATOM    263  OG1 THR A  41       0.856  10.665   4.028  1.00 87.17           O  
ATOM    264  H   THR A  41      -0.612  11.165   6.467  1.00 87.17           H  
ATOM    265  HA  THR A  41      -0.897   8.789   4.747  1.00 87.17           H  
ATOM    266  HB  THR A  41       1.627  10.099   5.831  1.00 87.17           H  
ATOM    267  HG1 THR A  41       1.661  11.188   4.002  1.00 87.17           H  
ATOM    268 HG21 THR A  41       2.057   7.784   5.129  1.00 87.17           H  
ATOM    269 HG22 THR A  41       2.687   8.884   3.896  1.00 87.17           H  
ATOM    270 HG23 THR A  41       1.144   8.037   3.628  1.00 87.17           H  
ATOM    271  N   TYR A  42      -0.795   7.048   6.470  1.00 85.63           N  
ATOM    272  CA  TYR A  42      -0.699   5.949   7.420  1.00 85.63           C  
ATOM    273  C   TYR A  42       0.476   5.024   7.108  1.00 85.63           C  
ATOM    274  O   TYR A  42       1.247   4.647   7.984  1.00 85.63           O  
ATOM    275  CB  TYR A  42      -2.009   5.179   7.381  1.00 85.63           C  
ATOM    276  CG  TYR A  42      -1.975   3.994   8.311  1.00 85.63           C  
ATOM    277  CD1 TYR A  42      -1.675   2.713   7.811  1.00 85.63           C  
ATOM    278  CD2 TYR A  42      -2.222   4.188   9.680  1.00 85.63           C  
ATOM    279  CE1 TYR A  42      -1.653   1.613   8.678  1.00 85.63           C  
ATOM    280  CE2 TYR A  42      -2.199   3.087  10.550  1.00 85.63           C  
ATOM    281  CZ  TYR A  42      -1.916   1.796  10.046  1.00 85.63           C  
ATOM    282  OH  TYR A  42      -1.883   0.712  10.854  1.00 85.63           O  
ATOM    283  H   TYR A  42      -1.367   6.926   5.647  1.00 85.63           H  
ATOM    284  HA  TYR A  42      -0.555   6.337   8.429  1.00 85.63           H  
ATOM    285  HB2 TYR A  42      -2.826   5.841   7.672  1.00 85.63           H  
ATOM    286  HB3 TYR A  42      -2.198   4.840   6.363  1.00 85.63           H  
ATOM    287  HD1 TYR A  42      -1.472   2.571   6.760  1.00 85.63           H  
ATOM    288  HD2 TYR A  42      -2.426   5.176  10.065  1.00 85.63           H  
ATOM    289  HE1 TYR A  42      -1.435   0.622   8.308  1.00 85.63           H  
ATOM    290  HE2 TYR A  42      -2.381   3.235  11.604  1.00 85.63           H  
ATOM    291  HH  TYR A  42      -2.225   0.975  11.711  1.00 85.63           H  
ATOM    292  N   TYR A  43       0.622   4.671   5.833  1.00 86.25           N  
ATOM    293  CA  TYR A  43       1.710   3.835   5.349  1.00 86.25           C  
ATOM    294  C   TYR A  43       2.306   4.473   4.105  1.00 86.25           C  
ATOM    295  O   TYR A  43       1.570   4.999   3.274  1.00 86.25           O  
ATOM    296  CB  TYR A  43       1.200   2.415   5.077  1.00 86.25           C  
ATOM    297  CG  TYR A  43       2.271   1.480   4.557  1.00 86.25           C  
ATOM    298  CD1 TYR A  43       2.401   1.249   3.173  1.00 86.25           C  
ATOM    299  CD2 TYR A  43       3.150   0.857   5.463  1.00 86.25           C  
ATOM    300  CE1 TYR A  43       3.403   0.384   2.696  1.00 86.25           C  
ATOM    301  CE2 TYR A  43       4.150  -0.013   4.990  1.00 86.25           C  
ATOM    302  CZ  TYR A  43       4.271  -0.255   3.605  1.00 86.25           C  
ATOM    303  OH  TYR A  43       5.229  -1.101   3.144  1.00 86.25           O  
ATOM    304  H   TYR A  43      -0.012   5.064   5.153  1.00 86.25           H  
ATOM    305  HA  TYR A  43       2.493   3.775   6.105  1.00 86.25           H  
ATOM    306  HB2 TYR A  43       0.388   2.456   4.351  1.00 86.25           H  
ATOM    307  HB3 TYR A  43       0.799   2.002   6.002  1.00 86.25           H  
ATOM    308  HD1 TYR A  43       1.726   1.723   2.476  1.00 86.25           H  
ATOM    309  HD2 TYR A  43       3.049   1.040   6.522  1.00 86.25           H  
ATOM    310  HE1 TYR A  43       3.496   0.182   1.640  1.00 86.25           H  
ATOM    311  HE2 TYR A  43       4.818  -0.497   5.687  1.00 86.25           H  
ATOM    312  HH  TYR A  43       5.704  -1.523   3.864  1.00 86.25           H  
ATOM    313  N   GLY A  44       3.626   4.410   3.972  1.00 85.83           N  
ATOM    314  CA  GLY A  44       4.352   4.874   2.800  1.00 85.83           C  
ATOM    315  C   GLY A  44       5.566   3.992   2.571  1.00 85.83           C  
ATOM    316  O   GLY A  44       6.319   3.719   3.504  1.00 85.83           O  
ATOM    317  H   GLY A  44       4.164   3.935   4.683  1.00 85.83           H  
ATOM    318  HA2 GLY A  44       4.685   5.901   2.951  1.00 85.83           H  
ATOM    319  HA3 GLY A  44       3.709   4.846   1.921  1.00 85.83           H  
ATOM    320  N   SER A  45       5.763   3.542   1.338  1.00 86.40           N  
ATOM    321  CA  SER A  45       6.924   2.740   0.975  1.00 86.40           C  
ATOM    322  C   SER A  45       7.361   2.990  -0.460  1.00 86.40           C  
ATOM    323  O   SER A  45       6.579   3.422  -1.309  1.00 86.40           O  
ATOM    324  CB  SER A  45       6.637   1.262   1.209  1.00 86.40           C  
ATOM    325  OG  SER A  45       7.860   0.555   1.209  1.00 86.40           O  
ATOM    326  H   SER A  45       5.090   3.766   0.619  1.00 86.40           H  
ATOM    327  HA  SER A  45       7.754   3.019   1.625  1.00 86.40           H  
ATOM    328  HB2 SER A  45       6.166   1.142   2.185  1.00 86.40           H  
ATOM    329  HB3 SER A  45       5.971   0.889   0.431  1.00 86.40           H  
ATOM    330  HG  SER A  45       7.660  -0.382   1.269  1.00 86.40           H  
ATOM    331  N   ALA A  46       8.638   2.723  -0.717  1.00 86.83           N  
ATOM    332  CA  ALA A  46       9.200   2.741  -2.055  1.00 86.83           C  
ATOM    333  C   ALA A  46       9.150   1.331  -2.651  1.00 86.83           C  
ATOM    334  O   ALA A  46       9.421   0.349  -1.961  1.00 86.83           O  
ATOM    335  CB  ALA A  46      10.619   3.313  -2.003  1.00 86.83           C  
ATOM    336  H   ALA A  46       9.138   2.204  -0.010  1.00 86.83           H  
ATOM    337  HA  ALA A  46       8.599   3.397  -2.685  1.00 86.83           H  
ATOM    338  HB1 ALA A  46      10.589   4.310  -1.564  1.00 86.83           H  
ATOM    339  HB2 ALA A  46      11.254   2.663  -1.401  1.00 86.83           H  
ATOM    340  HB3 ALA A  46      11.019   3.369  -3.015  1.00 86.83           H  
ATOM    341  N   LEU A  47       8.840   1.244  -3.938  1.00 87.33           N  
ATOM    342  CA  LEU A  47       8.824   0.000  -4.696  1.00 87.33           C  
ATOM    343  C   LEU A  47       9.385   0.237  -6.104  1.00 87.33           C  
ATOM    344  O   LEU A  47       9.286   1.355  -6.615  1.00 87.33           O  
ATOM    345  CB  LEU A  47       7.416  -0.633  -4.690  1.00 87.33           C  
ATOM    346  CG  LEU A  47       6.296   0.099  -5.455  1.00 87.33           C  
ATOM    347  CD1 LEU A  47       5.115  -0.858  -5.611  1.00 87.33           C  
ATOM    348  CD2 LEU A  47       5.759   1.333  -4.727  1.00 87.33           C  
ATOM    349  H   LEU A  47       8.650   2.094  -4.449  1.00 87.33           H  
ATOM    350  HA  LEU A  47       9.494  -0.698  -4.194  1.00 87.33           H  
ATOM    351  HB2 LEU A  47       7.507  -1.630  -5.121  1.00 87.33           H  
ATOM    352  HB3 LEU A  47       7.102  -0.772  -3.655  1.00 87.33           H  
ATOM    353  HG  LEU A  47       6.645   0.378  -6.449  1.00 87.33           H  
ATOM    354 HD11 LEU A  47       4.287  -0.352  -6.108  1.00 87.33           H  
ATOM    355 HD12 LEU A  47       4.781  -1.214  -4.636  1.00 87.33           H  
ATOM    356 HD13 LEU A  47       5.411  -1.710  -6.222  1.00 87.33           H  
ATOM    357 HD21 LEU A  47       6.532   2.097  -4.645  1.00 87.33           H  
ATOM    358 HD22 LEU A  47       4.926   1.755  -5.290  1.00 87.33           H  
ATOM    359 HD23 LEU A  47       5.422   1.059  -3.727  1.00 87.33           H  
ATOM    360  N   PRO A  48       9.997  -0.776  -6.733  1.00 87.23           N  
ATOM    361  CA  PRO A  48      10.472  -0.643  -8.104  1.00 87.23           C  
ATOM    362  C   PRO A  48       9.302  -0.433  -9.076  1.00 87.23           C  
ATOM    363  O   PRO A  48       8.169  -0.846  -8.812  1.00 87.23           O  
ATOM    364  CB  PRO A  48      11.256  -1.927  -8.388  1.00 87.23           C  
ATOM    365  CG  PRO A  48      10.625  -2.955  -7.450  1.00 87.23           C  
ATOM    366  CD  PRO A  48      10.223  -2.126  -6.233  1.00 87.23           C  
ATOM    367  HA  PRO A  48      11.146   0.210  -8.184  1.00 87.23           H  
ATOM    368  HB2 PRO A  48      12.300  -1.780  -8.113  1.00 87.23           H  
ATOM    369  HB3 PRO A  48      11.184  -2.235  -9.432  1.00 87.23           H  
ATOM    370  HG2 PRO A  48      11.328  -3.745  -7.186  1.00 87.23           H  
ATOM    371  HG3 PRO A  48       9.738  -3.378  -7.921  1.00 87.23           H  
ATOM    372  HD2 PRO A  48      11.042  -2.112  -5.513  1.00 87.23           H  
ATOM    373  HD3 PRO A  48       9.330  -2.556  -5.779  1.00 87.23           H  
ATOM    374  N   ALA A  49       9.586   0.185 -10.221  1.00 85.81           N  
ATOM    375  CA  ALA A  49       8.664   0.217 -11.352  1.00 85.81           C  
ATOM    376  C   ALA A  49       8.347  -1.220 -11.829  1.00 85.81           C  
ATOM    377  O   ALA A  49       9.229  -2.079 -11.812  1.00 85.81           O  
ATOM    378  CB  ALA A  49       9.307   1.082 -12.441  1.00 85.81           C  
ATOM    379  H   ALA A  49      10.522   0.534 -10.375  1.00 85.81           H  
ATOM    380  HA  ALA A  49       7.734   0.688 -11.036  1.00 85.81           H  
ATOM    381  HB1 ALA A  49       9.563   2.060 -12.032  1.00 85.81           H  
ATOM    382  HB2 ALA A  49      10.213   0.604 -12.814  1.00 85.81           H  
ATOM    383  HB3 ALA A  49       8.611   1.236 -13.265  1.00 85.81           H  
ATOM    384  N   ASN A  50       7.098  -1.496 -12.236  1.00 89.66           N  
ATOM    385  CA  ASN A  50       6.566  -2.866 -12.433  1.00 89.66           C  
ATOM    386  C   ASN A  50       6.630  -3.766 -11.180  1.00 89.66           C  
ATOM    387  O   ASN A  50       6.634  -4.994 -11.285  1.00 89.66           O  
ATOM    388  CB  ASN A  50       7.187  -3.552 -13.663  1.00 89.66           C  
ATOM    389  CG  ASN A  50       6.838  -2.886 -14.967  1.00 89.66           C  
ATOM    390  ND2 ASN A  50       7.827  -2.633 -15.791  1.00 89.66           N  
ATOM    391  OD1 ASN A  50       5.691  -2.617 -15.285  1.00 89.66           O  
ATOM    392  H   ASN A  50       6.429  -0.740 -12.243  1.00 89.66           H  
ATOM    393  HA  ASN A  50       5.503  -2.769 -12.653  1.00 89.66           H  
ATOM    394  HB2 ASN A  50       6.807  -4.572 -13.735  1.00 89.66           H  
ATOM    395  HB3 ASN A  50       8.268  -3.620 -13.545  1.00 89.66           H  
ATOM    396 HD21 ASN A  50       8.773  -2.835 -15.500  1.00 89.66           H  
ATOM    397 HD22 ASN A  50       7.594  -2.226 -16.685  1.00 89.66           H  
ATOM    398  N   GLY A  51       6.733  -3.169  -9.994  1.00 90.81           N  
ATOM    399  CA  GLY A  51       6.860  -3.886  -8.736  1.00 90.81           C  
ATOM    400  C   GLY A  51       5.540  -4.085  -8.007  1.00 90.81           C  
ATOM    401  O   GLY A  51       4.508  -3.482  -8.310  1.00 90.81           O  
ATOM    402  H   GLY A  51       6.758  -2.160  -9.958  1.00 90.81           H  
ATOM    403  HA2 GLY A  51       7.514  -3.315  -8.078  1.00 90.81           H  
ATOM    404  HA3 GLY A  51       7.319  -4.860  -8.907  1.00 90.81           H  
ATOM    405  N   SER A  52       5.618  -4.890  -6.955  1.00 91.78           N  
ATOM    406  CA  SER A  52       4.566  -5.012  -5.957  1.00 91.78           C  
ATOM    407  C   SER A  52       5.156  -4.984  -4.556  1.00 91.78           C  
ATOM    408  O   SER A  52       6.248  -5.507  -4.329  1.00 91.78           O  
ATOM    409  CB  SER A  52       3.745  -6.286  -6.175  1.00 91.78           C  
ATOM    410  OG  SER A  52       4.577  -7.431  -6.101  1.00 91.78           O  
ATOM    411  H   SER A  52       6.482  -5.381  -6.775  1.00 91.78           H  
ATOM    412  HA  SER A  52       3.899  -4.156  -6.059  1.00 91.78           H  
ATOM    413  HB2 SER A  52       2.965  -6.350  -5.416  1.00 91.78           H  
ATOM    414  HB3 SER A  52       3.272  -6.249  -7.156  1.00 91.78           H  
ATOM    415  HG  SER A  52       5.161  -7.343  -5.344  1.00 91.78           H  
ATOM    416  N   ILE A  53       4.413  -4.425  -3.609  1.00 91.10           N  
ATOM    417  CA  ILE A  53       4.710  -4.512  -2.182  1.00 91.10           C  
ATOM    418  C   ILE A  53       3.491  -5.038  -1.439  1.00 91.10           C  
ATOM    419  O   ILE A  53       2.363  -4.643  -1.727  1.00 91.10           O  
ATOM    420  CB  ILE A  53       5.224  -3.167  -1.632  1.00 91.10           C  
ATOM    421  CG1 ILE A  53       5.780  -3.384  -0.209  1.00 91.10           C  
ATOM    422  CG2 ILE A  53       4.157  -2.054  -1.667  1.00 91.10           C  
ATOM    423  CD1 ILE A  53       6.574  -2.188   0.311  1.00 91.10           C  
ATOM    424  H   ILE A  53       3.523  -4.031  -3.877  1.00 91.10           H  
ATOM    425  HA  ILE A  53       5.506  -5.243  -2.047  1.00 91.10           H  
ATOM    426  HB  ILE A  53       6.052  -2.855  -2.269  1.00 91.10           H  
ATOM    427 HG12 ILE A  53       6.446  -4.247  -0.214  1.00 91.10           H  
ATOM    428 HG13 ILE A  53       4.964  -3.584   0.485  1.00 91.10           H  
ATOM    429 HG21 ILE A  53       3.372  -2.256  -0.939  1.00 91.10           H  
ATOM    430 HG22 ILE A  53       4.613  -1.090  -1.441  1.00 91.10           H  
ATOM    431 HG23 ILE A  53       3.713  -1.996  -2.661  1.00 91.10           H  
ATOM    432 HD11 ILE A  53       7.339  -1.903  -0.411  1.00 91.10           H  
ATOM    433 HD12 ILE A  53       7.052  -2.457   1.253  1.00 91.10           H  
ATOM    434 HD13 ILE A  53       5.894  -1.354   0.482  1.00 91.10           H  
ATOM    435  N   ALA A  54       3.731  -5.917  -0.476  1.00 90.92           N  
ATOM    436  CA  ALA A  54       2.721  -6.403   0.445  1.00 90.92           C  
ATOM    437  C   ALA A  54       3.016  -5.867   1.846  1.00 90.92           C  
ATOM    438  O   ALA A  54       4.172  -5.821   2.275  1.00 90.92           O  
ATOM    439  CB  ALA A  54       2.696  -7.929   0.392  1.00 90.92           C  
ATOM    440  H   ALA A  54       4.685  -6.180  -0.274  1.00 90.92           H  
ATOM    441  HA  ALA A  54       1.736  -6.047   0.142  1.00 90.92           H  
ATOM    442  HB1 ALA A  54       2.514  -8.271  -0.627  1.00 90.92           H  
ATOM    443  HB2 ALA A  54       1.897  -8.296   1.036  1.00 90.92           H  
ATOM    444  HB3 ALA A  54       3.643  -8.336   0.747  1.00 90.92           H  
ATOM    445  N   PHE A  55       1.980  -5.447   2.557  1.00 87.70           N  
ATOM    446  CA  PHE A  55       2.069  -5.101   3.968  1.00 87.70           C  
ATOM    447  C   PHE A  55       0.765  -5.481   4.661  1.00 87.70           C  
ATOM    448  O   PHE A  55      -0.322  -5.378   4.095  1.00 87.70           O  
ATOM    449  CB  PHE A  55       2.435  -3.617   4.166  1.00 87.70           C  
ATOM    450  CG  PHE A  55       1.407  -2.643   3.630  1.00 87.70           C  
ATOM    451  CD1 PHE A  55       1.318  -2.429   2.245  1.00 87.70           C  
ATOM    452  CD2 PHE A  55       0.498  -2.010   4.500  1.00 87.70           C  
ATOM    453  CE1 PHE A  55       0.271  -1.665   1.725  1.00 87.70           C  
ATOM    454  CE2 PHE A  55      -0.553  -1.237   3.977  1.00 87.70           C  
ATOM    455  CZ  PHE A  55      -0.676  -1.095   2.585  1.00 87.70           C  
ATOM    456  H   PHE A  55       1.063  -5.455   2.133  1.00 87.70           H  
ATOM    457  HA  PHE A  55       2.863  -5.701   4.413  1.00 87.70           H  
ATOM    458  HB2 PHE A  55       3.388  -3.421   3.675  1.00 87.70           H  
ATOM    459  HB3 PHE A  55       2.578  -3.433   5.230  1.00 87.70           H  
ATOM    460  HD1 PHE A  55       2.014  -2.912   1.574  1.00 87.70           H  
ATOM    461  HD2 PHE A  55       0.592  -2.141   5.567  1.00 87.70           H  
ATOM    462  HE1 PHE A  55       0.153  -1.593   0.653  1.00 87.70           H  
ATOM    463  HE2 PHE A  55      -1.280  -0.790   4.638  1.00 87.70           H  
ATOM    464  HZ  PHE A  55      -1.536  -0.606   2.153  1.00 87.70           H  
ATOM    465  N   GLN A  56       0.876  -5.921   5.907  1.00 88.53           N  
ATOM    466  CA  GLN A  56      -0.260  -6.341   6.716  1.00 88.53           C  
ATOM    467  C   GLN A  56      -0.285  -5.505   7.995  1.00 88.53           C  
ATOM    468  O   GLN A  56       0.328  -5.881   8.995  1.00 88.53           O  
ATOM    469  CB  GLN A  56      -0.152  -7.848   6.965  1.00 88.53           C  
ATOM    470  CG  GLN A  56      -1.395  -8.373   7.696  1.00 88.53           C  
ATOM    471  CD  GLN A  56      -1.371  -9.883   7.883  1.00 88.53           C  
ATOM    472  NE2 GLN A  56      -2.474 -10.474   8.286  1.00 88.53           N  
ATOM    473  OE1 GLN A  56      -0.380 -10.564   7.699  1.00 88.53           O  
ATOM    474  H   GLN A  56       1.797  -6.029   6.307  1.00 88.53           H  
ATOM    475  HA  GLN A  56      -1.193  -6.175   6.177  1.00 88.53           H  
ATOM    476  HB2 GLN A  56       0.741  -8.069   7.549  1.00 88.53           H  
ATOM    477  HB3 GLN A  56      -0.074  -8.359   6.006  1.00 88.53           H  
ATOM    478  HG2 GLN A  56      -1.472  -7.909   8.680  1.00 88.53           H  
ATOM    479  HG3 GLN A  56      -2.284  -8.109   7.124  1.00 88.53           H  
ATOM    480 HE21 GLN A  56      -3.322  -9.948   8.438  1.00 88.53           H  
ATOM    481 HE22 GLN A  56      -2.419 -11.480   8.362  1.00 88.53           H  
ATOM    482  N   PRO A  57      -0.938  -4.334   7.980  1.00 81.31           N  
ATOM    483  CA  PRO A  57      -1.088  -3.550   9.189  1.00 81.31           C  
ATOM    484  C   PRO A  57      -2.136  -4.215  10.085  1.00 81.31           C  
ATOM    485  O   PRO A  57      -3.202  -4.631   9.625  1.00 81.31           O  
ATOM    486  CB  PRO A  57      -1.472  -2.153   8.718  1.00 81.31           C  
ATOM    487  CG  PRO A  57      -2.235  -2.428   7.430  1.00 81.31           C  
ATOM    488  CD  PRO A  57      -1.662  -3.731   6.873  1.00 81.31           C  
ATOM    489  HA  PRO A  57      -0.140  -3.493   9.725  1.00 81.31           H  
ATOM    490  HB2 PRO A  57      -0.568  -1.587   8.493  1.00 81.31           H  
ATOM    491  HB3 PRO A  57      -2.087  -1.626   9.448  1.00 81.31           H  
ATOM    492  HG2 PRO A  57      -3.273  -2.599   7.714  1.00 81.31           H  
ATOM    493  HG3 PRO A  57      -2.143  -1.603   6.724  1.00 81.31           H  
ATOM    494  HD2 PRO A  57      -2.474  -4.376   6.540  1.00 81.31           H  
ATOM    495  HD3 PRO A  57      -0.985  -3.531   6.043  1.00 81.31           H  
ATOM    496  N   THR A  58      -1.844  -4.294  11.383  1.00 84.23           N  
ATOM    497  CA  THR A  58      -2.706  -4.947  12.383  1.00 84.23           C  
ATOM    498  C   THR A  58      -4.143  -4.418  12.353  1.00 84.23           C  
ATOM    499  O   THR A  58      -5.087  -5.165  12.590  1.00 84.23           O  
ATOM    500  CB  THR A  58      -2.114  -4.732  13.785  1.00 84.23           C  
ATOM    501  CG2 THR A  58      -2.772  -5.592  14.861  1.00 84.23           C  
ATOM    502  OG1 THR A  58      -0.743  -5.066  13.782  1.00 84.23           O  
ATOM    503  H   THR A  58      -0.921  -4.022  11.691  1.00 84.23           H  
ATOM    504  HA  THR A  58      -2.737  -6.017  12.175  1.00 84.23           H  
ATOM    505  HB  THR A  58      -2.212  -3.681  14.059  1.00 84.23           H  
ATOM    506  HG1 THR A  58      -0.411  -4.954  14.675  1.00 84.23           H  
ATOM    507 HG21 THR A  58      -2.712  -6.644  14.583  1.00 84.23           H  
ATOM    508 HG22 THR A  58      -2.269  -5.440  15.817  1.00 84.23           H  
ATOM    509 HG23 THR A  58      -3.819  -5.312  14.974  1.00 84.23           H  
ATOM    510  N   GLU A  59      -4.319  -3.141  12.013  1.00 81.25           N  
ATOM    511  CA  GLU A  59      -5.611  -2.448  11.991  1.00 81.25           C  
ATOM    512  C   GLU A  59      -6.528  -2.874  10.836  1.00 81.25           C  
ATOM    513  O   GLU A  59      -7.741  -2.695  10.929  1.00 81.25           O  
ATOM    514  CB  GLU A  59      -5.359  -0.933  11.919  1.00 81.25           C  
ATOM    515  CG  GLU A  59      -4.539  -0.440  13.118  1.00 81.25           C  
ATOM    516  CD  GLU A  59      -4.272   1.065  13.055  1.00 81.25           C  
ATOM    517  OE1 GLU A  59      -5.228   1.859  13.158  1.00 81.25           O  
ATOM    518  OE2 GLU A  59      -3.082   1.415  12.926  1.00 81.25           O1-
ATOM    519  H   GLU A  59      -3.499  -2.589  11.807  1.00 81.25           H  
ATOM    520  HA  GLU A  59      -6.148  -2.665  12.914  1.00 81.25           H  
ATOM    521  HB2 GLU A  59      -6.319  -0.415  11.911  1.00 81.25           H  
ATOM    522  HB3 GLU A  59      -4.829  -0.697  10.996  1.00 81.25           H  
ATOM    523  HG2 GLU A  59      -5.080  -0.671  14.036  1.00 81.25           H  
ATOM    524  HG3 GLU A  59      -3.586  -0.967  13.155  1.00 81.25           H  
ATOM    525  N   PHE A  60      -5.987  -3.431   9.747  1.00 83.35           N  
ATOM    526  CA  PHE A  60      -6.803  -3.827   8.591  1.00 83.35           C  
ATOM    527  C   PHE A  60      -7.290  -5.271   8.692  1.00 83.35           C  
ATOM    528  O   PHE A  60      -8.229  -5.652   7.999  1.00 83.35           O  
ATOM    529  CB  PHE A  60      -6.024  -3.614   7.290  1.00 83.35           C  
ATOM    530  CG  PHE A  60      -5.649  -2.187   6.932  1.00 83.35           C  
ATOM    531  CD1 PHE A  60      -5.967  -1.075   7.738  1.00 83.35           C  
ATOM    532  CD2 PHE A  60      -4.902  -1.994   5.763  1.00 83.35           C  
ATOM    533  CE1 PHE A  60      -5.501   0.199   7.385  1.00 83.35           C  
ATOM    534  CE2 PHE A  60      -4.431  -0.722   5.406  1.00 83.35           C  
ATOM    535  CZ  PHE A  60      -4.725   0.372   6.226  1.00 83.35           C  
ATOM    536  H   PHE A  60      -4.991  -3.596   9.720  1.00 83.35           H  
ATOM    537  HA  PHE A  60      -7.699  -3.209   8.542  1.00 83.35           H  
ATOM    538  HB2 PHE A  60      -6.628  -4.002   6.469  1.00 83.35           H  
ATOM    539  HB3 PHE A  60      -5.114  -4.213   7.328  1.00 83.35           H  
ATOM    540  HD1 PHE A  60      -6.560  -1.176   8.634  1.00 83.35           H  
ATOM    541  HD2 PHE A  60      -4.661  -2.864   5.169  1.00 83.35           H  
ATOM    542  HE1 PHE A  60      -5.730   1.041   8.021  1.00 83.35           H  
ATOM    543  HE2 PHE A  60      -3.828  -0.590   4.520  1.00 83.35           H  
ATOM    544  HZ  PHE A  60      -4.333   1.342   5.958  1.00 83.35           H  
ATOM    545  N   GLY A  61      -6.644  -6.094   9.524  1.00 84.11           N  
ATOM    546  CA  GLY A  61      -6.961  -7.519   9.660  1.00 84.11           C  
ATOM    547  C   GLY A  61      -6.661  -8.368   8.416  1.00 84.11           C  
ATOM    548  O   GLY A  61      -6.851  -9.580   8.454  1.00 84.11           O  
ATOM    549  H   GLY A  61      -5.910  -5.706  10.099  1.00 84.11           H  
ATOM    550  HA2 GLY A  61      -8.023  -7.622   9.885  1.00 84.11           H  
ATOM    551  HA3 GLY A  61      -6.392  -7.928  10.494  1.00 84.11           H  
ATOM    552  N   THR A  62      -6.164  -7.768   7.333  1.00 87.52           N  
ATOM    553  CA  THR A  62      -5.805  -8.432   6.076  1.00 87.52           C  
ATOM    554  C   THR A  62      -4.529  -7.832   5.498  1.00 87.52           C  
ATOM    555  O   THR A  62      -4.175  -6.687   5.783  1.00 87.52           O  
ATOM    556  CB  THR A  62      -6.958  -8.363   5.058  1.00 87.52           C  
ATOM    557  CG2 THR A  62      -7.295  -6.955   4.573  1.00 87.52           C  
ATOM    558  OG1 THR A  62      -6.646  -9.133   3.920  1.00 87.52           O  
ATOM    559  H   THR A  62      -6.033  -6.767   7.365  1.00 87.52           H  
ATOM    560  HA  THR A  62      -5.616  -9.486   6.275  1.00 87.52           H  
ATOM    561  HB  THR A  62      -7.846  -8.791   5.521  1.00 87.52           H  
ATOM    562  HG1 THR A  62      -6.161  -8.574   3.309  1.00 87.52           H  
ATOM    563 HG21 THR A  62      -7.602  -6.335   5.415  1.00 87.52           H  
ATOM    564 HG22 THR A  62      -8.122  -7.009   3.866  1.00 87.52           H  
ATOM    565 HG23 THR A  62      -6.433  -6.495   4.090  1.00 87.52           H  
ATOM    566  N   GLU A  63      -3.833  -8.614   4.678  1.00 90.91           N  
ATOM    567  CA  GLU A  63      -2.741  -8.107   3.857  1.00 90.91           C  
ATOM    568  C   GLU A  63      -3.285  -7.175   2.764  1.00 90.91           C  
ATOM    569  O   GLU A  63      -4.340  -7.414   2.164  1.00 90.91           O  
ATOM    570  CB  GLU A  63      -1.946  -9.285   3.278  1.00 90.91           C  
ATOM    571  CG  GLU A  63      -0.699  -8.827   2.514  1.00 90.91           C  
ATOM    572  CD  GLU A  63       0.089 -10.030   1.988  1.00 90.91           C  
ATOM    573  OE1 GLU A  63      -0.378 -10.631   0.996  1.00 90.91           O  
ATOM    574  OE2 GLU A  63       1.161 -10.312   2.567  1.00 90.91           O1-
ATOM    575  H   GLU A  63      -4.204  -9.524   4.447  1.00 90.91           H  
ATOM    576  HA  GLU A  63      -2.066  -7.530   4.489  1.00 90.91           H  
ATOM    577  HB2 GLU A  63      -1.633  -9.931   4.099  1.00 90.91           H  
ATOM    578  HB3 GLU A  63      -2.591  -9.859   2.613  1.00 90.91           H  
ATOM    579  HG2 GLU A  63      -0.993  -8.201   1.671  1.00 90.91           H  
ATOM    580  HG3 GLU A  63      -0.076  -8.227   3.176  1.00 90.91           H  
ATOM    581  N   VAL A  64      -2.543  -6.101   2.511  1.00 91.57           N  
ATOM    582  CA  VAL A  64      -2.727  -5.206   1.376  1.00 91.57           C  
ATOM    583  C   VAL A  64      -1.534  -5.378   0.458  1.00 91.57           C  
ATOM    584  O   VAL A  64      -0.392  -5.127   0.843  1.00 91.57           O  
ATOM    585  CB  VAL A  64      -2.836  -3.740   1.811  1.00 91.57           C  
ATOM    586  CG1 VAL A  64      -3.088  -2.822   0.605  1.00 91.57           C  
ATOM    587  CG2 VAL A  64      -3.981  -3.511   2.786  1.00 91.57           C  
ATOM    588  H   VAL A  64      -1.710  -5.957   3.064  1.00 91.57           H  
ATOM    589  HA  VAL A  64      -3.637  -5.474   0.839  1.00 91.57           H  
ATOM    590  HB  VAL A  64      -1.909  -3.448   2.305  1.00 91.57           H  
ATOM    591 HG11 VAL A  64      -2.229  -2.842  -0.066  1.00 91.57           H  
ATOM    592 HG12 VAL A  64      -3.974  -3.152   0.063  1.00 91.57           H  
ATOM    593 HG13 VAL A  64      -3.237  -1.796   0.941  1.00 91.57           H  
ATOM    594 HG21 VAL A  64      -4.943  -3.669   2.298  1.00 91.57           H  
ATOM    595 HG22 VAL A  64      -3.887  -4.186   3.637  1.00 91.57           H  
ATOM    596 HG23 VAL A  64      -3.932  -2.478   3.132  1.00 91.57           H  
ATOM    597  N   VAL A  65      -1.814  -5.757  -0.782  1.00 93.21           N  
ATOM    598  CA  VAL A  65      -0.817  -5.801  -1.848  1.00 93.21           C  
ATOM    599  C   VAL A  65      -1.040  -4.594  -2.743  1.00 93.21           C  
ATOM    600  O   VAL A  65      -2.146  -4.393  -3.236  1.00 93.21           O  
ATOM    601  CB  VAL A  65      -0.889  -7.122  -2.630  1.00 93.21           C  
ATOM    602  CG1 VAL A  65       0.241  -7.196  -3.664  1.00 93.21           C  
ATOM    603  CG2 VAL A  65      -0.767  -8.329  -1.690  1.00 93.21           C  
ATOM    604  H   VAL A  65      -2.772  -5.969  -1.021  1.00 93.21           H  
ATOM    605  HA  VAL A  65       0.181  -5.735  -1.417  1.00 93.21           H  
ATOM    606  HB  VAL A  65      -1.844  -7.185  -3.151  1.00 93.21           H  
ATOM    607 HG11 VAL A  65       0.189  -8.146  -4.196  1.00 93.21           H  
ATOM    608 HG12 VAL A  65       0.149  -6.391  -4.394  1.00 93.21           H  
ATOM    609 HG13 VAL A  65       1.207  -7.124  -3.165  1.00 93.21           H  
ATOM    610 HG21 VAL A  65       0.136  -8.254  -1.085  1.00 93.21           H  
ATOM    611 HG22 VAL A  65      -0.728  -9.254  -2.265  1.00 93.21           H  
ATOM    612 HG23 VAL A  65      -1.627  -8.390  -1.023  1.00 93.21           H  
ATOM    613  N   ILE A  66      -0.006  -3.797  -2.982  1.00 92.74           N  
ATOM    614  CA  ILE A  66      -0.017  -2.699  -3.951  1.00 92.74           C  
ATOM    615  C   ILE A  66       0.894  -3.099  -5.100  1.00 92.74           C  
ATOM    616  O   ILE A  66       2.070  -3.377  -4.878  1.00 92.74           O  
ATOM    617  CB  ILE A  66       0.433  -1.369  -3.314  1.00 92.74           C  
ATOM    618  CG1 ILE A  66      -0.510  -0.954  -2.164  1.00 92.74           C  
ATOM    619  CG2 ILE A  66       0.484  -0.271  -4.396  1.00 92.74           C  
ATOM    620  CD1 ILE A  66       0.055   0.185  -1.305  1.00 92.74           C  
ATOM    621  H   ILE A  66       0.875  -4.030  -2.548  1.00 92.74           H  
ATOM    622  HA  ILE A  66      -1.024  -2.557  -4.344  1.00 92.74           H  
ATOM    623  HB  ILE A  66       1.435  -1.503  -2.907  1.00 92.74           H  
ATOM    624 HG12 ILE A  66      -1.477  -0.659  -2.569  1.00 92.74           H  
ATOM    625 HG13 ILE A  66      -0.672  -1.805  -1.502  1.00 92.74           H  
ATOM    626 HG21 ILE A  66       0.765   0.689  -3.962  1.00 92.74           H  
ATOM    627 HG22 ILE A  66       1.237  -0.511  -5.148  1.00 92.74           H  
ATOM    628 HG23 ILE A  66      -0.487  -0.174  -4.882  1.00 92.74           H  
ATOM    629 HD11 ILE A  66       0.125   1.111  -1.877  1.00 92.74           H  
ATOM    630 HD12 ILE A  66      -0.606   0.358  -0.456  1.00 92.74           H  
ATOM    631 HD13 ILE A  66       1.045  -0.081  -0.937  1.00 92.74           H  
ATOM    632  N   SER A  67       0.356  -3.101  -6.314  1.00 93.71           N  
ATOM    633  CA  SER A  67       1.099  -3.367  -7.545  1.00 93.71           C  
ATOM    634  C   SER A  67       1.062  -2.141  -8.443  1.00 93.71           C  
ATOM    635  O   SER A  67       0.030  -1.473  -8.552  1.00 93.71           O  
ATOM    636  CB  SER A  67       0.527  -4.580  -8.276  1.00 93.71           C  
ATOM    637  OG  SER A  67       0.526  -5.703  -7.417  1.00 93.71           O  
ATOM    638  H   SER A  67      -0.614  -2.841  -6.417  1.00 93.71           H  
ATOM    639  HA  SER A  67       2.141  -3.587  -7.313  1.00 93.71           H  
ATOM    640  HB2 SER A  67      -0.493  -4.369  -8.596  1.00 93.71           H  
ATOM    641  HB3 SER A  67       1.139  -4.795  -9.152  1.00 93.71           H  
ATOM    642  HG  SER A  67      -0.128  -5.546  -6.733  1.00 93.71           H  
ATOM    643  N   VAL A  68       2.189  -1.839  -9.077  1.00 92.91           N  
ATOM    644  CA  VAL A  68       2.345  -0.678  -9.956  1.00 92.91           C  
ATOM    645  C   VAL A  68       2.942  -1.096 -11.291  1.00 92.91           C  
ATOM    646  O   VAL A  68       3.699  -2.060 -11.360  1.00 92.91           O  
ATOM    647  CB  VAL A  68       3.178   0.439  -9.301  1.00 92.91           C  
ATOM    648  CG1 VAL A  68       2.521   0.933  -8.006  1.00 92.91           C  
ATOM    649  CG2 VAL A  68       4.624   0.019  -9.014  1.00 92.91           C  
ATOM    650  H   VAL A  68       2.991  -2.443  -8.966  1.00 92.91           H  
ATOM    651  HA  VAL A  68       1.356  -0.270 -10.165  1.00 92.91           H  
ATOM    652  HB  VAL A  68       3.203   1.283  -9.990  1.00 92.91           H  
ATOM    653 HG11 VAL A  68       3.142   1.705  -7.553  1.00 92.91           H  
ATOM    654 HG12 VAL A  68       1.535   1.340  -8.234  1.00 92.91           H  
ATOM    655 HG13 VAL A  68       2.409   0.114  -7.296  1.00 92.91           H  
ATOM    656 HG21 VAL A  68       5.160  -0.134  -9.951  1.00 92.91           H  
ATOM    657 HG22 VAL A  68       4.648  -0.909  -8.442  1.00 92.91           H  
ATOM    658 HG23 VAL A  68       5.138   0.794  -8.445  1.00 92.91           H  
ATOM    659  N   ASP A  69       2.612  -0.371 -12.355  1.00 91.89           N  
ATOM    660  CA  ASP A  69       3.232  -0.552 -13.668  1.00 91.89           C  
ATOM    661  C   ASP A  69       4.574   0.205 -13.786  1.00 91.89           C  
ATOM    662  O   ASP A  69       5.060   0.836 -12.840  1.00 91.89           O  
ATOM    663  CB  ASP A  69       2.216  -0.202 -14.780  1.00 91.89           C  
ATOM    664  CG  ASP A  69       1.904   1.291 -14.950  1.00 91.89           C  
ATOM    665  OD1 ASP A  69       2.587   2.131 -14.332  1.00 91.89           O  
ATOM    666  OD2 ASP A  69       1.031   1.647 -15.770  1.00 91.89           O1-
ATOM    667  H   ASP A  69       1.959   0.390 -12.237  1.00 91.89           H  
ATOM    668  HA  ASP A  69       3.466  -1.610 -13.792  1.00 91.89           H  
ATOM    669  HB2 ASP A  69       1.284  -0.735 -14.590  1.00 91.89           H  
ATOM    670  HB3 ASP A  69       2.607  -0.572 -15.728  1.00 91.89           H  
ATOM    671  N   ALA A  70       5.187   0.165 -14.971  1.00 88.71           N  
ATOM    672  CA  ALA A  70       6.431   0.874 -15.281  1.00 88.71           C  
ATOM    673  C   ALA A  70       6.319   2.406 -15.135  1.00 88.71           C  
ATOM    674  O   ALA A  70       7.319   3.113 -15.028  1.00 88.71           O  
ATOM    675  CB  ALA A  70       6.836   0.528 -16.718  1.00 88.71           C  
ATOM    676  H   ALA A  70       4.834  -0.491 -15.653  1.00 88.71           H  
ATOM    677  HA  ALA A  70       7.203   0.510 -14.604  1.00 88.71           H  
ATOM    678  HB1 ALA A  70       6.736  -0.542 -16.901  1.00 88.71           H  
ATOM    679  HB2 ALA A  70       7.871   0.828 -16.882  1.00 88.71           H  
ATOM    680  HB3 ALA A  70       6.196   1.060 -17.422  1.00 88.71           H  
ATOM    681  N   ASN A  71       5.096   2.933 -15.165  1.00 88.13           N  
ATOM    682  CA  ASN A  71       4.774   4.346 -15.040  1.00 88.13           C  
ATOM    683  C   ASN A  71       4.296   4.722 -13.632  1.00 88.13           C  
ATOM    684  O   ASN A  71       3.878   5.863 -13.433  1.00 88.13           O  
ATOM    685  CB  ASN A  71       3.754   4.710 -16.127  1.00 88.13           C  
ATOM    686  CG  ASN A  71       4.372   4.659 -17.500  1.00 88.13           C  
ATOM    687  ND2 ASN A  71       3.800   3.899 -18.406  1.00 88.13           N  
ATOM    688  OD1 ASN A  71       5.369   5.319 -17.760  1.00 88.13           O  
ATOM    689  H   ASN A  71       4.309   2.302 -15.118  1.00 88.13           H  
ATOM    690  HA  ASN A  71       5.684   4.919 -15.213  1.00 88.13           H  
ATOM    691  HB2 ASN A  71       2.914   4.017 -16.072  1.00 88.13           H  
ATOM    692  HB3 ASN A  71       3.374   5.719 -15.966  1.00 88.13           H  
ATOM    693 HD21 ASN A  71       4.241   3.851 -19.313  1.00 88.13           H  
ATOM    694 HD22 ASN A  71       3.010   3.326 -18.146  1.00 88.13           H  
ATOM    695  N   CYS A  72       4.408   3.814 -12.661  1.00 90.06           N  
ATOM    696  CA  CYS A  72       3.897   3.976 -11.305  1.00 90.06           C  
ATOM    697  C   CYS A  72       2.378   4.191 -11.233  1.00 90.06           C  
ATOM    698  O   CYS A  72       1.888   4.783 -10.273  1.00 90.06           O  
ATOM    699  CB  CYS A  72       4.699   5.039 -10.541  1.00 90.06           C  
ATOM    700  SG  CYS A  72       6.480   4.745 -10.486  1.00 90.06           S  
ATOM    701  H   CYS A  72       4.721   2.888 -12.916  1.00 90.06           H  
ATOM    702  HA  CYS A  72       4.081   3.025 -10.806  1.00 90.06           H  
ATOM    703  HB2 CYS A  72       4.334   5.072  -9.514  1.00 90.06           H  
ATOM    704  HB3 CYS A  72       4.512   6.015 -10.988  1.00 90.06           H  
ATOM    705  N   ASN A  73       1.616   3.705 -12.216  1.00 92.05           N  
ATOM    706  CA  ASN A  73       0.166   3.630 -12.090  1.00 92.05           C  
ATOM    707  C   ASN A  73      -0.204   2.374 -11.299  1.00 92.05           C  
ATOM    708  O   ASN A  73       0.339   1.301 -11.581  1.00 92.05           O  
ATOM    709  CB  ASN A  73      -0.530   3.608 -13.451  1.00 92.05           C  
ATOM    710  CG  ASN A  73      -0.134   4.766 -14.332  1.00 92.05           C  
ATOM    711  ND2 ASN A  73       0.376   4.475 -15.502  1.00 92.05           N  
ATOM    712  OD1 ASN A  73      -0.299   5.927 -13.993  1.00 92.05           O  
ATOM    713  H   ASN A  73       2.052   3.205 -12.977  1.00 92.05           H  
ATOM    714  HA  ASN A  73      -0.170   4.524 -11.565  1.00 92.05           H  
ATOM    715  HB2 ASN A  73      -0.311   2.664 -13.950  1.00 92.05           H  
ATOM    716  HB3 ASN A  73      -1.609   3.654 -13.305  1.00 92.05           H  
ATOM    717 HD21 ASN A  73       0.576   3.504 -15.695  1.00 92.05           H  
ATOM    718 HD22 ASN A  73       0.643   5.243 -16.101  1.00 92.05           H  
ATOM    719  N   PRO A  74      -1.133   2.465 -10.337  1.00 92.45           N  
ATOM    720  CA  PRO A  74      -1.593   1.293  -9.612  1.00 92.45           C  
ATOM    721  C   PRO A  74      -2.377   0.362 -10.546  1.00 92.45           C  
ATOM    722  O   PRO A  74      -3.298   0.800 -11.233  1.00 92.45           O  
ATOM    723  CB  PRO A  74      -2.441   1.849  -8.470  1.00 92.45           C  
ATOM    724  CG  PRO A  74      -2.989   3.164  -9.027  1.00 92.45           C  
ATOM    725  CD  PRO A  74      -1.859   3.658  -9.927  1.00 92.45           C  
ATOM    726  HA  PRO A  74      -0.739   0.757  -9.200  1.00 92.45           H  
ATOM    727  HB2 PRO A  74      -3.231   1.159  -8.172  1.00 92.45           H  
ATOM    728  HB3 PRO A  74      -1.789   2.063  -7.623  1.00 92.45           H  
ATOM    729  HG2 PRO A  74      -3.212   3.877  -8.232  1.00 92.45           H  
ATOM    730  HG3 PRO A  74      -3.878   2.971  -9.628  1.00 92.45           H  
ATOM    731  HD2 PRO A  74      -2.273   4.188 -10.785  1.00 92.45           H  
ATOM    732  HD3 PRO A  74      -1.192   4.311  -9.363  1.00 92.45           H  
ATOM    733  N   THR A  75      -2.041  -0.927 -10.553  1.00 95.49           N  
ATOM    734  CA  THR A  75      -2.669  -1.927 -11.441  1.00 95.49           C  
ATOM    735  C   THR A  75      -3.728  -2.780 -10.747  1.00 95.49           C  
ATOM    736  O   THR A  75      -4.508  -3.451 -11.416  1.00 95.49           O  
ATOM    737  CB  THR A  75      -1.614  -2.831 -12.090  1.00 95.49           C  
ATOM    738  CG2 THR A  75      -0.626  -2.035 -12.939  1.00 95.49           C  
ATOM    739  OG1 THR A  75      -0.865  -3.502 -11.104  1.00 95.49           O  
ATOM    740  H   THR A  75      -1.253  -1.225  -9.997  1.00 95.49           H  
ATOM    741  HA  THR A  75      -3.183  -1.410 -12.251  1.00 95.49           H  
ATOM    742  HB  THR A  75      -2.112  -3.561 -12.728  1.00 95.49           H  
ATOM    743  HG1 THR A  75      -0.168  -3.980 -11.559  1.00 95.49           H  
ATOM    744 HG21 THR A  75       0.015  -2.717 -13.497  1.00 95.49           H  
ATOM    745 HG22 THR A  75      -0.007  -1.403 -12.302  1.00 95.49           H  
ATOM    746 HG23 THR A  75      -1.166  -1.402 -13.643  1.00 95.49           H  
ATOM    747  N   ASN A  76      -3.796  -2.734  -9.415  1.00 92.78           N  
ATOM    748  CA  ASN A  76      -4.693  -3.549  -8.593  1.00 92.78           C  
ATOM    749  C   ASN A  76      -5.525  -2.709  -7.604  1.00 92.78           C  
ATOM    750  O   ASN A  76      -5.781  -3.115  -6.469  1.00 92.78           O  
ATOM    751  CB  ASN A  76      -3.867  -4.651  -7.918  1.00 92.78           C  
ATOM    752  CG  ASN A  76      -2.961  -4.138  -6.814  1.00 92.78           C  
ATOM    753  ND2 ASN A  76      -2.679  -4.987  -5.860  1.00 92.78           N  
ATOM    754  OD1 ASN A  76      -2.493  -3.007  -6.796  1.00 92.78           O  
ATOM    755  H   ASN A  76      -3.069  -2.224  -8.933  1.00 92.78           H  
ATOM    756  HA  ASN A  76      -5.414  -4.043  -9.244  1.00 92.78           H  
ATOM    757  HB2 ASN A  76      -4.560  -5.378  -7.493  1.00 92.78           H  
ATOM    758  HB3 ASN A  76      -3.259  -5.170  -8.659  1.00 92.78           H  
ATOM    759 HD21 ASN A  76      -3.138  -5.886  -5.863  1.00 92.78           H  
ATOM    760 HD22 ASN A  76      -2.344  -4.605  -4.987  1.00 92.78           H  
ATOM    761  N   THR A  77      -5.943  -1.506  -8.011  1.00 90.34           N  
ATOM    762  CA  THR A  77      -6.644  -0.563  -7.124  1.00 90.34           C  
ATOM    763  C   THR A  77      -7.933  -1.142  -6.532  1.00 90.34           C  
ATOM    764  O   THR A  77      -8.269  -0.821  -5.394  1.00 90.34           O  
ATOM    765  CB  THR A  77      -6.987   0.739  -7.863  1.00 90.34           C  
ATOM    766  CG2 THR A  77      -7.319   1.883  -6.908  1.00 90.34           C  
ATOM    767  OG1 THR A  77      -5.901   1.182  -8.637  1.00 90.34           O  
ATOM    768  H   THR A  77      -5.719  -1.211  -8.951  1.00 90.34           H  
ATOM    769  HA  THR A  77      -5.984  -0.329  -6.288  1.00 90.34           H  
ATOM    770  HB  THR A  77      -7.835   0.567  -8.525  1.00 90.34           H  
ATOM    771  HG1 THR A  77      -5.092   1.071  -8.132  1.00 90.34           H  
ATOM    772 HG21 THR A  77      -6.469   2.084  -6.256  1.00 90.34           H  
ATOM    773 HG22 THR A  77      -8.178   1.612  -6.295  1.00 90.34           H  
ATOM    774 HG23 THR A  77      -7.550   2.780  -7.484  1.00 90.34           H  
ATOM    775  N   ASP A  78      -8.654  -1.994  -7.264  1.00 91.33           N  
ATOM    776  CA  ASP A  78      -9.889  -2.615  -6.771  1.00 91.33           C  
ATOM    777  C   ASP A  78      -9.644  -3.625  -5.646  1.00 91.33           C  
ATOM    778  O   ASP A  78     -10.452  -3.706  -4.723  1.00 91.33           O  
ATOM    779  CB  ASP A  78     -10.645  -3.270  -7.931  1.00 91.33           C  
ATOM    780  CG  ASP A  78     -11.151  -2.204  -8.902  1.00 91.33           C  
ATOM    781  OD1 ASP A  78     -11.899  -1.308  -8.438  1.00 91.33           O  
ATOM    782  OD2 ASP A  78     -10.736  -2.254 -10.077  1.00 91.33           O1-
ATOM    783  H   ASP A  78      -8.355  -2.221  -8.202  1.00 91.33           H  
ATOM    784  HA  ASP A  78     -10.531  -1.839  -6.355  1.00 91.33           H  
ATOM    785  HB2 ASP A  78      -9.993  -3.977  -8.444  1.00 91.33           H  
ATOM    786  HB3 ASP A  78     -11.502  -3.817  -7.538  1.00 91.33           H  
ATOM    787  N   ASP A  79      -8.528  -4.353  -5.675  1.00 90.80           N  
ATOM    788  CA  ASP A  79      -8.132  -5.241  -4.579  1.00 90.80           C  
ATOM    789  C   ASP A  79      -7.680  -4.437  -3.362  1.00 90.80           C  
ATOM    790  O   ASP A  79      -8.153  -4.683  -2.254  1.00 90.80           O  
ATOM    791  CB  ASP A  79      -7.060  -6.224  -5.057  1.00 90.80           C  
ATOM    792  CG  ASP A  79      -7.680  -7.180  -6.072  1.00 90.80           C  
ATOM    793  OD1 ASP A  79      -8.529  -8.003  -5.650  1.00 90.80           O  
ATOM    794  OD2 ASP A  79      -7.402  -6.999  -7.276  1.00 90.80           O1-
ATOM    795  H   ASP A  79      -7.899  -4.269  -6.461  1.00 90.80           H  
ATOM    796  HA  ASP A  79      -8.995  -5.827  -4.264  1.00 90.80           H  
ATOM    797  HB2 ASP A  79      -6.692  -6.798  -4.206  1.00 90.80           H  
ATOM    798  HB3 ASP A  79      -6.223  -5.683  -5.498  1.00 90.80           H  
ATOM    799  N   VAL A  80      -6.877  -3.386  -3.568  1.00 90.18           N  
ATOM    800  CA  VAL A  80      -6.476  -2.481  -2.478  1.00 90.18           C  
ATOM    801  C   VAL A  80      -7.702  -1.874  -1.795  1.00 90.18           C  
ATOM    802  O   VAL A  80      -7.783  -1.886  -0.570  1.00 90.18           O  
ATOM    803  CB  VAL A  80      -5.521  -1.380  -2.975  1.00 90.18           C  
ATOM    804  CG1 VAL A  80      -5.159  -0.397  -1.852  1.00 90.18           C  
ATOM    805  CG2 VAL A  80      -4.212  -1.985  -3.490  1.00 90.18           C  
ATOM    806  H   VAL A  80      -6.518  -3.238  -4.500  1.00 90.18           H  
ATOM    807  HA  VAL A  80      -5.952  -3.069  -1.724  1.00 90.18           H  
ATOM    808  HB  VAL A  80      -5.993  -0.825  -3.786  1.00 90.18           H  
ATOM    809 HG11 VAL A  80      -4.817  -0.946  -0.974  1.00 90.18           H  
ATOM    810 HG12 VAL A  80      -6.025   0.205  -1.577  1.00 90.18           H  
ATOM    811 HG13 VAL A  80      -4.360   0.268  -2.178  1.00 90.18           H  
ATOM    812 HG21 VAL A  80      -3.578  -1.215  -3.927  1.00 90.18           H  
ATOM    813 HG22 VAL A  80      -4.404  -2.737  -4.255  1.00 90.18           H  
ATOM    814 HG23 VAL A  80      -3.680  -2.455  -2.663  1.00 90.18           H  
ATOM    815  N   LYS A  81      -8.696  -1.410  -2.564  1.00 89.13           N  
ATOM    816  CA  LYS A  81      -9.955  -0.855  -2.035  1.00 89.13           C  
ATOM    817  C   LYS A  81     -10.767  -1.853  -1.204  1.00 89.13           C  
ATOM    818  O   LYS A  81     -11.526  -1.416  -0.345  1.00 89.13           O  
ATOM    819  CB  LYS A  81     -10.827  -0.361  -3.193  1.00 89.13           C  
ATOM    820  CG  LYS A  81     -10.390   0.999  -3.752  1.00 89.13           C  
ATOM    821  CD  LYS A  81     -11.195   1.263  -5.028  1.00 89.13           C  
ATOM    822  CE  LYS A  81     -10.842   2.603  -5.674  1.00 89.13           C  
ATOM    823  NZ  LYS A  81     -11.473   2.696  -7.015  1.00 89.13           N1+
ATOM    824  H   LYS A  81      -8.569  -1.454  -3.565  1.00 89.13           H  
ATOM    825  HA  LYS A  81      -9.733  -0.024  -1.365  1.00 89.13           H  
ATOM    826  HB2 LYS A  81     -11.855  -0.260  -2.845  1.00 89.13           H  
ATOM    827  HB3 LYS A  81     -10.818  -1.112  -3.984  1.00 89.13           H  
ATOM    828  HG2 LYS A  81     -10.594   1.777  -3.016  1.00 89.13           H  
ATOM    829  HG3 LYS A  81      -9.324   0.998  -3.978  1.00 89.13           H  
ATOM    830  HD2 LYS A  81     -12.260   1.242  -4.796  1.00 89.13           H  
ATOM    831  HD3 LYS A  81     -10.980   0.464  -5.737  1.00 89.13           H  
ATOM    832  HE2 LYS A  81      -9.758   2.674  -5.764  1.00 89.13           H  
ATOM    833  HE3 LYS A  81     -11.180   3.413  -5.027  1.00 89.13           H  
ATOM    834  HZ1 LYS A  81     -11.179   3.528  -7.506  1.00 89.13           H  
ATOM    835  HZ2 LYS A  81     -11.214   1.893  -7.570  1.00 89.13           H  
ATOM    836  HZ3 LYS A  81     -12.480   2.680  -6.942  1.00 89.13           H  
ATOM    837  N   LYS A  82     -10.652  -3.159  -1.466  1.00 90.32           N  
ATOM    838  CA  LYS A  82     -11.312  -4.206  -0.666  1.00 90.32           C  
ATOM    839  C   LYS A  82     -10.550  -4.504   0.623  1.00 90.32           C  
ATOM    840  O   LYS A  82     -11.182  -4.860   1.612  1.00 90.32           O  
ATOM    841  CB  LYS A  82     -11.442  -5.496  -1.483  1.00 90.32           C  
ATOM    842  CG  LYS A  82     -12.426  -5.388  -2.657  1.00 90.32           C  
ATOM    843  CD  LYS A  82     -12.203  -6.590  -3.581  1.00 90.32           C  
ATOM    844  CE  LYS A  82     -12.900  -6.422  -4.930  1.00 90.32           C  
ATOM    845  NZ  LYS A  82     -12.364  -7.420  -5.891  1.00 90.32           N1+
ATOM    846  H   LYS A  82     -10.001  -3.442  -2.185  1.00 90.32           H  
ATOM    847  HA  LYS A  82     -12.302  -3.870  -0.360  1.00 90.32           H  
ATOM    848  HB2 LYS A  82     -11.780  -6.298  -0.828  1.00 90.32           H  
ATOM    849  HB3 LYS A  82     -10.452  -5.768  -1.850  1.00 90.32           H  
ATOM    850  HG2 LYS A  82     -13.450  -5.388  -2.284  1.00 90.32           H  
ATOM    851  HG3 LYS A  82     -12.257  -4.463  -3.208  1.00 90.32           H  
ATOM    852  HD2 LYS A  82     -12.545  -7.501  -3.090  1.00 90.32           H  
ATOM    853  HD3 LYS A  82     -11.134  -6.682  -3.770  1.00 90.32           H  
ATOM    854  HE2 LYS A  82     -13.978  -6.527  -4.803  1.00 90.32           H  
ATOM    855  HE3 LYS A  82     -12.685  -5.418  -5.294  1.00 90.32           H  
ATOM    856  HZ1 LYS A  82     -12.730  -7.280  -6.822  1.00 90.32           H  
ATOM    857  HZ2 LYS A  82     -12.535  -8.366  -5.582  1.00 90.32           H  
ATOM    858  HZ3 LYS A  82     -11.361  -7.324  -5.952  1.00 90.32           H  
ATOM    859  N   SER A  83      -9.224  -4.366   0.603  1.00 89.94           N  
ATOM    860  CA  SER A  83      -8.364  -4.672   1.749  1.00 89.94           C  
ATOM    861  C   SER A  83      -8.220  -3.521   2.748  1.00 89.94           C  
ATOM    862  O   SER A  83      -7.913  -3.772   3.910  1.00 89.94           O  
ATOM    863  CB  SER A  83      -6.977  -5.104   1.268  1.00 89.94           C  
ATOM    864  OG  SER A  83      -7.044  -6.277   0.486  1.00 89.94           O  
ATOM    865  H   SER A  83      -8.776  -4.198  -0.286  1.00 89.94           H  
ATOM    866  HA  SER A  83      -8.797  -5.511   2.294  1.00 89.94           H  
ATOM    867  HB2 SER A  83      -6.523  -4.303   0.683  1.00 89.94           H  
ATOM    868  HB3 SER A  83      -6.354  -5.311   2.138  1.00 89.94           H  
ATOM    869  HG  SER A  83      -6.259  -6.799   0.669  1.00 89.94           H  
ATOM    870  N   VAL A  84      -8.420  -2.265   2.330  1.00 89.26           N  
ATOM    871  CA  VAL A  84      -8.331  -1.102   3.233  1.00 89.26           C  
ATOM    872  C   VAL A  84      -9.697  -0.724   3.827  1.00 89.26           C  
ATOM    873  O   VAL A  84     -10.732  -0.931   3.186  1.00 89.26           O  
ATOM    874  CB  VAL A  84      -7.633   0.114   2.595  1.00 89.26           C  
ATOM    875  CG1 VAL A  84      -6.227  -0.247   2.099  1.00 89.26           C  
ATOM    876  CG2 VAL A  84      -8.437   0.763   1.462  1.00 89.26           C  
ATOM    877  H   VAL A  84      -8.636  -2.109   1.356  1.00 89.26           H  
ATOM    878  HA  VAL A  84      -7.683  -1.403   4.057  1.00 89.26           H  
ATOM    879  HB  VAL A  84      -7.505   0.868   3.371  1.00 89.26           H  
ATOM    880 HG11 VAL A  84      -5.650  -0.668   2.922  1.00 89.26           H  
ATOM    881 HG12 VAL A  84      -6.278  -0.982   1.295  1.00 89.26           H  
ATOM    882 HG13 VAL A  84      -5.723   0.647   1.733  1.00 89.26           H  
ATOM    883 HG21 VAL A  84      -7.872   1.589   1.031  1.00 89.26           H  
ATOM    884 HG22 VAL A  84      -9.377   1.153   1.851  1.00 89.26           H  
ATOM    885 HG23 VAL A  84      -8.662   0.029   0.688  1.00 89.26           H  
ATOM    886  N   PRO A  85      -9.746  -0.133   5.036  1.00 88.81           N  
ATOM    887  CA  PRO A  85     -11.002   0.303   5.639  1.00 88.81           C  
ATOM    888  C   PRO A  85     -11.703   1.408   4.833  1.00 88.81           C  
ATOM    889  O   PRO A  85     -11.092   2.149   4.061  1.00 88.81           O  
ATOM    890  CB  PRO A  85     -10.652   0.765   7.059  1.00 88.81           C  
ATOM    891  CG  PRO A  85      -9.291   0.131   7.343  1.00 88.81           C  
ATOM    892  CD  PRO A  85      -8.645   0.052   5.967  1.00 88.81           C  
ATOM    893  HA  PRO A  85     -11.661  -0.563   5.702  1.00 88.81           H  
ATOM    894  HB2 PRO A  85     -10.560   1.851   7.089  1.00 88.81           H  
ATOM    895  HB3 PRO A  85     -11.399   0.436   7.781  1.00 88.81           H  
ATOM    896  HG2 PRO A  85      -8.697   0.731   8.033  1.00 88.81           H  
ATOM    897  HG3 PRO A  85      -9.430  -0.877   7.735  1.00 88.81           H  
ATOM    898  HD2 PRO A  85      -7.947  -0.786   5.951  1.00 88.81           H  
ATOM    899  HD3 PRO A  85      -8.126   0.985   5.744  1.00 88.81           H  
ATOM    900  N   LYS A  86     -13.012   1.588   5.055  1.00 86.45           N  
ATOM    901  CA  LYS A  86     -13.749   2.710   4.450  1.00 86.45           C  
ATOM    902  C   LYS A  86     -13.161   4.054   4.886  1.00 86.45           C  
ATOM    903  O   LYS A  86     -12.850   4.243   6.057  1.00 86.45           O  
ATOM    904  CB  LYS A  86     -15.242   2.667   4.792  1.00 86.45           C  
ATOM    905  CG  LYS A  86     -15.982   1.566   4.026  1.00 86.45           C  
ATOM    906  CD  LYS A  86     -17.495   1.769   4.162  1.00 86.45           C  
ATOM    907  CE  LYS A  86     -18.242   0.686   3.380  1.00 86.45           C  
ATOM    908  NZ  LYS A  86     -19.711   0.885   3.450  1.00 86.45           N1+
ATOM    909  H   LYS A  86     -13.466   0.991   5.731  1.00 86.45           H  
ATOM    910  HA  LYS A  86     -13.624   2.643   3.369  1.00 86.45           H  
ATOM    911  HB2 LYS A  86     -15.372   2.530   5.865  1.00 86.45           H  
ATOM    912  HB3 LYS A  86     -15.678   3.628   4.518  1.00 86.45           H  
ATOM    913  HG2 LYS A  86     -15.699   0.590   4.421  1.00 86.45           H  
ATOM    914  HG3 LYS A  86     -15.714   1.614   2.971  1.00 86.45           H  
ATOM    915  HD2 LYS A  86     -17.769   1.719   5.216  1.00 86.45           H  
ATOM    916  HD3 LYS A  86     -17.761   2.751   3.769  1.00 86.45           H  
ATOM    917  HE2 LYS A  86     -17.906   0.712   2.343  1.00 86.45           H  
ATOM    918  HE3 LYS A  86     -17.971  -0.287   3.790  1.00 86.45           H  
ATOM    919  HZ1 LYS A  86     -20.023   0.853   4.410  1.00 86.45           H  
ATOM    920  HZ2 LYS A  86     -19.965   1.780   3.056  1.00 86.45           H  
ATOM    921  HZ3 LYS A  86     -20.187   0.159   2.935  1.00 86.45           H  
ATOM    922  N   GLY A  87     -13.067   4.986   3.938  1.00 85.06           N  
ATOM    923  CA  GLY A  87     -12.431   6.291   4.146  1.00 85.06           C  
ATOM    924  C   GLY A  87     -10.921   6.279   3.911  1.00 85.06           C  
ATOM    925  O   GLY A  87     -10.268   7.285   4.132  1.00 85.06           O  
ATOM    926  H   GLY A  87     -13.323   4.736   2.994  1.00 85.06           H  
ATOM    927  HA2 GLY A  87     -12.867   7.018   3.462  1.00 85.06           H  
ATOM    928  HA3 GLY A  87     -12.606   6.636   5.165  1.00 85.06           H  
ATOM    929  N   TRP A  88     -10.348   5.167   3.457  1.00 89.04           N  
ATOM    930  CA  TRP A  88      -8.934   5.080   3.119  1.00 89.04           C  
ATOM    931  C   TRP A  88      -8.751   5.051   1.605  1.00 89.04           C  
ATOM    932  O   TRP A  88      -9.635   4.612   0.865  1.00 89.04           O  
ATOM    933  CB  TRP A  88      -8.317   3.870   3.815  1.00 89.04           C  
ATOM    934  CG  TRP A  88      -8.325   3.923   5.317  1.00 89.04           C  
ATOM    935  CD1 TRP A  88      -9.385   4.069   6.144  1.00 89.04           C  
ATOM    936  CD2 TRP A  88      -7.188   3.808   6.203  1.00 89.04           C  
ATOM    937  CE2 TRP A  88      -7.613   3.866   7.557  1.00 89.04           C  
ATOM    938  CE3 TRP A  88      -5.830   3.628   5.966  1.00 89.04           C  
ATOM    939  NE1 TRP A  88      -8.972   4.044   7.462  1.00 89.04           N  
ATOM    940  CZ2 TRP A  88      -6.723   3.734   8.632  1.00 89.04           C  
ATOM    941  CZ3 TRP A  88      -4.919   3.523   7.021  1.00 89.04           C  
ATOM    942  CH2 TRP A  88      -5.357   3.564   8.355  1.00 89.04           C  
ATOM    943  H   TRP A  88     -10.896   4.328   3.327  1.00 89.04           H  
ATOM    944  HA  TRP A  88      -8.410   5.960   3.492  1.00 89.04           H  
ATOM    945  HB2 TRP A  88      -8.825   2.963   3.487  1.00 89.04           H  
ATOM    946  HB3 TRP A  88      -7.283   3.787   3.482  1.00 89.04           H  
ATOM    947  HD1 TRP A  88     -10.412   4.157   5.820  1.00 89.04           H  
ATOM    948  HE1 TRP A  88      -9.612   4.098   8.242  1.00 89.04           H  
ATOM    949  HE3 TRP A  88      -5.527   3.555   4.932  1.00 89.04           H  
ATOM    950  HZ2 TRP A  88      -7.075   3.734   9.652  1.00 89.04           H  
ATOM    951  HZ3 TRP A  88      -3.879   3.352   6.786  1.00 89.04           H  
ATOM    952  HH2 TRP A  88      -4.658   3.424   9.166  1.00 89.04           H  
ATOM    953  N   GLY A  89      -7.603   5.526   1.134  1.00 87.96           N  
ATOM    954  CA  GLY A  89      -7.272   5.544  -0.284  1.00 87.96           C  
ATOM    955  C   GLY A  89      -5.810   5.238  -0.558  1.00 87.96           C  
ATOM    956  O   GLY A  89      -4.955   5.270   0.325  1.00 87.96           O  
ATOM    957  H   GLY A  89      -6.917   5.865   1.792  1.00 87.96           H  
ATOM    958  HA2 GLY A  89      -7.519   6.511  -0.720  1.00 87.96           H  
ATOM    959  HA3 GLY A  89      -7.866   4.790  -0.801  1.00 87.96           H  
ATOM    960  N   LEU A  90      -5.550   4.923  -1.821  1.00 90.25           N  
ATOM    961  CA  LEU A  90      -4.229   4.628  -2.350  1.00 90.25           C  
ATOM    962  C   LEU A  90      -3.719   5.838  -3.126  1.00 90.25           C  
ATOM    963  O   LEU A  90      -4.405   6.338  -4.018  1.00 90.25           O  
ATOM    964  CB  LEU A  90      -4.341   3.379  -3.239  1.00 90.25           C  
ATOM    965  CG  LEU A  90      -3.045   3.007  -3.978  1.00 90.25           C  
ATOM    966  CD1 LEU A  90      -1.932   2.587  -3.024  1.00 90.25           C  
ATOM    967  CD2 LEU A  90      -3.325   1.854  -4.938  1.00 90.25           C  
ATOM    968  H   LEU A  90      -6.305   4.981  -2.490  1.00 90.25           H  
ATOM    969  HA  LEU A  90      -3.541   4.421  -1.530  1.00 90.25           H  
ATOM    970  HB2 LEU A  90      -5.114   3.560  -3.986  1.00 90.25           H  
ATOM    971  HB3 LEU A  90      -4.659   2.539  -2.622  1.00 90.25           H  
ATOM    972  HG  LEU A  90      -2.703   3.857  -4.568  1.00 90.25           H  
ATOM    973 HD11 LEU A  90      -2.259   1.738  -2.424  1.00 90.25           H  
ATOM    974 HD12 LEU A  90      -1.051   2.303  -3.600  1.00 90.25           H  
ATOM    975 HD13 LEU A  90      -1.654   3.414  -2.370  1.00 90.25           H  
ATOM    976 HD21 LEU A  90      -2.401   1.555  -5.433  1.00 90.25           H  
ATOM    977 HD22 LEU A  90      -3.725   1.000  -4.391  1.00 90.25           H  
ATOM    978 HD23 LEU A  90      -4.044   2.173  -5.692  1.00 90.25           H  
ATOM    979  N   HIS A  91      -2.497   6.259  -2.829  1.00 89.73           N  
ATOM    980  CA  HIS A  91      -1.782   7.270  -3.588  1.00 89.73           C  
ATOM    981  C   HIS A  91      -0.458   6.695  -4.071  1.00 89.73           C  
ATOM    982  O   HIS A  91       0.322   6.175  -3.277  1.00 89.73           O  
ATOM    983  CB  HIS A  91      -1.605   8.514  -2.720  1.00 89.73           C  
ATOM    984  CG  HIS A  91      -1.319   9.748  -3.525  1.00 89.73           C  
ATOM    985  CD2 HIS A  91      -0.125  10.402  -3.647  1.00 89.73           C  
ATOM    986  ND1 HIS A  91      -2.244  10.441  -4.271  1.00 89.73           N  
ATOM    987  CE1 HIS A  91      -1.618  11.485  -4.838  1.00 89.73           C  
ATOM    988  NE2 HIS A  91      -0.324  11.501  -4.487  1.00 89.73           N  
ATOM    989  H   HIS A  91      -2.003   5.826  -2.061  1.00 89.73           H  
ATOM    990  HA  HIS A  91      -2.370   7.550  -4.462  1.00 89.73           H  
ATOM    991  HB2 HIS A  91      -2.547   8.685  -2.200  1.00 89.73           H  
ATOM    992  HB3 HIS A  91      -0.823   8.352  -1.978  1.00 89.73           H  
ATOM    993  HD1 HIS A  91      -3.226  10.223  -4.357  1.00 89.73           H  
ATOM    994  HD2 HIS A  91       0.803  10.129  -3.165  1.00 89.73           H  
ATOM    995  HE1 HIS A  91      -2.085  12.217  -5.481  1.00 89.73           H  
ATOM    996  N   VAL A  92      -0.202   6.778  -5.372  1.00 89.12           N  
ATOM    997  CA  VAL A  92       1.056   6.332  -5.974  1.00 89.12           C  
ATOM    998  C   VAL A  92       1.608   7.468  -6.815  1.00 89.12           C  
ATOM    999  O   VAL A  92       0.866   8.118  -7.548  1.00 89.12           O  
ATOM   1000  CB  VAL A  92       0.898   5.051  -6.813  1.00 89.12           C  
ATOM   1001  CG1 VAL A  92       2.269   4.522  -7.241  1.00 89.12           C  
ATOM   1002  CG2 VAL A  92       0.202   3.925  -6.037  1.00 89.12           C  
ATOM   1003  H   VAL A  92      -0.849   7.265  -5.975  1.00 89.12           H  
ATOM   1004  HA  VAL A  92       1.773   6.119  -5.181  1.00 89.12           H  
ATOM   1005  HB  VAL A  92       0.308   5.272  -7.703  1.00 89.12           H  
ATOM   1006 HG11 VAL A  92       2.817   5.280  -7.800  1.00 89.12           H  
ATOM   1007 HG12 VAL A  92       2.126   3.670  -7.906  1.00 89.12           H  
ATOM   1008 HG13 VAL A  92       2.852   4.219  -6.371  1.00 89.12           H  
ATOM   1009 HG21 VAL A  92      -0.834   4.203  -5.839  1.00 89.12           H  
ATOM   1010 HG22 VAL A  92       0.717   3.746  -5.093  1.00 89.12           H  
ATOM   1011 HG23 VAL A  92       0.206   3.010  -6.628  1.00 89.12           H  
ATOM   1012  N   TYR A  93       2.905   7.717  -6.697  1.00 86.42           N  
ATOM   1013  CA  TYR A  93       3.603   8.729  -7.476  1.00 86.42           C  
ATOM   1014  C   TYR A  93       5.018   8.262  -7.817  1.00 86.42           C  
ATOM   1015  O   TYR A  93       5.625   7.466  -7.098  1.00 86.42           O  
ATOM   1016  CB  TYR A  93       3.590  10.073  -6.728  1.00 86.42           C  
ATOM   1017  CG  TYR A  93       4.229  10.061  -5.350  1.00 86.42           C  
ATOM   1018  CD1 TYR A  93       3.500   9.597  -4.238  1.00 86.42           C  
ATOM   1019  CD2 TYR A  93       5.545  10.530  -5.176  1.00 86.42           C  
ATOM   1020  CE1 TYR A  93       4.081   9.598  -2.956  1.00 86.42           C  
ATOM   1021  CE2 TYR A  93       6.127  10.550  -3.895  1.00 86.42           C  
ATOM   1022  CZ  TYR A  93       5.391  10.086  -2.782  1.00 86.42           C  
ATOM   1023  OH  TYR A  93       5.955  10.098  -1.546  1.00 86.42           O  
ATOM   1024  H   TYR A  93       3.450   7.160  -6.054  1.00 86.42           H  
ATOM   1025  HA  TYR A  93       3.072   8.869  -8.418  1.00 86.42           H  
ATOM   1026  HB2 TYR A  93       2.555  10.396  -6.621  1.00 86.42           H  
ATOM   1027  HB3 TYR A  93       4.090  10.819  -7.344  1.00 86.42           H  
ATOM   1028  HD1 TYR A  93       2.495   9.225  -4.377  1.00 86.42           H  
ATOM   1029  HD2 TYR A  93       6.101  10.894  -6.027  1.00 86.42           H  
ATOM   1030  HE1 TYR A  93       3.530   9.228  -2.103  1.00 86.42           H  
ATOM   1031  HE2 TYR A  93       7.132  10.924  -3.769  1.00 86.42           H  
ATOM   1032  HH  TYR A  93       6.767  10.611  -1.535  1.00 86.42           H  
ATOM   1033  N   LYS A  94       5.560   8.767  -8.927  1.00 85.55           N  
ATOM   1034  CA  LYS A  94       6.970   8.566  -9.276  1.00 85.55           C  
ATOM   1035  C   LYS A  94       7.837   9.315  -8.267  1.00 85.55           C  
ATOM   1036  O   LYS A  94       7.583  10.496  -8.014  1.00 85.55           O  
ATOM   1037  CB  LYS A  94       7.247   9.047 -10.714  1.00 85.55           C  
ATOM   1038  CG  LYS A  94       6.550   8.160 -11.757  1.00 85.55           C  
ATOM   1039  CD  LYS A  94       6.948   8.485 -13.203  1.00 85.55           C  
ATOM   1040  CE  LYS A  94       6.274   7.462 -14.130  1.00 85.55           C  
ATOM   1041  NZ  LYS A  94       6.782   7.510 -15.526  1.00 85.55           N1+
ATOM   1042  H   LYS A  94       5.017   9.424  -9.469  1.00 85.55           H  
ATOM   1043  HA  LYS A  94       7.220   7.507  -9.203  1.00 85.55           H  
ATOM   1044  HB2 LYS A  94       6.920  10.080 -10.830  1.00 85.55           H  
ATOM   1045  HB3 LYS A  94       8.322   9.006 -10.889  1.00 85.55           H  
ATOM   1046  HG2 LYS A  94       5.469   8.245 -11.651  1.00 85.55           H  
ATOM   1047  HG3 LYS A  94       6.848   7.129 -11.567  1.00 85.55           H  
ATOM   1048  HD2 LYS A  94       8.031   8.407 -13.295  1.00 85.55           H  
ATOM   1049  HD3 LYS A  94       6.630   9.495 -13.459  1.00 85.55           H  
ATOM   1050  HE2 LYS A  94       5.197   7.628 -14.110  1.00 85.55           H  
ATOM   1051  HE3 LYS A  94       6.452   6.468 -13.718  1.00 85.55           H  
ATOM   1052  HZ1 LYS A  94       6.315   6.824 -16.102  1.00 85.55           H  
ATOM   1053  HZ2 LYS A  94       7.766   7.282 -15.540  1.00 85.55           H  
ATOM   1054  HZ3 LYS A  94       6.645   8.423 -15.934  1.00 85.55           H  
ATOM   1055  N   LYS A  95       8.878   8.684  -7.714  1.00 75.47           N  
ATOM   1056  CA  LYS A  95       9.922   9.454  -7.033  1.00 75.47           C  
ATOM   1057  C   LYS A  95      10.598  10.322  -8.082  1.00 75.47           C  
ATOM   1058  O   LYS A  95      11.312   9.822  -8.942  1.00 75.47           O  
ATOM   1059  CB  LYS A  95      10.966   8.571  -6.330  1.00 75.47           C  
ATOM   1060  CG  LYS A  95      10.527   8.157  -4.922  1.00 75.47           C  
ATOM   1061  CD  LYS A  95      11.686   7.460  -4.198  1.00 75.47           C  
ATOM   1062  CE  LYS A  95      11.345   7.255  -2.720  1.00 75.47           C  
ATOM   1063  NZ  LYS A  95      12.463   6.597  -1.999  1.00 75.47           N1+
ATOM   1064  H   LYS A  95       9.068   7.724  -7.963  1.00 75.47           H  
ATOM   1065  HA  LYS A  95       9.464  10.116  -6.297  1.00 75.47           H  
ATOM   1066  HB2 LYS A  95      11.197   7.695  -6.936  1.00 75.47           H  
ATOM   1067  HB3 LYS A  95      11.883   9.152  -6.234  1.00 75.47           H  
ATOM   1068  HG2 LYS A  95       9.675   7.480  -4.993  1.00 75.47           H  
ATOM   1069  HG3 LYS A  95      10.236   9.045  -4.361  1.00 75.47           H  
ATOM   1070  HD2 LYS A  95      11.871   6.499  -4.677  1.00 75.47           H  
ATOM   1071  HD3 LYS A  95      12.582   8.075  -4.277  1.00 75.47           H  
ATOM   1072  HE2 LYS A  95      11.126   8.227  -2.276  1.00 75.47           H  
ATOM   1073  HE3 LYS A  95      10.441   6.649  -2.660  1.00 75.47           H  
ATOM   1074  HZ1 LYS A  95      12.646   5.693  -2.410  1.00 75.47           H  
ATOM   1075  HZ2 LYS A  95      12.228   6.465  -1.026  1.00 75.47           H  
ATOM   1076  HZ3 LYS A  95      13.302   7.155  -2.066  1.00 75.47           H  
ATOM   1077  N   VAL A  96      10.413  11.632  -7.978  1.00 60.97           N  
ATOM   1078  CA  VAL A  96      11.391  12.547  -8.549  1.00 60.97           C  
ATOM   1079  C   VAL A  96      12.625  12.360  -7.681  1.00 60.97           C  
ATOM   1080  O   VAL A  96      12.632  12.772  -6.519  1.00 60.97           O  
ATOM   1081  CB  VAL A  96      10.891  14.005  -8.571  1.00 60.97           C  
ATOM   1082  CG1 VAL A  96      11.901  14.914  -9.281  1.00 60.97           C  
ATOM   1083  CG2 VAL A  96       9.552  14.115  -9.312  1.00 60.97           C  
ATOM   1084  H   VAL A  96       9.742  11.982  -7.308  1.00 60.97           H  
ATOM   1085  HA  VAL A  96      11.622  12.248  -9.571  1.00 60.97           H  
ATOM   1086  HB  VAL A  96      10.747  14.362  -7.551  1.00 60.97           H  
ATOM   1087 HG11 VAL A  96      12.071  14.569 -10.301  1.00 60.97           H  
ATOM   1088 HG12 VAL A  96      12.849  14.914  -8.743  1.00 60.97           H  
ATOM   1089 HG13 VAL A  96      11.525  15.937  -9.306  1.00 60.97           H  
ATOM   1090 HG21 VAL A  96       9.240  15.158  -9.358  1.00 60.97           H  
ATOM   1091 HG22 VAL A  96       8.779  13.552  -8.789  1.00 60.97           H  
ATOM   1092 HG23 VAL A  96       9.653  13.726 -10.325  1.00 60.97           H  
ATOM   1093  N   THR A  97      13.644  11.674  -8.196  1.00 54.61           N  
ATOM   1094  CA  THR A  97      14.988  11.817  -7.643  1.00 54.61           C  
ATOM   1095  C   THR A  97      15.263  13.307  -7.728  1.00 54.61           C  
ATOM   1096  O   THR A  97      15.447  13.832  -8.826  1.00 54.61           O  
ATOM   1097  CB  THR A  97      16.030  11.010  -8.438  1.00 54.61           C  
ATOM   1098  CG2 THR A  97      17.406  11.012  -7.771  1.00 54.61           C  
ATOM   1099  OG1 THR A  97      15.611   9.667  -8.497  1.00 54.61           O  
ATOM   1100  H   THR A  97      13.532  11.197  -9.079  1.00 54.61           H  
ATOM   1101  HA  THR A  97      15.002  11.490  -6.603  1.00 54.61           H  
ATOM   1102  HB  THR A  97      16.110  11.400  -9.453  1.00 54.61           H  
ATOM   1103  HG1 THR A  97      15.878   9.300  -9.343  1.00 54.61           H  
ATOM   1104 HG21 THR A  97      17.332  10.620  -6.757  1.00 54.61           H  
ATOM   1105 HG22 THR A  97      17.802  12.028  -7.738  1.00 54.61           H  
ATOM   1106 HG23 THR A  97      18.092  10.390  -8.347  1.00 54.61           H  
ATOM   1107  N   ALA A  98      15.175  14.018  -6.600  1.00 49.82           N  
ATOM   1108  CA  ALA A  98      15.736  15.349  -6.526  1.00 49.82           C  
ATOM   1109  C   ALA A  98      17.175  15.147  -6.976  1.00 49.82           C  
ATOM   1110  O   ALA A  98      17.933  14.435  -6.317  1.00 49.82           O  
ATOM   1111  CB  ALA A  98      15.623  15.903  -5.100  1.00 49.82           C  
ATOM   1112  H   ALA A  98      14.875  13.564  -5.750  1.00 49.82           H  
ATOM   1113  HA  ALA A  98      15.219  16.013  -7.218  1.00 49.82           H  
ATOM   1114  HB1 ALA A  98      14.573  15.991  -4.821  1.00 49.82           H  
ATOM   1115  HB2 ALA A  98      16.131  15.242  -4.398  1.00 49.82           H  
ATOM   1116  HB3 ALA A  98      16.088  16.888  -5.056  1.00 49.82           H  
ATOM   1117  N   ILE A  99      17.495  15.645  -8.168  1.00 49.38           N  
ATOM   1118  CA  ILE A  99      18.870  15.794  -8.595  1.00 49.38           C  
ATOM   1119  C   ILE A  99      19.518  16.561  -7.455  1.00 49.38           C  
ATOM   1120  O   ILE A  99      19.287  17.757  -7.285  1.00 49.38           O  
ATOM   1121  CB  ILE A  99      18.991  16.520  -9.962  1.00 49.38           C  
ATOM   1122  CG1 ILE A  99      17.828  17.509 -10.232  1.00 49.38           C  
ATOM   1123  CG2 ILE A  99      19.092  15.465 -11.078  1.00 49.38           C  
ATOM   1124  CD1 ILE A  99      18.025  18.401 -11.461  1.00 49.38           C  
ATOM   1125  H   ILE A  99      16.769  16.069  -8.727  1.00 49.38           H  
ATOM   1126  HA  ILE A  99      19.343  14.814  -8.661  1.00 49.38           H  
ATOM   1127  HB  ILE A  99      19.927  17.079  -9.963  1.00 49.38           H  
ATOM   1128 HG12 ILE A  99      17.715  18.166  -9.370  1.00 49.38           H  
ATOM   1129 HG13 ILE A  99      16.897  16.959 -10.367  1.00 49.38           H  
ATOM   1130 HG21 ILE A  99      18.166  14.893 -11.137  1.00 49.38           H  
ATOM   1131 HG22 ILE A  99      19.286  15.943 -12.038  1.00 49.38           H  
ATOM   1132 HG23 ILE A  99      19.919  14.786 -10.870  1.00 49.38           H  
ATOM   1133 HD11 ILE A  99      18.029  17.803 -12.372  1.00 49.38           H  
ATOM   1134 HD12 ILE A  99      17.207  19.119 -11.520  1.00 49.38           H  
ATOM   1135 HD13 ILE A  99      18.966  18.944 -11.376  1.00 49.38           H  
ATOM   1136  N   ALA A 100      20.262  15.842  -6.619  1.00 44.70           N  
ATOM   1137  CA  ALA A 100      21.314  16.419  -5.824  1.00 44.70           C  
ATOM   1138  C   ALA A 100      22.322  16.930  -6.855  1.00 44.70           C  
ATOM   1139  O   ALA A 100      23.295  16.265  -7.194  1.00 44.70           O  
ATOM   1140  CB  ALA A 100      21.861  15.362  -4.856  1.00 44.70           C  
ATOM   1141  H   ALA A 100      20.234  14.835  -6.695  1.00 44.70           H  
ATOM   1142  HA  ALA A 100      20.934  17.265  -5.251  1.00 44.70           H  
ATOM   1143  HB1 ALA A 100      21.075  15.042  -4.173  1.00 44.70           H  
ATOM   1144  HB2 ALA A 100      22.683  15.788  -4.280  1.00 44.70           H  
ATOM   1145  HB3 ALA A 100      22.236  14.500  -5.409  1.00 44.70           H  
ATOM   1146  N   GLY A 101      21.999  18.073  -7.457  1.00 41.65           N  
ATOM   1147  CA  GLY A 101      22.974  18.945  -8.062  1.00 41.65           C  
ATOM   1148  C   GLY A 101      23.801  19.468  -6.907  1.00 41.65           C  
ATOM   1149  O   GLY A 101      23.520  20.531  -6.367  1.00 41.65           O  
ATOM   1150  H   GLY A 101      21.104  18.479  -7.227  1.00 41.65           H  
ATOM   1151  HA2 GLY A 101      22.489  19.781  -8.566  1.00 41.65           H  
ATOM   1152  HA3 GLY A 101      23.612  18.401  -8.758  1.00 41.65           H  
ATOM   1153  N   GLU A 102      24.768  18.663  -6.482  1.00 33.25           N  
ATOM   1154  CA  GLU A 102      26.046  19.205  -6.065  1.00 33.25           C  
ATOM   1155  C   GLU A 102      26.539  20.101  -7.207  1.00 33.25           C  
ATOM   1156  O   GLU A 102      26.829  19.615  -8.302  1.00 33.25           O  
ATOM   1157  CB  GLU A 102      27.053  18.062  -5.831  1.00 33.25           C  
ATOM   1158  CG  GLU A 102      26.821  17.283  -4.532  1.00 33.25           C  
ATOM   1159  CD  GLU A 102      27.882  16.183  -4.355  1.00 33.25           C  
ATOM   1160  OE1 GLU A 102      29.043  16.531  -4.042  1.00 33.25           O  
ATOM   1161  OE2 GLU A 102      27.519  14.994  -4.514  1.00 33.25           O1-
ATOM   1162  H   GLU A 102      24.799  17.733  -6.873  1.00 33.25           H  
ATOM   1163  HA  GLU A 102      25.942  19.799  -5.157  1.00 33.25           H  
ATOM   1164  HB2 GLU A 102      27.021  17.371  -6.673  1.00 33.25           H  
ATOM   1165  HB3 GLU A 102      28.052  18.497  -5.788  1.00 33.25           H  
ATOM   1166  HG2 GLU A 102      25.825  16.840  -4.554  1.00 33.25           H  
ATOM   1167  HG3 GLU A 102      26.862  17.972  -3.689  1.00 33.25           H  
ATOM   1168  N   SER A 103      26.576  21.410  -6.973  1.00 38.50           N  
ATOM   1169  CA  SER A 103      27.659  22.269  -7.444  1.00 38.50           C  
ATOM   1170  C   SER A 103      27.729  23.543  -6.623  1.00 38.50           C  
ATOM   1171  O   SER A 103      26.670  24.032  -6.176  1.00 38.50           O  
ATOM   1172  CB  SER A 103      27.545  22.622  -8.921  1.00 38.50           C  
ATOM   1173  OG  SER A 103      28.761  23.265  -9.239  1.00 38.50           O  
ATOM   1174  OXT SER A 103      28.879  24.015  -6.526  1.00 38.50           O1-
ATOM   1175  H   SER A 103      26.075  21.778  -6.178  1.00 38.50           H  
ATOM   1176  HA  SER A 103      28.602  21.744  -7.290  1.00 38.50           H  
ATOM   1177  HB2 SER A 103      27.432  21.724  -9.528  1.00 38.50           H  
ATOM   1178  HB3 SER A 103      26.698  23.291  -9.078  1.00 38.50           H  
ATOM   1179  HG  SER A 103      29.037  23.675  -8.416  1.00 38.50           H  
END
