# Supplementary material for: The structural landscape and diversity of Pyricularia oryzae MAX effectors revisited
Source: PLoS Pathog. 2024 May 6;20(5):e1012176. doi: 10.1371/journal.ppat.1012176 (PMC11132498; doi:10.1371/journal.ppat.1012176)
Supplement: S1 File — (ZIP) [file ppat.1012176.s018.zip › Supplementary_Data/MAX08.pdb]

ATOM      1  N   ALA A  21      12.108  29.193  14.786  1.00 36.04           N  
ATOM      2  CA  ALA A  21      11.492  29.338  13.471  1.00 36.04           C  
ATOM      3  C   ALA A  21      11.026  27.944  13.052  1.00 36.04           C  
ATOM      4  O   ALA A  21      11.840  27.054  12.816  1.00 36.04           O  
ATOM      5  CB  ALA A  21      12.485  29.984  12.498  1.00 36.04           C  
ATOM      6  H   ALA A  21      12.759  28.426  14.872  1.00 36.04           H  
ATOM      7  HA  ALA A  21      10.617  29.986  13.526  1.00 36.04           H  
ATOM      8  HB1 ALA A  21      13.382  29.372  12.409  1.00 36.04           H  
ATOM      9  HB2 ALA A  21      12.756  30.980  12.848  1.00 36.04           H  
ATOM     10  HB3 ALA A  21      12.023  30.072  11.514  1.00 36.04           H  
ATOM     11  N   SER A  22       9.712  27.743  13.111  1.00 39.52           N  
ATOM     12  CA  SER A  22       9.043  26.486  12.796  1.00 39.52           C  
ATOM     13  C   SER A  22       9.293  26.092  11.336  1.00 39.52           C  
ATOM     14  O   SER A  22       9.224  26.962  10.465  1.00 39.52           O  
ATOM     15  CB  SER A  22       7.538  26.643  13.026  1.00 39.52           C  
ATOM     16  OG  SER A  22       7.297  27.046  14.363  1.00 39.52           O  
ATOM     17  H   SER A  22       9.115  28.513  13.377  1.00 39.52           H  
ATOM     18  HA  SER A  22       9.423  25.718  13.469  1.00 39.52           H  
ATOM     19  HB2 SER A  22       7.139  27.392  12.342  1.00 39.52           H  
ATOM     20  HB3 SER A  22       7.042  25.690  12.837  1.00 39.52           H  
ATOM     21  HG  SER A  22       6.349  27.117  14.496  1.00 39.52           H  
ATOM     22  N   PRO A  23       9.546  24.805  11.039  1.00 41.63           N  
ATOM     23  CA  PRO A  23       9.676  24.346   9.666  1.00 41.63           C  
ATOM     24  C   PRO A  23       8.335  24.489   8.942  1.00 41.63           C  
ATOM     25  O   PRO A  23       7.278  24.113   9.455  1.00 41.63           O  
ATOM     26  CB  PRO A  23      10.169  22.899   9.749  1.00 41.63           C  
ATOM     27  CG  PRO A  23       9.646  22.427  11.105  1.00 41.63           C  
ATOM     28  CD  PRO A  23       9.665  23.691  11.964  1.00 41.63           C  
ATOM     29  HA  PRO A  23      10.427  24.945   9.151  1.00 41.63           H  
ATOM     30  HB2 PRO A  23       9.790  22.286   8.932  1.00 41.63           H  
ATOM     31  HB3 PRO A  23      11.259  22.888   9.759  1.00 41.63           H  
ATOM     32  HG2 PRO A  23       8.619  22.078  10.996  1.00 41.63           H  
ATOM     33  HG3 PRO A  23      10.271  21.641  11.529  1.00 41.63           H  
ATOM     34  HD2 PRO A  23      10.616  23.762  12.492  1.00 41.63           H  
ATOM     35  HD3 PRO A  23       8.837  23.668  12.673  1.00 41.63           H  
ATOM     36  N   SER A  24       8.408  25.064   7.747  1.00 35.68           N  
ATOM     37  CA  SER A  24       7.315  25.296   6.813  1.00 35.68           C  
ATOM     38  C   SER A  24       6.565  23.992   6.538  1.00 35.68           C  
ATOM     39  O   SER A  24       7.010  23.147   5.763  1.00 35.68           O  
ATOM     40  CB  SER A  24       7.912  25.866   5.517  1.00 35.68           C  
ATOM     41  OG  SER A  24       8.871  26.870   5.815  1.00 35.68           O  
ATOM     42  H   SER A  24       9.310  25.399   7.440  1.00 35.68           H  
ATOM     43  HA  SER A  24       6.625  26.026   7.237  1.00 35.68           H  
ATOM     44  HB2 SER A  24       8.418  25.070   4.971  1.00 35.68           H  
ATOM     45  HB3 SER A  24       7.120  26.273   4.889  1.00 35.68           H  
ATOM     46  HG  SER A  24       8.419  27.674   6.082  1.00 35.68           H  
ATOM     47  N   THR A  25       5.416  23.818   7.184  1.00 49.19           N  
ATOM     48  CA  THR A  25       4.441  22.807   6.784  1.00 49.19           C  
ATOM     49  C   THR A  25       3.934  23.207   5.396  1.00 49.19           C  
ATOM     50  O   THR A  25       3.480  24.342   5.227  1.00 49.19           O  
ATOM     51  CB  THR A  25       3.274  22.685   7.784  1.00 49.19           C  
ATOM     52  CG2 THR A  25       3.471  21.489   8.713  1.00 49.19           C  
ATOM     53  OG1 THR A  25       3.165  23.813   8.627  1.00 49.19           O  
ATOM     54  H   THR A  25       5.106  24.530   7.831  1.00 49.19           H  
ATOM     55  HA  THR A  25       4.955  21.847   6.729  1.00 49.19           H  
ATOM     56  HB  THR A  25       2.340  22.551   7.239  1.00 49.19           H  
ATOM     57  HG1 THR A  25       3.802  23.700   9.337  1.00 49.19           H  
ATOM     58 HG21 THR A  25       4.419  21.574   9.244  1.00 49.19           H  
ATOM     59 HG22 THR A  25       2.651  21.447   9.430  1.00 49.19           H  
ATOM     60 HG23 THR A  25       3.469  20.569   8.129  1.00 49.19           H  
ATOM     61  N   PRO A  26       4.045  22.342   4.371  1.00 41.89           N  
ATOM     62  CA  PRO A  26       3.548  22.670   3.043  1.00 41.89           C  
ATOM     63  C   PRO A  26       2.049  22.954   3.153  1.00 41.89           C  
ATOM     64  O   PRO A  26       1.320  22.175   3.762  1.00 41.89           O  
ATOM     65  CB  PRO A  26       3.879  21.461   2.160  1.00 41.89           C  
ATOM     66  CG  PRO A  26       4.007  20.306   3.154  1.00 41.89           C  
ATOM     67  CD  PRO A  26       4.538  20.976   4.418  1.00 41.89           C  
ATOM     68  HA  PRO A  26       4.061  23.554   2.664  1.00 41.89           H  
ATOM     69  HB2 PRO A  26       4.840  21.624   1.672  1.00 41.89           H  
ATOM     70  HB3 PRO A  26       3.106  21.269   1.416  1.00 41.89           H  
ATOM     71  HG2 PRO A  26       4.686  19.533   2.793  1.00 41.89           H  
ATOM     72  HG3 PRO A  26       3.021  19.886   3.353  1.00 41.89           H  
ATOM     73  HD2 PRO A  26       4.171  20.443   5.295  1.00 41.89           H  
ATOM     74  HD3 PRO A  26       5.628  20.984   4.406  1.00 41.89           H  
ATOM     75  N   ALA A  27       1.591  24.066   2.572  1.00 43.19           N  
ATOM     76  CA  ALA A  27       0.201  24.535   2.622  1.00 43.19           C  
ATOM     77  C   ALA A  27      -0.835  23.462   2.212  1.00 43.19           C  
ATOM     78  O   ALA A  27      -1.996  23.524   2.620  1.00 43.19           O  
ATOM     79  CB  ALA A  27       0.109  25.776   1.725  1.00 43.19           C  
ATOM     80  H   ALA A  27       2.269  24.687   2.154  1.00 43.19           H  
ATOM     81  HA  ALA A  27      -0.029  24.830   3.646  1.00 43.19           H  
ATOM     82  HB1 ALA A  27      -0.902  26.180   1.768  1.00 43.19           H  
ATOM     83  HB2 ALA A  27       0.340  25.513   0.692  1.00 43.19           H  
ATOM     84  HB3 ALA A  27       0.804  26.541   2.071  1.00 43.19           H  
ATOM     85  N   SER A  28      -0.400  22.432   1.480  1.00 44.81           N  
ATOM     86  CA  SER A  28      -1.174  21.226   1.182  1.00 44.81           C  
ATOM     87  C   SER A  28      -1.646  20.479   2.437  1.00 44.81           C  
ATOM     88  O   SER A  28      -2.791  20.039   2.438  1.00 44.81           O  
ATOM     89  CB  SER A  28      -0.349  20.292   0.290  1.00 44.81           C  
ATOM     90  OG  SER A  28       0.105  20.999  -0.854  1.00 44.81           O  
ATOM     91  H   SER A  28       0.537  22.475   1.106  1.00 44.81           H  
ATOM     92  HA  SER A  28      -2.063  21.518   0.624  1.00 44.81           H  
ATOM     93  HB2 SER A  28      -0.968  19.450  -0.018  1.00 44.81           H  
ATOM     94  HB3 SER A  28       0.508  19.914   0.848  1.00 44.81           H  
ATOM     95  HG  SER A  28       0.489  20.369  -1.467  1.00 44.81           H  
ATOM     96  N   TYR A  29      -0.853  20.445   3.524  1.00 43.06           N  
ATOM     97  CA  TYR A  29      -1.158  19.744   4.786  1.00 43.06           C  
ATOM     98  C   TYR A  29      -2.325  20.375   5.573  1.00 43.06           C  
ATOM     99  O   TYR A  29      -3.081  19.685   6.259  1.00 43.06           O  
ATOM    100  CB  TYR A  29       0.100  19.616   5.660  1.00 43.06           C  
ATOM    101  CG  TYR A  29       0.065  18.407   6.586  1.00 43.06           C  
ATOM    102  CD1 TYR A  29      -0.335  18.533   7.931  1.00 43.06           C  
ATOM    103  CD2 TYR A  29       0.412  17.138   6.080  1.00 43.06           C  
ATOM    104  CE1 TYR A  29      -0.370  17.401   8.772  1.00 43.06           C  
ATOM    105  CE2 TYR A  29       0.383  16.005   6.916  1.00 43.06           C  
ATOM    106  CZ  TYR A  29      -0.007  16.133   8.264  1.00 43.06           C  
ATOM    107  OH  TYR A  29      -0.042  15.036   9.069  1.00 43.06           O  
ATOM    108  H   TYR A  29       0.036  20.921   3.471  1.00 43.06           H  
ATOM    109  HA  TYR A  29      -1.431  18.721   4.528  1.00 43.06           H  
ATOM    110  HB2 TYR A  29       0.240  20.529   6.239  1.00 43.06           H  
ATOM    111  HB3 TYR A  29       0.970  19.508   5.012  1.00 43.06           H  
ATOM    112  HD1 TYR A  29      -0.628  19.500   8.313  1.00 43.06           H  
ATOM    113  HD2 TYR A  29       0.671  17.027   5.038  1.00 43.06           H  
ATOM    114  HE1 TYR A  29      -0.680  17.508   9.801  1.00 43.06           H  
ATOM    115  HE2 TYR A  29       0.641  15.033   6.522  1.00 43.06           H  
ATOM    116  HH  TYR A  29      -0.261  15.285   9.970  1.00 43.06           H  
ATOM    117  N   SER A  30      -2.527  21.687   5.432  1.00 45.58           N  
ATOM    118  CA  SER A  30      -3.629  22.409   6.085  1.00 45.58           C  
ATOM    119  C   SER A  30      -4.929  22.331   5.280  1.00 45.58           C  
ATOM    120  O   SER A  30      -6.009  22.193   5.856  1.00 45.58           O  
ATOM    121  CB  SER A  30      -3.225  23.864   6.333  1.00 45.58           C  
ATOM    122  OG  SER A  30      -2.085  23.896   7.172  1.00 45.58           O  
ATOM    123  H   SER A  30      -1.865  22.214   4.881  1.00 45.58           H  
ATOM    124  HA  SER A  30      -3.823  21.958   7.058  1.00 45.58           H  
ATOM    125  HB2 SER A  30      -2.998  24.350   5.385  1.00 45.58           H  
ATOM    126  HB3 SER A  30      -4.047  24.391   6.819  1.00 45.58           H  
ATOM    127  HG  SER A  30      -1.829  24.808   7.328  1.00 45.58           H  
ATOM    128  N   ALA A  31      -4.844  22.340   3.945  1.00 43.62           N  
ATOM    129  CA  ALA A  31      -6.007  22.163   3.073  1.00 43.62           C  
ATOM    130  C   ALA A  31      -6.539  20.718   3.107  1.00 43.62           C  
ATOM    131  O   ALA A  31      -7.747  20.485   3.075  1.00 43.62           O  
ATOM    132  CB  ALA A  31      -5.609  22.587   1.656  1.00 43.62           C  
ATOM    133  H   ALA A  31      -3.938  22.455   3.516  1.00 43.62           H  
ATOM    134  HA  ALA A  31      -6.809  22.816   3.415  1.00 43.62           H  
ATOM    135  HB1 ALA A  31      -5.271  23.623   1.660  1.00 43.62           H  
ATOM    136  HB2 ALA A  31      -6.471  22.499   0.994  1.00 43.62           H  
ATOM    137  HB3 ALA A  31      -4.805  21.951   1.285  1.00 43.62           H  
ATOM    138  N   GLU A  32      -5.649  19.732   3.235  1.00 46.91           N  
ATOM    139  CA  GLU A  32      -6.018  18.321   3.345  1.00 46.91           C  
ATOM    140  C   GLU A  32      -6.585  17.948   4.726  1.00 46.91           C  
ATOM    141  O   GLU A  32      -7.437  17.055   4.792  1.00 46.91           O  
ATOM    142  CB  GLU A  32      -4.823  17.456   2.923  1.00 46.91           C  
ATOM    143  CG  GLU A  32      -3.672  17.476   3.915  1.00 46.91           C  
ATOM    144  CD  GLU A  32      -2.437  16.740   3.379  1.00 46.91           C  
ATOM    145  OE1 GLU A  32      -1.849  17.179   2.366  1.00 46.91           O  
ATOM    146  OE2 GLU A  32      -2.128  15.680   3.969  1.00 46.91           O1-
ATOM    147  H   GLU A  32      -4.666  19.957   3.179  1.00 46.91           H  
ATOM    148  HA  GLU A  32      -6.812  18.136   2.622  1.00 46.91           H  
ATOM    149  HB2 GLU A  32      -5.139  16.417   2.827  1.00 46.91           H  
ATOM    150  HB3 GLU A  32      -4.477  17.790   1.945  1.00 46.91           H  
ATOM    151  HG2 GLU A  32      -3.452  18.518   4.148  1.00 46.91           H  
ATOM    152  HG3 GLU A  32      -4.004  17.001   4.839  1.00 46.91           H  
ATOM    153  N   ALA A  33      -6.185  18.665   5.787  1.00 42.58           N  
ATOM    154  CA  ALA A  33      -6.788  18.594   7.119  1.00 42.58           C  
ATOM    155  C   ALA A  33      -8.192  19.229   7.152  1.00 42.58           C  
ATOM    156  O   ALA A  33      -9.106  18.665   7.752  1.00 42.58           O  
ATOM    157  CB  ALA A  33      -5.836  19.261   8.120  1.00 42.58           C  
ATOM    158  H   ALA A  33      -5.419  19.311   5.662  1.00 42.58           H  
ATOM    159  HA  ALA A  33      -6.896  17.546   7.398  1.00 42.58           H  
ATOM    160  HB1 ALA A  33      -4.871  18.755   8.108  1.00 42.58           H  
ATOM    161  HB2 ALA A  33      -5.691  20.310   7.862  1.00 42.58           H  
ATOM    162  HB3 ALA A  33      -6.257  19.197   9.123  1.00 42.58           H  
ATOM    163  N   ALA A  34      -8.404  20.338   6.434  1.00 44.28           N  
ATOM    164  CA  ALA A  34      -9.720  20.965   6.286  1.00 44.28           C  
ATOM    165  C   ALA A  34     -10.672  20.144   5.390  1.00 44.28           C  
ATOM    166  O   ALA A  34     -11.852  19.997   5.701  1.00 44.28           O  
ATOM    167  CB  ALA A  34      -9.515  22.389   5.758  1.00 44.28           C  
ATOM    168  H   ALA A  34      -7.608  20.808   6.027  1.00 44.28           H  
ATOM    169  HA  ALA A  34     -10.184  21.036   7.270  1.00 44.28           H  
ATOM    170  HB1 ALA A  34      -8.873  22.948   6.439  1.00 44.28           H  
ATOM    171  HB2 ALA A  34     -10.478  22.894   5.687  1.00 44.28           H  
ATOM    172  HB3 ALA A  34      -9.051  22.363   4.772  1.00 44.28           H  
ATOM    173  N   ALA A  35     -10.162  19.512   4.326  1.00 44.23           N  
ATOM    174  CA  ALA A  35     -10.941  18.582   3.503  1.00 44.23           C  
ATOM    175  C   ALA A  35     -11.269  17.268   4.241  1.00 44.23           C  
ATOM    176  O   ALA A  35     -12.294  16.648   3.965  1.00 44.23           O  
ATOM    177  CB  ALA A  35     -10.177  18.325   2.200  1.00 44.23           C  
ATOM    178  H   ALA A  35      -9.220  19.739   4.042  1.00 44.23           H  
ATOM    179  HA  ALA A  35     -11.890  19.056   3.251  1.00 44.23           H  
ATOM    180  HB1 ALA A  35     -10.015  19.269   1.680  1.00 44.23           H  
ATOM    181  HB2 ALA A  35      -9.211  17.870   2.419  1.00 44.23           H  
ATOM    182  HB3 ALA A  35     -10.762  17.666   1.559  1.00 44.23           H  
ATOM    183  N   ALA A  36     -10.430  16.850   5.196  1.00 46.15           N  
ATOM    184  CA  ALA A  36     -10.739  15.747   6.108  1.00 46.15           C  
ATOM    185  C   ALA A  36     -11.821  16.112   7.142  1.00 46.15           C  
ATOM    186  O   ALA A  36     -12.479  15.211   7.651  1.00 46.15           O  
ATOM    187  CB  ALA A  36      -9.443  15.287   6.786  1.00 46.15           C  
ATOM    188  H   ALA A  36      -9.579  17.368   5.359  1.00 46.15           H  
ATOM    189  HA  ALA A  36     -11.132  14.914   5.525  1.00 46.15           H  
ATOM    190  HB1 ALA A  36      -9.029  16.092   7.394  1.00 46.15           H  
ATOM    191  HB2 ALA A  36      -8.712  14.991   6.033  1.00 46.15           H  
ATOM    192  HB3 ALA A  36      -9.657  14.435   7.431  1.00 46.15           H  
ATOM    193  N   ALA A  37     -12.026  17.404   7.420  1.00 45.90           N  
ATOM    194  CA  ALA A  37     -13.109  17.898   8.270  1.00 45.90           C  
ATOM    195  C   ALA A  37     -14.434  18.103   7.502  1.00 45.90           C  
ATOM    196  O   ALA A  37     -15.504  17.950   8.086  1.00 45.90           O  
ATOM    197  CB  ALA A  37     -12.629  19.185   8.954  1.00 45.90           C  
ATOM    198  H   ALA A  37     -11.393  18.090   7.035  1.00 45.90           H  
ATOM    199  HA  ALA A  37     -13.308  17.162   9.049  1.00 45.90           H  
ATOM    200  HB1 ALA A  37     -11.699  18.998   9.490  1.00 45.90           H  
ATOM    201  HB2 ALA A  37     -12.469  19.973   8.218  1.00 45.90           H  
ATOM    202  HB3 ALA A  37     -13.385  19.520   9.664  1.00 45.90           H  
ATOM    203  N   ALA A  38     -14.376  18.410   6.197  1.00 41.80           N  
ATOM    204  CA  ALA A  38     -15.555  18.584   5.335  1.00 41.80           C  
ATOM    205  C   ALA A  38     -16.199  17.255   4.893  1.00 41.80           C  
ATOM    206  O   ALA A  38     -17.396  17.195   4.609  1.00 41.80           O  
ATOM    207  CB  ALA A  38     -15.140  19.427   4.124  1.00 41.80           C  
ATOM    208  H   ALA A  38     -13.471  18.645   5.815  1.00 41.80           H  
ATOM    209  HA  ALA A  38     -16.312  19.137   5.890  1.00 41.80           H  
ATOM    210  HB1 ALA A  38     -16.014  19.626   3.504  1.00 41.80           H  
ATOM    211  HB2 ALA A  38     -14.722  20.376   4.460  1.00 41.80           H  
ATOM    212  HB3 ALA A  38     -14.395  18.893   3.534  1.00 41.80           H  
ATOM    213  N   LEU A  39     -15.425  16.168   4.877  1.00 46.02           N  
ATOM    214  CA  LEU A  39     -15.964  14.815   4.909  1.00 46.02           C  
ATOM    215  C   LEU A  39     -16.370  14.550   6.360  1.00 46.02           C  
ATOM    216  O   LEU A  39     -15.534  14.112   7.149  1.00 46.02           O  
ATOM    217  CB  LEU A  39     -14.891  13.819   4.423  1.00 46.02           C  
ATOM    218  CG  LEU A  39     -14.407  14.026   2.978  1.00 46.02           C  
ATOM    219  CD1 LEU A  39     -13.197  13.125   2.722  1.00 46.02           C  
ATOM    220  CD2 LEU A  39     -15.486  13.694   1.947  1.00 46.02           C  
ATOM    221  H   LEU A  39     -14.446  16.288   5.095  1.00 46.02           H  
ATOM    222  HA  LEU A  39     -16.849  14.740   4.276  1.00 46.02           H  
ATOM    223  HB2 LEU A  39     -15.282  12.806   4.527  1.00 46.02           H  
ATOM    224  HB3 LEU A  39     -14.027  13.908   5.082  1.00 46.02           H  
ATOM    225  HG  LEU A  39     -14.096  15.060   2.832  1.00 46.02           H  
ATOM    226 HD11 LEU A  39     -13.473  12.081   2.867  1.00 46.02           H  
ATOM    227 HD12 LEU A  39     -12.842  13.272   1.702  1.00 46.02           H  
ATOM    228 HD13 LEU A  39     -12.400  13.391   3.417  1.00 46.02           H  
ATOM    229 HD21 LEU A  39     -15.828  12.667   2.077  1.00 46.02           H  
ATOM    230 HD22 LEU A  39     -16.329  14.374   2.069  1.00 46.02           H  
ATOM    231 HD23 LEU A  39     -15.087  13.822   0.941  1.00 46.02           H  
ATOM    232  N   GLY A  40     -17.620  14.859   6.729  1.00 37.37           N  
ATOM    233  CA  GLY A  40     -18.170  14.504   8.046  1.00 37.37           C  
ATOM    234  C   GLY A  40     -17.712  13.099   8.459  1.00 37.37           C  
ATOM    235  O   GLY A  40     -17.547  12.260   7.570  1.00 37.37           O  
ATOM    236  H   GLY A  40     -18.206  15.338   6.060  1.00 37.37           H  
ATOM    237  HA2 GLY A  40     -19.259  14.532   8.019  1.00 37.37           H  
ATOM    238  HA3 GLY A  40     -17.811  15.226   8.779  1.00 37.37           H  
ATOM    239  N   PRO A  41     -17.441  12.865   9.760  1.00 36.23           N  
ATOM    240  CA  PRO A  41     -16.520  11.839  10.257  1.00 36.23           C  
ATOM    241  C   PRO A  41     -16.700  10.576   9.443  1.00 36.23           C  
ATOM    242  O   PRO A  41     -17.753   9.956   9.599  1.00 36.23           O  
ATOM    243  CB  PRO A  41     -16.904  11.615  11.730  1.00 36.23           C  
ATOM    244  CG  PRO A  41     -18.344  12.128  11.814  1.00 36.23           C  
ATOM    245  CD  PRO A  41     -18.331  13.287  10.820  1.00 36.23           C  
ATOM    246  HA  PRO A  41     -15.490  12.187  10.185  1.00 36.23           H  
ATOM    247  HB2 PRO A  41     -16.827  10.571  12.033  1.00 36.23           H  
ATOM    248  HB3 PRO A  41     -16.268  12.234  12.362  1.00 36.23           H  
ATOM    249  HG2 PRO A  41     -19.039  11.359  11.477  1.00 36.23           H  
ATOM    250  HG3 PRO A  41     -18.598  12.462  12.820  1.00 36.23           H  
ATOM    251  HD2 PRO A  41     -17.929  14.182  11.295  1.00 36.23           H  
ATOM    252  HD3 PRO A  41     -19.339  13.478  10.451  1.00 36.23           H  
ATOM    253  N   LEU A  42     -15.744  10.296   8.533  1.00 37.32           N  
ATOM    254  CA  LEU A  42     -15.797   9.187   7.575  1.00 37.32           C  
ATOM    255  C   LEU A  42     -16.504   8.043   8.263  1.00 37.32           C  
ATOM    256  O   LEU A  42     -15.952   7.490   9.217  1.00 37.32           O  
ATOM    257  CB  LEU A  42     -14.381   8.735   7.171  1.00 37.32           C  
ATOM    258  CG  LEU A  42     -13.840   9.400   5.900  1.00 37.32           C  
ATOM    259  CD1 LEU A  42     -12.353   9.068   5.768  1.00 37.32           C  
ATOM    260  CD2 LEU A  42     -14.550   8.887   4.643  1.00 37.32           C  
ATOM    261  H   LEU A  42     -15.018  10.987   8.410  1.00 37.32           H  
ATOM    262  HA  LEU A  42     -16.372   9.494   6.701  1.00 37.32           H  
ATOM    263  HB2 LEU A  42     -14.383   7.658   7.001  1.00 37.32           H  
ATOM    264  HB3 LEU A  42     -13.703   8.924   8.003  1.00 37.32           H  
ATOM    265  HG  LEU A  42     -13.956  10.481   5.972  1.00 37.32           H  
ATOM    266 HD11 LEU A  42     -12.212   7.990   5.704  1.00 37.32           H  
ATOM    267 HD12 LEU A  42     -11.815   9.455   6.634  1.00 37.32           H  
ATOM    268 HD13 LEU A  42     -11.952   9.541   4.871  1.00 37.32           H  
ATOM    269 HD21 LEU A  42     -14.108   9.347   3.759  1.00 37.32           H  
ATOM    270 HD22 LEU A  42     -14.458   7.804   4.570  1.00 37.32           H  
ATOM    271 HD23 LEU A  42     -15.606   9.158   4.671  1.00 37.32           H  
ATOM    272  N   THR A  43     -17.766   7.857   7.863  1.00 39.71           N  
ATOM    273  CA  THR A  43     -18.780   7.059   8.546  1.00 39.71           C  
ATOM    274  C   THR A  43     -18.103   5.967   9.323  1.00 39.71           C  
ATOM    275  O   THR A  43     -17.539   5.089   8.673  1.00 39.71           O  
ATOM    276  CB  THR A  43     -19.693   6.384   7.515  1.00 39.71           C  
ATOM    277  CG2 THR A  43     -20.716   7.357   6.948  1.00 39.71           C  
ATOM    278  OG1 THR A  43     -18.922   5.888   6.441  1.00 39.71           O  
ATOM    279  H   THR A  43     -18.091   8.437   7.103  1.00 39.71           H  
ATOM    280  HA  THR A  43     -19.367   7.688   9.214  1.00 39.71           H  
ATOM    281  HB  THR A  43     -20.228   5.561   7.988  1.00 39.71           H  
ATOM    282  HG1 THR A  43     -18.200   5.406   6.852  1.00 39.71           H  
ATOM    283 HG21 THR A  43     -20.212   8.181   6.442  1.00 39.71           H  
ATOM    284 HG22 THR A  43     -21.337   7.753   7.751  1.00 39.71           H  
ATOM    285 HG23 THR A  43     -21.350   6.837   6.230  1.00 39.71           H  
ATOM    286  N   ARG A  44     -18.101   6.086  10.660  1.00 37.32           N  
ATOM    287  CA  ARG A  44     -17.769   5.033  11.622  1.00 37.32           C  
ATOM    288  C   ARG A  44     -17.519   3.695  10.919  1.00 37.32           C  
ATOM    289  O   ARG A  44     -18.396   2.833  10.889  1.00 37.32           O  
ATOM    290  CB  ARG A  44     -18.948   4.867  12.602  1.00 37.32           C  
ATOM    291  CG  ARG A  44     -19.056   5.891  13.735  1.00 37.32           C  
ATOM    292  CD  ARG A  44     -20.173   5.391  14.663  1.00 37.32           C  
ATOM    293  NE  ARG A  44     -20.424   6.286  15.805  1.00 37.32           N  
ATOM    294  CZ  ARG A  44     -21.148   5.982  16.870  1.00 37.32           C  
ATOM    295  NH1 ARG A  44     -21.698   4.808  17.024  1.00 37.32           N1+
ATOM    296  NH2 ARG A  44     -21.336   6.859  17.814  1.00 37.32           N  
ATOM    297  H   ARG A  44     -18.416   6.974  11.023  1.00 37.32           H  
ATOM    298  HA  ARG A  44     -16.863   5.293  12.171  1.00 37.32           H  
ATOM    299  HB2 ARG A  44     -19.881   4.855  12.039  1.00 37.32           H  
ATOM    300  HB3 ARG A  44     -18.853   3.891  13.078  1.00 37.32           H  
ATOM    301  HG2 ARG A  44     -19.304   6.872  13.332  1.00 37.32           H  
ATOM    302  HG3 ARG A  44     -18.115   5.939  14.284  1.00 37.32           H  
ATOM    303  HD2 ARG A  44     -21.093   5.287  14.087  1.00 37.32           H  
ATOM    304  HD3 ARG A  44     -19.885   4.409  15.040  1.00 37.32           H  
ATOM    305  HE  ARG A  44     -19.991   7.198  15.785  1.00 37.32           H  
ATOM    306 HH11 ARG A  44     -22.188   4.582  17.878  1.00 37.32           H  
ATOM    307 HH12 ARG A  44     -21.461   4.074  16.373  1.00 37.32           H  
ATOM    308 HH21 ARG A  44     -20.907   7.772  17.758  1.00 37.32           H  
ATOM    309 HH22 ARG A  44     -21.867   6.612  18.637  1.00 37.32           H  
ATOM    310  N   ILE A  45     -16.309   3.467  10.413  1.00 41.11           N  
ATOM    311  CA  ILE A  45     -15.812   2.100  10.305  1.00 41.11           C  
ATOM    312  C   ILE A  45     -15.291   1.799  11.711  1.00 41.11           C  
ATOM    313  O   ILE A  45     -14.117   1.571  11.941  1.00 41.11           O  
ATOM    314  CB  ILE A  45     -14.847   1.856   9.122  1.00 41.11           C  
ATOM    315  CG1 ILE A  45     -15.436   2.417   7.803  1.00 41.11           C  
ATOM    316  CG2 ILE A  45     -14.611   0.336   8.998  1.00 41.11           C  
ATOM    317  CD1 ILE A  45     -14.649   2.062   6.533  1.00 41.11           C  
ATOM    318  H   ILE A  45     -15.666   4.241  10.324  1.00 41.11           H  
ATOM    319  HA  ILE A  45     -16.657   1.433  10.133  1.00 41.11           H  
ATOM    320  HB  ILE A  45     -13.897   2.352   9.321  1.00 41.11           H  
ATOM    321 HG12 ILE A  45     -15.468   3.505   7.872  1.00 41.11           H  
ATOM    322 HG13 ILE A  45     -16.458   2.059   7.683  1.00 41.11           H  
ATOM    323 HG21 ILE A  45     -14.266  -0.074   9.948  1.00 41.11           H  
ATOM    324 HG22 ILE A  45     -13.830   0.138   8.264  1.00 41.11           H  
ATOM    325 HG23 ILE A  45     -15.529  -0.169   8.698  1.00 41.11           H  
ATOM    326 HD11 ILE A  45     -15.061   2.617   5.690  1.00 41.11           H  
ATOM    327 HD12 ILE A  45     -14.727   0.997   6.316  1.00 41.11           H  
ATOM    328 HD13 ILE A  45     -13.602   2.338   6.658  1.00 41.11           H  
ATOM    329  N   ASP A  46     -16.217   1.877  12.670  1.00 42.12           N  
ATOM    330  CA  ASP A  46     -16.083   1.465  14.067  1.00 42.12           C  
ATOM    331  C   ASP A  46     -16.143  -0.072  14.154  1.00 42.12           C  
ATOM    332  O   ASP A  46     -16.095  -0.679  15.216  1.00 42.12           O  
ATOM    333  CB  ASP A  46     -17.210   2.157  14.846  1.00 42.12           C  
ATOM    334  CG  ASP A  46     -16.979   2.188  16.353  1.00 42.12           C  
ATOM    335  OD1 ASP A  46     -17.747   1.501  17.058  1.00 42.12           O  
ATOM    336  OD2 ASP A  46     -16.122   2.999  16.761  1.00 42.12           O1-
ATOM    337  H   ASP A  46     -17.153   2.116  12.376  1.00 42.12           H  
ATOM    338  HA  ASP A  46     -15.122   1.799  14.459  1.00 42.12           H  
ATOM    339  HB2 ASP A  46     -17.272   3.193  14.514  1.00 42.12           H  
ATOM    340  HB3 ASP A  46     -18.161   1.676  14.616  1.00 42.12           H  
ATOM    341  N   LYS A  47     -16.231  -0.744  12.995  1.00 46.31           N  
ATOM    342  CA  LYS A  47     -15.885  -2.151  12.879  1.00 46.31           C  
ATOM    343  C   LYS A  47     -14.357  -2.246  12.960  1.00 46.31           C  
ATOM    344  O   LYS A  47     -13.699  -1.697  12.074  1.00 46.31           O  
ATOM    345  CB  LYS A  47     -16.410  -2.747  11.560  1.00 46.31           C  
ATOM    346  CG  LYS A  47     -17.324  -3.958  11.783  1.00 46.31           C  
ATOM    347  CD  LYS A  47     -18.774  -3.555  12.065  1.00 46.31           C  
ATOM    348  CE  LYS A  47     -19.665  -4.802  11.988  1.00 46.31           C  
ATOM    349  NZ  LYS A  47     -21.103  -4.437  11.949  1.00 46.31           N1+
ATOM    350  H   LYS A  47     -16.204  -0.179  12.157  1.00 46.31           H  
ATOM    351  HA  LYS A  47     -16.336  -2.663  13.729  1.00 46.31           H  
ATOM    352  HB2 LYS A  47     -15.565  -3.081  10.958  1.00 46.31           H  
ATOM    353  HB3 LYS A  47     -16.930  -1.990  10.974  1.00 46.31           H  
ATOM    354  HG2 LYS A  47     -16.939  -4.583  12.589  1.00 46.31           H  
ATOM    355  HG3 LYS A  47     -17.319  -4.551  10.868  1.00 46.31           H  
ATOM    356  HD2 LYS A  47     -19.093  -2.835  11.311  1.00 46.31           H  
ATOM    357  HD3 LYS A  47     -18.845  -3.093  13.049  1.00 46.31           H  
ATOM    358  HE2 LYS A  47     -19.404  -5.361  11.089  1.00 46.31           H  
ATOM    359  HE3 LYS A  47     -19.454  -5.432  12.852  1.00 46.31           H  
ATOM    360  HZ1 LYS A  47     -21.348  -3.917  12.780  1.00 46.31           H  
ATOM    361  HZ2 LYS A  47     -21.308  -3.853  11.151  1.00 46.31           H  
ATOM    362  HZ3 LYS A  47     -21.689  -5.259  11.918  1.00 46.31           H  
ATOM    363  N   PRO A  48     -13.784  -2.975  13.933  1.00 49.63           N  
ATOM    364  CA  PRO A  48     -12.353  -3.233  13.947  1.00 49.63           C  
ATOM    365  C   PRO A  48     -12.006  -3.994  12.664  1.00 49.63           C  
ATOM    366  O   PRO A  48     -12.345  -5.169  12.503  1.00 49.63           O  
ATOM    367  CB  PRO A  48     -12.092  -4.031  15.230  1.00 49.63           C  
ATOM    368  CG  PRO A  48     -13.427  -4.720  15.512  1.00 49.63           C  
ATOM    369  CD  PRO A  48     -14.453  -3.717  14.993  1.00 49.63           C  
ATOM    370  HA  PRO A  48     -11.797  -2.296  13.981  1.00 49.63           H  
ATOM    371  HB2 PRO A  48     -11.867  -3.339  16.043  1.00 49.63           H  
ATOM    372  HB3 PRO A  48     -11.280  -4.748  15.113  1.00 49.63           H  
ATOM    373  HG2 PRO A  48     -13.493  -5.644  14.937  1.00 49.63           H  
ATOM    374  HG3 PRO A  48     -13.562  -4.920  16.575  1.00 49.63           H  
ATOM    375  HD2 PRO A  48     -15.328  -4.254  14.628  1.00 49.63           H  
ATOM    376  HD3 PRO A  48     -14.734  -3.028  15.790  1.00 49.63           H  
ATOM    377  N   PHE A  49     -11.391  -3.314  11.697  1.00 56.04           N  
ATOM    378  CA  PHE A  49     -10.811  -3.994  10.549  1.00 56.04           C  
ATOM    379  C   PHE A  49      -9.674  -4.858  11.102  1.00 56.04           C  
ATOM    380  O   PHE A  49      -8.804  -4.412  11.849  1.00 56.04           O  
ATOM    381  CB  PHE A  49     -10.397  -3.005   9.445  1.00 56.04           C  
ATOM    382  CG  PHE A  49      -9.417  -1.966   9.928  1.00 56.04           C  
ATOM    383  CD1 PHE A  49      -9.890  -0.805  10.571  1.00 56.04           C  
ATOM    384  CD2 PHE A  49      -8.040  -2.249   9.883  1.00 56.04           C  
ATOM    385  CE1 PHE A  49      -8.991  -0.006  11.291  1.00 56.04           C  
ATOM    386  CE2 PHE A  49      -7.146  -1.451  10.601  1.00 56.04           C  
ATOM    387  CZ  PHE A  49      -7.641  -0.387  11.359  1.00 56.04           C  
ATOM    388  H   PHE A  49     -11.200  -2.332  11.834  1.00 56.04           H  
ATOM    389  HA  PHE A  49     -11.567  -4.654  10.122  1.00 56.04           H  
ATOM    390  HB2 PHE A  49     -11.288  -2.502   9.069  1.00 56.04           H  
ATOM    391  HB3 PHE A  49      -9.957  -3.562   8.617  1.00 56.04           H  
ATOM    392  HD1 PHE A  49     -10.945  -0.579  10.599  1.00 56.04           H  
ATOM    393  HD2 PHE A  49      -7.677  -3.136   9.385  1.00 56.04           H  
ATOM    394  HE1 PHE A  49      -9.343   0.828  11.882  1.00 56.04           H  
ATOM    395  HE2 PHE A  49      -6.100  -1.716  10.662  1.00 56.04           H  
ATOM    396  HZ  PHE A  49      -6.979   0.060  12.086  1.00 56.04           H  
ATOM    397  N   THR A  50      -9.731  -6.146  10.807  1.00 57.65           N  
ATOM    398  CA  THR A  50      -8.822  -7.128  11.399  1.00 57.65           C  
ATOM    399  C   THR A  50      -7.467  -7.124  10.699  1.00 57.65           C  
ATOM    400  O   THR A  50      -6.462  -7.476  11.311  1.00 57.65           O  
ATOM    401  CB  THR A  50      -9.468  -8.524  11.383  1.00 57.65           C  
ATOM    402  CG2 THR A  50     -10.378  -8.710  12.596  1.00 57.65           C  
ATOM    403  OG1 THR A  50     -10.283  -8.714  10.233  1.00 57.65           O  
ATOM    404  H   THR A  50     -10.471  -6.480  10.206  1.00 57.65           H  
ATOM    405  HA  THR A  50      -8.626  -6.857  12.437  1.00 57.65           H  
ATOM    406  HB  THR A  50      -8.692  -9.288  11.411  1.00 57.65           H  
ATOM    407  HG1 THR A  50      -9.726  -8.579   9.462  1.00 57.65           H  
ATOM    408 HG21 THR A  50     -11.153  -7.943  12.604  1.00 57.65           H  
ATOM    409 HG22 THR A  50      -9.790  -8.632  13.510  1.00 57.65           H  
ATOM    410 HG23 THR A  50     -10.842  -9.696  12.557  1.00 57.65           H  
ATOM    411  N   GLN A  51      -7.432  -6.742   9.417  1.00 63.76           N  
ATOM    412  CA  GLN A  51      -6.235  -6.778   8.576  1.00 63.76           C  
ATOM    413  C   GLN A  51      -6.286  -5.682   7.498  1.00 63.76           C  
ATOM    414  O   GLN A  51      -7.337  -5.437   6.903  1.00 63.76           O  
ATOM    415  CB  GLN A  51      -6.103  -8.178   7.934  1.00 63.76           C  
ATOM    416  CG  GLN A  51      -5.813  -9.288   8.962  1.00 63.76           C  
ATOM    417  CD  GLN A  51      -5.672 -10.673   8.352  1.00 63.76           C  
ATOM    418  NE2 GLN A  51      -4.726 -11.461   8.814  1.00 63.76           N  
ATOM    419  OE1 GLN A  51      -6.424 -11.086   7.481  1.00 63.76           O  
ATOM    420  H   GLN A  51      -8.282  -6.396   8.993  1.00 63.76           H  
ATOM    421  HA  GLN A  51      -5.356  -6.593   9.194  1.00 63.76           H  
ATOM    422  HB2 GLN A  51      -5.288  -8.160   7.210  1.00 63.76           H  
ATOM    423  HB3 GLN A  51      -7.022  -8.421   7.400  1.00 63.76           H  
ATOM    424  HG2 GLN A  51      -6.636  -9.369   9.672  1.00 63.76           H  
ATOM    425  HG3 GLN A  51      -4.904  -9.034   9.507  1.00 63.76           H  
ATOM    426 HE21 GLN A  51      -4.690 -12.404   8.456  1.00 63.76           H  
ATOM    427 HE22 GLN A  51      -4.116 -11.144   9.554  1.00 63.76           H  
ATOM    428  N   CYS A  52      -5.149  -5.053   7.213  1.00 65.31           N  
ATOM    429  CA  CYS A  52      -4.927  -4.228   6.030  1.00 65.31           C  
ATOM    430  C   CYS A  52      -4.367  -5.109   4.907  1.00 65.31           C  
ATOM    431  O   CYS A  52      -3.372  -5.799   5.085  1.00 65.31           O  
ATOM    432  CB  CYS A  52      -3.948  -3.094   6.365  1.00 65.31           C  
ATOM    433  SG  CYS A  52      -4.467  -1.968   7.684  1.00 65.31           S  
ATOM    434  H   CYS A  52      -4.320  -5.348   7.709  1.00 65.31           H  
ATOM    435  HA  CYS A  52      -5.868  -3.788   5.701  1.00 65.31           H  
ATOM    436  HB2 CYS A  52      -3.775  -2.503   5.465  1.00 65.31           H  
ATOM    437  HB3 CYS A  52      -2.996  -3.531   6.665  1.00 65.31           H  
ATOM    438  N   ARG A  53      -4.969  -5.105   3.723  1.00 66.44           N  
ATOM    439  CA  ARG A  53      -4.460  -5.849   2.564  1.00 66.44           C  
ATOM    440  C   ARG A  53      -3.831  -4.872   1.584  1.00 66.44           C  
ATOM    441  O   ARG A  53      -4.545  -4.053   1.016  1.00 66.44           O  
ATOM    442  CB  ARG A  53      -5.602  -6.677   1.970  1.00 66.44           C  
ATOM    443  CG  ARG A  53      -5.143  -7.566   0.810  1.00 66.44           C  
ATOM    444  CD  ARG A  53      -6.328  -8.413   0.333  1.00 66.44           C  
ATOM    445  NE  ARG A  53      -5.971  -9.205  -0.856  1.00 66.44           N  
ATOM    446  CZ  ARG A  53      -6.718 -10.086  -1.493  1.00 66.44           C  
ATOM    447  NH1 ARG A  53      -7.937 -10.355  -1.119  1.00 66.44           N1+
ATOM    448  NH2 ARG A  53      -6.251 -10.714  -2.535  1.00 66.44           N  
ATOM    449  H   ARG A  53      -5.768  -4.501   3.597  1.00 66.44           H  
ATOM    450  HA  ARG A  53      -3.675  -6.540   2.874  1.00 66.44           H  
ATOM    451  HB2 ARG A  53      -6.394  -6.010   1.628  1.00 66.44           H  
ATOM    452  HB3 ARG A  53      -6.003  -7.317   2.757  1.00 66.44           H  
ATOM    453  HG2 ARG A  53      -4.335  -8.218   1.143  1.00 66.44           H  
ATOM    454  HG3 ARG A  53      -4.787  -6.944  -0.011  1.00 66.44           H  
ATOM    455  HD2 ARG A  53      -6.637  -9.074   1.142  1.00 66.44           H  
ATOM    456  HD3 ARG A  53      -7.153  -7.746   0.084  1.00 66.44           H  
ATOM    457  HE  ARG A  53      -5.081  -8.986  -1.279  1.00 66.44           H  
ATOM    458 HH11 ARG A  53      -8.512 -10.974  -1.672  1.00 66.44           H  
ATOM    459 HH12 ARG A  53      -8.345  -9.801  -0.379  1.00 66.44           H  
ATOM    460 HH21 ARG A  53      -6.833 -11.349  -3.063  1.00 66.44           H  
ATOM    461 HH22 ARG A  53      -5.353 -10.449  -2.914  1.00 66.44           H  
ATOM    462  N   ILE A  54      -2.524  -4.980   1.378  1.00 67.51           N  
ATOM    463  CA  ILE A  54      -1.805  -4.254   0.331  1.00 67.51           C  
ATOM    464  C   ILE A  54      -1.718  -5.172  -0.882  1.00 67.51           C  
ATOM    465  O   ILE A  54      -1.297  -6.322  -0.770  1.00 67.51           O  
ATOM    466  CB  ILE A  54      -0.401  -3.806   0.786  1.00 67.51           C  
ATOM    467  CG1 ILE A  54      -0.481  -2.948   2.067  1.00 67.51           C  
ATOM    468  CG2 ILE A  54       0.284  -3.017  -0.353  1.00 67.51           C  
ATOM    469  CD1 ILE A  54       0.903  -2.605   2.621  1.00 67.51           C  
ATOM    470  H   ILE A  54      -2.029  -5.735   1.831  1.00 67.51           H  
ATOM    471  HA  ILE A  54      -2.365  -3.360   0.057  1.00 67.51           H  
ATOM    472  HB  ILE A  54       0.192  -4.695   1.000  1.00 67.51           H  
ATOM    473 HG12 ILE A  54      -1.018  -2.025   1.850  1.00 67.51           H  
ATOM    474 HG13 ILE A  54      -1.022  -3.487   2.845  1.00 67.51           H  
ATOM    475 HG21 ILE A  54      -0.254  -2.090  -0.550  1.00 67.51           H  
ATOM    476 HG22 ILE A  54       0.325  -3.605  -1.270  1.00 67.51           H  
ATOM    477 HG23 ILE A  54       1.319  -2.785  -0.103  1.00 67.51           H  
ATOM    478 HD11 ILE A  54       1.439  -3.528   2.842  1.00 67.51           H  
ATOM    479 HD12 ILE A  54       1.496  -2.050   1.894  1.00 67.51           H  
ATOM    480 HD13 ILE A  54       0.806  -1.985   3.512  1.00 67.51           H  
ATOM    481  N   THR A  55      -2.111  -4.672  -2.041  1.00 68.22           N  
ATOM    482  CA  THR A  55      -1.904  -5.341  -3.320  1.00 68.22           C  
ATOM    483  C   THR A  55      -1.090  -4.418  -4.204  1.00 68.22           C  
ATOM    484  O   THR A  55      -1.510  -3.303  -4.493  1.00 68.22           O  
ATOM    485  CB  THR A  55      -3.235  -5.727  -3.970  1.00 68.22           C  
ATOM    486  CG2 THR A  55      -3.037  -6.538  -5.247  1.00 68.22           C  
ATOM    487  OG1 THR A  55      -4.021  -6.456  -3.045  1.00 68.22           O  
ATOM    488  H   THR A  55      -2.454  -3.722  -2.068  1.00 68.22           H  
ATOM    489  HA  THR A  55      -1.334  -6.258  -3.174  1.00 68.22           H  
ATOM    490  HB  THR A  55      -3.790  -4.822  -4.219  1.00 68.22           H  
ATOM    491  HG1 THR A  55      -4.238  -5.798  -2.381  1.00 68.22           H  
ATOM    492 HG21 THR A  55      -2.305  -7.330  -5.088  1.00 68.22           H  
ATOM    493 HG22 THR A  55      -3.988  -6.964  -5.566  1.00 68.22           H  
ATOM    494 HG23 THR A  55      -2.672  -5.884  -6.039  1.00 68.22           H  
ATOM    495  N   TYR A  56       0.084  -4.878  -4.605  1.00 69.48           N  
ATOM    496  CA  TYR A  56       0.918  -4.212  -5.590  1.00 69.48           C  
ATOM    497  C   TYR A  56       0.812  -4.965  -6.907  1.00 69.48           C  
ATOM    498  O   TYR A  56       1.082  -6.163  -6.964  1.00 69.48           O  
ATOM    499  CB  TYR A  56       2.356  -4.200  -5.103  1.00 69.48           C  
ATOM    500  CG  TYR A  56       3.348  -3.767  -6.157  1.00 69.48           C  
ATOM    501  CD1 TYR A  56       4.231  -4.713  -6.708  1.00 69.48           C  
ATOM    502  CD2 TYR A  56       3.342  -2.447  -6.641  1.00 69.48           C  
ATOM    503  CE1 TYR A  56       5.119  -4.324  -7.723  1.00 69.48           C  
ATOM    504  CE2 TYR A  56       4.253  -2.048  -7.637  1.00 69.48           C  
ATOM    505  CZ  TYR A  56       5.141  -2.991  -8.185  1.00 69.48           C  
ATOM    506  OH  TYR A  56       5.984  -2.658  -9.193  1.00 69.48           O  
ATOM    507  H   TYR A  56       0.360  -5.811  -4.336  1.00 69.48           H  
ATOM    508  HA  TYR A  56       0.599  -3.180  -5.739  1.00 69.48           H  
ATOM    509  HB2 TYR A  56       2.440  -3.548  -4.233  1.00 69.48           H  
ATOM    510  HB3 TYR A  56       2.597  -5.223  -4.815  1.00 69.48           H  
ATOM    511  HD1 TYR A  56       4.221  -5.737  -6.366  1.00 69.48           H  
ATOM    512  HD2 TYR A  56       2.633  -1.727  -6.259  1.00 69.48           H  
ATOM    513  HE1 TYR A  56       5.797  -5.041  -8.161  1.00 69.48           H  
ATOM    514  HE2 TYR A  56       4.269  -1.028  -7.991  1.00 69.48           H  
ATOM    515  HH  TYR A  56       5.853  -1.779  -9.557  1.00 69.48           H  
ATOM    516  N   THR A  57       0.441  -4.265  -7.964  1.00 67.54           N  
ATOM    517  CA  THR A  57       0.372  -4.795  -9.318  1.00 67.54           C  
ATOM    518  C   THR A  57       1.389  -4.040 -10.155  1.00 67.54           C  
ATOM    519  O   THR A  57       1.163  -2.891 -10.528  1.00 67.54           O  
ATOM    520  CB  THR A  57      -1.049  -4.675  -9.891  1.00 67.54           C  
ATOM    521  CG2 THR A  57      -1.215  -5.527 -11.144  1.00 67.54           C  
ATOM    522  OG1 THR A  57      -2.015  -5.094  -8.950  1.00 67.54           O  
ATOM    523  H   THR A  57       0.230  -3.286  -7.837  1.00 67.54           H  
ATOM    524  HA  THR A  57       0.642  -5.851  -9.325  1.00 67.54           H  
ATOM    525  HB  THR A  57      -1.262  -3.637 -10.149  1.00 67.54           H  
ATOM    526  HG1 THR A  57      -2.313  -4.287  -8.522  1.00 67.54           H  
ATOM    527 HG21 THR A  57      -1.000  -6.572 -10.922  1.00 67.54           H  
ATOM    528 HG22 THR A  57      -0.534  -5.179 -11.921  1.00 67.54           H  
ATOM    529 HG23 THR A  57      -2.237  -5.436 -11.511  1.00 67.54           H  
ATOM    530  N   ALA A  58       2.531  -4.666 -10.433  1.00 64.40           N  
ATOM    531  CA  ALA A  58       3.472  -4.119 -11.403  1.00 64.40           C  
ATOM    532  C   ALA A  58       2.858  -4.210 -12.813  1.00 64.40           C  
ATOM    533  O   ALA A  58       2.168  -5.196 -13.092  1.00 64.40           O  
ATOM    534  CB  ALA A  58       4.791  -4.892 -11.343  1.00 64.40           C  
ATOM    535  H   ALA A  58       2.677  -5.609 -10.100  1.00 64.40           H  
ATOM    536  HA  ALA A  58       3.667  -3.077 -11.148  1.00 64.40           H  
ATOM    537  HB1 ALA A  58       5.571  -4.328 -11.855  1.00 64.40           H  
ATOM    538  HB2 ALA A  58       5.099  -5.052 -10.310  1.00 64.40           H  
ATOM    539  HB3 ALA A  58       4.666  -5.853 -11.841  1.00 64.40           H  
ATOM    540  N   PRO A  59       3.157  -3.275 -13.732  1.00 58.39           N  
ATOM    541  CA  PRO A  59       2.635  -3.307 -15.101  1.00 58.39           C  
ATOM    542  C   PRO A  59       3.028  -4.580 -15.874  1.00 58.39           C  
ATOM    543  O   PRO A  59       2.349  -4.944 -16.826  1.00 58.39           O  
ATOM    544  CB  PRO A  59       3.164  -2.026 -15.763  1.00 58.39           C  
ATOM    545  CG  PRO A  59       4.408  -1.664 -14.951  1.00 58.39           C  
ATOM    546  CD  PRO A  59       4.052  -2.142 -13.549  1.00 58.39           C  
ATOM    547  HA  PRO A  59       1.546  -3.264 -15.074  1.00 58.39           H  
ATOM    548  HB2 PRO A  59       3.402  -2.174 -16.817  1.00 58.39           H  
ATOM    549  HB3 PRO A  59       2.424  -1.233 -15.656  1.00 58.39           H  
ATOM    550  HG2 PRO A  59       4.612  -0.594 -14.975  1.00 58.39           H  
ATOM    551  HG3 PRO A  59       5.265  -2.226 -15.323  1.00 58.39           H  
ATOM    552  HD2 PRO A  59       3.527  -1.345 -13.023  1.00 58.39           H  
ATOM    553  HD3 PRO A  59       4.960  -2.415 -13.012  1.00 58.39           H  
ATOM    554  N   ASN A  60       4.071  -5.297 -15.430  1.00 58.44           N  
ATOM    555  CA  ASN A  60       4.604  -6.495 -16.088  1.00 58.44           C  
ATOM    556  C   ASN A  60       4.719  -7.735 -15.174  1.00 58.44           C  
ATOM    557  O   ASN A  60       5.388  -8.702 -15.541  1.00 58.44           O  
ATOM    558  CB  ASN A  60       5.945  -6.114 -16.746  1.00 58.44           C  
ATOM    559  CG  ASN A  60       5.739  -5.184 -17.926  1.00 58.44           C  
ATOM    560  ND2 ASN A  60       6.291  -3.993 -17.901  1.00 58.44           N  
ATOM    561  OD1 ASN A  60       5.069  -5.524 -18.882  1.00 58.44           O  
ATOM    562  H   ASN A  60       4.588  -4.913 -14.652  1.00 58.44           H  
ATOM    563  HA  ASN A  60       3.923  -6.791 -16.886  1.00 58.44           H  
ATOM    564  HB2 ASN A  60       6.611  -5.656 -16.015  1.00 58.44           H  
ATOM    565  HB3 ASN A  60       6.431  -7.007 -17.139  1.00 58.44           H  
ATOM    566 HD21 ASN A  60       6.918  -3.705 -17.163  1.00 58.44           H  
ATOM    567 HD22 ASN A  60       6.146  -3.423 -18.722  1.00 58.44           H  
ATOM    568  N   LYS A  61       4.113  -7.748 -13.972  1.00 61.27           N  
ATOM    569  CA  LYS A  61       4.204  -8.903 -13.048  1.00 61.27           C  
ATOM    570  C   LYS A  61       2.878  -9.236 -12.373  1.00 61.27           C  
ATOM    571  O   LYS A  61       1.970  -8.415 -12.284  1.00 61.27           O  
ATOM    572  CB  LYS A  61       5.330  -8.735 -12.002  1.00 61.27           C  
ATOM    573  CG  LYS A  61       6.714  -8.572 -12.646  1.00 61.27           C  
ATOM    574  CD  LYS A  61       7.865  -8.652 -11.634  1.00 61.27           C  
ATOM    575  CE  LYS A  61       9.179  -8.471 -12.407  1.00 61.27           C  
ATOM    576  NZ  LYS A  61      10.382  -8.703 -11.578  1.00 61.27           N1+
ATOM    577  H   LYS A  61       3.484  -6.992 -13.745  1.00 61.27           H  
ATOM    578  HA  LYS A  61       4.450  -9.781 -13.645  1.00 61.27           H  
ATOM    579  HB2 LYS A  61       5.119  -7.891 -11.345  1.00 61.27           H  
ATOM    580  HB3 LYS A  61       5.355  -9.629 -11.378  1.00 61.27           H  
ATOM    581  HG2 LYS A  61       6.854  -9.364 -13.382  1.00 61.27           H  
ATOM    582  HG3 LYS A  61       6.761  -7.608 -13.153  1.00 61.27           H  
ATOM    583  HD2 LYS A  61       7.851  -9.626 -11.146  1.00 61.27           H  
ATOM    584  HD3 LYS A  61       7.761  -7.863 -10.889  1.00 61.27           H  
ATOM    585  HE2 LYS A  61       9.191  -9.146 -13.264  1.00 61.27           H  
ATOM    586  HE3 LYS A  61       9.212  -7.455 -12.801  1.00 61.27           H  
ATOM    587  HZ1 LYS A  61      10.399  -8.099 -10.768  1.00 61.27           H  
ATOM    588  HZ2 LYS A  61      11.189  -8.350 -12.071  1.00 61.27           H  
ATOM    589  HZ3 LYS A  61      10.553  -9.673 -11.355  1.00 61.27           H  
ATOM    590  N   LYS A  62       2.787 -10.474 -11.871  1.00 63.94           N  
ATOM    591  CA  LYS A  62       1.637 -10.940 -11.087  1.00 63.94           C  
ATOM    592  C   LYS A  62       1.415 -10.019  -9.878  1.00 63.94           C  
ATOM    593  O   LYS A  62       2.399  -9.634  -9.243  1.00 63.94           O  
ATOM    594  CB  LYS A  62       1.820 -12.394 -10.620  1.00 63.94           C  
ATOM    595  CG  LYS A  62       1.778 -13.386 -11.790  1.00 63.94           C  
ATOM    596  CD  LYS A  62       1.774 -14.840 -11.295  1.00 63.94           C  
ATOM    597  CE  LYS A  62       1.699 -15.792 -12.497  1.00 63.94           C  
ATOM    598  NZ  LYS A  62       1.566 -17.214 -12.082  1.00 63.94           N1+
ATOM    599  H   LYS A  62       3.600 -11.067 -11.953  1.00 63.94           H  
ATOM    600  HA  LYS A  62       0.761 -10.871 -11.733  1.00 63.94           H  
ATOM    601  HB2 LYS A  62       1.013 -12.637  -9.929  1.00 63.94           H  
ATOM    602  HB3 LYS A  62       2.765 -12.491 -10.086  1.00 63.94           H  
ATOM    603  HG2 LYS A  62       2.645 -13.227 -12.433  1.00 63.94           H  
ATOM    604  HG3 LYS A  62       0.874 -13.211 -12.372  1.00 63.94           H  
ATOM    605  HD2 LYS A  62       0.908 -14.993 -10.650  1.00 63.94           H  
ATOM    606  HD3 LYS A  62       2.684 -15.032 -10.726  1.00 63.94           H  
ATOM    607  HE2 LYS A  62       0.846 -15.507 -13.112  1.00 63.94           H  
ATOM    608  HE3 LYS A  62       2.596 -15.660 -13.101  1.00 63.94           H  
ATOM    609  HZ1 LYS A  62       0.725 -17.357 -11.543  1.00 63.94           H  
ATOM    610  HZ2 LYS A  62       2.363 -17.500 -11.531  1.00 63.94           H  
ATOM    611  HZ3 LYS A  62       1.526 -17.811 -12.896  1.00 63.94           H  
ATOM    612  N   PRO A  63       0.153  -9.706  -9.535  1.00 64.49           N  
ATOM    613  CA  PRO A  63      -0.150  -8.884  -8.376  1.00 64.49           C  
ATOM    614  C   PRO A  63       0.378  -9.555  -7.106  1.00 64.49           C  
ATOM    615  O   PRO A  63      -0.003 -10.680  -6.770  1.00 64.49           O  
ATOM    616  CB  PRO A  63      -1.671  -8.705  -8.372  1.00 64.49           C  
ATOM    617  CG  PRO A  63      -2.181  -9.912  -9.156  1.00 64.49           C  
ATOM    618  CD  PRO A  63      -1.073 -10.154 -10.176  1.00 64.49           C  
ATOM    619  HA  PRO A  63       0.322  -7.908  -8.495  1.00 64.49           H  
ATOM    620  HB2 PRO A  63      -1.929  -7.793  -8.911  1.00 64.49           H  
ATOM    621  HB3 PRO A  63      -2.081  -8.673  -7.362  1.00 64.49           H  
ATOM    622  HG2 PRO A  63      -3.137  -9.708  -9.638  1.00 64.49           H  
ATOM    623  HG3 PRO A  63      -2.261 -10.773  -8.492  1.00 64.49           H  
ATOM    624  HD2 PRO A  63      -1.034 -11.212 -10.435  1.00 64.49           H  
ATOM    625  HD3 PRO A  63      -1.253  -9.551 -11.067  1.00 64.49           H  
ATOM    626  N   VAL A  64       1.262  -8.857  -6.400  1.00 65.87           N  
ATOM    627  CA  VAL A  64       1.795  -9.267  -5.105  1.00 65.87           C  
ATOM    628  C   VAL A  64       0.831  -8.776  -4.039  1.00 65.87           C  
ATOM    629  O   VAL A  64       0.641  -7.577  -3.841  1.00 65.87           O  
ATOM    630  CB  VAL A  64       3.223  -8.742  -4.876  1.00 65.87           C  
ATOM    631  CG1 VAL A  64       3.765  -9.229  -3.525  1.00 65.87           C  
ATOM    632  CG2 VAL A  64       4.174  -9.238  -5.973  1.00 65.87           C  
ATOM    633  H   VAL A  64       1.490  -7.930  -6.729  1.00 65.87           H  
ATOM    634  HA  VAL A  64       1.838 -10.356  -5.070  1.00 65.87           H  
ATOM    635  HB  VAL A  64       3.220  -7.652  -4.883  1.00 65.87           H  
ATOM    636 HG11 VAL A  64       3.749 -10.318  -3.479  1.00 65.87           H  
ATOM    637 HG12 VAL A  64       4.792  -8.885  -3.399  1.00 65.87           H  
ATOM    638 HG13 VAL A  64       3.173  -8.824  -2.705  1.00 65.87           H  
ATOM    639 HG21 VAL A  64       3.866  -8.847  -6.943  1.00 65.87           H  
ATOM    640 HG22 VAL A  64       5.185  -8.886  -5.771  1.00 65.87           H  
ATOM    641 HG23 VAL A  64       4.173 -10.327  -6.010  1.00 65.87           H  
ATOM    642  N   VAL A  65       0.188  -9.722  -3.362  1.00 63.71           N  
ATOM    643  CA  VAL A  65      -0.779  -9.440  -2.305  1.00 63.71           C  
ATOM    644  C   VAL A  65      -0.136  -9.729  -0.956  1.00 63.71           C  
ATOM    645  O   VAL A  65       0.046 -10.891  -0.599  1.00 63.71           O  
ATOM    646  CB  VAL A  65      -2.049 -10.283  -2.485  1.00 63.71           C  
ATOM    647  CG1 VAL A  65      -3.035  -9.994  -1.350  1.00 63.71           C  
ATOM    648  CG2 VAL A  65      -2.775 -10.009  -3.809  1.00 63.71           C  
ATOM    649  H   VAL A  65       0.406 -10.686  -3.571  1.00 63.71           H  
ATOM    650  HA  VAL A  65      -1.068  -8.390  -2.333  1.00 63.71           H  
ATOM    651  HB  VAL A  65      -1.787 -11.341  -2.459  1.00 63.71           H  
ATOM    652 HG11 VAL A  65      -3.880 -10.676  -1.447  1.00 63.71           H  
ATOM    653 HG12 VAL A  65      -2.579 -10.197  -0.381  1.00 63.71           H  
ATOM    654 HG13 VAL A  65      -3.325  -8.944  -1.388  1.00 63.71           H  
ATOM    655 HG21 VAL A  65      -3.581 -10.729  -3.950  1.00 63.71           H  
ATOM    656 HG22 VAL A  65      -2.085 -10.117  -4.645  1.00 63.71           H  
ATOM    657 HG23 VAL A  65      -3.176  -8.995  -3.814  1.00 63.71           H  
ATOM    658  N   ASN A  66       0.084  -8.686  -0.161  1.00 65.56           N  
ATOM    659  CA  ASN A  66       0.497  -8.820   1.229  1.00 65.56           C  
ATOM    660  C   ASN A  66      -0.674  -8.510   2.165  1.00 65.56           C  
ATOM    661  O   ASN A  66      -1.363  -7.495   2.048  1.00 65.56           O  
ATOM    662  CB  ASN A  66       1.756  -7.981   1.506  1.00 65.56           C  
ATOM    663  CG  ASN A  66       3.026  -8.681   1.041  1.00 65.56           C  
ATOM    664  ND2 ASN A  66       4.157  -8.332   1.606  1.00 65.56           N  
ATOM    665  OD1 ASN A  66       3.021  -9.556   0.196  1.00 65.56           O  
ATOM    666  H   ASN A  66      -0.151  -7.764  -0.499  1.00 65.56           H  
ATOM    667  HA  ASN A  66       0.776  -9.858   1.414  1.00 65.56           H  
ATOM    668  HB2 ASN A  66       1.841  -7.818   2.580  1.00 65.56           H  
ATOM    669  HB3 ASN A  66       1.682  -7.009   1.017  1.00 65.56           H  
ATOM    670 HD21 ASN A  66       4.995  -8.775   1.257  1.00 65.56           H  
ATOM    671 HD22 ASN A  66       4.201  -7.593   2.293  1.00 65.56           H  
ATOM    672  N   LYS A  67      -0.903  -9.407   3.124  1.00 62.60           N  
ATOM    673  CA  LYS A  67      -1.872  -9.209   4.203  1.00 62.60           C  
ATOM    674  C   LYS A  67      -1.109  -8.707   5.420  1.00 62.60           C  
ATOM    675  O   LYS A  67      -0.297  -9.435   5.979  1.00 62.60           O  
ATOM    676  CB  LYS A  67      -2.627 -10.510   4.511  1.00 62.60           C  
ATOM    677  CG  LYS A  67      -3.357 -11.088   3.290  1.00 62.60           C  
ATOM    678  CD  LYS A  67      -4.073 -12.388   3.677  1.00 62.60           C  
ATOM    679  CE  LYS A  67      -4.538 -13.126   2.417  1.00 62.60           C  
ATOM    680  NZ  LYS A  67      -5.277 -14.368   2.755  1.00 62.60           N1+
ATOM    681  H   LYS A  67      -0.267 -10.189   3.199  1.00 62.60           H  
ATOM    682  HA  LYS A  67      -2.598  -8.445   3.926  1.00 62.60           H  
ATOM    683  HB2 LYS A  67      -1.916 -11.250   4.879  1.00 62.60           H  
ATOM    684  HB3 LYS A  67      -3.351 -10.313   5.301  1.00 62.60           H  
ATOM    685  HG2 LYS A  67      -4.082 -10.366   2.913  1.00 62.60           H  
ATOM    686  HG3 LYS A  67      -2.634 -11.308   2.505  1.00 62.60           H  
ATOM    687  HD2 LYS A  67      -4.923 -12.151   4.318  1.00 62.60           H  
ATOM    688  HD3 LYS A  67      -3.383 -13.028   4.227  1.00 62.60           H  
ATOM    689  HE2 LYS A  67      -3.660 -13.364   1.816  1.00 62.60           H  
ATOM    690  HE3 LYS A  67      -5.172 -12.456   1.836  1.00 62.60           H  
ATOM    691  HZ1 LYS A  67      -6.086 -14.170   3.325  1.00 62.60           H  
ATOM    692  HZ2 LYS A  67      -4.679 -14.993   3.277  1.00 62.60           H  
ATOM    693  HZ3 LYS A  67      -5.568 -14.858   1.921  1.00 62.60           H  
ATOM    694  N   LEU A  68      -1.364  -7.471   5.810  1.00 60.08           N  
ATOM    695  CA  LEU A  68      -0.857  -6.869   7.030  1.00 60.08           C  
ATOM    696  C   LEU A  68      -1.919  -6.900   8.120  1.00 60.08           C  
ATOM    697  O   LEU A  68      -3.109  -6.757   7.858  1.00 60.08           O  
ATOM    698  CB  LEU A  68      -0.387  -5.441   6.740  1.00 60.08           C  
ATOM    699  CG  LEU A  68       0.895  -5.397   5.902  1.00 60.08           C  
ATOM    700  CD1 LEU A  68       1.091  -3.948   5.506  1.00 60.08           C  
ATOM    701  CD2 LEU A  68       2.087  -5.886   6.723  1.00 60.08           C  
ATOM    702  H   LEU A  68      -2.064  -6.941   5.312  1.00 60.08           H  
ATOM    703  HA  LEU A  68      -0.020  -7.460   7.402  1.00 60.08           H  
ATOM    704  HB2 LEU A  68      -1.184  -4.910   6.220  1.00 60.08           H  
ATOM    705  HB3 LEU A  68      -0.208  -4.925   7.683  1.00 60.08           H  
ATOM    706  HG  LEU A  68       0.790  -6.003   5.003  1.00 60.08           H  
ATOM    707 HD11 LEU A  68       2.031  -3.800   4.975  1.00 60.08           H  
ATOM    708 HD12 LEU A  68       1.123  -3.324   6.400  1.00 60.08           H  
ATOM    709 HD13 LEU A  68       0.236  -3.633   4.907  1.00 60.08           H  
ATOM    710 HD21 LEU A  68       2.985  -5.929   6.107  1.00 60.08           H  
ATOM    711 HD22 LEU A  68       2.264  -5.225   7.572  1.00 60.08           H  
ATOM    712 HD23 LEU A  68       1.931  -6.902   7.085  1.00 60.08           H  
ATOM    713  N   GLY A  69      -1.484  -7.112   9.356  1.00 57.46           N  
ATOM    714  CA  GLY A  69      -2.344  -6.957  10.524  1.00 57.46           C  
ATOM    715  C   GLY A  69      -2.700  -5.493  10.793  1.00 57.46           C  
ATOM    716  O   GLY A  69      -2.414  -4.598   9.997  1.00 57.46           O  
ATOM    717  H   GLY A  69      -0.491  -7.215   9.509  1.00 57.46           H  
ATOM    718  HA2 GLY A  69      -1.831  -7.351  11.401  1.00 57.46           H  
ATOM    719  HA3 GLY A  69      -3.268  -7.519  10.387  1.00 57.46           H  
ATOM    720  N   HIS A  70      -3.324  -5.261  11.943  1.00 55.74           N  
ATOM    721  CA  HIS A  70      -3.540  -3.926  12.495  1.00 55.74           C  
ATOM    722  C   HIS A  70      -2.170  -3.242  12.705  1.00 55.74           C  
ATOM    723  O   HIS A  70      -1.409  -3.679  13.563  1.00 55.74           O  
ATOM    724  CB  HIS A  70      -4.330  -4.100  13.812  1.00 55.74           C  
ATOM    725  CG  HIS A  70      -5.461  -3.126  13.992  1.00 55.74           C  
ATOM    726  CD2 HIS A  70      -5.463  -2.015  14.791  1.00 55.74           C  
ATOM    727  ND1 HIS A  70      -6.724  -3.237  13.451  1.00 55.74           N  
ATOM    728  CE1 HIS A  70      -7.463  -2.219  13.912  1.00 55.74           C  
ATOM    729  NE2 HIS A  70      -6.735  -1.440  14.722  1.00 55.74           N  
ATOM    730  H   HIS A  70      -3.517  -6.042  12.554  1.00 55.74           H  
ATOM    731  HA  HIS A  70      -4.132  -3.339  11.794  1.00 55.74           H  
ATOM    732  HB2 HIS A  70      -3.661  -4.024  14.669  1.00 55.74           H  
ATOM    733  HB3 HIS A  70      -4.773  -5.095  13.851  1.00 55.74           H  
ATOM    734  HD1 HIS A  70      -7.080  -3.945  12.825  1.00 55.74           H  
ATOM    735  HD2 HIS A  70      -4.636  -1.657  15.388  1.00 55.74           H  
ATOM    736  HE1 HIS A  70      -8.494  -2.034  13.648  1.00 55.74           H  
ATOM    737  N   GLY A  71      -1.822  -2.227  11.903  1.00 56.91           N  
ATOM    738  CA  GLY A  71      -0.568  -1.478  12.085  1.00 56.91           C  
ATOM    739  C   GLY A  71       0.717  -2.213  11.667  1.00 56.91           C  
ATOM    740  O   GLY A  71       1.699  -2.184  12.403  1.00 56.91           O  
ATOM    741  H   GLY A  71      -2.442  -1.942  11.158  1.00 56.91           H  
ATOM    742  HA2 GLY A  71      -0.630  -0.536  11.539  1.00 56.91           H  
ATOM    743  HA3 GLY A  71      -0.463  -1.224  13.140  1.00 56.91           H  
ATOM    744  N   GLY A  72       0.718  -2.931  10.538  1.00 61.79           N  
ATOM    745  CA  GLY A  72       1.861  -3.749  10.108  1.00 61.79           C  
ATOM    746  C   GLY A  72       2.791  -3.090   9.083  1.00 61.79           C  
ATOM    747  O   GLY A  72       2.375  -2.257   8.280  1.00 61.79           O  
ATOM    748  H   GLY A  72      -0.090  -2.856   9.938  1.00 61.79           H  
ATOM    749  HA2 GLY A  72       2.455  -4.021  10.981  1.00 61.79           H  
ATOM    750  HA3 GLY A  72       1.485  -4.677   9.678  1.00 61.79           H  
ATOM    751  N   THR A  73       4.038  -3.562   9.035  1.00 63.74           N  
ATOM    752  CA  THR A  73       5.008  -3.237   7.978  1.00 63.74           C  
ATOM    753  C   THR A  73       5.142  -4.408   7.003  1.00 63.74           C  
ATOM    754  O   THR A  73       5.526  -5.507   7.399  1.00 63.74           O  
ATOM    755  CB  THR A  73       6.369  -2.881   8.590  1.00 63.74           C  
ATOM    756  CG2 THR A  73       7.366  -2.446   7.528  1.00 63.74           C  
ATOM    757  OG1 THR A  73       6.221  -1.799   9.475  1.00 63.74           O  
ATOM    758  H   THR A  73       4.333  -4.208   9.753  1.00 63.74           H  
ATOM    759  HA  THR A  73       4.664  -2.365   7.422  1.00 63.74           H  
ATOM    760  HB  THR A  73       6.766  -3.736   9.136  1.00 63.74           H  
ATOM    761  HG1 THR A  73       7.052  -1.652   9.933  1.00 63.74           H  
ATOM    762 HG21 THR A  73       6.910  -1.687   6.893  1.00 63.74           H  
ATOM    763 HG22 THR A  73       7.650  -3.304   6.919  1.00 63.74           H  
ATOM    764 HG23 THR A  73       8.260  -2.041   8.003  1.00 63.74           H  
ATOM    765  N   ALA A  74       4.843  -4.192   5.721  1.00 65.61           N  
ATOM    766  CA  ALA A  74       5.079  -5.148   4.642  1.00 65.61           C  
ATOM    767  C   ALA A  74       6.391  -4.819   3.948  1.00 65.61           C  
ATOM    768  O   ALA A  74       6.577  -3.710   3.458  1.00 65.61           O  
ATOM    769  CB  ALA A  74       3.943  -5.124   3.606  1.00 65.61           C  
ATOM    770  H   ALA A  74       4.544  -3.265   5.454  1.00 65.61           H  
ATOM    771  HA  ALA A  74       5.146  -6.156   5.051  1.00 65.61           H  
ATOM    772  HB1 ALA A  74       3.727  -4.093   3.327  1.00 65.61           H  
ATOM    773  HB2 ALA A  74       3.040  -5.604   3.983  1.00 65.61           H  
ATOM    774  HB3 ALA A  74       4.260  -5.655   2.709  1.00 65.61           H  
ATOM    775  N   LYS A  75       7.258  -5.819   3.819  1.00 66.51           N  
ATOM    776  CA  LYS A  75       8.345  -5.772   2.846  1.00 66.51           C  
ATOM    777  C   LYS A  75       7.847  -6.381   1.540  1.00 66.51           C  
ATOM    778  O   LYS A  75       7.382  -7.521   1.527  1.00 66.51           O  
ATOM    779  CB  LYS A  75       9.601  -6.443   3.409  1.00 66.51           C  
ATOM    780  CG  LYS A  75      10.224  -5.565   4.506  1.00 66.51           C  
ATOM    781  CD  LYS A  75      11.503  -6.198   5.064  1.00 66.51           C  
ATOM    782  CE  LYS A  75      12.193  -5.212   6.014  1.00 66.51           C  
ATOM    783  NZ  LYS A  75      13.437  -5.782   6.594  1.00 66.51           N1+
ATOM    784  H   LYS A  75       7.042  -6.710   4.243  1.00 66.51           H  
ATOM    785  HA  LYS A  75       8.603  -4.733   2.640  1.00 66.51           H  
ATOM    786  HB2 LYS A  75      10.323  -6.568   2.602  1.00 66.51           H  
ATOM    787  HB3 LYS A  75       9.352  -7.427   3.806  1.00 66.51           H  
ATOM    788  HG2 LYS A  75      10.467  -4.591   4.081  1.00 66.51           H  
ATOM    789  HG3 LYS A  75       9.513  -5.423   5.320  1.00 66.51           H  
ATOM    790  HD2 LYS A  75      12.175  -6.435   4.239  1.00 66.51           H  
ATOM    791  HD3 LYS A  75      11.248  -7.116   5.593  1.00 66.51           H  
ATOM    792  HE2 LYS A  75      12.421  -4.301   5.460  1.00 66.51           H  
ATOM    793  HE3 LYS A  75      11.496  -4.947   6.809  1.00 66.51           H  
ATOM    794  HZ1 LYS A  75      14.094  -6.012   5.861  1.00 66.51           H  
ATOM    795  HZ2 LYS A  75      13.880  -5.111   7.204  1.00 66.51           H  
ATOM    796  HZ3 LYS A  75      13.240  -6.618   7.124  1.00 66.51           H  
ATOM    797  N   LEU A  76       7.896  -5.607   0.465  1.00 66.04           N  
ATOM    798  CA  LEU A  76       7.653  -6.060  -0.896  1.00 66.04           C  
ATOM    799  C   LEU A  76       8.982  -6.110  -1.629  1.00 66.04           C  
ATOM    800  O   LEU A  76       9.578  -5.073  -1.884  1.00 66.04           O  
ATOM    801  CB  LEU A  76       6.673  -5.118  -1.621  1.00 66.04           C  
ATOM    802  CG  LEU A  76       5.278  -5.734  -1.758  1.00 66.04           C  
ATOM    803  CD1 LEU A  76       4.434  -5.516  -0.505  1.00 66.04           C  
ATOM    804  CD2 LEU A  76       4.549  -5.111  -2.932  1.00 66.04           C  
ATOM    805  H   LEU A  76       8.268  -4.675   0.577  1.00 66.04           H  
ATOM    806  HA  LEU A  76       7.244  -7.071  -0.886  1.00 66.04           H  
ATOM    807  HB2 LEU A  76       6.620  -4.148  -1.128  1.00 66.04           H  
ATOM    808  HB3 LEU A  76       7.053  -4.940  -2.628  1.00 66.04           H  
ATOM    809  HG  LEU A  76       5.360  -6.804  -1.950  1.00 66.04           H  
ATOM    810 HD11 LEU A  76       3.467  -6.005  -0.625  1.00 66.04           H  
ATOM    811 HD12 LEU A  76       4.952  -5.947   0.352  1.00 66.04           H  
ATOM    812 HD13 LEU A  76       4.288  -4.449  -0.336  1.00 66.04           H  
ATOM    813 HD21 LEU A  76       4.489  -4.030  -2.811  1.00 66.04           H  
ATOM    814 HD22 LEU A  76       5.070  -5.343  -3.861  1.00 66.04           H  
ATOM    815 HD23 LEU A  76       3.547  -5.540  -2.959  1.00 66.04           H  
ATOM    816  N   SER A  77       9.429  -7.301  -2.002  1.00 65.05           N  
ATOM    817  CA  SER A  77      10.561  -7.436  -2.913  1.00 65.05           C  
ATOM    818  C   SER A  77      10.038  -7.428  -4.345  1.00 65.05           C  
ATOM    819  O   SER A  77       9.405  -8.385  -4.792  1.00 65.05           O  
ATOM    820  CB  SER A  77      11.393  -8.672  -2.581  1.00 65.05           C  
ATOM    821  OG  SER A  77      11.912  -8.548  -1.266  1.00 65.05           O  
ATOM    822  H   SER A  77       8.931  -8.138  -1.734  1.00 65.05           H  
ATOM    823  HA  SER A  77      11.229  -6.582  -2.796  1.00 65.05           H  
ATOM    824  HB2 SER A  77      12.216  -8.761  -3.290  1.00 65.05           H  
ATOM    825  HB3 SER A  77      10.769  -9.563  -2.645  1.00 65.05           H  
ATOM    826  HG  SER A  77      12.620  -7.900  -1.248  1.00 65.05           H  
ATOM    827  N   VAL A  78      10.270  -6.326  -5.052  1.00 63.16           N  
ATOM    828  CA  VAL A  78       9.904  -6.142  -6.456  1.00 63.16           C  
ATOM    829  C   VAL A  78      11.195  -5.965  -7.234  1.00 63.16           C  
ATOM    830  O   VAL A  78      11.955  -5.045  -6.968  1.00 63.16           O  
ATOM    831  CB  VAL A  78       8.975  -4.932  -6.653  1.00 63.16           C  
ATOM    832  CG1 VAL A  78       8.590  -4.793  -8.129  1.00 63.16           C  
ATOM    833  CG2 VAL A  78       7.702  -5.051  -5.805  1.00 63.16           C  
ATOM    834  H   VAL A  78      10.836  -5.602  -4.634  1.00 63.16           H  
ATOM    835  HA  VAL A  78       9.384  -7.027  -6.824  1.00 63.16           H  
ATOM    836  HB  VAL A  78       9.494  -4.025  -6.345  1.00 63.16           H  
ATOM    837 HG11 VAL A  78       9.478  -4.625  -8.739  1.00 63.16           H  
ATOM    838 HG12 VAL A  78       7.959  -3.912  -8.245  1.00 63.16           H  
ATOM    839 HG13 VAL A  78       8.063  -5.680  -8.479  1.00 63.16           H  
ATOM    840 HG21 VAL A  78       7.132  -5.933  -6.097  1.00 63.16           H  
ATOM    841 HG22 VAL A  78       7.101  -4.151  -5.935  1.00 63.16           H  
ATOM    842 HG23 VAL A  78       7.966  -5.122  -4.749  1.00 63.16           H  
ATOM    843  N   ASP A  79      11.450  -6.872  -8.177  1.00 62.38           N  
ATOM    844  CA  ASP A  79      12.633  -6.803  -9.052  1.00 62.38           C  
ATOM    845  C   ASP A  79      13.978  -6.760  -8.295  1.00 62.38           C  
ATOM    846  O   ASP A  79      14.909  -6.059  -8.658  1.00 62.38           O  
ATOM    847  CB  ASP A  79      12.450  -5.675 -10.089  1.00 62.38           C  
ATOM    848  CG  ASP A  79      12.992  -6.117 -11.443  1.00 62.38           C  
ATOM    849  OD1 ASP A  79      14.005  -5.583 -11.912  1.00 62.38           O  
ATOM    850  OD2 ASP A  79      12.347  -7.059 -11.978  1.00 62.38           O1-
ATOM    851  H   ASP A  79      10.795  -7.632  -8.294  1.00 62.38           H  
ATOM    852  HA  ASP A  79      12.664  -7.743  -9.603  1.00 62.38           H  
ATOM    853  HB2 ASP A  79      12.933  -4.758  -9.753  1.00 62.38           H  
ATOM    854  HB3 ASP A  79      11.388  -5.465 -10.216  1.00 62.38           H  
ATOM    855  N   GLY A  80      14.075  -7.491  -7.178  1.00 64.61           N  
ATOM    856  CA  GLY A  80      15.280  -7.502  -6.337  1.00 64.61           C  
ATOM    857  C   GLY A  80      15.426  -6.286  -5.414  1.00 64.61           C  
ATOM    858  O   GLY A  80      16.256  -6.315  -4.507  1.00 64.61           O  
ATOM    859  H   GLY A  80      13.267  -8.017  -6.878  1.00 64.61           H  
ATOM    860  HA2 GLY A  80      16.161  -7.532  -6.979  1.00 64.61           H  
ATOM    861  HA3 GLY A  80      15.281  -8.399  -5.718  1.00 64.61           H  
ATOM    862  N   VAL A  81      14.575  -5.266  -5.552  1.00 62.42           N  
ATOM    863  CA  VAL A  81      14.515  -4.115  -4.644  1.00 62.42           C  
ATOM    864  C   VAL A  81      13.453  -4.359  -3.574  1.00 62.42           C  
ATOM    865  O   VAL A  81      12.319  -4.740  -3.866  1.00 62.42           O  
ATOM    866  CB  VAL A  81      14.276  -2.800  -5.406  1.00 62.42           C  
ATOM    867  CG1 VAL A  81      14.379  -1.607  -4.445  1.00 62.42           C  
ATOM    868  CG2 VAL A  81      15.316  -2.604  -6.517  1.00 62.42           C  
ATOM    869  H   VAL A  81      13.939  -5.268  -6.336  1.00 62.42           H  
ATOM    870  HA  VAL A  81      15.482  -4.019  -4.151  1.00 62.42           H  
ATOM    871  HB  VAL A  81      13.285  -2.815  -5.859  1.00 62.42           H  
ATOM    872 HG11 VAL A  81      13.580  -1.640  -3.706  1.00 62.42           H  
ATOM    873 HG12 VAL A  81      15.348  -1.604  -3.946  1.00 62.42           H  
ATOM    874 HG13 VAL A  81      14.276  -0.679  -5.008  1.00 62.42           H  
ATOM    875 HG21 VAL A  81      16.325  -2.636  -6.108  1.00 62.42           H  
ATOM    876 HG22 VAL A  81      15.210  -3.378  -7.276  1.00 62.42           H  
ATOM    877 HG23 VAL A  81      15.154  -1.642  -7.005  1.00 62.42           H  
ATOM    878  N   THR A  82      13.824  -4.175  -2.305  1.00 63.08           N  
ATOM    879  CA  THR A  82      12.909  -4.382  -1.174  1.00 63.08           C  
ATOM    880  C   THR A  82      12.299  -3.061  -0.726  1.00 63.08           C  
ATOM    881  O   THR A  82      12.964  -2.222  -0.125  1.00 63.08           O  
ATOM    882  CB  THR A  82      13.585  -5.119  -0.015  1.00 63.08           C  
ATOM    883  CG2 THR A  82      12.608  -5.417   1.125  1.00 63.08           C  
ATOM    884  OG1 THR A  82      14.040  -6.373  -0.477  1.00 63.08           O  
ATOM    885  H   THR A  82      14.741  -3.792  -2.129  1.00 63.08           H  
ATOM    886  HA  THR A  82      12.089  -5.024  -1.497  1.00 63.08           H  
ATOM    887  HB  THR A  82      14.427  -4.539   0.362  1.00 63.08           H  
ATOM    888  HG1 THR A  82      14.754  -6.210  -1.098  1.00 63.08           H  
ATOM    889 HG21 THR A  82      11.742  -5.950   0.732  1.00 63.08           H  
ATOM    890 HG22 THR A  82      13.106  -6.036   1.870  1.00 63.08           H  
ATOM    891 HG23 THR A  82      12.284  -4.488   1.594  1.00 63.08           H  
ATOM    892  N   TYR A  83      11.005  -2.917  -0.969  1.00 65.63           N  
ATOM    893  CA  TYR A  83      10.183  -1.780  -0.587  1.00 65.63           C  
ATOM    894  C   TYR A  83       9.510  -2.021   0.750  1.00 65.63           C  
ATOM    895  O   TYR A  83       8.971  -3.100   0.994  1.00 65.63           O  
ATOM    896  CB  TYR A  83       9.146  -1.535  -1.681  1.00 65.63           C  
ATOM    897  CG  TYR A  83       9.832  -1.169  -2.969  1.00 65.63           C  
ATOM    898  CD1 TYR A  83      10.406   0.107  -3.067  1.00 65.63           C  
ATOM    899  CD2 TYR A  83      10.039  -2.126  -3.982  1.00 65.63           C  
ATOM    900  CE1 TYR A  83      11.176   0.435  -4.186  1.00 65.63           C  
ATOM    901  CE2 TYR A  83      10.780  -1.776  -5.128  1.00 65.63           C  
ATOM    902  CZ  TYR A  83      11.325  -0.482  -5.248  1.00 65.63           C  
ATOM    903  OH  TYR A  83      11.955  -0.111  -6.389  1.00 65.63           O  
ATOM    904  H   TYR A  83      10.549  -3.642  -1.505  1.00 65.63           H  
ATOM    905  HA  TYR A  83      10.814  -0.895  -0.505  1.00 65.63           H  
ATOM    906  HB2 TYR A  83       8.492  -0.716  -1.382  1.00 65.63           H  
ATOM    907  HB3 TYR A  83       8.535  -2.426  -1.825  1.00 65.63           H  
ATOM    908  HD1 TYR A  83      10.293   0.833  -2.276  1.00 65.63           H  
ATOM    909  HD2 TYR A  83       9.656  -3.130  -3.878  1.00 65.63           H  
ATOM    910  HE1 TYR A  83      11.651   1.405  -4.206  1.00 65.63           H  
ATOM    911  HE2 TYR A  83      10.957  -2.482  -5.926  1.00 65.63           H  
ATOM    912  HH  TYR A  83      12.185   0.821  -6.373  1.00 65.63           H  
ATOM    913  N   THR A  84       9.503  -1.011   1.613  1.00 64.86           N  
ATOM    914  CA  THR A  84       8.855  -1.111   2.920  1.00 64.86           C  
ATOM    915  C   THR A  84       7.564  -0.305   2.898  1.00 64.86           C  
ATOM    916  O   THR A  84       7.580   0.919   2.877  1.00 64.86           O  
ATOM    917  CB  THR A  84       9.818  -0.686   4.031  1.00 64.86           C  
ATOM    918  CG2 THR A  84       9.223  -0.944   5.404  1.00 64.86           C  
ATOM    919  OG1 THR A  84      10.983  -1.484   3.968  1.00 64.86           O  
ATOM    920  H   THR A  84       9.914  -0.126   1.351  1.00 64.86           H  
ATOM    921  HA  THR A  84       8.593  -2.149   3.126  1.00 64.86           H  
ATOM    922  HB  THR A  84      10.083   0.367   3.929  1.00 64.86           H  
ATOM    923  HG1 THR A  84      11.480  -1.179   3.206  1.00 64.86           H  
ATOM    924 HG21 THR A  84       8.325  -0.341   5.540  1.00 64.86           H  
ATOM    925 HG22 THR A  84       9.947  -0.668   6.170  1.00 64.86           H  
ATOM    926 HG23 THR A  84       8.990  -2.006   5.486  1.00 64.86           H  
ATOM    927  N   ALA A  85       6.428  -0.992   2.884  1.00 64.41           N  
ATOM    928  CA  ALA A  85       5.108  -0.389   2.956  1.00 64.41           C  
ATOM    929  C   ALA A  85       4.551  -0.545   4.373  1.00 64.41           C  
ATOM    930  O   ALA A  85       4.280  -1.653   4.829  1.00 64.41           O  
ATOM    931  CB  ALA A  85       4.222  -1.028   1.888  1.00 64.41           C  
ATOM    932  H   ALA A  85       6.480  -2.001   2.915  1.00 64.41           H  
ATOM    933  HA  ALA A  85       5.173   0.676   2.734  1.00 64.41           H  
ATOM    934  HB1 ALA A  85       3.246  -0.545   1.918  1.00 64.41           H  
ATOM    935  HB2 ALA A  85       4.112  -2.096   2.077  1.00 64.41           H  
ATOM    936  HB3 ALA A  85       4.664  -0.881   0.902  1.00 64.41           H  
ATOM    937  N   VAL A  86       4.376   0.563   5.078  1.00 64.73           N  
ATOM    938  CA  VAL A  86       3.790   0.609   6.416  1.00 64.73           C  
ATOM    939  C   VAL A  86       2.303   0.914   6.272  1.00 64.73           C  
ATOM    940  O   VAL A  86       1.925   1.895   5.635  1.00 64.73           O  
ATOM    941  CB  VAL A  86       4.515   1.641   7.301  1.00 64.73           C  
ATOM    942  CG1 VAL A  86       4.003   1.563   8.743  1.00 64.73           C  
ATOM    943  CG2 VAL A  86       6.033   1.403   7.327  1.00 64.73           C  
ATOM    944  H   VAL A  86       4.591   1.449   4.643  1.00 64.73           H  
ATOM    945  HA  VAL A  86       3.896  -0.363   6.896  1.00 64.73           H  
ATOM    946  HB  VAL A  86       4.332   2.644   6.915  1.00 64.73           H  
ATOM    947 HG11 VAL A  86       2.941   1.805   8.784  1.00 64.73           H  
ATOM    948 HG12 VAL A  86       4.159   0.562   9.147  1.00 64.73           H  
ATOM    949 HG13 VAL A  86       4.537   2.282   9.364  1.00 64.73           H  
ATOM    950 HG21 VAL A  86       6.246   0.402   7.701  1.00 64.73           H  
ATOM    951 HG22 VAL A  86       6.505   2.134   7.983  1.00 64.73           H  
ATOM    952 HG23 VAL A  86       6.457   1.524   6.330  1.00 64.73           H  
ATOM    953  N   ALA A  87       1.449   0.064   6.835  1.00 64.61           N  
ATOM    954  CA  ALA A  87       0.016   0.312   6.915  1.00 64.61           C  
ATOM    955  C   ALA A  87      -0.335   0.715   8.347  1.00 64.61           C  
ATOM    956  O   ALA A  87      -0.192  -0.085   9.267  1.00 64.61           O  
ATOM    957  CB  ALA A  87      -0.754  -0.925   6.441  1.00 64.61           C  
ATOM    958  H   ALA A  87       1.815  -0.713   7.366  1.00 64.61           H  
ATOM    959  HA  ALA A  87      -0.255   1.136   6.255  1.00 64.61           H  
ATOM    960  HB1 ALA A  87      -0.477  -1.157   5.413  1.00 64.61           H  
ATOM    961  HB2 ALA A  87      -1.824  -0.723   6.489  1.00 64.61           H  
ATOM    962  HB3 ALA A  87      -0.523  -1.772   7.086  1.00 64.61           H  
ATOM    963  N   ASP A  88      -0.804   1.948   8.527  1.00 63.72           N  
ATOM    964  CA  ASP A  88      -1.224   2.457   9.837  1.00 63.72           C  
ATOM    965  C   ASP A  88      -2.513   1.770  10.348  1.00 63.72           C  
ATOM    966  O   ASP A  88      -3.211   1.088   9.592  1.00 63.72           O  
ATOM    967  CB  ASP A  88      -1.377   3.981   9.718  1.00 63.72           C  
ATOM    968  CG  ASP A  88      -1.592   4.621  11.085  1.00 63.72           C  
ATOM    969  OD1 ASP A  88      -2.758   5.000  11.343  1.00 63.72           O  
ATOM    970  OD2 ASP A  88      -0.634   4.614  11.877  1.00 63.72           O1-
ATOM    971  H   ASP A  88      -0.804   2.578   7.737  1.00 63.72           H  
ATOM    972  HA  ASP A  88      -0.432   2.257  10.559  1.00 63.72           H  
ATOM    973  HB2 ASP A  88      -0.477   4.403   9.271  1.00 63.72           H  
ATOM    974  HB3 ASP A  88      -2.220   4.206   9.063  1.00 63.72           H  
ATOM    975  N   ALA A  89      -2.907   2.016  11.602  1.00 61.35           N  
ATOM    976  CA  ALA A  89      -4.211   1.640  12.168  1.00 61.35           C  
ATOM    977  C   ALA A  89      -5.419   2.328  11.484  1.00 61.35           C  
ATOM    978  O   ALA A  89      -6.554   2.229  11.934  1.00 61.35           O  
ATOM    979  CB  ALA A  89      -4.183   1.919  13.674  1.00 61.35           C  
ATOM    980  H   ALA A  89      -2.334   2.634  12.159  1.00 61.35           H  
ATOM    981  HA  ALA A  89      -4.341   0.566  12.028  1.00 61.35           H  
ATOM    982  HB1 ALA A  89      -4.073   2.989  13.852  1.00 61.35           H  
ATOM    983  HB2 ALA A  89      -5.110   1.573  14.133  1.00 61.35           H  
ATOM    984  HB3 ALA A  89      -3.348   1.392  14.135  1.00 61.35           H  
ATOM    985  N   LYS A  90      -5.214   3.043  10.379  1.00 61.79           N  
ATOM    986  CA  LYS A  90      -6.278   3.485   9.460  1.00 61.79           C  
ATOM    987  C   LYS A  90      -6.124   2.883   8.058  1.00 61.79           C  
ATOM    988  O   LYS A  90      -6.702   3.391   7.103  1.00 61.79           O  
ATOM    989  CB  LYS A  90      -6.359   5.020   9.487  1.00 61.79           C  
ATOM    990  CG  LYS A  90      -6.761   5.523  10.885  1.00 61.79           C  
ATOM    991  CD  LYS A  90      -6.837   7.050  10.939  1.00 61.79           C  
ATOM    992  CE  LYS A  90      -7.212   7.472  12.364  1.00 61.79           C  
ATOM    993  NZ  LYS A  90      -7.201   8.947  12.531  1.00 61.79           N1+
ATOM    994  H   LYS A  90      -4.253   3.274  10.173  1.00 61.79           H  
ATOM    995  HA  LYS A  90      -7.234   3.103   9.817  1.00 61.79           H  
ATOM    996  HB2 LYS A  90      -7.107   5.355   8.769  1.00 61.79           H  
ATOM    997  HB3 LYS A  90      -5.393   5.439   9.208  1.00 61.79           H  
ATOM    998  HG2 LYS A  90      -7.732   5.105  11.150  1.00 61.79           H  
ATOM    999  HG3 LYS A  90      -6.026   5.195  11.620  1.00 61.79           H  
ATOM   1000  HD2 LYS A  90      -7.587   7.405  10.232  1.00 61.79           H  
ATOM   1001  HD3 LYS A  90      -5.861   7.460  10.678  1.00 61.79           H  
ATOM   1002  HE2 LYS A  90      -8.196   7.068  12.601  1.00 61.79           H  
ATOM   1003  HE3 LYS A  90      -6.497   7.017  13.050  1.00 61.79           H  
ATOM   1004  HZ1 LYS A  90      -6.276   9.310  12.350  1.00 61.79           H  
ATOM   1005  HZ2 LYS A  90      -7.445   9.187  13.482  1.00 61.79           H  
ATOM   1006  HZ3 LYS A  90      -7.864   9.386  11.908  1.00 61.79           H  
ATOM   1007  N   CYS A  91      -5.302   1.836   7.922  1.00 61.71           N  
ATOM   1008  CA  CYS A  91      -4.812   1.272   6.661  1.00 61.71           C  
ATOM   1009  C   CYS A  91      -4.324   2.339   5.670  1.00 61.71           C  
ATOM   1010  O   CYS A  91      -4.489   2.197   4.460  1.00 61.71           O  
ATOM   1011  CB  CYS A  91      -5.819   0.292   6.049  1.00 61.71           C  
ATOM   1012  SG  CYS A  91      -6.221  -1.167   7.048  1.00 61.71           S  
ATOM   1013  H   CYS A  91      -4.863   1.485   8.761  1.00 61.71           H  
ATOM   1014  HA  CYS A  91      -3.921   0.698   6.914  1.00 61.71           H  
ATOM   1015  HB2 CYS A  91      -5.410  -0.064   5.103  1.00 61.71           H  
ATOM   1016  HB3 CYS A  91      -6.737   0.835   5.825  1.00 61.71           H  
ATOM   1017  N   LYS A  92      -3.714   3.414   6.182  1.00 64.76           N  
ATOM   1018  CA  LYS A  92      -3.055   4.421   5.353  1.00 64.76           C  
ATOM   1019  C   LYS A  92      -1.720   3.841   4.901  1.00 64.76           C  
ATOM   1020  O   LYS A  92      -0.888   3.518   5.747  1.00 64.76           O  
ATOM   1021  CB  LYS A  92      -2.919   5.738   6.136  1.00 64.76           C  
ATOM   1022  CG  LYS A  92      -2.466   6.898   5.234  1.00 64.76           C  
ATOM   1023  CD  LYS A  92      -2.432   8.230   6.003  1.00 64.76           C  
ATOM   1024  CE  LYS A  92      -2.005   9.375   5.069  1.00 64.76           C  
ATOM   1025  NZ  LYS A  92      -1.919  10.688   5.767  1.00 64.76           N1+
ATOM   1026  H   LYS A  92      -3.580   3.451   7.183  1.00 64.76           H  
ATOM   1027  HA  LYS A  92      -3.672   4.602   4.473  1.00 64.76           H  
ATOM   1028  HB2 LYS A  92      -3.890   5.990   6.563  1.00 64.76           H  
ATOM   1029  HB3 LYS A  92      -2.207   5.609   6.951  1.00 64.76           H  
ATOM   1030  HG2 LYS A  92      -3.157   6.989   4.397  1.00 64.76           H  
ATOM   1031  HG3 LYS A  92      -1.470   6.685   4.845  1.00 64.76           H  
ATOM   1032  HD2 LYS A  92      -3.424   8.437   6.406  1.00 64.76           H  
ATOM   1033  HD3 LYS A  92      -1.723   8.145   6.826  1.00 64.76           H  
ATOM   1034  HE2 LYS A  92      -1.035   9.122   4.641  1.00 64.76           H  
ATOM   1035  HE3 LYS A  92      -2.717   9.436   4.245  1.00 64.76           H  
ATOM   1036  HZ1 LYS A  92      -1.634  11.415   5.126  1.00 64.76           H  
ATOM   1037  HZ2 LYS A  92      -1.229  10.659   6.504  1.00 64.76           H  
ATOM   1038  HZ3 LYS A  92      -2.806  10.961   6.164  1.00 64.76           H  
ATOM   1039  N   LEU A  93      -1.549   3.677   3.590  1.00 63.19           N  
ATOM   1040  CA  LEU A  93      -0.306   3.188   3.005  1.00 63.19           C  
ATOM   1041  C   LEU A  93       0.744   4.301   3.072  1.00 63.19           C  
ATOM   1042  O   LEU A  93       0.617   5.320   2.393  1.00 63.19           O  
ATOM   1043  CB  LEU A  93      -0.559   2.728   1.555  1.00 63.19           C  
ATOM   1044  CG  LEU A  93       0.616   1.918   0.976  1.00 63.19           C  
ATOM   1045  CD1 LEU A  93       0.590   0.491   1.498  1.00 63.19           C  
ATOM   1046  CD2 LEU A  93       0.549   1.837  -0.548  1.00 63.19           C  
ATOM   1047  H   LEU A  93      -2.301   3.936   2.967  1.00 63.19           H  
ATOM   1048  HA  LEU A  93       0.045   2.341   3.594  1.00 63.19           H  
ATOM   1049  HB2 LEU A  93      -0.726   3.606   0.932  1.00 63.19           H  
ATOM   1050  HB3 LEU A  93      -1.465   2.123   1.515  1.00 63.19           H  
ATOM   1051  HG  LEU A  93       1.564   2.371   1.268  1.00 63.19           H  
ATOM   1052 HD11 LEU A  93       0.821   0.475   2.563  1.00 63.19           H  
ATOM   1053 HD12 LEU A  93      -0.394   0.058   1.319  1.00 63.19           H  
ATOM   1054 HD13 LEU A  93       1.334  -0.092   0.955  1.00 63.19           H  
ATOM   1055 HD21 LEU A  93       1.319   1.166  -0.929  1.00 63.19           H  
ATOM   1056 HD22 LEU A  93       0.757   2.825  -0.961  1.00 63.19           H  
ATOM   1057 HD23 LEU A  93      -0.433   1.494  -0.874  1.00 63.19           H  
ATOM   1058  N   VAL A  94       1.770   4.104   3.892  1.00 66.48           N  
ATOM   1059  CA  VAL A  94       2.973   4.932   3.911  1.00 66.48           C  
ATOM   1060  C   VAL A  94       4.087   4.087   3.349  1.00 66.48           C  
ATOM   1061  O   VAL A  94       4.486   3.076   3.921  1.00 66.48           O  
ATOM   1062  CB  VAL A  94       3.324   5.453   5.309  1.00 66.48           C  
ATOM   1063  CG1 VAL A  94       4.563   6.358   5.243  1.00 66.48           C  
ATOM   1064  CG2 VAL A  94       2.159   6.266   5.885  1.00 66.48           C  
ATOM   1065  H   VAL A  94       1.771   3.282   4.478  1.00 66.48           H  
ATOM   1066  HA  VAL A  94       2.833   5.798   3.264  1.00 66.48           H  
ATOM   1067  HB  VAL A  94       3.527   4.617   5.979  1.00 66.48           H  
ATOM   1068 HG11 VAL A  94       5.430   5.790   4.906  1.00 66.48           H  
ATOM   1069 HG12 VAL A  94       4.786   6.748   6.236  1.00 66.48           H  
ATOM   1070 HG13 VAL A  94       4.392   7.191   4.561  1.00 66.48           H  
ATOM   1071 HG21 VAL A  94       1.900   7.079   5.207  1.00 66.48           H  
ATOM   1072 HG22 VAL A  94       2.444   6.675   6.854  1.00 66.48           H  
ATOM   1073 HG23 VAL A  94       1.293   5.620   6.031  1.00 66.48           H  
ATOM   1074  N   VAL A  95       4.556   4.483   2.185  1.00 62.81           N  
ATOM   1075  CA  VAL A  95       5.564   3.740   1.467  1.00 62.81           C  
ATOM   1076  C   VAL A  95       6.907   4.419   1.753  1.00 62.81           C  
ATOM   1077  O   VAL A  95       7.058   5.625   1.564  1.00 62.81           O  
ATOM   1078  CB  VAL A  95       5.111   3.512   0.002  1.00 62.81           C  
ATOM   1079  CG1 VAL A  95       4.993   1.995  -0.211  1.00 62.81           C  
ATOM   1080  CG2 VAL A  95       3.738   4.044  -0.420  1.00 62.81           C  
ATOM   1081  H   VAL A  95       4.212   5.336   1.767  1.00 62.81           H  
ATOM   1082  HA  VAL A  95       5.649   2.753   1.922  1.00 62.81           H  
ATOM   1083  HB  VAL A  95       5.787   3.998  -0.701  1.00 62.81           H  
ATOM   1084 HG11 VAL A  95       4.819   1.775  -1.265  1.00 62.81           H  
ATOM   1085 HG12 VAL A  95       5.876   1.467   0.147  1.00 62.81           H  
ATOM   1086 HG13 VAL A  95       4.143   1.615   0.356  1.00 62.81           H  
ATOM   1087 HG21 VAL A  95       3.534   3.754  -1.451  1.00 62.81           H  
ATOM   1088 HG22 VAL A  95       2.950   3.664   0.229  1.00 62.81           H  
ATOM   1089 HG23 VAL A  95       3.745   5.133  -0.378  1.00 62.81           H  
ATOM   1090  N   VAL A  96       7.850   3.659   2.321  1.00 62.83           N  
ATOM   1091  CA  VAL A  96       9.154   4.124   2.813  1.00 62.83           C  
ATOM   1092  C   VAL A  96      10.274   3.473   1.994  1.00 62.83           C  
ATOM   1093  O   VAL A  96      10.375   2.244   1.936  1.00 62.83           O  
ATOM   1094  CB  VAL A  96       9.320   3.828   4.321  1.00 62.83           C  
ATOM   1095  CG1 VAL A  96      10.576   4.513   4.876  1.00 62.83           C  
ATOM   1096  CG2 VAL A  96       8.122   4.316   5.152  1.00 62.83           C  
ATOM   1097  H   VAL A  96       7.650   2.679   2.458  1.00 62.83           H  
ATOM   1098  HA  VAL A  96       9.213   5.204   2.681  1.00 62.83           H  
ATOM   1099  HB  VAL A  96       9.415   2.752   4.471  1.00 62.83           H  
ATOM   1100 HG11 VAL A  96      11.466   4.136   4.371  1.00 62.83           H  
ATOM   1101 HG12 VAL A  96      10.510   5.592   4.736  1.00 62.83           H  
ATOM   1102 HG13 VAL A  96      10.675   4.297   5.940  1.00 62.83           H  
ATOM   1103 HG21 VAL A  96       7.960   5.380   4.981  1.00 62.83           H  
ATOM   1104 HG22 VAL A  96       7.223   3.764   4.877  1.00 62.83           H  
ATOM   1105 HG23 VAL A  96       8.310   4.145   6.212  1.00 62.83           H  
ATOM   1106  N   GLY A  97      11.114   4.311   1.378  1.00 58.16           N  
ATOM   1107  CA  GLY A  97      12.234   3.908   0.521  1.00 58.16           C  
ATOM   1108  C   GLY A  97      12.029   4.308  -0.943  1.00 58.16           C  
ATOM   1109  O   GLY A  97      11.235   3.699  -1.649  1.00 58.16           O  
ATOM   1110  H   GLY A  97      10.926   5.300   1.452  1.00 58.16           H  
ATOM   1111  HA2 GLY A  97      12.365   2.826   0.550  1.00 58.16           H  
ATOM   1112  HA3 GLY A  97      13.153   4.362   0.891  1.00 58.16           H  
ATOM   1113  N   SER A  98      12.755   5.331  -1.393  1.00 56.02           N  
ATOM   1114  CA  SER A  98      12.863   5.702  -2.811  1.00 56.02           C  
ATOM   1115  C   SER A  98      14.013   4.931  -3.478  1.00 56.02           C  
ATOM   1116  O   SER A  98      14.993   4.639  -2.786  1.00 56.02           O  
ATOM   1117  CB  SER A  98      13.122   7.208  -2.951  1.00 56.02           C  
ATOM   1118  OG  SER A  98      12.044   7.951  -2.412  1.00 56.02           O  
ATOM   1119  H   SER A  98      13.405   5.775  -0.761  1.00 56.02           H  
ATOM   1120  HA  SER A  98      11.927   5.461  -3.315  1.00 56.02           H  
ATOM   1121  HB2 SER A  98      14.043   7.471  -2.432  1.00 56.02           H  
ATOM   1122  HB3 SER A  98      13.232   7.458  -4.006  1.00 56.02           H  
ATOM   1123  HG  SER A  98      12.118   8.858  -2.719  1.00 56.02           H  
ATOM   1124  N   PRO A  99      13.966   4.662  -4.799  1.00 57.55           N  
ATOM   1125  CA  PRO A  99      12.901   4.989  -5.757  1.00 57.55           C  
ATOM   1126  C   PRO A  99      11.827   3.893  -5.871  1.00 57.55           C  
ATOM   1127  O   PRO A  99      12.146   2.711  -5.976  1.00 57.55           O  
ATOM   1128  CB  PRO A  99      13.631   5.185  -7.087  1.00 57.55           C  
ATOM   1129  CG  PRO A  99      14.802   4.205  -6.997  1.00 57.55           C  
ATOM   1130  CD  PRO A  99      15.137   4.161  -5.507  1.00 57.55           C  
ATOM   1131  HA  PRO A  99      12.417   5.930  -5.496  1.00 57.55           H  
ATOM   1132  HB2 PRO A  99      14.016   6.204  -7.143  1.00 57.55           H  
ATOM   1133  HB3 PRO A  99      12.993   4.976  -7.946  1.00 57.55           H  
ATOM   1134  HG2 PRO A  99      15.652   4.540  -7.591  1.00 57.55           H  
ATOM   1135  HG3 PRO A  99      14.479   3.218  -7.327  1.00 57.55           H  
ATOM   1136  HD2 PRO A  99      15.366   3.140  -5.202  1.00 57.55           H  
ATOM   1137  HD3 PRO A  99      15.991   4.808  -5.306  1.00 57.55           H  
ATOM   1138  N   TRP A 100      10.554   4.303  -5.875  1.00 61.96           N  
ATOM   1139  CA  TRP A 100       9.379   3.427  -5.977  1.00 61.96           C  
ATOM   1140  C   TRP A 100       9.339   2.667  -7.306  1.00 61.96           C  
ATOM   1141  O   TRP A 100       9.637   3.263  -8.338  1.00 61.96           O  
ATOM   1142  CB  TRP A 100       8.108   4.279  -5.823  1.00 61.96           C  
ATOM   1143  CG  TRP A 100       7.970   4.837  -4.453  1.00 61.96           C  
ATOM   1144  CD1 TRP A 100       8.429   6.032  -4.021  1.00 61.96           C  
ATOM   1145  CD2 TRP A 100       7.587   4.095  -3.277  1.00 61.96           C  
ATOM   1146  CE2 TRP A 100       8.055   4.819  -2.150  1.00 61.96           C  
ATOM   1147  CE3 TRP A 100       7.115   2.785  -3.098  1.00 61.96           C  
ATOM   1148  NE1 TRP A 100       8.414   6.053  -2.641  1.00 61.96           N  
ATOM   1149  CZ2 TRP A 100       8.224   4.205  -0.915  1.00 61.96           C  
ATOM   1150  CZ3 TRP A 100       7.326   2.146  -1.874  1.00 61.96           C  
ATOM   1151  CH2 TRP A 100       7.914   2.838  -0.797  1.00 61.96           C  
ATOM   1152  H   TRP A 100      10.373   5.297  -5.874  1.00 61.96           H  
ATOM   1153  HA  TRP A 100       9.423   2.708  -5.159  1.00 61.96           H  
ATOM   1154  HB2 TRP A 100       8.131   5.097  -6.543  1.00 61.96           H  
ATOM   1155  HB3 TRP A 100       7.236   3.658  -6.025  1.00 61.96           H  
ATOM   1156  HD1 TRP A 100       8.848   6.798  -4.656  1.00 61.96           H  
ATOM   1157  HE1 TRP A 100       8.853   6.785  -2.102  1.00 61.96           H  
ATOM   1158  HE3 TRP A 100       6.761   2.227  -3.952  1.00 61.96           H  
ATOM   1159  HZ2 TRP A 100       8.722   4.746  -0.125  1.00 61.96           H  
ATOM   1160  HZ3 TRP A 100       7.103   1.093  -1.784  1.00 61.96           H  
ATOM   1161  HH2 TRP A 100       8.158   2.301   0.107  1.00 61.96           H  
ATOM   1162  N   PRO A 101       8.933   1.385  -7.319  1.00 61.10           N  
ATOM   1163  CA  PRO A 101       8.802   0.657  -8.565  1.00 61.10           C  
ATOM   1164  C   PRO A 101       7.515   1.114  -9.259  1.00 61.10           C  
ATOM   1165  O   PRO A 101       6.468   1.248  -8.611  1.00 61.10           O  
ATOM   1166  CB  PRO A 101       8.778  -0.814  -8.154  1.00 61.10           C  
ATOM   1167  CG  PRO A 101       8.026  -0.778  -6.823  1.00 61.10           C  
ATOM   1168  CD  PRO A 101       8.350   0.604  -6.237  1.00 61.10           C  
ATOM   1169  HA  PRO A 101       9.658   0.843  -9.214  1.00 61.10           H  
ATOM   1170  HB2 PRO A 101       9.799  -1.159  -7.989  1.00 61.10           H  
ATOM   1171  HB3 PRO A 101       8.285  -1.438  -8.899  1.00 61.10           H  
ATOM   1172  HG2 PRO A 101       8.325  -1.592  -6.162  1.00 61.10           H  
ATOM   1173  HG3 PRO A 101       6.956  -0.846  -7.020  1.00 61.10           H  
ATOM   1174  HD2 PRO A 101       7.431   1.085  -5.900  1.00 61.10           H  
ATOM   1175  HD3 PRO A 101       9.033   0.518  -5.392  1.00 61.10           H  
ATOM   1176  N   ALA A 102       7.577   1.307 -10.576  1.00 64.15           N  
ATOM   1177  CA  ALA A 102       6.395   1.627 -11.361  1.00 64.15           C  
ATOM   1178  C   ALA A 102       5.313   0.559 -11.138  1.00 64.15           C  
ATOM   1179  O   ALA A 102       5.579  -0.651 -11.149  1.00 64.15           O  
ATOM   1180  CB  ALA A 102       6.779   1.769 -12.836  1.00 64.15           C  
ATOM   1181  H   ALA A 102       8.466   1.251 -11.051  1.00 64.15           H  
ATOM   1182  HA  ALA A 102       6.019   2.590 -11.016  1.00 64.15           H  
ATOM   1183  HB1 ALA A 102       7.552   2.531 -12.943  1.00 64.15           H  
ATOM   1184  HB2 ALA A 102       7.158   0.823 -13.223  1.00 64.15           H  
ATOM   1185  HB3 ALA A 102       5.909   2.076 -13.416  1.00 64.15           H  
ATOM   1186  N   GLY A 103       4.083   0.992 -10.878  1.00 66.75           N  
ATOM   1187  CA  GLY A 103       2.979   0.079 -10.637  1.00 66.75           C  
ATOM   1188  C   GLY A 103       1.836   0.642  -9.816  1.00 66.75           C  
ATOM   1189  O   GLY A 103       1.799   1.795  -9.389  1.00 66.75           O  
ATOM   1190  H   GLY A 103       3.914   1.988 -10.881  1.00 66.75           H  
ATOM   1191  HA2 GLY A 103       3.339  -0.821 -10.137  1.00 66.75           H  
ATOM   1192  HA3 GLY A 103       2.560  -0.215 -11.599  1.00 66.75           H  
ATOM   1193  N   HIS A 104       0.860  -0.234  -9.637  1.00 65.99           N  
ATOM   1194  CA  HIS A 104      -0.422   0.059  -9.034  1.00 65.99           C  
ATOM   1195  C   HIS A 104      -0.469  -0.506  -7.624  1.00 65.99           C  
ATOM   1196  O   HIS A 104      -0.462  -1.719  -7.419  1.00 65.99           O  
ATOM   1197  CB  HIS A 104      -1.487  -0.534  -9.950  1.00 65.99           C  
ATOM   1198  CG  HIS A 104      -2.884  -0.402  -9.435  1.00 65.99           C  
ATOM   1199  CD2 HIS A 104      -3.666   0.696  -9.609  1.00 65.99           C  
ATOM   1200  ND1 HIS A 104      -3.645  -1.437  -8.887  1.00 65.99           N  
ATOM   1201  CE1 HIS A 104      -4.884  -0.945  -8.788  1.00 65.99           C  
ATOM   1202  NE2 HIS A 104      -4.927   0.318  -9.220  1.00 65.99           N  
ATOM   1203  H   HIS A 104       0.990  -1.161 -10.016  1.00 65.99           H  
ATOM   1204  HA  HIS A 104      -0.575   1.137  -8.983  1.00 65.99           H  
ATOM   1205  HB2 HIS A 104      -1.277  -1.591 -10.111  1.00 65.99           H  
ATOM   1206  HB3 HIS A 104      -1.430  -0.038 -10.919  1.00 65.99           H  
ATOM   1207  HD2 HIS A 104      -3.365   1.625 -10.071  1.00 65.99           H  
ATOM   1208  HE1 HIS A 104      -5.743  -1.506  -8.450  1.00 65.99           H  
ATOM   1209  HE2 HIS A 104      -5.775   0.862  -9.286  1.00 65.99           H  
ATOM   1210  N   PHE A 105      -0.515   0.380  -6.638  1.00 68.75           N  
ATOM   1211  CA  PHE A 105      -0.660   0.008  -5.241  1.00 68.75           C  
ATOM   1212  C   PHE A 105      -2.102   0.245  -4.811  1.00 68.75           C  
ATOM   1213  O   PHE A 105      -2.631   1.351  -4.909  1.00 68.75           O  
ATOM   1214  CB  PHE A 105       0.324   0.786  -4.368  1.00 68.75           C  
ATOM   1215  CG  PHE A 105       1.784   0.541  -4.682  1.00 68.75           C  
ATOM   1216  CD1 PHE A 105       2.526  -0.374  -3.911  1.00 68.75           C  
ATOM   1217  CD2 PHE A 105       2.408   1.248  -5.729  1.00 68.75           C  
ATOM   1218  CE1 PHE A 105       3.894  -0.565  -4.173  1.00 68.75           C  
ATOM   1219  CE2 PHE A 105       3.772   1.046  -5.998  1.00 68.75           C  
ATOM   1220  CZ  PHE A 105       4.514   0.149  -5.213  1.00 68.75           C  
ATOM   1221  H   PHE A 105      -0.499   1.363  -6.869  1.00 68.75           H  
ATOM   1222  HA  PHE A 105      -0.432  -1.051  -5.116  1.00 68.75           H  
ATOM   1223  HB2 PHE A 105       0.140   0.531  -3.324  1.00 68.75           H  
ATOM   1224  HB3 PHE A 105       0.125   1.852  -4.486  1.00 68.75           H  
ATOM   1225  HD1 PHE A 105       2.052  -0.920  -3.109  1.00 68.75           H  
ATOM   1226  HD2 PHE A 105       1.848   1.948  -6.330  1.00 68.75           H  
ATOM   1227  HE1 PHE A 105       4.473  -1.261  -3.585  1.00 68.75           H  
ATOM   1228  HE2 PHE A 105       4.251   1.580  -6.805  1.00 68.75           H  
ATOM   1229  HZ  PHE A 105       5.563  -0.003  -5.420  1.00 68.75           H  
ATOM   1230  N   THR A 106      -2.730  -0.794  -4.279  1.00 65.08           N  
ATOM   1231  CA  THR A 106      -4.050  -0.714  -3.656  1.00 65.08           C  
ATOM   1232  C   THR A 106      -3.966  -1.176  -2.219  1.00 65.08           C  
ATOM   1233  O   THR A 106      -3.406  -2.230  -1.921  1.00 65.08           O  
ATOM   1234  CB  THR A 106      -5.109  -1.515  -4.422  1.00 65.08           C  
ATOM   1235  CG2 THR A 106      -5.547  -0.758  -5.663  1.00 65.08           C  
ATOM   1236  OG1 THR A 106      -4.631  -2.762  -4.855  1.00 65.08           O  
ATOM   1237  H   THR A 106      -2.246  -1.680  -4.252  1.00 65.08           H  
ATOM   1238  HA  THR A 106      -4.382   0.324  -3.638  1.00 65.08           H  
ATOM   1239  HB  THR A 106      -5.980  -1.668  -3.785  1.00 65.08           H  
ATOM   1240  HG1 THR A 106      -3.888  -2.581  -5.435  1.00 65.08           H  
ATOM   1241 HG21 THR A 106      -4.672  -0.487  -6.254  1.00 65.08           H  
ATOM   1242 HG22 THR A 106      -6.062   0.157  -5.369  1.00 65.08           H  
ATOM   1243 HG23 THR A 106      -6.231  -1.374  -6.248  1.00 65.08           H  
ATOM   1244  N   VAL A 107      -4.542  -0.392  -1.311  1.00 66.93           N  
ATOM   1245  CA  VAL A 107      -4.713  -0.798   0.084  1.00 66.93           C  
ATOM   1246  C   VAL A 107      -6.199  -0.942   0.385  1.00 66.93           C  
ATOM   1247  O   VAL A 107      -7.012  -0.101   0.010  1.00 66.93           O  
ATOM   1248  CB  VAL A 107      -3.947   0.130   1.043  1.00 66.93           C  
ATOM   1249  CG1 VAL A 107      -4.673   1.448   1.315  1.00 66.93           C  
ATOM   1250  CG2 VAL A 107      -3.656  -0.575   2.371  1.00 66.93           C  
ATOM   1251  H   VAL A 107      -4.962   0.477  -1.607  1.00 66.93           H  
ATOM   1252  HA  VAL A 107      -4.268  -1.785   0.205  1.00 66.93           H  
ATOM   1253  HB  VAL A 107      -2.984   0.360   0.586  1.00 66.93           H  
ATOM   1254 HG11 VAL A 107      -4.960   1.903   0.367  1.00 66.93           H  
ATOM   1255 HG12 VAL A 107      -5.568   1.284   1.915  1.00 66.93           H  
ATOM   1256 HG13 VAL A 107      -4.011   2.129   1.849  1.00 66.93           H  
ATOM   1257 HG21 VAL A 107      -4.587  -0.755   2.909  1.00 66.93           H  
ATOM   1258 HG22 VAL A 107      -3.160  -1.528   2.188  1.00 66.93           H  
ATOM   1259 HG23 VAL A 107      -3.012   0.056   2.983  1.00 66.93           H  
ATOM   1260  N   GLY A 108      -6.570  -2.046   1.023  1.00 64.30           N  
ATOM   1261  CA  GLY A 108      -7.948  -2.346   1.390  1.00 64.30           C  
ATOM   1262  C   GLY A 108      -8.060  -2.754   2.851  1.00 64.30           C  
ATOM   1263  O   GLY A 108      -7.194  -3.447   3.381  1.00 64.30           O  
ATOM   1264  H   GLY A 108      -5.857  -2.726   1.240  1.00 64.30           H  
ATOM   1265  HA2 GLY A 108      -8.581  -1.475   1.219  1.00 64.30           H  
ATOM   1266  HA3 GLY A 108      -8.319  -3.164   0.773  1.00 64.30           H  
ATOM   1267  N   GLN A 109      -9.149  -2.355   3.502  1.00 61.99           N  
ATOM   1268  CA  GLN A 109      -9.498  -2.822   4.841  1.00 61.99           C  
ATOM   1269  C   GLN A 109     -10.235  -4.162   4.739  1.00 61.99           C  
ATOM   1270  O   GLN A 109     -11.274  -4.269   4.089  1.00 61.99           O  
ATOM   1271  CB  GLN A 109     -10.345  -1.755   5.552  1.00 61.99           C  
ATOM   1272  CG  GLN A 109      -9.470  -0.585   6.015  1.00 61.99           C  
ATOM   1273  CD  GLN A 109     -10.265   0.566   6.610  1.00 61.99           C  
ATOM   1274  NE2 GLN A 109     -10.039   0.915   7.857  1.00 61.99           N  
ATOM   1275  OE1 GLN A 109     -11.110   1.161   5.968  1.00 61.99           O  
ATOM   1276  H   GLN A 109      -9.837  -1.802   3.012  1.00 61.99           H  
ATOM   1277  HA  GLN A 109      -8.591  -2.980   5.424  1.00 61.99           H  
ATOM   1278  HB2 GLN A 109     -10.820  -2.197   6.428  1.00 61.99           H  
ATOM   1279  HB3 GLN A 109     -11.127  -1.398   4.882  1.00 61.99           H  
ATOM   1280  HG2 GLN A 109      -8.813  -0.971   6.795  1.00 61.99           H  
ATOM   1281  HG3 GLN A 109      -8.871  -0.201   5.189  1.00 61.99           H  
ATOM   1282 HE21 GLN A 109     -10.582   1.693   8.204  1.00 61.99           H  
ATOM   1283 HE22 GLN A 109      -9.356   0.441   8.430  1.00 61.99           H  
ATOM   1284  N   VAL A 110      -9.714  -5.202   5.390  1.00 58.78           N  
ATOM   1285  CA  VAL A 110     -10.393  -6.497   5.506  1.00 58.78           C  
ATOM   1286  C   VAL A 110     -11.134  -6.534   6.836  1.00 58.78           C  
ATOM   1287  O   VAL A 110     -10.528  -6.467   7.909  1.00 58.78           O  
ATOM   1288  CB  VAL A 110      -9.422  -7.681   5.363  1.00 58.78           C  
ATOM   1289  CG1 VAL A 110     -10.187  -9.012   5.365  1.00 58.78           C  
ATOM   1290  CG2 VAL A 110      -8.617  -7.601   4.058  1.00 58.78           C  
ATOM   1291  H   VAL A 110      -8.854  -5.075   5.904  1.00 58.78           H  
ATOM   1292  HA  VAL A 110     -11.126  -6.589   4.705  1.00 58.78           H  
ATOM   1293  HB  VAL A 110      -8.726  -7.679   6.202  1.00 58.78           H  
ATOM   1294 HG11 VAL A 110     -10.710  -9.145   6.312  1.00 58.78           H  
ATOM   1295 HG12 VAL A 110      -9.486  -9.838   5.250  1.00 58.78           H  
ATOM   1296 HG13 VAL A 110     -10.911  -9.033   4.550  1.00 58.78           H  
ATOM   1297 HG21 VAL A 110      -7.969  -8.473   3.973  1.00 58.78           H  
ATOM   1298 HG22 VAL A 110      -7.991  -6.709   4.071  1.00 58.78           H  
ATOM   1299 HG23 VAL A 110      -9.292  -7.553   3.204  1.00 58.78           H  
ATOM   1300  N   VAL A 111     -12.456  -6.671   6.769  1.00 55.77           N  
ATOM   1301  CA  VAL A 111     -13.335  -6.706   7.939  1.00 55.77           C  
ATOM   1302  C   VAL A 111     -13.837  -8.142   8.083  1.00 55.77           C  
ATOM   1303  O   VAL A 111     -14.597  -8.600   7.237  1.00 55.77           O  
ATOM   1304  CB  VAL A 111     -14.483  -5.683   7.796  1.00 55.77           C  
ATOM   1305  CG1 VAL A 111     -15.206  -5.520   9.135  1.00 55.77           C  
ATOM   1306  CG2 VAL A 111     -13.992  -4.290   7.368  1.00 55.77           C  
ATOM   1307  H   VAL A 111     -12.889  -6.814   5.868  1.00 55.77           H  
ATOM   1308  HA  VAL A 111     -12.771  -6.441   8.834  1.00 55.77           H  
ATOM   1309  HB  VAL A 111     -15.195  -6.031   7.047  1.00 55.77           H  
ATOM   1310 HG11 VAL A 111     -14.515  -5.158   9.896  1.00 55.77           H  
ATOM   1311 HG12 VAL A 111     -16.016  -4.801   9.014  1.00 55.77           H  
ATOM   1312 HG13 VAL A 111     -15.628  -6.474   9.452  1.00 55.77           H  
ATOM   1313 HG21 VAL A 111     -14.830  -3.594   7.330  1.00 55.77           H  
ATOM   1314 HG22 VAL A 111     -13.542  -4.327   6.376  1.00 55.77           H  
ATOM   1315 HG23 VAL A 111     -13.255  -3.918   8.080  1.00 55.77           H  
ATOM   1316  N   LYS A 112     -13.339  -8.871   9.096  1.00 46.55           N  
ATOM   1317  CA  LYS A 112     -13.616 -10.287   9.440  1.00 46.55           C  
ATOM   1318  C   LYS A 112     -14.537 -11.031   8.448  1.00 46.55           C  
ATOM   1319  O   LYS A 112     -15.759 -10.969   8.545  1.00 46.55           O  
ATOM   1320  CB  LYS A 112     -14.151 -10.346  10.887  1.00 46.55           C  
ATOM   1321  CG  LYS A 112     -13.978 -11.736  11.526  1.00 46.55           C  
ATOM   1322  CD  LYS A 112     -14.520 -11.774  12.966  1.00 46.55           C  
ATOM   1323  CE  LYS A 112     -14.241 -13.135  13.625  1.00 46.55           C  
ATOM   1324  NZ  LYS A 112     -14.721 -13.192  15.033  1.00 46.55           N1+
ATOM   1325  H   LYS A 112     -12.658  -8.405   9.679  1.00 46.55           H  
ATOM   1326  HA  LYS A 112     -12.655 -10.802   9.433  1.00 46.55           H  
ATOM   1327  HB2 LYS A 112     -15.202 -10.054  10.907  1.00 46.55           H  
ATOM   1328  HB3 LYS A 112     -13.595  -9.632  11.495  1.00 46.55           H  
ATOM   1329  HG2 LYS A 112     -12.918 -11.989  11.539  1.00 46.55           H  
ATOM   1330  HG3 LYS A 112     -14.507 -12.479  10.929  1.00 46.55           H  
ATOM   1331  HD2 LYS A 112     -15.594 -11.588  12.947  1.00 46.55           H  
ATOM   1332  HD3 LYS A 112     -14.037 -10.987  13.546  1.00 46.55           H  
ATOM   1333  HE2 LYS A 112     -14.726 -13.913  13.036  1.00 46.55           H  
ATOM   1334  HE3 LYS A 112     -13.167 -13.320  13.596  1.00 46.55           H  
ATOM   1335  HZ1 LYS A 112     -15.719 -13.047  15.084  1.00 46.55           H  
ATOM   1336  HZ2 LYS A 112     -14.265 -12.492  15.602  1.00 46.55           H  
ATOM   1337  HZ3 LYS A 112     -14.521 -14.094  15.440  1.00 46.55           H  
ATOM   1338  N   GLY A 113     -13.934 -11.745   7.494  1.00 48.45           N  
ATOM   1339  CA  GLY A 113     -14.640 -12.647   6.570  1.00 48.45           C  
ATOM   1340  C   GLY A 113     -15.295 -11.995   5.346  1.00 48.45           C  
ATOM   1341  O   GLY A 113     -15.692 -12.711   4.431  1.00 48.45           O  
ATOM   1342  H   GLY A 113     -12.926 -11.713   7.447  1.00 48.45           H  
ATOM   1343  HA2 GLY A 113     -13.940 -13.399   6.206  1.00 48.45           H  
ATOM   1344  HA3 GLY A 113     -15.427 -13.167   7.117  1.00 48.45           H  
ATOM   1345  N   LYS A 114     -15.354 -10.661   5.264  1.00 41.92           N  
ATOM   1346  CA  LYS A 114     -15.676  -9.936   4.029  1.00 41.92           C  
ATOM   1347  C   LYS A 114     -14.485  -9.061   3.650  1.00 41.92           C  
ATOM   1348  O   LYS A 114     -13.900  -8.376   4.490  1.00 41.92           O  
ATOM   1349  CB  LYS A 114     -17.003  -9.162   4.180  1.00 41.92           C  
ATOM   1350  CG  LYS A 114     -18.208 -10.124   4.151  1.00 41.92           C  
ATOM   1351  CD  LYS A 114     -19.565  -9.417   4.306  1.00 41.92           C  
ATOM   1352  CE  LYS A 114     -20.693 -10.463   4.261  1.00 41.92           C  
ATOM   1353  NZ  LYS A 114     -22.046  -9.854   4.367  1.00 41.92           N1+
ATOM   1354  H   LYS A 114     -15.056 -10.111   6.056  1.00 41.92           H  
ATOM   1355  HA  LYS A 114     -15.804 -10.651   3.216  1.00 41.92           H  
ATOM   1356  HB2 LYS A 114     -16.993  -8.598   5.112  1.00 41.92           H  
ATOM   1357  HB3 LYS A 114     -17.098  -8.460   3.351  1.00 41.92           H  
ATOM   1358  HG2 LYS A 114     -18.201 -10.667   3.206  1.00 41.92           H  
ATOM   1359  HG3 LYS A 114     -18.105 -10.847   4.961  1.00 41.92           H  
ATOM   1360  HD2 LYS A 114     -19.586  -8.887   5.258  1.00 41.92           H  
ATOM   1361  HD3 LYS A 114     -19.689  -8.703   3.492  1.00 41.92           H  
ATOM   1362  HE2 LYS A 114     -20.610 -11.016   3.326  1.00 41.92           H  
ATOM   1363  HE3 LYS A 114     -20.538 -11.173   5.073  1.00 41.92           H  
ATOM   1364  HZ1 LYS A 114     -22.211  -9.216   3.602  1.00 41.92           H  
ATOM   1365  HZ2 LYS A 114     -22.154  -9.357   5.239  1.00 41.92           H  
ATOM   1366  HZ3 LYS A 114     -22.755 -10.572   4.324  1.00 41.92           H  
ATOM   1367  N   VAL A 115     -14.100  -9.082   2.373  1.00 48.16           N  
ATOM   1368  CA  VAL A 115     -13.283  -7.996   1.821  1.00 48.16           C  
ATOM   1369  C   VAL A 115     -14.149  -6.750   1.984  1.00 48.16           C  
ATOM   1370  O   VAL A 115     -15.138  -6.592   1.272  1.00 48.16           O  
ATOM   1371  CB  VAL A 115     -12.887  -8.266   0.354  1.00 48.16           C  
ATOM   1372  CG1 VAL A 115     -12.159  -7.073  -0.277  1.00 48.16           C  
ATOM   1373  CG2 VAL A 115     -11.946  -9.478   0.272  1.00 48.16           C  
ATOM   1374  H   VAL A 115     -14.620  -9.659   1.727  1.00 48.16           H  
ATOM   1375  HA  VAL A 115     -12.376  -7.871   2.412  1.00 48.16           H  
ATOM   1376  HB  VAL A 115     -13.781  -8.481  -0.232  1.00 48.16           H  
ATOM   1377 HG11 VAL A 115     -11.280  -6.806   0.310  1.00 48.16           H  
ATOM   1378 HG12 VAL A 115     -11.859  -7.314  -1.297  1.00 48.16           H  
ATOM   1379 HG13 VAL A 115     -12.825  -6.212  -0.321  1.00 48.16           H  
ATOM   1380 HG21 VAL A 115     -11.047  -9.294   0.861  1.00 48.16           H  
ATOM   1381 HG22 VAL A 115     -12.450 -10.367   0.651  1.00 48.16           H  
ATOM   1382 HG23 VAL A 115     -11.675  -9.659  -0.768  1.00 48.16           H  
ATOM   1383  N   GLY A 116     -13.864  -5.952   3.016  1.00 46.28           N  
ATOM   1384  CA  GLY A 116     -14.527  -4.674   3.210  1.00 46.28           C  
ATOM   1385  C   GLY A 116     -14.279  -3.853   1.958  1.00 46.28           C  
ATOM   1386  O   GLY A 116     -13.208  -3.972   1.358  1.00 46.28           O  
ATOM   1387  H   GLY A 116     -13.028  -6.127   3.555  1.00 46.28           H  
ATOM   1388  HA2 GLY A 116     -15.597  -4.824   3.354  1.00 46.28           H  
ATOM   1389  HA3 GLY A 116     -14.105  -4.147   4.065  1.00 46.28           H  
ATOM   1390  N   VAL A 117     -15.282  -3.085   1.529  1.00 45.76           N  
ATOM   1391  CA  VAL A 117     -15.119  -2.141   0.420  1.00 45.76           C  
ATOM   1392  C   VAL A 117     -13.823  -1.377   0.696  1.00 45.76           C  
ATOM   1393  O   VAL A 117     -13.733  -0.747   1.753  1.00 45.76           O  
ATOM   1394  CB  VAL A 117     -16.316  -1.176   0.332  1.00 45.76           C  
ATOM   1395  CG1 VAL A 117     -16.142  -0.173  -0.814  1.00 45.76           C  
ATOM   1396  CG2 VAL A 117     -17.619  -1.953   0.091  1.00 45.76           C  
ATOM   1397  H   VAL A 117     -16.136  -3.047   2.067  1.00 45.76           H  
ATOM   1398  HA  VAL A 117     -15.048  -2.704  -0.511  1.00 45.76           H  
ATOM   1399  HB  VAL A 117     -16.414  -0.626   1.267  1.00 45.76           H  
ATOM   1400 HG11 VAL A 117     -17.015   0.478  -0.869  1.00 45.76           H  
ATOM   1401 HG12 VAL A 117     -16.025  -0.697  -1.763  1.00 45.76           H  
ATOM   1402 HG13 VAL A 117     -15.268   0.454  -0.636  1.00 45.76           H  
ATOM   1403 HG21 VAL A 117     -17.541  -2.542  -0.823  1.00 45.76           H  
ATOM   1404 HG22 VAL A 117     -18.448  -1.253  -0.008  1.00 45.76           H  
ATOM   1405 HG23 VAL A 117     -17.833  -2.615   0.930  1.00 45.76           H  
ATOM   1406  N   PRO A 118     -12.781  -1.520  -0.145  1.00 47.72           N  
ATOM   1407  CA  PRO A 118     -11.504  -0.900   0.153  1.00 47.72           C  
ATOM   1408  C   PRO A 118     -11.763   0.606   0.273  1.00 47.72           C  
ATOM   1409  O   PRO A 118     -12.434   1.144  -0.617  1.00 47.72           O  
ATOM   1410  CB  PRO A 118     -10.579  -1.271  -1.016  1.00 47.72           C  
ATOM   1411  CG  PRO A 118     -11.540  -1.597  -2.162  1.00 47.72           C  
ATOM   1412  CD  PRO A 118     -12.757  -2.173  -1.443  1.00 47.72           C  
ATOM   1413  HA  PRO A 118     -11.112  -1.305   1.086  1.00 47.72           H  
ATOM   1414  HB2 PRO A 118     -10.016  -2.169  -0.759  1.00 47.72           H  
ATOM   1415  HB3 PRO A 118      -9.897  -0.461  -1.274  1.00 47.72           H  
ATOM   1416  HG2 PRO A 118     -11.819  -0.677  -2.676  1.00 47.72           H  
ATOM   1417  HG3 PRO A 118     -11.108  -2.311  -2.863  1.00 47.72           H  
ATOM   1418  HD2 PRO A 118     -13.659  -1.959  -2.017  1.00 47.72           H  
ATOM   1419  HD3 PRO A 118     -12.637  -3.248  -1.304  1.00 47.72           H  
ATOM   1420  N   PRO A 119     -11.272   1.316   1.312  1.00 47.30           N  
ATOM   1421  CA  PRO A 119     -11.052   2.742   1.138  1.00 47.30           C  
ATOM   1422  C   PRO A 119     -10.154   2.817  -0.090  1.00 47.30           C  
ATOM   1423  O   PRO A 119      -9.039   2.301  -0.065  1.00 47.30           O  
ATOM   1424  CB  PRO A 119     -10.378   3.235   2.421  1.00 47.30           C  
ATOM   1425  CG  PRO A 119      -9.666   1.993   2.953  1.00 47.30           C  
ATOM   1426  CD  PRO A 119     -10.567   0.841   2.498  1.00 47.30           C  
ATOM   1427  HA  PRO A 119     -11.989   3.272   0.968  1.00 47.30           H  
ATOM   1428  HB2 PRO A 119     -11.142   3.544   3.134  1.00 47.30           H  
ATOM   1429  HB3 PRO A 119      -9.681   4.053   2.234  1.00 47.30           H  
ATOM   1430  HG2 PRO A 119      -9.559   2.026   4.038  1.00 47.30           H  
ATOM   1431  HG3 PRO A 119      -8.685   1.897   2.488  1.00 47.30           H  
ATOM   1432  HD2 PRO A 119     -11.294   0.608   3.276  1.00 47.30           H  
ATOM   1433  HD3 PRO A 119      -9.948  -0.029   2.280  1.00 47.30           H  
ATOM   1434  N   ARG A 120     -10.708   3.265  -1.219  1.00 50.60           N  
ATOM   1435  CA  ARG A 120     -10.098   3.095  -2.539  1.00 50.60           C  
ATOM   1436  C   ARG A 120      -8.952   4.091  -2.666  1.00 50.60           C  
ATOM   1437  O   ARG A 120      -9.055   5.091  -3.365  1.00 50.60           O  
ATOM   1438  CB  ARG A 120     -11.185   3.191  -3.623  1.00 50.60           C  
ATOM   1439  CG  ARG A 120     -10.692   2.699  -4.991  1.00 50.60           C  
ATOM   1440  CD  ARG A 120     -11.834   2.756  -6.012  1.00 50.60           C  
ATOM   1441  NE  ARG A 120     -11.382   2.282  -7.334  1.00 50.60           N  
ATOM   1442  CZ  ARG A 120     -12.095   1.643  -8.241  1.00 50.60           C  
ATOM   1443  NH1 ARG A 120     -13.364   1.375  -8.073  1.00 50.60           N1+
ATOM   1444  NH2 ARG A 120     -11.519   1.256  -9.341  1.00 50.60           N  
ATOM   1445  H   ARG A 120     -11.675   3.555  -1.174  1.00 50.60           H  
ATOM   1446  HA  ARG A 120      -9.655   2.100  -2.584  1.00 50.60           H  
ATOM   1447  HB2 ARG A 120     -12.027   2.569  -3.322  1.00 50.60           H  
ATOM   1448  HB3 ARG A 120     -11.534   4.221  -3.705  1.00 50.60           H  
ATOM   1449  HG2 ARG A 120     -10.341   1.671  -4.901  1.00 50.60           H  
ATOM   1450  HG3 ARG A 120      -9.869   3.327  -5.333  1.00 50.60           H  
ATOM   1451  HD2 ARG A 120     -12.182   3.786  -6.098  1.00 50.60           H  
ATOM   1452  HD3 ARG A 120     -12.652   2.137  -5.644  1.00 50.60           H  
ATOM   1453  HE  ARG A 120     -10.408   2.429  -7.554  1.00 50.60           H  
ATOM   1454 HH11 ARG A 120     -13.818   1.705  -7.233  1.00 50.60           H  
ATOM   1455 HH12 ARG A 120     -13.883   0.879  -8.783  1.00 50.60           H  
ATOM   1456 HH21 ARG A 120     -12.014   0.714 -10.035  1.00 50.60           H  
ATOM   1457 HH22 ARG A 120     -10.531   1.430  -9.458  1.00 50.60           H  
ATOM   1458  N   MET A 121      -7.894   3.841  -1.907  1.00 52.03           N  
ATOM   1459  CA  MET A 121      -6.635   4.542  -1.991  1.00 52.03           C  
ATOM   1460  C   MET A 121      -5.800   3.746  -2.976  1.00 52.03           C  
ATOM   1461  O   MET A 121      -5.316   2.646  -2.700  1.00 52.03           O  
ATOM   1462  CB  MET A 121      -6.014   4.742  -0.601  1.00 52.03           C  
ATOM   1463  CG  MET A 121      -5.377   6.131  -0.516  1.00 52.03           C  
ATOM   1464  SD  MET A 121      -5.032   6.686   1.174  1.00 52.03           S  
ATOM   1465  CE  MET A 121      -4.670   8.426   0.822  1.00 52.03           C  
ATOM   1466  H   MET A 121      -7.939   3.037  -1.297  1.00 52.03           H  
ATOM   1467  HA  MET A 121      -6.827   5.526  -2.419  1.00 52.03           H  
ATOM   1468  HB2 MET A 121      -5.265   3.979  -0.390  1.00 52.03           H  
ATOM   1469  HB3 MET A 121      -6.796   4.684   0.156  1.00 52.03           H  
ATOM   1470  HG2 MET A 121      -4.454   6.141  -1.096  1.00 52.03           H  
ATOM   1471  HG3 MET A 121      -6.063   6.856  -0.955  1.00 52.03           H  
ATOM   1472  HE1 MET A 121      -5.537   8.896   0.358  1.00 52.03           H  
ATOM   1473  HE2 MET A 121      -4.429   8.943   1.750  1.00 52.03           H  
ATOM   1474  HE3 MET A 121      -3.818   8.491   0.145  1.00 52.03           H  
ATOM   1475  N   GLU A 122      -5.781   4.291  -4.179  1.00 53.82           N  
ATOM   1476  CA  GLU A 122      -5.125   3.742  -5.342  1.00 53.82           C  
ATOM   1477  C   GLU A 122      -3.969   4.680  -5.659  1.00 53.82           C  
ATOM   1478  O   GLU A 122      -4.178   5.859  -5.951  1.00 53.82           O  
ATOM   1479  CB  GLU A 122      -6.168   3.645  -6.459  1.00 53.82           C  
ATOM   1480  CG  GLU A 122      -5.685   2.748  -7.584  1.00 53.82           C  
ATOM   1481  CD  GLU A 122      -6.792   2.582  -8.635  1.00 53.82           C  
ATOM   1482  OE1 GLU A 122      -6.981   3.495  -9.461  1.00 53.82           O  
ATOM   1483  OE2 GLU A 122      -7.475   1.530  -8.627  1.00 53.82           O1-
ATOM   1484  H   GLU A 122      -6.223   5.190  -4.310  1.00 53.82           H  
ATOM   1485  HA  GLU A 122      -4.737   2.747  -5.126  1.00 53.82           H  
ATOM   1486  HB2 GLU A 122      -6.405   4.637  -6.844  1.00 53.82           H  
ATOM   1487  HB3 GLU A 122      -7.081   3.210  -6.053  1.00 53.82           H  
ATOM   1488  HG2 GLU A 122      -5.436   1.780  -7.149  1.00 53.82           H  
ATOM   1489  HG3 GLU A 122      -4.784   3.168  -8.030  1.00 53.82           H  
ATOM   1490  N   ILE A 123      -2.750   4.181  -5.503  1.00 60.27           N  
ATOM   1491  CA  ILE A 123      -1.544   4.954  -5.770  1.00 60.27           C  
ATOM   1492  C   ILE A 123      -0.962   4.402  -7.062  1.00 60.27           C  
ATOM   1493  O   ILE A 123      -0.580   3.233  -7.141  1.00 60.27           O  
ATOM   1494  CB  ILE A 123      -0.577   4.937  -4.571  1.00 60.27           C  
ATOM   1495  CG1 ILE A 123      -1.236   5.556  -3.314  1.00 60.27           C  
ATOM   1496  CG2 ILE A 123       0.707   5.713  -4.916  1.00 60.27           C  
ATOM   1497  CD1 ILE A 123      -0.597   5.071  -2.011  1.00 60.27           C  
ATOM   1498  H   ILE A 123      -2.644   3.200  -5.286  1.00 60.27           H  
ATOM   1499  HA  ILE A 123      -1.804   5.998  -5.943  1.00 60.27           H  
ATOM   1500  HB  ILE A 123      -0.315   3.901  -4.352  1.00 60.27           H  
ATOM   1501 HG12 ILE A 123      -2.292   5.292  -3.262  1.00 60.27           H  
ATOM   1502 HG13 ILE A 123      -1.173   6.643  -3.367  1.00 60.27           H  
ATOM   1503 HG21 ILE A 123       1.395   5.712  -4.070  1.00 60.27           H  
ATOM   1504 HG22 ILE A 123       1.219   5.242  -5.755  1.00 60.27           H  
ATOM   1505 HG23 ILE A 123       0.473   6.742  -5.186  1.00 60.27           H  
ATOM   1506 HD11 ILE A 123       0.481   5.236  -2.018  1.00 60.27           H  
ATOM   1507 HD12 ILE A 123      -1.034   5.610  -1.171  1.00 60.27           H  
ATOM   1508 HD13 ILE A 123      -0.815   4.009  -1.897  1.00 60.27           H  
ATOM   1509  N   TRP A 124      -0.949   5.262  -8.072  1.00 59.40           N  
ATOM   1510  CA  TRP A 124      -0.292   5.019  -9.343  1.00 59.40           C  
ATOM   1511  C   TRP A 124       1.086   5.650  -9.248  1.00 59.40           C  
ATOM   1512  O   TRP A 124       1.196   6.864  -9.074  1.00 59.40           O  
ATOM   1513  CB  TRP A 124      -1.123   5.617 -10.482  1.00 59.40           C  
ATOM   1514  CG  TRP A 124      -2.481   5.010 -10.645  1.00 59.40           C  
ATOM   1515  CD1 TRP A 124      -3.570   5.295  -9.895  1.00 59.40           C  
ATOM   1516  CD2 TRP A 124      -2.904   3.982 -11.593  1.00 59.40           C  
ATOM   1517  CE2 TRP A 124      -4.279   3.696 -11.357  1.00 59.40           C  
ATOM   1518  CE3 TRP A 124      -2.268   3.244 -12.614  1.00 59.40           C  
ATOM   1519  NE1 TRP A 124      -4.633   4.533 -10.330  1.00 59.40           N  
ATOM   1520  CZ2 TRP A 124      -4.988   2.719 -12.067  1.00 59.40           C  
ATOM   1521  CZ3 TRP A 124      -2.969   2.264 -13.344  1.00 59.40           C  
ATOM   1522  CH2 TRP A 124      -4.323   1.995 -13.069  1.00 59.40           C  
ATOM   1523  H   TRP A 124      -1.256   6.209  -7.903  1.00 59.40           H  
ATOM   1524  HA  TRP A 124      -0.180   3.949  -9.521  1.00 59.40           H  
ATOM   1525  HB2 TRP A 124      -1.237   6.689 -10.322  1.00 59.40           H  
ATOM   1526  HB3 TRP A 124      -0.573   5.486 -11.414  1.00 59.40           H  
ATOM   1527  HD1 TRP A 124      -3.596   6.002  -9.079  1.00 59.40           H  
ATOM   1528  HE1 TRP A 124      -5.544   4.507  -9.892  1.00 59.40           H  
ATOM   1529  HE3 TRP A 124      -1.229   3.440 -12.834  1.00 59.40           H  
ATOM   1530  HZ2 TRP A 124      -6.023   2.527 -11.825  1.00 59.40           H  
ATOM   1531  HZ3 TRP A 124      -2.456   1.712 -14.117  1.00 59.40           H  
ATOM   1532  HH2 TRP A 124      -4.843   1.229 -13.626  1.00 59.40           H  
ATOM   1533  N   VAL A 125       2.114   4.813  -9.291  1.00 59.14           N  
ATOM   1534  CA  VAL A 125       3.490   5.270  -9.446  1.00 59.14           C  
ATOM   1535  C   VAL A 125       3.843   5.023 -10.900  1.00 59.14           C  
ATOM   1536  O   VAL A 125       3.967   3.869 -11.316  1.00 59.14           O  
ATOM   1537  CB  VAL A 125       4.442   4.550  -8.480  1.00 59.14           C  
ATOM   1538  CG1 VAL A 125       5.854   5.125  -8.610  1.00 59.14           C  
ATOM   1539  CG2 VAL A 125       3.984   4.702  -7.020  1.00 59.14           C  
ATOM   1540  H   VAL A 125       1.944   3.825  -9.408  1.00 59.14           H  
ATOM   1541  HA  VAL A 125       3.566   6.340  -9.248  1.00 59.14           H  
ATOM   1542  HB  VAL A 125       4.471   3.487  -8.720  1.00 59.14           H  
ATOM   1543 HG11 VAL A 125       6.179   5.117  -9.650  1.00 59.14           H  
ATOM   1544 HG12 VAL A 125       5.891   6.152  -8.246  1.00 59.14           H  
ATOM   1545 HG13 VAL A 125       6.552   4.498  -8.056  1.00 59.14           H  
ATOM   1546 HG21 VAL A 125       4.729   4.261  -6.358  1.00 59.14           H  
ATOM   1547 HG22 VAL A 125       3.038   4.182  -6.875  1.00 59.14           H  
ATOM   1548 HG23 VAL A 125       3.866   5.759  -6.779  1.00 59.14           H  
ATOM   1549  N   ASP A 126       3.921   6.100 -11.671  1.00 54.39           N  
ATOM   1550  CA  ASP A 126       4.459   6.054 -13.025  1.00 54.39           C  
ATOM   1551  C   ASP A 126       5.987   6.126 -12.952  1.00 54.39           C  
ATOM   1552  O   ASP A 126       6.539   6.726 -12.029  1.00 54.39           O  
ATOM   1553  CB  ASP A 126       3.840   7.161 -13.895  1.00 54.39           C  
ATOM   1554  CG  ASP A 126       3.123   6.534 -15.091  1.00 54.39           C  
ATOM   1555  OD1 ASP A 126       3.816   6.257 -16.088  1.00 54.39           O  
ATOM   1556  OD2 ASP A 126       1.904   6.263 -14.967  1.00 54.39           O1-
ATOM   1557  H   ASP A 126       3.852   7.013 -11.244  1.00 54.39           H  
ATOM   1558  HA  ASP A 126       4.202   5.095 -13.473  1.00 54.39           H  
ATOM   1559  HB2 ASP A 126       4.619   7.835 -14.249  1.00 54.39           H  
ATOM   1560  HB3 ASP A 126       3.130   7.751 -13.316  1.00 54.39           H  
ATOM   1561  N   GLU A 127       6.670   5.505 -13.911  1.00 46.85           N  
ATOM   1562  CA  GLU A 127       8.140   5.463 -13.959  1.00 46.85           C  
ATOM   1563  C   GLU A 127       8.762   6.876 -14.021  1.00 46.85           C  
ATOM   1564  O   GLU A 127       9.871   7.093 -13.538  1.00 46.85           O  
ATOM   1565  CB  GLU A 127       8.538   4.577 -15.154  1.00 46.85           C  
ATOM   1566  CG  GLU A 127      10.029   4.222 -15.205  1.00 46.85           C  
ATOM   1567  CD  GLU A 127      10.276   3.062 -16.183  1.00 46.85           C  
ATOM   1568  OE1 GLU A 127      10.355   3.317 -17.404  1.00 46.85           O  
ATOM   1569  OE2 GLU A 127      10.347   1.908 -15.697  1.00 46.85           O1-
ATOM   1570  H   GLU A 127       6.162   5.122 -14.695  1.00 46.85           H  
ATOM   1571  HA  GLU A 127       8.509   4.998 -13.045  1.00 46.85           H  
ATOM   1572  HB2 GLU A 127       7.974   3.647 -15.085  1.00 46.85           H  
ATOM   1573  HB3 GLU A 127       8.254   5.072 -16.083  1.00 46.85           H  
ATOM   1574  HG2 GLU A 127      10.356   3.930 -14.207  1.00 46.85           H  
ATOM   1575  HG3 GLU A 127      10.602   5.099 -15.506  1.00 46.85           H  
ATOM   1576  N   GLU A 128       8.005   7.855 -14.529  1.00 46.50           N  
ATOM   1577  CA  GLU A 128       8.406   9.262 -14.669  1.00 46.50           C  
ATOM   1578  C   GLU A 128       8.080  10.150 -13.444  1.00 46.50           C  
ATOM   1579  O   GLU A 128       8.576  11.273 -13.356  1.00 46.50           O  
ATOM   1580  CB  GLU A 128       7.764   9.826 -15.953  1.00 46.50           C  
ATOM   1581  CG  GLU A 128       8.358   9.202 -17.229  1.00 46.50           C  
ATOM   1582  CD  GLU A 128       7.688   9.750 -18.498  1.00 46.50           C  
ATOM   1583  OE1 GLU A 128       7.979  10.914 -18.859  1.00 46.50           O  
ATOM   1584  OE2 GLU A 128       6.877   9.013 -19.102  1.00 46.50           O1-
ATOM   1585  H   GLU A 128       7.120   7.587 -14.934  1.00 46.50           H  
ATOM   1586  HA  GLU A 128       9.488   9.306 -14.796  1.00 46.50           H  
ATOM   1587  HB2 GLU A 128       6.689   9.649 -15.926  1.00 46.50           H  
ATOM   1588  HB3 GLU A 128       7.931  10.902 -15.990  1.00 46.50           H  
ATOM   1589  HG2 GLU A 128       8.236   8.120 -17.193  1.00 46.50           H  
ATOM   1590  HG3 GLU A 128       9.427   9.414 -17.260  1.00 46.50           H  
ATOM   1591  N   ASP A 129       7.289   9.679 -12.469  1.00 43.76           N  
ATOM   1592  CA  ASP A 129       6.846  10.469 -11.303  1.00 43.76           C  
ATOM   1593  C   ASP A 129       7.360   9.785 -10.014  1.00 43.76           C  
ATOM   1594  O   ASP A 129       6.642   9.082  -9.303  1.00 43.76           O  
ATOM   1595  CB  ASP A 129       5.311  10.735 -11.384  1.00 43.76           C  
ATOM   1596  CG  ASP A 129       4.821  12.083 -10.783  1.00 43.76           C  
ATOM   1597  OD1 ASP A 129       5.171  12.400  -9.631  1.00 43.76           O  
ATOM   1598  OD2 ASP A 129       4.010  12.811 -11.426  1.00 43.76           O1-
ATOM   1599  H   ASP A 129       7.007   8.710 -12.521  1.00 43.76           H  
ATOM   1600  HA  ASP A 129       7.322  11.448 -11.346  1.00 43.76           H  
ATOM   1601  HB2 ASP A 129       4.770   9.913 -10.915  1.00 43.76           H  
ATOM   1602  HB3 ASP A 129       5.023  10.734 -12.435  1.00 43.76           H  
ATOM   1603  N   ILE A 130       8.648  10.003  -9.692  1.00 44.38           N  
ATOM   1604  CA  ILE A 130       9.321   9.547  -8.445  1.00 44.38           C  
ATOM   1605  C   ILE A 130       8.734  10.257  -7.192  1.00 44.38           C  
ATOM   1606  O   ILE A 130       9.270  10.180  -6.084  1.00 44.38           O  
ATOM   1607  CB  ILE A 130      10.877   9.655  -8.548  1.00 44.38           C  
ATOM   1608  CG1 ILE A 130      11.396   9.229  -9.947  1.00 44.38           C  
ATOM   1609  CG2 ILE A 130      11.605   8.801  -7.480  1.00 44.38           C  
ATOM   1610  CD1 ILE A 130      12.917   9.309 -10.141  1.00 44.38           C  
ATOM   1611  H   ILE A 130       9.197  10.501 -10.378  1.00 44.38           H  
ATOM   1612  HA  ILE A 130       9.075   8.490  -8.340  1.00 44.38           H  
ATOM   1613  HB  ILE A 130      11.150  10.699  -8.395  1.00 44.38           H  
ATOM   1614 HG12 ILE A 130      11.069   8.212 -10.163  1.00 44.38           H  
ATOM   1615 HG13 ILE A 130      10.963   9.883 -10.704  1.00 44.38           H  
ATOM   1616 HG21 ILE A 130      12.678   8.990  -7.511  1.00 44.38           H  
ATOM   1617 HG22 ILE A 130      11.417   7.744  -7.671  1.00 44.38           H  
ATOM   1618 HG23 ILE A 130      11.279   9.042  -6.468  1.00 44.38           H  
ATOM   1619 HD11 ILE A 130      13.148   9.172 -11.197  1.00 44.38           H  
ATOM   1620 HD12 ILE A 130      13.420   8.523  -9.579  1.00 44.38           H  
ATOM   1621 HD13 ILE A 130      13.282  10.286  -9.825  1.00 44.38           H  
ATOM   1622  N   VAL A 131       7.596  10.941  -7.336  1.00 40.10           N  
ATOM   1623  CA  VAL A 131       6.814  11.547  -6.265  1.00 40.10           C  
ATOM   1624  C   VAL A 131       5.450  10.848  -6.236  1.00 40.10           C  
ATOM   1625  O   VAL A 131       4.713  10.887  -7.214  1.00 40.10           O  
ATOM   1626  CB  VAL A 131       6.671  13.069  -6.468  1.00 40.10           C  
ATOM   1627  CG1 VAL A 131       6.165  13.716  -5.171  1.00 40.10           C  
ATOM   1628  CG2 VAL A 131       8.005  13.741  -6.829  1.00 40.10           C  
ATOM   1629  H   VAL A 131       7.144  10.904  -8.238  1.00 40.10           H  
ATOM   1630  HA  VAL A 131       7.341  11.391  -5.323  1.00 40.10           H  
ATOM   1631  HB  VAL A 131       5.956  13.279  -7.262  1.00 40.10           H  
ATOM   1632 HG11 VAL A 131       6.873  13.535  -4.362  1.00 40.10           H  
ATOM   1633 HG12 VAL A 131       5.191  13.306  -4.908  1.00 40.10           H  
ATOM   1634 HG13 VAL A 131       6.058  14.791  -5.320  1.00 40.10           H  
ATOM   1635 HG21 VAL A 131       7.884  14.824  -6.848  1.00 40.10           H  
ATOM   1636 HG22 VAL A 131       8.773  13.470  -6.105  1.00 40.10           H  
ATOM   1637 HG23 VAL A 131       8.318  13.426  -7.825  1.00 40.10           H  
ATOM   1638  N   PRO A 132       5.047  10.195  -5.132  1.00 39.02           N  
ATOM   1639  CA  PRO A 132       3.744   9.547  -5.072  1.00 39.02           C  
ATOM   1640  C   PRO A 132       2.635  10.606  -5.172  1.00 39.02           C  
ATOM   1641  O   PRO A 132       2.265  11.232  -4.174  1.00 39.02           O  
ATOM   1642  CB  PRO A 132       3.744   8.761  -3.753  1.00 39.02           C  
ATOM   1643  CG  PRO A 132       4.748   9.515  -2.879  1.00 39.02           C  
ATOM   1644  CD  PRO A 132       5.771  10.038  -3.884  1.00 39.02           C  
ATOM   1645  HA  PRO A 132       3.641   8.849  -5.903  1.00 39.02           H  
ATOM   1646  HB2 PRO A 132       2.757   8.713  -3.294  1.00 39.02           H  
ATOM   1647  HB3 PRO A 132       4.120   7.755  -3.940  1.00 39.02           H  
ATOM   1648  HG2 PRO A 132       5.210   8.863  -2.138  1.00 39.02           H  
ATOM   1649  HG3 PRO A 132       4.253  10.356  -2.394  1.00 39.02           H  
ATOM   1650  HD2 PRO A 132       6.182  10.986  -3.534  1.00 39.02           H  
ATOM   1651  HD3 PRO A 132       6.569   9.308  -4.020  1.00 39.02           H  
ATOM   1652  N   LYS A 133       2.060  10.803  -6.365  1.00 38.39           N  
ATOM   1653  CA  LYS A 133       0.782  11.504  -6.521  1.00 38.39           C  
ATOM   1654  C   LYS A 133      -0.276  10.679  -5.793  1.00 38.39           C  
ATOM   1655  O   LYS A 133      -0.819   9.714  -6.331  1.00 38.39           O  
ATOM   1656  CB  LYS A 133       0.421  11.729  -8.007  1.00 38.39           C  
ATOM   1657  CG  LYS A 133       0.725  13.156  -8.490  1.00 38.39           C  
ATOM   1658  CD  LYS A 133       0.105  13.397  -9.878  1.00 38.39           C  
ATOM   1659  CE  LYS A 133       0.591  14.715 -10.494  1.00 38.39           C  
ATOM   1660  NZ  LYS A 133       1.750  14.479 -11.402  1.00 38.39           N1+
ATOM   1661  H   LYS A 133       2.536  10.437  -7.177  1.00 38.39           H  
ATOM   1662  HA  LYS A 133       0.852  12.472  -6.024  1.00 38.39           H  
ATOM   1663  HB2 LYS A 133      -0.647  11.559  -8.142  1.00 38.39           H  
ATOM   1664  HB3 LYS A 133       0.948  11.008  -8.633  1.00 38.39           H  
ATOM   1665  HG2 LYS A 133       0.298  13.875  -7.791  1.00 38.39           H  
ATOM   1666  HG3 LYS A 133       1.805  13.295  -8.532  1.00 38.39           H  
ATOM   1667  HD2 LYS A 133       0.356  12.568 -10.539  1.00 38.39           H  
ATOM   1668  HD3 LYS A 133      -0.979  13.434  -9.776  1.00 38.39           H  
ATOM   1669  HE2 LYS A 133      -0.223  15.169 -11.059  1.00 38.39           H  
ATOM   1670  HE3 LYS A 133       0.881  15.394  -9.692  1.00 38.39           H  
ATOM   1671  HZ1 LYS A 133       2.190  15.328 -11.728  1.00 38.39           H  
ATOM   1672  HZ2 LYS A 133       2.497  13.952 -10.972  1.00 38.39           H  
ATOM   1673  HZ3 LYS A 133       1.526  13.900 -12.198  1.00 38.39           H  
ATOM   1674  N   MET A 134      -0.596  11.062  -4.554  1.00 37.45           N  
ATOM   1675  CA  MET A 134      -1.813  10.610  -3.881  1.00 37.45           C  
ATOM   1676  C   MET A 134      -3.007  11.125  -4.689  1.00 37.45           C  
ATOM   1677  O   MET A 134      -3.536  12.205  -4.429  1.00 37.45           O  
ATOM   1678  CB  MET A 134      -1.884  11.097  -2.423  1.00 37.45           C  
ATOM   1679  CG  MET A 134      -0.882  10.411  -1.494  1.00 37.45           C  
ATOM   1680  SD  MET A 134      -1.170  10.787   0.261  1.00 37.45           S  
ATOM   1681  CE  MET A 134       0.395  10.181   0.945  1.00 37.45           C  
ATOM   1682  H   MET A 134      -0.005  11.754  -4.116  1.00 37.45           H  
ATOM   1683  HA  MET A 134      -1.843   9.520  -3.885  1.00 37.45           H  
ATOM   1684  HB2 MET A 134      -2.884  10.886  -2.043  1.00 37.45           H  
ATOM   1685  HB3 MET A 134      -1.728  12.175  -2.384  1.00 37.45           H  
ATOM   1686  HG2 MET A 134      -0.941   9.331  -1.633  1.00 37.45           H  
ATOM   1687  HG3 MET A 134       0.122  10.736  -1.768  1.00 37.45           H  
ATOM   1688  HE1 MET A 134       0.415  10.344   2.022  1.00 37.45           H  
ATOM   1689  HE2 MET A 134       1.225  10.720   0.488  1.00 37.45           H  
ATOM   1690  HE3 MET A 134       0.501   9.116   0.736  1.00 37.45           H  
ATOM   1691  N   SER A 135      -3.423  10.366  -5.700  1.00 37.58           N  
ATOM   1692  CA  SER A 135      -4.616  10.665  -6.479  1.00 37.58           C  
ATOM   1693  C   SER A 135      -5.824  10.381  -5.595  1.00 37.58           C  
ATOM   1694  O   SER A 135      -6.361   9.275  -5.560  1.00 37.58           O  
ATOM   1695  CB  SER A 135      -4.629   9.881  -7.794  1.00 37.58           C  
ATOM   1696  OG  SER A 135      -3.588  10.359  -8.626  1.00 37.58           O  
ATOM   1697  H   SER A 135      -2.865   9.562  -5.950  1.00 37.58           H  
ATOM   1698  HA  SER A 135      -4.624  11.725  -6.736  1.00 37.58           H  
ATOM   1699  HB2 SER A 135      -4.499   8.816  -7.602  1.00 37.58           H  
ATOM   1700  HB3 SER A 135      -5.584  10.042  -8.294  1.00 37.58           H  
ATOM   1701  HG  SER A 135      -2.757   9.963  -8.354  1.00 37.58           H  
ATOM   1702  N   ARG A 136      -6.231  11.388  -4.813  1.00 41.97           N  
ATOM   1703  CA  ARG A 136      -7.548  11.414  -4.181  1.00 41.97           C  
ATOM   1704  C   ARG A 136      -8.562  11.255  -5.308  1.00 41.97           C  
ATOM   1705  O   ARG A 136      -8.713  12.152  -6.131  1.00 41.97           O  
ATOM   1706  CB  ARG A 136      -7.783  12.731  -3.413  1.00 41.97           C  
ATOM   1707  CG  ARG A 136      -7.061  12.802  -2.057  1.00 41.97           C  
ATOM   1708  CD  ARG A 136      -7.473  14.075  -1.297  1.00 41.97           C  
ATOM   1709  NE  ARG A 136      -6.806  14.173   0.020  1.00 41.97           N  
ATOM   1710  CZ  ARG A 136      -7.315  14.659   1.143  1.00 41.97           C  
ATOM   1711  NH1 ARG A 136      -8.507  15.180   1.214  1.00 41.97           N1+
ATOM   1712  NH2 ARG A 136      -6.629  14.627   2.246  1.00 41.97           N  
ATOM   1713  H   ARG A 136      -5.660  12.221  -4.807  1.00 41.97           H  
ATOM   1714  HA  ARG A 136      -7.650  10.565  -3.504  1.00 41.97           H  
ATOM   1715  HB2 ARG A 136      -8.853  12.825  -3.227  1.00 41.97           H  
ATOM   1716  HB3 ARG A 136      -7.478  13.575  -4.033  1.00 41.97           H  
ATOM   1717  HG2 ARG A 136      -7.329  11.929  -1.461  1.00 41.97           H  
ATOM   1718  HG3 ARG A 136      -5.984  12.805  -2.220  1.00 41.97           H  
ATOM   1719  HD2 ARG A 136      -8.556  14.063  -1.174  1.00 41.97           H  
ATOM   1720  HD3 ARG A 136      -7.204  14.945  -1.896  1.00 41.97           H  
ATOM   1721  HE  ARG A 136      -5.843  13.870   0.058  1.00 41.97           H  
ATOM   1722 HH11 ARG A 136      -8.852  15.543   2.092  1.00 41.97           H  
ATOM   1723 HH12 ARG A 136      -9.054  15.278   0.371  1.00 41.97           H  
ATOM   1724 HH21 ARG A 136      -6.985  15.086   3.073  1.00 41.97           H  
ATOM   1725 HH22 ARG A 136      -5.651  14.376   2.228  1.00 41.97           H  
ATOM   1726  N   LEU A 137      -9.251  10.117  -5.338  1.00 36.14           N  
ATOM   1727  CA  LEU A 137     -10.478   9.915  -6.103  1.00 36.14           C  
ATOM   1728  C   LEU A 137     -11.564  10.851  -5.545  1.00 36.14           C  
ATOM   1729  O   LEU A 137     -12.466  10.442  -4.824  1.00 36.14           O  
ATOM   1730  CB  LEU A 137     -10.858   8.417  -6.057  1.00 36.14           C  
ATOM   1731  CG  LEU A 137     -10.257   7.606  -7.223  1.00 36.14           C  
ATOM   1732  CD1 LEU A 137      -9.825   6.215  -6.763  1.00 36.14           C  
ATOM   1733  CD2 LEU A 137     -11.292   7.436  -8.341  1.00 36.14           C  
ATOM   1734  H   LEU A 137      -8.943   9.372  -4.729  1.00 36.14           H  
ATOM   1735  HA  LEU A 137     -10.308  10.206  -7.139  1.00 36.14           H  
ATOM   1736  HB2 LEU A 137     -11.942   8.311  -6.087  1.00 36.14           H  
ATOM   1737  HB3 LEU A 137     -10.535   7.999  -5.104  1.00 36.14           H  
ATOM   1738  HG  LEU A 137      -9.380   8.118  -7.620  1.00 36.14           H  
ATOM   1739 HD11 LEU A 137      -9.048   6.310  -6.004  1.00 36.14           H  
ATOM   1740 HD12 LEU A 137      -9.409   5.659  -7.603  1.00 36.14           H  
ATOM   1741 HD13 LEU A 137     -10.674   5.677  -6.339  1.00 36.14           H  
ATOM   1742 HD21 LEU A 137     -12.157   6.882  -7.976  1.00 36.14           H  
ATOM   1743 HD22 LEU A 137     -11.609   8.418  -8.692  1.00 36.14           H  
ATOM   1744 HD23 LEU A 137     -10.838   6.898  -9.173  1.00 36.14           H  
ATOM   1745  N   GLY A 138     -11.434  12.134  -5.862  1.00 33.38           N  
ATOM   1746  CA  GLY A 138     -12.508  13.106  -5.922  1.00 33.38           C  
ATOM   1747  C   GLY A 138     -12.685  13.439  -7.394  1.00 33.38           C  
ATOM   1748  O   GLY A 138     -11.918  14.221  -7.935  1.00 33.38           O  
ATOM   1749  H   GLY A 138     -10.583  12.398  -6.337  1.00 33.38           H  
ATOM   1750  HA2 GLY A 138     -12.224  14.011  -5.385  1.00 33.38           H  
ATOM   1751  HA3 GLY A 138     -13.431  12.705  -5.503  1.00 33.38           H  
ATOM   1752  N   LEU A 139     -13.678  12.809  -8.023  1.00 34.17           N  
ATOM   1753  CA  LEU A 139     -14.048  12.946  -9.436  1.00 34.17           C  
ATOM   1754  C   LEU A 139     -13.012  12.434 -10.451  1.00 34.17           C  
ATOM   1755  O   LEU A 139     -11.833  12.766 -10.453  1.00 34.17           O  
ATOM   1756  CB  LEU A 139     -14.530  14.373  -9.743  1.00 34.17           C  
ATOM   1757  CG  LEU A 139     -15.799  14.755  -8.951  1.00 34.17           C  
ATOM   1758  CD1 LEU A 139     -15.519  15.822  -7.892  1.00 34.17           C  
ATOM   1759  CD2 LEU A 139     -16.875  15.274  -9.901  1.00 34.17           C  
ATOM   1760  H   LEU A 139     -14.234  12.181  -7.461  1.00 34.17           H  
ATOM   1761  HA  LEU A 139     -14.922  12.308  -9.568  1.00 34.17           H  
ATOM   1762  HB2 LEU A 139     -14.743  14.424 -10.811  1.00 34.17           H  
ATOM   1763  HB3 LEU A 139     -13.732  15.091  -9.552  1.00 34.17           H  
ATOM   1764  HG  LEU A 139     -16.205  13.876  -8.450  1.00 34.17           H  
ATOM   1765 HD11 LEU A 139     -14.760  15.465  -7.196  1.00 34.17           H  
ATOM   1766 HD12 LEU A 139     -16.431  16.044  -7.339  1.00 34.17           H  
ATOM   1767 HD13 LEU A 139     -15.159  16.734  -8.368  1.00 34.17           H  
ATOM   1768 HD21 LEU A 139     -17.133  14.507 -10.632  1.00 34.17           H  
ATOM   1769 HD22 LEU A 139     -17.771  15.530  -9.336  1.00 34.17           H  
ATOM   1770 HD23 LEU A 139     -16.519  16.164 -10.420  1.00 34.17           H  
ATOM   1771  N   GLY A 140     -13.487  11.573 -11.348  1.00 30.63           N  
ATOM   1772  CA  GLY A 140     -12.660  10.912 -12.340  1.00 30.63           C  
ATOM   1773  C   GLY A 140     -11.891  11.877 -13.240  1.00 30.63           C  
ATOM   1774  O   GLY A 140     -12.475  12.660 -13.979  1.00 30.63           O  
ATOM   1775  H   GLY A 140     -14.479  11.383 -11.347  1.00 30.63           H  
ATOM   1776  HA2 GLY A 140     -11.951  10.264 -11.825  1.00 30.63           H  
ATOM   1777  HA3 GLY A 140     -13.291  10.291 -12.976  1.00 30.63           H  
ATOM   1778  N   ARG A 141     -10.578  11.687 -13.304  1.00 34.57           N  
ATOM   1779  CA  ARG A 141      -9.879  11.609 -14.583  1.00 34.57           C  
ATOM   1780  C   ARG A 141      -9.022  10.358 -14.521  1.00 34.57           C  
ATOM   1781  O   ARG A 141      -8.043  10.302 -13.789  1.00 34.57           O  
ATOM   1782  CB  ARG A 141      -9.077  12.887 -14.888  1.00 34.57           C  
ATOM   1783  CG  ARG A 141     -10.008  14.058 -15.244  1.00 34.57           C  
ATOM   1784  CD  ARG A 141      -9.240  15.263 -15.793  1.00 34.57           C  
ATOM   1785  NE  ARG A 141     -10.142  16.418 -15.977  1.00 34.57           N  
ATOM   1786  CZ  ARG A 141      -9.946  17.463 -16.763  1.00 34.57           C  
ATOM   1787  NH1 ARG A 141      -8.891  17.572 -17.523  1.00 34.57           N1+
ATOM   1788  NH2 ARG A 141     -10.816  18.432 -16.798  1.00 34.57           N  
ATOM   1789  H   ARG A 141     -10.126  11.257 -12.510  1.00 34.57           H  
ATOM   1790  HA  ARG A 141     -10.601  11.479 -15.390  1.00 34.57           H  
ATOM   1791  HB2 ARG A 141      -8.453  13.152 -14.035  1.00 34.57           H  
ATOM   1792  HB3 ARG A 141      -8.427  12.689 -15.741  1.00 34.57           H  
ATOM   1793  HG2 ARG A 141     -10.541  14.367 -14.344  1.00 34.57           H  
ATOM   1794  HG3 ARG A 141     -10.733  13.737 -15.992  1.00 34.57           H  
ATOM   1795  HD2 ARG A 141      -8.453  15.531 -15.087  1.00 34.57           H  
ATOM   1796  HD3 ARG A 141      -8.783  14.979 -16.741  1.00 34.57           H  
ATOM   1797  HE  ARG A 141     -10.981  16.422 -15.415  1.00 34.57           H  
ATOM   1798 HH11 ARG A 141      -8.181  16.855 -17.485  1.00 34.57           H  
ATOM   1799 HH12 ARG A 141      -8.750  18.388 -18.102  1.00 34.57           H  
ATOM   1800 HH21 ARG A 141     -10.657  19.235 -17.389  1.00 34.57           H  
ATOM   1801 HH22 ARG A 141     -11.639  18.404 -16.212  1.00 34.57           H  
ATOM   1802  N   ARG A 142      -9.443   9.324 -15.258  1.00 41.57           N  
ATOM   1803  CA  ARG A 142      -8.536   8.242 -15.661  1.00 41.57           C  
ATOM   1804  C   ARG A 142      -7.255   8.893 -16.203  1.00 41.57           C  
ATOM   1805  O   ARG A 142      -7.390   9.950 -16.827  1.00 41.57           O  
ATOM   1806  CB  ARG A 142      -9.177   7.402 -16.781  1.00 41.57           C  
ATOM   1807  CG  ARG A 142     -10.342   6.517 -16.316  1.00 41.57           C  
ATOM   1808  CD  ARG A 142     -10.840   5.669 -17.496  1.00 41.57           C  
ATOM   1809  NE  ARG A 142     -11.874   4.696 -17.088  1.00 41.57           N  
ATOM   1810  CZ  ARG A 142     -12.226   3.607 -17.753  1.00 41.57           C  
ATOM   1811  NH1 ARG A 142     -11.679   3.281 -18.892  1.00 41.57           N1+
ATOM   1812  NH2 ARG A 142     -13.147   2.813 -17.283  1.00 41.57           N  
ATOM   1813  H   ARG A 142     -10.270   9.478 -15.817  1.00 41.57           H  
ATOM   1814  HA  ARG A 142      -8.279   7.628 -14.798  1.00 41.57           H  
ATOM   1815  HB2 ARG A 142      -9.519   8.065 -17.577  1.00 41.57           H  
ATOM   1816  HB3 ARG A 142      -8.406   6.754 -17.198  1.00 41.57           H  
ATOM   1817  HG2 ARG A 142      -9.992   5.860 -15.520  1.00 41.57           H  
ATOM   1818  HG3 ARG A 142     -11.155   7.137 -15.940  1.00 41.57           H  
ATOM   1819  HD2 ARG A 142      -9.985   5.136 -17.911  1.00 41.57           H  
ATOM   1820  HD3 ARG A 142     -11.244   6.330 -18.262  1.00 41.57           H  
ATOM   1821  HE  ARG A 142     -12.349   4.875 -16.214  1.00 41.57           H  
ATOM   1822 HH11 ARG A 142     -10.954   3.870 -19.274  1.00 41.57           H  
ATOM   1823 HH12 ARG A 142     -11.958   2.442 -19.380  1.00 41.57           H  
ATOM   1824 HH21 ARG A 142     -13.412   1.987 -17.801  1.00 41.57           H  
ATOM   1825 HH22 ARG A 142     -13.620   3.031 -16.418  1.00 41.57           H  
ATOM   1826  N   PRO A 143      -6.066   8.288 -16.046  1.00 36.56           N  
ATOM   1827  CA  PRO A 143      -4.928   8.679 -16.857  1.00 36.56           C  
ATOM   1828  C   PRO A 143      -5.351   8.441 -18.307  1.00 36.56           C  
ATOM   1829  O   PRO A 143      -5.492   7.313 -18.786  1.00 36.56           O  
ATOM   1830  CB  PRO A 143      -3.746   7.834 -16.379  1.00 36.56           C  
ATOM   1831  CG  PRO A 143      -4.405   6.588 -15.790  1.00 36.56           C  
ATOM   1832  CD  PRO A 143      -5.773   7.071 -15.304  1.00 36.56           C  
ATOM   1833  HA  PRO A 143      -4.692   9.733 -16.708  1.00 36.56           H  
ATOM   1834  HB2 PRO A 143      -3.060   7.586 -17.189  1.00 36.56           H  
ATOM   1835  HB3 PRO A 143      -3.217   8.367 -15.589  1.00 36.56           H  
ATOM   1836  HG2 PRO A 143      -3.814   6.169 -14.975  1.00 36.56           H  
ATOM   1837  HG3 PRO A 143      -4.541   5.844 -16.576  1.00 36.56           H  
ATOM   1838  HD2 PRO A 143      -6.521   6.298 -15.482  1.00 36.56           H  
ATOM   1839  HD3 PRO A 143      -5.718   7.304 -14.241  1.00 36.56           H  
ATOM   1840  N   GLY A 144      -5.746   9.535 -18.951  1.00 35.89           N  
ATOM   1841  CA  GLY A 144      -6.110   9.567 -20.344  1.00 35.89           C  
ATOM   1842  C   GLY A 144      -4.840   9.242 -21.088  1.00 35.89           C  
ATOM   1843  O   GLY A 144      -3.962  10.087 -21.197  1.00 35.89           O  
ATOM   1844  H   GLY A 144      -5.699  10.413 -18.455  1.00 35.89           H  
ATOM   1845  HA2 GLY A 144      -6.889   8.837 -20.561  1.00 35.89           H  
ATOM   1846  HA3 GLY A 144      -6.441  10.566 -20.628  1.00 35.89           H  
ATOM   1847  N   ARG A 145      -4.757   7.984 -21.522  1.00 41.08           N  
ATOM   1848  CA  ARG A 145      -4.059   7.518 -22.714  1.00 41.08           C  
ATOM   1849  C   ARG A 145      -3.535   8.698 -23.526  1.00 41.08           C  
ATOM   1850  O   ARG A 145      -4.350   9.470 -24.036  1.00 41.08           O  
ATOM   1851  CB  ARG A 145      -5.101   6.714 -23.508  1.00 41.08           C  
ATOM   1852  CG  ARG A 145      -4.513   5.860 -24.632  1.00 41.08           C  
ATOM   1853  CD  ARG A 145      -5.662   5.096 -25.305  1.00 41.08           C  
ATOM   1854  NE  ARG A 145      -5.168   3.923 -26.049  1.00 41.08           N  
ATOM   1855  CZ  ARG A 145      -5.571   3.488 -27.230  1.00 41.08           C  
ATOM   1856  NH1 ARG A 145      -6.459   4.123 -27.944  1.00 41.08           N1+
ATOM   1857  NH2 ARG A 145      -5.078   2.390 -27.725  1.00 41.08           N  
ATOM   1858  H   ARG A 145      -5.376   7.333 -21.061  1.00 41.08           H  
ATOM   1859  HA  ARG A 145      -3.225   6.882 -22.418  1.00 41.08           H  
ATOM   1860  HB2 ARG A 145      -5.853   7.388 -23.919  1.00 41.08           H  
ATOM   1861  HB3 ARG A 145      -5.604   6.040 -22.815  1.00 41.08           H  
ATOM   1862  HG2 ARG A 145      -3.801   5.157 -24.200  1.00 41.08           H  
ATOM   1863  HG3 ARG A 145      -4.004   6.486 -25.364  1.00 41.08           H  
ATOM   1864  HD2 ARG A 145      -6.352   4.737 -24.541  1.00 41.08           H  
ATOM   1865  HD3 ARG A 145      -6.198   5.788 -25.954  1.00 41.08           H  
ATOM   1866  HE  ARG A 145      -4.432   3.392 -25.606  1.00 41.08           H  
ATOM   1867 HH11 ARG A 145      -6.805   5.009 -27.606  1.00 41.08           H  
ATOM   1868 HH12 ARG A 145      -6.709   3.777 -28.860  1.00 41.08           H  
ATOM   1869 HH21 ARG A 145      -5.351   2.068 -28.642  1.00 41.08           H  
ATOM   1870 HH22 ARG A 145      -4.354   1.887 -27.231  1.00 41.08           H  
ATOM   1871  N   ALA A 146      -2.211   8.788 -23.622  1.00 35.90           N  
ATOM   1872  CA  ALA A 146      -1.489   9.640 -24.549  1.00 35.90           C  
ATOM   1873  C   ALA A 146      -2.330   9.909 -25.808  1.00 35.90           C  
ATOM   1874  O   ALA A 146      -2.560   9.021 -26.631  1.00 35.90           O  
ATOM   1875  CB  ALA A 146      -0.179   8.919 -24.895  1.00 35.90           C  
ATOM   1876  H   ALA A 146      -1.650   8.168 -23.056  1.00 35.90           H  
ATOM   1877  HA  ALA A 146      -1.252  10.586 -24.062  1.00 35.90           H  
ATOM   1878  HB1 ALA A 146       0.401   9.526 -25.590  1.00 35.90           H  
ATOM   1879  HB2 ALA A 146      -0.381   7.952 -25.356  1.00 35.90           H  
ATOM   1880  HB3 ALA A 146       0.416   8.770 -23.994  1.00 35.90           H  
ATOM   1881  N   ARG A 147      -2.850  11.128 -25.922  1.00 39.54           N  
ATOM   1882  CA  ARG A 147      -3.234  11.694 -27.206  1.00 39.54           C  
ATOM   1883  C   ARG A 147      -2.284  12.848 -27.441  1.00 39.54           C  
ATOM   1884  O   ARG A 147      -2.556  13.977 -27.059  1.00 39.54           O  
ATOM   1885  CB  ARG A 147      -4.722  12.081 -27.283  1.00 39.54           C  
ATOM   1886  CG  ARG A 147      -5.612  10.875 -27.632  1.00 39.54           C  
ATOM   1887  CD  ARG A 147      -6.992  11.356 -28.103  1.00 39.54           C  
ATOM   1888  NE  ARG A 147      -7.886  10.233 -28.463  1.00 39.54           N  
ATOM   1889  CZ  ARG A 147      -8.925  10.291 -29.283  1.00 39.54           C  
ATOM   1890  NH1 ARG A 147      -9.262  11.389 -29.900  1.00 39.54           N1+
ATOM   1891  NH2 ARG A 147      -9.660   9.236 -29.506  1.00 39.54           N  
ATOM   1892  H   ARG A 147      -2.736  11.765 -25.147  1.00 39.54           H  
ATOM   1893  HA  ARG A 147      -3.039  10.984 -28.009  1.00 39.54           H  
ATOM   1894  HB2 ARG A 147      -4.828  12.820 -28.077  1.00 39.54           H  
ATOM   1895  HB3 ARG A 147      -5.045  12.537 -26.347  1.00 39.54           H  
ATOM   1896  HG2 ARG A 147      -5.151  10.305 -28.439  1.00 39.54           H  
ATOM   1897  HG3 ARG A 147      -5.713  10.236 -26.755  1.00 39.54           H  
ATOM   1898  HD2 ARG A 147      -6.842  12.003 -28.968  1.00 39.54           H  
ATOM   1899  HD3 ARG A 147      -7.449  11.944 -27.307  1.00 39.54           H  
ATOM   1900  HE  ARG A 147      -7.666   9.341 -28.044  1.00 39.54           H  
ATOM   1901 HH11 ARG A 147      -8.692  12.212 -29.769  1.00 39.54           H  
ATOM   1902 HH12 ARG A 147     -10.033  11.419 -30.552  1.00 39.54           H  
ATOM   1903 HH21 ARG A 147     -10.432   9.303 -30.154  1.00 39.54           H  
ATOM   1904 HH22 ARG A 147      -9.434   8.351 -29.075  1.00 39.54           H  
ATOM   1905  N   HIS A 148      -1.165  12.510 -28.076  1.00 35.70           N  
ATOM   1906  CA  HIS A 148      -0.644  13.366 -29.129  1.00 35.70           C  
ATOM   1907  C   HIS A 148      -1.823  13.770 -30.029  1.00 35.70           C  
ATOM   1908  O   HIS A 148      -2.592  12.921 -30.485  1.00 35.70           O  
ATOM   1909  CB  HIS A 148       0.411  12.599 -29.944  1.00 35.70           C  
ATOM   1910  CG  HIS A 148       1.826  12.914 -29.543  1.00 35.70           C  
ATOM   1911  CD2 HIS A 148       2.618  12.220 -28.668  1.00 35.70           C  
ATOM   1912  ND1 HIS A 148       2.583  13.951 -30.042  1.00 35.70           N  
ATOM   1913  CE1 HIS A 148       3.801  13.883 -29.482  1.00 35.70           C  
ATOM   1914  NE2 HIS A 148       3.865  12.844 -28.637  1.00 35.70           N  
ATOM   1915  H   HIS A 148      -0.993  11.522 -28.202  1.00 35.70           H  
ATOM   1916  HA  HIS A 148      -0.197  14.259 -28.695  1.00 35.70           H  
ATOM   1917  HB2 HIS A 148       0.312  12.877 -30.994  1.00 35.70           H  
ATOM   1918  HB3 HIS A 148       0.242  11.524 -29.882  1.00 35.70           H  
ATOM   1919  HD1 HIS A 148       2.300  14.634 -30.730  1.00 35.70           H  
ATOM   1920  HD2 HIS A 148       2.339  11.337 -28.112  1.00 35.70           H  
ATOM   1921  HE1 HIS A 148       4.619  14.560 -29.680  1.00 35.70           H  
ATOM   1922  N   GLY A 149      -1.993  15.068 -30.201  1.00 44.05           N  
ATOM   1923  CA  GLY A 149      -3.078  15.711 -30.928  1.00 44.05           C  
ATOM   1924  C   GLY A 149      -3.170  17.119 -30.353  1.00 44.05           C  
ATOM   1925  O   GLY A 149      -3.573  17.267 -29.207  1.00 44.05           O  
ATOM   1926  H   GLY A 149      -1.359  15.692 -29.722  1.00 44.05           H  
ATOM   1927  HA2 GLY A 149      -4.020  15.192 -30.754  1.00 44.05           H  
ATOM   1928  HA3 GLY A 149      -2.857  15.733 -31.995  1.00 44.05           H  
ATOM   1929  N   GLN A 150      -2.738  18.165 -31.039  1.00 35.69           N  
ATOM   1930  CA  GLN A 150      -2.726  18.402 -32.477  1.00 35.69           C  
ATOM   1931  C   GLN A 150      -1.657  19.452 -32.785  1.00 35.69           C  
ATOM   1932  O   GLN A 150      -1.411  20.285 -31.882  1.00 35.69           O  
ATOM   1933  CB  GLN A 150      -4.133  18.920 -32.814  1.00 35.69           C  
ATOM   1934  CG  GLN A 150      -4.538  18.759 -34.278  1.00 35.69           C  
ATOM   1935  CD  GLN A 150      -5.965  19.265 -34.479  1.00 35.69           C  
ATOM   1936  NE2 GLN A 150      -6.974  18.543 -34.034  1.00 35.69           N  
ATOM   1937  OE1 GLN A 150      -6.224  20.326 -35.013  1.00 35.69           O  
ATOM   1938  OXT GLN A 150      -1.106  19.346 -33.895  1.00 35.69           O1-
ATOM   1939  H   GLN A 150      -2.551  19.005 -30.511  1.00 35.69           H  
ATOM   1940  HA  GLN A 150      -2.481  17.508 -33.051  1.00 35.69           H  
ATOM   1941  HB2 GLN A 150      -4.197  19.974 -32.541  1.00 35.69           H  
ATOM   1942  HB3 GLN A 150      -4.866  18.380 -32.215  1.00 35.69           H  
ATOM   1943  HG2 GLN A 150      -3.857  19.331 -34.909  1.00 35.69           H  
ATOM   1944  HG3 GLN A 150      -4.482  17.708 -34.559  1.00 35.69           H  
ATOM   1945 HE21 GLN A 150      -7.883  18.959 -34.181  1.00 35.69           H  
ATOM   1946 HE22 GLN A 150      -6.801  17.672 -33.555  1.00 35.69           H  
END
