# Supplementary material for: The structural landscape and diversity of Pyricularia oryzae MAX effectors revisited
Source: PLoS Pathog. 2024 May 6;20(5):e1012176. doi: 10.1371/journal.ppat.1012176 (PMC11132498; doi:10.1371/journal.ppat.1012176)
Supplement: S1 File — (ZIP) [file ppat.1012176.s018.zip › Supplementary_Data/MAX05.pdb]

ATOM      1  N   GLU A  23      13.646   4.699  -9.918  1.00 85.41           N  
ATOM      2  CA  GLU A  23      12.458   5.497 -10.297  1.00 85.41           C  
ATOM      3  C   GLU A  23      11.788   6.045  -9.037  1.00 85.41           C  
ATOM      4  O   GLU A  23      12.103   5.552  -7.963  1.00 85.41           O  
ATOM      5  CB  GLU A  23      11.556   4.577 -11.108  1.00 85.41           C  
ATOM      6  CG  GLU A  23      10.384   5.284 -11.785  1.00 85.41           C  
ATOM      7  CD  GLU A  23       9.666   4.354 -12.769  1.00 85.41           C  
ATOM      8  OE1 GLU A  23       8.559   4.740 -13.188  1.00 85.41           O  
ATOM      9  OE2 GLU A  23      10.261   3.310 -13.115  1.00 85.41           O1-
ATOM     10  H   GLU A  23      14.289   5.243  -9.360  1.00 85.41           H  
ATOM     11  HA  GLU A  23      12.753   6.334 -10.929  1.00 85.41           H  
ATOM     12  HB2 GLU A  23      11.181   3.781 -10.465  1.00 85.41           H  
ATOM     13  HB3 GLU A  23      12.193   4.137 -11.876  1.00 85.41           H  
ATOM     14  HG2 GLU A  23       9.683   5.622 -11.022  1.00 85.41           H  
ATOM     15  HG3 GLU A  23      10.763   6.156 -12.319  1.00 85.41           H  
ATOM     16  H2  GLU A  23      13.331   3.921  -9.356  1.00 85.41           H  
ATOM     17  H3  GLU A  23      14.091   4.317 -10.740  1.00 85.41           H  
ATOM     18  N   LEU A  24      10.948   7.083  -9.112  1.00 92.45           N  
ATOM     19  CA  LEU A  24      10.155   7.557  -7.966  1.00 92.45           C  
ATOM     20  C   LEU A  24       8.719   7.043  -8.106  1.00 92.45           C  
ATOM     21  O   LEU A  24       8.038   7.393  -9.062  1.00 92.45           O  
ATOM     22  CB  LEU A  24      10.197   9.099  -7.880  1.00 92.45           C  
ATOM     23  CG  LEU A  24      11.342   9.636  -7.003  1.00 92.45           C  
ATOM     24  CD1 LEU A  24      11.651  11.092  -7.354  1.00 92.45           C  
ATOM     25  CD2 LEU A  24      10.982   9.584  -5.515  1.00 92.45           C  
ATOM     26  H   LEU A  24      10.636   7.389 -10.022  1.00 92.45           H  
ATOM     27  HA  LEU A  24      10.550   7.147  -7.037  1.00 92.45           H  
ATOM     28  HB2 LEU A  24       9.254   9.465  -7.473  1.00 92.45           H  
ATOM     29  HB3 LEU A  24      10.284   9.501  -8.889  1.00 92.45           H  
ATOM     30  HG  LEU A  24      12.240   9.042  -7.175  1.00 92.45           H  
ATOM     31 HD11 LEU A  24      10.763  11.708  -7.219  1.00 92.45           H  
ATOM     32 HD12 LEU A  24      12.455  11.464  -6.720  1.00 92.45           H  
ATOM     33 HD13 LEU A  24      11.972  11.155  -8.394  1.00 92.45           H  
ATOM     34 HD21 LEU A  24      11.853   9.860  -4.921  1.00 92.45           H  
ATOM     35 HD22 LEU A  24      10.171  10.283  -5.306  1.00 92.45           H  
ATOM     36 HD23 LEU A  24      10.676   8.575  -5.239  1.00 92.45           H  
ATOM     37  N   CYS A  25       8.253   6.264  -7.133  1.00 94.18           N  
ATOM     38  CA  CYS A  25       6.905   5.708  -7.095  1.00 94.18           C  
ATOM     39  C   CYS A  25       6.011   6.570  -6.192  1.00 94.18           C  
ATOM     40  O   CYS A  25       6.349   6.825  -5.031  1.00 94.18           O  
ATOM     41  CB  CYS A  25       6.977   4.266  -6.578  1.00 94.18           C  
ATOM     42  SG  CYS A  25       8.257   3.209  -7.315  1.00 94.18           S  
ATOM     43  H   CYS A  25       8.869   5.995  -6.379  1.00 94.18           H  
ATOM     44  HA  CYS A  25       6.493   5.685  -8.104  1.00 94.18           H  
ATOM     45  HB2 CYS A  25       6.007   3.786  -6.710  1.00 94.18           H  
ATOM     46  HB3 CYS A  25       7.184   4.308  -5.509  1.00 94.18           H  
ATOM     47  N   THR A  26       4.852   7.000  -6.695  1.00 95.81           N  
ATOM     48  CA  THR A  26       3.858   7.721  -5.883  1.00 95.81           C  
ATOM     49  C   THR A  26       2.894   6.722  -5.254  1.00 95.81           C  
ATOM     50  O   THR A  26       2.101   6.106  -5.957  1.00 95.81           O  
ATOM     51  CB  THR A  26       3.088   8.759  -6.709  1.00 95.81           C  
ATOM     52  CG2 THR A  26       2.109   9.552  -5.839  1.00 95.81           C  
ATOM     53  OG1 THR A  26       3.974   9.706  -7.254  1.00 95.81           O  
ATOM     54  H   THR A  26       4.616   6.751  -7.645  1.00 95.81           H  
ATOM     55  HA  THR A  26       4.367   8.264  -5.087  1.00 95.81           H  
ATOM     56  HB  THR A  26       2.547   8.270  -7.519  1.00 95.81           H  
ATOM     57  HG1 THR A  26       4.390   9.323  -8.029  1.00 95.81           H  
ATOM     58 HG21 THR A  26       2.645   9.965  -4.984  1.00 95.81           H  
ATOM     59 HG22 THR A  26       1.300   8.909  -5.495  1.00 95.81           H  
ATOM     60 HG23 THR A  26       1.695  10.371  -6.428  1.00 95.81           H  
ATOM     61  N   ILE A  27       2.928   6.561  -3.933  1.00 95.93           N  
ATOM     62  CA  ILE A  27       2.105   5.588  -3.206  1.00 95.93           C  
ATOM     63  C   ILE A  27       0.992   6.303  -2.442  1.00 95.93           C  
ATOM     64  O   ILE A  27       1.260   7.126  -1.564  1.00 95.93           O  
ATOM     65  CB  ILE A  27       2.981   4.718  -2.280  1.00 95.93           C  
ATOM     66  CG1 ILE A  27       4.177   4.058  -3.006  1.00 95.93           C  
ATOM     67  CG2 ILE A  27       2.118   3.647  -1.591  1.00 95.93           C  
ATOM     68  CD1 ILE A  27       3.841   3.288  -4.292  1.00 95.93           C  
ATOM     69  H   ILE A  27       3.618   7.083  -3.412  1.00 95.93           H  
ATOM     70  HA  ILE A  27       1.632   4.917  -3.922  1.00 95.93           H  
ATOM     71  HB  ILE A  27       3.396   5.357  -1.500  1.00 95.93           H  
ATOM     72 HG12 ILE A  27       4.662   3.370  -2.313  1.00 95.93           H  
ATOM     73 HG13 ILE A  27       4.911   4.825  -3.254  1.00 95.93           H  
ATOM     74 HG21 ILE A  27       1.389   4.116  -0.930  1.00 95.93           H  
ATOM     75 HG22 ILE A  27       1.587   3.051  -2.334  1.00 95.93           H  
ATOM     76 HG23 ILE A  27       2.748   2.990  -0.991  1.00 95.93           H  
ATOM     77 HD11 ILE A  27       4.721   2.737  -4.624  1.00 95.93           H  
ATOM     78 HD12 ILE A  27       3.551   3.980  -5.083  1.00 95.93           H  
ATOM     79 HD13 ILE A  27       3.028   2.581  -4.121  1.00 95.93           H  
ATOM     80  N   ASP A  28      -0.260   5.967  -2.745  1.00 96.07           N  
ATOM     81  CA  ASP A  28      -1.425   6.408  -1.981  1.00 96.07           C  
ATOM     82  C   ASP A  28      -1.576   5.567  -0.711  1.00 96.07           C  
ATOM     83  O   ASP A  28      -1.532   4.340  -0.766  1.00 96.07           O  
ATOM     84  CB  ASP A  28      -2.704   6.313  -2.834  1.00 96.07           C  
ATOM     85  CG  ASP A  28      -2.920   7.486  -3.792  1.00 96.07           C  
ATOM     86  OD1 ASP A  28      -2.256   8.539  -3.653  1.00 96.07           O  
ATOM     87  OD2 ASP A  28      -3.868   7.430  -4.601  1.00 96.07           O1-
ATOM     88  H   ASP A  28      -0.391   5.223  -3.415  1.00 96.07           H  
ATOM     89  HA  ASP A  28      -1.284   7.446  -1.680  1.00 96.07           H  
ATOM     90  HB2 ASP A  28      -2.691   5.384  -3.404  1.00 96.07           H  
ATOM     91  HB3 ASP A  28      -3.564   6.282  -2.165  1.00 96.07           H  
ATOM     92  N   ILE A  29      -1.821   6.230   0.422  1.00 95.77           N  
ATOM     93  CA  ILE A  29      -2.192   5.597   1.692  1.00 95.77           C  
ATOM     94  C   ILE A  29      -3.693   5.796   1.893  1.00 95.77           C  
ATOM     95  O   ILE A  29      -4.184   6.933   1.910  1.00 95.77           O  
ATOM     96  CB  ILE A  29      -1.388   6.157   2.886  1.00 95.77           C  
ATOM     97  CG1 ILE A  29       0.127   6.225   2.586  1.00 95.77           C  
ATOM     98  CG2 ILE A  29      -1.691   5.300   4.133  1.00 95.77           C  
ATOM     99  CD1 ILE A  29       0.974   6.766   3.745  1.00 95.77           C  
ATOM    100  H   ILE A  29      -1.854   7.238   0.379  1.00 95.77           H  
ATOM    101  HA  ILE A  29      -1.993   4.527   1.628  1.00 95.77           H  
ATOM    102  HB  ILE A  29      -1.730   7.174   3.081  1.00 95.77           H  
ATOM    103 HG12 ILE A  29       0.493   5.234   2.315  1.00 95.77           H  
ATOM    104 HG13 ILE A  29       0.292   6.888   1.737  1.00 95.77           H  
ATOM    105 HG21 ILE A  29      -2.763   5.265   4.328  1.00 95.77           H  
ATOM    106 HG22 ILE A  29      -1.211   5.717   5.018  1.00 95.77           H  
ATOM    107 HG23 ILE A  29      -1.330   4.283   3.981  1.00 95.77           H  
ATOM    108 HD11 ILE A  29       1.975   7.002   3.384  1.00 95.77           H  
ATOM    109 HD12 ILE A  29       1.053   6.013   4.529  1.00 95.77           H  
ATOM    110 HD13 ILE A  29       0.524   7.667   4.161  1.00 95.77           H  
ATOM    111  N   LEU A  30      -4.427   4.697   2.046  1.00 96.10           N  
ATOM    112  CA  LEU A  30      -5.882   4.677   2.112  1.00 96.10           C  
ATOM    113  C   LEU A  30      -6.377   4.233   3.484  1.00 96.10           C  
ATOM    114  O   LEU A  30      -5.827   3.315   4.082  1.00 96.10           O  
ATOM    115  CB  LEU A  30      -6.482   3.775   1.018  1.00 96.10           C  
ATOM    116  CG  LEU A  30      -6.003   4.103  -0.406  1.00 96.10           C  
ATOM    117  CD1 LEU A  30      -4.860   3.193  -0.839  1.00 96.10           C  
ATOM    118  CD2 LEU A  30      -7.134   3.925  -1.419  1.00 96.10           C  
ATOM    119  H   LEU A  30      -3.955   3.804   2.060  1.00 96.10           H  
ATOM    120  HA  LEU A  30      -6.242   5.691   1.942  1.00 96.10           H  
ATOM    121  HB2 LEU A  30      -6.256   2.734   1.248  1.00 96.10           H  
ATOM    122  HB3 LEU A  30      -7.565   3.889   1.066  1.00 96.10           H  
ATOM    123  HG  LEU A  30      -5.677   5.141  -0.457  1.00 96.10           H  
ATOM    124 HD11 LEU A  30      -4.004   3.313  -0.175  1.00 96.10           H  
ATOM    125 HD12 LEU A  30      -5.168   2.147  -0.833  1.00 96.10           H  
ATOM    126 HD13 LEU A  30      -4.542   3.486  -1.840  1.00 96.10           H  
ATOM    127 HD21 LEU A  30      -7.515   2.904  -1.377  1.00 96.10           H  
ATOM    128 HD22 LEU A  30      -7.936   4.628  -1.194  1.00 96.10           H  
ATOM    129 HD23 LEU A  30      -6.764   4.135  -2.423  1.00 96.10           H  
ATOM    130  N   PHE A  31      -7.477   4.834   3.930  1.00 96.05           N  
ATOM    131  CA  PHE A  31      -8.285   4.359   5.047  1.00 96.05           C  
ATOM    132  C   PHE A  31      -9.681   4.014   4.535  1.00 96.05           C  
ATOM    133  O   PHE A  31     -10.371   4.859   3.962  1.00 96.05           O  
ATOM    134  CB  PHE A  31      -8.344   5.416   6.149  1.00 96.05           C  
ATOM    135  CG  PHE A  31      -9.139   4.979   7.363  1.00 96.05           C  
ATOM    136  CD1 PHE A  31     -10.361   5.598   7.683  1.00 96.05           C  
ATOM    137  CD2 PHE A  31      -8.651   3.946   8.180  1.00 96.05           C  
ATOM    138  CE1 PHE A  31     -11.069   5.209   8.835  1.00 96.05           C  
ATOM    139  CE2 PHE A  31      -9.339   3.577   9.348  1.00 96.05           C  
ATOM    140  CZ  PHE A  31     -10.550   4.208   9.676  1.00 96.05           C  
ATOM    141  H   PHE A  31      -7.868   5.573   3.364  1.00 96.05           H  
ATOM    142  HA  PHE A  31      -7.831   3.461   5.467  1.00 96.05           H  
ATOM    143  HB2 PHE A  31      -8.775   6.331   5.744  1.00 96.05           H  
ATOM    144  HB3 PHE A  31      -7.327   5.640   6.472  1.00 96.05           H  
ATOM    145  HD1 PHE A  31     -10.746   6.386   7.053  1.00 96.05           H  
ATOM    146  HD2 PHE A  31      -7.742   3.434   7.901  1.00 96.05           H  
ATOM    147  HE1 PHE A  31     -11.994   5.704   9.090  1.00 96.05           H  
ATOM    148  HE2 PHE A  31      -8.943   2.800   9.985  1.00 96.05           H  
ATOM    149  HZ  PHE A  31     -11.079   3.930  10.576  1.00 96.05           H  
ATOM    150  N   ARG A  32     -10.091   2.758   4.711  1.00 96.07           N  
ATOM    151  CA  ARG A  32     -11.350   2.184   4.215  1.00 96.07           C  
ATOM    152  C   ARG A  32     -11.571   2.490   2.728  1.00 96.07           C  
ATOM    153  O   ARG A  32     -12.628   2.969   2.328  1.00 96.07           O  
ATOM    154  CB  ARG A  32     -12.512   2.621   5.121  1.00 96.07           C  
ATOM    155  CG  ARG A  32     -12.348   2.123   6.564  1.00 96.07           C  
ATOM    156  CD  ARG A  32     -13.564   2.544   7.391  1.00 96.07           C  
ATOM    157  NE  ARG A  32     -13.554   1.924   8.728  1.00 96.07           N  
ATOM    158  CZ  ARG A  32     -14.541   1.944   9.606  1.00 96.07           C  
ATOM    159  NH1 ARG A  32     -15.642   2.613   9.394  1.00 96.07           N1+
ATOM    160  NH2 ARG A  32     -14.435   1.282  10.723  1.00 96.07           N  
ATOM    161  H   ARG A  32      -9.445   2.137   5.178  1.00 96.07           H  
ATOM    162  HA  ARG A  32     -11.270   1.098   4.275  1.00 96.07           H  
ATOM    163  HB2 ARG A  32     -13.438   2.211   4.718  1.00 96.07           H  
ATOM    164  HB3 ARG A  32     -12.590   3.709   5.117  1.00 96.07           H  
ATOM    165  HG2 ARG A  32     -12.271   1.036   6.556  1.00 96.07           H  
ATOM    166  HG3 ARG A  32     -11.447   2.542   7.012  1.00 96.07           H  
ATOM    167  HD2 ARG A  32     -14.466   2.236   6.862  1.00 96.07           H  
ATOM    168  HD3 ARG A  32     -13.564   3.630   7.488  1.00 96.07           H  
ATOM    169  HE  ARG A  32     -12.721   1.417   8.992  1.00 96.07           H  
ATOM    170 HH11 ARG A  32     -15.754   3.098   8.515  1.00 96.07           H  
ATOM    171 HH12 ARG A  32     -16.389   2.597  10.073  1.00 96.07           H  
ATOM    172 HH21 ARG A  32     -15.195   1.268  11.388  1.00 96.07           H  
ATOM    173 HH22 ARG A  32     -13.620   0.712  10.901  1.00 96.07           H  
ATOM    174  N   GLY A  33     -10.524   2.284   1.925  1.00 95.25           N  
ATOM    175  CA  GLY A  33     -10.536   2.516   0.476  1.00 95.25           C  
ATOM    176  C   GLY A  33     -10.508   3.987   0.039  1.00 95.25           C  
ATOM    177  O   GLY A  33     -10.492   4.256  -1.159  1.00 95.25           O  
ATOM    178  H   GLY A  33      -9.692   1.888   2.337  1.00 95.25           H  
ATOM    179  HA2 GLY A  33      -9.670   2.022   0.036  1.00 95.25           H  
ATOM    180  HA3 GLY A  33     -11.432   2.063   0.052  1.00 95.25           H  
ATOM    181  N   ARG A  34     -10.471   4.955   0.966  1.00 95.65           N  
ATOM    182  CA  ARG A  34     -10.361   6.388   0.647  1.00 95.65           C  
ATOM    183  C   ARG A  34      -8.947   6.889   0.883  1.00 95.65           C  
ATOM    184  O   ARG A  34      -8.385   6.660   1.950  1.00 95.65           O  
ATOM    185  CB  ARG A  34     -11.362   7.204   1.473  1.00 95.65           C  
ATOM    186  CG  ARG A  34     -12.811   6.866   1.107  1.00 95.65           C  
ATOM    187  CD  ARG A  34     -13.764   7.810   1.843  1.00 95.65           C  
ATOM    188  NE  ARG A  34     -15.164   7.551   1.468  1.00 95.65           N  
ATOM    189  CZ  ARG A  34     -16.219   8.245   1.860  1.00 95.65           C  
ATOM    190  NH1 ARG A  34     -16.113   9.265   2.668  1.00 95.65           N1+
ATOM    191  NH2 ARG A  34     -17.410   7.923   1.441  1.00 95.65           N  
ATOM    192  H   ARG A  34     -10.496   4.692   1.941  1.00 95.65           H  
ATOM    193  HA  ARG A  34     -10.590   6.539  -0.408  1.00 95.65           H  
ATOM    194  HB2 ARG A  34     -11.188   8.262   1.279  1.00 95.65           H  
ATOM    195  HB3 ARG A  34     -11.199   7.019   2.535  1.00 95.65           H  
ATOM    196  HG2 ARG A  34     -13.034   5.836   1.386  1.00 95.65           H  
ATOM    197  HG3 ARG A  34     -12.948   6.983   0.032  1.00 95.65           H  
ATOM    198  HD2 ARG A  34     -13.504   8.837   1.590  1.00 95.65           H  
ATOM    199  HD3 ARG A  34     -13.639   7.665   2.916  1.00 95.65           H  
ATOM    200  HE  ARG A  34     -15.331   6.767   0.853  1.00 95.65           H  
ATOM    201 HH11 ARG A  34     -16.929   9.796   2.936  1.00 95.65           H  
ATOM    202 HH12 ARG A  34     -15.194   9.541   2.984  1.00 95.65           H  
ATOM    203 HH21 ARG A  34     -18.215   8.465   1.722  1.00 95.65           H  
ATOM    204 HH22 ARG A  34     -17.533   7.154   0.799  1.00 95.65           H  
ATOM    205  N   ARG A  35      -8.384   7.610  -0.089  1.00 94.92           N  
ATOM    206  CA  ARG A  35      -7.049   8.211   0.032  1.00 94.92           C  
ATOM    207  C   ARG A  35      -7.022   9.234   1.170  1.00 94.92           C  
ATOM    208  O   ARG A  35      -7.795  10.187   1.158  1.00 94.92           O  
ATOM    209  CB  ARG A  35      -6.637   8.847  -1.303  1.00 94.92           C  
ATOM    210  CG  ARG A  35      -5.194   9.375  -1.250  1.00 94.92           C  
ATOM    211  CD  ARG A  35      -4.783  10.032  -2.568  1.00 94.92           C  
ATOM    212  NE  ARG A  35      -5.444  11.334  -2.796  1.00 94.92           N  
ATOM    213  CZ  ARG A  35      -5.393  12.021  -3.926  1.00 94.92           C  
ATOM    214  NH1 ARG A  35      -4.784  11.559  -4.982  1.00 94.92           N1+
ATOM    215  NH2 ARG A  35      -5.962  13.191  -4.015  1.00 94.92           N  
ATOM    216  H   ARG A  35      -8.913   7.769  -0.935  1.00 94.92           H  
ATOM    217  HA  ARG A  35      -6.333   7.424   0.272  1.00 94.92           H  
ATOM    218  HB2 ARG A  35      -7.319   9.663  -1.542  1.00 94.92           H  
ATOM    219  HB3 ARG A  35      -6.704   8.096  -2.091  1.00 94.92           H  
ATOM    220  HG2 ARG A  35      -4.521   8.539  -1.057  1.00 94.92           H  
ATOM    221  HG3 ARG A  35      -5.078  10.102  -0.447  1.00 94.92           H  
ATOM    222  HD2 ARG A  35      -3.706  10.193  -2.531  1.00 94.92           H  
ATOM    223  HD3 ARG A  35      -5.004   9.347  -3.387  1.00 94.92           H  
ATOM    224  HE  ARG A  35      -5.957  11.735  -2.025  1.00 94.92           H  
ATOM    225 HH11 ARG A  35      -4.793  12.054  -5.862  1.00 94.92           H  
ATOM    226 HH12 ARG A  35      -4.365  10.641  -4.934  1.00 94.92           H  
ATOM    227 HH21 ARG A  35      -6.453  13.589  -3.227  1.00 94.92           H  
ATOM    228 HH22 ARG A  35      -5.930  13.694  -4.891  1.00 94.92           H  
ATOM    229  N   VAL A  36      -6.091   9.054   2.101  1.00 94.91           N  
ATOM    230  CA  VAL A  36      -5.821   9.986   3.207  1.00 94.91           C  
ATOM    231  C   VAL A  36      -4.625  10.875   2.873  1.00 94.91           C  
ATOM    232  O   VAL A  36      -4.668  12.085   3.062  1.00 94.91           O  
ATOM    233  CB  VAL A  36      -5.573   9.206   4.514  1.00 94.91           C  
ATOM    234  CG1 VAL A  36      -5.231  10.126   5.693  1.00 94.91           C  
ATOM    235  CG2 VAL A  36      -6.810   8.391   4.906  1.00 94.91           C  
ATOM    236  H   VAL A  36      -5.520   8.224   2.035  1.00 94.91           H  
ATOM    237  HA  VAL A  36      -6.679  10.641   3.358  1.00 94.91           H  
ATOM    238  HB  VAL A  36      -4.740   8.519   4.366  1.00 94.91           H  
ATOM    239 HG11 VAL A  36      -6.032  10.849   5.846  1.00 94.91           H  
ATOM    240 HG12 VAL A  36      -5.105   9.532   6.599  1.00 94.91           H  
ATOM    241 HG13 VAL A  36      -4.298  10.658   5.506  1.00 94.91           H  
ATOM    242 HG21 VAL A  36      -7.672   9.048   5.021  1.00 94.91           H  
ATOM    243 HG22 VAL A  36      -6.625   7.873   5.847  1.00 94.91           H  
ATOM    244 HG23 VAL A  36      -7.029   7.644   4.143  1.00 94.91           H  
ATOM    245  N   THR A  37      -3.547  10.281   2.364  1.00 95.41           N  
ATOM    246  CA  THR A  37      -2.312  10.983   1.989  1.00 95.41           C  
ATOM    247  C   THR A  37      -1.546  10.164   0.947  1.00 95.41           C  
ATOM    248  O   THR A  37      -2.013   9.104   0.531  1.00 95.41           O  
ATOM    249  CB  THR A  37      -1.473  11.281   3.250  1.00 95.41           C  
ATOM    250  CG2 THR A  37      -0.822  10.048   3.871  1.00 95.41           C  
ATOM    251  OG1 THR A  37      -0.447  12.214   2.977  1.00 95.41           O  
ATOM    252  H   THR A  37      -3.584   9.289   2.178  1.00 95.41           H  
ATOM    253  HA  THR A  37      -2.577  11.935   1.529  1.00 95.41           H  
ATOM    254  HB  THR A  37      -2.125  11.728   4.001  1.00 95.41           H  
ATOM    255  HG1 THR A  37      -0.856  13.082   2.951  1.00 95.41           H  
ATOM    256 HG21 THR A  37      -0.302  10.331   4.786  1.00 95.41           H  
ATOM    257 HG22 THR A  37      -0.104   9.614   3.176  1.00 95.41           H  
ATOM    258 HG23 THR A  37      -1.585   9.311   4.121  1.00 95.41           H  
ATOM    259  N   PHE A  38      -0.385  10.648   0.512  1.00 95.39           N  
ATOM    260  CA  PHE A  38       0.516   9.917  -0.376  1.00 95.39           C  
ATOM    261  C   PHE A  38       1.981  10.175  -0.025  1.00 95.39           C  
ATOM    262  O   PHE A  38       2.297  11.135   0.686  1.00 95.39           O  
ATOM    263  CB  PHE A  38       0.219  10.279  -1.833  1.00 95.39           C  
ATOM    264  CG  PHE A  38       0.623  11.685  -2.243  1.00 95.39           C  
ATOM    265  CD1 PHE A  38      -0.249  12.771  -2.030  1.00 95.39           C  
ATOM    266  CD2 PHE A  38       1.873  11.906  -2.851  1.00 95.39           C  
ATOM    267  CE1 PHE A  38       0.122  14.065  -2.437  1.00 95.39           C  
ATOM    268  CE2 PHE A  38       2.246  13.199  -3.252  1.00 95.39           C  
ATOM    269  CZ  PHE A  38       1.370  14.279  -3.048  1.00 95.39           C  
ATOM    270  H   PHE A  38      -0.017  11.485   0.942  1.00 95.39           H  
ATOM    271  HA  PHE A  38       0.334   8.850  -0.245  1.00 95.39           H  
ATOM    272  HB2 PHE A  38      -0.850  10.142  -1.996  1.00 95.39           H  
ATOM    273  HB3 PHE A  38       0.730   9.569  -2.484  1.00 95.39           H  
ATOM    274  HD1 PHE A  38      -1.199  12.615  -1.539  1.00 95.39           H  
ATOM    275  HD2 PHE A  38       2.558  11.087  -3.013  1.00 95.39           H  
ATOM    276  HE1 PHE A  38      -0.537  14.903  -2.265  1.00 95.39           H  
ATOM    277  HE2 PHE A  38       3.207  13.356  -3.719  1.00 95.39           H  
ATOM    278  HZ  PHE A  38       1.665  15.273  -3.353  1.00 95.39           H  
ATOM    279  N   ARG A  39       2.874   9.319  -0.519  1.00 95.58           N  
ATOM    280  CA  ARG A  39       4.328   9.460  -0.390  1.00 95.58           C  
ATOM    281  C   ARG A  39       5.009   9.150  -1.711  1.00 95.58           C  
ATOM    282  O   ARG A  39       4.578   8.249  -2.420  1.00 95.58           O  
ATOM    283  CB  ARG A  39       4.863   8.519   0.702  1.00 95.58           C  
ATOM    284  CG  ARG A  39       4.395   8.864   2.122  1.00 95.58           C  
ATOM    285  CD  ARG A  39       4.889  10.236   2.597  1.00 95.58           C  
ATOM    286  NE  ARG A  39       4.391  10.524   3.951  1.00 95.58           N  
ATOM    287  CZ  ARG A  39       3.310  11.205   4.283  1.00 95.58           C  
ATOM    288  NH1 ARG A  39       2.519  11.751   3.401  1.00 95.58           N1+
ATOM    289  NH2 ARG A  39       3.000  11.311   5.543  1.00 95.58           N  
ATOM    290  H   ARG A  39       2.532   8.544  -1.070  1.00 95.58           H  
ATOM    291  HA  ARG A  39       4.577  10.494  -0.148  1.00 95.58           H  
ATOM    292  HB2 ARG A  39       4.553   7.500   0.474  1.00 95.58           H  
ATOM    293  HB3 ARG A  39       5.953   8.542   0.678  1.00 95.58           H  
ATOM    294  HG2 ARG A  39       3.306   8.832   2.166  1.00 95.58           H  
ATOM    295  HG3 ARG A  39       4.781   8.104   2.802  1.00 95.58           H  
ATOM    296  HD2 ARG A  39       5.979  10.229   2.610  1.00 95.58           H  
ATOM    297  HD3 ARG A  39       4.570  11.016   1.906  1.00 95.58           H  
ATOM    298  HE  ARG A  39       4.888  10.093   4.717  1.00 95.58           H  
ATOM    299 HH11 ARG A  39       2.707  11.603   2.420  1.00 95.58           H  
ATOM    300 HH12 ARG A  39       1.617  12.128   3.652  1.00 95.58           H  
ATOM    301 HH21 ARG A  39       2.202  11.854   5.842  1.00 95.58           H  
ATOM    302 HH22 ARG A  39       3.537  10.795   6.225  1.00 95.58           H  
ATOM    303  N   ASN A  40       6.088   9.871  -1.991  1.00 96.00           N  
ATOM    304  CA  ASN A  40       6.984   9.550  -3.091  1.00 96.00           C  
ATOM    305  C   ASN A  40       8.147   8.749  -2.512  1.00 96.00           C  
ATOM    306  O   ASN A  40       8.850   9.238  -1.624  1.00 96.00           O  
ATOM    307  CB  ASN A  40       7.425  10.838  -3.800  1.00 96.00           C  
ATOM    308  CG  ASN A  40       6.277  11.577  -4.462  1.00 96.00           C  
ATOM    309  ND2 ASN A  40       6.489  12.808  -4.858  1.00 96.00           N  
ATOM    310  OD1 ASN A  40       5.171  11.091  -4.605  1.00 96.00           O  
ATOM    311  H   ASN A  40       6.409  10.553  -1.318  1.00 96.00           H  
ATOM    312  HA  ASN A  40       6.466   8.930  -3.824  1.00 96.00           H  
ATOM    313  HB2 ASN A  40       7.921  11.500  -3.090  1.00 96.00           H  
ATOM    314  HB3 ASN A  40       8.132  10.577  -4.587  1.00 96.00           H  
ATOM    315 HD21 ASN A  40       7.421  13.198  -4.834  1.00 96.00           H  
ATOM    316 HD22 ASN A  40       5.749  13.212  -5.413  1.00 96.00           H  
ATOM    317  N   ILE A  41       8.305   7.514  -2.973  1.00 95.95           N  
ATOM    318  CA  ILE A  41       9.288   6.559  -2.460  1.00 95.95           C  
ATOM    319  C   ILE A  41      10.074   6.033  -3.660  1.00 95.95           C  
ATOM    320  O   ILE A  41       9.450   5.657  -4.653  1.00 95.95           O  
ATOM    321  CB  ILE A  41       8.605   5.414  -1.678  1.00 95.95           C  
ATOM    322  CG1 ILE A  41       7.674   5.975  -0.574  1.00 95.95           C  
ATOM    323  CG2 ILE A  41       9.672   4.482  -1.068  1.00 95.95           C  
ATOM    324  CD1 ILE A  41       6.880   4.906   0.179  1.00 95.95           C  
ATOM    325  H   ILE A  41       7.691   7.187  -3.705  1.00 95.95           H  
ATOM    326  HA  ILE A  41       9.959   7.070  -1.770  1.00 95.95           H  
ATOM    327  HB  ILE A  41       7.998   4.840  -2.377  1.00 95.95           H  
ATOM    328 HG12 ILE A  41       6.935   6.638  -1.024  1.00 95.95           H  
ATOM    329 HG13 ILE A  41       8.261   6.554   0.138  1.00 95.95           H  
ATOM    330 HG21 ILE A  41      10.307   5.027  -0.369  1.00 95.95           H  
ATOM    331 HG22 ILE A  41       9.207   3.641  -0.555  1.00 95.95           H  
ATOM    332 HG23 ILE A  41      10.293   4.049  -1.853  1.00 95.95           H  
ATOM    333 HD11 ILE A  41       6.174   5.394   0.851  1.00 95.95           H  
ATOM    334 HD12 ILE A  41       6.329   4.292  -0.533  1.00 95.95           H  
ATOM    335 HD13 ILE A  41       7.545   4.278   0.770  1.00 95.95           H  
ATOM    336  N   PRO A  42      11.416   6.027  -3.626  1.00 96.62           N  
ATOM    337  CA  PRO A  42      12.186   5.418  -4.698  1.00 96.62           C  
ATOM    338  C   PRO A  42      11.843   3.930  -4.865  1.00 96.62           C  
ATOM    339  O   PRO A  42      11.611   3.229  -3.880  1.00 96.62           O  
ATOM    340  CB  PRO A  42      13.658   5.650  -4.346  1.00 96.62           C  
ATOM    341  CG  PRO A  42      13.621   6.840  -3.387  1.00 96.62           C  
ATOM    342  CD  PRO A  42      12.297   6.649  -2.651  1.00 96.62           C  
ATOM    343  HA  PRO A  42      11.955   5.953  -5.619  1.00 96.62           H  
ATOM    344  HB2 PRO A  42      14.059   4.780  -3.826  1.00 96.62           H  
ATOM    345  HB3 PRO A  42      14.254   5.864  -5.233  1.00 96.62           H  
ATOM    346  HG2 PRO A  42      13.592   7.769  -3.956  1.00 96.62           H  
ATOM    347  HG3 PRO A  42      14.469   6.832  -2.702  1.00 96.62           H  
ATOM    348  HD2 PRO A  42      12.435   5.975  -1.806  1.00 96.62           H  
ATOM    349  HD3 PRO A  42      11.921   7.616  -2.318  1.00 96.62           H  
ATOM    350  N   SER A  43      11.829   3.448  -6.105  1.00 96.41           N  
ATOM    351  CA  SER A  43      11.718   2.021  -6.422  1.00 96.41           C  
ATOM    352  C   SER A  43      12.836   1.231  -5.728  1.00 96.41           C  
ATOM    353  O   SER A  43      13.961   1.730  -5.609  1.00 96.41           O  
ATOM    354  CB  SER A  43      11.759   1.819  -7.943  1.00 96.41           C  
ATOM    355  OG  SER A  43      12.999   2.273  -8.477  1.00 96.41           O  
ATOM    356  H   SER A  43      12.003   4.084  -6.870  1.00 96.41           H  
ATOM    357  HA  SER A  43      10.759   1.651  -6.056  1.00 96.41           H  
ATOM    358  HB2 SER A  43      11.622   0.763  -8.176  1.00 96.41           H  
ATOM    359  HB3 SER A  43      10.942   2.378  -8.401  1.00 96.41           H  
ATOM    360  HG  SER A  43      13.636   1.600  -8.224  1.00 96.41           H  
ATOM    361  N   GLY A  44      12.530   0.029  -5.240  1.00 97.10           N  
ATOM    362  CA  GLY A  44      13.487  -0.810  -4.505  1.00 97.10           C  
ATOM    363  C   GLY A  44      13.894  -0.255  -3.131  1.00 97.10           C  
ATOM    364  O   GLY A  44      14.938  -0.620  -2.594  1.00 97.10           O  
ATOM    365  H   GLY A  44      11.605  -0.344  -5.399  1.00 97.10           H  
ATOM    366  HA2 GLY A  44      14.386  -0.940  -5.107  1.00 97.10           H  
ATOM    367  HA3 GLY A  44      13.041  -1.793  -4.354  1.00 97.10           H  
ATOM    368  N   SER A  45      13.114   0.671  -2.563  1.00 97.65           N  
ATOM    369  CA  SER A  45      13.406   1.332  -1.284  1.00 97.65           C  
ATOM    370  C   SER A  45      12.223   1.265  -0.319  1.00 97.65           C  
ATOM    371  O   SER A  45      11.100   0.920  -0.680  1.00 97.65           O  
ATOM    372  CB  SER A  45      13.815   2.792  -1.510  1.00 97.65           C  
ATOM    373  OG  SER A  45      14.920   2.878  -2.383  1.00 97.65           O  
ATOM    374  H   SER A  45      12.235   0.877  -3.016  1.00 97.65           H  
ATOM    375  HA  SER A  45      14.244   0.830  -0.801  1.00 97.65           H  
ATOM    376  HB2 SER A  45      14.091   3.246  -0.558  1.00 97.65           H  
ATOM    377  HB3 SER A  45      12.975   3.353  -1.919  1.00 97.65           H  
ATOM    378  HG  SER A  45      14.743   2.308  -3.136  1.00 97.65           H  
ATOM    379  N   PHE A  46      12.460   1.643   0.937  1.00 96.74           N  
ATOM    380  CA  PHE A  46      11.407   1.802   1.934  1.00 96.74           C  
ATOM    381  C   PHE A  46      11.441   3.192   2.566  1.00 96.74           C  
ATOM    382  O   PHE A  46      12.464   3.877   2.580  1.00 96.74           O  
ATOM    383  CB  PHE A  46      11.484   0.681   2.982  1.00 96.74           C  
ATOM    384  CG  PHE A  46      12.676   0.783   3.914  1.00 96.74           C  
ATOM    385  CD1 PHE A  46      13.909   0.216   3.545  1.00 96.74           C  
ATOM    386  CD2 PHE A  46      12.560   1.467   5.140  1.00 96.74           C  
ATOM    387  CE1 PHE A  46      15.023   0.338   4.393  1.00 96.74           C  
ATOM    388  CE2 PHE A  46      13.674   1.588   5.990  1.00 96.74           C  
ATOM    389  CZ  PHE A  46      14.907   1.025   5.614  1.00 96.74           C  
ATOM    390  H   PHE A  46      13.393   1.935   1.194  1.00 96.74           H  
ATOM    391  HA  PHE A  46      10.442   1.720   1.434  1.00 96.74           H  
ATOM    392  HB2 PHE A  46      10.571   0.697   3.578  1.00 96.74           H  
ATOM    393  HB3 PHE A  46      11.510  -0.281   2.470  1.00 96.74           H  
ATOM    394  HD1 PHE A  46      14.003  -0.313   2.608  1.00 96.74           H  
ATOM    395  HD2 PHE A  46      11.616   1.906   5.426  1.00 96.74           H  
ATOM    396  HE1 PHE A  46      15.969  -0.096   4.104  1.00 96.74           H  
ATOM    397  HE2 PHE A  46      13.587   2.113   6.929  1.00 96.74           H  
ATOM    398  HZ  PHE A  46      15.766   1.118   6.262  1.00 96.74           H  
ATOM    399  N   GLN A  47      10.307   3.602   3.126  1.00 97.46           N  
ATOM    400  CA  GLN A  47      10.165   4.843   3.869  1.00 97.46           C  
ATOM    401  C   GLN A  47       9.324   4.614   5.125  1.00 97.46           C  
ATOM    402  O   GLN A  47       8.215   4.080   5.070  1.00 97.46           O  
ATOM    403  CB  GLN A  47       9.563   5.916   2.952  1.00 97.46           C  
ATOM    404  CG  GLN A  47       9.501   7.289   3.634  1.00 97.46           C  
ATOM    405  CD  GLN A  47       8.963   8.350   2.686  1.00 97.46           C  
ATOM    406  NE2 GLN A  47       9.798   9.206   2.142  1.00 97.46           N  
ATOM    407  OE1 GLN A  47       7.775   8.426   2.419  1.00 97.46           O  
ATOM    408  H   GLN A  47       9.495   3.010   3.026  1.00 97.46           H  
ATOM    409  HA  GLN A  47      11.155   5.181   4.178  1.00 97.46           H  
ATOM    410  HB2 GLN A  47       8.559   5.615   2.655  1.00 97.46           H  
ATOM    411  HB3 GLN A  47      10.178   6.000   2.056  1.00 97.46           H  
ATOM    412  HG2 GLN A  47      10.497   7.573   3.973  1.00 97.46           H  
ATOM    413  HG3 GLN A  47       8.838   7.244   4.498  1.00 97.46           H  
ATOM    414 HE21 GLN A  47       9.425   9.774   1.395  1.00 97.46           H  
ATOM    415 HE22 GLN A  47      10.793   9.113   2.288  1.00 97.46           H  
ATOM    416  N   GLN A  48       9.837   5.071   6.266  1.00 97.10           N  
ATOM    417  CA  GLN A  48       9.050   5.196   7.486  1.00 97.10           C  
ATOM    418  C   GLN A  48       8.321   6.542   7.488  1.00 97.10           C  
ATOM    419  O   GLN A  48       8.913   7.585   7.215  1.00 97.10           O  
ATOM    420  CB  GLN A  48       9.956   5.025   8.710  1.00 97.10           C  
ATOM    421  CG  GLN A  48       9.139   4.968  10.009  1.00 97.10           C  
ATOM    422  CD  GLN A  48      10.041   4.817  11.224  1.00 97.10           C  
ATOM    423  NE2 GLN A  48      10.042   5.761  12.139  1.00 97.10           N  
ATOM    424  OE1 GLN A  48      10.754   3.848  11.392  1.00 97.10           O  
ATOM    425  H   GLN A  48      10.752   5.499   6.247  1.00 97.10           H  
ATOM    426  HA  GLN A  48       8.307   4.399   7.511  1.00 97.10           H  
ATOM    427  HB2 GLN A  48      10.517   4.096   8.611  1.00 97.10           H  
ATOM    428  HB3 GLN A  48      10.662   5.854   8.759  1.00 97.10           H  
ATOM    429  HG2 GLN A  48       8.548   5.878  10.119  1.00 97.10           H  
ATOM    430  HG3 GLN A  48       8.456   4.119   9.976  1.00 97.10           H  
ATOM    431 HE21 GLN A  48      10.775   5.670  12.827  1.00 97.10           H  
ATOM    432 HE22 GLN A  48       9.563   6.634  11.967  1.00 97.10           H  
ATOM    433  N   THR A  49       7.038   6.536   7.832  1.00 94.80           N  
ATOM    434  CA  THR A  49       6.233   7.751   7.961  1.00 94.80           C  
ATOM    435  C   THR A  49       5.221   7.625   9.096  1.00 94.80           C  
ATOM    436  O   THR A  49       5.054   6.562   9.697  1.00 94.80           O  
ATOM    437  CB  THR A  49       5.589   8.106   6.606  1.00 94.80           C  
ATOM    438  CG2 THR A  49       4.393   7.232   6.227  1.00 94.80           C  
ATOM    439  OG1 THR A  49       5.199   9.469   6.597  1.00 94.80           O  
ATOM    440  H   THR A  49       6.597   5.655   8.054  1.00 94.80           H  
ATOM    441  HA  THR A  49       6.898   8.571   8.233  1.00 94.80           H  
ATOM    442  HB  THR A  49       6.346   7.986   5.831  1.00 94.80           H  
ATOM    443  HG1 THR A  49       6.009   9.966   6.730  1.00 94.80           H  
ATOM    444 HG21 THR A  49       4.062   7.486   5.220  1.00 94.80           H  
ATOM    445 HG22 THR A  49       3.569   7.389   6.923  1.00 94.80           H  
ATOM    446 HG23 THR A  49       4.685   6.182   6.241  1.00 94.80           H  
ATOM    447  N   GLU A  50       4.551   8.728   9.404  1.00 95.12           N  
ATOM    448  CA  GLU A  50       3.462   8.771  10.367  1.00 95.12           C  
ATOM    449  C   GLU A  50       2.171   9.193   9.662  1.00 95.12           C  
ATOM    450  O   GLU A  50       2.158  10.126   8.852  1.00 95.12           O  
ATOM    451  CB  GLU A  50       3.837   9.685  11.536  1.00 95.12           C  
ATOM    452  CG  GLU A  50       2.909   9.452  12.730  1.00 95.12           C  
ATOM    453  CD  GLU A  50       3.326  10.325  13.911  1.00 95.12           C  
ATOM    454  OE1 GLU A  50       2.507  11.196  14.276  1.00 95.12           O  
ATOM    455  OE2 GLU A  50       4.444  10.092  14.422  1.00 95.12           O1-
ATOM    456  H   GLU A  50       4.686   9.553   8.838  1.00 95.12           H  
ATOM    457  HA  GLU A  50       3.307   7.772  10.775  1.00 95.12           H  
ATOM    458  HB2 GLU A  50       4.859   9.459  11.841  1.00 95.12           H  
ATOM    459  HB3 GLU A  50       3.787  10.728  11.222  1.00 95.12           H  
ATOM    460  HG2 GLU A  50       1.881   9.672  12.440  1.00 95.12           H  
ATOM    461  HG3 GLU A  50       2.959   8.403  13.024  1.00 95.12           H  
ATOM    462  N   VAL A  51       1.088   8.474   9.950  1.00 93.80           N  
ATOM    463  CA  VAL A  51      -0.247   8.711   9.401  1.00 93.80           C  
ATOM    464  C   VAL A  51      -1.228   8.755  10.564  1.00 93.80           C  
ATOM    465  O   VAL A  51      -1.441   7.749  11.235  1.00 93.80           O  
ATOM    466  CB  VAL A  51      -0.640   7.625   8.379  1.00 93.80           C  
ATOM    467  CG1 VAL A  51      -1.974   7.976   7.709  1.00 93.80           C  
ATOM    468  CG2 VAL A  51       0.413   7.479   7.274  1.00 93.80           C  
ATOM    469  H   VAL A  51       1.189   7.709  10.601  1.00 93.80           H  
ATOM    470  HA  VAL A  51      -0.262   9.675   8.892  1.00 93.80           H  
ATOM    471  HB  VAL A  51      -0.739   6.663   8.881  1.00 93.80           H  
ATOM    472 HG11 VAL A  51      -2.772   7.984   8.451  1.00 93.80           H  
ATOM    473 HG12 VAL A  51      -2.214   7.215   6.965  1.00 93.80           H  
ATOM    474 HG13 VAL A  51      -1.911   8.948   7.220  1.00 93.80           H  
ATOM    475 HG21 VAL A  51       1.346   7.109   7.701  1.00 93.80           H  
ATOM    476 HG22 VAL A  51       0.074   6.747   6.542  1.00 93.80           H  
ATOM    477 HG23 VAL A  51       0.591   8.438   6.788  1.00 93.80           H  
ATOM    478  N   GLN A  52      -1.810   9.931  10.822  1.00 90.34           N  
ATOM    479  CA  GLN A  52      -2.765  10.149  11.921  1.00 90.34           C  
ATOM    480  C   GLN A  52      -2.243   9.660  13.290  1.00 90.34           C  
ATOM    481  O   GLN A  52      -2.948   8.963  14.019  1.00 90.34           O  
ATOM    482  CB  GLN A  52      -4.137   9.543  11.568  1.00 90.34           C  
ATOM    483  CG  GLN A  52      -4.777  10.143  10.309  1.00 90.34           C  
ATOM    484  CD  GLN A  52      -6.178   9.588  10.067  1.00 90.34           C  
ATOM    485  NE2 GLN A  52      -7.065  10.354   9.472  1.00 90.34           N  
ATOM    486  OE1 GLN A  52      -6.510   8.460  10.390  1.00 90.34           O  
ATOM    487  H   GLN A  52      -1.542  10.725  10.259  1.00 90.34           H  
ATOM    488  HA  GLN A  52      -2.901  11.226  12.028  1.00 90.34           H  
ATOM    489  HB2 GLN A  52      -4.817   9.721  12.400  1.00 90.34           H  
ATOM    490  HB3 GLN A  52      -4.035   8.465  11.441  1.00 90.34           H  
ATOM    491  HG2 GLN A  52      -4.841  11.225  10.429  1.00 90.34           H  
ATOM    492  HG3 GLN A  52      -4.165   9.926   9.434  1.00 90.34           H  
ATOM    493 HE21 GLN A  52      -7.982   9.947   9.355  1.00 90.34           H  
ATOM    494 HE22 GLN A  52      -6.847  11.308   9.220  1.00 90.34           H  
ATOM    495  N   GLY A  53      -0.986   9.973  13.623  1.00 92.10           N  
ATOM    496  CA  GLY A  53      -0.362   9.558  14.886  1.00 92.10           C  
ATOM    497  C   GLY A  53       0.105   8.099  14.928  1.00 92.10           C  
ATOM    498  O   GLY A  53       0.632   7.654  15.945  1.00 92.10           O  
ATOM    499  H   GLY A  53      -0.432  10.555  13.011  1.00 92.10           H  
ATOM    500  HA2 GLY A  53      -1.073   9.701  15.700  1.00 92.10           H  
ATOM    501  HA3 GLY A  53       0.498  10.196  15.090  1.00 92.10           H  
ATOM    502  N   LYS A  54      -0.085   7.323  13.851  1.00 91.10           N  
ATOM    503  CA  LYS A  54       0.358   5.926  13.759  1.00 91.10           C  
ATOM    504  C   LYS A  54       1.584   5.808  12.867  1.00 91.10           C  
ATOM    505  O   LYS A  54       1.594   6.298  11.738  1.00 91.10           O  
ATOM    506  CB  LYS A  54      -0.773   5.024  13.255  1.00 91.10           C  
ATOM    507  CG  LYS A  54      -1.967   5.017  14.215  1.00 91.10           C  
ATOM    508  CD  LYS A  54      -3.029   4.025  13.736  1.00 91.10           C  
ATOM    509  CE  LYS A  54      -4.196   4.040  14.725  1.00 91.10           C  
ATOM    510  NZ  LYS A  54      -5.216   3.021  14.381  1.00 91.10           N1+
ATOM    511  H   LYS A  54      -0.558   7.722  13.052  1.00 91.10           H  
ATOM    512  HA  LYS A  54       0.641   5.579  14.753  1.00 91.10           H  
ATOM    513  HB2 LYS A  54      -0.388   4.008  13.160  1.00 91.10           H  
ATOM    514  HB3 LYS A  54      -1.099   5.361  12.272  1.00 91.10           H  
ATOM    515  HG2 LYS A  54      -1.627   4.730  15.210  1.00 91.10           H  
ATOM    516  HG3 LYS A  54      -2.406   6.013  14.264  1.00 91.10           H  
ATOM    517  HD2 LYS A  54      -3.373   4.316  12.744  1.00 91.10           H  
ATOM    518  HD3 LYS A  54      -2.590   3.028  13.689  1.00 91.10           H  
ATOM    519  HE2 LYS A  54      -4.635   5.038  14.726  1.00 91.10           H  
ATOM    520  HE3 LYS A  54      -3.803   3.852  15.724  1.00 91.10           H  
ATOM    521  HZ1 LYS A  54      -5.599   3.209  13.466  1.00 91.10           H  
ATOM    522  HZ2 LYS A  54      -4.802   2.099  14.384  1.00 91.10           H  
ATOM    523  HZ3 LYS A  54      -5.963   3.032  15.060  1.00 91.10           H  
ATOM    524  N   ARG A  55       2.606   5.110  13.359  1.00 93.29           N  
ATOM    525  CA  ARG A  55       3.816   4.809  12.590  1.00 93.29           C  
ATOM    526  C   ARG A  55       3.518   3.738  11.541  1.00 93.29           C  
ATOM    527  O   ARG A  55       2.933   2.707  11.855  1.00 93.29           O  
ATOM    528  CB  ARG A  55       4.936   4.397  13.552  1.00 93.29           C  
ATOM    529  CG  ARG A  55       6.311   4.362  12.865  1.00 93.29           C  
ATOM    530  CD  ARG A  55       7.418   3.996  13.861  1.00 93.29           C  
ATOM    531  NE  ARG A  55       7.556   5.009  14.928  1.00 93.29           N  
ATOM    532  CZ  ARG A  55       8.313   4.911  16.007  1.00 93.29           C  
ATOM    533  NH1 ARG A  55       9.092   3.885  16.210  1.00 93.29           N1+
ATOM    534  NH2 ARG A  55       8.299   5.855  16.906  1.00 93.29           N  
ATOM    535  H   ARG A  55       2.507   4.719  14.285  1.00 93.29           H  
ATOM    536  HA  ARG A  55       4.121   5.715  12.067  1.00 93.29           H  
ATOM    537  HB2 ARG A  55       4.965   5.121  14.367  1.00 93.29           H  
ATOM    538  HB3 ARG A  55       4.711   3.416  13.973  1.00 93.29           H  
ATOM    539  HG2 ARG A  55       6.527   5.336  12.427  1.00 93.29           H  
ATOM    540  HG3 ARG A  55       6.302   3.617  12.069  1.00 93.29           H  
ATOM    541  HD2 ARG A  55       7.182   3.027  14.300  1.00 93.29           H  
ATOM    542  HD3 ARG A  55       8.359   3.906  13.319  1.00 93.29           H  
ATOM    543  HE  ARG A  55       7.002   5.849  14.837  1.00 93.29           H  
ATOM    544 HH11 ARG A  55       9.670   3.826  17.037  1.00 93.29           H  
ATOM    545 HH12 ARG A  55       9.139   3.164  15.505  1.00 93.29           H  
ATOM    546 HH21 ARG A  55       7.706   6.664  16.787  1.00 93.29           H  
ATOM    547 HH22 ARG A  55       8.878   5.783  17.731  1.00 93.29           H  
ATOM    548  N   CYS A  56       3.960   3.979  10.315  1.00 95.51           N  
ATOM    549  CA  CYS A  56       3.837   3.065   9.188  1.00 95.51           C  
ATOM    550  C   CYS A  56       5.178   2.969   8.460  1.00 95.51           C  
ATOM    551  O   CYS A  56       5.871   3.974   8.298  1.00 95.51           O  
ATOM    552  CB  CYS A  56       2.737   3.591   8.259  1.00 95.51           C  
ATOM    553  SG  CYS A  56       2.423   2.432   6.896  1.00 95.51           S  
ATOM    554  H   CYS A  56       4.423   4.859  10.135  1.00 95.51           H  
ATOM    555  HA  CYS A  56       3.555   2.073   9.543  1.00 95.51           H  
ATOM    556  HB2 CYS A  56       1.821   3.737   8.831  1.00 95.51           H  
ATOM    557  HB3 CYS A  56       3.043   4.553   7.848  1.00 95.51           H  
ATOM    558  HG  CYS A  56       3.658   2.351   6.394  1.00 95.51           H  
ATOM    559  N   ILE A  57       5.528   1.779   7.986  1.00 97.08           N  
ATOM    560  CA  ILE A  57       6.627   1.570   7.042  1.00 97.08           C  
ATOM    561  C   ILE A  57       6.006   1.160   5.716  1.00 97.08           C  
ATOM    562  O   ILE A  57       5.162   0.265   5.684  1.00 97.08           O  
ATOM    563  CB  ILE A  57       7.645   0.536   7.565  1.00 97.08           C  
ATOM    564  CG1 ILE A  57       8.242   1.012   8.911  1.00 97.08           C  
ATOM    565  CG2 ILE A  57       8.756   0.317   6.518  1.00 97.08           C  
ATOM    566  CD1 ILE A  57       9.125  -0.032   9.602  1.00 97.08           C  
ATOM    567  H   ILE A  57       4.909   0.999   8.153  1.00 97.08           H  
ATOM    568  HA  ILE A  57       7.164   2.505   6.884  1.00 97.08           H  
ATOM    569  HB  ILE A  57       7.129  -0.411   7.727  1.00 97.08           H  
ATOM    570 HG12 ILE A  57       8.825   1.919   8.750  1.00 97.08           H  
ATOM    571 HG13 ILE A  57       7.436   1.248   9.606  1.00 97.08           H  
ATOM    572 HG21 ILE A  57       9.491  -0.401   6.880  1.00 97.08           H  
ATOM    573 HG22 ILE A  57       9.257   1.258   6.293  1.00 97.08           H  
ATOM    574 HG23 ILE A  57       8.341  -0.095   5.598  1.00 97.08           H  
ATOM    575 HD11 ILE A  57       8.595  -0.983   9.670  1.00 97.08           H  
ATOM    576 HD12 ILE A  57      10.057  -0.169   9.053  1.00 97.08           H  
ATOM    577 HD13 ILE A  57       9.366   0.312  10.608  1.00 97.08           H  
ATOM    578  N   ILE A  58       6.407   1.835   4.645  1.00 97.39           N  
ATOM    579  CA  ILE A  58       6.023   1.492   3.281  1.00 97.39           C  
ATOM    580  C   ILE A  58       7.284   1.042   2.559  1.00 97.39           C  
ATOM    581  O   ILE A  58       8.244   1.805   2.486  1.00 97.39           O  
ATOM    582  CB  ILE A  58       5.327   2.667   2.569  1.00 97.39           C  
ATOM    583  CG1 ILE A  58       4.105   3.139   3.385  1.00 97.39           C  
ATOM    584  CG2 ILE A  58       4.905   2.242   1.148  1.00 97.39           C  
ATOM    585  CD1 ILE A  58       3.428   4.388   2.819  1.00 97.39           C  
ATOM    586  H   ILE A  58       7.096   2.565   4.758  1.00 97.39           H  
ATOM    587  HA  ILE A  58       5.319   0.660   3.306  1.00 97.39           H  
ATOM    588  HB  ILE A  58       6.033   3.494   2.499  1.00 97.39           H  
ATOM    589 HG12 ILE A  58       4.416   3.392   4.398  1.00 97.39           H  
ATOM    590 HG13 ILE A  58       3.376   2.331   3.449  1.00 97.39           H  
ATOM    591 HG21 ILE A  58       5.767   1.900   0.575  1.00 97.39           H  
ATOM    592 HG22 ILE A  58       4.476   3.086   0.608  1.00 97.39           H  
ATOM    593 HG23 ILE A  58       4.176   1.433   1.196  1.00 97.39           H  
ATOM    594 HD11 ILE A  58       2.964   4.179   1.855  1.00 97.39           H  
ATOM    595 HD12 ILE A  58       4.153   5.195   2.715  1.00 97.39           H  
ATOM    596 HD13 ILE A  58       2.651   4.687   3.522  1.00 97.39           H  
ATOM    597  N   SER A  59       7.284  -0.185   2.052  1.00 96.97           N  
ATOM    598  CA  SER A  59       8.350  -0.723   1.206  1.00 96.97           C  
ATOM    599  C   SER A  59       7.834  -0.838  -0.215  1.00 96.97           C  
ATOM    600  O   SER A  59       6.687  -1.231  -0.417  1.00 96.97           O  
ATOM    601  CB  SER A  59       8.833  -2.071   1.740  1.00 96.97           C  
ATOM    602  OG  SER A  59       9.940  -2.539   1.000  1.00 96.97           O  
ATOM    603  H   SER A  59       6.427  -0.718   2.104  1.00 96.97           H  
ATOM    604  HA  SER A  59       9.205  -0.047   1.200  1.00 96.97           H  
ATOM    605  HB2 SER A  59       8.028  -2.804   1.705  1.00 96.97           H  
ATOM    606  HB3 SER A  59       9.141  -1.944   2.779  1.00 96.97           H  
ATOM    607  HG  SER A  59       9.646  -2.974   0.196  1.00 96.97           H  
ATOM    608  N   VAL A  60       8.663  -0.486  -1.185  1.00 97.03           N  
ATOM    609  CA  VAL A  60       8.316  -0.480  -2.602  1.00 97.03           C  
ATOM    610  C   VAL A  60       9.361  -1.298  -3.344  1.00 97.03           C  
ATOM    611  O   VAL A  60      10.556  -1.069  -3.168  1.00 97.03           O  
ATOM    612  CB  VAL A  60       8.233   0.964  -3.122  1.00 97.03           C  
ATOM    613  CG1 VAL A  60       7.772   0.972  -4.570  1.00 97.03           C  
ATOM    614  CG2 VAL A  60       7.206   1.793  -2.335  1.00 97.03           C  
ATOM    615  H   VAL A  60       9.603  -0.195  -0.957  1.00 97.03           H  
ATOM    616  HA  VAL A  60       7.347  -0.955  -2.753  1.00 97.03           H  
ATOM    617  HB  VAL A  60       9.206   1.449  -3.051  1.00 97.03           H  
ATOM    618 HG11 VAL A  60       7.617   2.000  -4.899  1.00 97.03           H  
ATOM    619 HG12 VAL A  60       8.544   0.524  -5.196  1.00 97.03           H  
ATOM    620 HG13 VAL A  60       6.842   0.413  -4.670  1.00 97.03           H  
ATOM    621 HG21 VAL A  60       6.242   1.285  -2.341  1.00 97.03           H  
ATOM    622 HG22 VAL A  60       7.098   2.776  -2.793  1.00 97.03           H  
ATOM    623 HG23 VAL A  60       7.544   1.924  -1.307  1.00 97.03           H  
ATOM    624  N   ASP A  61       8.920  -2.272  -4.133  1.00 96.66           N  
ATOM    625  CA  ASP A  61       9.830  -3.072  -4.954  1.00 96.66           C  
ATOM    626  C   ASP A  61      10.284  -2.321  -6.221  1.00 96.66           C  
ATOM    627  O   ASP A  61       9.966  -1.145  -6.432  1.00 96.66           O  
ATOM    628  CB  ASP A  61       9.220  -4.460  -5.222  1.00 96.66           C  
ATOM    629  CG  ASP A  61       8.043  -4.495  -6.199  1.00 96.66           C  
ATOM    630  OD1 ASP A  61       7.779  -3.477  -6.879  1.00 96.66           O  
ATOM    631  OD2 ASP A  61       7.419  -5.572  -6.275  1.00 96.66           O1-
ATOM    632  H   ASP A  61       7.928  -2.404  -4.269  1.00 96.66           H  
ATOM    633  HA  ASP A  61      10.736  -3.251  -4.375  1.00 96.66           H  
ATOM    634  HB2 ASP A  61       8.902  -4.887  -4.271  1.00 96.66           H  
ATOM    635  HB3 ASP A  61      10.004  -5.107  -5.616  1.00 96.66           H  
ATOM    636  N   ASP A  62      11.072  -2.986  -7.064  1.00 96.14           N  
ATOM    637  CA  ASP A  62      11.582  -2.398  -8.307  1.00 96.14           C  
ATOM    638  C   ASP A  62      10.481  -2.130  -9.349  1.00 96.14           C  
ATOM    639  O   ASP A  62      10.692  -1.336 -10.260  1.00 96.14           O  
ATOM    640  CB  ASP A  62      12.677  -3.302  -8.890  1.00 96.14           C  
ATOM    641  CG  ASP A  62      13.926  -3.370  -8.005  1.00 96.14           C  
ATOM    642  OD1 ASP A  62      14.290  -2.322  -7.422  1.00 96.14           O  
ATOM    643  OD2 ASP A  62      14.503  -4.476  -7.916  1.00 96.14           O1-
ATOM    644  H   ASP A  62      11.359  -3.927  -6.836  1.00 96.14           H  
ATOM    645  HA  ASP A  62      12.036  -1.434  -8.075  1.00 96.14           H  
ATOM    646  HB2 ASP A  62      12.976  -2.913  -9.863  1.00 96.14           H  
ATOM    647  HB3 ASP A  62      12.271  -4.303  -9.037  1.00 96.14           H  
ATOM    648  N   SER A  63       9.298  -2.741  -9.203  1.00 94.50           N  
ATOM    649  CA  SER A  63       8.119  -2.548 -10.066  1.00 94.50           C  
ATOM    650  C   SER A  63       7.109  -1.556  -9.476  1.00 94.50           C  
ATOM    651  O   SER A  63       5.956  -1.505  -9.901  1.00 94.50           O  
ATOM    652  CB  SER A  63       7.443  -3.893 -10.348  1.00 94.50           C  
ATOM    653  OG  SER A  63       8.366  -4.770 -10.963  1.00 94.50           O  
ATOM    654  H   SER A  63       9.134  -3.252  -8.347  1.00 94.50           H  
ATOM    655  HA  SER A  63       8.442  -2.132 -11.020  1.00 94.50           H  
ATOM    656  HB2 SER A  63       7.094  -4.328  -9.411  1.00 94.50           H  
ATOM    657  HB3 SER A  63       6.590  -3.749 -11.011  1.00 94.50           H  
ATOM    658  HG  SER A  63       9.165  -4.740 -10.433  1.00 94.50           H  
ATOM    659  N   CYS A  64       7.523  -0.768  -8.480  1.00 94.42           N  
ATOM    660  CA  CYS A  64       6.672   0.168  -7.754  1.00 94.42           C  
ATOM    661  C   CYS A  64       5.492  -0.471  -6.994  1.00 94.42           C  
ATOM    662  O   CYS A  64       4.554   0.241  -6.621  1.00 94.42           O  
ATOM    663  CB  CYS A  64       6.251   1.344  -8.653  1.00 94.42           C  
ATOM    664  SG  CYS A  64       7.525   2.556  -9.094  1.00 94.42           S  
ATOM    665  H   CYS A  64       8.463  -0.913  -8.138  1.00 94.42           H  
ATOM    666  HA  CYS A  64       7.314   0.596  -6.983  1.00 94.42           H  
ATOM    667  HB2 CYS A  64       5.813   0.956  -9.573  1.00 94.42           H  
ATOM    668  HB3 CYS A  64       5.468   1.901  -8.139  1.00 94.42           H  
ATOM    669  N   GLN A  65       5.530  -1.773  -6.694  1.00 95.69           N  
ATOM    670  CA  GLN A  65       4.488  -2.434  -5.914  1.00 95.69           C  
ATOM    671  C   GLN A  65       4.702  -2.167  -4.413  1.00 95.69           C  
ATOM    672  O   GLN A  65       5.728  -2.563  -3.848  1.00 95.69           O  
ATOM    673  CB  GLN A  65       4.456  -3.932  -6.241  1.00 95.69           C  
ATOM    674  CG  GLN A  65       3.290  -4.678  -5.582  1.00 95.69           C  
ATOM    675  CD  GLN A  65       1.922  -4.122  -5.959  1.00 95.69           C  
ATOM    676  NE2 GLN A  65       0.992  -4.069  -5.031  1.00 95.69           N  
ATOM    677  OE1 GLN A  65       1.647  -3.700  -7.067  1.00 95.69           O  
ATOM    678  H   GLN A  65       6.331  -2.324  -6.971  1.00 95.69           H  
ATOM    679  HA  GLN A  65       3.534  -2.019  -6.238  1.00 95.69           H  
ATOM    680  HB2 GLN A  65       4.405  -4.067  -7.321  1.00 95.69           H  
ATOM    681  HB3 GLN A  65       5.376  -4.386  -5.873  1.00 95.69           H  
ATOM    682  HG2 GLN A  65       3.412  -4.640  -4.500  1.00 95.69           H  
ATOM    683  HG3 GLN A  65       3.329  -5.724  -5.884  1.00 95.69           H  
ATOM    684 HE21 GLN A  65       1.201  -4.354  -4.085  1.00 95.69           H  
ATOM    685 HE22 GLN A  65       0.093  -3.730  -5.342  1.00 95.69           H  
ATOM    686  N   PRO A  66       3.756  -1.494  -3.726  1.00 96.63           N  
ATOM    687  CA  PRO A  66       3.933  -1.144  -2.327  1.00 96.63           C  
ATOM    688  C   PRO A  66       3.463  -2.253  -1.381  1.00 96.63           C  
ATOM    689  O   PRO A  66       2.463  -2.933  -1.610  1.00 96.63           O  
ATOM    690  CB  PRO A  66       3.136   0.142  -2.139  1.00 96.63           C  
ATOM    691  CG  PRO A  66       1.949  -0.072  -3.076  1.00 96.63           C  
ATOM    692  CD  PRO A  66       2.564  -0.834  -4.250  1.00 96.63           C  
ATOM    693  HA  PRO A  66       4.983  -0.928  -2.132  1.00 96.63           H  
ATOM    694  HB2 PRO A  66       3.732   0.987  -2.485  1.00 96.63           H  
ATOM    695  HB3 PRO A  66       2.828   0.295  -1.105  1.00 96.63           H  
ATOM    696  HG2 PRO A  66       1.192  -0.689  -2.592  1.00 96.63           H  
ATOM    697  HG3 PRO A  66       1.522   0.880  -3.392  1.00 96.63           H  
ATOM    698  HD2 PRO A  66       2.840  -0.118  -5.024  1.00 96.63           H  
ATOM    699  HD3 PRO A  66       1.851  -1.556  -4.648  1.00 96.63           H  
ATOM    700  N   THR A  67       4.134  -2.346  -0.240  1.00 96.32           N  
ATOM    701  CA  THR A  67       3.719  -3.107   0.942  1.00 96.32           C  
ATOM    702  C   THR A  67       3.747  -2.200   2.171  1.00 96.32           C  
ATOM    703  O   THR A  67       4.515  -1.242   2.235  1.00 96.32           O  
ATOM    704  CB  THR A  67       4.591  -4.350   1.159  1.00 96.32           C  
ATOM    705  CG2 THR A  67       4.416  -5.386   0.052  1.00 96.32           C  
ATOM    706  OG1 THR A  67       5.948  -3.994   1.194  1.00 96.32           O  
ATOM    707  H   THR A  67       4.967  -1.781  -0.152  1.00 96.32           H  
ATOM    708  HA  THR A  67       2.691  -3.444   0.804  1.00 96.32           H  
ATOM    709  HB  THR A  67       4.322  -4.809   2.110  1.00 96.32           H  
ATOM    710  HG1 THR A  67       6.177  -3.695   0.311  1.00 96.32           H  
ATOM    711 HG21 THR A  67       4.703  -4.967  -0.913  1.00 96.32           H  
ATOM    712 HG22 THR A  67       5.041  -6.253   0.261  1.00 96.32           H  
ATOM    713 HG23 THR A  67       3.374  -5.702   0.004  1.00 96.32           H  
ATOM    714  N   GLN A  68       2.879  -2.476   3.144  1.00 95.18           N  
ATOM    715  CA  GLN A  68       2.647  -1.646   4.331  1.00 95.18           C  
ATOM    716  C   GLN A  68       2.791  -2.485   5.603  1.00 95.18           C  
ATOM    717  O   GLN A  68       2.187  -3.554   5.715  1.00 95.18           O  
ATOM    718  CB  GLN A  68       1.244  -1.016   4.213  1.00 95.18           C  
ATOM    719  CG  GLN A  68       0.493  -0.694   5.521  1.00 95.18           C  
ATOM    720  CD  GLN A  68      -0.988  -0.452   5.251  1.00 95.18           C  
ATOM    721  NE2 GLN A  68      -1.878  -1.016   6.039  1.00 95.18           N  
ATOM    722  OE1 GLN A  68      -1.377   0.211   4.308  1.00 95.18           O  
ATOM    723  H   GLN A  68       2.311  -3.306   3.053  1.00 95.18           H  
ATOM    724  HA  GLN A  68       3.379  -0.840   4.371  1.00 95.18           H  
ATOM    725  HB2 GLN A  68       1.326  -0.103   3.622  1.00 95.18           H  
ATOM    726  HB3 GLN A  68       0.613  -1.713   3.662  1.00 95.18           H  
ATOM    727  HG2 GLN A  68       0.924   0.187   5.996  1.00 95.18           H  
ATOM    728  HG3 GLN A  68       0.555  -1.528   6.220  1.00 95.18           H  
ATOM    729 HE21 GLN A  68      -2.828  -1.030   5.697  1.00 95.18           H  
ATOM    730 HE22 GLN A  68      -1.607  -1.600   6.817  1.00 95.18           H  
ATOM    731  N   VAL A  69       3.488  -1.942   6.604  1.00 95.42           N  
ATOM    732  CA  VAL A  69       3.586  -2.501   7.962  1.00 95.42           C  
ATOM    733  C   VAL A  69       3.289  -1.417   9.002  1.00 95.42           C  
ATOM    734  O   VAL A  69       3.709  -0.272   8.853  1.00 95.42           O  
ATOM    735  CB  VAL A  69       4.969  -3.143   8.207  1.00 95.42           C  
ATOM    736  CG1 VAL A  69       5.047  -3.811   9.588  1.00 95.42           C  
ATOM    737  CG2 VAL A  69       5.289  -4.221   7.162  1.00 95.42           C  
ATOM    738  H   VAL A  69       3.986  -1.084   6.413  1.00 95.42           H  
ATOM    739  HA  VAL A  69       2.837  -3.286   8.072  1.00 95.42           H  
ATOM    740  HB  VAL A  69       5.736  -2.371   8.152  1.00 95.42           H  
ATOM    741 HG11 VAL A  69       6.009  -4.313   9.696  1.00 95.42           H  
ATOM    742 HG12 VAL A  69       4.253  -4.550   9.694  1.00 95.42           H  
ATOM    743 HG13 VAL A  69       4.974  -3.067  10.380  1.00 95.42           H  
ATOM    744 HG21 VAL A  69       4.515  -4.989   7.161  1.00 95.42           H  
ATOM    745 HG22 VAL A  69       6.252  -4.682   7.383  1.00 95.42           H  
ATOM    746 HG23 VAL A  69       5.355  -3.779   6.168  1.00 95.42           H  
ATOM    747  N   GLY A  70       2.578  -1.777  10.075  1.00 94.23           N  
ATOM    748  CA  GLY A  70       2.285  -0.898  11.220  1.00 94.23           C  
ATOM    749  C   GLY A  70       0.869  -0.310  11.242  1.00 94.23           C  
ATOM    750  O   GLY A  70       0.394   0.102  12.299  1.00 94.23           O  
ATOM    751  H   GLY A  70       2.271  -2.737  10.135  1.00 94.23           H  
ATOM    752  HA2 GLY A  70       2.986  -0.064  11.236  1.00 94.23           H  
ATOM    753  HA3 GLY A  70       2.423  -1.464  12.141  1.00 94.23           H  
ATOM    754  N   LEU A  71       0.155  -0.338  10.115  1.00 94.09           N  
ATOM    755  CA  LEU A  71      -1.266   0.009  10.043  1.00 94.09           C  
ATOM    756  C   LEU A  71      -2.126  -1.255   9.916  1.00 94.09           C  
ATOM    757  O   LEU A  71      -1.762  -2.182   9.193  1.00 94.09           O  
ATOM    758  CB  LEU A  71      -1.511   0.981   8.880  1.00 94.09           C  
ATOM    759  CG  LEU A  71      -0.803   2.339   8.971  1.00 94.09           C  
ATOM    760  CD1 LEU A  71      -1.045   3.129   7.684  1.00 94.09           C  
ATOM    761  CD2 LEU A  71      -1.308   3.175  10.149  1.00 94.09           C  
ATOM    762  H   LEU A  71       0.589  -0.721   9.287  1.00 94.09           H  
ATOM    763  HA  LEU A  71      -1.565   0.507  10.966  1.00 94.09           H  
ATOM    764  HB2 LEU A  71      -2.584   1.160   8.812  1.00 94.09           H  
ATOM    765  HB3 LEU A  71      -1.180   0.497   7.961  1.00 94.09           H  
ATOM    766  HG  LEU A  71       0.268   2.177   9.088  1.00 94.09           H  
ATOM    767 HD11 LEU A  71      -2.109   3.329   7.560  1.00 94.09           H  
ATOM    768 HD12 LEU A  71      -0.501   4.073   7.721  1.00 94.09           H  
ATOM    769 HD13 LEU A  71      -0.690   2.557   6.826  1.00 94.09           H  
ATOM    770 HD21 LEU A  71      -0.821   4.149  10.133  1.00 94.09           H  
ATOM    771 HD22 LEU A  71      -1.053   2.679  11.085  1.00 94.09           H  
ATOM    772 HD23 LEU A  71      -2.387   3.312  10.073  1.00 94.09           H  
ATOM    773  N   ASP A  72      -3.272  -1.268  10.602  1.00 95.34           N  
ATOM    774  CA  ASP A  72      -4.239  -2.375  10.588  1.00 95.34           C  
ATOM    775  C   ASP A  72      -4.772  -2.619   9.170  1.00 95.34           C  
ATOM    776  O   ASP A  72      -5.495  -1.785   8.618  1.00 95.34           O  
ATOM    777  CB  ASP A  72      -5.378  -2.053  11.570  1.00 95.34           C  
ATOM    778  CG  ASP A  72      -6.432  -3.162  11.720  1.00 95.34           C  
ATOM    779  OD1 ASP A  72      -6.534  -4.046  10.841  1.00 95.34           O  
ATOM    780  OD2 ASP A  72      -7.181  -3.075  12.712  1.00 95.34           O1-
ATOM    781  H   ASP A  72      -3.493  -0.463  11.171  1.00 95.34           H  
ATOM    782  HA  ASP A  72      -3.744  -3.283  10.932  1.00 95.34           H  
ATOM    783  HB2 ASP A  72      -4.940  -1.863  12.549  1.00 95.34           H  
ATOM    784  HB3 ASP A  72      -5.878  -1.138  11.251  1.00 95.34           H  
ATOM    785  N   GLN A  73      -4.424  -3.772   8.600  1.00 93.89           N  
ATOM    786  CA  GLN A  73      -4.734  -4.143   7.220  1.00 93.89           C  
ATOM    787  C   GLN A  73      -6.234  -4.370   6.962  1.00 93.89           C  
ATOM    788  O   GLN A  73      -6.647  -4.396   5.808  1.00 93.89           O  
ATOM    789  CB  GLN A  73      -3.908  -5.379   6.832  1.00 93.89           C  
ATOM    790  CG  GLN A  73      -2.394  -5.092   6.802  1.00 93.89           C  
ATOM    791  CD  GLN A  73      -1.569  -6.302   6.368  1.00 93.89           C  
ATOM    792  NE2 GLN A  73      -0.278  -6.153   6.159  1.00 93.89           N  
ATOM    793  OE1 GLN A  73      -2.053  -7.409   6.218  1.00 93.89           O  
ATOM    794  H   GLN A  73      -3.869  -4.420   9.141  1.00 93.89           H  
ATOM    795  HA  GLN A  73      -4.435  -3.323   6.567  1.00 93.89           H  
ATOM    796  HB2 GLN A  73      -4.113  -6.187   7.534  1.00 93.89           H  
ATOM    797  HB3 GLN A  73      -4.213  -5.705   5.838  1.00 93.89           H  
ATOM    798  HG2 GLN A  73      -2.201  -4.276   6.105  1.00 93.89           H  
ATOM    799  HG3 GLN A  73      -2.054  -4.785   7.791  1.00 93.89           H  
ATOM    800 HE21 GLN A  73       0.179  -5.254   6.214  1.00 93.89           H  
ATOM    801 HE22 GLN A  73       0.203  -6.986   5.853  1.00 93.89           H  
ATOM    802  N   ASN A  74      -7.073  -4.455   8.003  1.00 96.18           N  
ATOM    803  CA  ASN A  74      -8.530  -4.494   7.834  1.00 96.18           C  
ATOM    804  C   ASN A  74      -9.111  -3.135   7.422  1.00 96.18           C  
ATOM    805  O   ASN A  74     -10.220  -3.058   6.893  1.00 96.18           O  
ATOM    806  CB  ASN A  74      -9.188  -4.952   9.141  1.00 96.18           C  
ATOM    807  CG  ASN A  74      -8.746  -6.337   9.550  1.00 96.18           C  
ATOM    808  ND2 ASN A  74      -8.140  -6.464  10.703  1.00 96.18           N  
ATOM    809  OD1 ASN A  74      -8.927  -7.308   8.839  1.00 96.18           O  
ATOM    810  H   ASN A  74      -6.703  -4.425   8.943  1.00 96.18           H  
ATOM    811  HA  ASN A  74      -8.780  -5.208   7.049  1.00 96.18           H  
ATOM    812  HB2 ASN A  74     -10.269  -4.982   9.007  1.00 96.18           H  
ATOM    813  HB3 ASN A  74      -8.966  -4.241   9.937  1.00 96.18           H  
ATOM    814 HD21 ASN A  74      -7.756  -5.629  11.121  1.00 96.18           H  
ATOM    815 HD22 ASN A  74      -7.791  -7.386  10.926  1.00 96.18           H  
ATOM    816  N   TYR A  75      -8.386  -2.046   7.689  1.00 95.84           N  
ATOM    817  CA  TYR A  75      -8.852  -0.689   7.409  1.00 95.84           C  
ATOM    818  C   TYR A  75      -7.892   0.107   6.538  1.00 95.84           C  
ATOM    819  O   TYR A  75      -8.334   1.034   5.868  1.00 95.84           O  
ATOM    820  CB  TYR A  75      -9.082   0.064   8.720  1.00 95.84           C  
ATOM    821  CG  TYR A  75      -9.981  -0.638   9.712  1.00 95.84           C  
ATOM    822  CD1 TYR A  75     -11.365  -0.730   9.469  1.00 95.84           C  
ATOM    823  CD2 TYR A  75      -9.422  -1.242  10.852  1.00 95.84           C  
ATOM    824  CE1 TYR A  75     -12.195  -1.392  10.394  1.00 95.84           C  
ATOM    825  CE2 TYR A  75     -10.242  -1.927  11.764  1.00 95.84           C  
ATOM    826  CZ  TYR A  75     -11.632  -1.991  11.541  1.00 95.84           C  
ATOM    827  OH  TYR A  75     -12.438  -2.637  12.419  1.00 95.84           O  
ATOM    828  H   TYR A  75      -7.487  -2.181   8.127  1.00 95.84           H  
ATOM    829  HA  TYR A  75      -9.798  -0.730   6.870  1.00 95.84           H  
ATOM    830  HB2 TYR A  75      -8.119   0.258   9.191  1.00 95.84           H  
ATOM    831  HB3 TYR A  75      -9.535   1.026   8.476  1.00 95.84           H  
ATOM    832  HD1 TYR A  75     -11.767  -0.374   8.532  1.00 95.84           H  
ATOM    833  HD2 TYR A  75      -8.354  -1.228  11.014  1.00 95.84           H  
ATOM    834  HE1 TYR A  75     -13.247  -1.537  10.195  1.00 95.84           H  
ATOM    835  HE2 TYR A  75      -9.793  -2.423  12.612  1.00 95.84           H  
ATOM    836  HH  TYR A  75     -11.928  -3.113  13.078  1.00 95.84           H  
ATOM    837  N   TRP A  76      -6.603  -0.205   6.562  1.00 96.33           N  
ATOM    838  CA  TRP A  76      -5.574   0.559   5.877  1.00 96.33           C  
ATOM    839  C   TRP A  76      -4.963  -0.245   4.747  1.00 96.33           C  
ATOM    840  O   TRP A  76      -4.611  -1.409   4.928  1.00 96.33           O  
ATOM    841  CB  TRP A  76      -4.500   0.997   6.867  1.00 96.33           C  
ATOM    842  CG  TRP A  76      -4.969   1.957   7.910  1.00 96.33           C  
ATOM    843  CD1 TRP A  76      -5.511   1.627   9.102  1.00 96.33           C  
ATOM    844  CD2 TRP A  76      -4.957   3.412   7.857  1.00 96.33           C  
ATOM    845  CE2 TRP A  76      -5.490   3.910   9.082  1.00 96.33           C  
ATOM    846  CE3 TRP A  76      -4.564   4.355   6.886  1.00 96.33           C  
ATOM    847  NE1 TRP A  76      -5.834   2.778   9.794  1.00 96.33           N  
ATOM    848  CZ2 TRP A  76      -5.630   5.284   9.329  1.00 96.33           C  
ATOM    849  CZ3 TRP A  76      -4.692   5.734   7.125  1.00 96.33           C  
ATOM    850  CH2 TRP A  76      -5.222   6.196   8.341  1.00 96.33           C  
ATOM    851  H   TRP A  76      -6.294  -0.993   7.114  1.00 96.33           H  
ATOM    852  HA  TRP A  76      -6.016   1.460   5.451  1.00 96.33           H  
ATOM    853  HB2 TRP A  76      -3.691   1.472   6.313  1.00 96.33           H  
ATOM    854  HB3 TRP A  76      -4.090   0.114   7.356  1.00 96.33           H  
ATOM    855  HD1 TRP A  76      -5.674   0.610   9.429  1.00 96.33           H  
ATOM    856  HE1 TRP A  76      -6.349   2.778  10.663  1.00 96.33           H  
ATOM    857  HE3 TRP A  76      -4.168   4.000   5.946  1.00 96.33           H  
ATOM    858  HZ2 TRP A  76      -6.060   5.647  10.250  1.00 96.33           H  
ATOM    859  HZ3 TRP A  76      -4.397   6.438   6.361  1.00 96.33           H  
ATOM    860  HH2 TRP A  76      -5.329   7.257   8.511  1.00 96.33           H  
ATOM    861  N   SER A  77      -4.764   0.406   3.611  1.00 96.70           N  
ATOM    862  CA  SER A  77      -4.027  -0.164   2.490  1.00 96.70           C  
ATOM    863  C   SER A  77      -3.152   0.889   1.825  1.00 96.70           C  
ATOM    864  O   SER A  77      -3.356   2.095   1.992  1.00 96.70           O  
ATOM    865  CB  SER A  77      -4.983  -0.838   1.498  1.00 96.70           C  
ATOM    866  OG  SER A  77      -5.950   0.055   0.968  1.00 96.70           O  
ATOM    867  H   SER A  77      -5.021   1.380   3.546  1.00 96.70           H  
ATOM    868  HA  SER A  77      -3.353  -0.934   2.866  1.00 96.70           H  
ATOM    869  HB2 SER A  77      -5.498  -1.652   2.009  1.00 96.70           H  
ATOM    870  HB3 SER A  77      -4.404  -1.265   0.679  1.00 96.70           H  
ATOM    871  HG  SER A  77      -6.463  -0.442   0.327  1.00 96.70           H  
ATOM    872  N   VAL A  78      -2.178   0.420   1.050  1.00 96.68           N  
ATOM    873  CA  VAL A  78      -1.365   1.239   0.154  1.00 96.68           C  
ATOM    874  C   VAL A  78      -1.546   0.759  -1.275  1.00 96.68           C  
ATOM    875  O   VAL A  78      -1.734  -0.434  -1.508  1.00 96.68           O  
ATOM    876  CB  VAL A  78       0.124   1.258   0.541  1.00 96.68           C  
ATOM    877  CG1 VAL A  78       0.338   2.084   1.810  1.00 96.68           C  
ATOM    878  CG2 VAL A  78       0.726  -0.140   0.724  1.00 96.68           C  
ATOM    879  H   VAL A  78      -2.065  -0.580   0.968  1.00 96.68           H  
ATOM    880  HA  VAL A  78      -1.732   2.264   0.199  1.00 96.68           H  
ATOM    881  HB  VAL A  78       0.672   1.750  -0.262  1.00 96.68           H  
ATOM    882 HG11 VAL A  78      -0.196   1.639   2.650  1.00 96.68           H  
ATOM    883 HG12 VAL A  78      -0.038   3.094   1.646  1.00 96.68           H  
ATOM    884 HG13 VAL A  78       1.402   2.133   2.040  1.00 96.68           H  
ATOM    885 HG21 VAL A  78       0.210  -0.674   1.522  1.00 96.68           H  
ATOM    886 HG22 VAL A  78       1.782  -0.055   0.982  1.00 96.68           H  
ATOM    887 HG23 VAL A  78       0.638  -0.714  -0.198  1.00 96.68           H  
ATOM    888  N   LYS A  79      -1.493   1.679  -2.235  1.00 95.83           N  
ATOM    889  CA  LYS A  79      -1.482   1.331  -3.659  1.00 95.83           C  
ATOM    890  C   LYS A  79      -0.596   2.285  -4.439  1.00 95.83           C  
ATOM    891  O   LYS A  79      -0.488   3.459  -4.078  1.00 95.83           O  
ATOM    892  CB  LYS A  79      -2.914   1.266  -4.221  1.00 95.83           C  
ATOM    893  CG  LYS A  79      -3.543   2.647  -4.447  1.00 95.83           C  
ATOM    894  CD  LYS A  79      -5.016   2.531  -4.848  1.00 95.83           C  
ATOM    895  CE  LYS A  79      -5.550   3.920  -5.212  1.00 95.83           C  
ATOM    896  NZ  LYS A  79      -6.797   3.818  -6.007  1.00 95.83           N1+
ATOM    897  H   LYS A  79      -1.357   2.644  -1.973  1.00 95.83           H  
ATOM    898  HA  LYS A  79      -1.049   0.337  -3.765  1.00 95.83           H  
ATOM    899  HB2 LYS A  79      -3.537   0.684  -3.542  1.00 95.83           H  
ATOM    900  HB3 LYS A  79      -2.884   0.745  -5.178  1.00 95.83           H  
ATOM    901  HG2 LYS A  79      -3.010   3.154  -5.252  1.00 95.83           H  
ATOM    902  HG3 LYS A  79      -3.436   3.254  -3.548  1.00 95.83           H  
ATOM    903  HD2 LYS A  79      -5.595   2.100  -4.032  1.00 95.83           H  
ATOM    904  HD3 LYS A  79      -5.076   1.878  -5.719  1.00 95.83           H  
ATOM    905  HE2 LYS A  79      -5.696   4.507  -4.306  1.00 95.83           H  
ATOM    906  HE3 LYS A  79      -4.788   4.425  -5.805  1.00 95.83           H  
ATOM    907  HZ1 LYS A  79      -7.547   3.400  -5.475  1.00 95.83           H  
ATOM    908  HZ2 LYS A  79      -6.624   3.245  -6.821  1.00 95.83           H  
ATOM    909  HZ3 LYS A  79      -7.071   4.728  -6.349  1.00 95.83           H  
ATOM    910  N   LEU A  80       0.003   1.785  -5.515  1.00 95.60           N  
ATOM    911  CA  LEU A  80       0.627   2.646  -6.506  1.00 95.60           C  
ATOM    912  C   LEU A  80      -0.447   3.586  -7.058  1.00 95.60           C  
ATOM    913  O   LEU A  80      -1.551   3.159  -7.408  1.00 95.60           O  
ATOM    914  CB  LEU A  80       1.272   1.777  -7.598  1.00 95.60           C  
ATOM    915  CG  LEU A  80       2.019   2.568  -8.689  1.00 95.60           C  
ATOM    916  CD1 LEU A  80       3.141   3.429  -8.103  1.00 95.60           C  
ATOM    917  CD2 LEU A  80       2.613   1.590  -9.697  1.00 95.60           C  
ATOM    918  H   LEU A  80      -0.148   0.819  -5.767  1.00 95.60           H  
ATOM    919  HA  LEU A  80       1.402   3.238  -6.020  1.00 95.60           H  
ATOM    920  HB2 LEU A  80       0.495   1.183  -8.080  1.00 95.60           H  
ATOM    921  HB3 LEU A  80       1.975   1.089  -7.128  1.00 95.60           H  
ATOM    922  HG  LEU A  80       1.317   3.216  -9.214  1.00 95.60           H  
ATOM    923 HD11 LEU A  80       2.715   4.307  -7.617  1.00 95.60           H  
ATOM    924 HD12 LEU A  80       3.796   3.770  -8.904  1.00 95.60           H  
ATOM    925 HD13 LEU A  80       3.714   2.846  -7.382  1.00 95.60           H  
ATOM    926 HD21 LEU A  80       1.819   1.004 -10.159  1.00 95.60           H  
ATOM    927 HD22 LEU A  80       3.137   2.134 -10.484  1.00 95.60           H  
ATOM    928 HD23 LEU A  80       3.312   0.913  -9.206  1.00 95.60           H  
ATOM    929  N   ARG A  81      -0.151   4.883  -7.076  1.00 92.78           N  
ATOM    930  CA  ARG A  81      -0.981   5.845  -7.777  1.00 92.78           C  
ATOM    931  C   ARG A  81      -0.736   5.631  -9.259  1.00 92.78           C  
ATOM    932  O   ARG A  81       0.278   6.069  -9.787  1.00 92.78           O  
ATOM    933  CB  ARG A  81      -0.655   7.271  -7.322  1.00 92.78           C  
ATOM    934  CG  ARG A  81      -1.567   8.280  -8.037  1.00 92.78           C  
ATOM    935  CD  ARG A  81      -1.284   9.713  -7.593  1.00 92.78           C  
ATOM    936  NE  ARG A  81      -1.654   9.940  -6.183  1.00 92.78           N  
ATOM    937  CZ  ARG A  81      -1.377  11.020  -5.489  1.00 92.78           C  
ATOM    938  NH1 ARG A  81      -0.743  12.042  -5.990  1.00 92.78           N1+
ATOM    939  NH2 ARG A  81      -1.730  11.087  -4.249  1.00 92.78           N  
ATOM    940  H   ARG A  81       0.767   5.176  -6.772  1.00 92.78           H  
ATOM    941  HA  ARG A  81      -2.032   5.641  -7.573  1.00 92.78           H  
ATOM    942  HB2 ARG A  81       0.385   7.500  -7.554  1.00 92.78           H  
ATOM    943  HB3 ARG A  81      -0.801   7.338  -6.244  1.00 92.78           H  
ATOM    944  HG2 ARG A  81      -2.612   8.038  -7.842  1.00 92.78           H  
ATOM    945  HG3 ARG A  81      -1.395   8.227  -9.112  1.00 92.78           H  
ATOM    946  HD2 ARG A  81      -1.858  10.383  -8.232  1.00 92.78           H  
ATOM    947  HD3 ARG A  81      -0.225   9.914  -7.749  1.00 92.78           H  
ATOM    948  HE  ARG A  81      -2.035   9.158  -5.669  1.00 92.78           H  
ATOM    949 HH11 ARG A  81      -0.416  12.798  -5.405  1.00 92.78           H  
ATOM    950 HH12 ARG A  81      -0.397  11.960  -6.935  1.00 92.78           H  
ATOM    951 HH21 ARG A  81      -1.281  11.787  -3.675  1.00 92.78           H  
ATOM    952 HH22 ARG A  81      -1.957  10.187  -3.851  1.00 92.78           H  
ATOM    953  N   GLU A  82      -1.688   4.985  -9.911  1.00 84.04           N  
ATOM    954  CA  GLU A  82      -1.840   5.128 -11.348  1.00 84.04           C  
ATOM    955  C   GLU A  82      -2.107   6.615 -11.582  1.00 84.04           C  
ATOM    956  O   GLU A  82      -3.100   7.165 -11.085  1.00 84.04           O  
ATOM    957  CB  GLU A  82      -2.977   4.224 -11.850  1.00 84.04           C  
ATOM    958  CG  GLU A  82      -2.634   2.739 -11.627  1.00 84.04           C  
ATOM    959  CD  GLU A  82      -3.749   1.776 -12.056  1.00 84.04           C  
ATOM    960  OE1 GLU A  82      -3.415   0.604 -12.337  1.00 84.04           O  
ATOM    961  OE2 GLU A  82      -4.934   2.183 -12.010  1.00 84.04           O1-
ATOM    962  H   GLU A  82      -2.414   4.506  -9.397  1.00 84.04           H  
ATOM    963  HA  GLU A  82      -0.917   4.846 -11.855  1.00 84.04           H  
ATOM    964  HB2 GLU A  82      -3.892   4.476 -11.314  1.00 84.04           H  
ATOM    965  HB3 GLU A  82      -3.130   4.402 -12.915  1.00 84.04           H  
ATOM    966  HG2 GLU A  82      -1.720   2.511 -12.176  1.00 84.04           H  
ATOM    967  HG3 GLU A  82      -2.438   2.570 -10.568  1.00 84.04           H  
ATOM    968  N   GLU A  83      -1.175   7.307 -12.244  1.00 63.71           N  
ATOM    969  CA  GLU A  83      -1.541   8.559 -12.888  1.00 63.71           C  
ATOM    970  C   GLU A  83      -2.749   8.203 -13.739  1.00 63.71           C  
ATOM    971  O   GLU A  83      -2.673   7.295 -14.569  1.00 63.71           O  
ATOM    972  CB  GLU A  83      -0.394   9.145 -13.730  1.00 63.71           C  
ATOM    973  CG  GLU A  83       0.741   9.653 -12.827  1.00 63.71           C  
ATOM    974  CD  GLU A  83       1.803  10.474 -13.575  1.00 63.71           C  
ATOM    975  OE1 GLU A  83       2.421  11.328 -12.896  1.00 63.71           O  
ATOM    976  OE2 GLU A  83       1.978  10.263 -14.794  1.00 63.71           O1-
ATOM    977  H   GLU A  83      -0.346   6.836 -12.576  1.00 63.71           H  
ATOM    978  HA  GLU A  83      -1.836   9.291 -12.137  1.00 63.71           H  
ATOM    979  HB2 GLU A  83      -0.015   8.390 -14.419  1.00 63.71           H  
ATOM    980  HB3 GLU A  83      -0.788   9.983 -14.303  1.00 63.71           H  
ATOM    981  HG2 GLU A  83       1.220   8.801 -12.344  1.00 63.71           H  
ATOM    982  HG3 GLU A  83       0.303  10.272 -12.044  1.00 63.71           H  
ATOM    983  N   ALA A  84      -3.899   8.815 -13.440  1.00 47.33           N  
ATOM    984  CA  ALA A  84      -5.037   8.711 -14.328  1.00 47.33           C  
ATOM    985  C   ALA A  84      -4.469   9.065 -15.695  1.00 47.33           C  
ATOM    986  O   ALA A  84      -3.987  10.187 -15.849  1.00 47.33           O  
ATOM    987  CB  ALA A  84      -6.137   9.681 -13.873  1.00 47.33           C  
ATOM    988  H   ALA A  84      -3.915   9.502 -12.700  1.00 47.33           H  
ATOM    989  HA  ALA A  84      -5.413   7.688 -14.334  1.00 47.33           H  
ATOM    990  HB1 ALA A  84      -5.749  10.699 -13.839  1.00 47.33           H  
ATOM    991  HB2 ALA A  84      -6.497   9.392 -12.886  1.00 47.33           H  
ATOM    992  HB3 ALA A  84      -6.964   9.643 -14.582  1.00 47.33           H  
ATOM    993  N   LEU A  85      -4.413   8.081 -16.601  1.00 44.85           N  
ATOM    994  CA  LEU A  85      -4.072   8.295 -17.995  1.00 44.85           C  
ATOM    995  C   LEU A  85      -5.054   9.363 -18.453  1.00 44.85           C  
ATOM    996  O   LEU A  85      -6.227   9.084 -18.703  1.00 44.85           O  
ATOM    997  CB  LEU A  85      -4.212   6.982 -18.788  1.00 44.85           C  
ATOM    998  CG  LEU A  85      -3.046   5.994 -18.598  1.00 44.85           C  
ATOM    999  CD1 LEU A  85      -3.451   4.612 -19.117  1.00 44.85           C  
ATOM   1000  CD2 LEU A  85      -1.796   6.435 -19.366  1.00 44.85           C  
ATOM   1001  H   LEU A  85      -4.636   7.143 -16.301  1.00 44.85           H  
ATOM   1002  HA  LEU A  85      -3.057   8.682 -18.080  1.00 44.85           H  
ATOM   1003  HB2 LEU A  85      -5.145   6.500 -18.495  1.00 44.85           H  
ATOM   1004  HB3 LEU A  85      -4.292   7.220 -19.849  1.00 44.85           H  
ATOM   1005  HG  LEU A  85      -2.807   5.906 -17.538  1.00 44.85           H  
ATOM   1006 HD11 LEU A  85      -4.321   4.255 -18.567  1.00 44.85           H  
ATOM   1007 HD12 LEU A  85      -3.688   4.666 -20.179  1.00 44.85           H  
ATOM   1008 HD13 LEU A  85      -2.631   3.910 -18.964  1.00 44.85           H  
ATOM   1009 HD21 LEU A  85      -1.444   7.393 -18.984  1.00 44.85           H  
ATOM   1010 HD22 LEU A  85      -1.001   5.702 -19.223  1.00 44.85           H  
ATOM   1011 HD23 LEU A  85      -2.017   6.529 -20.429  1.00 44.85           H  
ATOM   1012  N   GLY A  86      -4.595  10.607 -18.381  1.00 35.76           N  
ATOM   1013  CA  GLY A  86      -5.329  11.762 -18.819  1.00 35.76           C  
ATOM   1014  C   GLY A  86      -5.509  11.548 -20.301  1.00 35.76           C  
ATOM   1015  O   GLY A  86      -4.528  11.535 -21.042  1.00 35.76           O  
ATOM   1016  H   GLY A  86      -3.669  10.748 -18.003  1.00 35.76           H  
ATOM   1017  HA2 GLY A  86      -4.754  12.674 -18.659  1.00 35.76           H  
ATOM   1018  HA3 GLY A  86      -6.293  11.828 -18.314  1.00 35.76           H  
ATOM   1019  N   LEU A  87      -6.756  11.282 -20.676  1.00 31.35           N  
ATOM   1020  CA  LEU A  87      -7.267  11.611 -21.996  1.00 31.35           C  
ATOM   1021  C   LEU A  87      -6.783  13.005 -22.413  1.00 31.35           C  
ATOM   1022  O   LEU A  87      -6.786  13.906 -21.538  1.00 31.35           O  
ATOM   1023  CB  LEU A  87      -8.806  11.560 -21.928  1.00 31.35           C  
ATOM   1024  CG  LEU A  87      -9.392  10.148 -21.822  1.00 31.35           C  
ATOM   1025  CD1 LEU A  87     -10.833  10.230 -21.322  1.00 31.35           C  
ATOM   1026  CD2 LEU A  87      -9.389   9.466 -23.189  1.00 31.35           C  
ATOM   1027  OXT LEU A  87      -6.490  13.127 -23.618  1.00 31.35           O1-
ATOM   1028  H   LEU A  87      -7.437  11.170 -19.938  1.00 31.35           H  
ATOM   1029  HA  LEU A  87      -6.873  10.918 -22.740  1.00 31.35           H  
ATOM   1030  HB2 LEU A  87      -9.124  12.161 -21.076  1.00 31.35           H  
ATOM   1031  HB3 LEU A  87      -9.203  12.042 -22.822  1.00 31.35           H  
ATOM   1032  HG  LEU A  87      -8.818   9.550 -21.114  1.00 31.35           H  
ATOM   1033 HD11 LEU A  87     -11.428  10.835 -22.006  1.00 31.35           H  
ATOM   1034 HD12 LEU A  87     -10.845  10.684 -20.331  1.00 31.35           H  
ATOM   1035 HD13 LEU A  87     -11.252   9.226 -21.256  1.00 31.35           H  
ATOM   1036 HD21 LEU A  87      -8.363   9.390 -23.548  1.00 31.35           H  
ATOM   1037 HD22 LEU A  87      -9.805   8.462 -23.101  1.00 31.35           H  
ATOM   1038 HD23 LEU A  87      -9.971  10.050 -23.902  1.00 31.35           H  
END
