# Supplementary material for: The structural landscape and diversity of Pyricularia oryzae MAX effectors revisited
Source: PLoS Pathog. 2024 May 6;20(5):e1012176. doi: 10.1371/journal.ppat.1012176 (PMC11132498; doi:10.1371/journal.ppat.1012176)
Supplement: S1 File — (ZIP) [file ppat.1012176.s018.zip › Supplementary_Data/MAX11.pdb]

ATOM      1  N   TYR A  23     -13.272   3.298  10.787  1.00 93.16           N  
ATOM      2  CA  TYR A  23     -11.851   3.659  10.905  1.00 93.16           C  
ATOM      3  C   TYR A  23     -11.204   3.738   9.518  1.00 93.16           C  
ATOM      4  O   TYR A  23     -11.747   3.197   8.551  1.00 93.16           O  
ATOM      5  CB  TYR A  23     -11.123   2.665  11.828  1.00 93.16           C  
ATOM      6  CG  TYR A  23     -11.187   1.210  11.390  1.00 93.16           C  
ATOM      7  CD1 TYR A  23     -12.303   0.420  11.736  1.00 93.16           C  
ATOM      8  CD2 TYR A  23     -10.141   0.649  10.629  1.00 93.16           C  
ATOM      9  CE1 TYR A  23     -12.395  -0.913  11.291  1.00 93.16           C  
ATOM     10  CE2 TYR A  23     -10.217  -0.694  10.210  1.00 93.16           C  
ATOM     11  CZ  TYR A  23     -11.352  -1.470  10.524  1.00 93.16           C  
ATOM     12  OH  TYR A  23     -11.457  -2.743  10.066  1.00 93.16           O  
ATOM     13  H   TYR A  23     -13.447   2.326  10.578  1.00 93.16           H  
ATOM     14  HA  TYR A  23     -11.761   4.645  11.359  1.00 93.16           H  
ATOM     15  HB2 TYR A  23     -11.549   2.748  12.827  1.00 93.16           H  
ATOM     16  HB3 TYR A  23     -10.077   2.964  11.907  1.00 93.16           H  
ATOM     17  HD1 TYR A  23     -13.101   0.836  12.332  1.00 93.16           H  
ATOM     18  HD2 TYR A  23      -9.289   1.248  10.345  1.00 93.16           H  
ATOM     19  HE1 TYR A  23     -13.259  -1.516  11.528  1.00 93.16           H  
ATOM     20  HE2 TYR A  23      -9.431  -1.124   9.607  1.00 93.16           H  
ATOM     21  HH  TYR A  23     -12.348  -3.099  10.110  1.00 93.16           H  
ATOM     22  N   LYS A  24     -10.064   4.425   9.430  1.00 97.47           N  
ATOM     23  CA  LYS A  24      -9.198   4.407   8.248  1.00 97.47           C  
ATOM     24  C   LYS A  24      -7.927   3.613   8.543  1.00 97.47           C  
ATOM     25  O   LYS A  24      -7.582   3.360   9.697  1.00 97.47           O  
ATOM     26  CB  LYS A  24      -8.875   5.830   7.766  1.00 97.47           C  
ATOM     27  CG  LYS A  24     -10.057   6.547   7.095  1.00 97.47           C  
ATOM     28  CD  LYS A  24      -9.538   7.852   6.475  1.00 97.47           C  
ATOM     29  CE  LYS A  24     -10.612   8.643   5.724  1.00 97.47           C  
ATOM     30  NZ  LYS A  24      -9.980   9.744   4.950  1.00 97.47           N1+
ATOM     31  H   LYS A  24      -9.655   4.778  10.283  1.00 97.47           H  
ATOM     32  HA  LYS A  24      -9.692   3.881   7.431  1.00 97.47           H  
ATOM     33  HB2 LYS A  24      -8.066   5.767   7.038  1.00 97.47           H  
ATOM     34  HB3 LYS A  24      -8.523   6.427   8.607  1.00 97.47           H  
ATOM     35  HG2 LYS A  24     -10.832   6.761   7.830  1.00 97.47           H  
ATOM     36  HG3 LYS A  24     -10.465   5.913   6.307  1.00 97.47           H  
ATOM     37  HD2 LYS A  24      -9.109   8.476   7.259  1.00 97.47           H  
ATOM     38  HD3 LYS A  24      -8.744   7.597   5.773  1.00 97.47           H  
ATOM     39  HE2 LYS A  24     -11.333   9.035   6.441  1.00 97.47           H  
ATOM     40  HE3 LYS A  24     -11.118   7.962   5.038  1.00 97.47           H  
ATOM     41  HZ1 LYS A  24      -9.448  10.359   5.549  1.00 97.47           H  
ATOM     42  HZ2 LYS A  24     -10.649  10.287   4.422  1.00 97.47           H  
ATOM     43  HZ3 LYS A  24      -9.320   9.361   4.288  1.00 97.47           H  
ATOM     44  N   CYS A  25      -7.243   3.236   7.482  1.00 98.46           N  
ATOM     45  CA  CYS A  25      -5.958   2.576   7.480  1.00 98.46           C  
ATOM     46  C   CYS A  25      -5.018   3.414   6.622  1.00 98.46           C  
ATOM     47  O   CYS A  25      -5.335   3.686   5.466  1.00 98.46           O  
ATOM     48  CB  CYS A  25      -6.137   1.173   6.897  1.00 98.46           C  
ATOM     49  SG  CYS A  25      -7.323   0.145   7.799  1.00 98.46           S  
ATOM     50  H   CYS A  25      -7.617   3.473   6.574  1.00 98.46           H  
ATOM     51  HA  CYS A  25      -5.565   2.499   8.493  1.00 98.46           H  
ATOM     52  HB2 CYS A  25      -6.487   1.271   5.869  1.00 98.46           H  
ATOM     53  HB3 CYS A  25      -5.171   0.668   6.868  1.00 98.46           H  
ATOM     54  N   ARG A  26      -3.871   3.794   7.180  1.00 98.47           N  
ATOM     55  CA  ARG A  26      -2.744   4.272   6.386  1.00 98.47           C  
ATOM     56  C   ARG A  26      -1.988   3.074   5.852  1.00 98.47           C  
ATOM     57  O   ARG A  26      -1.569   2.229   6.648  1.00 98.47           O  
ATOM     58  CB  ARG A  26      -1.838   5.176   7.221  1.00 98.47           C  
ATOM     59  CG  ARG A  26      -0.670   5.695   6.361  1.00 98.47           C  
ATOM     60  CD  ARG A  26      -0.034   6.944   6.968  1.00 98.47           C  
ATOM     61  NE  ARG A  26      -1.009   8.043   6.960  1.00 98.47           N  
ATOM     62  CZ  ARG A  26      -0.823   9.302   7.272  1.00 98.47           C  
ATOM     63  NH1 ARG A  26       0.335   9.735   7.696  1.00 98.47           N1+
ATOM     64  NH2 ARG A  26      -1.811  10.139   7.139  1.00 98.47           N  
ATOM     65  H   ARG A  26      -3.695   3.531   8.139  1.00 98.47           H  
ATOM     66  HA  ARG A  26      -3.114   4.854   5.542  1.00 98.47           H  
ATOM     67  HB2 ARG A  26      -1.443   4.630   8.078  1.00 98.47           H  
ATOM     68  HB3 ARG A  26      -2.441   6.005   7.591  1.00 98.47           H  
ATOM     69  HG2 ARG A  26      -1.027   5.943   5.362  1.00 98.47           H  
ATOM     70  HG3 ARG A  26       0.087   4.916   6.269  1.00 98.47           H  
ATOM     71  HD2 ARG A  26       0.292   6.728   7.986  1.00 98.47           H  
ATOM     72  HD3 ARG A  26       0.830   7.215   6.361  1.00 98.47           H  
ATOM     73  HE  ARG A  26      -1.895   7.839   6.520  1.00 98.47           H  
ATOM     74 HH11 ARG A  26       0.487  10.733   7.727  1.00 98.47           H  
ATOM     75 HH12 ARG A  26       1.116   9.108   7.569  1.00 98.47           H  
ATOM     76 HH21 ARG A  26      -1.674  11.138   7.200  1.00 98.47           H  
ATOM     77 HH22 ARG A  26      -2.667   9.798   6.726  1.00 98.47           H  
ATOM     78  N   ILE A  27      -1.811   3.020   4.543  1.00 98.46           N  
ATOM     79  CA  ILE A  27      -0.996   2.030   3.849  1.00 98.46           C  
ATOM     80  C   ILE A  27       0.238   2.761   3.336  1.00 98.46           C  
ATOM     81  O   ILE A  27       0.110   3.685   2.542  1.00 98.46           O  
ATOM     82  CB  ILE A  27      -1.784   1.382   2.692  1.00 98.46           C  
ATOM     83  CG1 ILE A  27      -3.225   0.958   3.060  1.00 98.46           C  
ATOM     84  CG2 ILE A  27      -0.993   0.184   2.145  1.00 98.46           C  
ATOM     85  CD1 ILE A  27      -3.364  -0.035   4.223  1.00 98.46           C  
ATOM     86  H   ILE A  27      -2.206   3.760   3.980  1.00 98.46           H  
ATOM     87  HA  ILE A  27      -0.682   1.249   4.542  1.00 98.46           H  
ATOM     88  HB  ILE A  27      -1.871   2.114   1.890  1.00 98.46           H  
ATOM     89 HG12 ILE A  27      -3.805   1.850   3.299  1.00 98.46           H  
ATOM     90 HG13 ILE A  27      -3.684   0.517   2.175  1.00 98.46           H  
ATOM     91 HG21 ILE A  27      -1.467  -0.164   1.227  1.00 98.46           H  
ATOM     92 HG22 ILE A  27       0.030   0.477   1.911  1.00 98.46           H  
ATOM     93 HG23 ILE A  27      -0.961  -0.628   2.871  1.00 98.46           H  
ATOM     94 HD11 ILE A  27      -2.883   0.350   5.122  1.00 98.46           H  
ATOM     95 HD12 ILE A  27      -4.423  -0.186   4.435  1.00 98.46           H  
ATOM     96 HD13 ILE A  27      -2.932  -0.998   3.948  1.00 98.46           H  
ATOM     97  N   SER A  28       1.416   2.372   3.806  1.00 98.28           N  
ATOM     98  CA  SER A  28       2.686   2.993   3.431  1.00 98.28           C  
ATOM     99  C   SER A  28       3.531   2.012   2.637  1.00 98.28           C  
ATOM    100  O   SER A  28       3.741   0.873   3.069  1.00 98.28           O  
ATOM    101  CB  SER A  28       3.444   3.477   4.668  1.00 98.28           C  
ATOM    102  OG  SER A  28       2.706   4.491   5.331  1.00 98.28           O  
ATOM    103  H   SER A  28       1.451   1.601   4.457  1.00 98.28           H  
ATOM    104  HA  SER A  28       2.504   3.862   2.798  1.00 98.28           H  
ATOM    105  HB2 SER A  28       3.607   2.639   5.347  1.00 98.28           H  
ATOM    106  HB3 SER A  28       4.410   3.879   4.363  1.00 98.28           H  
ATOM    107  HG  SER A  28       2.708   5.240   4.731  1.00 98.28           H  
ATOM    108  N   LEU A  29       4.027   2.471   1.494  1.00 97.75           N  
ATOM    109  CA  LEU A  29       5.011   1.775   0.687  1.00 97.75           C  
ATOM    110  C   LEU A  29       6.405   2.151   1.193  1.00 97.75           C  
ATOM    111  O   LEU A  29       6.833   3.301   1.091  1.00 97.75           O  
ATOM    112  CB  LEU A  29       4.779   2.143  -0.785  1.00 97.75           C  
ATOM    113  CG  LEU A  29       5.736   1.442  -1.750  1.00 97.75           C  
ATOM    114  CD1 LEU A  29       5.560  -0.084  -1.745  1.00 97.75           C  
ATOM    115  CD2 LEU A  29       5.502   1.932  -3.171  1.00 97.75           C  
ATOM    116  H   LEU A  29       3.847   3.435   1.250  1.00 97.75           H  
ATOM    117  HA  LEU A  29       4.873   0.701   0.809  1.00 97.75           H  
ATOM    118  HB2 LEU A  29       4.892   3.221  -0.901  1.00 97.75           H  
ATOM    119  HB3 LEU A  29       3.761   1.874  -1.064  1.00 97.75           H  
ATOM    120  HG  LEU A  29       6.751   1.715  -1.460  1.00 97.75           H  
ATOM    121 HD11 LEU A  29       6.160  -0.531  -2.538  1.00 97.75           H  
ATOM    122 HD12 LEU A  29       4.514  -0.332  -1.924  1.00 97.75           H  
ATOM    123 HD13 LEU A  29       5.885  -0.497  -0.790  1.00 97.75           H  
ATOM    124 HD21 LEU A  29       6.226   1.469  -3.842  1.00 97.75           H  
ATOM    125 HD22 LEU A  29       4.493   1.690  -3.504  1.00 97.75           H  
ATOM    126 HD23 LEU A  29       5.637   3.013  -3.207  1.00 97.75           H  
ATOM    127  N   MET A  30       7.097   1.171   1.761  1.00 96.83           N  
ATOM    128  CA  MET A  30       8.418   1.346   2.352  1.00 96.83           C  
ATOM    129  C   MET A  30       9.476   0.825   1.391  1.00 96.83           C  
ATOM    130  O   MET A  30       9.367  -0.308   0.916  1.00 96.83           O  
ATOM    131  CB  MET A  30       8.512   0.602   3.688  1.00 96.83           C  
ATOM    132  CG  MET A  30       7.367   0.916   4.659  1.00 96.83           C  
ATOM    133  SD  MET A  30       7.141   2.661   5.111  1.00 96.83           S  
ATOM    134  CE  MET A  30       8.626   2.946   6.108  1.00 96.83           C  
ATOM    135  H   MET A  30       6.703   0.241   1.768  1.00 96.83           H  
ATOM    136  HA  MET A  30       8.600   2.405   2.537  1.00 96.83           H  
ATOM    137  HB2 MET A  30       8.493  -0.470   3.491  1.00 96.83           H  
ATOM    138  HB3 MET A  30       9.469   0.833   4.155  1.00 96.83           H  
ATOM    139  HG2 MET A  30       6.435   0.557   4.223  1.00 96.83           H  
ATOM    140  HG3 MET A  30       7.546   0.339   5.566  1.00 96.83           H  
ATOM    141  HE1 MET A  30       8.987   3.962   5.949  1.00 96.83           H  
ATOM    142  HE2 MET A  30       8.388   2.819   7.164  1.00 96.83           H  
ATOM    143  HE3 MET A  30       9.413   2.244   5.832  1.00 96.83           H  
ATOM    144  N   ASN A  31      10.515   1.615   1.142  1.00 91.39           N  
ATOM    145  CA  ASN A  31      11.686   1.153   0.409  1.00 91.39           C  
ATOM    146  C   ASN A  31      12.581   0.253   1.286  1.00 91.39           C  
ATOM    147  O   ASN A  31      12.389   0.140   2.497  1.00 91.39           O  
ATOM    148  CB  ASN A  31      12.397   2.370  -0.202  1.00 91.39           C  
ATOM    149  CG  ASN A  31      13.032   3.328   0.791  1.00 91.39           C  
ATOM    150  ND2 ASN A  31      13.089   4.590   0.452  1.00 91.39           N  
ATOM    151  OD1 ASN A  31      13.545   2.956   1.838  1.00 91.39           O  
ATOM    152  H   ASN A  31      10.543   2.528   1.573  1.00 91.39           H  
ATOM    153  HA  ASN A  31      11.339   0.538  -0.421  1.00 91.39           H  
ATOM    154  HB2 ASN A  31      11.665   2.920  -0.793  1.00 91.39           H  
ATOM    155  HB3 ASN A  31      13.175   2.038  -0.891  1.00 91.39           H  
ATOM    156 HD21 ASN A  31      13.478   5.242   1.118  1.00 91.39           H  
ATOM    157 HD22 ASN A  31      12.426   4.930  -0.230  1.00 91.39           H  
ATOM    158  N   GLY A  32      13.592  -0.378   0.680  1.00 87.28           N  
ATOM    159  CA  GLY A  32      14.509  -1.292   1.382  1.00 87.28           C  
ATOM    160  C   GLY A  32      15.358  -0.656   2.491  1.00 87.28           C  
ATOM    161  O   GLY A  32      15.977  -1.380   3.264  1.00 87.28           O  
ATOM    162  H   GLY A  32      13.666  -0.298  -0.324  1.00 87.28           H  
ATOM    163  HA2 GLY A  32      13.925  -2.091   1.839  1.00 87.28           H  
ATOM    164  HA3 GLY A  32      15.191  -1.737   0.657  1.00 87.28           H  
ATOM    165  N   SER A  33      15.366   0.676   2.591  1.00 89.08           N  
ATOM    166  CA  SER A  33      15.994   1.438   3.679  1.00 89.08           C  
ATOM    167  C   SER A  33      14.993   1.819   4.778  1.00 89.08           C  
ATOM    168  O   SER A  33      15.280   2.682   5.607  1.00 89.08           O  
ATOM    169  CB  SER A  33      16.684   2.689   3.129  1.00 89.08           C  
ATOM    170  OG  SER A  33      17.626   2.350   2.126  1.00 89.08           O  
ATOM    171  H   SER A  33      14.789   1.206   1.953  1.00 89.08           H  
ATOM    172  HA  SER A  33      16.759   0.819   4.148  1.00 89.08           H  
ATOM    173  HB2 SER A  33      15.936   3.363   2.711  1.00 89.08           H  
ATOM    174  HB3 SER A  33      17.200   3.202   3.940  1.00 89.08           H  
ATOM    175  HG  SER A  33      17.967   3.166   1.752  1.00 89.08           H  
ATOM    176  N   ASP A  34      13.805   1.212   4.769  1.00 82.51           N  
ATOM    177  CA  ASP A  34      12.717   1.423   5.725  1.00 82.51           C  
ATOM    178  C   ASP A  34      12.200   2.877   5.785  1.00 82.51           C  
ATOM    179  O   ASP A  34      11.594   3.308   6.769  1.00 82.51           O  
ATOM    180  CB  ASP A  34      13.094   0.783   7.086  1.00 82.51           C  
ATOM    181  CG  ASP A  34      12.049  -0.194   7.632  1.00 82.51           C  
ATOM    182  OD1 ASP A  34      11.069  -0.532   6.931  1.00 82.51           O  
ATOM    183  OD2 ASP A  34      12.103  -0.560   8.828  1.00 82.51           O1-
ATOM    184  H   ASP A  34      13.611   0.573   4.011  1.00 82.51           H  
ATOM    185  HA  ASP A  34      11.886   0.863   5.297  1.00 82.51           H  
ATOM    186  HB2 ASP A  34      14.023   0.223   6.984  1.00 82.51           H  
ATOM    187  HB3 ASP A  34      13.276   1.567   7.821  1.00 82.51           H  
ATOM    188  N   SER A  35      12.409   3.633   4.701  1.00 88.29           N  
ATOM    189  CA  SER A  35      11.836   4.965   4.487  1.00 88.29           C  
ATOM    190  C   SER A  35      10.563   4.854   3.647  1.00 88.29           C  
ATOM    191  O   SER A  35      10.481   4.020   2.747  1.00 88.29           O  
ATOM    192  CB  SER A  35      12.859   5.887   3.824  1.00 88.29           C  
ATOM    193  OG  SER A  35      14.002   5.993   4.649  1.00 88.29           O  
ATOM    194  H   SER A  35      12.850   3.188   3.909  1.00 88.29           H  
ATOM    195  HA  SER A  35      11.574   5.404   5.449  1.00 88.29           H  
ATOM    196  HB2 SER A  35      12.424   6.874   3.669  1.00 88.29           H  
ATOM    197  HB3 SER A  35      13.152   5.472   2.859  1.00 88.29           H  
ATOM    198  HG  SER A  35      14.213   5.112   4.969  1.00 88.29           H  
ATOM    199  N   SER A  36       9.557   5.672   3.960  1.00 89.48           N  
ATOM    200  CA  SER A  36       8.304   5.695   3.199  1.00 89.48           C  
ATOM    201  C   SER A  36       8.529   6.457   1.901  1.00 89.48           C  
ATOM    202  O   SER A  36       8.887   7.632   1.956  1.00 89.48           O  
ATOM    203  CB  SER A  36       7.189   6.362   4.011  1.00 89.48           C  
ATOM    204  OG  SER A  36       5.909   6.166   3.438  1.00 89.48           O  
ATOM    205  H   SER A  36       9.707   6.389   4.654  1.00 89.48           H  
ATOM    206  HA  SER A  36       7.998   4.674   2.970  1.00 89.48           H  
ATOM    207  HB2 SER A  36       7.388   7.430   4.096  1.00 89.48           H  
ATOM    208  HB3 SER A  36       7.180   5.933   5.013  1.00 89.48           H  
ATOM    209  HG  SER A  36       5.934   6.351   2.497  1.00 89.48           H  
ATOM    210  N   ASP A  37       8.281   5.807   0.770  1.00 91.75           N  
ATOM    211  CA  ASP A  37       8.278   6.475  -0.536  1.00 91.75           C  
ATOM    212  C   ASP A  37       6.913   7.101  -0.816  1.00 91.75           C  
ATOM    213  O   ASP A  37       6.831   8.215  -1.322  1.00 91.75           O  
ATOM    214  CB  ASP A  37       8.652   5.474  -1.633  1.00 91.75           C  
ATOM    215  CG  ASP A  37      10.143   5.144  -1.668  1.00 91.75           C  
ATOM    216  OD1 ASP A  37      10.960   5.715  -0.906  1.00 91.75           O  
ATOM    217  OD2 ASP A  37      10.525   4.307  -2.510  1.00 91.75           O1-
ATOM    218  H   ASP A  37       7.996   4.839   0.809  1.00 91.75           H  
ATOM    219  HA  ASP A  37       9.007   7.285  -0.547  1.00 91.75           H  
ATOM    220  HB2 ASP A  37       8.077   4.557  -1.506  1.00 91.75           H  
ATOM    221  HB3 ASP A  37       8.387   5.902  -2.600  1.00 91.75           H  
ATOM    222  N   ASP A  38       5.844   6.410  -0.415  1.00 97.55           N  
ATOM    223  CA  ASP A  38       4.476   6.877  -0.604  1.00 97.55           C  
ATOM    224  C   ASP A  38       3.541   6.303   0.466  1.00 97.55           C  
ATOM    225  O   ASP A  38       3.846   5.285   1.105  1.00 97.55           O  
ATOM    226  CB  ASP A  38       4.018   6.501  -2.021  1.00 97.55           C  
ATOM    227  CG  ASP A  38       2.762   7.246  -2.467  1.00 97.55           C  
ATOM    228  OD1 ASP A  38       2.401   8.238  -1.795  1.00 97.55           O  
ATOM    229  OD2 ASP A  38       2.170   6.772  -3.461  1.00 97.55           O1-
ATOM    230  H   ASP A  38       5.978   5.488  -0.025  1.00 97.55           H  
ATOM    231  HA  ASP A  38       4.464   7.964  -0.518  1.00 97.55           H  
ATOM    232  HB2 ASP A  38       3.849   5.426  -2.073  1.00 97.55           H  
ATOM    233  HB3 ASP A  38       4.810   6.757  -2.725  1.00 97.55           H  
ATOM    234  N   TYR A  39       2.402   6.951   0.687  1.00 97.99           N  
ATOM    235  CA  TYR A  39       1.337   6.416   1.520  1.00 97.99           C  
ATOM    236  C   TYR A  39      -0.034   6.914   1.081  1.00 97.99           C  
ATOM    237  O   TYR A  39      -0.199   8.052   0.659  1.00 97.99           O  
ATOM    238  CB  TYR A  39       1.569   6.730   3.007  1.00 97.99           C  
ATOM    239  CG  TYR A  39       1.334   8.178   3.393  1.00 97.99           C  
ATOM    240  CD1 TYR A  39       2.388   9.104   3.294  1.00 97.99           C  
ATOM    241  CD2 TYR A  39       0.049   8.610   3.782  1.00 97.99           C  
ATOM    242  CE1 TYR A  39       2.163  10.464   3.578  1.00 97.99           C  
ATOM    243  CE2 TYR A  39      -0.180   9.968   4.070  1.00 97.99           C  
ATOM    244  CZ  TYR A  39       0.875  10.896   3.964  1.00 97.99           C  
ATOM    245  OH  TYR A  39       0.657  12.206   4.249  1.00 97.99           O  
ATOM    246  H   TYR A  39       2.166   7.700   0.053  1.00 97.99           H  
ATOM    247  HA  TYR A  39       1.346   5.333   1.391  1.00 97.99           H  
ATOM    248  HB2 TYR A  39       0.896   6.106   3.596  1.00 97.99           H  
ATOM    249  HB3 TYR A  39       2.588   6.451   3.275  1.00 97.99           H  
ATOM    250  HD1 TYR A  39       3.353   8.778   2.937  1.00 97.99           H  
ATOM    251  HD2 TYR A  39      -0.777   7.915   3.785  1.00 97.99           H  
ATOM    252  HE1 TYR A  39       2.967  11.174   3.457  1.00 97.99           H  
ATOM    253  HE2 TYR A  39      -1.177  10.313   4.300  1.00 97.99           H  
ATOM    254  HH  TYR A  39       1.380  12.740   3.912  1.00 97.99           H  
ATOM    255  N   GLU A  40      -1.040   6.083   1.321  1.00 98.58           N  
ATOM    256  CA  GLU A  40      -2.436   6.430   1.093  1.00 98.58           C  
ATOM    257  C   GLU A  40      -3.299   6.038   2.292  1.00 98.58           C  
ATOM    258  O   GLU A  40      -3.051   5.032   2.968  1.00 98.58           O  
ATOM    259  CB  GLU A  40      -2.934   5.777  -0.205  1.00 98.58           C  
ATOM    260  CG  GLU A  40      -2.483   6.529  -1.472  1.00 98.58           C  
ATOM    261  CD  GLU A  40      -3.107   7.933  -1.604  1.00 98.58           C  
ATOM    262  OE1 GLU A  40      -2.753   8.656  -2.559  1.00 98.58           O  
ATOM    263  OE2 GLU A  40      -4.017   8.253  -0.794  1.00 98.58           O1-
ATOM    264  H   GLU A  40      -0.829   5.167   1.692  1.00 98.58           H  
ATOM    265  HA  GLU A  40      -2.525   7.511   0.986  1.00 98.58           H  
ATOM    266  HB2 GLU A  40      -2.571   4.750  -0.249  1.00 98.58           H  
ATOM    267  HB3 GLU A  40      -4.023   5.734  -0.194  1.00 98.58           H  
ATOM    268  HG2 GLU A  40      -1.396   6.599  -1.487  1.00 98.58           H  
ATOM    269  HG3 GLU A  40      -2.794   5.933  -2.330  1.00 98.58           H  
ATOM    270  N   ASP A  41      -4.334   6.837   2.553  1.00 98.55           N  
ATOM    271  CA  ASP A  41      -5.294   6.599   3.630  1.00 98.55           C  
ATOM    272  C   ASP A  41      -6.626   6.107   3.043  1.00 98.55           C  
ATOM    273  O   ASP A  41      -7.353   6.864   2.400  1.00 98.55           O  
ATOM    274  CB  ASP A  41      -5.498   7.867   4.487  1.00 98.55           C  
ATOM    275  CG  ASP A  41      -4.312   8.275   5.381  1.00 98.55           C  
ATOM    276  OD1 ASP A  41      -3.390   7.472   5.631  1.00 98.55           O  
ATOM    277  OD2 ASP A  41      -4.344   9.392   5.951  1.00 98.55           O1-
ATOM    278  H   ASP A  41      -4.512   7.584   1.897  1.00 98.55           H  
ATOM    279  HA  ASP A  41      -4.910   5.823   4.292  1.00 98.55           H  
ATOM    280  HB2 ASP A  41      -5.751   8.702   3.834  1.00 98.55           H  
ATOM    281  HB3 ASP A  41      -6.350   7.694   5.144  1.00 98.55           H  
ATOM    282  N   GLY A  42      -7.008   4.865   3.341  1.00 98.20           N  
ATOM    283  CA  GLY A  42      -8.264   4.267   2.874  1.00 98.20           C  
ATOM    284  C   GLY A  42      -9.060   3.592   3.989  1.00 98.20           C  
ATOM    285  O   GLY A  42      -8.656   3.574   5.151  1.00 98.20           O  
ATOM    286  H   GLY A  42      -6.378   4.298   3.891  1.00 98.20           H  
ATOM    287  HA2 GLY A  42      -8.045   3.536   2.095  1.00 98.20           H  
ATOM    288  HA3 GLY A  42      -8.905   5.021   2.417  1.00 98.20           H  
ATOM    289  N   LYS A  43     -10.231   3.058   3.663  1.00 98.33           N  
ATOM    290  CA  LYS A  43     -11.079   2.254   4.555  1.00 98.33           C  
ATOM    291  C   LYS A  43     -11.043   0.784   4.118  1.00 98.33           C  
ATOM    292  O   LYS A  43     -10.723   0.508   2.965  1.00 98.33           O  
ATOM    293  CB  LYS A  43     -12.516   2.787   4.500  1.00 98.33           C  
ATOM    294  CG  LYS A  43     -12.637   4.240   4.982  1.00 98.33           C  
ATOM    295  CD  LYS A  43     -14.063   4.730   4.726  1.00 98.33           C  
ATOM    296  CE  LYS A  43     -14.192   6.216   5.058  1.00 98.33           C  
ATOM    297  NZ  LYS A  43     -15.499   6.734   4.586  1.00 98.33           N1+
ATOM    298  H   LYS A  43     -10.532   3.141   2.703  1.00 98.33           H  
ATOM    299  HA  LYS A  43     -10.708   2.315   5.578  1.00 98.33           H  
ATOM    300  HB2 LYS A  43     -12.864   2.717   3.470  1.00 98.33           H  
ATOM    301  HB3 LYS A  43     -13.161   2.157   5.112  1.00 98.33           H  
ATOM    302  HG2 LYS A  43     -12.406   4.296   6.046  1.00 98.33           H  
ATOM    303  HG3 LYS A  43     -11.947   4.876   4.429  1.00 98.33           H  
ATOM    304  HD2 LYS A  43     -14.762   4.143   5.322  1.00 98.33           H  
ATOM    305  HD3 LYS A  43     -14.287   4.577   3.670  1.00 98.33           H  
ATOM    306  HE2 LYS A  43     -14.074   6.352   6.133  1.00 98.33           H  
ATOM    307  HE3 LYS A  43     -13.383   6.740   4.550  1.00 98.33           H  
ATOM    308  HZ1 LYS A  43     -16.265   6.222   4.999  1.00 98.33           H  
ATOM    309  HZ2 LYS A  43     -15.560   6.598   3.587  1.00 98.33           H  
ATOM    310  HZ3 LYS A  43     -15.601   7.722   4.770  1.00 98.33           H  
ATOM    311  N   PRO A  44     -11.406  -0.171   4.993  1.00 98.11           N  
ATOM    312  CA  PRO A  44     -11.685  -1.537   4.555  1.00 98.11           C  
ATOM    313  C   PRO A  44     -12.676  -1.550   3.381  1.00 98.11           C  
ATOM    314  O   PRO A  44     -13.724  -0.908   3.458  1.00 98.11           O  
ATOM    315  CB  PRO A  44     -12.251  -2.257   5.781  1.00 98.11           C  
ATOM    316  CG  PRO A  44     -11.666  -1.471   6.952  1.00 98.11           C  
ATOM    317  CD  PRO A  44     -11.616  -0.037   6.427  1.00 98.11           C  
ATOM    318  HA  PRO A  44     -10.751  -2.012   4.256  1.00 98.11           H  
ATOM    319  HB2 PRO A  44     -11.953  -3.305   5.805  1.00 98.11           H  
ATOM    320  HB3 PRO A  44     -13.338  -2.176   5.804  1.00 98.11           H  
ATOM    321  HG2 PRO A  44     -12.303  -1.548   7.833  1.00 98.11           H  
ATOM    322  HG3 PRO A  44     -10.656  -1.822   7.163  1.00 98.11           H  
ATOM    323  HD2 PRO A  44     -12.570   0.456   6.613  1.00 98.11           H  
ATOM    324  HD3 PRO A  44     -10.802   0.507   6.904  1.00 98.11           H  
ATOM    325  N   GLY A  45     -12.328  -2.261   2.309  1.00 98.16           N  
ATOM    326  CA  GLY A  45     -13.057  -2.283   1.039  1.00 98.16           C  
ATOM    327  C   GLY A  45     -12.481  -1.366  -0.047  1.00 98.16           C  
ATOM    328  O   GLY A  45     -12.805  -1.556  -1.219  1.00 98.16           O  
ATOM    329  H   GLY A  45     -11.437  -2.735   2.322  1.00 98.16           H  
ATOM    330  HA2 GLY A  45     -13.058  -3.301   0.651  1.00 98.16           H  
ATOM    331  HA3 GLY A  45     -14.092  -1.984   1.207  1.00 98.16           H  
ATOM    332  N   ASP A  46     -11.609  -0.416   0.299  1.00 98.48           N  
ATOM    333  CA  ASP A  46     -10.979   0.470  -0.682  1.00 98.48           C  
ATOM    334  C   ASP A  46      -9.776  -0.206  -1.363  1.00 98.48           C  
ATOM    335  O   ASP A  46      -9.099  -1.068  -0.795  1.00 98.48           O  
ATOM    336  CB  ASP A  46     -10.573   1.819  -0.054  1.00 98.48           C  
ATOM    337  CG  ASP A  46     -11.743   2.687   0.443  1.00 98.48           C  
ATOM    338  OD1 ASP A  46     -12.898   2.476   0.013  1.00 98.48           O  
ATOM    339  OD2 ASP A  46     -11.478   3.601   1.264  1.00 98.48           O1-
ATOM    340  H   ASP A  46     -11.367  -0.291   1.271  1.00 98.48           H  
ATOM    341  HA  ASP A  46     -11.712   0.692  -1.458  1.00 98.48           H  
ATOM    342  HB2 ASP A  46      -9.880   1.637   0.768  1.00 98.48           H  
ATOM    343  HB3 ASP A  46     -10.035   2.397  -0.805  1.00 98.48           H  
ATOM    344  N   THR A  47      -9.475   0.229  -2.588  1.00 98.71           N  
ATOM    345  CA  THR A  47      -8.192  -0.034  -3.257  1.00 98.71           C  
ATOM    346  C   THR A  47      -7.425   1.274  -3.376  1.00 98.71           C  
ATOM    347  O   THR A  47      -7.975   2.260  -3.864  1.00 98.71           O  
ATOM    348  CB  THR A  47      -8.385  -0.660  -4.643  1.00 98.71           C  
ATOM    349  CG2 THR A  47      -7.069  -0.972  -5.358  1.00 98.71           C  
ATOM    350  OG1 THR A  47      -9.075  -1.878  -4.504  1.00 98.71           O  
ATOM    351  H   THR A  47     -10.035   0.980  -2.965  1.00 98.71           H  
ATOM    352  HA  THR A  47      -7.602  -0.727  -2.658  1.00 98.71           H  
ATOM    353  HB  THR A  47      -8.978   0.012  -5.264  1.00 98.71           H  
ATOM    354  HG1 THR A  47      -9.794  -1.712  -3.890  1.00 98.71           H  
ATOM    355 HG21 THR A  47      -7.281  -1.493  -6.292  1.00 98.71           H  
ATOM    356 HG22 THR A  47      -6.532  -0.051  -5.586  1.00 98.71           H  
ATOM    357 HG23 THR A  47      -6.447  -1.605  -4.726  1.00 98.71           H  
ATOM    358  N   VAL A  48      -6.159   1.271  -2.968  1.00 98.57           N  
ATOM    359  CA  VAL A  48      -5.247   2.416  -3.082  1.00 98.57           C  
ATOM    360  C   VAL A  48      -4.098   2.094  -4.034  1.00 98.57           C  
ATOM    361  O   VAL A  48      -3.726   0.931  -4.205  1.00 98.57           O  
ATOM    362  CB  VAL A  48      -4.744   2.900  -1.708  1.00 98.57           C  
ATOM    363  CG1 VAL A  48      -5.915   3.350  -0.823  1.00 98.57           C  
ATOM    364  CG2 VAL A  48      -3.927   1.846  -0.949  1.00 98.57           C  
ATOM    365  H   VAL A  48      -5.775   0.410  -2.606  1.00 98.57           H  
ATOM    366  HA  VAL A  48      -5.787   3.254  -3.522  1.00 98.57           H  
ATOM    367  HB  VAL A  48      -4.102   3.764  -1.878  1.00 98.57           H  
ATOM    368 HG11 VAL A  48      -6.571   2.510  -0.595  1.00 98.57           H  
ATOM    369 HG12 VAL A  48      -6.485   4.123  -1.337  1.00 98.57           H  
ATOM    370 HG13 VAL A  48      -5.531   3.768   0.108  1.00 98.57           H  
ATOM    371 HG21 VAL A  48      -3.581   2.269  -0.006  1.00 98.57           H  
ATOM    372 HG22 VAL A  48      -4.536   0.965  -0.744  1.00 98.57           H  
ATOM    373 HG23 VAL A  48      -3.054   1.561  -1.535  1.00 98.57           H  
ATOM    374  N   ASN A  49      -3.546   3.129  -4.662  1.00 98.41           N  
ATOM    375  CA  ASN A  49      -2.367   3.033  -5.515  1.00 98.41           C  
ATOM    376  C   ASN A  49      -1.215   3.736  -4.801  1.00 98.41           C  
ATOM    377  O   ASN A  49      -1.380   4.879  -4.401  1.00 98.41           O  
ATOM    378  CB  ASN A  49      -2.651   3.708  -6.865  1.00 98.41           C  
ATOM    379  CG  ASN A  49      -3.758   3.062  -7.674  1.00 98.41           C  
ATOM    380  ND2 ASN A  49      -4.551   3.862  -8.346  1.00 98.41           N  
ATOM    381  OD1 ASN A  49      -3.928   1.857  -7.758  1.00 98.41           O  
ATOM    382  H   ASN A  49      -3.816   4.061  -4.383  1.00 98.41           H  
ATOM    383  HA  ASN A  49      -2.093   1.992  -5.685  1.00 98.41           H  
ATOM    384  HB2 ASN A  49      -1.742   3.702  -7.467  1.00 98.41           H  
ATOM    385  HB3 ASN A  49      -2.904   4.752  -6.678  1.00 98.41           H  
ATOM    386 HD21 ASN A  49      -5.361   3.444  -8.783  1.00 98.41           H  
ATOM    387 HD22 ASN A  49      -4.435   4.859  -8.241  1.00 98.41           H  
ATOM    388  N   LEU A  50      -0.080   3.061  -4.667  1.00 98.30           N  
ATOM    389  CA  LEU A  50       1.139   3.611  -4.082  1.00 98.30           C  
ATOM    390  C   LEU A  50       2.211   3.660  -5.164  1.00 98.30           C  
ATOM    391  O   LEU A  50       2.385   2.679  -5.893  1.00 98.30           O  
ATOM    392  CB  LEU A  50       1.588   2.736  -2.901  1.00 98.30           C  
ATOM    393  CG  LEU A  50       0.537   2.606  -1.786  1.00 98.30           C  
ATOM    394  CD1 LEU A  50       0.885   1.464  -0.833  1.00 98.30           C  
ATOM    395  CD2 LEU A  50       0.423   3.888  -0.971  1.00 98.30           C  
ATOM    396  H   LEU A  50      -0.033   2.112  -5.010  1.00 98.30           H  
ATOM    397  HA  LEU A  50       0.965   4.627  -3.728  1.00 98.30           H  
ATOM    398  HB2 LEU A  50       1.823   1.743  -3.284  1.00 98.30           H  
ATOM    399  HB3 LEU A  50       2.499   3.165  -2.486  1.00 98.30           H  
ATOM    400  HG  LEU A  50      -0.438   2.370  -2.214  1.00 98.30           H  
ATOM    401 HD11 LEU A  50       1.750   1.726  -0.225  1.00 98.30           H  
ATOM    402 HD12 LEU A  50       1.080   0.554  -1.400  1.00 98.30           H  
ATOM    403 HD13 LEU A  50       0.027   1.302  -0.181  1.00 98.30           H  
ATOM    404 HD21 LEU A  50       0.078   4.701  -1.611  1.00 98.30           H  
ATOM    405 HD22 LEU A  50       1.396   4.160  -0.562  1.00 98.30           H  
ATOM    406 HD23 LEU A  50      -0.297   3.753  -0.164  1.00 98.30           H  
ATOM    407  N   GLN A  51       2.927   4.770  -5.275  1.00 96.63           N  
ATOM    408  CA  GLN A  51       3.986   4.941  -6.260  1.00 96.63           C  
ATOM    409  C   GLN A  51       5.361   4.684  -5.636  1.00 96.63           C  
ATOM    410  O   GLN A  51       5.778   5.357  -4.700  1.00 96.63           O  
ATOM    411  CB  GLN A  51       3.849   6.325  -6.905  1.00 96.63           C  
ATOM    412  CG  GLN A  51       4.832   6.494  -8.071  1.00 96.63           C  
ATOM    413  CD  GLN A  51       4.522   7.702  -8.949  1.00 96.63           C  
ATOM    414  NE2 GLN A  51       4.994   7.710 -10.176  1.00 96.63           N  
ATOM    415  OE1 GLN A  51       3.847   8.652  -8.592  1.00 96.63           O  
ATOM    416  H   GLN A  51       2.722   5.542  -4.659  1.00 96.63           H  
ATOM    417  HA  GLN A  51       3.848   4.207  -7.054  1.00 96.63           H  
ATOM    418  HB2 GLN A  51       2.833   6.429  -7.285  1.00 96.63           H  
ATOM    419  HB3 GLN A  51       4.023   7.102  -6.161  1.00 96.63           H  
ATOM    420  HG2 GLN A  51       4.814   5.601  -8.696  1.00 96.63           H  
ATOM    421  HG3 GLN A  51       5.840   6.611  -7.675  1.00 96.63           H  
ATOM    422 HE21 GLN A  51       4.776   8.532 -10.720  1.00 96.63           H  
ATOM    423 HE22 GLN A  51       5.494   6.906 -10.528  1.00 96.63           H  
ATOM    424  N   ALA A  52       6.091   3.707  -6.169  1.00 93.49           N  
ATOM    425  CA  ALA A  52       7.494   3.502  -5.827  1.00 93.49           C  
ATOM    426  C   ALA A  52       8.370   4.597  -6.460  1.00 93.49           C  
ATOM    427  O   ALA A  52       8.028   5.146  -7.510  1.00 93.49           O  
ATOM    428  CB  ALA A  52       7.902   2.101  -6.296  1.00 93.49           C  
ATOM    429  H   ALA A  52       5.716   3.200  -6.958  1.00 93.49           H  
ATOM    430  HA  ALA A  52       7.614   3.561  -4.746  1.00 93.49           H  
ATOM    431  HB1 ALA A  52       7.687   1.999  -7.359  1.00 93.49           H  
ATOM    432  HB2 ALA A  52       8.967   1.943  -6.125  1.00 93.49           H  
ATOM    433  HB3 ALA A  52       7.337   1.339  -5.758  1.00 93.49           H  
ATOM    434  N   ASN A  53       9.553   4.861  -5.895  1.00 91.87           N  
ATOM    435  CA  ASN A  53      10.475   5.876  -6.431  1.00 91.87           C  
ATOM    436  C   ASN A  53      10.916   5.620  -7.883  1.00 91.87           C  
ATOM    437  O   ASN A  53      11.292   6.551  -8.592  1.00 91.87           O  
ATOM    438  CB  ASN A  53      11.724   5.936  -5.537  1.00 91.87           C  
ATOM    439  CG  ASN A  53      11.524   6.732  -4.265  1.00 91.87           C  
ATOM    440  ND2 ASN A  53      12.300   6.438  -3.254  1.00 91.87           N  
ATOM    441  OD1 ASN A  53      10.720   7.640  -4.181  1.00 91.87           O  
ATOM    442  H   ASN A  53       9.778   4.431  -5.009  1.00 91.87           H  
ATOM    443  HA  ASN A  53       9.977   6.846  -6.422  1.00 91.87           H  
ATOM    444  HB2 ASN A  53      12.531   6.430  -6.078  1.00 91.87           H  
ATOM    445  HB3 ASN A  53      12.050   4.926  -5.288  1.00 91.87           H  
ATOM    446 HD21 ASN A  53      12.611   5.478  -3.224  1.00 91.87           H  
ATOM    447 HD22 ASN A  53      11.927   6.777  -2.379  1.00 91.87           H  
ATOM    448  N   ASN A  54      10.887   4.366  -8.342  1.00 89.80           N  
ATOM    449  CA  ASN A  54      11.187   4.013  -9.733  1.00 89.80           C  
ATOM    450  C   ASN A  54      10.005   4.263 -10.698  1.00 89.80           C  
ATOM    451  O   ASN A  54      10.130   3.993 -11.890  1.00 89.80           O  
ATOM    452  CB  ASN A  54      11.699   2.561  -9.793  1.00 89.80           C  
ATOM    453  CG  ASN A  54      10.606   1.534  -9.550  1.00 89.80           C  
ATOM    454  ND2 ASN A  54      10.840   0.299  -9.914  1.00 89.80           N  
ATOM    455  OD1 ASN A  54       9.546   1.836  -9.033  1.00 89.80           O  
ATOM    456  H   ASN A  54      10.483   3.653  -7.751  1.00 89.80           H  
ATOM    457  HA  ASN A  54      11.993   4.662 -10.078  1.00 89.80           H  
ATOM    458  HB2 ASN A  54      12.110   2.387 -10.787  1.00 89.80           H  
ATOM    459  HB3 ASN A  54      12.493   2.413  -9.061  1.00 89.80           H  
ATOM    460 HD21 ASN A  54      10.005  -0.251 -10.063  1.00 89.80           H  
ATOM    461 HD22 ASN A  54      11.659   0.081 -10.463  1.00 89.80           H  
ATOM    462  N   GLY A  55       8.875   4.762 -10.193  1.00 92.42           N  
ATOM    463  CA  GLY A  55       7.661   5.058 -10.947  1.00 92.42           C  
ATOM    464  C   GLY A  55       6.654   3.909 -11.034  1.00 92.42           C  
ATOM    465  O   GLY A  55       5.553   4.135 -11.537  1.00 92.42           O  
ATOM    466  H   GLY A  55       8.834   4.929  -9.198  1.00 92.42           H  
ATOM    467  HA2 GLY A  55       7.164   5.900 -10.465  1.00 92.42           H  
ATOM    468  HA3 GLY A  55       7.928   5.347 -11.963  1.00 92.42           H  
ATOM    469  N   ASP A  56       6.984   2.707 -10.548  1.00 93.75           N  
ATOM    470  CA  ASP A  56       6.044   1.583 -10.540  1.00 93.75           C  
ATOM    471  C   ASP A  56       4.874   1.848  -9.584  1.00 93.75           C  
ATOM    472  O   ASP A  56       5.043   2.381  -8.487  1.00 93.75           O  
ATOM    473  CB  ASP A  56       6.732   0.254 -10.180  1.00 93.75           C  
ATOM    474  CG  ASP A  56       7.568  -0.342 -11.317  1.00 93.75           C  
ATOM    475  OD1 ASP A  56       7.111  -0.273 -12.483  1.00 93.75           O  
ATOM    476  OD2 ASP A  56       8.630  -0.936 -11.014  1.00 93.75           O1-
ATOM    477  H   ASP A  56       7.879   2.582 -10.099  1.00 93.75           H  
ATOM    478  HA  ASP A  56       5.631   1.485 -11.544  1.00 93.75           H  
ATOM    479  HB2 ASP A  56       7.343   0.387  -9.287  1.00 93.75           H  
ATOM    480  HB3 ASP A  56       5.958  -0.474  -9.937  1.00 93.75           H  
ATOM    481  N   ILE A  57       3.671   1.436  -9.991  1.00 96.87           N  
ATOM    482  CA  ILE A  57       2.459   1.566  -9.178  1.00 96.87           C  
ATOM    483  C   ILE A  57       2.125   0.230  -8.521  1.00 96.87           C  
ATOM    484  O   ILE A  57       1.853  -0.757  -9.209  1.00 96.87           O  
ATOM    485  CB  ILE A  57       1.282   2.115 -10.013  1.00 96.87           C  
ATOM    486  CG1 ILE A  57       1.596   3.475 -10.679  1.00 96.87           C  
ATOM    487  CG2 ILE A  57       0.014   2.223  -9.145  1.00 96.87           C  
ATOM    488  CD1 ILE A  57       1.955   4.611  -9.712  1.00 96.87           C  
ATOM    489  H   ILE A  57       3.607   0.988 -10.894  1.00 96.87           H  
ATOM    490  HA  ILE A  57       2.647   2.279  -8.376  1.00 96.87           H  
ATOM    491  HB  ILE A  57       1.072   1.405 -10.813  1.00 96.87           H  
ATOM    492 HG12 ILE A  57       0.729   3.786 -11.262  1.00 96.87           H  
ATOM    493 HG13 ILE A  57       2.422   3.349 -11.378  1.00 96.87           H  
ATOM    494 HG21 ILE A  57      -0.339   1.233  -8.857  1.00 96.87           H  
ATOM    495 HG22 ILE A  57       0.238   2.788  -8.240  1.00 96.87           H  
ATOM    496 HG23 ILE A  57      -0.778   2.728  -9.698  1.00 96.87           H  
ATOM    497 HD11 ILE A  57       2.176   5.513 -10.283  1.00 96.87           H  
ATOM    498 HD12 ILE A  57       1.127   4.819  -9.035  1.00 96.87           H  
ATOM    499 HD13 ILE A  57       2.841   4.347  -9.135  1.00 96.87           H  
ATOM    500  N   VAL A  58       2.063   0.218  -7.192  1.00 97.76           N  
ATOM    501  CA  VAL A  58       1.623  -0.911  -6.368  1.00 97.76           C  
ATOM    502  C   VAL A  58       0.168  -0.690  -5.962  1.00 97.76           C  
ATOM    503  O   VAL A  58      -0.171   0.297  -5.316  1.00 97.76           O  
ATOM    504  CB  VAL A  58       2.527  -1.095  -5.134  1.00 97.76           C  
ATOM    505  CG1 VAL A  58       2.137  -2.363  -4.362  1.00 97.76           C  
ATOM    506  CG2 VAL A  58       4.003  -1.228  -5.535  1.00 97.76           C  
ATOM    507  H   VAL A  58       2.293   1.077  -6.713  1.00 97.76           H  
ATOM    508  HA  VAL A  58       1.687  -1.828  -6.955  1.00 97.76           H  
ATOM    509  HB  VAL A  58       2.426  -0.235  -4.471  1.00 97.76           H  
ATOM    510 HG11 VAL A  58       1.113  -2.285  -3.996  1.00 97.76           H  
ATOM    511 HG12 VAL A  58       2.225  -3.235  -5.010  1.00 97.76           H  
ATOM    512 HG13 VAL A  58       2.798  -2.488  -3.504  1.00 97.76           H  
ATOM    513 HG21 VAL A  58       4.354  -0.296  -5.980  1.00 97.76           H  
ATOM    514 HG22 VAL A  58       4.612  -1.426  -4.654  1.00 97.76           H  
ATOM    515 HG23 VAL A  58       4.125  -2.035  -6.257  1.00 97.76           H  
ATOM    516  N   LYS A  59      -0.711  -1.614  -6.342  1.00 98.47           N  
ATOM    517  CA  LYS A  59      -2.140  -1.583  -6.023  1.00 98.47           C  
ATOM    518  C   LYS A  59      -2.403  -2.426  -4.788  1.00 98.47           C  
ATOM    519  O   LYS A  59      -2.084  -3.617  -4.775  1.00 98.47           O  
ATOM    520  CB  LYS A  59      -2.968  -2.090  -7.206  1.00 98.47           C  
ATOM    521  CG  LYS A  59      -2.738  -1.261  -8.470  1.00 98.47           C  
ATOM    522  CD  LYS A  59      -3.786  -1.609  -9.527  1.00 98.47           C  
ATOM    523  CE  LYS A  59      -3.610  -0.677 -10.724  1.00 98.47           C  
ATOM    524  NZ  LYS A  59      -4.579  -1.001 -11.797  1.00 98.47           N1+
ATOM    525  H   LYS A  59      -0.354  -2.433  -6.811  1.00 98.47           H  
ATOM    526  HA  LYS A  59      -2.442  -0.558  -5.806  1.00 98.47           H  
ATOM    527  HB2 LYS A  59      -2.702  -3.126  -7.417  1.00 98.47           H  
ATOM    528  HB3 LYS A  59      -4.021  -2.043  -6.927  1.00 98.47           H  
ATOM    529  HG2 LYS A  59      -1.744  -1.463  -8.868  1.00 98.47           H  
ATOM    530  HG3 LYS A  59      -2.796  -0.201  -8.224  1.00 98.47           H  
ATOM    531  HD2 LYS A  59      -4.782  -1.474  -9.104  1.00 98.47           H  
ATOM    532  HD3 LYS A  59      -3.655  -2.648  -9.831  1.00 98.47           H  
ATOM    533  HE2 LYS A  59      -2.586  -0.768 -11.088  1.00 98.47           H  
ATOM    534  HE3 LYS A  59      -3.748   0.347 -10.376  1.00 98.47           H  
ATOM    535  HZ1 LYS A  59      -4.466  -0.363 -12.571  1.00 98.47           H  
ATOM    536  HZ2 LYS A  59      -4.435  -1.947 -12.122  1.00 98.47           H  
ATOM    537  HZ3 LYS A  59      -5.520  -0.918 -11.441  1.00 98.47           H  
ATOM    538  N   VAL A  60      -3.020  -1.833  -3.775  1.00 98.69           N  
ATOM    539  CA  VAL A  60      -3.285  -2.492  -2.495  1.00 98.69           C  
ATOM    540  C   VAL A  60      -4.773  -2.428  -2.180  1.00 98.69           C  
ATOM    541  O   VAL A  60      -5.348  -1.347  -2.105  1.00 98.69           O  
ATOM    542  CB  VAL A  60      -2.431  -1.881  -1.368  1.00 98.69           C  
ATOM    543  CG1 VAL A  60      -2.647  -2.667  -0.073  1.00 98.69           C  
ATOM    544  CG2 VAL A  60      -0.932  -1.928  -1.700  1.00 98.69           C  
ATOM    545  H   VAL A  60      -3.262  -0.856  -3.867  1.00 98.69           H  
ATOM    546  HA  VAL A  60      -3.010  -3.544  -2.567  1.00 98.69           H  
ATOM    547  HB  VAL A  60      -2.719  -0.843  -1.203  1.00 98.69           H  
ATOM    548 HG11 VAL A  60      -2.462  -3.726  -0.254  1.00 98.69           H  
ATOM    549 HG12 VAL A  60      -3.668  -2.530   0.284  1.00 98.69           H  
ATOM    550 HG13 VAL A  60      -1.965  -2.319   0.703  1.00 98.69           H  
ATOM    551 HG21 VAL A  60      -0.352  -1.571  -0.849  1.00 98.69           H  
ATOM    552 HG22 VAL A  60      -0.719  -1.273  -2.544  1.00 98.69           H  
ATOM    553 HG23 VAL A  60      -0.630  -2.946  -1.944  1.00 98.69           H  
ATOM    554  N   TYR A  61      -5.390  -3.589  -1.976  1.00 98.72           N  
ATOM    555  CA  TYR A  61      -6.740  -3.707  -1.435  1.00 98.72           C  
ATOM    556  C   TYR A  61      -6.690  -3.740   0.091  1.00 98.72           C  
ATOM    557  O   TYR A  61      -5.920  -4.509   0.672  1.00 98.72           O  
ATOM    558  CB  TYR A  61      -7.411  -4.965  -1.986  1.00 98.72           C  
ATOM    559  CG  TYR A  61      -8.792  -5.210  -1.415  1.00 98.72           C  
ATOM    560  CD1 TYR A  61      -9.012  -6.259  -0.500  1.00 98.72           C  
ATOM    561  CD2 TYR A  61      -9.855  -4.372  -1.796  1.00 98.72           C  
ATOM    562  CE1 TYR A  61     -10.301  -6.466   0.030  1.00 98.72           C  
ATOM    563  CE2 TYR A  61     -11.143  -4.580  -1.271  1.00 98.72           C  
ATOM    564  CZ  TYR A  61     -11.366  -5.622  -0.351  1.00 98.72           C  
ATOM    565  OH  TYR A  61     -12.611  -5.828   0.153  1.00 98.72           O  
ATOM    566  H   TYR A  61      -4.841  -4.435  -2.028  1.00 98.72           H  
ATOM    567  HA  TYR A  61      -7.334  -2.845  -1.742  1.00 98.72           H  
ATOM    568  HB2 TYR A  61      -7.506  -4.862  -3.066  1.00 98.72           H  
ATOM    569  HB3 TYR A  61      -6.776  -5.827  -1.783  1.00 98.72           H  
ATOM    570  HD1 TYR A  61      -8.198  -6.911  -0.220  1.00 98.72           H  
ATOM    571  HD2 TYR A  61      -9.682  -3.559  -2.486  1.00 98.72           H  
ATOM    572  HE1 TYR A  61     -10.479  -7.286   0.710  1.00 98.72           H  
ATOM    573  HE2 TYR A  61     -11.963  -3.942  -1.565  1.00 98.72           H  
ATOM    574  HH  TYR A  61     -12.630  -6.566   0.767  1.00 98.72           H  
ATOM    575  N   ILE A  62      -7.516  -2.925   0.743  1.00 98.54           N  
ATOM    576  CA  ILE A  62      -7.571  -2.813   2.201  1.00 98.54           C  
ATOM    577  C   ILE A  62      -8.674  -3.727   2.733  1.00 98.54           C  
ATOM    578  O   ILE A  62      -9.847  -3.595   2.389  1.00 98.54           O  
ATOM    579  CB  ILE A  62      -7.766  -1.347   2.640  1.00 98.54           C  
ATOM    580  CG1 ILE A  62      -6.692  -0.433   2.002  1.00 98.54           C  
ATOM    581  CG2 ILE A  62      -7.715  -1.248   4.180  1.00 98.54           C  
ATOM    582  CD1 ILE A  62      -6.858   1.049   2.347  1.00 98.54           C  
ATOM    583  H   ILE A  62      -8.138  -2.339   0.204  1.00 98.54           H  
ATOM    584  HA  ILE A  62      -6.620  -3.150   2.614  1.00 98.54           H  
ATOM    585  HB  ILE A  62      -8.745  -1.016   2.296  1.00 98.54           H  
ATOM    586 HG12 ILE A  62      -5.702  -0.768   2.311  1.00 98.54           H  
ATOM    587 HG13 ILE A  62      -6.749  -0.507   0.916  1.00 98.54           H  
ATOM    588 HG21 ILE A  62      -6.726  -1.527   4.541  1.00 98.54           H  
ATOM    589 HG22 ILE A  62      -7.950  -0.232   4.497  1.00 98.54           H  
ATOM    590 HG23 ILE A  62      -8.457  -1.906   4.634  1.00 98.54           H  
ATOM    591 HD11 ILE A  62      -7.885   1.351   2.138  1.00 98.54           H  
ATOM    592 HD12 ILE A  62      -6.177   1.640   1.734  1.00 98.54           H  
ATOM    593 HD13 ILE A  62      -6.624   1.233   3.395  1.00 98.54           H  
ATOM    594  N   ARG A  63      -8.306  -4.639   3.627  1.00 98.09           N  
ATOM    595  CA  ARG A  63      -9.215  -5.541   4.340  1.00 98.09           C  
ATOM    596  C   ARG A  63      -9.532  -5.002   5.734  1.00 98.09           C  
ATOM    597  O   ARG A  63      -8.955  -4.021   6.210  1.00 98.09           O  
ATOM    598  CB  ARG A  63      -8.580  -6.935   4.423  1.00 98.09           C  
ATOM    599  CG  ARG A  63      -8.280  -7.573   3.062  1.00 98.09           C  
ATOM    600  CD  ARG A  63      -7.556  -8.905   3.261  1.00 98.09           C  
ATOM    601  NE  ARG A  63      -8.418  -9.935   3.871  1.00 98.09           N  
ATOM    602  CZ  ARG A  63      -8.109 -11.214   3.954  1.00 98.09           C  
ATOM    603  NH1 ARG A  63      -7.003 -11.683   3.446  1.00 98.09           N1+
ATOM    604  NH2 ARG A  63      -8.920 -12.046   4.552  1.00 98.09           N  
ATOM    605  H   ARG A  63      -7.339  -4.628   3.918  1.00 98.09           H  
ATOM    606  HA  ARG A  63     -10.157  -5.608   3.796  1.00 98.09           H  
ATOM    607  HB2 ARG A  63      -9.239  -7.596   4.985  1.00 98.09           H  
ATOM    608  HB3 ARG A  63      -7.641  -6.841   4.970  1.00 98.09           H  
ATOM    609  HG2 ARG A  63      -9.208  -7.737   2.516  1.00 98.09           H  
ATOM    610  HG3 ARG A  63      -7.634  -6.920   2.476  1.00 98.09           H  
ATOM    611  HD2 ARG A  63      -7.222  -9.253   2.283  1.00 98.09           H  
ATOM    612  HD3 ARG A  63      -6.669  -8.745   3.873  1.00 98.09           H  
ATOM    613  HE  ARG A  63      -9.312  -9.636   4.232  1.00 98.09           H  
ATOM    614 HH11 ARG A  63      -6.473 -11.077   2.835  1.00 98.09           H  
ATOM    615 HH12 ARG A  63      -6.782 -12.668   3.448  1.00 98.09           H  
ATOM    616 HH21 ARG A  63      -8.677 -13.025   4.598  1.00 98.09           H  
ATOM    617 HH22 ARG A  63      -9.792 -11.711   4.934  1.00 98.09           H  
ATOM    618  N   ASP A  64     -10.438  -5.690   6.421  1.00 96.64           N  
ATOM    619  CA  ASP A  64     -10.717  -5.428   7.829  1.00 96.64           C  
ATOM    620  C   ASP A  64      -9.455  -5.496   8.693  1.00 96.64           C  
ATOM    621  O   ASP A  64      -8.498  -6.209   8.396  1.00 96.64           O  
ATOM    622  CB  ASP A  64     -11.773  -6.404   8.360  1.00 96.64           C  
ATOM    623  CG  ASP A  64     -13.172  -6.070   7.849  1.00 96.64           C  
ATOM    624  OD1 ASP A  64     -13.466  -4.858   7.745  1.00 96.64           O  
ATOM    625  OD2 ASP A  64     -13.928  -7.033   7.612  1.00 96.64           O1-
ATOM    626  H   ASP A  64     -10.932  -6.445   5.968  1.00 96.64           H  
ATOM    627  HA  ASP A  64     -11.107  -4.413   7.912  1.00 96.64           H  
ATOM    628  HB2 ASP A  64     -11.796  -6.346   9.448  1.00 96.64           H  
ATOM    629  HB3 ASP A  64     -11.499  -7.422   8.082  1.00 96.64           H  
ATOM    630  N   ASN A  65      -9.462  -4.732   9.783  1.00 95.69           N  
ATOM    631  CA  ASN A  65      -8.353  -4.569  10.720  1.00 95.69           C  
ATOM    632  C   ASN A  65      -7.050  -4.078  10.066  1.00 95.69           C  
ATOM    633  O   ASN A  65      -5.971  -4.308  10.602  1.00 95.69           O  
ATOM    634  CB  ASN A  65      -8.203  -5.839  11.573  1.00 95.69           C  
ATOM    635  CG  ASN A  65      -9.476  -6.146  12.332  1.00 95.69           C  
ATOM    636  ND2 ASN A  65     -10.083  -7.286  12.096  1.00 95.69           N  
ATOM    637  OD1 ASN A  65      -9.955  -5.345  13.122  1.00 95.69           O  
ATOM    638  H   ASN A  65     -10.288  -4.174   9.944  1.00 95.69           H  
ATOM    639  HA  ASN A  65      -8.637  -3.765  11.399  1.00 95.69           H  
ATOM    640  HB2 ASN A  65      -7.927  -6.680  10.937  1.00 95.69           H  
ATOM    641  HB3 ASN A  65      -7.405  -5.699  12.303  1.00 95.69           H  
ATOM    642 HD21 ASN A  65      -9.716  -7.919  11.400  1.00 95.69           H  
ATOM    643 HD22 ASN A  65     -10.948  -7.458  12.589  1.00 95.69           H  
ATOM    644  N   CYS A  66      -7.157  -3.371   8.934  1.00 97.29           N  
ATOM    645  CA  CYS A  66      -6.023  -2.881   8.149  1.00 97.29           C  
ATOM    646  C   CYS A  66      -5.094  -3.990   7.637  1.00 97.29           C  
ATOM    647  O   CYS A  66      -3.942  -3.715   7.303  1.00 97.29           O  
ATOM    648  CB  CYS A  66      -5.277  -1.765   8.899  1.00 97.29           C  
ATOM    649  SG  CYS A  66      -6.307  -0.390   9.475  1.00 97.29           S  
ATOM    650  H   CYS A  66      -8.066  -3.306   8.499  1.00 97.29           H  
ATOM    651  HA  CYS A  66      -6.444  -2.442   7.245  1.00 97.29           H  
ATOM    652  HB2 CYS A  66      -4.517  -1.363   8.230  1.00 97.29           H  
ATOM    653  HB3 CYS A  66      -4.762  -2.201   9.755  1.00 97.29           H  
ATOM    654  N   TYR A  67      -5.593  -5.227   7.532  1.00 97.79           N  
ATOM    655  CA  TYR A  67      -4.965  -6.221   6.670  1.00 97.79           C  
ATOM    656  C   TYR A  67      -5.054  -5.766   5.212  1.00 97.79           C  
ATOM    657  O   TYR A  67      -5.843  -4.887   4.867  1.00 97.79           O  
ATOM    658  CB  TYR A  67      -5.610  -7.599   6.871  1.00 97.79           C  
ATOM    659  CG  TYR A  67      -5.310  -8.224   8.214  1.00 97.79           C  
ATOM    660  CD1 TYR A  67      -3.984  -8.554   8.552  1.00 97.79           C  
ATOM    661  CD2 TYR A  67      -6.355  -8.484   9.121  1.00 97.79           C  
ATOM    662  CE1 TYR A  67      -3.699  -9.118   9.809  1.00 97.79           C  
ATOM    663  CE2 TYR A  67      -6.073  -9.038  10.381  1.00 97.79           C  
ATOM    664  CZ  TYR A  67      -4.745  -9.351  10.727  1.00 97.79           C  
ATOM    665  OH  TYR A  67      -4.480  -9.890  11.944  1.00 97.79           O  
ATOM    666  H   TYR A  67      -6.543  -5.397   7.832  1.00 97.79           H  
ATOM    667  HA  TYR A  67      -3.908  -6.288   6.926  1.00 97.79           H  
ATOM    668  HB2 TYR A  67      -6.691  -7.510   6.762  1.00 97.79           H  
ATOM    669  HB3 TYR A  67      -5.251  -8.280   6.100  1.00 97.79           H  
ATOM    670  HD1 TYR A  67      -3.183  -8.364   7.854  1.00 97.79           H  
ATOM    671  HD2 TYR A  67      -7.376  -8.260   8.850  1.00 97.79           H  
ATOM    672  HE1 TYR A  67      -2.680  -9.362  10.071  1.00 97.79           H  
ATOM    673  HE2 TYR A  67      -6.864  -9.234  11.090  1.00 97.79           H  
ATOM    674  HH  TYR A  67      -3.542 -10.055  12.063  1.00 97.79           H  
ATOM    675  N   TYR A  68      -4.251  -6.363   4.342  1.00 98.25           N  
ATOM    676  CA  TYR A  68      -4.174  -5.934   2.956  1.00 98.25           C  
ATOM    677  C   TYR A  68      -3.838  -7.085   2.017  1.00 98.25           C  
ATOM    678  O   TYR A  68      -3.213  -8.064   2.425  1.00 98.25           O  
ATOM    679  CB  TYR A  68      -3.144  -4.804   2.840  1.00 98.25           C  
ATOM    680  CG  TYR A  68      -1.721  -5.200   3.194  1.00 98.25           C  
ATOM    681  CD1 TYR A  68      -1.269  -5.098   4.523  1.00 98.25           C  
ATOM    682  CD2 TYR A  68      -0.855  -5.680   2.193  1.00 98.25           C  
ATOM    683  CE1 TYR A  68       0.057  -5.441   4.851  1.00 98.25           C  
ATOM    684  CE2 TYR A  68       0.461  -6.057   2.521  1.00 98.25           C  
ATOM    685  CZ  TYR A  68       0.923  -5.925   3.847  1.00 98.25           C  
ATOM    686  OH  TYR A  68       2.213  -6.238   4.142  1.00 98.25           O  
ATOM    687  H   TYR A  68      -3.608  -7.085   4.636  1.00 98.25           H  
ATOM    688  HA  TYR A  68      -5.147  -5.545   2.654  1.00 98.25           H  
ATOM    689  HB2 TYR A  68      -3.163  -4.442   1.812  1.00 98.25           H  
ATOM    690  HB3 TYR A  68      -3.450  -3.972   3.475  1.00 98.25           H  
ATOM    691  HD1 TYR A  68      -1.938  -4.744   5.293  1.00 98.25           H  
ATOM    692  HD2 TYR A  68      -1.205  -5.762   1.174  1.00 98.25           H  
ATOM    693  HE1 TYR A  68       0.408  -5.335   5.867  1.00 98.25           H  
ATOM    694  HE2 TYR A  68       1.136  -6.421   1.760  1.00 98.25           H  
ATOM    695  HH  TYR A  68       2.479  -5.908   5.003  1.00 98.25           H  
ATOM    696  N   ASP A  69      -4.214  -6.918   0.753  1.00 98.52           N  
ATOM    697  CA  ASP A  69      -3.763  -7.749  -0.358  1.00 98.52           C  
ATOM    698  C   ASP A  69      -3.110  -6.852  -1.414  1.00 98.52           C  
ATOM    699  O   ASP A  69      -3.698  -5.872  -1.871  1.00 98.52           O  
ATOM    700  CB  ASP A  69      -4.923  -8.552  -0.966  1.00 98.52           C  
ATOM    701  CG  ASP A  69      -5.531  -9.582  -0.007  1.00 98.52           C  
ATOM    702  OD1 ASP A  69      -4.773 -10.366   0.608  1.00 98.52           O  
ATOM    703  OD2 ASP A  69      -6.776  -9.614   0.102  1.00 98.52           O1-
ATOM    704  H   ASP A  69      -4.744  -6.090   0.523  1.00 98.52           H  
ATOM    705  HA  ASP A  69      -3.020  -8.462  -0.000  1.00 98.52           H  
ATOM    706  HB2 ASP A  69      -4.553  -9.083  -1.843  1.00 98.52           H  
ATOM    707  HB3 ASP A  69      -5.699  -7.863  -1.299  1.00 98.52           H  
ATOM    708  N   ILE A  70      -1.890  -7.188  -1.826  1.00 98.16           N  
ATOM    709  CA  ILE A  70      -1.264  -6.561  -2.996  1.00 98.16           C  
ATOM    710  C   ILE A  70      -1.856  -7.222  -4.242  1.00 98.16           C  
ATOM    711  O   ILE A  70      -1.752  -8.441  -4.399  1.00 98.16           O  
ATOM    712  CB  ILE A  70       0.268  -6.690  -2.947  1.00 98.16           C  
ATOM    713  CG1 ILE A  70       0.872  -5.998  -1.705  1.00 98.16           C  
ATOM    714  CG2 ILE A  70       0.889  -6.087  -4.223  1.00 98.16           C  
ATOM    715  CD1 ILE A  70       2.212  -6.624  -1.308  1.00 98.16           C  
ATOM    716  H   ILE A  70      -1.449  -7.997  -1.414  1.00 98.16           H  
ATOM    717  HA  ILE A  70      -1.510  -5.499  -3.013  1.00 98.16           H  
ATOM    718  HB  ILE A  70       0.509  -7.752  -2.902  1.00 98.16           H  
ATOM    719 HG12 ILE A  70       0.207  -6.085  -0.846  1.00 98.16           H  
ATOM    720 HG13 ILE A  70       1.012  -4.936  -1.907  1.00 98.16           H  
ATOM    721 HG21 ILE A  70       0.558  -5.057  -4.350  1.00 98.16           H  
ATOM    722 HG22 ILE A  70       1.977  -6.095  -4.166  1.00 98.16           H  
ATOM    723 HG23 ILE A  70       0.594  -6.661  -5.102  1.00 98.16           H  
ATOM    724 HD11 ILE A  70       2.686  -6.016  -0.538  1.00 98.16           H  
ATOM    725 HD12 ILE A  70       2.872  -6.698  -2.172  1.00 98.16           H  
ATOM    726 HD13 ILE A  70       2.043  -7.626  -0.914  1.00 98.16           H  
ATOM    727  N   LEU A  71      -2.465  -6.422  -5.116  1.00 98.34           N  
ATOM    728  CA  LEU A  71      -3.211  -6.902  -6.283  1.00 98.34           C  
ATOM    729  C   LEU A  71      -2.327  -7.147  -7.514  1.00 98.34           C  
ATOM    730  O   LEU A  71      -2.729  -7.879  -8.411  1.00 98.34           O  
ATOM    731  CB  LEU A  71      -4.335  -5.905  -6.612  1.00 98.34           C  
ATOM    732  CG  LEU A  71      -5.358  -5.649  -5.488  1.00 98.34           C  
ATOM    733  CD1 LEU A  71      -6.414  -4.676  -6.015  1.00 98.34           C  
ATOM    734  CD2 LEU A  71      -6.043  -6.940  -5.035  1.00 98.34           C  
ATOM    735  H   LEU A  71      -2.473  -5.432  -4.919  1.00 98.34           H  
ATOM    736  HA  LEU A  71      -3.663  -7.865  -6.041  1.00 98.34           H  
ATOM    737  HB2 LEU A  71      -4.871  -6.280  -7.484  1.00 98.34           H  
ATOM    738  HB3 LEU A  71      -3.881  -4.953  -6.887  1.00 98.34           H  
ATOM    739  HG  LEU A  71      -4.861  -5.189  -4.634  1.00 98.34           H  
ATOM    740 HD11 LEU A  71      -7.135  -4.443  -5.231  1.00 98.34           H  
ATOM    741 HD12 LEU A  71      -5.936  -3.747  -6.322  1.00 98.34           H  
ATOM    742 HD13 LEU A  71      -6.944  -5.115  -6.860  1.00 98.34           H  
ATOM    743 HD21 LEU A  71      -6.453  -7.471  -5.893  1.00 98.34           H  
ATOM    744 HD22 LEU A  71      -6.850  -6.709  -4.340  1.00 98.34           H  
ATOM    745 HD23 LEU A  71      -5.326  -7.577  -4.515  1.00 98.34           H  
ATOM    746  N   ASN A  72      -1.138  -6.547  -7.559  1.00 96.80           N  
ATOM    747  CA  ASN A  72      -0.176  -6.647  -8.661  1.00 96.80           C  
ATOM    748  C   ASN A  72       1.245  -6.904  -8.130  1.00 96.80           C  
ATOM    749  O   ASN A  72       2.164  -6.101  -8.305  1.00 96.80           O  
ATOM    750  CB  ASN A  72      -0.285  -5.395  -9.545  1.00 96.80           C  
ATOM    751  CG  ASN A  72       0.100  -4.100  -8.851  1.00 96.80           C  
ATOM    752  ND2 ASN A  72       0.458  -3.111  -9.631  1.00 96.80           N  
ATOM    753  OD1 ASN A  72       0.034  -3.946  -7.642  1.00 96.80           O  
ATOM    754  H   ASN A  72      -0.913  -5.894  -6.821  1.00 96.80           H  
ATOM    755  HA  ASN A  72      -0.425  -7.505  -9.285  1.00 96.80           H  
ATOM    756  HB2 ASN A  72       0.372  -5.538 -10.403  1.00 96.80           H  
ATOM    757  HB3 ASN A  72      -1.305  -5.303  -9.918  1.00 96.80           H  
ATOM    758 HD21 ASN A  72       0.632  -3.310 -10.606  1.00 96.80           H  
ATOM    759 HD22 ASN A  72       0.879  -2.295  -9.210  1.00 96.80           H  
ATOM    760  N   LYS A  73       1.417  -8.024  -7.417  1.00 92.85           N  
ATOM    761  CA  LYS A  73       2.668  -8.387  -6.721  1.00 92.85           C  
ATOM    762  C   LYS A  73       3.891  -8.393  -7.639  1.00 92.85           C  
ATOM    763  O   LYS A  73       4.983  -8.078  -7.191  1.00 92.85           O  
ATOM    764  CB  LYS A  73       2.520  -9.767  -6.064  1.00 92.85           C  
ATOM    765  CG  LYS A  73       1.548  -9.729  -4.882  1.00 92.85           C  
ATOM    766  CD  LYS A  73       1.410 -11.105  -4.224  1.00 92.85           C  
ATOM    767  CE  LYS A  73       0.412 -10.999  -3.067  1.00 92.85           C  
ATOM    768  NZ  LYS A  73       0.221 -12.301  -2.383  1.00 92.85           N1+
ATOM    769  H   LYS A  73       0.638  -8.667  -7.395  1.00 92.85           H  
ATOM    770  HA  LYS A  73       2.883  -7.640  -5.957  1.00 92.85           H  
ATOM    771  HB2 LYS A  73       3.495 -10.088  -5.698  1.00 92.85           H  
ATOM    772  HB3 LYS A  73       2.176 -10.487  -6.807  1.00 92.85           H  
ATOM    773  HG2 LYS A  73       1.927  -9.020  -4.146  1.00 92.85           H  
ATOM    774  HG3 LYS A  73       0.568  -9.399  -5.229  1.00 92.85           H  
ATOM    775  HD2 LYS A  73       2.383 -11.425  -3.853  1.00 92.85           H  
ATOM    776  HD3 LYS A  73       1.048 -11.820  -4.963  1.00 92.85           H  
ATOM    777  HE2 LYS A  73      -0.535 -10.635  -3.464  1.00 92.85           H  
ATOM    778  HE3 LYS A  73       0.779 -10.252  -2.363  1.00 92.85           H  
ATOM    779  HZ1 LYS A  73      -0.453 -12.201  -1.638  1.00 92.85           H  
ATOM    780  HZ2 LYS A  73       1.094 -12.628  -1.995  1.00 92.85           H  
ATOM    781  HZ3 LYS A  73      -0.130 -12.986  -3.037  1.00 92.85           H  
ATOM    782  N   GLU A  74       3.709  -8.709  -8.914  1.00 92.60           N  
ATOM    783  CA  GLU A  74       4.750  -8.714  -9.942  1.00 92.60           C  
ATOM    784  C   GLU A  74       5.311  -7.323 -10.277  1.00 92.60           C  
ATOM    785  O   GLU A  74       6.390  -7.228 -10.856  1.00 92.60           O  
ATOM    786  CB  GLU A  74       4.209  -9.413 -11.205  1.00 92.60           C  
ATOM    787  CG  GLU A  74       3.197  -8.626 -12.067  1.00 92.60           C  
ATOM    788  CD  GLU A  74       1.814  -8.367 -11.437  1.00 92.60           C  
ATOM    789  OE1 GLU A  74       1.105  -7.490 -11.976  1.00 92.60           O  
ATOM    790  OE2 GLU A  74       1.469  -9.005 -10.413  1.00 92.60           O1-
ATOM    791  H   GLU A  74       2.768  -8.917  -9.218  1.00 92.60           H  
ATOM    792  HA  GLU A  74       5.589  -9.300  -9.569  1.00 92.60           H  
ATOM    793  HB2 GLU A  74       3.771 -10.371 -10.924  1.00 92.60           H  
ATOM    794  HB3 GLU A  74       5.065  -9.637 -11.841  1.00 92.60           H  
ATOM    795  HG2 GLU A  74       3.644  -7.678 -12.365  1.00 92.60           H  
ATOM    796  HG3 GLU A  74       3.043  -9.195 -12.984  1.00 92.60           H  
ATOM    797  N   LYS A  75       4.588  -6.250  -9.932  1.00 90.72           N  
ATOM    798  CA  LYS A  75       5.022  -4.854 -10.101  1.00 90.72           C  
ATOM    799  C   LYS A  75       5.681  -4.273  -8.859  1.00 90.72           C  
ATOM    800  O   LYS A  75       6.234  -3.184  -8.929  1.00 90.72           O  
ATOM    801  CB  LYS A  75       3.820  -3.982 -10.504  1.00 90.72           C  
ATOM    802  CG  LYS A  75       3.228  -4.323 -11.877  1.00 90.72           C  
ATOM    803  CD  LYS A  75       4.258  -4.068 -12.981  1.00 90.72           C  
ATOM    804  CE  LYS A  75       3.653  -4.274 -14.365  1.00 90.72           C  
ATOM    805  NZ  LYS A  75       4.672  -3.957 -15.393  1.00 90.72           N1+
ATOM    806  H   LYS A  75       3.705  -6.409  -9.468  1.00 90.72           H  
ATOM    807  HA  LYS A  75       5.801  -4.798 -10.861  1.00 90.72           H  
ATOM    808  HB2 LYS A  75       3.042  -4.085  -9.747  1.00 90.72           H  
ATOM    809  HB3 LYS A  75       4.123  -2.935 -10.512  1.00 90.72           H  
ATOM    810  HG2 LYS A  75       2.905  -5.364 -11.901  1.00 90.72           H  
ATOM    811  HG3 LYS A  75       2.359  -3.687 -12.046  1.00 90.72           H  
ATOM    812  HD2 LYS A  75       5.092  -4.761 -12.865  1.00 90.72           H  
ATOM    813  HD3 LYS A  75       4.631  -3.049 -12.888  1.00 90.72           H  
ATOM    814  HE2 LYS A  75       3.319  -5.308 -14.449  1.00 90.72           H  
ATOM    815  HE3 LYS A  75       2.786  -3.620 -14.469  1.00 90.72           H  
ATOM    816  HZ1 LYS A  75       5.469  -4.566 -15.278  1.00 90.72           H  
ATOM    817  HZ2 LYS A  75       4.301  -4.060 -16.327  1.00 90.72           H  
ATOM    818  HZ3 LYS A  75       5.005  -3.013 -15.263  1.00 90.72           H  
ATOM    819  N   MET A  76       5.607  -4.965  -7.725  1.00 92.49           N  
ATOM    820  CA  MET A  76       6.216  -4.485  -6.495  1.00 92.49           C  
ATOM    821  C   MET A  76       7.730  -4.736  -6.539  1.00 92.49           C  
ATOM    822  O   MET A  76       8.141  -5.892  -6.686  1.00 92.49           O  
ATOM    823  CB  MET A  76       5.541  -5.153  -5.298  1.00 92.49           C  
ATOM    824  CG  MET A  76       6.011  -4.511  -3.996  1.00 92.49           C  
ATOM    825  SD  MET A  76       5.092  -5.109  -2.562  1.00 92.49           S  
ATOM    826  CE  MET A  76       5.917  -4.126  -1.300  1.00 92.49           C  
ATOM    827  H   MET A  76       5.227  -5.900  -7.746  1.00 92.49           H  
ATOM    828  HA  MET A  76       6.019  -3.416  -6.416  1.00 92.49           H  
ATOM    829  HB2 MET A  76       4.462  -5.022  -5.381  1.00 92.49           H  
ATOM    830  HB3 MET A  76       5.767  -6.219  -5.283  1.00 92.49           H  
ATOM    831  HG2 MET A  76       7.070  -4.725  -3.851  1.00 92.49           H  
ATOM    832  HG3 MET A  76       5.882  -3.431  -4.062  1.00 92.49           H  
ATOM    833  HE1 MET A  76       5.654  -3.074  -1.416  1.00 92.49           H  
ATOM    834  HE2 MET A  76       6.993  -4.244  -1.425  1.00 92.49           H  
ATOM    835  HE3 MET A  76       5.614  -4.476  -0.313  1.00 92.49           H  
ATOM    836  N   PRO A  77       8.578  -3.700  -6.401  1.00 91.44           N  
ATOM    837  CA  PRO A  77      10.020  -3.906  -6.410  1.00 91.44           C  
ATOM    838  C   PRO A  77      10.461  -4.791  -5.235  1.00 91.44           C  
ATOM    839  O   PRO A  77       9.956  -4.667  -4.122  1.00 91.44           O  
ATOM    840  CB  PRO A  77      10.648  -2.512  -6.373  1.00 91.44           C  
ATOM    841  CG  PRO A  77       9.532  -1.574  -6.833  1.00 91.44           C  
ATOM    842  CD  PRO A  77       8.267  -2.275  -6.352  1.00 91.44           C  
ATOM    843  HA  PRO A  77      10.286  -4.389  -7.350  1.00 91.44           H  
ATOM    844  HB2 PRO A  77      10.931  -2.265  -5.350  1.00 91.44           H  
ATOM    845  HB3 PRO A  77      11.518  -2.447  -7.027  1.00 91.44           H  
ATOM    846  HG2 PRO A  77       9.523  -1.519  -7.922  1.00 91.44           H  
ATOM    847  HG3 PRO A  77       9.632  -0.578  -6.400  1.00 91.44           H  
ATOM    848  HD2 PRO A  77       8.050  -1.984  -5.325  1.00 91.44           H  
ATOM    849  HD3 PRO A  77       7.440  -2.004  -7.009  1.00 91.44           H  
ATOM    850  N   ALA A  78      11.436  -5.674  -5.466  1.00 90.99           N  
ATOM    851  CA  ALA A  78      11.778  -6.747  -4.525  1.00 90.99           C  
ATOM    852  C   ALA A  78      12.253  -6.274  -3.137  1.00 90.99           C  
ATOM    853  O   ALA A  78      12.105  -7.002  -2.161  1.00 90.99           O  
ATOM    854  CB  ALA A  78      12.850  -7.622  -5.186  1.00 90.99           C  
ATOM    855  H   ALA A  78      11.789  -5.747  -6.409  1.00 90.99           H  
ATOM    856  HA  ALA A  78      10.886  -7.353  -4.363  1.00 90.99           H  
ATOM    857  HB1 ALA A  78      13.079  -8.466  -4.535  1.00 90.99           H  
ATOM    858  HB2 ALA A  78      12.482  -8.005  -6.138  1.00 90.99           H  
ATOM    859  HB3 ALA A  78      13.759  -7.044  -5.351  1.00 90.99           H  
ATOM    860  N   SER A  79      12.837  -5.076  -3.041  1.00 90.67           N  
ATOM    861  CA  SER A  79      13.311  -4.509  -1.772  1.00 90.67           C  
ATOM    862  C   SER A  79      12.223  -3.789  -0.974  1.00 90.67           C  
ATOM    863  O   SER A  79      12.494  -3.336   0.135  1.00 90.67           O  
ATOM    864  CB  SER A  79      14.489  -3.567  -2.032  1.00 90.67           C  
ATOM    865  OG  SER A  79      14.131  -2.539  -2.941  1.00 90.67           O  
ATOM    866  H   SER A  79      12.903  -4.496  -3.865  1.00 90.67           H  
ATOM    867  HA  SER A  79      13.670  -5.319  -1.138  1.00 90.67           H  
ATOM    868  HB2 SER A  79      15.315  -4.141  -2.452  1.00 90.67           H  
ATOM    869  HB3 SER A  79      14.818  -3.129  -1.090  1.00 90.67           H  
ATOM    870  HG  SER A  79      14.868  -1.928  -3.013  1.00 90.67           H  
ATOM    871  N   TYR A  80      11.018  -3.647  -1.523  1.00 94.54           N  
ATOM    872  CA  TYR A  80       9.961  -2.862  -0.906  1.00 94.54           C  
ATOM    873  C   TYR A  80       9.092  -3.721   0.008  1.00 94.54           C  
ATOM    874  O   TYR A  80       8.950  -4.931  -0.174  1.00 94.54           O  
ATOM    875  CB  TYR A  80       9.132  -2.142  -1.973  1.00 94.54           C  
ATOM    876  CG  TYR A  80       9.787  -0.908  -2.569  1.00 94.54           C  
ATOM    877  CD1 TYR A  80       9.105   0.314  -2.519  1.00 94.54           C  
ATOM    878  CD2 TYR A  80      11.052  -0.958  -3.184  1.00 94.54           C  
ATOM    879  CE1 TYR A  80       9.616   1.457  -3.156  1.00 94.54           C  
ATOM    880  CE2 TYR A  80      11.587   0.183  -3.806  1.00 94.54           C  
ATOM    881  CZ  TYR A  80      10.854   1.387  -3.822  1.00 94.54           C  
ATOM    882  OH  TYR A  80      11.336   2.444  -4.523  1.00 94.54           O  
ATOM    883  H   TYR A  80      10.805  -4.116  -2.392  1.00 94.54           H  
ATOM    884  HA  TYR A  80      10.421  -2.096  -0.281  1.00 94.54           H  
ATOM    885  HB2 TYR A  80       8.191  -1.835  -1.516  1.00 94.54           H  
ATOM    886  HB3 TYR A  80       8.874  -2.834  -2.775  1.00 94.54           H  
ATOM    887  HD1 TYR A  80       8.173   0.366  -1.976  1.00 94.54           H  
ATOM    888  HD2 TYR A  80      11.603  -1.886  -3.220  1.00 94.54           H  
ATOM    889  HE1 TYR A  80       9.076   2.392  -3.134  1.00 94.54           H  
ATOM    890  HE2 TYR A  80      12.539   0.124  -4.312  1.00 94.54           H  
ATOM    891  HH  TYR A  80      12.217   2.277  -4.866  1.00 94.54           H  
ATOM    892  N   THR A  81       8.448  -3.074   0.975  1.00 96.19           N  
ATOM    893  CA  THR A  81       7.447  -3.698   1.847  1.00 96.19           C  
ATOM    894  C   THR A  81       6.244  -2.777   2.042  1.00 96.19           C  
ATOM    895  O   THR A  81       6.306  -1.583   1.753  1.00 96.19           O  
ATOM    896  CB  THR A  81       8.040  -4.122   3.200  1.00 96.19           C  
ATOM    897  CG2 THR A  81       9.189  -5.121   3.073  1.00 96.19           C  
ATOM    898  OG1 THR A  81       8.516  -3.016   3.922  1.00 96.19           O  
ATOM    899  H   THR A  81       8.587  -2.076   1.047  1.00 96.19           H  
ATOM    900  HA  THR A  81       7.079  -4.605   1.368  1.00 96.19           H  
ATOM    901  HB  THR A  81       7.251  -4.595   3.785  1.00 96.19           H  
ATOM    902  HG1 THR A  81       9.304  -2.697   3.476  1.00 96.19           H  
ATOM    903 HG21 THR A  81      10.036  -4.670   2.556  1.00 96.19           H  
ATOM    904 HG22 THR A  81       9.510  -5.434   4.067  1.00 96.19           H  
ATOM    905 HG23 THR A  81       8.857  -5.995   2.513  1.00 96.19           H  
ATOM    906  N   ILE A  82       5.129  -3.332   2.521  1.00 97.55           N  
ATOM    907  CA  ILE A  82       3.955  -2.555   2.927  1.00 97.55           C  
ATOM    908  C   ILE A  82       3.874  -2.542   4.452  1.00 97.55           C  
ATOM    909  O   ILE A  82       3.882  -3.597   5.093  1.00 97.55           O  
ATOM    910  CB  ILE A  82       2.666  -3.106   2.280  1.00 97.55           C  
ATOM    911  CG1 ILE A  82       2.676  -3.050   0.737  1.00 97.55           C  
ATOM    912  CG2 ILE A  82       1.417  -2.390   2.827  1.00 97.55           C  
ATOM    913  CD1 ILE A  82       2.778  -1.646   0.128  1.00 97.55           C  
ATOM    914  H   ILE A  82       5.136  -4.314   2.757  1.00 97.55           H  
ATOM    915  HA  ILE A  82       4.069  -1.523   2.597  1.00 97.55           H  
ATOM    916  HB  ILE A  82       2.588  -4.159   2.552  1.00 97.55           H  
ATOM    917 HG12 ILE A  82       1.760  -3.513   0.370  1.00 97.55           H  
ATOM    918 HG13 ILE A  82       3.507  -3.648   0.363  1.00 97.55           H  
ATOM    919 HG21 ILE A  82       0.533  -2.712   2.275  1.00 97.55           H  
ATOM    920 HG22 ILE A  82       1.263  -2.644   3.876  1.00 97.55           H  
ATOM    921 HG23 ILE A  82       1.529  -1.310   2.735  1.00 97.55           H  
ATOM    922 HD11 ILE A  82       1.951  -1.020   0.464  1.00 97.55           H  
ATOM    923 HD12 ILE A  82       2.732  -1.726  -0.958  1.00 97.55           H  
ATOM    924 HD13 ILE A  82       3.724  -1.184   0.406  1.00 97.55           H  
ATOM    925  N   LYS A  83       3.740  -1.346   5.029  1.00 97.52           N  
ATOM    926  CA  LYS A  83       3.389  -1.152   6.441  1.00 97.52           C  
ATOM    927  C   LYS A  83       1.995  -0.551   6.546  1.00 97.52           C  
ATOM    928  O   LYS A  83       1.603   0.287   5.739  1.00 97.52           O  
ATOM    929  CB  LYS A  83       4.453  -0.305   7.164  1.00 97.52           C  
ATOM    930  CG  LYS A  83       5.737  -1.115   7.422  1.00 97.52           C  
ATOM    931  CD  LYS A  83       6.789  -0.332   8.230  1.00 97.52           C  
ATOM    932  CE  LYS A  83       8.028  -1.215   8.472  1.00 97.52           C  
ATOM    933  NZ  LYS A  83       9.235  -0.447   8.872  1.00 97.52           N1+
ATOM    934  H   LYS A  83       3.738  -0.539   4.422  1.00 97.52           H  
ATOM    935  HA  LYS A  83       3.346  -2.125   6.930  1.00 97.52           H  
ATOM    936  HB2 LYS A  83       4.053   0.019   8.125  1.00 97.52           H  
ATOM    937  HB3 LYS A  83       4.685   0.580   6.572  1.00 97.52           H  
ATOM    938  HG2 LYS A  83       5.477  -2.019   7.973  1.00 97.52           H  
ATOM    939  HG3 LYS A  83       6.171  -1.411   6.467  1.00 97.52           H  
ATOM    940  HD2 LYS A  83       6.366  -0.026   9.187  1.00 97.52           H  
ATOM    941  HD3 LYS A  83       7.073   0.561   7.674  1.00 97.52           H  
ATOM    942  HE2 LYS A  83       8.261  -1.742   7.547  1.00 97.52           H  
ATOM    943  HE3 LYS A  83       7.789  -1.965   9.227  1.00 97.52           H  
ATOM    944  HZ1 LYS A  83      10.030  -1.033   9.085  1.00 97.52           H  
ATOM    945  HZ2 LYS A  83       9.644  -0.007   8.060  1.00 97.52           H  
ATOM    946  HZ3 LYS A  83       9.107   0.230   9.610  1.00 97.52           H  
ATOM    947  N   THR A  84       1.248  -0.970   7.562  1.00 97.46           N  
ATOM    948  CA  THR A  84      -0.128  -0.514   7.782  1.00 97.46           C  
ATOM    949  C   THR A  84      -0.325   0.008   9.191  1.00 97.46           C  
ATOM    950  O   THR A  84       0.155  -0.591  10.154  1.00 97.46           O  
ATOM    951  CB  THR A  84      -1.153  -1.615   7.497  1.00 97.46           C  
ATOM    952  CG2 THR A  84      -1.087  -2.051   6.037  1.00 97.46           C  
ATOM    953  OG1 THR A  84      -0.887  -2.736   8.312  1.00 97.46           O  
ATOM    954  H   THR A  84       1.609  -1.686   8.176  1.00 97.46           H  
ATOM    955  HA  THR A  84      -0.342   0.304   7.094  1.00 97.46           H  
ATOM    956  HB  THR A  84      -2.152  -1.234   7.708  1.00 97.46           H  
ATOM    957  HG1 THR A  84      -0.854  -2.449   9.227  1.00 97.46           H  
ATOM    958 HG21 THR A  84      -0.977  -1.182   5.387  1.00 97.46           H  
ATOM    959 HG22 THR A  84      -0.238  -2.716   5.880  1.00 97.46           H  
ATOM    960 HG23 THR A  84      -2.013  -2.566   5.780  1.00 97.46           H  
ATOM    961  N   LYS A  85      -1.092   1.090   9.326  1.00 97.15           N  
ATOM    962  CA  LYS A  85      -1.477   1.656  10.620  1.00 97.15           C  
ATOM    963  C   LYS A  85      -2.966   1.977  10.633  1.00 97.15           C  
ATOM    964  O   LYS A  85      -3.452   2.682   9.755  1.00 97.15           O  
ATOM    965  CB  LYS A  85      -0.605   2.891  10.897  1.00 97.15           C  
ATOM    966  CG  LYS A  85      -0.904   3.518  12.264  1.00 97.15           C  
ATOM    967  CD  LYS A  85      -0.001   4.724  12.534  1.00 97.15           C  
ATOM    968  CE  LYS A  85      -0.377   5.338  13.886  1.00 97.15           C  
ATOM    969  NZ  LYS A  85       0.420   6.557  14.170  1.00 97.15           N1+
ATOM    970  H   LYS A  85      -1.413   1.546   8.484  1.00 97.15           H  
ATOM    971  HA  LYS A  85      -1.283   0.923  11.403  1.00 97.15           H  
ATOM    972  HB2 LYS A  85      -0.775   3.633  10.117  1.00 97.15           H  
ATOM    973  HB3 LYS A  85       0.444   2.594  10.866  1.00 97.15           H  
ATOM    974  HG2 LYS A  85      -0.762   2.772  13.046  1.00 97.15           H  
ATOM    975  HG3 LYS A  85      -1.939   3.861  12.277  1.00 97.15           H  
ATOM    976  HD2 LYS A  85       1.041   4.402  12.543  1.00 97.15           H  
ATOM    977  HD3 LYS A  85      -0.145   5.458  11.742  1.00 97.15           H  
ATOM    978  HE2 LYS A  85      -1.440   5.578  13.870  1.00 97.15           H  
ATOM    979  HE3 LYS A  85      -0.221   4.591  14.664  1.00 97.15           H  
ATOM    980  HZ1 LYS A  85       0.254   7.253  13.457  1.00 97.15           H  
ATOM    981  HZ2 LYS A  85       1.406   6.342  14.191  1.00 97.15           H  
ATOM    982  HZ3 LYS A  85       0.152   6.949  15.061  1.00 97.15           H  
ATOM    983  N   ARG A  86      -3.680   1.503  11.656  1.00 97.42           N  
ATOM    984  CA  ARG A  86      -5.048   1.953  11.934  1.00 97.42           C  
ATOM    985  C   ARG A  86      -5.015   3.394  12.443  1.00 97.42           C  
ATOM    986  O   ARG A  86      -4.231   3.700  13.344  1.00 97.42           O  
ATOM    987  CB  ARG A  86      -5.724   0.991  12.917  1.00 97.42           C  
ATOM    988  CG  ARG A  86      -7.202   1.341  13.126  1.00 97.42           C  
ATOM    989  CD  ARG A  86      -7.867   0.251  13.966  1.00 97.42           C  
ATOM    990  NE  ARG A  86      -9.279   0.562  14.229  1.00 97.42           N  
ATOM    991  CZ  ARG A  86     -10.166  -0.264  14.754  1.00 97.42           C  
ATOM    992  NH1 ARG A  86      -9.861  -1.489  15.086  1.00 97.42           N1+
ATOM    993  NH2 ARG A  86     -11.387   0.133  14.972  1.00 97.42           N  
ATOM    994  H   ARG A  86      -3.207   0.941  12.349  1.00 97.42           H  
ATOM    995  HA  ARG A  86      -5.613   1.953  11.002  1.00 97.42           H  
ATOM    996  HB2 ARG A  86      -5.204   1.023  13.875  1.00 97.42           H  
ATOM    997  HB3 ARG A  86      -5.654  -0.020  12.516  1.00 97.42           H  
ATOM    998  HG2 ARG A  86      -7.702   1.407  12.159  1.00 97.42           H  
ATOM    999  HG3 ARG A  86      -7.288   2.300  13.638  1.00 97.42           H  
ATOM   1000  HD2 ARG A  86      -7.793  -0.693  13.426  1.00 97.42           H  
ATOM   1001  HD3 ARG A  86      -7.334   0.161  14.913  1.00 97.42           H  
ATOM   1002  HE  ARG A  86      -9.575   1.501  13.999  1.00 97.42           H  
ATOM   1003 HH11 ARG A  86      -8.932  -1.828  14.881  1.00 97.42           H  
ATOM   1004 HH12 ARG A  86     -10.557  -2.134  15.432  1.00 97.42           H  
ATOM   1005 HH21 ARG A  86     -11.624   1.098  14.794  1.00 97.42           H  
ATOM   1006 HH22 ARG A  86     -12.046  -0.502  15.398  1.00 97.42           H  
ATOM   1007  N   LEU A  87      -5.841   4.243  11.841  1.00 96.17           N  
ATOM   1008  CA  LEU A  87      -6.021   5.651  12.194  1.00 96.17           C  
ATOM   1009  C   LEU A  87      -7.228   5.836  13.114  1.00 96.17           C  
ATOM   1010  O   LEU A  87      -8.240   5.114  12.921  1.00 96.17           O  
ATOM   1011  CB  LEU A  87      -6.119   6.496  10.907  1.00 96.17           C  
ATOM   1012  CG  LEU A  87      -4.935   6.389   9.932  1.00 96.17           C  
ATOM   1013  CD1 LEU A  87      -5.218   7.277   8.725  1.00 96.17           C  
ATOM   1014  CD2 LEU A  87      -3.618   6.832  10.570  1.00 96.17           C  
ATOM   1015  OXT LEU A  87      -7.094   6.713  13.986  1.00 96.17           O1-
ATOM   1016  H   LEU A  87      -6.476   3.875  11.147  1.00 96.17           H  
ATOM   1017  HA  LEU A  87      -5.169   5.997  12.781  1.00 96.17           H  
ATOM   1018  HB2 LEU A  87      -7.025   6.193  10.383  1.00 96.17           H  
ATOM   1019  HB3 LEU A  87      -6.240   7.539  11.200  1.00 96.17           H  
ATOM   1020  HG  LEU A  87      -4.834   5.360   9.586  1.00 96.17           H  
ATOM   1021 HD11 LEU A  87      -6.146   6.972   8.242  1.00 96.17           H  
ATOM   1022 HD12 LEU A  87      -5.284   8.323   9.022  1.00 96.17           H  
ATOM   1023 HD13 LEU A  87      -4.411   7.170   7.999  1.00 96.17           H  
ATOM   1024 HD21 LEU A  87      -2.826   6.809   9.822  1.00 96.17           H  
ATOM   1025 HD22 LEU A  87      -3.726   7.846  10.956  1.00 96.17           H  
ATOM   1026 HD23 LEU A  87      -3.365   6.153  11.384  1.00 96.17           H  
END
