# Supplementary material for: The structural landscape and diversity of Pyricularia oryzae MAX effectors revisited
Source: PLoS Pathog. 2024 May 6;20(5):e1012176. doi: 10.1371/journal.ppat.1012176 (PMC11132498; doi:10.1371/journal.ppat.1012176)
Supplement: S1 File — (ZIP) [file ppat.1012176.s018.zip › Supplementary_Data/MAX39.pdb]

ATOM      1  N   SER A  23      18.447   0.269  -8.040  1.00 70.01           N  
ATOM      2  CA  SER A  23      17.309   0.927  -8.698  1.00 70.01           C  
ATOM      3  C   SER A  23      16.274   1.287  -7.641  1.00 70.01           C  
ATOM      4  O   SER A  23      15.823   0.405  -6.916  1.00 70.01           O  
ATOM      5  CB  SER A  23      16.650   0.019  -9.733  1.00 70.01           C  
ATOM      6  OG  SER A  23      17.583  -0.356 -10.733  1.00 70.01           O  
ATOM      7  H   SER A  23      18.555  -0.724  -8.191  1.00 70.01           H  
ATOM      8  HA  SER A  23      17.644   1.839  -9.192  1.00 70.01           H  
ATOM      9  HB2 SER A  23      15.815   0.548 -10.191  1.00 70.01           H  
ATOM     10  HB3 SER A  23      16.268  -0.871  -9.232  1.00 70.01           H  
ATOM     11  HG  SER A  23      17.761   0.430 -11.255  1.00 70.01           H  
ATOM     12  N   ARG A  24      15.973   2.577  -7.542  1.00 82.63           N  
ATOM     13  CA  ARG A  24      14.918   3.134  -6.704  1.00 82.63           C  
ATOM     14  C   ARG A  24      13.635   3.178  -7.521  1.00 82.63           C  
ATOM     15  O   ARG A  24      13.703   3.416  -8.730  1.00 82.63           O  
ATOM     16  CB  ARG A  24      15.365   4.522  -6.239  1.00 82.63           C  
ATOM     17  CG  ARG A  24      16.369   4.417  -5.078  1.00 82.63           C  
ATOM     18  CD  ARG A  24      17.212   5.692  -4.986  1.00 82.63           C  
ATOM     19  NE  ARG A  24      17.971   5.773  -3.716  1.00 82.63           N  
ATOM     20  CZ  ARG A  24      18.144   6.872  -3.001  1.00 82.63           C  
ATOM     21  NH1 ARG A  24      17.498   7.969  -3.252  1.00 82.63           N1+
ATOM     22  NH2 ARG A  24      18.989   6.878  -2.005  1.00 82.63           N  
ATOM     23  H   ARG A  24      16.392   3.221  -8.197  1.00 82.63           H  
ATOM     24  HA  ARG A  24      14.735   2.502  -5.835  1.00 82.63           H  
ATOM     25  HB2 ARG A  24      15.815   5.055  -7.077  1.00 82.63           H  
ATOM     26  HB3 ARG A  24      14.496   5.097  -5.922  1.00 82.63           H  
ATOM     27  HG2 ARG A  24      15.820   4.259  -4.150  1.00 82.63           H  
ATOM     28  HG3 ARG A  24      17.041   3.573  -5.229  1.00 82.63           H  
ATOM     29  HD2 ARG A  24      17.917   5.699  -5.817  1.00 82.63           H  
ATOM     30  HD3 ARG A  24      16.568   6.560  -5.127  1.00 82.63           H  
ATOM     31  HE  ARG A  24      18.291   4.905  -3.312  1.00 82.63           H  
ATOM     32 HH11 ARG A  24      16.584   7.781  -3.639  1.00 82.63           H  
ATOM     33 HH12 ARG A  24      17.537   8.775  -2.644  1.00 82.63           H  
ATOM     34 HH21 ARG A  24      19.036   7.713  -1.438  1.00 82.63           H  
ATOM     35 HH22 ARG A  24      19.420   6.018  -1.698  1.00 82.63           H  
ATOM     36  N   ARG A  25      12.501   2.888  -6.890  1.00 85.33           N  
ATOM     37  CA  ARG A  25      11.200   2.828  -7.562  1.00 85.33           C  
ATOM     38  C   ARG A  25      10.151   3.531  -6.720  1.00 85.33           C  
ATOM     39  O   ARG A  25      10.078   3.267  -5.526  1.00 85.33           O  
ATOM     40  CB  ARG A  25      10.835   1.362  -7.831  1.00 85.33           C  
ATOM     41  CG  ARG A  25       9.593   1.260  -8.720  1.00 85.33           C  
ATOM     42  CD  ARG A  25       9.352  -0.196  -9.109  1.00 85.33           C  
ATOM     43  NE  ARG A  25       8.157  -0.307  -9.947  1.00 85.33           N  
ATOM     44  CZ  ARG A  25       7.578  -1.414 -10.334  1.00 85.33           C  
ATOM     45  NH1 ARG A  25       8.098  -2.590 -10.159  1.00 85.33           N1+
ATOM     46  NH2 ARG A  25       6.445  -1.382 -10.932  1.00 85.33           N  
ATOM     47  H   ARG A  25      12.532   2.706  -5.897  1.00 85.33           H  
ATOM     48  HA  ARG A  25      11.264   3.354  -8.515  1.00 85.33           H  
ATOM     49  HB2 ARG A  25      10.653   0.845  -6.889  1.00 85.33           H  
ATOM     50  HB3 ARG A  25      11.670   0.876  -8.336  1.00 85.33           H  
ATOM     51  HG2 ARG A  25       9.738   1.853  -9.623  1.00 85.33           H  
ATOM     52  HG3 ARG A  25       8.728   1.639  -8.177  1.00 85.33           H  
ATOM     53  HD2 ARG A  25      10.219  -0.572  -9.652  1.00 85.33           H  
ATOM     54  HD3 ARG A  25       9.214  -0.783  -8.201  1.00 85.33           H  
ATOM     55  HE  ARG A  25       7.582   0.517 -10.041  1.00 85.33           H  
ATOM     56 HH11 ARG A  25       9.011  -2.668  -9.733  1.00 85.33           H  
ATOM     57 HH12 ARG A  25       7.561  -3.384 -10.476  1.00 85.33           H  
ATOM     58 HH21 ARG A  25       6.081  -0.481 -11.205  1.00 85.33           H  
ATOM     59 HH22 ARG A  25       6.113  -2.241 -11.348  1.00 85.33           H  
ATOM     60  N   MET A  26       9.360   4.397  -7.347  1.00 91.04           N  
ATOM     61  CA  MET A  26       8.269   5.074  -6.659  1.00 91.04           C  
ATOM     62  C   MET A  26       7.081   4.128  -6.505  1.00 91.04           C  
ATOM     63  O   MET A  26       6.626   3.525  -7.481  1.00 91.04           O  
ATOM     64  CB  MET A  26       7.880   6.370  -7.388  1.00 91.04           C  
ATOM     65  CG  MET A  26       7.026   7.265  -6.483  1.00 91.04           C  
ATOM     66  SD  MET A  26       7.855   7.742  -4.939  1.00 91.04           S  
ATOM     67  CE  MET A  26       9.026   8.975  -5.563  1.00 91.04           C  
ATOM     68  H   MET A  26       9.466   4.558  -8.339  1.00 91.04           H  
ATOM     69  HA  MET A  26       8.622   5.332  -5.661  1.00 91.04           H  
ATOM     70  HB2 MET A  26       7.323   6.134  -8.295  1.00 91.04           H  
ATOM     71  HB3 MET A  26       8.781   6.915  -7.669  1.00 91.04           H  
ATOM     72  HG2 MET A  26       6.750   8.170  -7.025  1.00 91.04           H  
ATOM     73  HG3 MET A  26       6.104   6.741  -6.230  1.00 91.04           H  
ATOM     74  HE1 MET A  26       9.571   9.406  -4.723  1.00 91.04           H  
ATOM     75  HE2 MET A  26       9.731   8.513  -6.254  1.00 91.04           H  
ATOM     76  HE3 MET A  26       8.475   9.768  -6.069  1.00 91.04           H  
ATOM     77  N   CYS A  27       6.603   3.992  -5.279  1.00 91.63           N  
ATOM     78  CA  CYS A  27       5.435   3.218  -4.908  1.00 91.63           C  
ATOM     79  C   CYS A  27       4.394   4.173  -4.335  1.00 91.63           C  
ATOM     80  O   CYS A  27       4.733   5.045  -3.545  1.00 91.63           O  
ATOM     81  CB  CYS A  27       5.810   2.166  -3.860  1.00 91.63           C  
ATOM     82  SG  CYS A  27       7.400   1.323  -4.065  1.00 91.63           S  
ATOM     83  H   CYS A  27       7.061   4.491  -4.530  1.00 91.63           H  
ATOM     84  HA  CYS A  27       5.028   2.719  -5.788  1.00 91.63           H  
ATOM     85  HB2 CYS A  27       5.010   1.428  -3.803  1.00 91.63           H  
ATOM     86  HB3 CYS A  27       5.857   2.672  -2.896  1.00 91.63           H  
ATOM     87  N   ILE A  28       3.135   3.966  -4.679  1.00 91.73           N  
ATOM     88  CA  ILE A  28       1.996   4.668  -4.103  1.00 91.73           C  
ATOM     89  C   ILE A  28       1.294   3.718  -3.149  1.00 91.73           C  
ATOM     90  O   ILE A  28       1.082   2.548  -3.478  1.00 91.73           O  
ATOM     91  CB  ILE A  28       1.057   5.157  -5.210  1.00 91.73           C  
ATOM     92  CG1 ILE A  28       1.784   6.203  -6.086  1.00 91.73           C  
ATOM     93  CG2 ILE A  28      -0.236   5.715  -4.602  1.00 91.73           C  
ATOM     94  CD1 ILE A  28       0.989   6.719  -7.290  1.00 91.73           C  
ATOM     95  H   ILE A  28       2.931   3.204  -5.309  1.00 91.73           H  
ATOM     96  HA  ILE A  28       2.337   5.540  -3.544  1.00 91.73           H  
ATOM     97  HB  ILE A  28       0.799   4.294  -5.823  1.00 91.73           H  
ATOM     98 HG12 ILE A  28       2.049   7.058  -5.464  1.00 91.73           H  
ATOM     99 HG13 ILE A  28       2.706   5.774  -6.477  1.00 91.73           H  
ATOM    100 HG21 ILE A  28      -0.791   4.944  -4.068  1.00 91.73           H  
ATOM    101 HG22 ILE A  28      -0.887   6.089  -5.393  1.00 91.73           H  
ATOM    102 HG23 ILE A  28       0.008   6.522  -3.912  1.00 91.73           H  
ATOM    103 HD11 ILE A  28       0.657   5.892  -7.917  1.00 91.73           H  
ATOM    104 HD12 ILE A  28       1.628   7.372  -7.884  1.00 91.73           H  
ATOM    105 HD13 ILE A  28       0.125   7.299  -6.964  1.00 91.73           H  
ATOM    106  N   LEU A  29       0.947   4.218  -1.972  1.00 93.10           N  
ATOM    107  CA  LEU A  29       0.267   3.457  -0.943  1.00 93.10           C  
ATOM    108  C   LEU A  29      -0.903   4.236  -0.388  1.00 93.10           C  
ATOM    109  O   LEU A  29      -0.790   5.436  -0.176  1.00 93.10           O  
ATOM    110  CB  LEU A  29       1.225   3.095   0.185  1.00 93.10           C  
ATOM    111  CG  LEU A  29       2.404   2.262  -0.323  1.00 93.10           C  
ATOM    112  CD1 LEU A  29       3.599   3.091  -0.803  1.00 93.10           C  
ATOM    113  CD2 LEU A  29       2.878   1.432   0.830  1.00 93.10           C  
ATOM    114  H   LEU A  29       1.194   5.175  -1.763  1.00 93.10           H  
ATOM    115  HA  LEU A  29      -0.117   2.536  -1.383  1.00 93.10           H  
ATOM    116  HB2 LEU A  29       1.581   3.998   0.681  1.00 93.10           H  
ATOM    117  HB3 LEU A  29       0.648   2.522   0.911  1.00 93.10           H  
ATOM    118  HG  LEU A  29       2.084   1.582  -1.113  1.00 93.10           H  
ATOM    119 HD11 LEU A  29       4.540   2.552  -0.698  1.00 93.10           H  
ATOM    120 HD12 LEU A  29       3.646   4.034  -0.258  1.00 93.10           H  
ATOM    121 HD13 LEU A  29       3.485   3.325  -1.861  1.00 93.10           H  
ATOM    122 HD21 LEU A  29       2.054   0.835   1.223  1.00 93.10           H  
ATOM    123 HD22 LEU A  29       3.655   0.760   0.467  1.00 93.10           H  
ATOM    124 HD23 LEU A  29       3.259   2.112   1.592  1.00 93.10           H  
ATOM    125  N   ALA A  30      -2.002   3.542  -0.125  1.00 92.74           N  
ATOM    126  CA  ALA A  30      -3.160   4.123   0.533  1.00 92.74           C  
ATOM    127  C   ALA A  30      -3.991   3.037   1.217  1.00 92.74           C  
ATOM    128  O   ALA A  30      -4.001   1.874   0.799  1.00 92.74           O  
ATOM    129  CB  ALA A  30      -3.994   4.887  -0.505  1.00 92.74           C  
ATOM    130  H   ALA A  30      -2.032   2.561  -0.366  1.00 92.74           H  
ATOM    131  HA  ALA A  30      -2.828   4.828   1.294  1.00 92.74           H  
ATOM    132  HB1 ALA A  30      -4.866   5.329  -0.024  1.00 92.74           H  
ATOM    133  HB2 ALA A  30      -3.401   5.691  -0.942  1.00 92.74           H  
ATOM    134  HB3 ALA A  30      -4.319   4.211  -1.296  1.00 92.74           H  
ATOM    135  N   LEU A  31      -4.719   3.423   2.259  1.00 93.24           N  
ATOM    136  CA  LEU A  31      -5.823   2.639   2.789  1.00 93.24           C  
ATOM    137  C   LEU A  31      -7.100   2.946   2.018  1.00 93.24           C  
ATOM    138  O   LEU A  31      -7.314   4.058   1.544  1.00 93.24           O  
ATOM    139  CB  LEU A  31      -6.013   2.907   4.292  1.00 93.24           C  
ATOM    140  CG  LEU A  31      -4.945   2.258   5.178  1.00 93.24           C  
ATOM    141  CD1 LEU A  31      -5.044   2.767   6.615  1.00 93.24           C  
ATOM    142  CD2 LEU A  31      -5.092   0.734   5.203  1.00 93.24           C  
ATOM    143  H   LEU A  31      -4.691   4.400   2.515  1.00 93.24           H  
ATOM    144  HA  LEU A  31      -5.610   1.583   2.627  1.00 93.24           H  
ATOM    145  HB2 LEU A  31      -6.987   2.530   4.603  1.00 93.24           H  
ATOM    146  HB3 LEU A  31      -6.006   3.986   4.447  1.00 93.24           H  
ATOM    147  HG  LEU A  31      -3.957   2.518   4.798  1.00 93.24           H  
ATOM    148 HD11 LEU A  31      -4.819   3.833   6.638  1.00 93.24           H  
ATOM    149 HD12 LEU A  31      -4.319   2.255   7.248  1.00 93.24           H  
ATOM    150 HD13 LEU A  31      -6.048   2.603   7.004  1.00 93.24           H  
ATOM    151 HD21 LEU A  31      -5.241   0.330   4.202  1.00 93.24           H  
ATOM    152 HD22 LEU A  31      -5.937   0.446   5.827  1.00 93.24           H  
ATOM    153 HD23 LEU A  31      -4.168   0.300   5.584  1.00 93.24           H  
ATOM    154  N   ALA A  32      -7.968   1.950   1.937  1.00 90.53           N  
ATOM    155  CA  ALA A  32      -9.323   2.104   1.452  1.00 90.53           C  
ATOM    156  C   ALA A  32     -10.306   1.374   2.355  1.00 90.53           C  
ATOM    157  O   ALA A  32     -10.007   0.288   2.865  1.00 90.53           O  
ATOM    158  CB  ALA A  32      -9.414   1.582   0.022  1.00 90.53           C  
ATOM    159  H   ALA A  32      -7.694   1.041   2.283  1.00 90.53           H  
ATOM    160  HA  ALA A  32      -9.590   3.161   1.461  1.00 90.53           H  
ATOM    161  HB1 ALA A  32      -8.749   2.151  -0.627  1.00 90.53           H  
ATOM    162  HB2 ALA A  32     -10.443   1.709  -0.316  1.00 90.53           H  
ATOM    163  HB3 ALA A  32      -9.144   0.527  -0.014  1.00 90.53           H  
ATOM    164  N   GLU A  33     -11.499   1.938   2.495  1.00 89.48           N  
ATOM    165  CA  GLU A  33     -12.632   1.235   3.082  1.00 89.48           C  
ATOM    166  C   GLU A  33     -13.074   0.113   2.146  1.00 89.48           C  
ATOM    167  O   GLU A  33     -13.249   0.290   0.934  1.00 89.48           O  
ATOM    168  CB  GLU A  33     -13.802   2.181   3.358  1.00 89.48           C  
ATOM    169  CG  GLU A  33     -13.420   3.263   4.370  1.00 89.48           C  
ATOM    170  CD  GLU A  33     -14.593   4.180   4.730  1.00 89.48           C  
ATOM    171  OE1 GLU A  33     -14.590   4.665   5.884  1.00 89.48           O  
ATOM    172  OE2 GLU A  33     -15.486   4.364   3.869  1.00 89.48           O1-
ATOM    173  H   GLU A  33     -11.677   2.815   2.026  1.00 89.48           H  
ATOM    174  HA  GLU A  33     -12.326   0.799   4.033  1.00 89.48           H  
ATOM    175  HB2 GLU A  33     -14.632   1.599   3.760  1.00 89.48           H  
ATOM    176  HB3 GLU A  33     -14.120   2.641   2.423  1.00 89.48           H  
ATOM    177  HG2 GLU A  33     -13.065   2.764   5.272  1.00 89.48           H  
ATOM    178  HG3 GLU A  33     -12.608   3.864   3.960  1.00 89.48           H  
ATOM    179  N   LYS A  34     -13.268  -1.071   2.721  1.00 82.23           N  
ATOM    180  CA  LYS A  34     -13.829  -2.205   2.008  1.00 82.23           C  
ATOM    181  C   LYS A  34     -15.296  -1.918   1.737  1.00 82.23           C  
ATOM    182  O   LYS A  34     -16.103  -1.799   2.655  1.00 82.23           O  
ATOM    183  CB  LYS A  34     -13.617  -3.489   2.814  1.00 82.23           C  
ATOM    184  CG  LYS A  34     -14.091  -4.718   2.025  1.00 82.23           C  
ATOM    185  CD  LYS A  34     -13.606  -5.998   2.708  1.00 82.23           C  
ATOM    186  CE  LYS A  34     -13.961  -7.224   1.862  1.00 82.23           C  
ATOM    187  NZ  LYS A  34     -12.898  -8.254   1.963  1.00 82.23           N1+
ATOM    188  H   LYS A  34     -13.159  -1.131   3.723  1.00 82.23           H  
ATOM    189  HA  LYS A  34     -13.309  -2.298   1.055  1.00 82.23           H  
ATOM    190  HB2 LYS A  34     -14.157  -3.430   3.759  1.00 82.23           H  
ATOM    191  HB3 LYS A  34     -12.552  -3.585   3.025  1.00 82.23           H  
ATOM    192  HG2 LYS A  34     -15.179  -4.724   1.960  1.00 82.23           H  
ATOM    193  HG3 LYS A  34     -13.674  -4.677   1.018  1.00 82.23           H  
ATOM    194  HD2 LYS A  34     -12.522  -5.931   2.808  1.00 82.23           H  
ATOM    195  HD3 LYS A  34     -14.046  -6.086   3.701  1.00 82.23           H  
ATOM    196  HE2 LYS A  34     -14.038  -6.908   0.822  1.00 82.23           H  
ATOM    197  HE3 LYS A  34     -14.929  -7.615   2.176  1.00 82.23           H  
ATOM    198  HZ1 LYS A  34     -12.033  -7.882   1.597  1.00 82.23           H  
ATOM    199  HZ2 LYS A  34     -13.067  -9.067   1.388  1.00 82.23           H  
ATOM    200  HZ3 LYS A  34     -12.685  -8.529   2.912  1.00 82.23           H  
ATOM    201  N   ASN A  35     -15.648  -1.871   0.463  1.00 74.87           N  
ATOM    202  CA  ASN A  35     -17.029  -1.777   0.025  1.00 74.87           C  
ATOM    203  C   ASN A  35     -17.430  -3.044  -0.750  1.00 74.87           C  
ATOM    204  O   ASN A  35     -16.659  -3.996  -0.882  1.00 74.87           O  
ATOM    205  CB  ASN A  35     -17.204  -0.432  -0.700  1.00 74.87           C  
ATOM    206  CG  ASN A  35     -16.414  -0.330  -1.982  1.00 74.87           C  
ATOM    207  ND2 ASN A  35     -15.975   0.850  -2.327  1.00 74.87           N  
ATOM    208  OD1 ASN A  35     -16.246  -1.308  -2.683  1.00 74.87           O  
ATOM    209  H   ASN A  35     -14.927  -1.951  -0.239  1.00 74.87           H  
ATOM    210  HA  ASN A  35     -17.683  -1.745   0.897  1.00 74.87           H  
ATOM    211  HB2 ASN A  35     -18.255  -0.262  -0.935  1.00 74.87           H  
ATOM    212  HB3 ASN A  35     -16.884   0.365  -0.029  1.00 74.87           H  
ATOM    213 HD21 ASN A  35     -15.517   0.943  -3.222  1.00 74.87           H  
ATOM    214 HD22 ASN A  35     -16.067   1.660  -1.732  1.00 74.87           H  
ATOM    215  N   GLN A  36     -18.670  -3.078  -1.235  1.00 70.28           N  
ATOM    216  CA  GLN A  36     -19.197  -4.227  -1.979  1.00 70.28           C  
ATOM    217  C   GLN A  36     -18.571  -4.391  -3.376  1.00 70.28           C  
ATOM    218  O   GLN A  36     -18.798  -5.415  -4.017  1.00 70.28           O  
ATOM    219  CB  GLN A  36     -20.725  -4.114  -2.082  1.00 70.28           C  
ATOM    220  CG  GLN A  36     -21.420  -4.213  -0.714  1.00 70.28           C  
ATOM    221  CD  GLN A  36     -22.942  -4.172  -0.818  1.00 70.28           C  
ATOM    222  NE2 GLN A  36     -23.647  -4.330   0.280  1.00 70.28           N  
ATOM    223  OE1 GLN A  36     -23.533  -3.993  -1.868  1.00 70.28           O  
ATOM    224  H   GLN A  36     -19.262  -2.269  -1.110  1.00 70.28           H  
ATOM    225  HA  GLN A  36     -18.957  -5.138  -1.430  1.00 70.28           H  
ATOM    226  HB2 GLN A  36     -21.094  -4.925  -2.710  1.00 70.28           H  
ATOM    227  HB3 GLN A  36     -20.986  -3.168  -2.558  1.00 70.28           H  
ATOM    228  HG2 GLN A  36     -21.133  -5.150  -0.236  1.00 70.28           H  
ATOM    229  HG3 GLN A  36     -21.100  -3.390  -0.075  1.00 70.28           H  
ATOM    230 HE21 GLN A  36     -24.649  -4.275   0.165  1.00 70.28           H  
ATOM    231 HE22 GLN A  36     -23.196  -4.454   1.176  1.00 70.28           H  
ATOM    232  N   ASN A  37     -17.797  -3.411  -3.854  1.00 66.97           N  
ATOM    233  CA  ASN A  37     -17.163  -3.427  -5.163  1.00 66.97           C  
ATOM    234  C   ASN A  37     -15.635  -3.235  -5.046  1.00 66.97           C  
ATOM    235  O   ASN A  37     -15.156  -2.102  -5.085  1.00 66.97           O  
ATOM    236  CB  ASN A  37     -17.819  -2.365  -6.059  1.00 66.97           C  
ATOM    237  CG  ASN A  37     -17.307  -2.486  -7.483  1.00 66.97           C  
ATOM    238  ND2 ASN A  37     -17.816  -1.695  -8.395  1.00 66.97           N  
ATOM    239  OD1 ASN A  37     -16.476  -3.312  -7.811  1.00 66.97           O  
ATOM    240  H   ASN A  37     -17.532  -2.651  -3.244  1.00 66.97           H  
ATOM    241  HA  ASN A  37     -17.360  -4.387  -5.641  1.00 66.97           H  
ATOM    242  HB2 ASN A  37     -17.595  -1.368  -5.680  1.00 66.97           H  
ATOM    243  HB3 ASN A  37     -18.899  -2.512  -6.066  1.00 66.97           H  
ATOM    244 HD21 ASN A  37     -18.533  -1.029  -8.145  1.00 66.97           H  
ATOM    245 HD22 ASN A  37     -17.451  -1.854  -9.323  1.00 66.97           H  
ATOM    246  N   PRO A  38     -14.839  -4.317  -4.983  1.00 61.14           N  
ATOM    247  CA  PRO A  38     -13.381  -4.215  -4.877  1.00 61.14           C  
ATOM    248  C   PRO A  38     -12.726  -3.511  -6.078  1.00 61.14           C  
ATOM    249  O   PRO A  38     -11.575  -3.098  -5.982  1.00 61.14           O  
ATOM    250  CB  PRO A  38     -12.894  -5.659  -4.730  1.00 61.14           C  
ATOM    251  CG  PRO A  38     -13.976  -6.478  -5.432  1.00 61.14           C  
ATOM    252  CD  PRO A  38     -15.252  -5.706  -5.115  1.00 61.14           C  
ATOM    253  HA  PRO A  38     -13.119  -3.652  -3.981  1.00 61.14           H  
ATOM    254  HB2 PRO A  38     -12.869  -5.924  -3.673  1.00 61.14           H  
ATOM    255  HB3 PRO A  38     -11.913  -5.814  -5.180  1.00 61.14           H  
ATOM    256  HG2 PRO A  38     -14.018  -7.501  -5.059  1.00 61.14           H  
ATOM    257  HG3 PRO A  38     -13.801  -6.468  -6.508  1.00 61.14           H  
ATOM    258  HD2 PRO A  38     -15.676  -6.051  -4.171  1.00 61.14           H  
ATOM    259  HD3 PRO A  38     -15.963  -5.848  -5.928  1.00 61.14           H  
ATOM    260  N   GLU A  39     -13.447  -3.344  -7.192  1.00 62.62           N  
ATOM    261  CA  GLU A  39     -13.019  -2.552  -8.350  1.00 62.62           C  
ATOM    262  C   GLU A  39     -13.344  -1.054  -8.215  1.00 62.62           C  
ATOM    263  O   GLU A  39     -13.178  -0.300  -9.166  1.00 62.62           O  
ATOM    264  CB  GLU A  39     -13.661  -3.077  -9.643  1.00 62.62           C  
ATOM    265  CG  GLU A  39     -13.493  -4.581  -9.890  1.00 62.62           C  
ATOM    266  CD  GLU A  39     -14.055  -5.004 -11.259  1.00 62.62           C  
ATOM    267  OE1 GLU A  39     -13.656  -6.098 -11.720  1.00 62.62           O  
ATOM    268  OE2 GLU A  39     -14.867  -4.248 -11.845  1.00 62.62           O1-
ATOM    269  H   GLU A  39     -14.395  -3.693  -7.217  1.00 62.62           H  
ATOM    270  HA  GLU A  39     -11.937  -2.638  -8.452  1.00 62.62           H  
ATOM    271  HB2 GLU A  39     -13.207  -2.551 -10.482  1.00 62.62           H  
ATOM    272  HB3 GLU A  39     -14.723  -2.835  -9.631  1.00 62.62           H  
ATOM    273  HG2 GLU A  39     -14.008  -5.139  -9.108  1.00 62.62           H  
ATOM    274  HG3 GLU A  39     -12.432  -4.824  -9.842  1.00 62.62           H  
ATOM    275  N   LYS A  40     -13.867  -0.584  -7.085  1.00 68.29           N  
ATOM    276  CA  LYS A  40     -14.065   0.849  -6.810  1.00 68.29           C  
ATOM    277  C   LYS A  40     -13.848   1.143  -5.328  1.00 68.29           C  
ATOM    278  O   LYS A  40     -14.796   1.557  -4.664  1.00 68.29           O  
ATOM    279  CB  LYS A  40     -15.456   1.312  -7.271  1.00 68.29           C  
ATOM    280  CG  LYS A  40     -15.614   1.272  -8.790  1.00 68.29           C  
ATOM    281  CD  LYS A  40     -16.899   1.964  -9.219  1.00 68.29           C  
ATOM    282  CE  LYS A  40     -16.963   1.897 -10.743  1.00 68.29           C  
ATOM    283  NZ  LYS A  40     -18.141   2.635 -11.252  1.00 68.29           N1+
ATOM    284  H   LYS A  40     -14.073  -1.242  -6.347  1.00 68.29           H  
ATOM    285  HA  LYS A  40     -13.316   1.432  -7.346  1.00 68.29           H  
ATOM    286  HB2 LYS A  40     -15.597   2.343  -6.948  1.00 68.29           H  
ATOM    287  HB3 LYS A  40     -16.223   0.693  -6.805  1.00 68.29           H  
ATOM    288  HG2 LYS A  40     -15.653   0.236  -9.126  1.00 68.29           H  
ATOM    289  HG3 LYS A  40     -14.770   1.782  -9.253  1.00 68.29           H  
ATOM    290  HD2 LYS A  40     -17.756   1.456  -8.775  1.00 68.29           H  
ATOM    291  HD3 LYS A  40     -16.873   3.002  -8.889  1.00 68.29           H  
ATOM    292  HE2 LYS A  40     -16.993   0.851 -11.048  1.00 68.29           H  
ATOM    293  HE3 LYS A  40     -16.045   2.330 -11.139  1.00 68.29           H  
ATOM    294  HZ1 LYS A  40     -18.993   2.239 -10.881  1.00 68.29           H  
ATOM    295  HZ2 LYS A  40     -18.162   2.601 -12.261  1.00 68.29           H  
ATOM    296  HZ3 LYS A  40     -18.078   3.601 -10.964  1.00 68.29           H  
ATOM    297  N   PRO A  41     -12.661   0.865  -4.773  1.00 72.74           N  
ATOM    298  CA  PRO A  41     -12.394   1.091  -3.357  1.00 72.74           C  
ATOM    299  C   PRO A  41     -12.542   2.577  -2.983  1.00 72.74           C  
ATOM    300  O   PRO A  41     -12.158   3.459  -3.747  1.00 72.74           O  
ATOM    301  CB  PRO A  41     -10.973   0.565  -3.140  1.00 72.74           C  
ATOM    302  CG  PRO A  41     -10.327   0.719  -4.510  1.00 72.74           C  
ATOM    303  CD  PRO A  41     -11.460   0.441  -5.477  1.00 72.74           C  
ATOM    304  HA  PRO A  41     -13.086   0.505  -2.752  1.00 72.74           H  
ATOM    305  HB2 PRO A  41     -10.423   1.149  -2.401  1.00 72.74           H  
ATOM    306  HB3 PRO A  41     -11.004  -0.489  -2.863  1.00 72.74           H  
ATOM    307  HG2 PRO A  41     -10.045   1.764  -4.640  1.00 72.74           H  
ATOM    308  HG3 PRO A  41      -9.478   0.051  -4.654  1.00 72.74           H  
ATOM    309  HD2 PRO A  41     -11.510  -0.627  -5.684  1.00 72.74           H  
ATOM    310  HD3 PRO A  41     -11.309   1.004  -6.398  1.00 72.74           H  
ATOM    311  N   SER A  42     -13.083   2.849  -1.792  1.00 83.28           N  
ATOM    312  CA  SER A  42     -13.160   4.209  -1.245  1.00 83.28           C  
ATOM    313  C   SER A  42     -11.848   4.527  -0.532  1.00 83.28           C  
ATOM    314  O   SER A  42     -11.669   4.154   0.629  1.00 83.28           O  
ATOM    315  CB  SER A  42     -14.341   4.359  -0.279  1.00 83.28           C  
ATOM    316  OG  SER A  42     -15.581   4.040  -0.889  1.00 83.28           O  
ATOM    317  H   SER A  42     -13.371   2.089  -1.193  1.00 83.28           H  
ATOM    318  HA  SER A  42     -13.301   4.928  -2.053  1.00 83.28           H  
ATOM    319  HB2 SER A  42     -14.372   5.387   0.082  1.00 83.28           H  
ATOM    320  HB3 SER A  42     -14.193   3.700   0.577  1.00 83.28           H  
ATOM    321  HG  SER A  42     -16.252   4.355  -0.278  1.00 83.28           H  
ATOM    322  N   PHE A  43     -10.900   5.137  -1.241  1.00 87.37           N  
ATOM    323  CA  PHE A  43      -9.597   5.480  -0.673  1.00 87.37           C  
ATOM    324  C   PHE A  43      -9.701   6.558   0.403  1.00 87.37           C  
ATOM    325  O   PHE A  43     -10.472   7.508   0.295  1.00 87.37           O  
ATOM    326  CB  PHE A  43      -8.610   5.893  -1.767  1.00 87.37           C  
ATOM    327  CG  PHE A  43      -8.136   4.718  -2.589  1.00 87.37           C  
ATOM    328  CD1 PHE A  43      -7.195   3.829  -2.044  1.00 87.37           C  
ATOM    329  CD2 PHE A  43      -8.656   4.488  -3.873  1.00 87.37           C  
ATOM    330  CE1 PHE A  43      -6.782   2.709  -2.777  1.00 87.37           C  
ATOM    331  CE2 PHE A  43      -8.217   3.378  -4.614  1.00 87.37           C  
ATOM    332  CZ  PHE A  43      -7.285   2.480  -4.067  1.00 87.37           C  
ATOM    333  H   PHE A  43     -11.089   5.390  -2.201  1.00 87.37           H  
ATOM    334  HA  PHE A  43      -9.194   4.589  -0.192  1.00 87.37           H  
ATOM    335  HB2 PHE A  43      -9.068   6.645  -2.410  1.00 87.37           H  
ATOM    336  HB3 PHE A  43      -7.737   6.350  -1.302  1.00 87.37           H  
ATOM    337  HD1 PHE A  43      -6.807   3.999  -1.050  1.00 87.37           H  
ATOM    338  HD2 PHE A  43      -9.392   5.159  -4.289  1.00 87.37           H  
ATOM    339  HE1 PHE A  43      -6.077   2.021  -2.334  1.00 87.37           H  
ATOM    340  HE2 PHE A  43      -8.619   3.203  -5.601  1.00 87.37           H  
ATOM    341  HZ  PHE A  43      -6.959   1.618  -4.630  1.00 87.37           H  
ATOM    342  N   LEU A  44      -8.877   6.405   1.433  1.00 89.14           N  
ATOM    343  CA  LEU A  44      -8.695   7.384   2.489  1.00 89.14           C  
ATOM    344  C   LEU A  44      -7.564   8.322   2.066  1.00 89.14           C  
ATOM    345  O   LEU A  44      -6.392   7.967   2.196  1.00 89.14           O  
ATOM    346  CB  LEU A  44      -8.390   6.648   3.803  1.00 89.14           C  
ATOM    347  CG  LEU A  44      -9.447   5.617   4.230  1.00 89.14           C  
ATOM    348  CD1 LEU A  44      -8.995   4.983   5.539  1.00 89.14           C  
ATOM    349  CD2 LEU A  44     -10.821   6.251   4.436  1.00 89.14           C  
ATOM    350  H   LEU A  44      -8.257   5.608   1.432  1.00 89.14           H  
ATOM    351  HA  LEU A  44      -9.603   7.974   2.614  1.00 89.14           H  
ATOM    352  HB2 LEU A  44      -8.274   7.389   4.594  1.00 89.14           H  
ATOM    353  HB3 LEU A  44      -7.443   6.120   3.694  1.00 89.14           H  
ATOM    354  HG  LEU A  44      -9.525   4.825   3.484  1.00 89.14           H  
ATOM    355 HD11 LEU A  44      -9.004   5.738   6.325  1.00 89.14           H  
ATOM    356 HD12 LEU A  44      -7.985   4.586   5.442  1.00 89.14           H  
ATOM    357 HD13 LEU A  44      -9.673   4.173   5.805  1.00 89.14           H  
ATOM    358 HD21 LEU A  44     -11.495   5.547   4.925  1.00 89.14           H  
ATOM    359 HD22 LEU A  44     -11.250   6.529   3.474  1.00 89.14           H  
ATOM    360 HD23 LEU A  44     -10.736   7.138   5.064  1.00 89.14           H  
ATOM    361  N   GLU A  45      -7.910   9.493   1.535  1.00 84.43           N  
ATOM    362  CA  GLU A  45      -6.948  10.445   0.953  1.00 84.43           C  
ATOM    363  C   GLU A  45      -5.812  10.815   1.922  1.00 84.43           C  
ATOM    364  O   GLU A  45      -4.649  10.828   1.524  1.00 84.43           O  
ATOM    365  CB  GLU A  45      -7.684  11.710   0.486  1.00 84.43           C  
ATOM    366  CG  GLU A  45      -8.657  11.426  -0.672  1.00 84.43           C  
ATOM    367  CD  GLU A  45      -9.357  12.686  -1.214  1.00 84.43           C  
ATOM    368  OE1 GLU A  45     -10.145  12.528  -2.174  1.00 84.43           O  
ATOM    369  OE2 GLU A  45      -9.129  13.790  -0.669  1.00 84.43           O1-
ATOM    370  H   GLU A  45      -8.891   9.686   1.391  1.00 84.43           H  
ATOM    371  HA  GLU A  45      -6.477   9.990   0.082  1.00 84.43           H  
ATOM    372  HB2 GLU A  45      -8.230  12.138   1.327  1.00 84.43           H  
ATOM    373  HB3 GLU A  45      -6.940  12.432   0.148  1.00 84.43           H  
ATOM    374  HG2 GLU A  45      -9.416  10.723  -0.331  1.00 84.43           H  
ATOM    375  HG3 GLU A  45      -8.101  10.951  -1.481  1.00 84.43           H  
ATOM    376  N   ASP A  46      -6.115  10.970   3.215  1.00 89.84           N  
ATOM    377  CA  ASP A  46      -5.131  11.273   4.271  1.00 89.84           C  
ATOM    378  C   ASP A  46      -4.065  10.181   4.470  1.00 89.84           C  
ATOM    379  O   ASP A  46      -3.068  10.381   5.164  1.00 89.84           O  
ATOM    380  CB  ASP A  46      -5.868  11.475   5.605  1.00 89.84           C  
ATOM    381  CG  ASP A  46      -6.782  12.700   5.644  1.00 89.84           C  
ATOM    382  OD1 ASP A  46      -6.528  13.660   4.886  1.00 89.84           O  
ATOM    383  OD2 ASP A  46      -7.724  12.662   6.467  1.00 89.84           O1-
ATOM    384  H   ASP A  46      -7.093  11.043   3.457  1.00 89.84           H  
ATOM    385  HA  ASP A  46      -4.612  12.196   4.013  1.00 89.84           H  
ATOM    386  HB2 ASP A  46      -5.132  11.592   6.400  1.00 89.84           H  
ATOM    387  HB3 ASP A  46      -6.450  10.580   5.823  1.00 89.84           H  
ATOM    388  N   THR A  47      -4.272   9.000   3.889  1.00 91.78           N  
ATOM    389  CA  THR A  47      -3.348   7.864   3.985  1.00 91.78           C  
ATOM    390  C   THR A  47      -2.485   7.695   2.738  1.00 91.78           C  
ATOM    391  O   THR A  47      -1.648   6.791   2.709  1.00 91.78           O  
ATOM    392  CB  THR A  47      -4.084   6.564   4.324  1.00 91.78           C  
ATOM    393  CG2 THR A  47      -5.029   6.718   5.518  1.00 91.78           C  
ATOM    394  OG1 THR A  47      -4.829   6.095   3.227  1.00 91.78           O  
ATOM    395  H   THR A  47      -5.082   8.921   3.291  1.00 91.78           H  
ATOM    396  HA  THR A  47      -2.653   8.052   4.804  1.00 91.78           H  
ATOM    397  HB  THR A  47      -3.345   5.804   4.577  1.00 91.78           H  
ATOM    398  HG1 THR A  47      -5.371   6.817   2.900  1.00 91.78           H  
ATOM    399 HG21 THR A  47      -5.513   5.767   5.739  1.00 91.78           H  
ATOM    400 HG22 THR A  47      -5.805   7.452   5.305  1.00 91.78           H  
ATOM    401 HG23 THR A  47      -4.462   7.045   6.390  1.00 91.78           H  
ATOM    402  N   PHE A  48      -2.671   8.542   1.721  1.00 91.00           N  
ATOM    403  CA  PHE A  48      -1.898   8.495   0.488  1.00 91.00           C  
ATOM    404  C   PHE A  48      -0.424   8.818   0.751  1.00 91.00           C  
ATOM    405  O   PHE A  48      -0.084   9.852   1.326  1.00 91.00           O  
ATOM    406  CB  PHE A  48      -2.505   9.446  -0.544  1.00 91.00           C  
ATOM    407  CG  PHE A  48      -1.873   9.325  -1.916  1.00 91.00           C  
ATOM    408  CD1 PHE A  48      -0.735  10.087  -2.247  1.00 91.00           C  
ATOM    409  CD2 PHE A  48      -2.438   8.463  -2.872  1.00 91.00           C  
ATOM    410  CE1 PHE A  48      -0.176   9.997  -3.534  1.00 91.00           C  
ATOM    411  CE2 PHE A  48      -1.885   8.388  -4.161  1.00 91.00           C  
ATOM    412  CZ  PHE A  48      -0.750   9.148  -4.492  1.00 91.00           C  
ATOM    413  H   PHE A  48      -3.330   9.299   1.827  1.00 91.00           H  
ATOM    414  HA  PHE A  48      -1.971   7.485   0.084  1.00 91.00           H  
ATOM    415  HB2 PHE A  48      -2.402  10.473  -0.193  1.00 91.00           H  
ATOM    416  HB3 PHE A  48      -3.571   9.239  -0.632  1.00 91.00           H  
ATOM    417  HD1 PHE A  48      -0.306  10.760  -1.521  1.00 91.00           H  
ATOM    418  HD2 PHE A  48      -3.318   7.888  -2.626  1.00 91.00           H  
ATOM    419  HE1 PHE A  48       0.672  10.609  -3.806  1.00 91.00           H  
ATOM    420  HE2 PHE A  48      -2.342   7.752  -4.904  1.00 91.00           H  
ATOM    421  HZ  PHE A  48      -0.329   9.110  -5.486  1.00 91.00           H  
ATOM    422  N   GLN A  49       0.467   7.931   0.315  1.00 92.09           N  
ATOM    423  CA  GLN A  49       1.910   8.091   0.456  1.00 92.09           C  
ATOM    424  C   GLN A  49       2.632   7.678  -0.821  1.00 92.09           C  
ATOM    425  O   GLN A  49       2.395   6.597  -1.360  1.00 92.09           O  
ATOM    426  CB  GLN A  49       2.436   7.266   1.640  1.00 92.09           C  
ATOM    427  CG  GLN A  49       1.902   7.769   2.987  1.00 92.09           C  
ATOM    428  CD  GLN A  49       2.443   6.971   4.165  1.00 92.09           C  
ATOM    429  NE2 GLN A  49       1.641   6.764   5.181  1.00 92.09           N  
ATOM    430  OE1 GLN A  49       3.580   6.522   4.205  1.00 92.09           O  
ATOM    431  H   GLN A  49       0.119   7.077  -0.096  1.00 92.09           H  
ATOM    432  HA  GLN A  49       2.140   9.140   0.642  1.00 92.09           H  
ATOM    433  HB2 GLN A  49       3.524   7.331   1.650  1.00 92.09           H  
ATOM    434  HB3 GLN A  49       2.153   6.221   1.509  1.00 92.09           H  
ATOM    435  HG2 GLN A  49       0.815   7.698   2.993  1.00 92.09           H  
ATOM    436  HG3 GLN A  49       2.174   8.816   3.122  1.00 92.09           H  
ATOM    437 HE21 GLN A  49       0.701   7.134   5.155  1.00 92.09           H  
ATOM    438 HE22 GLN A  49       2.007   6.181   5.921  1.00 92.09           H  
ATOM    439  N   GLU A  50       3.580   8.509  -1.242  1.00 91.82           N  
ATOM    440  CA  GLU A  50       4.578   8.167  -2.251  1.00 91.82           C  
ATOM    441  C   GLU A  50       5.881   7.767  -1.560  1.00 91.82           C  
ATOM    442  O   GLU A  50       6.434   8.513  -0.750  1.00 91.82           O  
ATOM    443  CB  GLU A  50       4.811   9.335  -3.208  1.00 91.82           C  
ATOM    444  CG  GLU A  50       3.580   9.596  -4.080  1.00 91.82           C  
ATOM    445  CD  GLU A  50       3.828  10.642  -5.173  1.00 91.82           C  
ATOM    446  OE1 GLU A  50       2.864  10.903  -5.923  1.00 91.82           O  
ATOM    447  OE2 GLU A  50       4.971  11.148  -5.277  1.00 91.82           O1-
ATOM    448  H   GLU A  50       3.707   9.386  -0.758  1.00 91.82           H  
ATOM    449  HA  GLU A  50       4.226   7.324  -2.844  1.00 91.82           H  
ATOM    450  HB2 GLU A  50       5.650   9.079  -3.856  1.00 91.82           H  
ATOM    451  HB3 GLU A  50       5.063  10.232  -2.643  1.00 91.82           H  
ATOM    452  HG2 GLU A  50       2.765   9.928  -3.437  1.00 91.82           H  
ATOM    453  HG3 GLU A  50       3.289   8.657  -4.551  1.00 91.82           H  
ATOM    454  N   ILE A  51       6.361   6.560  -1.845  1.00 94.28           N  
ATOM    455  CA  ILE A  51       7.493   5.951  -1.153  1.00 94.28           C  
ATOM    456  C   ILE A  51       8.486   5.421  -2.173  1.00 94.28           C  
ATOM    457  O   ILE A  51       8.154   4.617  -3.041  1.00 94.28           O  
ATOM    458  CB  ILE A  51       7.022   4.854  -0.174  1.00 94.28           C  
ATOM    459  CG1 ILE A  51       5.979   5.441   0.807  1.00 94.28           C  
ATOM    460  CG2 ILE A  51       8.231   4.255   0.576  1.00 94.28           C  
ATOM    461  CD1 ILE A  51       5.484   4.469   1.875  1.00 94.28           C  
ATOM    462  H   ILE A  51       5.851   6.001  -2.515  1.00 94.28           H  
ATOM    463  HA  ILE A  51       7.999   6.718  -0.566  1.00 94.28           H  
ATOM    464  HB  ILE A  51       6.546   4.058  -0.745  1.00 94.28           H  
ATOM    465 HG12 ILE A  51       6.394   6.319   1.303  1.00 94.28           H  
ATOM    466 HG13 ILE A  51       5.103   5.763   0.245  1.00 94.28           H  
ATOM    467 HG21 ILE A  51       8.936   3.813  -0.128  1.00 94.28           H  
ATOM    468 HG22 ILE A  51       8.732   5.033   1.151  1.00 94.28           H  
ATOM    469 HG23 ILE A  51       7.903   3.468   1.254  1.00 94.28           H  
ATOM    470 HD11 ILE A  51       6.205   4.450   2.691  1.00 94.28           H  
ATOM    471 HD12 ILE A  51       5.357   3.472   1.452  1.00 94.28           H  
ATOM    472 HD13 ILE A  51       4.528   4.818   2.267  1.00 94.28           H  
ATOM    473  N   GLU A  52       9.743   5.823  -2.028  1.00 94.24           N  
ATOM    474  CA  GLU A  52      10.836   5.298  -2.833  1.00 94.24           C  
ATOM    475  C   GLU A  52      11.350   3.974  -2.243  1.00 94.24           C  
ATOM    476  O   GLU A  52      11.965   3.947  -1.179  1.00 94.24           O  
ATOM    477  CB  GLU A  52      11.930   6.364  -2.933  1.00 94.24           C  
ATOM    478  CG  GLU A  52      12.946   5.987  -4.005  1.00 94.24           C  
ATOM    479  CD  GLU A  52      14.135   6.948  -3.987  1.00 94.24           C  
ATOM    480  OE1 GLU A  52      15.122   6.650  -3.282  1.00 94.24           O  
ATOM    481  OE2 GLU A  52      14.166   7.928  -4.754  1.00 94.24           O1-
ATOM    482  H   GLU A  52       9.953   6.498  -1.307  1.00 94.24           H  
ATOM    483  HA  GLU A  52      10.463   5.111  -3.840  1.00 94.24           H  
ATOM    484  HB2 GLU A  52      11.483   7.320  -3.204  1.00 94.24           H  
ATOM    485  HB3 GLU A  52      12.429   6.475  -1.970  1.00 94.24           H  
ATOM    486  HG2 GLU A  52      12.461   6.003  -4.981  1.00 94.24           H  
ATOM    487  HG3 GLU A  52      13.304   4.972  -3.829  1.00 94.24           H  
ATOM    488  N   ALA A  53      11.112   2.860  -2.934  1.00 93.06           N  
ATOM    489  CA  ALA A  53      11.513   1.530  -2.488  1.00 93.06           C  
ATOM    490  C   ALA A  53      12.923   1.117  -2.975  1.00 93.06           C  
ATOM    491  O   ALA A  53      13.381   1.585  -4.027  1.00 93.06           O  
ATOM    492  CB  ALA A  53      10.416   0.553  -2.900  1.00 93.06           C  
ATOM    493  H   ALA A  53      10.561   2.936  -3.776  1.00 93.06           H  
ATOM    494  HA  ALA A  53      11.525   1.551  -1.398  1.00 93.06           H  
ATOM    495  HB1 ALA A  53      10.303   0.539  -3.984  1.00 93.06           H  
ATOM    496  HB2 ALA A  53       9.485   0.862  -2.424  1.00 93.06           H  
ATOM    497  HB3 ALA A  53      10.642  -0.451  -2.540  1.00 93.06           H  
ATOM    498  N   PRO A  54      13.620   0.197  -2.266  1.00 94.59           N  
ATOM    499  CA  PRO A  54      13.162  -0.538  -1.082  1.00 94.59           C  
ATOM    500  C   PRO A  54      13.152   0.318   0.189  1.00 94.59           C  
ATOM    501  O   PRO A  54      14.123   1.015   0.475  1.00 94.59           O  
ATOM    502  CB  PRO A  54      14.116  -1.725  -0.947  1.00 94.59           C  
ATOM    503  CG  PRO A  54      15.427  -1.167  -1.499  1.00 94.59           C  
ATOM    504  CD  PRO A  54      14.964  -0.234  -2.620  1.00 94.59           C  
ATOM    505  HA  PRO A  54      12.157  -0.928  -1.249  1.00 94.59           H  
ATOM    506  HB2 PRO A  54      13.770  -2.543  -1.580  1.00 94.59           H  
ATOM    507  HB3 PRO A  54      14.216  -2.061   0.085  1.00 94.59           H  
ATOM    508  HG2 PRO A  54      15.937  -0.590  -0.728  1.00 94.59           H  
ATOM    509  HG3 PRO A  54      16.075  -1.958  -1.876  1.00 94.59           H  
ATOM    510  HD2 PRO A  54      15.634   0.622  -2.705  1.00 94.59           H  
ATOM    511  HD3 PRO A  54      14.927  -0.775  -3.565  1.00 94.59           H  
ATOM    512  N   ALA A  55      12.075   0.227   0.966  1.00 95.75           N  
ATOM    513  CA  ALA A  55      11.885   1.022   2.177  1.00 95.75           C  
ATOM    514  C   ALA A  55      10.988   0.308   3.193  1.00 95.75           C  
ATOM    515  O   ALA A  55      10.173  -0.544   2.839  1.00 95.75           O  
ATOM    516  CB  ALA A  55      11.293   2.384   1.792  1.00 95.75           C  
ATOM    517  H   ALA A  55      11.345  -0.426   0.718  1.00 95.75           H  
ATOM    518  HA  ALA A  55      12.853   1.194   2.647  1.00 95.75           H  
ATOM    519  HB1 ALA A  55      11.998   2.927   1.163  1.00 95.75           H  
ATOM    520  HB2 ALA A  55      11.099   2.980   2.684  1.00 95.75           H  
ATOM    521  HB3 ALA A  55      10.358   2.246   1.249  1.00 95.75           H  
ATOM    522  N   ALA A  56      11.128   0.680   4.464  1.00 96.22           N  
ATOM    523  CA  ALA A  56      10.080   0.450   5.449  1.00 96.22           C  
ATOM    524  C   ALA A  56       9.031   1.557   5.313  1.00 96.22           C  
ATOM    525  O   ALA A  56       9.374   2.706   5.039  1.00 96.22           O  
ATOM    526  CB  ALA A  56      10.692   0.404   6.851  1.00 96.22           C  
ATOM    527  H   ALA A  56      11.760   1.445   4.656  1.00 96.22           H  
ATOM    528  HA  ALA A  56       9.597  -0.508   5.256  1.00 96.22           H  
ATOM    529  HB1 ALA A  56       9.911   0.184   7.579  1.00 96.22           H  
ATOM    530  HB2 ALA A  56      11.142   1.367   7.091  1.00 96.22           H  
ATOM    531  HB3 ALA A  56      11.453  -0.375   6.891  1.00 96.22           H  
ATOM    532  N   ALA A  57       7.772   1.203   5.512  1.00 95.63           N  
ATOM    533  CA  ALA A  57       6.650   2.100   5.325  1.00 95.63           C  
ATOM    534  C   ALA A  57       5.550   1.795   6.344  1.00 95.63           C  
ATOM    535  O   ALA A  57       5.491   0.698   6.916  1.00 95.63           O  
ATOM    536  CB  ALA A  57       6.202   1.938   3.880  1.00 95.63           C  
ATOM    537  H   ALA A  57       7.551   0.242   5.729  1.00 95.63           H  
ATOM    538  HA  ALA A  57       6.963   3.134   5.477  1.00 95.63           H  
ATOM    539  HB1 ALA A  57       6.940   2.400   3.225  1.00 95.63           H  
ATOM    540  HB2 ALA A  57       6.175   0.875   3.641  1.00 95.63           H  
ATOM    541  HB3 ALA A  57       5.227   2.402   3.733  1.00 95.63           H  
ATOM    542  N   MET A  58       4.713   2.794   6.605  1.00 95.72           N  
ATOM    543  CA  MET A  58       3.660   2.711   7.605  1.00 95.72           C  
ATOM    544  C   MET A  58       2.440   3.504   7.151  1.00 95.72           C  
ATOM    545  O   MET A  58       2.556   4.689   6.856  1.00 95.72           O  
ATOM    546  CB  MET A  58       4.185   3.242   8.944  1.00 95.72           C  
ATOM    547  CG  MET A  58       3.156   3.108  10.072  1.00 95.72           C  
ATOM    548  SD  MET A  58       3.623   4.026  11.557  1.00 95.72           S  
ATOM    549  CE  MET A  58       3.217   5.716  11.039  1.00 95.72           C  
ATOM    550  H   MET A  58       4.788   3.659   6.088  1.00 95.72           H  
ATOM    551  HA  MET A  58       3.381   1.666   7.732  1.00 95.72           H  
ATOM    552  HB2 MET A  58       4.453   4.291   8.824  1.00 95.72           H  
ATOM    553  HB3 MET A  58       5.081   2.690   9.228  1.00 95.72           H  
ATOM    554  HG2 MET A  58       2.184   3.479   9.747  1.00 95.72           H  
ATOM    555  HG3 MET A  58       3.045   2.054  10.327  1.00 95.72           H  
ATOM    556  HE1 MET A  58       3.339   6.388  11.889  1.00 95.72           H  
ATOM    557  HE2 MET A  58       3.878   6.032  10.232  1.00 95.72           H  
ATOM    558  HE3 MET A  58       2.183   5.759  10.699  1.00 95.72           H  
ATOM    559  N   LEU A  59       1.271   2.869   7.158  1.00 95.57           N  
ATOM    560  CA  LEU A  59      -0.015   3.559   7.040  1.00 95.57           C  
ATOM    561  C   LEU A  59      -0.616   3.702   8.439  1.00 95.57           C  
ATOM    562  O   LEU A  59      -0.632   2.729   9.194  1.00 95.57           O  
ATOM    563  CB  LEU A  59      -0.949   2.804   6.075  1.00 95.57           C  
ATOM    564  CG  LEU A  59      -0.423   2.721   4.630  1.00 95.57           C  
ATOM    565  CD1 LEU A  59      -1.318   1.845   3.756  1.00 95.57           C  
ATOM    566  CD2 LEU A  59      -0.316   4.088   3.968  1.00 95.57           C  
ATOM    567  H   LEU A  59       1.259   1.906   7.465  1.00 95.57           H  
ATOM    568  HA  LEU A  59       0.137   4.564   6.646  1.00 95.57           H  
ATOM    569  HB2 LEU A  59      -1.097   1.794   6.456  1.00 95.57           H  
ATOM    570  HB3 LEU A  59      -1.919   3.302   6.066  1.00 95.57           H  
ATOM    571  HG  LEU A  59       0.567   2.266   4.643  1.00 95.57           H  
ATOM    572 HD11 LEU A  59      -2.238   2.377   3.514  1.00 95.57           H  
ATOM    573 HD12 LEU A  59      -1.551   0.912   4.269  1.00 95.57           H  
ATOM    574 HD13 LEU A  59      -0.803   1.620   2.821  1.00 95.57           H  
ATOM    575 HD21 LEU A  59       0.515   4.638   4.409  1.00 95.57           H  
ATOM    576 HD22 LEU A  59      -1.242   4.648   4.099  1.00 95.57           H  
ATOM    577 HD23 LEU A  59      -0.119   3.988   2.901  1.00 95.57           H  
ATOM    578  N   SER A  60      -1.101   4.897   8.777  1.00 92.18           N  
ATOM    579  CA  SER A  60      -1.788   5.162  10.043  1.00 92.18           C  
ATOM    580  C   SER A  60      -3.154   5.778   9.775  1.00 92.18           C  
ATOM    581  O   SER A  60      -3.264   6.719   8.992  1.00 92.18           O  
ATOM    582  CB  SER A  60      -0.947   6.050  10.962  1.00 92.18           C  
ATOM    583  OG  SER A  60      -1.584   6.200  12.216  1.00 92.18           O  
ATOM    584  H   SER A  60      -1.097   5.644   8.098  1.00 92.18           H  
ATOM    585  HA  SER A  60      -1.936   4.215  10.561  1.00 92.18           H  
ATOM    586  HB2 SER A  60       0.026   5.583  11.114  1.00 92.18           H  
ATOM    587  HB3 SER A  60      -0.809   7.029  10.503  1.00 92.18           H  
ATOM    588  HG  SER A  60      -0.990   5.877  12.898  1.00 92.18           H  
ATOM    589  N   TYR A  61      -4.196   5.222  10.390  1.00 91.87           N  
ATOM    590  CA  TYR A  61      -5.560   5.738  10.299  1.00 91.87           C  
ATOM    591  C   TYR A  61      -6.392   5.267  11.489  1.00 91.87           C  
ATOM    592  O   TYR A  61      -6.318   4.104  11.883  1.00 91.87           O  
ATOM    593  CB  TYR A  61      -6.218   5.282   8.993  1.00 91.87           C  
ATOM    594  CG  TYR A  61      -7.615   5.839   8.817  1.00 91.87           C  
ATOM    595  CD1 TYR A  61      -8.735   5.052   9.148  1.00 91.87           C  
ATOM    596  CD2 TYR A  61      -7.791   7.163   8.364  1.00 91.87           C  
ATOM    597  CE1 TYR A  61     -10.029   5.586   9.020  1.00 91.87           C  
ATOM    598  CE2 TYR A  61      -9.088   7.694   8.222  1.00 91.87           C  
ATOM    599  CZ  TYR A  61     -10.211   6.900   8.543  1.00 91.87           C  
ATOM    600  OH  TYR A  61     -11.468   7.389   8.398  1.00 91.87           O  
ATOM    601  H   TYR A  61      -4.018   4.449  11.016  1.00 91.87           H  
ATOM    602  HA  TYR A  61      -5.523   6.828  10.303  1.00 91.87           H  
ATOM    603  HB2 TYR A  61      -5.607   5.611   8.153  1.00 91.87           H  
ATOM    604  HB3 TYR A  61      -6.257   4.193   8.972  1.00 91.87           H  
ATOM    605  HD1 TYR A  61      -8.606   4.040   9.504  1.00 91.87           H  
ATOM    606  HD2 TYR A  61      -6.934   7.767   8.106  1.00 91.87           H  
ATOM    607  HE1 TYR A  61     -10.898   4.998   9.276  1.00 91.87           H  
ATOM    608  HE2 TYR A  61      -9.221   8.702   7.856  1.00 91.87           H  
ATOM    609  HH  TYR A  61     -11.477   8.249   7.971  1.00 91.87           H  
ATOM    610  N   GLY A  62      -7.194   6.162  12.072  1.00 87.07           N  
ATOM    611  CA  GLY A  62      -8.125   5.807  13.150  1.00 87.07           C  
ATOM    612  C   GLY A  62      -7.466   5.189  14.393  1.00 87.07           C  
ATOM    613  O   GLY A  62      -8.102   4.410  15.092  1.00 87.07           O  
ATOM    614  H   GLY A  62      -7.267   7.079  11.655  1.00 87.07           H  
ATOM    615  HA2 GLY A  62      -8.854   5.093  12.766  1.00 87.07           H  
ATOM    616  HA3 GLY A  62      -8.659   6.704  13.464  1.00 87.07           H  
ATOM    617  N   GLY A  63      -6.187   5.488  14.654  1.00 88.62           N  
ATOM    618  CA  GLY A  63      -5.416   4.886  15.752  1.00 88.62           C  
ATOM    619  C   GLY A  63      -4.834   3.498  15.450  1.00 88.62           C  
ATOM    620  O   GLY A  63      -4.227   2.892  16.330  1.00 88.62           O  
ATOM    621  H   GLY A  63      -5.706   6.109  14.019  1.00 88.62           H  
ATOM    622  HA2 GLY A  63      -6.052   4.795  16.632  1.00 88.62           H  
ATOM    623  HA3 GLY A  63      -4.583   5.545  15.998  1.00 88.62           H  
ATOM    624  N   HIS A  64      -4.992   2.993  14.226  1.00 89.76           N  
ATOM    625  CA  HIS A  64      -4.335   1.777  13.753  1.00 89.76           C  
ATOM    626  C   HIS A  64      -3.057   2.112  12.987  1.00 89.76           C  
ATOM    627  O   HIS A  64      -3.053   3.032  12.174  1.00 89.76           O  
ATOM    628  CB  HIS A  64      -5.295   0.980  12.866  1.00 89.76           C  
ATOM    629  CG  HIS A  64      -6.546   0.555  13.584  1.00 89.76           C  
ATOM    630  CD2 HIS A  64      -7.816   1.023  13.375  1.00 89.76           C  
ATOM    631  ND1 HIS A  64      -6.615  -0.378  14.592  1.00 89.76           N  
ATOM    632  CE1 HIS A  64      -7.896  -0.475  14.978  1.00 89.76           C  
ATOM    633  NE2 HIS A  64      -8.669   0.342  14.251  1.00 89.76           N  
ATOM    634  H   HIS A  64      -5.518   3.520  13.544  1.00 89.76           H  
ATOM    635  HA  HIS A  64      -4.066   1.157  14.608  1.00 89.76           H  
ATOM    636  HB2 HIS A  64      -5.565   1.577  11.995  1.00 89.76           H  
ATOM    637  HB3 HIS A  64      -4.781   0.087  12.510  1.00 89.76           H  
ATOM    638  HD1 HIS A  64      -5.828  -0.837  15.028  1.00 89.76           H  
ATOM    639  HD2 HIS A  64      -8.104   1.781  12.661  1.00 89.76           H  
ATOM    640  HE1 HIS A  64      -8.261  -1.107  15.774  1.00 89.76           H  
ATOM    641  N   GLU A  65      -2.005   1.318  13.192  1.00 94.22           N  
ATOM    642  CA  GLU A  65      -0.738   1.419  12.463  1.00 94.22           C  
ATOM    643  C   GLU A  65      -0.439   0.109  11.730  1.00 94.22           C  
ATOM    644  O   GLU A  65      -0.448  -0.983  12.310  1.00 94.22           O  
ATOM    645  CB  GLU A  65       0.418   1.793  13.402  1.00 94.22           C  
ATOM    646  CG  GLU A  65       0.226   3.179  14.033  1.00 94.22           C  
ATOM    647  CD  GLU A  65       1.414   3.614  14.905  1.00 94.22           C  
ATOM    648  OE1 GLU A  65       1.626   4.845  14.989  1.00 94.22           O  
ATOM    649  OE2 GLU A  65       2.082   2.737  15.499  1.00 94.22           O1-
ATOM    650  H   GLU A  65      -2.065   0.592  13.892  1.00 94.22           H  
ATOM    651  HA  GLU A  65      -0.811   2.210  11.716  1.00 94.22           H  
ATOM    652  HB2 GLU A  65       1.340   1.802  12.821  1.00 94.22           H  
ATOM    653  HB3 GLU A  65       0.501   1.039  14.184  1.00 94.22           H  
ATOM    654  HG2 GLU A  65       0.080   3.904  13.232  1.00 94.22           H  
ATOM    655  HG3 GLU A  65      -0.674   3.175  14.648  1.00 94.22           H  
ATOM    656  N   ILE A  66      -0.177   0.213  10.429  1.00 95.90           N  
ATOM    657  CA  ILE A  66       0.100  -0.925   9.556  1.00 95.90           C  
ATOM    658  C   ILE A  66       1.512  -0.759   9.019  1.00 95.90           C  
ATOM    659  O   ILE A  66       1.772   0.124   8.206  1.00 95.90           O  
ATOM    660  CB  ILE A  66      -0.936  -1.047   8.424  1.00 95.90           C  
ATOM    661  CG1 ILE A  66      -2.384  -1.054   8.964  1.00 95.90           C  
ATOM    662  CG2 ILE A  66      -0.680  -2.341   7.624  1.00 95.90           C  
ATOM    663  CD1 ILE A  66      -3.377  -0.663   7.877  1.00 95.90           C  
ATOM    664  H   ILE A  66      -0.221   1.131  10.011  1.00 95.90           H  
ATOM    665  HA  ILE A  66       0.042  -1.843  10.141  1.00 95.90           H  
ATOM    666  HB  ILE A  66      -0.812  -0.190   7.762  1.00 95.90           H  
ATOM    667 HG12 ILE A  66      -2.511  -0.322   9.762  1.00 95.90           H  
ATOM    668 HG13 ILE A  66      -2.634  -2.034   9.368  1.00 95.90           H  
ATOM    669 HG21 ILE A  66      -1.327  -2.372   6.747  1.00 95.90           H  
ATOM    670 HG22 ILE A  66      -0.876  -3.212   8.249  1.00 95.90           H  
ATOM    671 HG23 ILE A  66       0.354  -2.383   7.282  1.00 95.90           H  
ATOM    672 HD11 ILE A  66      -4.379  -0.584   8.299  1.00 95.90           H  
ATOM    673 HD12 ILE A  66      -3.381  -1.397   7.071  1.00 95.90           H  
ATOM    674 HD13 ILE A  66      -3.088   0.313   7.486  1.00 95.90           H  
ATOM    675  N   HIS A  67       2.421  -1.619   9.465  1.00 96.94           N  
ATOM    676  CA  HIS A  67       3.832  -1.573   9.116  1.00 96.94           C  
ATOM    677  C   HIS A  67       4.169  -2.646   8.090  1.00 96.94           C  
ATOM    678  O   HIS A  67       3.872  -3.831   8.275  1.00 96.94           O  
ATOM    679  CB  HIS A  67       4.697  -1.767  10.363  1.00 96.94           C  
ATOM    680  CG  HIS A  67       4.475  -0.745  11.439  1.00 96.94           C  
ATOM    681  CD2 HIS A  67       3.602  -0.864  12.485  1.00 96.94           C  
ATOM    682  ND1 HIS A  67       5.138   0.455  11.589  1.00 96.94           N  
ATOM    683  CE1 HIS A  67       4.675   1.039  12.710  1.00 96.94           C  
ATOM    684  NE2 HIS A  67       3.759   0.256  13.288  1.00 96.94           N  
ATOM    685  H   HIS A  67       2.099  -2.384  10.041  1.00 96.94           H  
ATOM    686  HA  HIS A  67       4.069  -0.597   8.692  1.00 96.94           H  
ATOM    687  HB2 HIS A  67       5.744  -1.723  10.064  1.00 96.94           H  
ATOM    688  HB3 HIS A  67       4.500  -2.753  10.782  1.00 96.94           H  
ATOM    689  HD1 HIS A  67       5.742   0.906  10.917  1.00 96.94           H  
ATOM    690  HD2 HIS A  67       2.928  -1.686  12.675  1.00 96.94           H  
ATOM    691  HE1 HIS A  67       4.952   2.015  13.081  1.00 96.94           H  
ATOM    692  N   PHE A  68       4.883  -2.259   7.044  1.00 95.15           N  
ATOM    693  CA  PHE A  68       5.354  -3.184   6.022  1.00 95.15           C  
ATOM    694  C   PHE A  68       6.699  -2.739   5.452  1.00 95.15           C  
ATOM    695  O   PHE A  68       7.205  -1.644   5.701  1.00 95.15           O  
ATOM    696  CB  PHE A  68       4.270  -3.377   4.944  1.00 95.15           C  
ATOM    697  CG  PHE A  68       3.649  -2.088   4.481  1.00 95.15           C  
ATOM    698  CD1 PHE A  68       2.478  -1.601   5.092  1.00 95.15           C  
ATOM    699  CD2 PHE A  68       4.315  -1.326   3.520  1.00 95.15           C  
ATOM    700  CE1 PHE A  68       1.987  -0.327   4.767  1.00 95.15           C  
ATOM    701  CE2 PHE A  68       3.830  -0.058   3.211  1.00 95.15           C  
ATOM    702  CZ  PHE A  68       2.679   0.456   3.834  1.00 95.15           C  
ATOM    703  H   PHE A  68       5.090  -1.278   6.923  1.00 95.15           H  
ATOM    704  HA  PHE A  68       5.532  -4.156   6.481  1.00 95.15           H  
ATOM    705  HB2 PHE A  68       4.680  -3.906   4.084  1.00 95.15           H  
ATOM    706  HB3 PHE A  68       3.478  -4.004   5.355  1.00 95.15           H  
ATOM    707  HD1 PHE A  68       1.981  -2.189   5.849  1.00 95.15           H  
ATOM    708  HD2 PHE A  68       5.227  -1.683   3.064  1.00 95.15           H  
ATOM    709  HE1 PHE A  68       1.108   0.058   5.263  1.00 95.15           H  
ATOM    710  HE2 PHE A  68       4.401   0.539   2.516  1.00 95.15           H  
ATOM    711  HZ  PHE A  68       2.340   1.456   3.607  1.00 95.15           H  
ATOM    712  N   GLU A  69       7.311  -3.646   4.710  1.00 96.58           N  
ATOM    713  CA  GLU A  69       8.512  -3.406   3.928  1.00 96.58           C  
ATOM    714  C   GLU A  69       8.167  -3.551   2.457  1.00 96.58           C  
ATOM    715  O   GLU A  69       7.490  -4.502   2.064  1.00 96.58           O  
ATOM    716  CB  GLU A  69       9.615  -4.383   4.338  1.00 96.58           C  
ATOM    717  CG  GLU A  69      10.031  -4.122   5.790  1.00 96.58           C  
ATOM    718  CD  GLU A  69      11.110  -5.072   6.293  1.00 96.58           C  
ATOM    719  OE1 GLU A  69      11.678  -4.730   7.353  1.00 96.58           O  
ATOM    720  OE2 GLU A  69      11.316  -6.148   5.692  1.00 96.58           O1-
ATOM    721  H   GLU A  69       6.852  -4.536   4.585  1.00 96.58           H  
ATOM    722  HA  GLU A  69       8.872  -2.390   4.091  1.00 96.58           H  
ATOM    723  HB2 GLU A  69       9.250  -5.405   4.232  1.00 96.58           H  
ATOM    724  HB3 GLU A  69      10.478  -4.242   3.688  1.00 96.58           H  
ATOM    725  HG2 GLU A  69       9.168  -4.229   6.448  1.00 96.58           H  
ATOM    726  HG3 GLU A  69      10.389  -3.096   5.874  1.00 96.58           H  
ATOM    727  N   LEU A  70       8.640  -2.606   1.656  1.00 95.56           N  
ATOM    728  CA  LEU A  70       8.537  -2.632   0.209  1.00 95.56           C  
ATOM    729  C   LEU A  70       9.862  -3.118  -0.355  1.00 95.56           C  
ATOM    730  O   LEU A  70      10.921  -2.561  -0.050  1.00 95.56           O  
ATOM    731  CB  LEU A  70       8.174  -1.234  -0.311  1.00 95.56           C  
ATOM    732  CG  LEU A  70       6.873  -0.671   0.282  1.00 95.56           C  
ATOM    733  CD1 LEU A  70       6.620   0.717  -0.287  1.00 95.56           C  
ATOM    734  CD2 LEU A  70       5.676  -1.578  -0.011  1.00 95.56           C  
ATOM    735  H   LEU A  70       9.180  -1.856   2.064  1.00 95.56           H  
ATOM    736  HA  LEU A  70       7.762  -3.333  -0.099  1.00 95.56           H  
ATOM    737  HB2 LEU A  70       8.081  -1.277  -1.396  1.00 95.56           H  
ATOM    738  HB3 LEU A  70       8.988  -0.550  -0.071  1.00 95.56           H  
ATOM    739  HG  LEU A  70       6.980  -0.569   1.362  1.00 95.56           H  
ATOM    740 HD11 LEU A  70       7.532   1.313  -0.260  1.00 95.56           H  
ATOM    741 HD12 LEU A  70       5.879   1.215   0.337  1.00 95.56           H  
ATOM    742 HD13 LEU A  70       6.263   0.649  -1.315  1.00 95.56           H  
ATOM    743 HD21 LEU A  70       5.613  -1.789  -1.079  1.00 95.56           H  
ATOM    744 HD22 LEU A  70       5.783  -2.510   0.544  1.00 95.56           H  
ATOM    745 HD23 LEU A  70       4.753  -1.102   0.318  1.00 95.56           H  
ATOM    746  N   ASP A  71       9.811  -4.155  -1.182  1.00 93.95           N  
ATOM    747  CA  ASP A  71      10.979  -4.574  -1.945  1.00 93.95           C  
ATOM    748  C   ASP A  71      11.257  -3.612  -3.119  1.00 93.95           C  
ATOM    749  O   ASP A  71      10.509  -2.675  -3.385  1.00 93.95           O  
ATOM    750  CB  ASP A  71      10.852  -6.058  -2.341  1.00 93.95           C  
ATOM    751  CG  ASP A  71      10.010  -6.357  -3.588  1.00 93.95           C  
ATOM    752  OD1 ASP A  71       9.426  -5.424  -4.175  1.00 93.95           O  
ATOM    753  OD2 ASP A  71      10.076  -7.510  -4.060  1.00 93.95           O1-
ATOM    754  H   ASP A  71       8.916  -4.583  -1.376  1.00 93.95           H  
ATOM    755  HA  ASP A  71      11.840  -4.509  -1.280  1.00 93.95           H  
ATOM    756  HB2 ASP A  71      11.858  -6.431  -2.529  1.00 93.95           H  
ATOM    757  HB3 ASP A  71      10.453  -6.623  -1.498  1.00 93.95           H  
ATOM    758  N   LYS A  72      12.331  -3.850  -3.878  1.00 91.56           N  
ATOM    759  CA  LYS A  72      12.691  -3.027  -5.054  1.00 91.56           C  
ATOM    760  C   LYS A  72      11.609  -2.962  -6.151  1.00 91.56           C  
ATOM    761  O   LYS A  72      11.700  -2.122  -7.042  1.00 91.56           O  
ATOM    762  CB  LYS A  72      14.018  -3.532  -5.639  1.00 91.56           C  
ATOM    763  CG  LYS A  72      13.881  -4.941  -6.241  1.00 91.56           C  
ATOM    764  CD  LYS A  72      15.196  -5.432  -6.844  1.00 91.56           C  
ATOM    765  CE  LYS A  72      14.955  -6.823  -7.437  1.00 91.56           C  
ATOM    766  NZ  LYS A  72      16.181  -7.371  -8.066  1.00 91.56           N1+
ATOM    767  H   LYS A  72      12.902  -4.648  -3.638  1.00 91.56           H  
ATOM    768  HA  LYS A  72      12.821  -1.998  -4.720  1.00 91.56           H  
ATOM    769  HB2 LYS A  72      14.775  -3.538  -4.854  1.00 91.56           H  
ATOM    770  HB3 LYS A  72      14.341  -2.840  -6.416  1.00 91.56           H  
ATOM    771  HG2 LYS A  72      13.563  -5.641  -5.468  1.00 91.56           H  
ATOM    772  HG3 LYS A  72      13.131  -4.930  -7.032  1.00 91.56           H  
ATOM    773  HD2 LYS A  72      15.958  -5.479  -6.066  1.00 91.56           H  
ATOM    774  HD3 LYS A  72      15.510  -4.742  -7.627  1.00 91.56           H  
ATOM    775  HE2 LYS A  72      14.604  -7.484  -6.644  1.00 91.56           H  
ATOM    776  HE3 LYS A  72      14.156  -6.742  -8.174  1.00 91.56           H  
ATOM    777  HZ1 LYS A  72      16.490  -6.759  -8.807  1.00 91.56           H  
ATOM    778  HZ2 LYS A  72      16.917  -7.466  -7.381  1.00 91.56           H  
ATOM    779  HZ3 LYS A  72      15.990  -8.280  -8.462  1.00 91.56           H  
ATOM    780  N   ASN A  73      10.634  -3.870  -6.129  1.00 89.52           N  
ATOM    781  CA  ASN A  73       9.498  -3.913  -7.041  1.00 89.52           C  
ATOM    782  C   ASN A  73       8.228  -3.337  -6.402  1.00 89.52           C  
ATOM    783  O   ASN A  73       7.159  -3.508  -6.977  1.00 89.52           O  
ATOM    784  CB  ASN A  73       9.262  -5.359  -7.507  1.00 89.52           C  
ATOM    785  CG  ASN A  73      10.430  -5.961  -8.243  1.00 89.52           C  
ATOM    786  ND2 ASN A  73      10.826  -7.158  -7.878  1.00 89.52           N  
ATOM    787  OD1 ASN A  73      10.985  -5.395  -9.166  1.00 89.52           O  
ATOM    788  H   ASN A  73      10.547  -4.454  -5.310  1.00 89.52           H  
ATOM    789  HA  ASN A  73       9.719  -3.297  -7.914  1.00 89.52           H  
ATOM    790  HB2 ASN A  73       8.407  -5.391  -8.182  1.00 89.52           H  
ATOM    791  HB3 ASN A  73       9.015  -5.974  -6.642  1.00 89.52           H  
ATOM    792 HD21 ASN A  73      11.468  -7.645  -8.486  1.00 89.52           H  
ATOM    793 HD22 ASN A  73      10.378  -7.580  -7.077  1.00 89.52           H  
ATOM    794  N   CYS A  74       8.311  -2.682  -5.243  1.00 92.75           N  
ATOM    795  CA  CYS A  74       7.161  -2.238  -4.455  1.00 92.75           C  
ATOM    796  C   CYS A  74       6.268  -3.380  -3.948  1.00 92.75           C  
ATOM    797  O   CYS A  74       5.137  -3.123  -3.541  1.00 92.75           O  
ATOM    798  CB  CYS A  74       6.356  -1.180  -5.227  1.00 92.75           C  
ATOM    799  SG  CYS A  74       7.304   0.253  -5.768  1.00 92.75           S  
ATOM    800  H   CYS A  74       9.210  -2.621  -4.786  1.00 92.75           H  
ATOM    801  HA  CYS A  74       7.561  -1.753  -3.565  1.00 92.75           H  
ATOM    802  HB2 CYS A  74       5.896  -1.640  -6.101  1.00 92.75           H  
ATOM    803  HB3 CYS A  74       5.544  -0.826  -4.592  1.00 92.75           H  
ATOM    804  N   TRP A  75       6.723  -4.638  -3.970  1.00 93.92           N  
ATOM    805  CA  TRP A  75       5.936  -5.726  -3.403  1.00 93.92           C  
ATOM    806  C   TRP A  75       5.965  -5.625  -1.875  1.00 93.92           C  
ATOM    807  O   TRP A  75       7.057  -5.587  -1.295  1.00 93.92           O  
ATOM    808  CB  TRP A  75       6.408  -7.098  -3.881  1.00 93.92           C  
ATOM    809  CG  TRP A  75       5.392  -8.166  -3.617  1.00 93.92           C  
ATOM    810  CD1 TRP A  75       5.420  -9.066  -2.608  1.00 93.92           C  
ATOM    811  CD2 TRP A  75       4.121  -8.377  -4.302  1.00 93.92           C  
ATOM    812  CE2 TRP A  75       3.432  -9.448  -3.660  1.00 93.92           C  
ATOM    813  CE3 TRP A  75       3.468  -7.738  -5.378  1.00 93.92           C  
ATOM    814  NE1 TRP A  75       4.272  -9.836  -2.639  1.00 93.92           N  
ATOM    815  CZ2 TRP A  75       2.160  -9.871  -4.069  1.00 93.92           C  
ATOM    816  CZ3 TRP A  75       2.185  -8.146  -5.792  1.00 93.92           C  
ATOM    817  CH2 TRP A  75       1.534  -9.207  -5.137  1.00 93.92           C  
ATOM    818  H   TRP A  75       7.687  -4.820  -4.212  1.00 93.92           H  
ATOM    819  HA  TRP A  75       4.914  -5.604  -3.763  1.00 93.92           H  
ATOM    820  HB2 TRP A  75       7.348  -7.357  -3.394  1.00 93.92           H  
ATOM    821  HB3 TRP A  75       6.585  -7.057  -4.956  1.00 93.92           H  
ATOM    822  HD1 TRP A  75       6.202  -9.126  -1.865  1.00 93.92           H  
ATOM    823  HE1 TRP A  75       4.039 -10.509  -1.923  1.00 93.92           H  
ATOM    824  HE3 TRP A  75       3.963  -6.914  -5.871  1.00 93.92           H  
ATOM    825  HZ2 TRP A  75       1.655 -10.667  -3.543  1.00 93.92           H  
ATOM    826  HZ3 TRP A  75       1.686  -7.623  -6.593  1.00 93.92           H  
ATOM    827  HH2 TRP A  75       0.535  -9.492  -5.434  1.00 93.92           H  
ATOM    828  N   PRO A  76       4.799  -5.562  -1.212  1.00 95.50           N  
ATOM    829  CA  PRO A  76       4.755  -5.361   0.222  1.00 95.50           C  
ATOM    830  C   PRO A  76       4.911  -6.675   0.987  1.00 95.50           C  
ATOM    831  O   PRO A  76       4.385  -7.726   0.610  1.00 95.50           O  
ATOM    832  CB  PRO A  76       3.413  -4.688   0.489  1.00 95.50           C  
ATOM    833  CG  PRO A  76       2.517  -5.316  -0.577  1.00 95.50           C  
ATOM    834  CD  PRO A  76       3.453  -5.491  -1.770  1.00 95.50           C  
ATOM    835  HA  PRO A  76       5.552  -4.683   0.525  1.00 95.50           H  
ATOM    836  HB2 PRO A  76       3.500  -3.616   0.312  1.00 95.50           H  
ATOM    837  HB3 PRO A  76       3.057  -4.881   1.502  1.00 95.50           H  
ATOM    838  HG2 PRO A  76       2.172  -6.290  -0.229  1.00 95.50           H  
ATOM    839  HG3 PRO A  76       1.668  -4.682  -0.831  1.00 95.50           H  
ATOM    840  HD2 PRO A  76       3.367  -4.621  -2.421  1.00 95.50           H  
ATOM    841  HD3 PRO A  76       3.202  -6.401  -2.316  1.00 95.50           H  
ATOM    842  N   ARG A  77       5.577  -6.589   2.135  1.00 95.72           N  
ATOM    843  CA  ARG A  77       5.589  -7.614   3.178  1.00 95.72           C  
ATOM    844  C   ARG A  77       5.229  -6.972   4.508  1.00 95.72           C  
ATOM    845  O   ARG A  77       5.965  -6.111   4.982  1.00 95.72           O  
ATOM    846  CB  ARG A  77       6.974  -8.271   3.211  1.00 95.72           C  
ATOM    847  CG  ARG A  77       7.046  -9.372   4.279  1.00 95.72           C  
ATOM    848  CD  ARG A  77       8.398 -10.084   4.261  1.00 95.72           C  
ATOM    849  NE  ARG A  77       9.500  -9.220   4.738  1.00 95.72           N  
ATOM    850  CZ  ARG A  77      10.783  -9.391   4.486  1.00 95.72           C  
ATOM    851  NH1 ARG A  77      11.206 -10.305   3.658  1.00 95.72           N1+
ATOM    852  NH2 ARG A  77      11.693  -8.667   5.051  1.00 95.72           N  
ATOM    853  H   ARG A  77       6.090  -5.735   2.299  1.00 95.72           H  
ATOM    854  HA  ARG A  77       4.842  -8.374   2.946  1.00 95.72           H  
ATOM    855  HB2 ARG A  77       7.178  -8.708   2.233  1.00 95.72           H  
ATOM    856  HB3 ARG A  77       7.730  -7.512   3.413  1.00 95.72           H  
ATOM    857  HG2 ARG A  77       6.888  -8.947   5.271  1.00 95.72           H  
ATOM    858  HG3 ARG A  77       6.264 -10.105   4.086  1.00 95.72           H  
ATOM    859  HD2 ARG A  77       8.588 -10.427   3.244  1.00 95.72           H  
ATOM    860  HD3 ARG A  77       8.332 -10.955   4.913  1.00 95.72           H  
ATOM    861  HE  ARG A  77       9.266  -8.439   5.334  1.00 95.72           H  
ATOM    862 HH11 ARG A  77      12.195 -10.403   3.478  1.00 95.72           H  
ATOM    863 HH12 ARG A  77      10.520 -10.872   3.181  1.00 95.72           H  
ATOM    864 HH21 ARG A  77      12.674  -8.764   4.830  1.00 95.72           H  
ATOM    865 HH22 ARG A  77      11.431  -7.795   5.488  1.00 95.72           H  
ATOM    866  N   LEU A  78       4.137  -7.411   5.129  1.00 95.96           N  
ATOM    867  CA  LEU A  78       3.777  -6.973   6.480  1.00 95.96           C  
ATOM    868  C   LEU A  78       4.885  -7.327   7.479  1.00 95.96           C  
ATOM    869  O   LEU A  78       5.456  -8.422   7.436  1.00 95.96           O  
ATOM    870  CB  LEU A  78       2.441  -7.600   6.904  1.00 95.96           C  
ATOM    871  CG  LEU A  78       1.211  -7.038   6.169  1.00 95.96           C  
ATOM    872  CD1 LEU A  78       0.019  -7.921   6.514  1.00 95.96           C  
ATOM    873  CD2 LEU A  78       0.885  -5.602   6.585  1.00 95.96           C  
ATOM    874  H   LEU A  78       3.566  -8.116   4.685  1.00 95.96           H  
ATOM    875  HA  LEU A  78       3.672  -5.889   6.488  1.00 95.96           H  
ATOM    876  HB2 LEU A  78       2.499  -8.677   6.743  1.00 95.96           H  
ATOM    877  HB3 LEU A  78       2.301  -7.439   7.973  1.00 95.96           H  
ATOM    878  HG  LEU A  78       1.372  -7.074   5.092  1.00 95.96           H  
ATOM    879 HD11 LEU A  78      -0.899  -7.516   6.089  1.00 95.96           H  
ATOM    880 HD12 LEU A  78      -0.099  -7.974   7.596  1.00 95.96           H  
ATOM    881 HD13 LEU A  78       0.182  -8.924   6.119  1.00 95.96           H  
ATOM    882 HD21 LEU A  78       1.699  -4.926   6.325  1.00 95.96           H  
ATOM    883 HD22 LEU A  78      -0.017  -5.262   6.076  1.00 95.96           H  
ATOM    884 HD23 LEU A  78       0.718  -5.553   7.661  1.00 95.96           H  
ATOM    885  N   ARG A  79       5.189  -6.396   8.385  1.00 94.58           N  
ATOM    886  CA  ARG A  79       6.063  -6.666   9.531  1.00 94.58           C  
ATOM    887  C   ARG A  79       5.325  -7.519  10.558  1.00 94.58           C  
ATOM    888  O   ARG A  79       4.098  -7.514  10.625  1.00 94.58           O  
ATOM    889  CB  ARG A  79       6.596  -5.359  10.134  1.00 94.58           C  
ATOM    890  CG  ARG A  79       7.631  -4.712   9.203  1.00 94.58           C  
ATOM    891  CD  ARG A  79       8.366  -3.564   9.900  1.00 94.58           C  
ATOM    892  NE  ARG A  79       9.579  -3.203   9.150  1.00 94.58           N  
ATOM    893  CZ  ARG A  79      10.620  -2.532   9.592  1.00 94.58           C  
ATOM    894  NH1 ARG A  79      10.653  -1.995  10.780  1.00 94.58           N1+
ATOM    895  NH2 ARG A  79      11.671  -2.423   8.841  1.00 94.58           N  
ATOM    896  H   ARG A  79       4.646  -5.544   8.384  1.00 94.58           H  
ATOM    897  HA  ARG A  79       6.906  -7.263   9.183  1.00 94.58           H  
ATOM    898  HB2 ARG A  79       7.075  -5.585  11.086  1.00 94.58           H  
ATOM    899  HB3 ARG A  79       5.772  -4.670  10.319  1.00 94.58           H  
ATOM    900  HG2 ARG A  79       7.143  -4.339   8.302  1.00 94.58           H  
ATOM    901  HG3 ARG A  79       8.362  -5.468   8.917  1.00 94.58           H  
ATOM    902  HD2 ARG A  79       7.704  -2.701   9.975  1.00 94.58           H  
ATOM    903  HD3 ARG A  79       8.645  -3.885  10.904  1.00 94.58           H  
ATOM    904  HE  ARG A  79       9.694  -3.602   8.230  1.00 94.58           H  
ATOM    905 HH11 ARG A  79      11.456  -1.462  11.082  1.00 94.58           H  
ATOM    906 HH12 ARG A  79       9.821  -2.042  11.351  1.00 94.58           H  
ATOM    907 HH21 ARG A  79      12.497  -1.940   9.163  1.00 94.58           H  
ATOM    908 HH22 ARG A  79      11.764  -3.118   8.113  1.00 94.58           H  
ATOM    909  N   HIS A  80       6.084  -8.269  11.355  1.00 90.32           N  
ATOM    910  CA  HIS A  80       5.516  -9.181  12.346  1.00 90.32           C  
ATOM    911  C   HIS A  80       4.544  -8.454  13.289  1.00 90.32           C  
ATOM    912  O   HIS A  80       4.862  -7.382  13.796  1.00 90.32           O  
ATOM    913  CB  HIS A  80       6.646  -9.856  13.129  1.00 90.32           C  
ATOM    914  CG  HIS A  80       6.136 -10.944  14.035  1.00 90.32           C  
ATOM    915  CD2 HIS A  80       5.885 -10.843  15.378  1.00 90.32           C  
ATOM    916  ND1 HIS A  80       5.787 -12.219  13.650  1.00 90.32           N  
ATOM    917  CE1 HIS A  80       5.347 -12.875  14.736  1.00 90.32           C  
ATOM    918  NE2 HIS A  80       5.389 -12.076  15.810  1.00 90.32           N  
ATOM    919  H   HIS A  80       7.088  -8.189  11.287  1.00 90.32           H  
ATOM    920  HA  HIS A  80       4.960  -9.951  11.812  1.00 90.32           H  
ATOM    921  HB2 HIS A  80       7.171  -9.110  13.726  1.00 90.32           H  
ATOM    922  HB3 HIS A  80       7.357 -10.297  12.430  1.00 90.32           H  
ATOM    923  HD1 HIS A  80       5.864 -12.610  12.722  1.00 90.32           H  
ATOM    924  HD2 HIS A  80       6.029  -9.965  15.990  1.00 90.32           H  
ATOM    925  HE1 HIS A  80       5.007 -13.900  14.753  1.00 90.32           H  
ATOM    926  N   GLY A  81       3.364  -9.043  13.499  1.00 89.77           N  
ATOM    927  CA  GLY A  81       2.294  -8.473  14.322  1.00 89.77           C  
ATOM    928  C   GLY A  81       1.426  -7.420  13.625  1.00 89.77           C  
ATOM    929  O   GLY A  81       0.394  -7.048  14.175  1.00 89.77           O  
ATOM    930  H   GLY A  81       3.175  -9.923  13.041  1.00 89.77           H  
ATOM    931  HA2 GLY A  81       1.637  -9.276  14.657  1.00 89.77           H  
ATOM    932  HA3 GLY A  81       2.731  -8.005  15.204  1.00 89.77           H  
ATOM    933  N   SER A  82       1.791  -6.964  12.423  1.00 94.06           N  
ATOM    934  CA  SER A  82       0.980  -6.010  11.668  1.00 94.06           C  
ATOM    935  C   SER A  82      -0.080  -6.711  10.820  1.00 94.06           C  
ATOM    936  O   SER A  82       0.180  -7.745  10.203  1.00 94.06           O  
ATOM    937  CB  SER A  82       1.865  -5.111  10.811  1.00 94.06           C  
ATOM    938  OG  SER A  82       1.103  -3.993  10.415  1.00 94.06           O  
ATOM    939  H   SER A  82       2.630  -7.318  11.987  1.00 94.06           H  
ATOM    940  HA  SER A  82       0.466  -5.370  12.385  1.00 94.06           H  
ATOM    941  HB2 SER A  82       2.718  -4.770  11.396  1.00 94.06           H  
ATOM    942  HB3 SER A  82       2.222  -5.653   9.936  1.00 94.06           H  
ATOM    943  HG  SER A  82       0.717  -3.582  11.192  1.00 94.06           H  
ATOM    944  N   ALA A  83      -1.274  -6.127  10.777  1.00 95.25           N  
ATOM    945  CA  ALA A  83      -2.377  -6.546   9.929  1.00 95.25           C  
ATOM    946  C   ALA A  83      -3.241  -5.331   9.582  1.00 95.25           C  
ATOM    947  O   ALA A  83      -3.359  -4.398  10.376  1.00 95.25           O  
ATOM    948  CB  ALA A  83      -3.198  -7.618  10.658  1.00 95.25           C  
ATOM    949  H   ALA A  83      -1.423  -5.280  11.307  1.00 95.25           H  
ATOM    950  HA  ALA A  83      -1.985  -6.967   9.003  1.00 95.25           H  
ATOM    951  HB1 ALA A  83      -4.039  -7.925  10.037  1.00 95.25           H  
ATOM    952  HB2 ALA A  83      -2.571  -8.485  10.865  1.00 95.25           H  
ATOM    953  HB3 ALA A  83      -3.580  -7.215  11.597  1.00 95.25           H  
ATOM    954  N   VAL A  84      -3.867  -5.359   8.410  1.00 94.98           N  
ATOM    955  CA  VAL A  84      -4.875  -4.368   8.031  1.00 94.98           C  
ATOM    956  C   VAL A  84      -6.145  -4.607   8.862  1.00 94.98           C  
ATOM    957  O   VAL A  84      -6.618  -5.749   8.902  1.00 94.98           O  
ATOM    958  CB  VAL A  84      -5.176  -4.414   6.526  1.00 94.98           C  
ATOM    959  CG1 VAL A  84      -6.156  -3.306   6.139  1.00 94.98           C  
ATOM    960  CG2 VAL A  84      -3.895  -4.229   5.704  1.00 94.98           C  
ATOM    961  H   VAL A  84      -3.740  -6.164   7.813  1.00 94.98           H  
ATOM    962  HA  VAL A  84      -4.463  -3.381   8.244  1.00 94.98           H  
ATOM    963  HB  VAL A  84      -5.616  -5.377   6.268  1.00 94.98           H  
ATOM    964 HG11 VAL A  84      -5.768  -2.330   6.429  1.00 94.98           H  
ATOM    965 HG12 VAL A  84      -7.123  -3.472   6.614  1.00 94.98           H  
ATOM    966 HG13 VAL A  84      -6.307  -3.320   5.059  1.00 94.98           H  
ATOM    967 HG21 VAL A  84      -3.217  -5.067   5.867  1.00 94.98           H  
ATOM    968 HG22 VAL A  84      -3.393  -3.302   5.981  1.00 94.98           H  
ATOM    969 HG23 VAL A  84      -4.145  -4.187   4.643  1.00 94.98           H  
ATOM    970  N   PRO A  85      -6.707  -3.580   9.528  1.00 93.99           N  
ATOM    971  CA  PRO A  85      -7.908  -3.738  10.342  1.00 93.99           C  
ATOM    972  C   PRO A  85      -9.122  -4.222   9.529  1.00 93.99           C  
ATOM    973  O   PRO A  85      -9.235  -3.911   8.338  1.00 93.99           O  
ATOM    974  CB  PRO A  85      -8.175  -2.373  10.985  1.00 93.99           C  
ATOM    975  CG  PRO A  85      -6.817  -1.682  10.951  1.00 93.99           C  
ATOM    976  CD  PRO A  85      -6.172  -2.237   9.689  1.00 93.99           C  
ATOM    977  HA  PRO A  85      -7.667  -4.453  11.128  1.00 93.99           H  
ATOM    978  HB2 PRO A  85      -8.549  -2.471  12.004  1.00 93.99           H  
ATOM    979  HB3 PRO A  85      -8.879  -1.800  10.382  1.00 93.99           H  
ATOM    980  HG2 PRO A  85      -6.232  -1.982  11.821  1.00 93.99           H  
ATOM    981  HG3 PRO A  85      -6.919  -0.598  10.904  1.00 93.99           H  
ATOM    982  HD2 PRO A  85      -6.455  -1.628   8.830  1.00 93.99           H  
ATOM    983  HD3 PRO A  85      -5.090  -2.241   9.824  1.00 93.99           H  
ATOM    984  N   PRO A  86     -10.067  -4.952  10.154  1.00 92.09           N  
ATOM    985  CA  PRO A  86     -11.319  -5.333   9.508  1.00 92.09           C  
ATOM    986  C   PRO A  86     -12.062  -4.120   8.939  1.00 92.09           C  
ATOM    987  O   PRO A  86     -12.133  -3.076   9.577  1.00 92.09           O  
ATOM    988  CB  PRO A  86     -12.153  -6.031  10.588  1.00 92.09           C  
ATOM    989  CG  PRO A  86     -11.102  -6.547  11.568  1.00 92.09           C  
ATOM    990  CD  PRO A  86     -10.023  -5.469  11.513  1.00 92.09           C  
ATOM    991  HA  PRO A  86     -11.093  -6.038   8.708  1.00 92.09           H  
ATOM    992  HB2 PRO A  86     -12.791  -5.310  11.098  1.00 92.09           H  
ATOM    993  HB3 PRO A  86     -12.752  -6.842  10.174  1.00 92.09           H  
ATOM    994  HG2 PRO A  86     -11.507  -6.664  12.573  1.00 92.09           H  
ATOM    995  HG3 PRO A  86     -10.694  -7.490  11.205  1.00 92.09           H  
ATOM    996  HD2 PRO A  86      -9.055  -5.909  11.751  1.00 92.09           H  
ATOM    997  HD3 PRO A  86     -10.261  -4.667  12.212  1.00 92.09           H  
ATOM    998  N   GLY A  87     -12.634  -4.276   7.745  1.00 90.59           N  
ATOM    999  CA  GLY A  87     -13.322  -3.186   7.046  1.00 90.59           C  
ATOM   1000  C   GLY A  87     -12.408  -2.303   6.196  1.00 90.59           C  
ATOM   1001  O   GLY A  87     -12.924  -1.482   5.448  1.00 90.59           O  
ATOM   1002  H   GLY A  87     -12.503  -5.150   7.257  1.00 90.59           H  
ATOM   1003  HA2 GLY A  87     -14.087  -3.605   6.392  1.00 90.59           H  
ATOM   1004  HA3 GLY A  87     -13.816  -2.540   7.771  1.00 90.59           H  
ATOM   1005  N   TYR A  88     -11.089  -2.514   6.227  1.00 92.43           N  
ATOM   1006  CA  TYR A  88     -10.132  -1.790   5.392  1.00 92.43           C  
ATOM   1007  C   TYR A  88      -9.304  -2.731   4.514  1.00 92.43           C  
ATOM   1008  O   TYR A  88      -9.213  -3.939   4.745  1.00 92.43           O  
ATOM   1009  CB  TYR A  88      -9.239  -0.896   6.263  1.00 92.43           C  
ATOM   1010  CG  TYR A  88     -10.015   0.139   7.050  1.00 92.43           C  
ATOM   1011  CD1 TYR A  88     -10.357   1.372   6.461  1.00 92.43           C  
ATOM   1012  CD2 TYR A  88     -10.445  -0.158   8.357  1.00 92.43           C  
ATOM   1013  CE1 TYR A  88     -11.135   2.301   7.179  1.00 92.43           C  
ATOM   1014  CE2 TYR A  88     -11.204   0.778   9.083  1.00 92.43           C  
ATOM   1015  CZ  TYR A  88     -11.562   2.005   8.489  1.00 92.43           C  
ATOM   1016  OH  TYR A  88     -12.353   2.880   9.160  1.00 92.43           O  
ATOM   1017  H   TYR A  88     -10.706  -3.173   6.889  1.00 92.43           H  
ATOM   1018  HA  TYR A  88     -10.679  -1.130   4.719  1.00 92.43           H  
ATOM   1019  HB2 TYR A  88      -8.524  -0.374   5.626  1.00 92.43           H  
ATOM   1020  HB3 TYR A  88      -8.670  -1.519   6.953  1.00 92.43           H  
ATOM   1021  HD1 TYR A  88     -10.052   1.597   5.449  1.00 92.43           H  
ATOM   1022  HD2 TYR A  88     -10.229  -1.124   8.790  1.00 92.43           H  
ATOM   1023  HE1 TYR A  88     -11.433   3.236   6.729  1.00 92.43           H  
ATOM   1024  HE2 TYR A  88     -11.556   0.551  10.079  1.00 92.43           H  
ATOM   1025  HH  TYR A  88     -12.657   3.587   8.587  1.00 92.43           H  
ATOM   1026  N   SER A  89      -8.678  -2.143   3.502  1.00 92.27           N  
ATOM   1027  CA  SER A  89      -7.680  -2.771   2.642  1.00 92.27           C  
ATOM   1028  C   SER A  89      -6.526  -1.794   2.422  1.00 92.27           C  
ATOM   1029  O   SER A  89      -6.763  -0.600   2.249  1.00 92.27           O  
ATOM   1030  CB  SER A  89      -8.323  -3.218   1.327  1.00 92.27           C  
ATOM   1031  OG  SER A  89      -8.988  -2.148   0.679  1.00 92.27           O  
ATOM   1032  H   SER A  89      -8.839  -1.154   3.372  1.00 92.27           H  
ATOM   1033  HA  SER A  89      -7.291  -3.663   3.131  1.00 92.27           H  
ATOM   1034  HB2 SER A  89      -7.555  -3.626   0.670  1.00 92.27           H  
ATOM   1035  HB3 SER A  89      -9.048  -4.004   1.540  1.00 92.27           H  
ATOM   1036  HG  SER A  89      -9.445  -1.632   1.349  1.00 92.27           H  
ATOM   1037  N   ALA A  90      -5.283  -2.274   2.450  1.00 93.07           N  
ATOM   1038  CA  ALA A  90      -4.126  -1.461   2.068  1.00 93.07           C  
ATOM   1039  C   ALA A  90      -3.756  -1.773   0.621  1.00 93.07           C  
ATOM   1040  O   ALA A  90      -3.583  -2.938   0.266  1.00 93.07           O  
ATOM   1041  CB  ALA A  90      -2.960  -1.680   3.038  1.00 93.07           C  
ATOM   1042  H   ALA A  90      -5.153  -3.267   2.577  1.00 93.07           H  
ATOM   1043  HA  ALA A  90      -4.385  -0.404   2.120  1.00 93.07           H  
ATOM   1044  HB1 ALA A  90      -3.282  -1.474   4.058  1.00 93.07           H  
ATOM   1045  HB2 ALA A  90      -2.146  -1.004   2.778  1.00 93.07           H  
ATOM   1046  HB3 ALA A  90      -2.596  -2.705   2.969  1.00 93.07           H  
ATOM   1047  N   HIS A  91      -3.628  -0.745  -0.206  1.00 90.87           N  
ATOM   1048  CA  HIS A  91      -3.286  -0.870  -1.618  1.00 90.87           C  
ATOM   1049  C   HIS A  91      -1.888  -0.333  -1.842  1.00 90.87           C  
ATOM   1050  O   HIS A  91      -1.530   0.720  -1.319  1.00 90.87           O  
ATOM   1051  CB  HIS A  91      -4.304  -0.136  -2.484  1.00 90.87           C  
ATOM   1052  CG  HIS A  91      -5.679  -0.753  -2.423  1.00 90.87           C  
ATOM   1053  CD2 HIS A  91      -6.535  -0.700  -1.363  1.00 90.87           C  
ATOM   1054  ND1 HIS A  91      -6.263  -1.514  -3.436  1.00 90.87           N  
ATOM   1055  CE1 HIS A  91      -7.464  -1.887  -2.971  1.00 90.87           C  
ATOM   1056  NE2 HIS A  91      -7.644  -1.427  -1.723  1.00 90.87           N  
ATOM   1057  H   HIS A  91      -3.753   0.190   0.155  1.00 90.87           H  
ATOM   1058  HA  HIS A  91      -3.304  -1.919  -1.915  1.00 90.87           H  
ATOM   1059  HB2 HIS A  91      -4.336   0.905  -2.163  1.00 90.87           H  
ATOM   1060  HB3 HIS A  91      -3.967  -0.156  -3.521  1.00 90.87           H  
ATOM   1061  HD2 HIS A  91      -6.370  -0.185  -0.428  1.00 90.87           H  
ATOM   1062  HE1 HIS A  91      -8.176  -2.487  -3.518  1.00 90.87           H  
ATOM   1063  HE2 HIS A  91      -8.433  -1.619  -1.122  1.00 90.87           H  
ATOM   1064  N   ILE A  92      -1.096  -1.086  -2.598  1.00 91.14           N  
ATOM   1065  CA  ILE A  92       0.253  -0.710  -2.995  1.00 91.14           C  
ATOM   1066  C   ILE A  92       0.335  -0.811  -4.503  1.00 91.14           C  
ATOM   1067  O   ILE A  92      -0.013  -1.831  -5.105  1.00 91.14           O  
ATOM   1068  CB  ILE A  92       1.347  -1.556  -2.316  1.00 91.14           C  
ATOM   1069  CG1 ILE A  92       1.304  -1.481  -0.775  1.00 91.14           C  
ATOM   1070  CG2 ILE A  92       2.732  -1.071  -2.788  1.00 91.14           C  
ATOM   1071  CD1 ILE A  92       0.228  -2.338  -0.095  1.00 91.14           C  
ATOM   1072  H   ILE A  92      -1.483  -1.934  -2.987  1.00 91.14           H  
ATOM   1073  HA  ILE A  92       0.421   0.329  -2.712  1.00 91.14           H  
ATOM   1074  HB  ILE A  92       1.238  -2.598  -2.617  1.00 91.14           H  
ATOM   1075 HG12 ILE A  92       2.265  -1.812  -0.382  1.00 91.14           H  
ATOM   1076 HG13 ILE A  92       1.161  -0.445  -0.468  1.00 91.14           H  
ATOM   1077 HG21 ILE A  92       3.516  -1.593  -2.239  1.00 91.14           H  
ATOM   1078 HG22 ILE A  92       2.875  -1.287  -3.847  1.00 91.14           H  
ATOM   1079 HG23 ILE A  92       2.839   0.001  -2.621  1.00 91.14           H  
ATOM   1080 HD11 ILE A  92       0.562  -2.585   0.913  1.00 91.14           H  
ATOM   1081 HD12 ILE A  92       0.035  -3.251  -0.657  1.00 91.14           H  
ATOM   1082 HD13 ILE A  92      -0.702  -1.778   0.001  1.00 91.14           H  
ATOM   1083  N   TYR A  93       0.832   0.249  -5.110  1.00 87.18           N  
ATOM   1084  CA  TYR A  93       0.840   0.415  -6.541  1.00 87.18           C  
ATOM   1085  C   TYR A  93       2.177   1.006  -7.015  1.00 87.18           C  
ATOM   1086  O   TYR A  93       2.829   1.749  -6.291  1.00 87.18           O  
ATOM   1087  CB  TYR A  93      -0.402   1.239  -6.897  1.00 87.18           C  
ATOM   1088  CG  TYR A  93      -0.311   1.734  -8.300  1.00 87.18           C  
ATOM   1089  CD1 TYR A  93       0.087   3.064  -8.498  1.00 87.18           C  
ATOM   1090  CD2 TYR A  93      -0.361   0.805  -9.353  1.00 87.18           C  
ATOM   1091  CE1 TYR A  93       0.595   3.453  -9.728  1.00 87.18           C  
ATOM   1092  CE2 TYR A  93       0.175   1.176 -10.586  1.00 87.18           C  
ATOM   1093  CZ  TYR A  93       0.704   2.471 -10.709  1.00 87.18           C  
ATOM   1094  OH  TYR A  93       1.451   2.761 -11.749  1.00 87.18           O  
ATOM   1095  H   TYR A  93       1.070   1.054  -4.549  1.00 87.18           H  
ATOM   1096  HA  TYR A  93       0.729  -0.561  -7.014  1.00 87.18           H  
ATOM   1097  HB2 TYR A  93      -1.292   0.620  -6.785  1.00 87.18           H  
ATOM   1098  HB3 TYR A  93      -0.486   2.086  -6.217  1.00 87.18           H  
ATOM   1099  HD1 TYR A  93       0.057   3.771  -7.682  1.00 87.18           H  
ATOM   1100  HD2 TYR A  93      -0.681  -0.211  -9.174  1.00 87.18           H  
ATOM   1101  HE1 TYR A  93       0.976   4.452  -9.883  1.00 87.18           H  
ATOM   1102  HE2 TYR A  93       0.286   0.464 -11.391  1.00 87.18           H  
ATOM   1103  HH  TYR A  93       1.647   3.699 -11.798  1.00 87.18           H  
ATOM   1104  N   SER A  94       2.634   0.646  -8.215  1.00 87.35           N  
ATOM   1105  CA  SER A  94       3.801   1.273  -8.840  1.00 87.35           C  
ATOM   1106  C   SER A  94       3.802   1.111 -10.352  1.00 87.35           C  
ATOM   1107  O   SER A  94       3.522   0.019 -10.865  1.00 87.35           O  
ATOM   1108  CB  SER A  94       5.081   0.663  -8.284  1.00 87.35           C  
ATOM   1109  OG  SER A  94       6.202   1.311  -8.841  1.00 87.35           O  
ATOM   1110  H   SER A  94       2.057   0.039  -8.780  1.00 87.35           H  
ATOM   1111  HA  SER A  94       3.793   2.338  -8.606  1.00 87.35           H  
ATOM   1112  HB2 SER A  94       5.087   0.784  -7.200  1.00 87.35           H  
ATOM   1113  HB3 SER A  94       5.116  -0.399  -8.527  1.00 87.35           H  
ATOM   1114  HG  SER A  94       6.299   2.151  -8.386  1.00 87.35           H  
ATOM   1115  N   GLU A  95       4.207   2.170 -11.057  1.00 81.66           N  
ATOM   1116  CA  GLU A  95       4.312   2.169 -12.516  1.00 81.66           C  
ATOM   1117  C   GLU A  95       5.353   1.159 -12.983  1.00 81.66           C  
ATOM   1118  O   GLU A  95       6.374   0.929 -12.326  1.00 81.66           O  
ATOM   1119  CB  GLU A  95       4.646   3.559 -13.080  1.00 81.66           C  
ATOM   1120  CG  GLU A  95       3.605   4.649 -12.784  1.00 81.66           C  
ATOM   1121  CD  GLU A  95       3.719   5.848 -13.714  1.00 81.66           C  
ATOM   1122  OE1 GLU A  95       2.644   6.367 -14.067  1.00 81.66           O  
ATOM   1123  OE2 GLU A  95       4.860   6.162 -14.113  1.00 81.66           O1-
ATOM   1124  H   GLU A  95       4.442   3.025 -10.573  1.00 81.66           H  
ATOM   1125  HA  GLU A  95       3.356   1.859 -12.937  1.00 81.66           H  
ATOM   1126  HB2 GLU A  95       4.735   3.454 -14.161  1.00 81.66           H  
ATOM   1127  HB3 GLU A  95       5.611   3.879 -12.687  1.00 81.66           H  
ATOM   1128  HG2 GLU A  95       3.665   4.952 -11.739  1.00 81.66           H  
ATOM   1129  HG3 GLU A  95       2.605   4.264 -12.984  1.00 81.66           H  
ATOM   1130  N   GLY A  96       5.080   0.511 -14.114  1.00 77.60           N  
ATOM   1131  CA  GLY A  96       6.059  -0.342 -14.772  1.00 77.60           C  
ATOM   1132  C   GLY A  96       7.203   0.476 -15.371  1.00 77.60           C  
ATOM   1133  O   GLY A  96       7.076   1.662 -15.645  1.00 77.60           O  
ATOM   1134  H   GLY A  96       4.275   0.814 -14.643  1.00 77.60           H  
ATOM   1135  HA2 GLY A  96       6.473  -1.043 -14.047  1.00 77.60           H  
ATOM   1136  HA3 GLY A  96       5.580  -0.905 -15.573  1.00 77.60           H  
ATOM   1137  N   SER A  97       8.328  -0.184 -15.607  1.00 73.84           N  
ATOM   1138  CA  SER A  97       9.462   0.345 -16.368  1.00 73.84           C  
ATOM   1139  C   SER A  97      10.040  -0.765 -17.241  1.00 73.84           C  
ATOM   1140  O   SER A  97       9.718  -1.937 -17.042  1.00 73.84           O  
ATOM   1141  CB  SER A  97      10.535   0.884 -15.412  1.00 73.84           C  
ATOM   1142  OG  SER A  97      11.071  -0.175 -14.632  1.00 73.84           O  
ATOM   1143  H   SER A  97       8.336  -1.176 -15.418  1.00 73.84           H  
ATOM   1144  HA  SER A  97       9.128   1.156 -17.016  1.00 73.84           H  
ATOM   1145  HB2 SER A  97      10.091   1.635 -14.759  1.00 73.84           H  
ATOM   1146  HB3 SER A  97      11.333   1.352 -15.988  1.00 73.84           H  
ATOM   1147  HG  SER A  97      10.316  -0.539 -14.165  1.00 73.84           H  
ATOM   1148  N   ASP A  98      10.982  -0.439 -18.124  1.00 76.29           N  
ATOM   1149  CA  ASP A  98      11.700  -1.440 -18.932  1.00 76.29           C  
ATOM   1150  C   ASP A  98      12.366  -2.542 -18.090  1.00 76.29           C  
ATOM   1151  O   ASP A  98      12.600  -3.652 -18.564  1.00 76.29           O  
ATOM   1152  CB  ASP A  98      12.800  -0.740 -19.742  1.00 76.29           C  
ATOM   1153  CG  ASP A  98      12.277   0.269 -20.763  1.00 76.29           C  
ATOM   1154  OD1 ASP A  98      11.085   0.175 -21.124  1.00 76.29           O  
ATOM   1155  OD2 ASP A  98      13.095   1.134 -21.140  1.00 76.29           O1-
ATOM   1156  H   ASP A  98      11.086   0.529 -18.395  1.00 76.29           H  
ATOM   1157  HA  ASP A  98      11.002  -1.915 -19.622  1.00 76.29           H  
ATOM   1158  HB2 ASP A  98      13.478  -0.236 -19.053  1.00 76.29           H  
ATOM   1159  HB3 ASP A  98      13.373  -1.495 -20.280  1.00 76.29           H  
ATOM   1160  N   LYS A  99      12.696  -2.240 -16.827  1.00 79.81           N  
ATOM   1161  CA  LYS A  99      13.402  -3.153 -15.918  1.00 79.81           C  
ATOM   1162  C   LYS A  99      12.474  -3.923 -14.988  1.00 79.81           C  
ATOM   1163  O   LYS A  99      12.873  -4.975 -14.489  1.00 79.81           O  
ATOM   1164  CB  LYS A  99      14.438  -2.366 -15.107  1.00 79.81           C  
ATOM   1165  CG  LYS A  99      15.537  -1.803 -16.016  1.00 79.81           C  
ATOM   1166  CD  LYS A  99      16.594  -1.044 -15.211  1.00 79.81           C  
ATOM   1167  CE  LYS A  99      17.612  -0.471 -16.202  1.00 79.81           C  
ATOM   1168  NZ  LYS A  99      18.624   0.384 -15.539  1.00 79.81           N1+
ATOM   1169  H   LYS A  99      12.405  -1.333 -16.491  1.00 79.81           H  
ATOM   1170  HA  LYS A  99      13.917  -3.913 -16.506  1.00 79.81           H  
ATOM   1171  HB2 LYS A  99      14.893  -3.031 -14.373  1.00 79.81           H  
ATOM   1172  HB3 LYS A  99      13.942  -1.552 -14.578  1.00 79.81           H  
ATOM   1173  HG2 LYS A  99      16.013  -2.625 -16.552  1.00 79.81           H  
ATOM   1174  HG3 LYS A  99      15.095  -1.122 -16.742  1.00 79.81           H  
ATOM   1175  HD2 LYS A  99      17.083  -1.725 -14.514  1.00 79.81           H  
ATOM   1176  HD3 LYS A  99      16.110  -0.236 -14.662  1.00 79.81           H  
ATOM   1177  HE2 LYS A  99      17.069   0.111 -16.947  1.00 79.81           H  
ATOM   1178  HE3 LYS A  99      18.091  -1.297 -16.727  1.00 79.81           H  
ATOM   1179  HZ1 LYS A  99      19.151  -0.146 -14.860  1.00 79.81           H  
ATOM   1180  HZ2 LYS A  99      19.258   0.752 -16.233  1.00 79.81           H  
ATOM   1181  HZ3 LYS A  99      18.169   1.170 -15.095  1.00 79.81           H  
ATOM   1182  N   TYR A 100      11.278  -3.400 -14.720  1.00 78.50           N  
ATOM   1183  CA  TYR A 100      10.389  -3.935 -13.694  1.00 78.50           C  
ATOM   1184  C   TYR A 100       8.927  -3.868 -14.138  1.00 78.50           C  
ATOM   1185  O   TYR A 100       8.465  -2.787 -14.505  1.00 78.50           O  
ATOM   1186  CB  TYR A 100      10.569  -3.170 -12.375  1.00 78.50           C  
ATOM   1187  CG  TYR A 100      11.988  -3.144 -11.844  1.00 78.50           C  
ATOM   1188  CD1 TYR A 100      12.579  -4.336 -11.392  1.00 78.50           C  
ATOM   1189  CD2 TYR A 100      12.724  -1.945 -11.827  1.00 78.50           C  
ATOM   1190  CE1 TYR A 100      13.895  -4.336 -10.897  1.00 78.50           C  
ATOM   1191  CE2 TYR A 100      14.049  -1.942 -11.351  1.00 78.50           C  
ATOM   1192  CZ  TYR A 100      14.634  -3.138 -10.877  1.00 78.50           C  
ATOM   1193  OH  TYR A 100      15.921  -3.149 -10.433  1.00 78.50           O  
ATOM   1194  H   TYR A 100      10.963  -2.614 -15.270  1.00 78.50           H  
ATOM   1195  HA  TYR A 100      10.664  -4.974 -13.514  1.00 78.50           H  
ATOM   1196  HB2 TYR A 100      10.211  -2.148 -12.497  1.00 78.50           H  
ATOM   1197  HB3 TYR A 100       9.948  -3.658 -11.624  1.00 78.50           H  
ATOM   1198  HD1 TYR A 100      12.017  -5.257 -11.432  1.00 78.50           H  
ATOM   1199  HD2 TYR A 100      12.273  -1.032 -12.186  1.00 78.50           H  
ATOM   1200  HE1 TYR A 100      14.345  -5.258 -10.560  1.00 78.50           H  
ATOM   1201  HE2 TYR A 100      14.604  -1.016 -11.350  1.00 78.50           H  
ATOM   1202  HH  TYR A 100      16.326  -2.288 -10.555  1.00 78.50           H  
ATOM   1203  N   PRO A 101       8.164  -4.973 -14.050  1.00 80.67           N  
ATOM   1204  CA  PRO A 101       6.732  -4.929 -14.320  1.00 80.67           C  
ATOM   1205  C   PRO A 101       6.024  -4.014 -13.307  1.00 80.67           C  
ATOM   1206  O   PRO A 101       6.535  -3.844 -12.193  1.00 80.67           O  
ATOM   1207  CB  PRO A 101       6.256  -6.380 -14.217  1.00 80.67           C  
ATOM   1208  CG  PRO A 101       7.235  -7.002 -13.221  1.00 80.67           C  
ATOM   1209  CD  PRO A 101       8.546  -6.278 -13.523  1.00 80.67           C  
ATOM   1210  HA  PRO A 101       6.563  -4.555 -15.330  1.00 80.67           H  
ATOM   1211  HB2 PRO A 101       6.365  -6.863 -15.188  1.00 80.67           H  
ATOM   1212  HB3 PRO A 101       5.225  -6.455 -13.869  1.00 80.67           H  
ATOM   1213  HG2 PRO A 101       7.328  -8.079 -13.362  1.00 80.67           H  
ATOM   1214  HG3 PRO A 101       6.918  -6.774 -12.203  1.00 80.67           H  
ATOM   1215  HD2 PRO A 101       9.131  -6.188 -12.608  1.00 80.67           H  
ATOM   1216  HD3 PRO A 101       9.106  -6.823 -14.282  1.00 80.67           H  
ATOM   1217  N   PRO A 102       4.855  -3.439 -13.649  1.00 83.12           N  
ATOM   1218  CA  PRO A 102       4.046  -2.678 -12.700  1.00 83.12           C  
ATOM   1219  C   PRO A 102       3.753  -3.509 -11.440  1.00 83.12           C  
ATOM   1220  O   PRO A 102       3.813  -4.739 -11.471  1.00 83.12           O  
ATOM   1221  CB  PRO A 102       2.792  -2.238 -13.462  1.00 83.12           C  
ATOM   1222  CG  PRO A 102       2.692  -3.210 -14.637  1.00 83.12           C  
ATOM   1223  CD  PRO A 102       4.138  -3.620 -14.903  1.00 83.12           C  
ATOM   1224  HA  PRO A 102       4.568  -1.765 -12.413  1.00 83.12           H  
ATOM   1225  HB2 PRO A 102       1.896  -2.246 -12.843  1.00 83.12           H  
ATOM   1226  HB3 PRO A 102       2.946  -1.232 -13.853  1.00 83.12           H  
ATOM   1227  HG2 PRO A 102       2.246  -2.735 -15.511  1.00 83.12           H  
ATOM   1228  HG3 PRO A 102       2.108  -4.086 -14.354  1.00 83.12           H  
ATOM   1229  HD2 PRO A 102       4.569  -2.975 -15.669  1.00 83.12           H  
ATOM   1230  HD3 PRO A 102       4.168  -4.660 -15.229  1.00 83.12           H  
ATOM   1231  N   THR A 103       3.424  -2.852 -10.334  1.00 86.80           N  
ATOM   1232  CA  THR A 103       2.963  -3.534  -9.116  1.00 86.80           C  
ATOM   1233  C   THR A 103       1.579  -3.040  -8.760  1.00 86.80           C  
ATOM   1234  O   THR A 103       1.290  -1.856  -8.867  1.00 86.80           O  
ATOM   1235  CB  THR A 103       3.958  -3.394  -7.962  1.00 86.80           C  
ATOM   1236  CG2 THR A 103       3.452  -3.969  -6.638  1.00 86.80           C  
ATOM   1237  OG1 THR A 103       5.080  -4.154  -8.333  1.00 86.80           O  
ATOM   1238  H   THR A 103       3.369  -1.844 -10.365  1.00 86.80           H  
ATOM   1239  HA  THR A 103       2.875  -4.602  -9.313  1.00 86.80           H  
ATOM   1240  HB  THR A 103       4.240  -2.350  -7.826  1.00 86.80           H  
ATOM   1241  HG1 THR A 103       5.807  -3.893  -7.764  1.00 86.80           H  
ATOM   1242 HG21 THR A 103       2.681  -3.321  -6.222  1.00 86.80           H  
ATOM   1243 HG22 THR A 103       4.275  -4.018  -5.924  1.00 86.80           H  
ATOM   1244 HG23 THR A 103       3.048  -4.970  -6.789  1.00 86.80           H  
ATOM   1245  N   SER A 104       0.713  -3.971  -8.374  1.00 86.66           N  
ATOM   1246  CA  SER A 104      -0.626  -3.691  -7.874  1.00 86.66           C  
ATOM   1247  C   SER A 104      -0.981  -4.801  -6.892  1.00 86.66           C  
ATOM   1248  O   SER A 104      -1.234  -5.948  -7.282  1.00 86.66           O  
ATOM   1249  CB  SER A 104      -1.599  -3.616  -9.048  1.00 86.66           C  
ATOM   1250  OG  SER A 104      -2.839  -3.087  -8.661  1.00 86.66           O  
ATOM   1251  H   SER A 104       1.029  -4.929  -8.324  1.00 86.66           H  
ATOM   1252  HA  SER A 104      -0.634  -2.732  -7.356  1.00 86.66           H  
ATOM   1253  HB2 SER A 104      -1.180  -2.969  -9.819  1.00 86.66           H  
ATOM   1254  HB3 SER A 104      -1.751  -4.613  -9.460  1.00 86.66           H  
ATOM   1255  HG  SER A 104      -2.732  -2.188  -8.342  1.00 86.66           H  
ATOM   1256  N   ALA A 105      -0.878  -4.480  -5.612  1.00 90.21           N  
ATOM   1257  CA  ALA A 105      -1.101  -5.387  -4.504  1.00 90.21           C  
ATOM   1258  C   ALA A 105      -2.181  -4.813  -3.592  1.00 90.21           C  
ATOM   1259  O   ALA A 105      -2.247  -3.604  -3.381  1.00 90.21           O  
ATOM   1260  CB  ALA A 105       0.217  -5.622  -3.757  1.00 90.21           C  
ATOM   1261  H   ALA A 105      -0.679  -3.519  -5.371  1.00 90.21           H  
ATOM   1262  HA  ALA A 105      -1.454  -6.346  -4.884  1.00 90.21           H  
ATOM   1263  HB1 ALA A 105       0.572  -4.684  -3.331  1.00 90.21           H  
ATOM   1264  HB2 ALA A 105       0.059  -6.342  -2.954  1.00 90.21           H  
ATOM   1265  HB3 ALA A 105       0.970  -6.012  -4.442  1.00 90.21           H  
ATOM   1266  N   VAL A 106      -2.991  -5.700  -3.032  1.00 89.98           N  
ATOM   1267  CA  VAL A 106      -3.927  -5.379  -1.962  1.00 89.98           C  
ATOM   1268  C   VAL A 106      -3.640  -6.278  -0.772  1.00 89.98           C  
ATOM   1269  O   VAL A 106      -3.276  -7.447  -0.926  1.00 89.98           O  
ATOM   1270  CB  VAL A 106      -5.387  -5.409  -2.442  1.00 89.98           C  
ATOM   1271  CG1 VAL A 106      -5.843  -6.776  -2.943  1.00 89.98           C  
ATOM   1272  CG2 VAL A 106      -6.361  -4.957  -1.354  1.00 89.98           C  
ATOM   1273  H   VAL A 106      -2.836  -6.680  -3.222  1.00 89.98           H  
ATOM   1274  HA  VAL A 106      -3.738  -4.353  -1.644  1.00 89.98           H  
ATOM   1275  HB  VAL A 106      -5.466  -4.698  -3.264  1.00 89.98           H  
ATOM   1276 HG11 VAL A 106      -5.854  -7.466  -2.099  1.00 89.98           H  
ATOM   1277 HG12 VAL A 106      -5.175  -7.119  -3.732  1.00 89.98           H  
ATOM   1278 HG13 VAL A 106      -6.856  -6.692  -3.337  1.00 89.98           H  
ATOM   1279 HG21 VAL A 106      -7.364  -4.868  -1.771  1.00 89.98           H  
ATOM   1280 HG22 VAL A 106      -6.056  -3.976  -0.989  1.00 89.98           H  
ATOM   1281 HG23 VAL A 106      -6.384  -5.664  -0.525  1.00 89.98           H  
ATOM   1282  N   ILE A 107      -3.763  -5.710   0.417  1.00 93.26           N  
ATOM   1283  CA  ILE A 107      -3.588  -6.399   1.683  1.00 93.26           C  
ATOM   1284  C   ILE A 107      -4.910  -6.338   2.441  1.00 93.26           C  
ATOM   1285  O   ILE A 107      -5.426  -5.250   2.698  1.00 93.26           O  
ATOM   1286  CB  ILE A 107      -2.420  -5.813   2.499  1.00 93.26           C  
ATOM   1287  CG1 ILE A 107      -1.160  -5.578   1.634  1.00 93.26           C  
ATOM   1288  CG2 ILE A 107      -2.121  -6.736   3.690  1.00 93.26           C  
ATOM   1289  CD1 ILE A 107       0.044  -5.037   2.413  1.00 93.26           C  
ATOM   1290  H   ILE A 107      -3.992  -4.726   0.448  1.00 93.26           H  
ATOM   1291  HA  ILE A 107      -3.353  -7.443   1.474  1.00 93.26           H  
ATOM   1292  HB  ILE A 107      -2.737  -4.848   2.895  1.00 93.26           H  
ATOM   1293 HG12 ILE A 107      -1.392  -4.839   0.867  1.00 93.26           H  
ATOM   1294 HG13 ILE A 107      -0.884  -6.503   1.129  1.00 93.26           H  
ATOM   1295 HG21 ILE A 107      -1.412  -6.244   4.356  1.00 93.26           H  
ATOM   1296 HG22 ILE A 107      -3.026  -6.935   4.264  1.00 93.26           H  
ATOM   1297 HG23 ILE A 107      -1.710  -7.684   3.341  1.00 93.26           H  
ATOM   1298 HD11 ILE A 107       0.823  -4.757   1.703  1.00 93.26           H  
ATOM   1299 HD12 ILE A 107       0.443  -5.798   3.083  1.00 93.26           H  
ATOM   1300 HD13 ILE A 107      -0.246  -4.156   2.985  1.00 93.26           H  
ATOM   1301  N   GLU A 108      -5.434  -7.502   2.815  1.00 92.18           N  
ATOM   1302  CA  GLU A 108      -6.599  -7.642   3.694  1.00 92.18           C  
ATOM   1303  C   GLU A 108      -6.215  -8.517   4.894  1.00 92.18           C  
ATOM   1304  O   GLU A 108      -5.725  -9.640   4.736  1.00 92.18           O  
ATOM   1305  CB  GLU A 108      -7.804  -8.243   2.950  1.00 92.18           C  
ATOM   1306  CG  GLU A 108      -8.350  -7.392   1.789  1.00 92.18           C  
ATOM   1307  CD  GLU A 108      -9.738  -7.881   1.323  1.00 92.18           C  
ATOM   1308  OE1 GLU A 108     -10.588  -7.054   0.923  1.00 92.18           O  
ATOM   1309  OE2 GLU A 108     -10.080  -9.075   1.471  1.00 92.18           O1-
ATOM   1310  H   GLU A 108      -4.941  -8.346   2.562  1.00 92.18           H  
ATOM   1311  HA  GLU A 108      -6.897  -6.663   4.068  1.00 92.18           H  
ATOM   1312  HB2 GLU A 108      -8.603  -8.368   3.682  1.00 92.18           H  
ATOM   1313  HB3 GLU A 108      -7.535  -9.229   2.571  1.00 92.18           H  
ATOM   1314  HG2 GLU A 108      -8.431  -6.358   2.123  1.00 92.18           H  
ATOM   1315  HG3 GLU A 108      -7.652  -7.428   0.953  1.00 92.18           H  
ATOM   1316  N   GLY A 109      -6.396  -8.005   6.116  1.00 93.97           N  
ATOM   1317  CA  GLY A 109      -5.856  -8.653   7.311  1.00 93.97           C  
ATOM   1318  C   GLY A 109      -4.337  -8.816   7.206  1.00 93.97           C  
ATOM   1319  O   GLY A 109      -3.609  -7.837   7.059  1.00 93.97           O  
ATOM   1320  H   GLY A 109      -6.788  -7.079   6.214  1.00 93.97           H  
ATOM   1321  HA2 GLY A 109      -6.079  -8.051   8.192  1.00 93.97           H  
ATOM   1322  HA3 GLY A 109      -6.324  -9.629   7.434  1.00 93.97           H  
ATOM   1323  N   ALA A 110      -3.860 -10.060   7.255  1.00 93.36           N  
ATOM   1324  CA  ALA A 110      -2.447 -10.400   7.068  1.00 93.36           C  
ATOM   1325  C   ALA A 110      -2.124 -10.947   5.659  1.00 93.36           C  
ATOM   1326  O   ALA A 110      -1.002 -11.396   5.412  1.00 93.36           O  
ATOM   1327  CB  ALA A 110      -2.025 -11.354   8.190  1.00 93.36           C  
ATOM   1328  H   ALA A 110      -4.522 -10.817   7.345  1.00 93.36           H  
ATOM   1329  HA  ALA A 110      -1.858  -9.492   7.193  1.00 93.36           H  
ATOM   1330  HB1 ALA A 110      -2.567 -12.296   8.107  1.00 93.36           H  
ATOM   1331  HB2 ALA A 110      -0.955 -11.549   8.121  1.00 93.36           H  
ATOM   1332  HB3 ALA A 110      -2.232 -10.898   9.158  1.00 93.36           H  
ATOM   1333  N   HIS A 111      -3.098 -10.966   4.744  1.00 92.71           N  
ATOM   1334  CA  HIS A 111      -2.954 -11.591   3.434  1.00 92.71           C  
ATOM   1335  C   HIS A 111      -2.607 -10.561   2.360  1.00 92.71           C  
ATOM   1336  O   HIS A 111      -3.381  -9.644   2.108  1.00 92.71           O  
ATOM   1337  CB  HIS A 111      -4.227 -12.370   3.081  1.00 92.71           C  
ATOM   1338  CG  HIS A 111      -4.025 -13.252   1.877  1.00 92.71           C  
ATOM   1339  CD2 HIS A 111      -4.633 -13.141   0.654  1.00 92.71           C  
ATOM   1340  ND1 HIS A 111      -3.152 -14.315   1.804  1.00 92.71           N  
ATOM   1341  CE1 HIS A 111      -3.231 -14.832   0.568  1.00 92.71           C  
ATOM   1342  NE2 HIS A 111      -4.121 -14.155  -0.167  1.00 92.71           N  
ATOM   1343  H   HIS A 111      -3.978 -10.511   4.941  1.00 92.71           H  
ATOM   1344  HA  HIS A 111      -2.140 -12.314   3.480  1.00 92.71           H  
ATOM   1345  HB2 HIS A 111      -4.508 -13.001   3.924  1.00 92.71           H  
ATOM   1346  HB3 HIS A 111      -5.044 -11.674   2.891  1.00 92.71           H  
ATOM   1347  HD1 HIS A 111      -2.576 -14.665   2.556  1.00 92.71           H  
ATOM   1348  HD2 HIS A 111      -5.367 -12.402   0.370  1.00 92.71           H  
ATOM   1349  HE1 HIS A 111      -2.666 -15.680   0.209  1.00 92.71           H  
ATOM   1350  N   VAL A 112      -1.451 -10.738   1.716  1.00 92.18           N  
ATOM   1351  CA  VAL A 112      -1.023  -9.942   0.559  1.00 92.18           C  
ATOM   1352  C   VAL A 112      -1.407 -10.685  -0.713  1.00 92.18           C  
ATOM   1353  O   VAL A 112      -0.954 -11.810  -0.933  1.00 92.18           O  
ATOM   1354  CB  VAL A 112       0.496  -9.678   0.575  1.00 92.18           C  
ATOM   1355  CG1 VAL A 112       0.908  -8.786  -0.603  1.00 92.18           C  
ATOM   1356  CG2 VAL A 112       0.957  -9.014   1.879  1.00 92.18           C  
ATOM   1357  H   VAL A 112      -0.886 -11.536   1.966  1.00 92.18           H  
ATOM   1358  HA  VAL A 112      -1.536  -8.980   0.570  1.00 92.18           H  
ATOM   1359  HB  VAL A 112       1.025 -10.627   0.485  1.00 92.18           H  
ATOM   1360 HG11 VAL A 112       0.372  -7.837  -0.559  1.00 92.18           H  
ATOM   1361 HG12 VAL A 112       0.684  -9.274  -1.552  1.00 92.18           H  
ATOM   1362 HG13 VAL A 112       1.981  -8.600  -0.567  1.00 92.18           H  
ATOM   1363 HG21 VAL A 112       0.780  -9.678   2.725  1.00 92.18           H  
ATOM   1364 HG22 VAL A 112       2.024  -8.796   1.824  1.00 92.18           H  
ATOM   1365 HG23 VAL A 112       0.412  -8.084   2.041  1.00 92.18           H  
ATOM   1366  N   GLN A 113      -2.181 -10.041  -1.578  1.00 89.85           N  
ATOM   1367  CA  GLN A 113      -2.587 -10.593  -2.865  1.00 89.85           C  
ATOM   1368  C   GLN A 113      -2.349  -9.590  -3.993  1.00 89.85           C  
ATOM   1369  O   GLN A 113      -2.352  -8.374  -3.810  1.00 89.85           O  
ATOM   1370  CB  GLN A 113      -4.040 -11.093  -2.797  1.00 89.85           C  
ATOM   1371  CG  GLN A 113      -5.041  -9.950  -2.612  1.00 89.85           C  
ATOM   1372  CD  GLN A 113      -6.474 -10.408  -2.390  1.00 89.85           C  
ATOM   1373  NE2 GLN A 113      -7.446  -9.738  -2.970  1.00 89.85           N  
ATOM   1374  OE1 GLN A 113      -6.755 -11.357  -1.684  1.00 89.85           O  
ATOM   1375  H   GLN A 113      -2.527  -9.124  -1.331  1.00 89.85           H  
ATOM   1376  HA  GLN A 113      -1.968 -11.464  -3.080  1.00 89.85           H  
ATOM   1377  HB2 GLN A 113      -4.281 -11.627  -3.716  1.00 89.85           H  
ATOM   1378  HB3 GLN A 113      -4.129 -11.791  -1.964  1.00 89.85           H  
ATOM   1379  HG2 GLN A 113      -5.008  -9.329  -3.507  1.00 89.85           H  
ATOM   1380  HG3 GLN A 113      -4.755  -9.359  -1.741  1.00 89.85           H  
ATOM   1381 HE21 GLN A 113      -7.250  -8.881  -3.468  1.00 89.85           H  
ATOM   1382 HE22 GLN A 113      -8.378 -10.015  -2.697  1.00 89.85           H  
ATOM   1383  N   LYS A 114      -2.158 -10.113  -5.199  1.00 86.29           N  
ATOM   1384  CA  LYS A 114      -2.136  -9.306  -6.416  1.00 86.29           C  
ATOM   1385  C   LYS A 114      -3.559  -8.858  -6.746  1.00 86.29           C  
ATOM   1386  O   LYS A 114      -4.472  -9.680  -6.677  1.00 86.29           O  
ATOM   1387  CB  LYS A 114      -1.528 -10.168  -7.515  1.00 86.29           C  
ATOM   1388  CG  LYS A 114      -1.282  -9.379  -8.794  1.00 86.29           C  
ATOM   1389  CD  LYS A 114      -0.582 -10.326  -9.763  1.00 86.29           C  
ATOM   1390  CE  LYS A 114      -0.358  -9.566 -11.047  1.00 86.29           C  
ATOM   1391  NZ  LYS A 114       0.306 -10.406 -12.068  1.00 86.29           N1+
ATOM   1392  H   LYS A 114      -2.246 -11.115  -5.289  1.00 86.29           H  
ATOM   1393  HA  LYS A 114      -1.525  -8.417  -6.257  1.00 86.29           H  
ATOM   1394  HB2 LYS A 114      -0.578 -10.568  -7.160  1.00 86.29           H  
ATOM   1395  HB3 LYS A 114      -2.195 -11.003  -7.725  1.00 86.29           H  
ATOM   1396  HG2 LYS A 114      -0.644  -8.520  -8.585  1.00 86.29           H  
ATOM   1397  HG3 LYS A 114      -2.228  -9.043  -9.218  1.00 86.29           H  
ATOM   1398  HD2 LYS A 114      -1.216 -11.193  -9.949  1.00 86.29           H  
ATOM   1399  HD3 LYS A 114       0.372 -10.643  -9.344  1.00 86.29           H  
ATOM   1400  HE2 LYS A 114       0.240  -8.682 -10.828  1.00 86.29           H  
ATOM   1401  HE3 LYS A 114      -1.330  -9.228 -11.405  1.00 86.29           H  
ATOM   1402  HZ1 LYS A 114       1.201 -10.720 -11.720  1.00 86.29           H  
ATOM   1403  HZ2 LYS A 114      -0.271 -11.207 -12.279  1.00 86.29           H  
ATOM   1404  HZ3 LYS A 114       0.446  -9.864 -12.909  1.00 86.29           H  
ATOM   1405  N   LEU A 115      -3.752  -7.595  -7.122  1.00 76.73           N  
ATOM   1406  CA  LEU A 115      -5.086  -7.106  -7.469  1.00 76.73           C  
ATOM   1407  C   LEU A 115      -5.649  -7.822  -8.720  1.00 76.73           C  
ATOM   1408  O   LEU A 115      -4.914  -8.014  -9.702  1.00 76.73           O  
ATOM   1409  CB  LEU A 115      -5.081  -5.573  -7.632  1.00 76.73           C  
ATOM   1410  CG  LEU A 115      -5.321  -4.813  -6.311  1.00 76.73           C  
ATOM   1411  CD1 LEU A 115      -5.057  -3.320  -6.476  1.00 76.73           C  
ATOM   1412  CD2 LEU A 115      -6.768  -4.969  -5.837  1.00 76.73           C  
ATOM   1413  H   LEU A 115      -2.966  -6.962  -7.172  1.00 76.73           H  
ATOM   1414  HA  LEU A 115      -5.725  -7.351  -6.620  1.00 76.73           H  
ATOM   1415  HB2 LEU A 115      -5.862  -5.284  -8.335  1.00 76.73           H  
ATOM   1416  HB3 LEU A 115      -4.128  -5.269  -8.063  1.00 76.73           H  
ATOM   1417  HG  LEU A 115      -4.650  -5.201  -5.544  1.00 76.73           H  
ATOM   1418 HD11 LEU A 115      -5.456  -2.769  -5.624  1.00 76.73           H  
ATOM   1419 HD12 LEU A 115      -3.982  -3.143  -6.483  1.00 76.73           H  
ATOM   1420 HD13 LEU A 115      -5.520  -2.943  -7.388  1.00 76.73           H  
ATOM   1421 HD21 LEU A 115      -7.450  -4.618  -6.612  1.00 76.73           H  
ATOM   1422 HD22 LEU A 115      -6.937  -4.365  -4.946  1.00 76.73           H  
ATOM   1423 HD23 LEU A 115      -7.000  -6.007  -5.597  1.00 76.73           H  
ATOM   1424  N   PRO A 116      -6.942  -8.209  -8.713  1.00 62.75           N  
ATOM   1425  CA  PRO A 116      -7.648  -8.646  -9.915  1.00 62.75           C  
ATOM   1426  C   PRO A 116      -7.595  -7.560 -11.000  1.00 62.75           C  
ATOM   1427  O   PRO A 116      -7.658  -6.374 -10.697  1.00 62.75           O  
ATOM   1428  CB  PRO A 116      -9.088  -8.945  -9.474  1.00 62.75           C  
ATOM   1429  CG  PRO A 116      -8.972  -9.184  -7.970  1.00 62.75           C  
ATOM   1430  CD  PRO A 116      -7.839  -8.248  -7.567  1.00 62.75           C  
ATOM   1431  HA  PRO A 116      -7.183  -9.561 -10.282  1.00 62.75           H  
ATOM   1432  HB2 PRO A 116      -9.497  -9.814  -9.989  1.00 62.75           H  
ATOM   1433  HB3 PRO A 116      -9.722  -8.074  -9.645  1.00 62.75           H  
ATOM   1434  HG2 PRO A 116      -9.899  -8.947  -7.447  1.00 62.75           H  
ATOM   1435  HG3 PRO A 116      -8.677 -10.217  -7.783  1.00 62.75           H  
ATOM   1436  HD2 PRO A 116      -8.233  -7.249  -7.380  1.00 62.75           H  
ATOM   1437  HD3 PRO A 116      -7.348  -8.641  -6.677  1.00 62.75           H  
ATOM   1438  N   GLY A 117      -7.439  -7.948 -12.269  1.00 58.14           N  
ATOM   1439  CA  GLY A 117      -7.389  -7.000 -13.396  1.00 58.14           C  
ATOM   1440  C   GLY A 117      -6.012  -6.391 -13.694  1.00 58.14           C  
ATOM   1441  O   GLY A 117      -5.856  -5.687 -14.691  1.00 58.14           O  
ATOM   1442  H   GLY A 117      -7.427  -8.937 -12.472  1.00 58.14           H  
ATOM   1443  HA2 GLY A 117      -8.075  -6.176 -13.199  1.00 58.14           H  
ATOM   1444  HA3 GLY A 117      -7.733  -7.506 -14.298  1.00 58.14           H  
ATOM   1445  N   PHE A 118      -4.981  -6.701 -12.901  1.00 57.74           N  
ATOM   1446  CA  PHE A 118      -3.612  -6.289 -13.204  1.00 57.74           C  
ATOM   1447  C   PHE A 118      -3.124  -6.851 -14.552  1.00 57.74           C  
ATOM   1448  O   PHE A 118      -3.030  -8.069 -14.738  1.00 57.74           O  
ATOM   1449  CB  PHE A 118      -2.691  -6.725 -12.065  1.00 57.74           C  
ATOM   1450  CG  PHE A 118      -1.223  -6.499 -12.355  1.00 57.74           C  
ATOM   1451  CD1 PHE A 118      -0.476  -7.498 -12.994  1.00 57.74           C  
ATOM   1452  CD2 PHE A 118      -0.603  -5.293 -12.004  1.00 57.74           C  
ATOM   1453  CE1 PHE A 118       0.911  -7.370 -13.132  1.00 57.74           C  
ATOM   1454  CE2 PHE A 118       0.774  -5.133 -12.206  1.00 57.74           C  
ATOM   1455  CZ  PHE A 118       1.535  -6.180 -12.754  1.00 57.74           C  
ATOM   1456  H   PHE A 118      -5.164  -7.205 -12.045  1.00 57.74           H  
ATOM   1457  HA  PHE A 118      -3.589  -5.200 -13.259  1.00 57.74           H  
ATOM   1458  HB2 PHE A 118      -2.852  -7.785 -11.867  1.00 57.74           H  
ATOM   1459  HB3 PHE A 118      -2.966  -6.182 -11.160  1.00 57.74           H  
ATOM   1460  HD1 PHE A 118      -0.984  -8.382 -13.351  1.00 57.74           H  
ATOM   1461  HD2 PHE A 118      -1.185  -4.483 -11.588  1.00 57.74           H  
ATOM   1462  HE1 PHE A 118       1.501  -8.168 -13.558  1.00 57.74           H  
ATOM   1463  HE2 PHE A 118       1.242  -4.202 -11.924  1.00 57.74           H  
ATOM   1464  HZ  PHE A 118       2.595  -6.066 -12.923  1.00 57.74           H  
ATOM   1465  N   ASN A 119      -2.707  -5.959 -15.455  1.00 57.56           N  
ATOM   1466  CA  ASN A 119      -1.984  -6.315 -16.671  1.00 57.56           C  
ATOM   1467  C   ASN A 119      -0.467  -6.085 -16.476  1.00 57.56           C  
ATOM   1468  O   ASN A 119      -0.033  -4.935 -16.467  1.00 57.56           O  
ATOM   1469  CB  ASN A 119      -2.560  -5.524 -17.858  1.00 57.56           C  
ATOM   1470  CG  ASN A 119      -1.911  -5.896 -19.183  1.00 57.56           C  
ATOM   1471  ND2 ASN A 119      -2.404  -5.358 -20.273  1.00 57.56           N  
ATOM   1472  OD1 ASN A 119      -0.962  -6.664 -19.263  1.00 57.56           O  
ATOM   1473  H   ASN A 119      -2.836  -4.978 -15.251  1.00 57.56           H  
ATOM   1474  HA  ASN A 119      -2.173  -7.365 -16.893  1.00 57.56           H  
ATOM   1475  HB2 ASN A 119      -2.423  -4.456 -17.686  1.00 57.56           H  
ATOM   1476  HB3 ASN A 119      -3.629  -5.723 -17.930  1.00 57.56           H  
ATOM   1477 HD21 ASN A 119      -3.192  -4.730 -20.216  1.00 57.56           H  
ATOM   1478 HD22 ASN A 119      -1.959  -5.592 -21.149  1.00 57.56           H  
ATOM   1479  N   PRO A 120       0.371  -7.142 -16.394  1.00 52.69           N  
ATOM   1480  CA  PRO A 120       1.828  -6.994 -16.275  1.00 52.69           C  
ATOM   1481  C   PRO A 120       2.496  -6.302 -17.466  1.00 52.69           C  
ATOM   1482  O   PRO A 120       3.645  -5.889 -17.350  1.00 52.69           O  
ATOM   1483  CB  PRO A 120       2.402  -8.411 -16.132  1.00 52.69           C  
ATOM   1484  CG  PRO A 120       1.254  -9.366 -16.459  1.00 52.69           C  
ATOM   1485  CD  PRO A 120      -0.026  -8.538 -16.422  1.00 52.69           C  
ATOM   1486  HA  PRO A 120       2.065  -6.406 -15.388  1.00 52.69           H  
ATOM   1487  HB2 PRO A 120       2.779  -8.580 -15.123  1.00 52.69           H  
ATOM   1488  HB3 PRO A 120       3.227  -8.579 -16.823  1.00 52.69           H  
ATOM   1489  HG2 PRO A 120       1.209 -10.187 -15.745  1.00 52.69           H  
ATOM   1490  HG3 PRO A 120       1.392  -9.758 -17.467  1.00 52.69           H  
ATOM   1491  HD2 PRO A 120      -0.617  -8.753 -17.312  1.00 52.69           H  
ATOM   1492  HD3 PRO A 120      -0.602  -8.780 -15.529  1.00 52.69           H  
ATOM   1493  N   ARG A 121       1.817  -6.228 -18.616  1.00 52.45           N  
ATOM   1494  CA  ARG A 121       2.284  -5.565 -19.842  1.00 52.45           C  
ATOM   1495  C   ARG A 121       1.565  -4.235 -20.108  1.00 52.45           C  
ATOM   1496  O   ARG A 121       1.711  -3.689 -21.195  1.00 52.45           O  
ATOM   1497  CB  ARG A 121       2.104  -6.512 -21.043  1.00 52.45           C  
ATOM   1498  CG  ARG A 121       2.942  -7.794 -20.973  1.00 52.45           C  
ATOM   1499  CD  ARG A 121       2.781  -8.559 -22.293  1.00 52.45           C  
ATOM   1500  NE  ARG A 121       3.602  -9.785 -22.328  1.00 52.45           N  
ATOM   1501  CZ  ARG A 121       3.767 -10.575 -23.374  1.00 52.45           C  
ATOM   1502  NH1 ARG A 121       3.187 -10.335 -24.519  1.00 52.45           N1+
ATOM   1503  NH2 ARG A 121       4.527 -11.631 -23.292  1.00 52.45           N  
ATOM   1504  H   ARG A 121       0.866  -6.570 -18.621  1.00 52.45           H  
ATOM   1505  HA  ARG A 121       3.339  -5.307 -19.743  1.00 52.45           H  
ATOM   1506  HB2 ARG A 121       2.398  -5.979 -21.947  1.00 52.45           H  
ATOM   1507  HB3 ARG A 121       1.050  -6.774 -21.139  1.00 52.45           H  
ATOM   1508  HG2 ARG A 121       3.990  -7.532 -20.829  1.00 52.45           H  
ATOM   1509  HG3 ARG A 121       2.605  -8.415 -20.143  1.00 52.45           H  
ATOM   1510  HD2 ARG A 121       3.081  -7.902 -23.109  1.00 52.45           H  
ATOM   1511  HD3 ARG A 121       1.731  -8.820 -22.422  1.00 52.45           H  
ATOM   1512  HE  ARG A 121       4.103 -10.019 -21.483  1.00 52.45           H  
ATOM   1513 HH11 ARG A 121       3.333 -10.936 -25.317  1.00 52.45           H  
ATOM   1514 HH12 ARG A 121       2.619  -9.505 -24.608  1.00 52.45           H  
ATOM   1515 HH21 ARG A 121       5.023 -11.836 -22.436  1.00 52.45           H  
ATOM   1516 HH22 ARG A 121       4.650 -12.229 -24.097  1.00 52.45           H  
ATOM   1517  N   GLY A 122       0.715  -3.778 -19.189  1.00 54.34           N  
ATOM   1518  CA  GLY A 122      -0.248  -2.706 -19.430  1.00 54.34           C  
ATOM   1519  C   GLY A 122       0.038  -1.420 -18.668  1.00 54.34           C  
ATOM   1520  O   GLY A 122       0.881  -1.371 -17.774  1.00 54.34           O  
ATOM   1521  H   GLY A 122       0.726  -4.191 -18.267  1.00 54.34           H  
ATOM   1522  HA2 GLY A 122      -1.240  -3.044 -19.132  1.00 54.34           H  
ATOM   1523  HA3 GLY A 122      -0.287  -2.468 -20.493  1.00 54.34           H  
ATOM   1524  N   SER A 123      -0.712  -0.387 -19.049  1.00 49.78           N  
ATOM   1525  CA  SER A 123      -0.741   0.894 -18.365  1.00 49.78           C  
ATOM   1526  C   SER A 123      -1.449   0.802 -17.019  1.00 49.78           C  
ATOM   1527  O   SER A 123      -2.271  -0.070 -16.728  1.00 49.78           O  
ATOM   1528  CB  SER A 123      -1.401   1.970 -19.238  1.00 49.78           C  
ATOM   1529  OG  SER A 123      -2.776   1.693 -19.442  1.00 49.78           O  
ATOM   1530  H   SER A 123      -1.408  -0.522 -19.768  1.00 49.78           H  
ATOM   1531  HA  SER A 123       0.288   1.202 -18.181  1.00 49.78           H  
ATOM   1532  HB2 SER A 123      -0.892   2.018 -20.201  1.00 49.78           H  
ATOM   1533  HB3 SER A 123      -1.302   2.940 -18.750  1.00 49.78           H  
ATOM   1534  HG  SER A 123      -3.174   2.473 -19.834  1.00 49.78           H  
ATOM   1535  N   VAL A 124      -1.125   1.795 -16.220  1.00 51.30           N  
ATOM   1536  CA  VAL A 124      -1.595   2.058 -14.868  1.00 51.30           C  
ATOM   1537  C   VAL A 124      -2.999   2.646 -14.879  1.00 51.30           C  
ATOM   1538  O   VAL A 124      -3.666   2.680 -13.852  1.00 51.30           O  
ATOM   1539  CB  VAL A 124      -0.558   3.007 -14.276  1.00 51.30           C  
ATOM   1540  CG1 VAL A 124      -1.033   3.596 -12.945  1.00 51.30           C  
ATOM   1541  CG2 VAL A 124       0.769   2.203 -14.304  1.00 51.30           C  
ATOM   1542  H   VAL A 124      -0.436   2.453 -16.555  1.00 51.30           H  
ATOM   1543  HA  VAL A 124      -1.620   1.136 -14.286  1.00 51.30           H  
ATOM   1544  HB  VAL A 124      -0.436   3.846 -14.960  1.00 51.30           H  
ATOM   1545 HG11 VAL A 124      -1.322   2.817 -12.239  1.00 51.30           H  
ATOM   1546 HG12 VAL A 124      -0.282   4.278 -12.548  1.00 51.30           H  
ATOM   1547 HG13 VAL A 124      -1.889   4.244 -13.134  1.00 51.30           H  
ATOM   1548 HG21 VAL A 124       0.731   1.368 -13.605  1.00 51.30           H  
ATOM   1549 HG22 VAL A 124       1.596   2.887 -14.110  1.00 51.30           H  
ATOM   1550 HG23 VAL A 124       1.040   1.803 -15.281  1.00 51.30           H  
ATOM   1551  N   GLY A 125      -3.513   2.949 -16.072  1.00 52.82           N  
ATOM   1552  CA  GLY A 125      -4.857   3.453 -16.286  1.00 52.82           C  
ATOM   1553  C   GLY A 125      -5.962   2.597 -15.672  1.00 52.82           C  
ATOM   1554  O   GLY A 125      -7.075   3.082 -15.556  1.00 52.82           O  
ATOM   1555  H   GLY A 125      -2.870   2.987 -16.850  1.00 52.82           H  
ATOM   1556  HA2 GLY A 125      -4.928   4.456 -15.866  1.00 52.82           H  
ATOM   1557  HA3 GLY A 125      -5.037   3.532 -17.358  1.00 52.82           H  
ATOM   1558  N   PHE A 126      -5.732   1.334 -15.288  1.00 55.50           N  
ATOM   1559  CA  PHE A 126      -6.687   0.627 -14.426  1.00 55.50           C  
ATOM   1560  C   PHE A 126      -6.663   1.177 -12.995  1.00 55.50           C  
ATOM   1561  O   PHE A 126      -7.705   1.609 -12.537  1.00 55.50           O  
ATOM   1562  CB  PHE A 126      -6.473  -0.890 -14.479  1.00 55.50           C  
ATOM   1563  CG  PHE A 126      -7.537  -1.692 -13.742  1.00 55.50           C  
ATOM   1564  CD1 PHE A 126      -7.194  -2.450 -12.606  1.00 55.50           C  
ATOM   1565  CD2 PHE A 126      -8.870  -1.703 -14.203  1.00 55.50           C  
ATOM   1566  CE1 PHE A 126      -8.166  -3.235 -11.961  1.00 55.50           C  
ATOM   1567  CE2 PHE A 126      -9.848  -2.465 -13.535  1.00 55.50           C  
ATOM   1568  CZ  PHE A 126      -9.495  -3.234 -12.415  1.00 55.50           C  
ATOM   1569  H   PHE A 126      -4.784   0.991 -15.355  1.00 55.50           H  
ATOM   1570  HA  PHE A 126      -7.694   0.817 -14.798  1.00 55.50           H  
ATOM   1571  HB2 PHE A 126      -6.477  -1.207 -15.522  1.00 55.50           H  
ATOM   1572  HB3 PHE A 126      -5.491  -1.123 -14.069  1.00 55.50           H  
ATOM   1573  HD1 PHE A 126      -6.181  -2.448 -12.232  1.00 55.50           H  
ATOM   1574  HD2 PHE A 126      -9.153  -1.117 -15.064  1.00 55.50           H  
ATOM   1575  HE1 PHE A 126      -7.899  -3.829 -11.100  1.00 55.50           H  
ATOM   1576  HE2 PHE A 126     -10.874  -2.460 -13.872  1.00 55.50           H  
ATOM   1577  HZ  PHE A 126     -10.243  -3.820 -11.902  1.00 55.50           H  
ATOM   1578  N   TYR A 127      -5.504   1.254 -12.331  1.00 56.69           N  
ATOM   1579  CA  TYR A 127      -5.380   1.820 -10.982  1.00 56.69           C  
ATOM   1580  C   TYR A 127      -5.779   3.300 -10.930  1.00 56.69           C  
ATOM   1581  O   TYR A 127      -6.574   3.649 -10.074  1.00 56.69           O  
ATOM   1582  CB  TYR A 127      -3.961   1.607 -10.439  1.00 56.69           C  
ATOM   1583  CG  TYR A 127      -3.803   1.950  -8.967  1.00 56.69           C  
ATOM   1584  CD1 TYR A 127      -3.227   3.177  -8.579  1.00 56.69           C  
ATOM   1585  CD2 TYR A 127      -4.227   1.035  -7.981  1.00 56.69           C  
ATOM   1586  CE1 TYR A 127      -3.057   3.483  -7.212  1.00 56.69           C  
ATOM   1587  CE2 TYR A 127      -4.072   1.343  -6.616  1.00 56.69           C  
ATOM   1588  CZ  TYR A 127      -3.492   2.569  -6.227  1.00 56.69           C  
ATOM   1589  OH  TYR A 127      -3.351   2.852  -4.907  1.00 56.69           O  
ATOM   1590  H   TYR A 127      -4.646   1.102 -12.842  1.00 56.69           H  
ATOM   1591  HA  TYR A 127      -6.066   1.285 -10.325  1.00 56.69           H  
ATOM   1592  HB2 TYR A 127      -3.262   2.205 -11.023  1.00 56.69           H  
ATOM   1593  HB3 TYR A 127      -3.687   0.560 -10.572  1.00 56.69           H  
ATOM   1594  HD1 TYR A 127      -2.906   3.885  -9.329  1.00 56.69           H  
ATOM   1595  HD2 TYR A 127      -4.697   0.106  -8.269  1.00 56.69           H  
ATOM   1596  HE1 TYR A 127      -2.616   4.425  -6.922  1.00 56.69           H  
ATOM   1597  HE2 TYR A 127      -4.415   0.661  -5.852  1.00 56.69           H  
ATOM   1598  HH  TYR A 127      -3.030   3.744  -4.753  1.00 56.69           H  
ATOM   1599  N   GLU A 128      -5.350   4.135 -11.883  1.00 59.52           N  
ATOM   1600  CA  GLU A 128      -5.806   5.539 -11.986  1.00 59.52           C  
ATOM   1601  C   GLU A 128      -7.331   5.643 -12.136  1.00 59.52           C  
ATOM   1602  O   GLU A 128      -7.963   6.484 -11.503  1.00 59.52           O  
ATOM   1603  CB  GLU A 128      -5.164   6.208 -13.207  1.00 59.52           C  
ATOM   1604  CG  GLU A 128      -3.678   6.541 -13.011  1.00 59.52           C  
ATOM   1605  CD  GLU A 128      -2.916   6.727 -14.338  1.00 59.52           C  
ATOM   1606  OE1 GLU A 128      -1.736   7.118 -14.267  1.00 59.52           O  
ATOM   1607  OE2 GLU A 128      -3.455   6.350 -15.411  1.00 59.52           O1-
ATOM   1608  H   GLU A 128      -4.667   3.810 -12.552  1.00 59.52           H  
ATOM   1609  HA  GLU A 128      -5.528   6.094 -11.090  1.00 59.52           H  
ATOM   1610  HB2 GLU A 128      -5.692   7.134 -13.435  1.00 59.52           H  
ATOM   1611  HB3 GLU A 128      -5.304   5.526 -14.046  1.00 59.52           H  
ATOM   1612  HG2 GLU A 128      -3.214   5.742 -12.433  1.00 59.52           H  
ATOM   1613  HG3 GLU A 128      -3.607   7.448 -12.411  1.00 59.52           H  
ATOM   1614  N   ARG A 129      -7.959   4.752 -12.924  1.00 59.73           N  
ATOM   1615  CA  ARG A 129      -9.429   4.682 -13.024  1.00 59.73           C  
ATOM   1616  C   ARG A 129     -10.090   4.135 -11.758  1.00 59.73           C  
ATOM   1617  O   ARG A 129     -11.207   4.545 -11.459  1.00 59.73           O  
ATOM   1618  CB  ARG A 129      -9.874   3.849 -14.236  1.00 59.73           C  
ATOM   1619  CG  ARG A 129      -9.803   4.639 -15.551  1.00 59.73           C  
ATOM   1620  CD  ARG A 129     -10.312   3.806 -16.737  1.00 59.73           C  
ATOM   1621  NE  ARG A 129      -9.358   2.745 -17.101  1.00 59.73           N  
ATOM   1622  CZ  ARG A 129      -9.542   1.731 -17.919  1.00 59.73           C  
ATOM   1623  NH1 ARG A 129     -10.691   1.517 -18.500  1.00 59.73           N1+
ATOM   1624  NH2 ARG A 129      -8.566   0.905 -18.167  1.00 59.73           N  
ATOM   1625  H   ARG A 129      -7.393   4.076 -13.416  1.00 59.73           H  
ATOM   1626  HA  ARG A 129      -9.816   5.697 -13.121  1.00 59.73           H  
ATOM   1627  HB2 ARG A 129      -9.282   2.935 -14.293  1.00 59.73           H  
ATOM   1628  HB3 ARG A 129     -10.913   3.556 -14.088  1.00 59.73           H  
ATOM   1629  HG2 ARG A 129      -8.785   4.981 -15.739  1.00 59.73           H  
ATOM   1630  HG3 ARG A 129     -10.436   5.521 -15.455  1.00 59.73           H  
ATOM   1631  HD2 ARG A 129     -11.281   3.379 -16.476  1.00 59.73           H  
ATOM   1632  HD3 ARG A 129     -10.440   4.475 -17.589  1.00 59.73           H  
ATOM   1633  HE  ARG A 129      -8.464   2.827 -16.637  1.00 59.73           H  
ATOM   1634 HH11 ARG A 129     -10.833   0.724 -19.108  1.00 59.73           H  
ATOM   1635 HH12 ARG A 129     -11.441   2.161 -18.294  1.00 59.73           H  
ATOM   1636 HH21 ARG A 129      -8.699   0.115 -18.783  1.00 59.73           H  
ATOM   1637 HH22 ARG A 129      -7.682   1.063 -17.704  1.00 59.73           H  
ATOM   1638  N   LEU A 130      -9.447   3.199 -11.056  1.00 55.26           N  
ATOM   1639  CA  LEU A 130      -9.931   2.633  -9.792  1.00 55.26           C  
ATOM   1640  C   LEU A 130      -9.893   3.673  -8.665  1.00 55.26           C  
ATOM   1641  O   LEU A 130     -10.799   3.698  -7.838  1.00 55.26           O  
ATOM   1642  CB  LEU A 130      -9.063   1.431  -9.358  1.00 55.26           C  
ATOM   1643  CG  LEU A 130      -9.174   0.101 -10.126  1.00 55.26           C  
ATOM   1644  CD1 LEU A 130      -8.220  -0.906  -9.483  1.00 55.26           C  
ATOM   1645  CD2 LEU A 130     -10.555  -0.487 -10.045  1.00 55.26           C  
ATOM   1646  H   LEU A 130      -8.544   2.901 -11.394  1.00 55.26           H  
ATOM   1647  HA  LEU A 130     -10.968   2.318  -9.901  1.00 55.26           H  
ATOM   1648  HB2 LEU A 130      -9.319   1.220  -8.320  1.00 55.26           H  
ATOM   1649  HB3 LEU A 130      -8.018   1.740  -9.354  1.00 55.26           H  
ATOM   1650  HG  LEU A 130      -8.930   0.202 -11.183  1.00 55.26           H  
ATOM   1651 HD11 LEU A 130      -8.435  -1.916  -9.832  1.00 55.26           H  
ATOM   1652 HD12 LEU A 130      -7.191  -0.645  -9.730  1.00 55.26           H  
ATOM   1653 HD13 LEU A 130      -8.343  -0.899  -8.400  1.00 55.26           H  
ATOM   1654 HD21 LEU A 130     -10.594  -1.452 -10.550  1.00 55.26           H  
ATOM   1655 HD22 LEU A 130     -11.253   0.188 -10.541  1.00 55.26           H  
ATOM   1656 HD23 LEU A 130     -10.799  -0.610  -8.990  1.00 55.26           H  
ATOM   1657  N   THR A 131      -8.844   4.495  -8.620  1.00 53.82           N  
ATOM   1658  CA  THR A 131      -8.603   5.498  -7.575  1.00 53.82           C  
ATOM   1659  C   THR A 131      -9.202   6.859  -7.903  1.00 53.82           C  
ATOM   1660  O   THR A 131      -9.339   7.685  -7.008  1.00 53.82           O  
ATOM   1661  CB  THR A 131      -7.100   5.693  -7.352  1.00 53.82           C  
ATOM   1662  CG2 THR A 131      -6.338   4.440  -6.928  1.00 53.82           C  
ATOM   1663  OG1 THR A 131      -6.510   6.144  -8.550  1.00 53.82           O  
ATOM   1664  H   THR A 131      -8.106   4.377  -9.299  1.00 53.82           H  
ATOM   1665  HA  THR A 131      -9.057   5.173  -6.639  1.00 53.82           H  
ATOM   1666  HB  THR A 131      -6.955   6.449  -6.581  1.00 53.82           H  
ATOM   1667  HG1 THR A 131      -5.631   6.461  -8.328  1.00 53.82           H  
ATOM   1668 HG21 THR A 131      -6.868   3.530  -7.208  1.00 53.82           H  
ATOM   1669 HG22 THR A 131      -5.367   4.433  -7.424  1.00 53.82           H  
ATOM   1670 HG23 THR A 131      -6.173   4.464  -5.851  1.00 53.82           H  
ATOM   1671  N   GLY A 132      -9.533   7.114  -9.171  1.00 53.90           N  
ATOM   1672  CA  GLY A 132      -9.915   8.445  -9.634  1.00 53.90           C  
ATOM   1673  C   GLY A 132      -8.749   9.439  -9.661  1.00 53.90           C  
ATOM   1674  O   GLY A 132      -9.001  10.632  -9.773  1.00 53.90           O  
ATOM   1675  H   GLY A 132      -9.280   6.432  -9.872  1.00 53.90           H  
ATOM   1676  HA2 GLY A 132     -10.308   8.366 -10.647  1.00 53.90           H  
ATOM   1677  HA3 GLY A 132     -10.690   8.849  -8.983  1.00 53.90           H  
ATOM   1678  N   LEU A 133      -7.494   8.976  -9.579  1.00 47.95           N  
ATOM   1679  CA  LEU A 133      -6.287   9.820  -9.618  1.00 47.95           C  
ATOM   1680  C   LEU A 133      -5.932  10.292 -11.045  1.00 47.95           C  
ATOM   1681  O   LEU A 133      -4.755  10.371 -11.388  1.00 47.95           O  
ATOM   1682  CB  LEU A 133      -5.103   9.094  -8.940  1.00 47.95           C  
ATOM   1683  CG  LEU A 133      -5.265   8.831  -7.434  1.00 47.95           C  
ATOM   1684  CD1 LEU A 133      -4.166   7.870  -6.966  1.00 47.95           C  
ATOM   1685  CD2 LEU A 133      -5.174  10.103  -6.597  1.00 47.95           C  
ATOM   1686  H   LEU A 133      -7.371   7.974  -9.537  1.00 47.95           H  
ATOM   1687  HA  LEU A 133      -6.494  10.733  -9.059  1.00 47.95           H  
ATOM   1688  HB2 LEU A 133      -4.940   8.154  -9.466  1.00 47.95           H  
ATOM   1689  HB3 LEU A 133      -4.200   9.693  -9.065  1.00 47.95           H  
ATOM   1690  HG  LEU A 133      -6.237   8.376  -7.244  1.00 47.95           H  
ATOM   1691 HD11 LEU A 133      -4.365   7.589  -5.932  1.00 47.95           H  
ATOM   1692 HD12 LEU A 133      -3.201   8.372  -7.032  1.00 47.95           H  
ATOM   1693 HD13 LEU A 133      -4.134   6.974  -7.586  1.00 47.95           H  
ATOM   1694 HD21 LEU A 133      -4.227  10.612  -6.778  1.00 47.95           H  
ATOM   1695 HD22 LEU A 133      -5.255   9.860  -5.537  1.00 47.95           H  
ATOM   1696 HD23 LEU A 133      -5.994  10.775  -6.853  1.00 47.95           H  
ATOM   1697  N   SER A 134      -6.937  10.554 -11.890  1.00 51.38           N  
ATOM   1698  CA  SER A 134      -6.746  11.163 -13.217  1.00 51.38           C  
ATOM   1699  C   SER A 134      -6.559  12.669 -13.133  1.00 51.38           C  
ATOM   1700  O   SER A 134      -7.368  13.281 -12.399  1.00 51.38           O  
ATOM   1701  CB  SER A 134      -7.916  10.855 -14.144  1.00 51.38           C  
ATOM   1702  OG  SER A 134      -9.051  11.547 -13.665  1.00 51.38           O  
ATOM   1703  OXT SER A 134      -5.757  13.175 -13.941  1.00 51.38           O1-
ATOM   1704  H   SER A 134      -7.860  10.617 -11.486  1.00 51.38           H  
ATOM   1705  HA  SER A 134      -5.830  10.773 -13.662  1.00 51.38           H  
ATOM   1706  HB2 SER A 134      -7.671  11.210 -15.144  1.00 51.38           H  
ATOM   1707  HB3 SER A 134      -8.102   9.782 -14.170  1.00 51.38           H  
ATOM   1708  HG  SER A 134      -8.687  12.251 -13.123  1.00 51.38           H  
END
