# Supplementary material for: The structural landscape and diversity of Pyricularia oryzae MAX effectors revisited
Source: PLoS Pathog. 2024 May 6;20(5):e1012176. doi: 10.1371/journal.ppat.1012176 (PMC11132498; doi:10.1371/journal.ppat.1012176)
Supplement: S1 File — (ZIP) [file ppat.1012176.s018.zip › Supplementary_Data/MAX38.pdb]

ATOM      1  N   ALA A  23      13.325   2.734 -11.893  1.00 82.34           N  
ATOM      2  CA  ALA A  23      12.035   2.257 -11.415  1.00 82.34           C  
ATOM      3  C   ALA A  23      12.202   0.805 -10.940  1.00 82.34           C  
ATOM      4  O   ALA A  23      12.840   0.003 -11.622  1.00 82.34           O  
ATOM      5  CB  ALA A  23      10.995   2.409 -12.529  1.00 82.34           C  
ATOM      6  H   ALA A  23      13.447   2.782 -12.894  1.00 82.34           H  
ATOM      7  HA  ALA A  23      11.720   2.871 -10.571  1.00 82.34           H  
ATOM      8  HB1 ALA A  23      11.233   1.754 -13.367  1.00 82.34           H  
ATOM      9  HB2 ALA A  23      10.014   2.142 -12.135  1.00 82.34           H  
ATOM     10  HB3 ALA A  23      10.950   3.444 -12.867  1.00 82.34           H  
ATOM     11  N   LYS A  24      11.695   0.497  -9.751  1.00 85.96           N  
ATOM     12  CA  LYS A  24      11.667  -0.842  -9.170  1.00 85.96           C  
ATOM     13  C   LYS A  24      10.230  -1.317  -9.115  1.00 85.96           C  
ATOM     14  O   LYS A  24       9.343  -0.531  -8.799  1.00 85.96           O  
ATOM     15  CB  LYS A  24      12.264  -0.836  -7.764  1.00 85.96           C  
ATOM     16  CG  LYS A  24      13.780  -0.600  -7.766  1.00 85.96           C  
ATOM     17  CD  LYS A  24      14.244  -0.767  -6.324  1.00 85.96           C  
ATOM     18  CE  LYS A  24      15.735  -0.510  -6.114  1.00 85.96           C  
ATOM     19  NZ  LYS A  24      16.056  -0.708  -4.681  1.00 85.96           N1+
ATOM     20  H   LYS A  24      11.207   1.225  -9.248  1.00 85.96           H  
ATOM     21  HA  LYS A  24      12.226  -1.539  -9.795  1.00 85.96           H  
ATOM     22  HB2 LYS A  24      11.770  -0.069  -7.168  1.00 85.96           H  
ATOM     23  HB3 LYS A  24      12.059  -1.803  -7.305  1.00 85.96           H  
ATOM     24  HG2 LYS A  24      14.006   0.406  -8.119  1.00 85.96           H  
ATOM     25  HG3 LYS A  24      14.274  -1.336  -8.400  1.00 85.96           H  
ATOM     26  HD2 LYS A  24      14.003  -1.775  -5.988  1.00 85.96           H  
ATOM     27  HD3 LYS A  24      13.662  -0.061  -5.731  1.00 85.96           H  
ATOM     28  HE2 LYS A  24      16.305  -1.200  -6.735  1.00 85.96           H  
ATOM     29  HE3 LYS A  24      15.957   0.513  -6.418  1.00 85.96           H  
ATOM     30  HZ1 LYS A  24      15.430  -0.141  -4.127  1.00 85.96           H  
ATOM     31  HZ2 LYS A  24      17.011  -0.469  -4.454  1.00 85.96           H  
ATOM     32  HZ3 LYS A  24      15.870  -1.661  -4.405  1.00 85.96           H  
ATOM     33  N   LEU A  25      10.015  -2.590  -9.416  1.00 88.75           N  
ATOM     34  CA  LEU A  25       8.707  -3.204  -9.269  1.00 88.75           C  
ATOM     35  C   LEU A  25       8.456  -3.484  -7.783  1.00 88.75           C  
ATOM     36  O   LEU A  25       9.180  -4.257  -7.156  1.00 88.75           O  
ATOM     37  CB  LEU A  25       8.652  -4.460 -10.152  1.00 88.75           C  
ATOM     38  CG  LEU A  25       7.249  -5.079 -10.268  1.00 88.75           C  
ATOM     39  CD1 LEU A  25       6.252  -4.126 -10.939  1.00 88.75           C  
ATOM     40  CD2 LEU A  25       7.340  -6.342 -11.118  1.00 88.75           C  
ATOM     41  H   LEU A  25      10.799  -3.198  -9.611  1.00 88.75           H  
ATOM     42  HA  LEU A  25       7.954  -2.496  -9.618  1.00 88.75           H  
ATOM     43  HB2 LEU A  25       9.330  -5.208  -9.741  1.00 88.75           H  
ATOM     44  HB3 LEU A  25       8.999  -4.206 -11.154  1.00 88.75           H  
ATOM     45  HG  LEU A  25       6.878  -5.344  -9.278  1.00 88.75           H  
ATOM     46 HD11 LEU A  25       6.659  -3.757 -11.881  1.00 88.75           H  
ATOM     47 HD12 LEU A  25       5.321  -4.654 -11.141  1.00 88.75           H  
ATOM     48 HD13 LEU A  25       6.028  -3.289 -10.278  1.00 88.75           H  
ATOM     49 HD21 LEU A  25       6.362  -6.820 -11.178  1.00 88.75           H  
ATOM     50 HD22 LEU A  25       7.698  -6.111 -12.122  1.00 88.75           H  
ATOM     51 HD23 LEU A  25       8.015  -7.053 -10.644  1.00 88.75           H  
ATOM     52  N   CYS A  26       7.448  -2.824  -7.224  1.00 89.71           N  
ATOM     53  CA  CYS A  26       6.983  -3.029  -5.864  1.00 89.71           C  
ATOM     54  C   CYS A  26       5.706  -3.847  -5.894  1.00 89.71           C  
ATOM     55  O   CYS A  26       4.690  -3.420  -6.446  1.00 89.71           O  
ATOM     56  CB  CYS A  26       6.764  -1.681  -5.175  1.00 89.71           C  
ATOM     57  SG  CYS A  26       8.288  -0.747  -4.939  1.00 89.71           S  
ATOM     58  H   CYS A  26       6.908  -2.184  -7.789  1.00 89.71           H  
ATOM     59  HA  CYS A  26       7.725  -3.591  -5.297  1.00 89.71           H  
ATOM     60  HB2 CYS A  26       6.068  -1.083  -5.764  1.00 89.71           H  
ATOM     61  HB3 CYS A  26       6.312  -1.854  -4.199  1.00 89.71           H  
ATOM     62  N   LYS A  27       5.755  -5.019  -5.273  1.00 90.72           N  
ATOM     63  CA  LYS A  27       4.560  -5.776  -4.953  1.00 90.72           C  
ATOM     64  C   LYS A  27       3.948  -5.181  -3.701  1.00 90.72           C  
ATOM     65  O   LYS A  27       4.647  -4.949  -2.720  1.00 90.72           O  
ATOM     66  CB  LYS A  27       4.929  -7.243  -4.777  1.00 90.72           C  
ATOM     67  CG  LYS A  27       3.673  -8.090  -4.583  1.00 90.72           C  
ATOM     68  CD  LYS A  27       4.093  -9.547  -4.468  1.00 90.72           C  
ATOM     69  CE  LYS A  27       2.850 -10.416  -4.350  1.00 90.72           C  
ATOM     70  NZ  LYS A  27       3.258 -11.831  -4.276  1.00 90.72           N1+
ATOM     71  H   LYS A  27       6.605  -5.269  -4.788  1.00 90.72           H  
ATOM     72  HA  LYS A  27       3.844  -5.696  -5.771  1.00 90.72           H  
ATOM     73  HB2 LYS A  27       5.597  -7.358  -3.922  1.00 90.72           H  
ATOM     74  HB3 LYS A  27       5.441  -7.583  -5.677  1.00 90.72           H  
ATOM     75  HG2 LYS A  27       3.148  -7.793  -3.675  1.00 90.72           H  
ATOM     76  HG3 LYS A  27       3.014  -7.966  -5.443  1.00 90.72           H  
ATOM     77  HD2 LYS A  27       4.657  -9.828  -5.357  1.00 90.72           H  
ATOM     78  HD3 LYS A  27       4.723  -9.671  -3.587  1.00 90.72           H  
ATOM     79  HE2 LYS A  27       2.298 -10.121  -3.458  1.00 90.72           H  
ATOM     80  HE3 LYS A  27       2.221 -10.238  -5.223  1.00 90.72           H  
ATOM     81  HZ1 LYS A  27       2.448 -12.433  -4.216  1.00 90.72           H  
ATOM     82  HZ2 LYS A  27       3.800 -12.054  -5.099  1.00 90.72           H  
ATOM     83  HZ3 LYS A  27       3.844 -11.959  -3.464  1.00 90.72           H  
ATOM     84  N   TRP A  28       2.649  -4.950  -3.716  1.00 90.78           N  
ATOM     85  CA  TRP A  28       1.928  -4.457  -2.559  1.00 90.78           C  
ATOM     86  C   TRP A  28       0.797  -5.395  -2.176  1.00 90.78           C  
ATOM     87  O   TRP A  28       0.184  -6.054  -3.015  1.00 90.78           O  
ATOM     88  CB  TRP A  28       1.488  -3.019  -2.791  1.00 90.78           C  
ATOM     89  CG  TRP A  28       0.640  -2.800  -3.998  1.00 90.78           C  
ATOM     90  CD1 TRP A  28       1.082  -2.346  -5.191  1.00 90.78           C  
ATOM     91  CD2 TRP A  28      -0.787  -3.045  -4.161  1.00 90.78           C  
ATOM     92  CE2 TRP A  28      -1.145  -2.707  -5.500  1.00 90.78           C  
ATOM     93  CE3 TRP A  28      -1.812  -3.514  -3.312  1.00 90.78           C  
ATOM     94  NE1 TRP A  28       0.031  -2.285  -6.081  1.00 90.78           N  
ATOM     95  CZ2 TRP A  28      -2.455  -2.821  -5.976  1.00 90.78           C  
ATOM     96  CZ3 TRP A  28      -3.132  -3.628  -3.781  1.00 90.78           C  
ATOM     97  CH2 TRP A  28      -3.453  -3.279  -5.104  1.00 90.78           C  
ATOM     98  H   TRP A  28       2.123  -5.171  -4.549  1.00 90.78           H  
ATOM     99  HA  TRP A  28       2.615  -4.434  -1.713  1.00 90.78           H  
ATOM    100  HB2 TRP A  28       0.957  -2.658  -1.910  1.00 90.78           H  
ATOM    101  HB3 TRP A  28       2.401  -2.434  -2.906  1.00 90.78           H  
ATOM    102  HD1 TRP A  28       2.105  -2.075  -5.404  1.00 90.78           H  
ATOM    103  HE1 TRP A  28       0.131  -1.935  -7.023  1.00 90.78           H  
ATOM    104  HE3 TRP A  28      -1.577  -3.766  -2.288  1.00 90.78           H  
ATOM    105  HZ2 TRP A  28      -2.701  -2.537  -6.989  1.00 90.78           H  
ATOM    106  HZ3 TRP A  28      -3.921  -3.952  -3.119  1.00 90.78           H  
ATOM    107  HH2 TRP A  28      -4.477  -3.331  -5.445  1.00 90.78           H  
ATOM    108  N   THR A  29       0.540  -5.459  -0.875  1.00 92.02           N  
ATOM    109  CA  THR A  29      -0.504  -6.286  -0.278  1.00 92.02           C  
ATOM    110  C   THR A  29      -1.269  -5.450   0.733  1.00 92.02           C  
ATOM    111  O   THR A  29      -0.675  -4.922   1.674  1.00 92.02           O  
ATOM    112  CB  THR A  29       0.103  -7.519   0.403  1.00 92.02           C  
ATOM    113  CG2 THR A  29      -0.970  -8.482   0.889  1.00 92.02           C  
ATOM    114  OG1 THR A  29       0.896  -8.257  -0.499  1.00 92.02           O  
ATOM    115  H   THR A  29       1.126  -4.917  -0.256  1.00 92.02           H  
ATOM    116  HA  THR A  29      -1.197  -6.628  -1.048  1.00 92.02           H  
ATOM    117  HB  THR A  29       0.719  -7.208   1.247  1.00 92.02           H  
ATOM    118  HG1 THR A  29       1.700  -7.759  -0.660  1.00 92.02           H  
ATOM    119 HG21 THR A  29      -1.648  -7.987   1.584  1.00 92.02           H  
ATOM    120 HG22 THR A  29      -0.490  -9.321   1.392  1.00 92.02           H  
ATOM    121 HG23 THR A  29      -1.529  -8.853   0.029  1.00 92.02           H  
ATOM    122  N   VAL A  30      -2.581  -5.345   0.552  1.00 90.92           N  
ATOM    123  CA  VAL A  30      -3.503  -4.724   1.502  1.00 90.92           C  
ATOM    124  C   VAL A  30      -4.082  -5.825   2.380  1.00 90.92           C  
ATOM    125  O   VAL A  30      -4.733  -6.754   1.897  1.00 90.92           O  
ATOM    126  CB  VAL A  30      -4.617  -3.932   0.792  1.00 90.92           C  
ATOM    127  CG1 VAL A  30      -5.445  -3.142   1.809  1.00 90.92           C  
ATOM    128  CG2 VAL A  30      -4.060  -2.918  -0.213  1.00 90.92           C  
ATOM    129  H   VAL A  30      -2.995  -5.827  -0.233  1.00 90.92           H  
ATOM    130  HA  VAL A  30      -2.952  -4.025   2.130  1.00 90.92           H  
ATOM    131  HB  VAL A  30      -5.272  -4.625   0.264  1.00 90.92           H  
ATOM    132 HG11 VAL A  30      -4.823  -2.387   2.290  1.00 90.92           H  
ATOM    133 HG12 VAL A  30      -5.849  -3.811   2.568  1.00 90.92           H  
ATOM    134 HG13 VAL A  30      -6.273  -2.649   1.300  1.00 90.92           H  
ATOM    135 HG21 VAL A  30      -4.881  -2.382  -0.691  1.00 90.92           H  
ATOM    136 HG22 VAL A  30      -3.398  -2.207   0.279  1.00 90.92           H  
ATOM    137 HG23 VAL A  30      -3.503  -3.439  -0.992  1.00 90.92           H  
ATOM    138  N   LEU A  31      -3.827  -5.721   3.679  1.00 91.14           N  
ATOM    139  CA  LEU A  31      -4.346  -6.614   4.703  1.00 91.14           C  
ATOM    140  C   LEU A  31      -5.476  -5.925   5.458  1.00 91.14           C  
ATOM    141  O   LEU A  31      -5.342  -4.748   5.782  1.00 91.14           O  
ATOM    142  CB  LEU A  31      -3.229  -7.028   5.675  1.00 91.14           C  
ATOM    143  CG  LEU A  31      -1.990  -7.658   5.021  1.00 91.14           C  
ATOM    144  CD1 LEU A  31      -0.923  -7.930   6.082  1.00 91.14           C  
ATOM    145  CD2 LEU A  31      -2.322  -8.977   4.335  1.00 91.14           C  
ATOM    146  H   LEU A  31      -3.267  -4.940   3.988  1.00 91.14           H  
ATOM    147  HA  LEU A  31      -4.739  -7.507   4.217  1.00 91.14           H  
ATOM    148  HB2 LEU A  31      -2.916  -6.138   6.222  1.00 91.14           H  
ATOM    149  HB3 LEU A  31      -3.647  -7.731   6.396  1.00 91.14           H  
ATOM    150  HG  LEU A  31      -1.563  -6.974   4.288  1.00 91.14           H  
ATOM    151 HD11 LEU A  31      -0.050  -8.362   5.594  1.00 91.14           H  
ATOM    152 HD12 LEU A  31      -1.321  -8.625   6.821  1.00 91.14           H  
ATOM    153 HD13 LEU A  31      -0.659  -6.989   6.565  1.00 91.14           H  
ATOM    154 HD21 LEU A  31      -2.818  -9.654   5.031  1.00 91.14           H  
ATOM    155 HD22 LEU A  31      -2.991  -8.777   3.498  1.00 91.14           H  
ATOM    156 HD23 LEU A  31      -1.415  -9.443   3.952  1.00 91.14           H  
ATOM    157  N   ASN A  32      -6.549  -6.637   5.788  1.00 88.77           N  
ATOM    158  CA  ASN A  32      -7.540  -6.148   6.749  1.00 88.77           C  
ATOM    159  C   ASN A  32      -6.994  -6.210   8.196  1.00 88.77           C  
ATOM    160  O   ASN A  32      -5.870  -6.652   8.448  1.00 88.77           O  
ATOM    161  CB  ASN A  32      -8.871  -6.909   6.536  1.00 88.77           C  
ATOM    162  CG  ASN A  32      -8.837  -8.381   6.933  1.00 88.77           C  
ATOM    163  ND2 ASN A  32      -9.874  -9.127   6.630  1.00 88.77           N  
ATOM    164  OD1 ASN A  32      -7.895  -8.845   7.553  1.00 88.77           O  
ATOM    165  H   ASN A  32      -6.570  -7.612   5.523  1.00 88.77           H  
ATOM    166  HA  ASN A  32      -7.731  -5.096   6.539  1.00 88.77           H  
ATOM    167  HB2 ASN A  32      -9.147  -6.843   5.484  1.00 88.77           H  
ATOM    168  HB3 ASN A  32      -9.659  -6.429   7.116  1.00 88.77           H  
ATOM    169 HD21 ASN A  32      -9.886 -10.098   6.908  1.00 88.77           H  
ATOM    170 HD22 ASN A  32     -10.688  -8.766   6.155  1.00 88.77           H  
ATOM    171  N   SER A  33      -7.804  -5.797   9.171  1.00 86.04           N  
ATOM    172  CA  SER A  33      -7.460  -5.860  10.600  1.00 86.04           C  
ATOM    173  C   SER A  33      -7.259  -7.280  11.150  1.00 86.04           C  
ATOM    174  O   SER A  33      -6.686  -7.434  12.225  1.00 86.04           O  
ATOM    175  CB  SER A  33      -8.547  -5.152  11.413  1.00 86.04           C  
ATOM    176  OG  SER A  33      -9.835  -5.667  11.115  1.00 86.04           O  
ATOM    177  H   SER A  33      -8.701  -5.402   8.926  1.00 86.04           H  
ATOM    178  HA  SER A  33      -6.522  -5.327  10.752  1.00 86.04           H  
ATOM    179  HB2 SER A  33      -8.341  -5.264  12.477  1.00 86.04           H  
ATOM    180  HB3 SER A  33      -8.530  -4.090  11.169  1.00 86.04           H  
ATOM    181  HG  SER A  33      -9.858  -6.607  11.312  1.00 86.04           H  
ATOM    182  N   GLU A  34      -7.726  -8.308  10.439  1.00 92.13           N  
ATOM    183  CA  GLU A  34      -7.555  -9.727  10.789  1.00 92.13           C  
ATOM    184  C   GLU A  34      -6.257 -10.313  10.199  1.00 92.13           C  
ATOM    185  O   GLU A  34      -5.880 -11.441  10.513  1.00 92.13           O  
ATOM    186  CB  GLU A  34      -8.812 -10.523  10.375  1.00 92.13           C  
ATOM    187  CG  GLU A  34     -10.061  -9.990  11.097  1.00 92.13           C  
ATOM    188  CD  GLU A  34     -11.347 -10.749  10.740  1.00 92.13           C  
ATOM    189  OE1 GLU A  34     -11.653 -11.732  11.456  1.00 92.13           O  
ATOM    190  OE2 GLU A  34     -12.077 -10.249   9.854  1.00 92.13           O1-
ATOM    191  H   GLU A  34      -8.137  -8.130   9.534  1.00 92.13           H  
ATOM    192  HA  GLU A  34      -7.459  -9.816  11.871  1.00 92.13           H  
ATOM    193  HB2 GLU A  34      -8.959 -10.459   9.297  1.00 92.13           H  
ATOM    194  HB3 GLU A  34      -8.674 -11.571  10.641  1.00 92.13           H  
ATOM    195  HG2 GLU A  34     -10.202  -8.936  10.856  1.00 92.13           H  
ATOM    196  HG3 GLU A  34      -9.892 -10.047  12.173  1.00 92.13           H  
ATOM    197  N   GLY A  35      -5.528  -9.531   9.391  1.00 89.81           N  
ATOM    198  CA  GLY A  35      -4.306  -9.957   8.712  1.00 89.81           C  
ATOM    199  C   GLY A  35      -4.552 -10.730   7.414  1.00 89.81           C  
ATOM    200  O   GLY A  35      -3.608 -11.297   6.864  1.00 89.81           O  
ATOM    201  H   GLY A  35      -5.897  -8.619   9.163  1.00 89.81           H  
ATOM    202  HA2 GLY A  35      -3.721  -9.070   8.469  1.00 89.81           H  
ATOM    203  HA3 GLY A  35      -3.722 -10.590   9.380  1.00 89.81           H  
ATOM    204  N   GLU A  36      -5.786 -10.755   6.911  1.00 93.20           N  
ATOM    205  CA  GLU A  36      -6.142 -11.397   5.647  1.00 93.20           C  
ATOM    206  C   GLU A  36      -5.871 -10.472   4.462  1.00 93.20           C  
ATOM    207  O   GLU A  36      -6.114  -9.266   4.530  1.00 93.20           O  
ATOM    208  CB  GLU A  36      -7.615 -11.804   5.616  1.00 93.20           C  
ATOM    209  CG  GLU A  36      -8.041 -12.721   6.766  1.00 93.20           C  
ATOM    210  CD  GLU A  36      -9.537 -13.000   6.636  1.00 93.20           C  
ATOM    211  OE1 GLU A  36      -9.886 -14.143   6.258  1.00 93.20           O  
ATOM    212  OE2 GLU A  36     -10.301 -12.028   6.838  1.00 93.20           O1-
ATOM    213  H   GLU A  36      -6.514 -10.241   7.387  1.00 93.20           H  
ATOM    214  HA  GLU A  36      -5.543 -12.301   5.531  1.00 93.20           H  
ATOM    215  HB2 GLU A  36      -8.224 -10.900   5.624  1.00 93.20           H  
ATOM    216  HB3 GLU A  36      -7.808 -12.321   4.676  1.00 93.20           H  
ATOM    217  HG2 GLU A  36      -7.843 -12.238   7.723  1.00 93.20           H  
ATOM    218  HG3 GLU A  36      -7.468 -13.646   6.718  1.00 93.20           H  
ATOM    219  N   ILE A  37      -5.409 -11.047   3.350  1.00 91.37           N  
ATOM    220  CA  ILE A  37      -5.178 -10.318   2.099  1.00 91.37           C  
ATOM    221  C   ILE A  37      -6.526  -9.996   1.456  1.00 91.37           C  
ATOM    222  O   ILE A  37      -7.227 -10.901   1.008  1.00 91.37           O  
ATOM    223  CB  ILE A  37      -4.267 -11.122   1.141  1.00 91.37           C  
ATOM    224  CG1 ILE A  37      -2.918 -11.468   1.817  1.00 91.37           C  
ATOM    225  CG2 ILE A  37      -4.067 -10.316  -0.158  1.00 91.37           C  
ATOM    226  CD1 ILE A  37      -2.002 -12.381   0.994  1.00 91.37           C  
ATOM    227  H   ILE A  37      -5.306 -12.051   3.338  1.00 91.37           H  
ATOM    228  HA  ILE A  37      -4.684  -9.373   2.325  1.00 91.37           H  
ATOM    229  HB  ILE A  37      -4.765 -12.059   0.889  1.00 91.37           H  
ATOM    230 HG12 ILE A  37      -2.383 -10.544   2.037  1.00 91.37           H  
ATOM    231 HG13 ILE A  37      -3.103 -11.979   2.762  1.00 91.37           H  
ATOM    232 HG21 ILE A  37      -5.011 -10.229  -0.696  1.00 91.37           H  
ATOM    233 HG22 ILE A  37      -3.363 -10.811  -0.828  1.00 91.37           H  
ATOM    234 HG23 ILE A  37      -3.710  -9.312   0.070  1.00 91.37           H  
ATOM    235 HD11 ILE A  37      -2.543 -13.279   0.695  1.00 91.37           H  
ATOM    236 HD12 ILE A  37      -1.636 -11.860   0.109  1.00 91.37           H  
ATOM    237 HD13 ILE A  37      -1.144 -12.669   1.601  1.00 91.37           H  
ATOM    238  N   ILE A  38      -6.862  -8.709   1.373  1.00 90.71           N  
ATOM    239  CA  ILE A  38      -8.064  -8.237   0.670  1.00 90.71           C  
ATOM    240  C   ILE A  38      -7.756  -7.747  -0.744  1.00 90.71           C  
ATOM    241  O   ILE A  38      -8.624  -7.786  -1.611  1.00 90.71           O  
ATOM    242  CB  ILE A  38      -8.819  -7.173   1.489  1.00 90.71           C  
ATOM    243  CG1 ILE A  38      -7.948  -5.948   1.851  1.00 90.71           C  
ATOM    244  CG2 ILE A  38      -9.415  -7.835   2.744  1.00 90.71           C  
ATOM    245  CD1 ILE A  38      -8.770  -4.773   2.392  1.00 90.71           C  
ATOM    246  H   ILE A  38      -6.239  -8.027   1.781  1.00 90.71           H  
ATOM    247  HA  ILE A  38      -8.747  -9.077   0.537  1.00 90.71           H  
ATOM    248  HB  ILE A  38      -9.651  -6.826   0.877  1.00 90.71           H  
ATOM    249 HG12 ILE A  38      -7.210  -6.229   2.602  1.00 90.71           H  
ATOM    250 HG13 ILE A  38      -7.425  -5.598   0.961  1.00 90.71           H  
ATOM    251 HG21 ILE A  38     -10.077  -7.141   3.262  1.00 90.71           H  
ATOM    252 HG22 ILE A  38     -10.000  -8.708   2.456  1.00 90.71           H  
ATOM    253 HG23 ILE A  38      -8.622  -8.159   3.418  1.00 90.71           H  
ATOM    254 HD11 ILE A  38      -9.215  -5.027   3.354  1.00 90.71           H  
ATOM    255 HD12 ILE A  38      -8.125  -3.905   2.526  1.00 90.71           H  
ATOM    256 HD13 ILE A  38      -9.555  -4.513   1.682  1.00 90.71           H  
ATOM    257  N   GLU A  39      -6.521  -7.313  -0.992  1.00 89.83           N  
ATOM    258  CA  GLU A  39      -6.075  -6.875  -2.308  1.00 89.83           C  
ATOM    259  C   GLU A  39      -4.558  -7.020  -2.421  1.00 89.83           C  
ATOM    260  O   GLU A  39      -3.823  -6.851  -1.448  1.00 89.83           O  
ATOM    261  CB  GLU A  39      -6.516  -5.422  -2.546  1.00 89.83           C  
ATOM    262  CG  GLU A  39      -6.496  -5.041  -4.028  1.00 89.83           C  
ATOM    263  CD  GLU A  39      -7.054  -3.625  -4.205  1.00 89.83           C  
ATOM    264  OE1 GLU A  39      -6.348  -2.651  -3.863  1.00 89.83           O  
ATOM    265  OE2 GLU A  39      -8.232  -3.500  -4.600  1.00 89.83           O1-
ATOM    266  H   GLU A  39      -5.845  -7.298  -0.241  1.00 89.83           H  
ATOM    267  HA  GLU A  39      -6.544  -7.508  -3.061  1.00 89.83           H  
ATOM    268  HB2 GLU A  39      -7.536  -5.292  -2.184  1.00 89.83           H  
ATOM    269  HB3 GLU A  39      -5.872  -4.746  -1.983  1.00 89.83           H  
ATOM    270  HG2 GLU A  39      -7.108  -5.752  -4.584  1.00 89.83           H  
ATOM    271  HG3 GLU A  39      -5.481  -5.109  -4.419  1.00 89.83           H  
ATOM    272  N   SER A  40      -4.078  -7.326  -3.618  1.00 91.43           N  
ATOM    273  CA  SER A  40      -2.653  -7.342  -3.919  1.00 91.43           C  
ATOM    274  C   SER A  40      -2.429  -6.956  -5.367  1.00 91.43           C  
ATOM    275  O   SER A  40      -3.218  -7.336  -6.235  1.00 91.43           O  
ATOM    276  CB  SER A  40      -2.043  -8.721  -3.648  1.00 91.43           C  
ATOM    277  OG  SER A  40      -2.619  -9.702  -4.497  1.00 91.43           O  
ATOM    278  H   SER A  40      -4.714  -7.415  -4.398  1.00 91.43           H  
ATOM    279  HA  SER A  40      -2.152  -6.605  -3.290  1.00 91.43           H  
ATOM    280  HB2 SER A  40      -0.969  -8.673  -3.828  1.00 91.43           H  
ATOM    281  HB3 SER A  40      -2.208  -8.995  -2.606  1.00 91.43           H  
ATOM    282  HG  SER A  40      -2.951  -9.250  -5.276  1.00 91.43           H  
ATOM    283  N   GLY A  41      -1.320  -6.290  -5.638  1.00 90.22           N  
ATOM    284  CA  GLY A  41      -0.911  -5.939  -6.986  1.00 90.22           C  
ATOM    285  C   GLY A  41       0.573  -5.630  -7.045  1.00 90.22           C  
ATOM    286  O   GLY A  41       1.289  -5.763  -6.054  1.00 90.22           O  
ATOM    287  H   GLY A  41      -0.705  -6.031  -4.880  1.00 90.22           H  
ATOM    288  HA2 GLY A  41      -1.472  -5.065  -7.317  1.00 90.22           H  
ATOM    289  HA3 GLY A  41      -1.119  -6.765  -7.667  1.00 90.22           H  
ATOM    290  N   SER A  42       1.024  -5.202  -8.217  1.00 90.22           N  
ATOM    291  CA  SER A  42       2.393  -4.745  -8.425  1.00 90.22           C  
ATOM    292  C   SER A  42       2.348  -3.408  -9.155  1.00 90.22           C  
ATOM    293  O   SER A  42       1.577  -3.244 -10.100  1.00 90.22           O  
ATOM    294  CB  SER A  42       3.235  -5.790  -9.177  1.00 90.22           C  
ATOM    295  OG  SER A  42       3.132  -7.065  -8.563  1.00 90.22           O  
ATOM    296  H   SER A  42       0.385  -5.113  -8.995  1.00 90.22           H  
ATOM    297  HA  SER A  42       2.864  -4.583  -7.456  1.00 90.22           H  
ATOM    298  HB2 SER A  42       2.895  -5.862 -10.210  1.00 90.22           H  
ATOM    299  HB3 SER A  42       4.278  -5.472  -9.167  1.00 90.22           H  
ATOM    300  HG  SER A  42       3.916  -7.589  -8.743  1.00 90.22           H  
ATOM    301  N   CYS A  43       3.145  -2.442  -8.712  1.00 87.08           N  
ATOM    302  CA  CYS A  43       3.315  -1.155  -9.382  1.00 87.08           C  
ATOM    303  C   CYS A  43       4.787  -0.752  -9.359  1.00 87.08           C  
ATOM    304  O   CYS A  43       5.552  -1.202  -8.504  1.00 87.08           O  
ATOM    305  CB  CYS A  43       2.397  -0.091  -8.756  1.00 87.08           C  
ATOM    306  SG  CYS A  43       2.804   0.230  -7.015  1.00 87.08           S  
ATOM    307  H   CYS A  43       3.736  -2.625  -7.914  1.00 87.08           H  
ATOM    308  HA  CYS A  43       3.034  -1.257 -10.430  1.00 87.08           H  
ATOM    309  HB2 CYS A  43       1.364  -0.431  -8.828  1.00 87.08           H  
ATOM    310  HB3 CYS A  43       2.488   0.838  -9.317  1.00 87.08           H  
ATOM    311  HG  CYS A  43       3.934   0.909  -7.229  1.00 87.08           H  
ATOM    312  N   LEU A  44       5.215   0.086 -10.301  1.00 89.54           N  
ATOM    313  CA  LEU A  44       6.548   0.665 -10.194  1.00 89.54           C  
ATOM    314  C   LEU A  44       6.589   1.625  -9.003  1.00 89.54           C  
ATOM    315  O   LEU A  44       5.620   2.323  -8.730  1.00 89.54           O  
ATOM    316  CB  LEU A  44       6.933   1.359 -11.504  1.00 89.54           C  
ATOM    317  CG  LEU A  44       7.079   0.402 -12.700  1.00 89.54           C  
ATOM    318  CD1 LEU A  44       7.321   1.216 -13.971  1.00 89.54           C  
ATOM    319  CD2 LEU A  44       8.249  -0.574 -12.520  1.00 89.54           C  
ATOM    320  H   LEU A  44       4.573   0.475 -10.977  1.00 89.54           H  
ATOM    321  HA  LEU A  44       7.262  -0.134  -9.993  1.00 89.54           H  
ATOM    322  HB2 LEU A  44       6.166   2.098 -11.735  1.00 89.54           H  
ATOM    323  HB3 LEU A  44       7.873   1.891 -11.357  1.00 89.54           H  
ATOM    324  HG  LEU A  44       6.162  -0.173 -12.833  1.00 89.54           H  
ATOM    325 HD11 LEU A  44       7.400   0.545 -14.826  1.00 89.54           H  
ATOM    326 HD12 LEU A  44       8.229   1.811 -13.876  1.00 89.54           H  
ATOM    327 HD13 LEU A  44       6.469   1.876 -14.131  1.00 89.54           H  
ATOM    328 HD21 LEU A  44       8.374  -1.163 -13.429  1.00 89.54           H  
ATOM    329 HD22 LEU A  44       8.032  -1.262 -11.703  1.00 89.54           H  
ATOM    330 HD23 LEU A  44       9.171  -0.033 -12.306  1.00 89.54           H  
ATOM    331  N   ASN A  45       7.729   1.726  -8.328  1.00 86.05           N  
ATOM    332  CA  ASN A  45       7.909   2.670  -7.224  1.00 86.05           C  
ATOM    333  C   ASN A  45       7.877   4.148  -7.663  1.00 86.05           C  
ATOM    334  O   ASN A  45       7.857   5.054  -6.843  1.00 86.05           O  
ATOM    335  CB  ASN A  45       9.204   2.315  -6.491  1.00 86.05           C  
ATOM    336  CG  ASN A  45      10.429   2.890  -7.161  1.00 86.05           C  
ATOM    337  ND2 ASN A  45      11.193   3.646  -6.422  1.00 86.05           N  
ATOM    338  OD1 ASN A  45      10.709   2.674  -8.332  1.00 86.05           O  
ATOM    339  H   ASN A  45       8.464   1.061  -8.523  1.00 86.05           H  
ATOM    340  HA  ASN A  45       7.071   2.536  -6.540  1.00 86.05           H  
ATOM    341  HB2 ASN A  45       9.128   2.702  -5.475  1.00 86.05           H  
ATOM    342  HB3 ASN A  45       9.329   1.234  -6.433  1.00 86.05           H  
ATOM    343 HD21 ASN A  45      12.043   4.041  -6.799  1.00 86.05           H  
ATOM    344 HD22 ASN A  45      10.831   3.900  -5.514  1.00 86.05           H  
ATOM    345  N   THR A  46       7.906   4.403  -8.971  1.00 86.41           N  
ATOM    346  CA  THR A  46       7.680   5.726  -9.568  1.00 86.41           C  
ATOM    347  C   THR A  46       6.203   6.004  -9.857  1.00 86.41           C  
ATOM    348  O   THR A  46       5.867   7.089 -10.325  1.00 86.41           O  
ATOM    349  CB  THR A  46       8.486   5.861 -10.865  1.00 86.41           C  
ATOM    350  CG2 THR A  46       9.992   5.824 -10.598  1.00 86.41           C  
ATOM    351  OG1 THR A  46       8.201   4.798 -11.754  1.00 86.41           O  
ATOM    352  H   THR A  46       7.973   3.615  -9.599  1.00 86.41           H  
ATOM    353  HA  THR A  46       8.008   6.498  -8.872  1.00 86.41           H  
ATOM    354  HB  THR A  46       8.246   6.808 -11.348  1.00 86.41           H  
ATOM    355  HG1 THR A  46       7.261   4.827 -11.950  1.00 86.41           H  
ATOM    356 HG21 THR A  46      10.276   4.864 -10.166  1.00 86.41           H  
ATOM    357 HG22 THR A  46      10.525   5.971 -11.537  1.00 86.41           H  
ATOM    358 HG23 THR A  46      10.255   6.622  -9.903  1.00 86.41           H  
ATOM    359  N   GLU A  47       5.339   5.015  -9.645  1.00 89.11           N  
ATOM    360  CA  GLU A  47       3.892   5.099  -9.782  1.00 89.11           C  
ATOM    361  C   GLU A  47       3.235   5.068  -8.398  1.00 89.11           C  
ATOM    362  O   GLU A  47       3.822   4.627  -7.409  1.00 89.11           O  
ATOM    363  CB  GLU A  47       3.362   3.956 -10.666  1.00 89.11           C  
ATOM    364  CG  GLU A  47       3.889   4.028 -12.104  1.00 89.11           C  
ATOM    365  CD  GLU A  47       3.320   2.886 -12.954  1.00 89.11           C  
ATOM    366  OE1 GLU A  47       2.545   3.199 -13.887  1.00 89.11           O  
ATOM    367  OE2 GLU A  47       3.685   1.717 -12.674  1.00 89.11           O1-
ATOM    368  H   GLU A  47       5.664   4.184  -9.171  1.00 89.11           H  
ATOM    369  HA  GLU A  47       3.623   6.045 -10.253  1.00 89.11           H  
ATOM    370  HB2 GLU A  47       2.274   4.014 -10.699  1.00 89.11           H  
ATOM    371  HB3 GLU A  47       3.633   2.996 -10.226  1.00 89.11           H  
ATOM    372  HG2 GLU A  47       4.978   3.979 -12.109  1.00 89.11           H  
ATOM    373  HG3 GLU A  47       3.606   4.990 -12.532  1.00 89.11           H  
ATOM    374  N   TYR A  48       1.990   5.528  -8.339  1.00 85.60           N  
ATOM    375  CA  TYR A  48       1.158   5.442  -7.147  1.00 85.60           C  
ATOM    376  C   TYR A  48       0.004   4.471  -7.385  1.00 85.60           C  
ATOM    377  O   TYR A  48      -0.490   4.334  -8.507  1.00 85.60           O  
ATOM    378  CB  TYR A  48       0.660   6.837  -6.764  1.00 85.60           C  
ATOM    379  CG  TYR A  48      -0.251   7.486  -7.793  1.00 85.60           C  
ATOM    380  CD1 TYR A  48       0.282   8.361  -8.759  1.00 85.60           C  
ATOM    381  CD2 TYR A  48      -1.638   7.236  -7.760  1.00 85.60           C  
ATOM    382  CE1 TYR A  48      -0.565   8.979  -9.698  1.00 85.60           C  
ATOM    383  CE2 TYR A  48      -2.492   7.862  -8.688  1.00 85.60           C  
ATOM    384  CZ  TYR A  48      -1.955   8.729  -9.661  1.00 85.60           C  
ATOM    385  OH  TYR A  48      -2.779   9.332 -10.557  1.00 85.60           O  
ATOM    386  H   TYR A  48       1.531   5.813  -9.193  1.00 85.60           H  
ATOM    387  HA  TYR A  48       1.746   5.064  -6.311  1.00 85.60           H  
ATOM    388  HB2 TYR A  48       1.522   7.483  -6.592  1.00 85.60           H  
ATOM    389  HB3 TYR A  48       0.127   6.757  -5.817  1.00 85.60           H  
ATOM    390  HD1 TYR A  48       1.344   8.558  -8.765  1.00 85.60           H  
ATOM    391  HD2 TYR A  48      -2.034   6.555  -7.021  1.00 85.60           H  
ATOM    392  HE1 TYR A  48      -0.145   9.645 -10.438  1.00 85.60           H  
ATOM    393  HE2 TYR A  48      -3.553   7.660  -8.682  1.00 85.60           H  
ATOM    394  HH  TYR A  48      -2.269   9.844 -11.189  1.00 85.60           H  
ATOM    395  N   MET A  49      -0.482   3.843  -6.318  1.00 84.87           N  
ATOM    396  CA  MET A  49      -1.735   3.087  -6.336  1.00 84.87           C  
ATOM    397  C   MET A  49      -2.787   3.759  -5.462  1.00 84.87           C  
ATOM    398  O   MET A  49      -2.486   4.530  -4.549  1.00 84.87           O  
ATOM    399  CB  MET A  49      -1.523   1.594  -6.027  1.00 84.87           C  
ATOM    400  CG  MET A  49      -0.848   1.298  -4.688  1.00 84.87           C  
ATOM    401  SD  MET A  49      -1.758   0.349  -3.435  1.00 84.87           S  
ATOM    402  CE  MET A  49      -3.303   1.262  -3.269  1.00 84.87           C  
ATOM    403  H   MET A  49      -0.045   4.031  -5.426  1.00 84.87           H  
ATOM    404  HA  MET A  49      -2.137   3.114  -7.349  1.00 84.87           H  
ATOM    405  HB2 MET A  49      -2.477   1.070  -6.076  1.00 84.87           H  
ATOM    406  HB3 MET A  49      -0.892   1.180  -6.814  1.00 84.87           H  
ATOM    407  HG2 MET A  49       0.025   0.691  -4.929  1.00 84.87           H  
ATOM    408  HG3 MET A  49      -0.489   2.234  -4.260  1.00 84.87           H  
ATOM    409  HE1 MET A  49      -3.936   1.075  -4.136  1.00 84.87           H  
ATOM    410  HE2 MET A  49      -3.804   0.912  -2.366  1.00 84.87           H  
ATOM    411  HE3 MET A  49      -3.093   2.326  -3.162  1.00 84.87           H  
ATOM    412  N   LYS A  50      -4.055   3.481  -5.768  1.00 84.54           N  
ATOM    413  CA  LYS A  50      -5.199   4.007  -5.029  1.00 84.54           C  
ATOM    414  C   LYS A  50      -6.098   2.858  -4.587  1.00 84.54           C  
ATOM    415  O   LYS A  50      -6.540   2.088  -5.431  1.00 84.54           O  
ATOM    416  CB  LYS A  50      -5.923   5.051  -5.893  1.00 84.54           C  
ATOM    417  CG  LYS A  50      -6.986   5.798  -5.082  1.00 84.54           C  
ATOM    418  CD  LYS A  50      -7.676   6.892  -5.902  1.00 84.54           C  
ATOM    419  CE  LYS A  50      -8.738   7.526  -5.001  1.00 84.54           C  
ATOM    420  NZ  LYS A  50      -9.438   8.665  -5.629  1.00 84.54           N1+
ATOM    421  H   LYS A  50      -4.235   2.801  -6.493  1.00 84.54           H  
ATOM    422  HA  LYS A  50      -4.833   4.504  -4.130  1.00 84.54           H  
ATOM    423  HB2 LYS A  50      -5.193   5.772  -6.260  1.00 84.54           H  
ATOM    424  HB3 LYS A  50      -6.389   4.559  -6.748  1.00 84.54           H  
ATOM    425  HG2 LYS A  50      -7.735   5.086  -4.734  1.00 84.54           H  
ATOM    426  HG3 LYS A  50      -6.512   6.264  -4.218  1.00 84.54           H  
ATOM    427  HD2 LYS A  50      -6.939   7.636  -6.205  1.00 84.54           H  
ATOM    428  HD3 LYS A  50      -8.144   6.450  -6.781  1.00 84.54           H  
ATOM    429  HE2 LYS A  50      -9.468   6.753  -4.758  1.00 84.54           H  
ATOM    430  HE3 LYS A  50      -8.272   7.832  -4.064  1.00 84.54           H  
ATOM    431  HZ1 LYS A  50      -8.783   9.404  -5.839  1.00 84.54           H  
ATOM    432  HZ2 LYS A  50     -10.127   9.012  -4.977  1.00 84.54           H  
ATOM    433  HZ3 LYS A  50      -9.909   8.361  -6.469  1.00 84.54           H  
ATOM    434  N   HIS A  51      -6.391   2.778  -3.293  1.00 82.78           N  
ATOM    435  CA  HIS A  51      -7.326   1.811  -2.715  1.00 82.78           C  
ATOM    436  C   HIS A  51      -8.421   2.572  -1.961  1.00 82.78           C  
ATOM    437  O   HIS A  51      -8.191   3.117  -0.880  1.00 82.78           O  
ATOM    438  CB  HIS A  51      -6.571   0.816  -1.824  1.00 82.78           C  
ATOM    439  CG  HIS A  51      -7.475  -0.228  -1.229  1.00 82.78           C  
ATOM    440  CD2 HIS A  51      -8.132  -0.173  -0.031  1.00 82.78           C  
ATOM    441  ND1 HIS A  51      -7.808  -1.420  -1.824  1.00 82.78           N  
ATOM    442  CE1 HIS A  51      -8.649  -2.071  -1.006  1.00 82.78           C  
ATOM    443  NE2 HIS A  51      -8.885  -1.345   0.103  1.00 82.78           N  
ATOM    444  H   HIS A  51      -6.012   3.487  -2.681  1.00 82.78           H  
ATOM    445  HA  HIS A  51      -7.798   1.231  -3.508  1.00 82.78           H  
ATOM    446  HB2 HIS A  51      -6.049   1.346  -1.026  1.00 82.78           H  
ATOM    447  HB3 HIS A  51      -5.840   0.291  -2.438  1.00 82.78           H  
ATOM    448  HD1 HIS A  51      -7.412  -1.796  -2.673  1.00 82.78           H  
ATOM    449  HD2 HIS A  51      -8.089   0.641   0.677  1.00 82.78           H  
ATOM    450  HE1 HIS A  51      -9.057  -3.050  -1.206  1.00 82.78           H  
ATOM    451  N   GLY A  52      -9.612   2.679  -2.558  1.00 82.79           N  
ATOM    452  CA  GLY A  52     -10.668   3.558  -2.045  1.00 82.79           C  
ATOM    453  C   GLY A  52     -10.213   5.023  -2.020  1.00 82.79           C  
ATOM    454  O   GLY A  52      -9.808   5.561  -3.048  1.00 82.79           O  
ATOM    455  H   GLY A  52      -9.751   2.206  -3.439  1.00 82.79           H  
ATOM    456  HA2 GLY A  52     -10.934   3.246  -1.035  1.00 82.79           H  
ATOM    457  HA3 GLY A  52     -11.553   3.481  -2.675  1.00 82.79           H  
ATOM    458  N   ASP A  53     -10.257   5.661  -0.850  1.00 83.13           N  
ATOM    459  CA  ASP A  53      -9.766   7.033  -0.633  1.00 83.13           C  
ATOM    460  C   ASP A  53      -8.274   7.106  -0.253  1.00 83.13           C  
ATOM    461  O   ASP A  53      -7.736   8.200  -0.087  1.00 83.13           O  
ATOM    462  CB  ASP A  53     -10.644   7.731   0.416  1.00 83.13           C  
ATOM    463  CG  ASP A  53     -12.079   7.918  -0.081  1.00 83.13           C  
ATOM    464  OD1 ASP A  53     -12.244   8.534  -1.162  1.00 83.13           O  
ATOM    465  OD2 ASP A  53     -12.997   7.435   0.619  1.00 83.13           O1-
ATOM    466  H   ASP A  53     -10.637   5.176  -0.050  1.00 83.13           H  
ATOM    467  HA  ASP A  53      -9.871   7.594  -1.562  1.00 83.13           H  
ATOM    468  HB2 ASP A  53     -10.637   7.149   1.337  1.00 83.13           H  
ATOM    469  HB3 ASP A  53     -10.233   8.716   0.635  1.00 83.13           H  
ATOM    470  N   ILE A  54      -7.590   5.961  -0.134  1.00 84.03           N  
ATOM    471  CA  ILE A  54      -6.165   5.900   0.199  1.00 84.03           C  
ATOM    472  C   ILE A  54      -5.331   6.047  -1.069  1.00 84.03           C  
ATOM    473  O   ILE A  54      -5.536   5.319  -2.042  1.00 84.03           O  
ATOM    474  CB  ILE A  54      -5.796   4.594   0.936  1.00 84.03           C  
ATOM    475  CG1 ILE A  54      -6.608   4.433   2.237  1.00 84.03           C  
ATOM    476  CG2 ILE A  54      -4.295   4.626   1.263  1.00 84.03           C  
ATOM    477  CD1 ILE A  54      -6.389   3.077   2.925  1.00 84.03           C  
ATOM    478  H   ILE A  54      -8.056   5.090  -0.342  1.00 84.03           H  
ATOM    479  HA  ILE A  54      -5.928   6.732   0.862  1.00 84.03           H  
ATOM    480  HB  ILE A  54      -5.991   3.743   0.285  1.00 84.03           H  
ATOM    481 HG12 ILE A  54      -7.672   4.520   2.017  1.00 84.03           H  
ATOM    482 HG13 ILE A  54      -6.336   5.231   2.928  1.00 84.03           H  
ATOM    483 HG21 ILE A  54      -3.968   3.708   1.752  1.00 84.03           H  
ATOM    484 HG22 ILE A  54      -4.082   5.490   1.892  1.00 84.03           H  
ATOM    485 HG23 ILE A  54      -3.698   4.701   0.354  1.00 84.03           H  
ATOM    486 HD11 ILE A  54      -6.818   3.101   3.927  1.00 84.03           H  
ATOM    487 HD12 ILE A  54      -5.332   2.853   3.069  1.00 84.03           H  
ATOM    488 HD13 ILE A  54      -6.847   2.283   2.336  1.00 84.03           H  
ATOM    489  N   HIS A  55      -4.343   6.934  -1.022  1.00 88.12           N  
ATOM    490  CA  HIS A  55      -3.278   7.026  -2.012  1.00 88.12           C  
ATOM    491  C   HIS A  55      -1.985   6.464  -1.422  1.00 88.12           C  
ATOM    492  O   HIS A  55      -1.634   6.797  -0.292  1.00 88.12           O  
ATOM    493  CB  HIS A  55      -3.147   8.488  -2.431  1.00 88.12           C  
ATOM    494  CG  HIS A  55      -2.090   8.740  -3.468  1.00 88.12           C  
ATOM    495  CD2 HIS A  55      -0.757   8.978  -3.255  1.00 88.12           C  
ATOM    496  ND1 HIS A  55      -2.319   8.889  -4.815  1.00 88.12           N  
ATOM    497  CE1 HIS A  55      -1.164   9.251  -5.391  1.00 88.12           C  
ATOM    498  NE2 HIS A  55      -0.188   9.302  -4.485  1.00 88.12           N  
ATOM    499  H   HIS A  55      -4.211   7.447  -0.162  1.00 88.12           H  
ATOM    500  HA  HIS A  55      -3.530   6.439  -2.895  1.00 88.12           H  
ATOM    501  HB2 HIS A  55      -2.935   9.099  -1.554  1.00 88.12           H  
ATOM    502  HB3 HIS A  55      -4.105   8.819  -2.832  1.00 88.12           H  
ATOM    503  HD1 HIS A  55      -3.199   8.767  -5.296  1.00 88.12           H  
ATOM    504  HD2 HIS A  55      -0.243   8.975  -2.306  1.00 88.12           H  
ATOM    505  HE1 HIS A  55      -1.031   9.495  -6.435  1.00 88.12           H  
ATOM    506  N   VAL A  56      -1.293   5.608  -2.167  1.00 88.22           N  
ATOM    507  CA  VAL A  56      -0.060   4.963  -1.712  1.00 88.22           C  
ATOM    508  C   VAL A  56       1.030   5.186  -2.743  1.00 88.22           C  
ATOM    509  O   VAL A  56       0.900   4.758  -3.892  1.00 88.22           O  
ATOM    510  CB  VAL A  56      -0.243   3.463  -1.437  1.00 88.22           C  
ATOM    511  CG1 VAL A  56       0.970   2.875  -0.707  1.00 88.22           C  
ATOM    512  CG2 VAL A  56      -1.490   3.165  -0.606  1.00 88.22           C  
ATOM    513  H   VAL A  56      -1.622   5.375  -3.094  1.00 88.22           H  
ATOM    514  HA  VAL A  56       0.257   5.423  -0.776  1.00 88.22           H  
ATOM    515  HB  VAL A  56      -0.358   2.938  -2.385  1.00 88.22           H  
ATOM    516 HG11 VAL A  56       0.821   1.810  -0.533  1.00 88.22           H  
ATOM    517 HG12 VAL A  56       1.866   2.994  -1.317  1.00 88.22           H  
ATOM    518 HG13 VAL A  56       1.122   3.387   0.243  1.00 88.22           H  
ATOM    519 HG21 VAL A  56      -1.418   3.647   0.369  1.00 88.22           H  
ATOM    520 HG22 VAL A  56      -1.561   2.082  -0.503  1.00 88.22           H  
ATOM    521 HG23 VAL A  56      -2.384   3.501  -1.131  1.00 88.22           H  
ATOM    522  N   GLU A  57       2.098   5.843  -2.312  1.00 90.81           N  
ATOM    523  CA  GLU A  57       3.357   5.941  -3.050  1.00 90.81           C  
ATOM    524  C   GLU A  57       4.343   4.916  -2.484  1.00 90.81           C  
ATOM    525  O   GLU A  57       4.207   4.499  -1.337  1.00 90.81           O  
ATOM    526  CB  GLU A  57       3.922   7.371  -2.986  1.00 90.81           C  
ATOM    527  CG  GLU A  57       2.950   8.402  -3.579  1.00 90.81           C  
ATOM    528  CD  GLU A  57       3.576   9.801  -3.675  1.00 90.81           C  
ATOM    529  OE1 GLU A  57       4.222  10.086  -4.709  1.00 90.81           O  
ATOM    530  OE2 GLU A  57       3.420  10.591  -2.718  1.00 90.81           O1-
ATOM    531  H   GLU A  57       2.122   6.119  -1.341  1.00 90.81           H  
ATOM    532  HA  GLU A  57       3.191   5.696  -4.099  1.00 90.81           H  
ATOM    533  HB2 GLU A  57       4.145   7.632  -1.952  1.00 90.81           H  
ATOM    534  HB3 GLU A  57       4.852   7.400  -3.553  1.00 90.81           H  
ATOM    535  HG2 GLU A  57       2.058   8.446  -2.954  1.00 90.81           H  
ATOM    536  HG3 GLU A  57       2.650   8.069  -4.572  1.00 90.81           H  
ATOM    537  N   PHE A  58       5.337   4.496  -3.263  1.00 89.87           N  
ATOM    538  CA  PHE A  58       6.357   3.557  -2.791  1.00 89.87           C  
ATOM    539  C   PHE A  58       7.741   4.180  -2.891  1.00 89.87           C  
ATOM    540  O   PHE A  58       8.135   4.707  -3.929  1.00 89.87           O  
ATOM    541  CB  PHE A  58       6.274   2.229  -3.550  1.00 89.87           C  
ATOM    542  CG  PHE A  58       5.025   1.437  -3.241  1.00 89.87           C  
ATOM    543  CD1 PHE A  58       5.023   0.463  -2.226  1.00 89.87           C  
ATOM    544  CD2 PHE A  58       3.841   1.725  -3.936  1.00 89.87           C  
ATOM    545  CE1 PHE A  58       3.834  -0.207  -1.891  1.00 89.87           C  
ATOM    546  CE2 PHE A  58       2.652   1.079  -3.580  1.00 89.87           C  
ATOM    547  CZ  PHE A  58       2.638   0.127  -2.551  1.00 89.87           C  
ATOM    548  H   PHE A  58       5.450   4.889  -4.187  1.00 89.87           H  
ATOM    549  HA  PHE A  58       6.190   3.328  -1.739  1.00 89.87           H  
ATOM    550  HB2 PHE A  58       7.145   1.624  -3.297  1.00 89.87           H  
ATOM    551  HB3 PHE A  58       6.305   2.430  -4.621  1.00 89.87           H  
ATOM    552  HD1 PHE A  58       5.933   0.250  -1.685  1.00 89.87           H  
ATOM    553  HD2 PHE A  58       3.832   2.476  -4.712  1.00 89.87           H  
ATOM    554  HE1 PHE A  58       3.831  -0.944  -1.102  1.00 89.87           H  
ATOM    555  HE2 PHE A  58       1.740   1.359  -4.087  1.00 89.87           H  
ATOM    556  HZ  PHE A  58       1.703  -0.330  -2.264  1.00 89.87           H  
ATOM    557  N   GLU A  59       8.516   4.083  -1.819  1.00 89.97           N  
ATOM    558  CA  GLU A  59       9.919   4.482  -1.841  1.00 89.97           C  
ATOM    559  C   GLU A  59      10.774   3.502  -2.666  1.00 89.97           C  
ATOM    560  O   GLU A  59      10.325   2.458  -3.143  1.00 89.97           O  
ATOM    561  CB  GLU A  59      10.438   4.649  -0.406  1.00 89.97           C  
ATOM    562  CG  GLU A  59       9.752   5.819   0.297  1.00 89.97           C  
ATOM    563  CD  GLU A  59      10.442   6.184   1.615  1.00 89.97           C  
ATOM    564  OE1 GLU A  59      11.355   7.044   1.555  1.00 89.97           O  
ATOM    565  OE2 GLU A  59      10.048   5.629   2.664  1.00 89.97           O1-
ATOM    566  H   GLU A  59       8.135   3.695  -0.968  1.00 89.97           H  
ATOM    567  HA  GLU A  59       9.989   5.454  -2.330  1.00 89.97           H  
ATOM    568  HB2 GLU A  59      11.512   4.833  -0.429  1.00 89.97           H  
ATOM    569  HB3 GLU A  59      10.236   3.735   0.152  1.00 89.97           H  
ATOM    570  HG2 GLU A  59       8.712   5.550   0.485  1.00 89.97           H  
ATOM    571  HG3 GLU A  59       9.769   6.682  -0.369  1.00 89.97           H  
ATOM    572  N   ASN A  60      12.055   3.828  -2.862  1.00 86.16           N  
ATOM    573  CA  ASN A  60      12.993   2.982  -3.619  1.00 86.16           C  
ATOM    574  C   ASN A  60      13.286   1.618  -2.970  1.00 86.16           C  
ATOM    575  O   ASN A  60      13.978   0.791  -3.568  1.00 86.16           O  
ATOM    576  CB  ASN A  60      14.301   3.753  -3.860  1.00 86.16           C  
ATOM    577  CG  ASN A  60      14.171   4.828  -4.918  1.00 86.16           C  
ATOM    578  ND2 ASN A  60      14.468   6.060  -4.583  1.00 86.16           N  
ATOM    579  OD1 ASN A  60      13.857   4.578  -6.070  1.00 86.16           O  
ATOM    580  H   ASN A  60      12.399   4.647  -2.381  1.00 86.16           H  
ATOM    581  HA  ASN A  60      12.546   2.737  -4.582  1.00 86.16           H  
ATOM    582  HB2 ASN A  60      15.068   3.064  -4.214  1.00 86.16           H  
ATOM    583  HB3 ASN A  60      14.648   4.182  -2.920  1.00 86.16           H  
ATOM    584 HD21 ASN A  60      14.649   6.288  -3.616  1.00 86.16           H  
ATOM    585 HD22 ASN A  60      14.242   6.771  -5.264  1.00 86.16           H  
ATOM    586  N   ASP A  61      12.823   1.379  -1.755  1.00 87.76           N  
ATOM    587  CA  ASP A  61      12.870   0.105  -1.040  1.00 87.76           C  
ATOM    588  C   ASP A  61      11.483  -0.557  -0.940  1.00 87.76           C  
ATOM    589  O   ASP A  61      11.318  -1.533  -0.215  1.00 87.76           O  
ATOM    590  CB  ASP A  61      13.523   0.340   0.329  1.00 87.76           C  
ATOM    591  CG  ASP A  61      12.733   1.305   1.218  1.00 87.76           C  
ATOM    592  OD1 ASP A  61      11.754   1.905   0.720  1.00 87.76           O  
ATOM    593  OD2 ASP A  61      13.134   1.460   2.386  1.00 87.76           O1-
ATOM    594  H   ASP A  61      12.303   2.096  -1.270  1.00 87.76           H  
ATOM    595  HA  ASP A  61      13.502  -0.593  -1.588  1.00 87.76           H  
ATOM    596  HB2 ASP A  61      14.524   0.744   0.173  1.00 87.76           H  
ATOM    597  HB3 ASP A  61      13.630  -0.616   0.842  1.00 87.76           H  
ATOM    598  N   CYS A  62      10.506  -0.053  -1.703  1.00 88.29           N  
ATOM    599  CA  CYS A  62       9.104  -0.445  -1.650  1.00 88.29           C  
ATOM    600  C   CYS A  62       8.439  -0.207  -0.291  1.00 88.29           C  
ATOM    601  O   CYS A  62       7.396  -0.797  -0.020  1.00 88.29           O  
ATOM    602  CB  CYS A  62       8.906  -1.861  -2.206  1.00 88.29           C  
ATOM    603  SG  CYS A  62       9.462  -2.044  -3.916  1.00 88.29           S  
ATOM    604  H   CYS A  62      10.711   0.770  -2.252  1.00 88.29           H  
ATOM    605  HA  CYS A  62       8.583   0.234  -2.325  1.00 88.29           H  
ATOM    606  HB2 CYS A  62       9.441  -2.572  -1.576  1.00 88.29           H  
ATOM    607  HB3 CYS A  62       7.847  -2.115  -2.165  1.00 88.29           H  
ATOM    608  N   THR A  63       8.974   0.691   0.539  1.00 89.94           N  
ATOM    609  CA  THR A  63       8.249   1.176   1.715  1.00 89.94           C  
ATOM    610  C   THR A  63       7.021   1.975   1.254  1.00 89.94           C  
ATOM    611  O   THR A  63       7.181   2.953   0.517  1.00 89.94           O  
ATOM    612  CB  THR A  63       9.155   2.019   2.622  1.00 89.94           C  
ATOM    613  CG2 THR A  63       8.417   2.499   3.870  1.00 89.94           C  
ATOM    614  OG1 THR A  63      10.210   1.206   3.079  1.00 89.94           O  
ATOM    615  H   THR A  63       9.878   1.098   0.348  1.00 89.94           H  
ATOM    616  HA  THR A  63       7.942   0.308   2.298  1.00 89.94           H  
ATOM    617  HB  THR A  63       9.551   2.878   2.080  1.00 89.94           H  
ATOM    618  HG1 THR A  63      11.009   1.526   2.655  1.00 89.94           H  
ATOM    619 HG21 THR A  63       7.622   3.191   3.592  1.00 89.94           H  
ATOM    620 HG22 THR A  63       8.002   1.650   4.413  1.00 89.94           H  
ATOM    621 HG23 THR A  63       9.120   3.034   4.509  1.00 89.94           H  
ATOM    622  N   PRO A  64       5.788   1.574   1.625  1.00 89.23           N  
ATOM    623  CA  PRO A  64       4.583   2.301   1.243  1.00 89.23           C  
ATOM    624  C   PRO A  64       4.434   3.588   2.065  1.00 89.23           C  
ATOM    625  O   PRO A  64       4.391   3.554   3.294  1.00 89.23           O  
ATOM    626  CB  PRO A  64       3.424   1.329   1.481  1.00 89.23           C  
ATOM    627  CG  PRO A  64       3.935   0.417   2.594  1.00 89.23           C  
ATOM    628  CD  PRO A  64       5.446   0.373   2.375  1.00 89.23           C  
ATOM    629  HA  PRO A  64       4.620   2.550   0.182  1.00 89.23           H  
ATOM    630  HB2 PRO A  64       2.508   1.843   1.772  1.00 89.23           H  
ATOM    631  HB3 PRO A  64       3.251   0.741   0.580  1.00 89.23           H  
ATOM    632  HG2 PRO A  64       3.719   0.863   3.565  1.00 89.23           H  
ATOM    633  HG3 PRO A  64       3.498  -0.578   2.521  1.00 89.23           H  
ATOM    634  HD2 PRO A  64       5.960   0.351   3.336  1.00 89.23           H  
ATOM    635  HD3 PRO A  64       5.701  -0.510   1.790  1.00 89.23           H  
ATOM    636  N   ILE A  65       4.276   4.719   1.386  1.00 87.74           N  
ATOM    637  CA  ILE A  65       3.896   6.009   1.959  1.00 87.74           C  
ATOM    638  C   ILE A  65       2.397   6.203   1.730  1.00 87.74           C  
ATOM    639  O   ILE A  65       1.934   6.316   0.597  1.00 87.74           O  
ATOM    640  CB  ILE A  65       4.709   7.174   1.356  1.00 87.74           C  
ATOM    641  CG1 ILE A  65       6.234   6.930   1.408  1.00 87.74           C  
ATOM    642  CG2 ILE A  65       4.353   8.456   2.139  1.00 87.74           C  
ATOM    643  CD1 ILE A  65       7.036   7.994   0.644  1.00 87.74           C  
ATOM    644  H   ILE A  65       4.342   4.666   0.380  1.00 87.74           H  
ATOM    645  HA  ILE A  65       4.094   5.990   3.031  1.00 87.74           H  
ATOM    646  HB  ILE A  65       4.417   7.299   0.314  1.00 87.74           H  
ATOM    647 HG12 ILE A  65       6.567   6.907   2.446  1.00 87.74           H  
ATOM    648 HG13 ILE A  65       6.470   5.966   0.957  1.00 87.74           H  
ATOM    649 HG21 ILE A  65       4.726   8.387   3.161  1.00 87.74           H  
ATOM    650 HG22 ILE A  65       3.275   8.615   2.162  1.00 87.74           H  
ATOM    651 HG23 ILE A  65       4.792   9.329   1.656  1.00 87.74           H  
ATOM    652 HD11 ILE A  65       6.816   8.997   1.009  1.00 87.74           H  
ATOM    653 HD12 ILE A  65       8.102   7.831   0.798  1.00 87.74           H  
ATOM    654 HD13 ILE A  65       6.809   7.935  -0.421  1.00 87.74           H  
ATOM    655  N   ILE A  66       1.629   6.229   2.818  1.00 86.36           N  
ATOM    656  CA  ILE A  66       0.163   6.235   2.795  1.00 86.36           C  
ATOM    657  C   ILE A  66      -0.362   7.658   3.026  1.00 86.36           C  
ATOM    658  O   ILE A  66      -0.121   8.258   4.073  1.00 86.36           O  
ATOM    659  CB  ILE A  66      -0.380   5.230   3.838  1.00 86.36           C  
ATOM    660  CG1 ILE A  66       0.156   3.800   3.573  1.00 86.36           C  
ATOM    661  CG2 ILE A  66      -1.916   5.215   3.833  1.00 86.36           C  
ATOM    662  CD1 ILE A  66      -0.238   2.780   4.649  1.00 86.36           C  
ATOM    663  H   ILE A  66       2.089   6.163   3.715  1.00 86.36           H  
ATOM    664  HA  ILE A  66      -0.177   5.906   1.813  1.00 86.36           H  
ATOM    665  HB  ILE A  66      -0.042   5.547   4.824  1.00 86.36           H  
ATOM    666 HG12 ILE A  66      -0.196   3.448   2.603  1.00 86.36           H  
ATOM    667 HG13 ILE A  66       1.245   3.816   3.542  1.00 86.36           H  
ATOM    668 HG21 ILE A  66      -2.322   6.217   3.970  1.00 86.36           H  
ATOM    669 HG22 ILE A  66      -2.292   4.590   4.644  1.00 86.36           H  
ATOM    670 HG23 ILE A  66      -2.246   4.805   2.879  1.00 86.36           H  
ATOM    671 HD11 ILE A  66       0.354   1.875   4.518  1.00 86.36           H  
ATOM    672 HD12 ILE A  66      -1.294   2.521   4.566  1.00 86.36           H  
ATOM    673 HD13 ILE A  66      -0.035   3.188   5.639  1.00 86.36           H  
ATOM    674  N   PHE A  67      -1.155   8.166   2.086  1.00 84.52           N  
ATOM    675  CA  PHE A  67      -1.824   9.465   2.142  1.00 84.52           C  
ATOM    676  C   PHE A  67      -3.350   9.283   2.181  1.00 84.52           C  
ATOM    677  O   PHE A  67      -3.896   8.379   1.549  1.00 84.52           O  
ATOM    678  CB  PHE A  67      -1.394  10.326   0.947  1.00 84.52           C  
ATOM    679  CG  PHE A  67       0.101  10.514   0.784  1.00 84.52           C  
ATOM    680  CD1 PHE A  67       0.737  11.662   1.295  1.00 84.52           C  
ATOM    681  CD2 PHE A  67       0.854   9.549   0.091  1.00 84.52           C  
ATOM    682  CE1 PHE A  67       2.113  11.860   1.079  1.00 84.52           C  
ATOM    683  CE2 PHE A  67       2.221   9.754  -0.129  1.00 84.52           C  
ATOM    684  CZ  PHE A  67       2.848  10.916   0.345  1.00 84.52           C  
ATOM    685  H   PHE A  67      -1.301   7.612   1.254  1.00 84.52           H  
ATOM    686  HA  PHE A  67      -1.516   9.984   3.050  1.00 84.52           H  
ATOM    687  HB2 PHE A  67      -1.868  11.304   1.030  1.00 84.52           H  
ATOM    688  HB3 PHE A  67      -1.769   9.862   0.035  1.00 84.52           H  
ATOM    689  HD1 PHE A  67       0.168  12.404   1.835  1.00 84.52           H  
ATOM    690  HD2 PHE A  67       0.392   8.644  -0.274  1.00 84.52           H  
ATOM    691  HE1 PHE A  67       2.602  12.751   1.443  1.00 84.52           H  
ATOM    692  HE2 PHE A  67       2.793   9.033  -0.693  1.00 84.52           H  
ATOM    693  HZ  PHE A  67       3.892  11.081   0.120  1.00 84.52           H  
ATOM    694  N   GLY A  68      -4.059  10.147   2.919  1.00 75.32           N  
ATOM    695  CA  GLY A  68      -5.520  10.034   3.103  1.00 75.32           C  
ATOM    696  C   GLY A  68      -5.946   9.052   4.208  1.00 75.32           C  
ATOM    697  O   GLY A  68      -7.066   8.548   4.215  1.00 75.32           O  
ATOM    698  H   GLY A  68      -3.570  10.904   3.376  1.00 75.32           H  
ATOM    699  HA2 GLY A  68      -5.919  11.016   3.358  1.00 75.32           H  
ATOM    700  HA3 GLY A  68      -5.985   9.713   2.171  1.00 75.32           H  
ATOM    701  N   ALA A  69      -5.046   8.776   5.154  1.00 64.64           N  
ATOM    702  CA  ALA A  69      -5.175   7.765   6.201  1.00 64.64           C  
ATOM    703  C   ALA A  69      -6.250   8.027   7.282  1.00 64.64           C  
ATOM    704  O   ALA A  69      -6.546   7.109   8.041  1.00 64.64           O  
ATOM    705  CB  ALA A  69      -3.778   7.633   6.823  1.00 64.64           C  
ATOM    706  H   ALA A  69      -4.142   9.219   5.071  1.00 64.64           H  
ATOM    707  HA  ALA A  69      -5.434   6.819   5.726  1.00 64.64           H  
ATOM    708  HB1 ALA A  69      -3.086   7.192   6.106  1.00 64.64           H  
ATOM    709  HB2 ALA A  69      -3.802   7.022   7.725  1.00 64.64           H  
ATOM    710  HB3 ALA A  69      -3.408   8.616   7.115  1.00 64.64           H  
ATOM    711  N   ASP A  70      -6.872   9.212   7.336  1.00 66.19           N  
ATOM    712  CA  ASP A  70      -7.699   9.674   8.473  1.00 66.19           C  
ATOM    713  C   ASP A  70      -8.893   8.769   8.857  1.00 66.19           C  
ATOM    714  O   ASP A  70      -9.448   8.931   9.942  1.00 66.19           O  
ATOM    715  CB  ASP A  70      -8.219  11.099   8.182  1.00 66.19           C  
ATOM    716  CG  ASP A  70      -7.252  12.212   8.601  1.00 66.19           C  
ATOM    717  OD1 ASP A  70      -6.715  12.129   9.725  1.00 66.19           O  
ATOM    718  OD2 ASP A  70      -7.095  13.158   7.798  1.00 66.19           O1-
ATOM    719  H   ASP A  70      -6.599   9.913   6.663  1.00 66.19           H  
ATOM    720  HA  ASP A  70      -7.067   9.714   9.360  1.00 66.19           H  
ATOM    721  HB2 ASP A  70      -9.144  11.265   8.734  1.00 66.19           H  
ATOM    722  HB3 ASP A  70      -8.462  11.188   7.123  1.00 66.19           H  
ATOM    723  N   ARG A  71      -9.336   7.841   7.990  1.00 57.93           N  
ATOM    724  CA  ARG A  71     -10.450   6.903   8.287  1.00 57.93           C  
ATOM    725  C   ARG A  71     -10.288   5.469   7.778  1.00 57.93           C  
ATOM    726  O   ARG A  71     -11.007   4.583   8.240  1.00 57.93           O  
ATOM    727  CB  ARG A  71     -11.769   7.484   7.750  1.00 57.93           C  
ATOM    728  CG  ARG A  71     -12.197   8.741   8.514  1.00 57.93           C  
ATOM    729  CD  ARG A  71     -13.596   9.180   8.091  1.00 57.93           C  
ATOM    730  NE  ARG A  71     -14.062  10.285   8.944  1.00 57.93           N  
ATOM    731  CZ  ARG A  71     -15.233  10.885   8.874  1.00 57.93           C  
ATOM    732  NH1 ARG A  71     -16.117  10.556   7.971  1.00 57.93           N1+
ATOM    733  NH2 ARG A  71     -15.535  11.833   9.715  1.00 57.93           N  
ATOM    734  H   ARG A  71      -8.817   7.770   7.126  1.00 57.93           H  
ATOM    735  HA  ARG A  71     -10.526   6.799   9.369  1.00 57.93           H  
ATOM    736  HB2 ARG A  71     -12.551   6.733   7.866  1.00 57.93           H  
ATOM    737  HB3 ARG A  71     -11.666   7.713   6.690  1.00 57.93           H  
ATOM    738  HG2 ARG A  71     -11.501   9.556   8.315  1.00 57.93           H  
ATOM    739  HG3 ARG A  71     -12.197   8.523   9.582  1.00 57.93           H  
ATOM    740  HD2 ARG A  71     -14.275   8.333   8.188  1.00 57.93           H  
ATOM    741  HD3 ARG A  71     -13.562   9.498   7.049  1.00 57.93           H  
ATOM    742  HE  ARG A  71     -13.406  10.601   9.644  1.00 57.93           H  
ATOM    743 HH11 ARG A  71     -15.859   9.845   7.302  1.00 57.93           H  
ATOM    744 HH12 ARG A  71     -16.986  11.063   7.881  1.00 57.93           H  
ATOM    745 HH21 ARG A  71     -16.437  12.287   9.678  1.00 57.93           H  
ATOM    746 HH22 ARG A  71     -14.847  12.116  10.398  1.00 57.93           H  
ATOM    747  N   VAL A  72      -9.408   5.231   6.805  1.00 58.49           N  
ATOM    748  CA  VAL A  72      -9.264   3.919   6.140  1.00 58.49           C  
ATOM    749  C   VAL A  72      -7.976   3.211   6.576  1.00 58.49           C  
ATOM    750  O   VAL A  72      -7.984   1.992   6.724  1.00 58.49           O  
ATOM    751  CB  VAL A  72      -9.380   4.054   4.606  1.00 58.49           C  
ATOM    752  CG1 VAL A  72      -9.497   2.688   3.912  1.00 58.49           C  
ATOM    753  CG2 VAL A  72     -10.623   4.850   4.179  1.00 58.49           C  
ATOM    754  H   VAL A  72      -8.852   6.006   6.472  1.00 58.49           H  
ATOM    755  HA  VAL A  72     -10.081   3.270   6.454  1.00 58.49           H  
ATOM    756  HB  VAL A  72      -8.501   4.587   4.241  1.00 58.49           H  
ATOM    757 HG11 VAL A  72      -9.452   2.816   2.830  1.00 58.49           H  
ATOM    758 HG12 VAL A  72     -10.445   2.215   4.172  1.00 58.49           H  
ATOM    759 HG13 VAL A  72      -8.697   2.012   4.214  1.00 58.49           H  
ATOM    760 HG21 VAL A  72     -11.523   4.397   4.594  1.00 58.49           H  
ATOM    761 HG22 VAL A  72     -10.697   4.865   3.092  1.00 58.49           H  
ATOM    762 HG23 VAL A  72     -10.546   5.883   4.516  1.00 58.49           H  
ATOM    763  N   ALA A  73      -6.908   3.951   6.901  1.00 58.73           N  
ATOM    764  CA  ALA A  73      -5.653   3.358   7.374  1.00 58.73           C  
ATOM    765  C   ALA A  73      -5.767   2.709   8.765  1.00 58.73           C  
ATOM    766  O   ALA A  73      -4.959   1.853   9.102  1.00 58.73           O  
ATOM    767  CB  ALA A  73      -4.566   4.426   7.376  1.00 58.73           C  
ATOM    768  H   ALA A  73      -6.963   4.959   6.871  1.00 58.73           H  
ATOM    769  HA  ALA A  73      -5.353   2.571   6.681  1.00 58.73           H  
ATOM    770  HB1 ALA A  73      -4.474   4.867   6.384  1.00 58.73           H  
ATOM    771  HB2 ALA A  73      -4.815   5.176   8.127  1.00 58.73           H  
ATOM    772  HB3 ALA A  73      -3.613   3.970   7.644  1.00 58.73           H  
ATOM    773  N   GLU A  74      -6.793   3.044   9.557  1.00 64.96           N  
ATOM    774  CA  GLU A  74      -7.066   2.349  10.827  1.00 64.96           C  
ATOM    775  C   GLU A  74      -7.543   0.900  10.633  1.00 64.96           C  
ATOM    776  O   GLU A  74      -7.574   0.125  11.587  1.00 64.96           O  
ATOM    777  CB  GLU A  74      -8.111   3.122  11.647  1.00 64.96           C  
ATOM    778  CG  GLU A  74      -7.590   4.467  12.166  1.00 64.96           C  
ATOM    779  CD  GLU A  74      -8.578   5.051  13.185  1.00 64.96           C  
ATOM    780  OE1 GLU A  74      -8.296   4.948  14.401  1.00 64.96           O  
ATOM    781  OE2 GLU A  74      -9.644   5.540  12.743  1.00 64.96           O1-
ATOM    782  H   GLU A  74      -7.384   3.819   9.295  1.00 64.96           H  
ATOM    783  HA  GLU A  74      -6.146   2.295  11.409  1.00 64.96           H  
ATOM    784  HB2 GLU A  74      -9.003   3.281  11.042  1.00 64.96           H  
ATOM    785  HB3 GLU A  74      -8.390   2.517  12.509  1.00 64.96           H  
ATOM    786  HG2 GLU A  74      -7.463   5.154  11.330  1.00 64.96           H  
ATOM    787  HG3 GLU A  74      -6.619   4.317  12.637  1.00 64.96           H  
ATOM    788  N   LYS A  75      -7.942   0.519   9.413  1.00 74.38           N  
ATOM    789  CA  LYS A  75      -8.561  -0.786   9.137  1.00 74.38           C  
ATOM    790  C   LYS A  75      -7.789  -1.646   8.151  1.00 74.38           C  
ATOM    791  O   LYS A  75      -8.124  -2.823   8.013  1.00 74.38           O  
ATOM    792  CB  LYS A  75      -9.999  -0.579   8.659  1.00 74.38           C  
ATOM    793  CG  LYS A  75     -10.845   0.086   9.749  1.00 74.38           C  
ATOM    794  CD  LYS A  75     -12.305   0.138   9.313  1.00 74.38           C  
ATOM    795  CE  LYS A  75     -13.107   0.841  10.404  1.00 74.38           C  
ATOM    796  NZ  LYS A  75     -14.541   0.895  10.047  1.00 74.38           N1+
ATOM    797  H   LYS A  75      -7.864   1.188   8.661  1.00 74.38           H  
ATOM    798  HA  LYS A  75      -8.589  -1.378  10.052  1.00 74.38           H  
ATOM    799  HB2 LYS A  75     -10.001   0.037   7.760  1.00 74.38           H  
ATOM    800  HB3 LYS A  75     -10.433  -1.550   8.418  1.00 74.38           H  
ATOM    801  HG2 LYS A  75     -10.490   1.101   9.926  1.00 74.38           H  
ATOM    802  HG3 LYS A  75     -10.763  -0.487  10.673  1.00 74.38           H  
ATOM    803  HD2 LYS A  75     -12.673  -0.878   9.170  1.00 74.38           H  
ATOM    804  HD3 LYS A  75     -12.380   0.691   8.377  1.00 74.38           H  
ATOM    805  HE2 LYS A  75     -12.703   1.846  10.533  1.00 74.38           H  
ATOM    806  HE3 LYS A  75     -12.963   0.304  11.342  1.00 74.38           H  
ATOM    807  HZ1 LYS A  75     -14.902  -0.043   9.947  1.00 74.38           H  
ATOM    808  HZ2 LYS A  75     -14.650   1.386   9.171  1.00 74.38           H  
ATOM    809  HZ3 LYS A  75     -15.056   1.380  10.768  1.00 74.38           H  
ATOM    810  N   VAL A  76      -6.789  -1.080   7.476  1.00 83.28           N  
ATOM    811  CA  VAL A  76      -5.969  -1.817   6.519  1.00 83.28           C  
ATOM    812  C   VAL A  76      -4.484  -1.567   6.736  1.00 83.28           C  
ATOM    813  O   VAL A  76      -4.053  -0.438   6.948  1.00 83.28           O  
ATOM    814  CB  VAL A  76      -6.384  -1.585   5.052  1.00 83.28           C  
ATOM    815  CG1 VAL A  76      -7.862  -1.924   4.816  1.00 83.28           C  
ATOM    816  CG2 VAL A  76      -6.131  -0.160   4.545  1.00 83.28           C  
ATOM    817  H   VAL A  76      -6.535  -0.124   7.679  1.00 83.28           H  
ATOM    818  HA  VAL A  76      -6.137  -2.873   6.728  1.00 83.28           H  
ATOM    819  HB  VAL A  76      -5.788  -2.263   4.441  1.00 83.28           H  
ATOM    820 HG11 VAL A  76      -8.086  -1.857   3.751  1.00 83.28           H  
ATOM    821 HG12 VAL A  76      -8.505  -1.228   5.354  1.00 83.28           H  
ATOM    822 HG13 VAL A  76      -8.061  -2.942   5.152  1.00 83.28           H  
ATOM    823 HG21 VAL A  76      -6.672   0.561   5.157  1.00 83.28           H  
ATOM    824 HG22 VAL A  76      -6.464  -0.076   3.510  1.00 83.28           H  
ATOM    825 HG23 VAL A  76      -5.066   0.069   4.578  1.00 83.28           H  
ATOM    826  N   THR A  77      -3.689  -2.629   6.667  1.00 87.75           N  
ATOM    827  CA  THR A  77      -2.224  -2.562   6.667  1.00 87.75           C  
ATOM    828  C   THR A  77      -1.728  -2.786   5.251  1.00 87.75           C  
ATOM    829  O   THR A  77      -2.056  -3.803   4.648  1.00 87.75           O  
ATOM    830  CB  THR A  77      -1.627  -3.614   7.607  1.00 87.75           C  
ATOM    831  CG2 THR A  77      -0.098  -3.617   7.620  1.00 87.75           C  
ATOM    832  OG1 THR A  77      -2.047  -3.361   8.923  1.00 87.75           O  
ATOM    833  H   THR A  77      -4.122  -3.511   6.434  1.00 87.75           H  
ATOM    834  HA  THR A  77      -1.894  -1.580   7.007  1.00 87.75           H  
ATOM    835  HB  THR A  77      -1.976  -4.605   7.316  1.00 87.75           H  
ATOM    836  HG1 THR A  77      -2.996  -3.219   8.900  1.00 87.75           H  
ATOM    837 HG21 THR A  77       0.253  -4.306   8.389  1.00 87.75           H  
ATOM    838 HG22 THR A  77       0.272  -2.616   7.843  1.00 87.75           H  
ATOM    839 HG23 THR A  77       0.288  -3.941   6.654  1.00 87.75           H  
ATOM    840  N   ILE A  78      -0.914  -1.875   4.726  1.00 88.40           N  
ATOM    841  CA  ILE A  78      -0.322  -2.019   3.394  1.00 88.40           C  
ATOM    842  C   ILE A  78       1.137  -2.419   3.562  1.00 88.40           C  
ATOM    843  O   ILE A  78       1.900  -1.733   4.237  1.00 88.40           O  
ATOM    844  CB  ILE A  78      -0.525  -0.758   2.531  1.00 88.40           C  
ATOM    845  CG1 ILE A  78      -2.030  -0.391   2.546  1.00 88.40           C  
ATOM    846  CG2 ILE A  78       0.007  -1.018   1.108  1.00 88.40           C  
ATOM    847  CD1 ILE A  78      -2.430   0.775   1.651  1.00 88.40           C  
ATOM    848  H   ILE A  78      -0.651  -1.068   5.274  1.00 88.40           H  
ATOM    849  HA  ILE A  78      -0.829  -2.828   2.868  1.00 88.40           H  
ATOM    850  HB  ILE A  78       0.040   0.068   2.964  1.00 88.40           H  
ATOM    851 HG12 ILE A  78      -2.317  -0.107   3.559  1.00 88.40           H  
ATOM    852 HG13 ILE A  78      -2.619  -1.263   2.265  1.00 88.40           H  
ATOM    853 HG21 ILE A  78       1.073  -1.243   1.131  1.00 88.40           H  
ATOM    854 HG22 ILE A  78      -0.527  -1.853   0.652  1.00 88.40           H  
ATOM    855 HG23 ILE A  78      -0.127  -0.133   0.486  1.00 88.40           H  
ATOM    856 HD11 ILE A  78      -2.407   0.447   0.611  1.00 88.40           H  
ATOM    857 HD12 ILE A  78      -1.755   1.615   1.814  1.00 88.40           H  
ATOM    858 HD13 ILE A  78      -3.449   1.080   1.889  1.00 88.40           H  
ATOM    859  N   LYS A  79       1.514  -3.551   2.971  1.00 89.59           N  
ATOM    860  CA  LYS A  79       2.899  -4.022   2.905  1.00 89.59           C  
ATOM    861  C   LYS A  79       3.399  -3.853   1.484  1.00 89.59           C  
ATOM    862  O   LYS A  79       2.708  -4.278   0.564  1.00 89.59           O  
ATOM    863  CB  LYS A  79       2.991  -5.489   3.340  1.00 89.59           C  
ATOM    864  CG  LYS A  79       2.642  -5.668   4.821  1.00 89.59           C  
ATOM    865  CD  LYS A  79       2.819  -7.134   5.220  1.00 89.59           C  
ATOM    866  CE  LYS A  79       2.515  -7.307   6.709  1.00 89.59           C  
ATOM    867  NZ  LYS A  79       2.581  -8.735   7.096  1.00 89.59           N1+
ATOM    868  H   LYS A  79       0.815  -4.054   2.444  1.00 89.59           H  
ATOM    869  HA  LYS A  79       3.531  -3.420   3.557  1.00 89.59           H  
ATOM    870  HB2 LYS A  79       2.319  -6.091   2.729  1.00 89.59           H  
ATOM    871  HB3 LYS A  79       4.011  -5.836   3.171  1.00 89.59           H  
ATOM    872  HG2 LYS A  79       1.608  -5.371   4.996  1.00 89.59           H  
ATOM    873  HG3 LYS A  79       3.301  -5.045   5.425  1.00 89.59           H  
ATOM    874  HD2 LYS A  79       3.845  -7.440   5.017  1.00 89.59           H  
ATOM    875  HD3 LYS A  79       2.142  -7.746   4.624  1.00 89.59           H  
ATOM    876  HE2 LYS A  79       1.522  -6.905   6.912  1.00 89.59           H  
ATOM    877  HE3 LYS A  79       3.236  -6.721   7.279  1.00 89.59           H  
ATOM    878  HZ1 LYS A  79       3.493  -9.112   6.880  1.00 89.59           H  
ATOM    879  HZ2 LYS A  79       1.893  -9.263   6.579  1.00 89.59           H  
ATOM    880  HZ3 LYS A  79       2.395  -8.848   8.083  1.00 89.59           H  
ATOM    881  N   GLY A  80       4.572  -3.254   1.323  1.00 88.19           N  
ATOM    882  CA  GLY A  80       5.303  -3.258   0.065  1.00 88.19           C  
ATOM    883  C   GLY A  80       6.515  -4.180   0.165  1.00 88.19           C  
ATOM    884  O   GLY A  80       7.217  -4.191   1.173  1.00 88.19           O  
ATOM    885  H   GLY A  80       5.090  -2.959   2.139  1.00 88.19           H  
ATOM    886  HA2 GLY A  80       5.629  -2.248  -0.183  1.00 88.19           H  
ATOM    887  HA3 GLY A  80       4.658  -3.593  -0.747  1.00 88.19           H  
ATOM    888  N   GLU A  81       6.725  -4.985  -0.865  1.00 89.58           N  
ATOM    889  CA  GLU A  81       7.841  -5.910  -1.011  1.00 89.58           C  
ATOM    890  C   GLU A  81       8.487  -5.648  -2.373  1.00 89.58           C  
ATOM    891  O   GLU A  81       7.793  -5.463  -3.377  1.00 89.58           O  
ATOM    892  CB  GLU A  81       7.364  -7.370  -0.880  1.00 89.58           C  
ATOM    893  CG  GLU A  81       6.801  -7.691   0.515  1.00 89.58           C  
ATOM    894  CD  GLU A  81       6.310  -9.143   0.623  1.00 89.58           C  
ATOM    895  OE1 GLU A  81       7.053  -9.975   1.191  1.00 89.58           O  
ATOM    896  OE2 GLU A  81       5.168  -9.413   0.178  1.00 89.58           O1-
ATOM    897  H   GLU A  81       6.078  -4.942  -1.639  1.00 89.58           H  
ATOM    898  HA  GLU A  81       8.583  -5.719  -0.235  1.00 89.58           H  
ATOM    899  HB2 GLU A  81       8.209  -8.031  -1.074  1.00 89.58           H  
ATOM    900  HB3 GLU A  81       6.597  -7.566  -1.629  1.00 89.58           H  
ATOM    901  HG2 GLU A  81       7.576  -7.506   1.259  1.00 89.58           H  
ATOM    902  HG3 GLU A  81       5.967  -7.025   0.735  1.00 89.58           H  
ATOM    903  N   ILE A  82       9.818  -5.612  -2.426  1.00 85.51           N  
ATOM    904  CA  ILE A  82      10.523  -5.536  -3.707  1.00 85.51           C  
ATOM    905  C   ILE A  82      10.288  -6.865  -4.419  1.00 85.51           C  
ATOM    906  O   ILE A  82      10.741  -7.910  -3.953  1.00 85.51           O  
ATOM    907  CB  ILE A  82      12.027  -5.230  -3.523  1.00 85.51           C  
ATOM    908  CG1 ILE A  82      12.246  -3.882  -2.795  1.00 85.51           C  
ATOM    909  CG2 ILE A  82      12.740  -5.207  -4.890  1.00 85.51           C  
ATOM    910  CD1 ILE A  82      13.701  -3.630  -2.388  1.00 85.51           C  
ATOM    911  H   ILE A  82      10.352  -5.792  -1.588  1.00 85.51           H  
ATOM    912  HA  ILE A  82      10.084  -4.744  -4.314  1.00 85.51           H  
ATOM    913  HB  ILE A  82      12.465  -6.024  -2.919  1.00 85.51           H  
ATOM    914 HG12 ILE A  82      11.647  -3.856  -1.884  1.00 85.51           H  
ATOM    915 HG13 ILE A  82      11.932  -3.060  -3.438  1.00 85.51           H  
ATOM    916 HG21 ILE A  82      12.327  -4.415  -5.516  1.00 85.51           H  
ATOM    917 HG22 ILE A  82      12.608  -6.160  -5.402  1.00 85.51           H  
ATOM    918 HG23 ILE A  82      13.812  -5.063  -4.759  1.00 85.51           H  
ATOM    919 HD11 ILE A  82      14.304  -3.386  -3.263  1.00 85.51           H  
ATOM    920 HD12 ILE A  82      14.107  -4.515  -1.898  1.00 85.51           H  
ATOM    921 HD13 ILE A  82      13.741  -2.797  -1.686  1.00 85.51           H  
ATOM    922  N   GLU A  83       9.593  -6.828  -5.553  1.00 80.33           N  
ATOM    923  CA  GLU A  83       9.544  -7.984  -6.434  1.00 80.33           C  
ATOM    924  C   GLU A  83      10.870  -7.987  -7.190  1.00 80.33           C  
ATOM    925  O   GLU A  83      11.066  -7.243  -8.154  1.00 80.33           O  
ATOM    926  CB  GLU A  83       8.282  -7.952  -7.316  1.00 80.33           C  
ATOM    927  CG  GLU A  83       7.961  -9.332  -7.914  1.00 80.33           C  
ATOM    928  CD  GLU A  83       6.558  -9.365  -8.545  1.00 80.33           C  
ATOM    929  OE1 GLU A  83       6.460  -9.213  -9.781  1.00 80.33           O  
ATOM    930  OE2 GLU A  83       5.573  -9.545  -7.788  1.00 80.33           O1-
ATOM    931  H   GLU A  83       9.280  -5.939  -5.917  1.00 80.33           H  
ATOM    932  HA  GLU A  83       9.492  -8.887  -5.826  1.00 80.33           H  
ATOM    933  HB2 GLU A  83       7.442  -7.653  -6.689  1.00 80.33           H  
ATOM    934  HB3 GLU A  83       8.389  -7.213  -8.110  1.00 80.33           H  
ATOM    935  HG2 GLU A  83       8.010 -10.082  -7.125  1.00 80.33           H  
ATOM    936  HG3 GLU A  83       8.717  -9.582  -8.658  1.00 80.33           H  
ATOM    937  N   GLU A  84      11.836  -8.764  -6.692  1.00 67.33           N  
ATOM    938  CA  GLU A  84      13.004  -9.119  -7.487  1.00 67.33           C  
ATOM    939  C   GLU A  84      12.473  -9.870  -8.704  1.00 67.33           C  
ATOM    940  O   GLU A  84      12.190 -11.067  -8.644  1.00 67.33           O  
ATOM    941  CB  GLU A  84      14.027  -9.963  -6.702  1.00 67.33           C  
ATOM    942  CG  GLU A  84      14.851  -9.125  -5.717  1.00 67.33           C  
ATOM    943  CD  GLU A  84      16.031  -9.928  -5.146  1.00 67.33           C  
ATOM    944  OE1 GLU A  84      17.129  -9.851  -5.745  1.00 67.33           O  
ATOM    945  OE2 GLU A  84      15.840 -10.596  -4.105  1.00 67.33           O1-
ATOM    946  H   GLU A  84      11.680  -9.242  -5.816  1.00 67.33           H  
ATOM    947  HA  GLU A  84      13.500  -8.214  -7.836  1.00 67.33           H  
ATOM    948  HB2 GLU A  84      13.518 -10.766  -6.168  1.00 67.33           H  
ATOM    949  HB3 GLU A  84      14.715 -10.411  -7.419  1.00 67.33           H  
ATOM    950  HG2 GLU A  84      14.205  -8.778  -4.911  1.00 67.33           H  
ATOM    951  HG3 GLU A  84      15.232  -8.244  -6.236  1.00 67.33           H  
ATOM    952  N   VAL A  85      12.280  -9.146  -9.808  1.00 61.12           N  
ATOM    953  CA  VAL A  85      12.118  -9.750 -11.123  1.00 61.12           C  
ATOM    954  C   VAL A  85      13.378 -10.586 -11.330  1.00 61.12           C  
ATOM    955  O   VAL A  85      14.439 -10.068 -11.677  1.00 61.12           O  
ATOM    956  CB  VAL A  85      11.928  -8.695 -12.232  1.00 61.12           C  
ATOM    957  CG1 VAL A  85      11.641  -9.377 -13.577  1.00 61.12           C  
ATOM    958  CG2 VAL A  85      10.760  -7.746 -11.929  1.00 61.12           C  
ATOM    959  H   VAL A  85      12.299  -8.140  -9.720  1.00 61.12           H  
ATOM    960  HA  VAL A  85      11.247 -10.404 -11.109  1.00 61.12           H  
ATOM    961  HB  VAL A  85      12.831  -8.092 -12.328  1.00 61.12           H  
ATOM    962 HG11 VAL A  85      10.736  -9.981 -13.507  1.00 61.12           H  
ATOM    963 HG12 VAL A  85      12.477 -10.016 -13.860  1.00 61.12           H  
ATOM    964 HG13 VAL A  85      11.511  -8.624 -14.354  1.00 61.12           H  
ATOM    965 HG21 VAL A  85      10.616  -7.052 -12.757  1.00 61.12           H  
ATOM    966 HG22 VAL A  85       9.846  -8.320 -11.778  1.00 61.12           H  
ATOM    967 HG23 VAL A  85      10.963  -7.169 -11.026  1.00 61.12           H  
ATOM    968  N   LEU A  86      13.282 -11.877 -11.013  1.00 47.09           N  
ATOM    969  CA  LEU A  86      14.306 -12.869 -11.280  1.00 47.09           C  
ATOM    970  C   LEU A  86      14.484 -12.927 -12.802  1.00 47.09           C  
ATOM    971  O   LEU A  86      13.749 -13.626 -13.492  1.00 47.09           O  
ATOM    972  CB  LEU A  86      13.881 -14.230 -10.679  1.00 47.09           C  
ATOM    973  CG  LEU A  86      14.147 -14.383  -9.168  1.00 47.09           C  
ATOM    974  CD1 LEU A  86      13.330 -15.547  -8.600  1.00 47.09           C  
ATOM    975  CD2 LEU A  86      15.625 -14.684  -8.894  1.00 47.09           C  
ATOM    976  H   LEU A  86      12.449 -12.164 -10.519  1.00 47.09           H  
ATOM    977  HA  LEU A  86      15.248 -12.551 -10.834  1.00 47.09           H  
ATOM    978  HB2 LEU A  86      12.818 -14.374 -10.876  1.00 47.09           H  
ATOM    979  HB3 LEU A  86      14.412 -15.027 -11.199  1.00 47.09           H  
ATOM    980  HG  LEU A  86      13.859 -13.470  -8.647  1.00 47.09           H  
ATOM    981 HD11 LEU A  86      13.604 -16.479  -9.094  1.00 47.09           H  
ATOM    982 HD12 LEU A  86      12.269 -15.350  -8.751  1.00 47.09           H  
ATOM    983 HD13 LEU A  86      13.516 -15.629  -7.529  1.00 47.09           H  
ATOM    984 HD21 LEU A  86      15.930 -15.596  -9.407  1.00 47.09           H  
ATOM    985 HD22 LEU A  86      16.239 -13.850  -9.235  1.00 47.09           H  
ATOM    986 HD23 LEU A  86      15.779 -14.798  -7.821  1.00 47.09           H  
ATOM    987  N   GLY A  87      15.462 -12.175 -13.307  1.00 38.63           N  
ATOM    988  CA  GLY A  87      16.037 -12.343 -14.638  1.00 38.63           C  
ATOM    989  C   GLY A  87      15.538 -11.381 -15.718  1.00 38.63           C  
ATOM    990  O   GLY A  87      14.421 -11.484 -16.213  1.00 38.63           O  
ATOM    991  H   GLY A  87      15.853 -11.473 -12.696  1.00 38.63           H  
ATOM    992  HA2 GLY A  87      15.830 -13.353 -14.991  1.00 38.63           H  
ATOM    993  HA3 GLY A  87      17.121 -12.252 -14.558  1.00 38.63           H  
ATOM    994  N   CYS A  88      16.454 -10.537 -16.188  1.00 39.71           N  
ATOM    995  CA  CYS A  88      16.782 -10.495 -17.610  1.00 39.71           C  
ATOM    996  C   CYS A  88      18.291 -10.211 -17.690  1.00 39.71           C  
ATOM    997  O   CYS A  88      18.718  -9.107 -17.344  1.00 39.71           O  
ATOM    998  CB  CYS A  88      15.923  -9.446 -18.337  1.00 39.71           C  
ATOM    999  SG  CYS A  88      15.604  -9.992 -20.043  1.00 39.71           S  
ATOM   1000  H   CYS A  88      17.249 -10.347 -15.595  1.00 39.71           H  
ATOM   1001  HA  CYS A  88      16.588 -11.469 -18.058  1.00 39.71           H  
ATOM   1002  HB2 CYS A  88      16.445  -8.489 -18.338  1.00 39.71           H  
ATOM   1003  HB3 CYS A  88      14.968  -9.335 -17.825  1.00 39.71           H  
ATOM   1004  HG  CYS A  88      15.557  -8.775 -20.593  1.00 39.71           H  
ATOM   1005  N   GLU A  89      19.092 -11.231 -18.018  1.00 55.31           N  
ATOM   1006  CA  GLU A  89      20.401 -10.987 -18.647  1.00 55.31           C  
ATOM   1007  C   GLU A  89      20.197 -10.283 -19.995  1.00 55.31           C  
ATOM   1008  O   GLU A  89      19.199 -10.611 -20.683  1.00 55.31           O  
ATOM   1009  CB  GLU A  89      21.189 -12.299 -18.848  1.00 55.31           C  
ATOM   1010  CG  GLU A  89      21.804 -12.879 -17.563  1.00 55.31           C  
ATOM   1011  CD  GLU A  89      22.687 -14.111 -17.856  1.00 55.31           C  
ATOM   1012  OE1 GLU A  89      23.927 -13.947 -17.967  1.00 55.31           O  
ATOM   1013  OE2 GLU A  89      22.130 -15.233 -17.938  1.00 55.31           O1-
ATOM   1014  OXT GLU A  89      21.042  -9.415 -20.300  1.00 55.31           O1-
ATOM   1015  H   GLU A  89      18.651 -12.093 -18.303  1.00 55.31           H  
ATOM   1016  HA  GLU A  89      20.993 -10.301 -18.041  1.00 55.31           H  
ATOM   1017  HB2 GLU A  89      22.008 -12.101 -19.539  1.00 55.31           H  
ATOM   1018  HB3 GLU A  89      20.540 -13.045 -19.305  1.00 55.31           H  
ATOM   1019  HG2 GLU A  89      22.400 -12.107 -17.076  1.00 55.31           H  
ATOM   1020  HG3 GLU A  89      21.003 -13.153 -16.876  1.00 55.31           H  
END
