# Supplementary material for: The structural landscape and diversity of Pyricularia oryzae MAX effectors revisited
Source: PLoS Pathog. 2024 May 6;20(5):e1012176. doi: 10.1371/journal.ppat.1012176 (PMC11132498; doi:10.1371/journal.ppat.1012176)
Supplement: S1 File — (ZIP) [file ppat.1012176.s018.zip › Supplementary_Data/MAX10.pdb]

ATOM      1  N   TYR A  23     -10.518  -3.466  15.259  1.00 89.03           N  
ATOM      2  CA  TYR A  23      -9.194  -3.848  14.758  1.00 89.03           C  
ATOM      3  C   TYR A  23      -8.797  -2.952  13.586  1.00 89.03           C  
ATOM      4  O   TYR A  23      -9.665  -2.464  12.856  1.00 89.03           O  
ATOM      5  CB  TYR A  23      -9.141  -5.335  14.386  1.00 89.03           C  
ATOM      6  CG  TYR A  23      -9.992  -5.748  13.195  1.00 89.03           C  
ATOM      7  CD1 TYR A  23     -11.348  -6.086  13.376  1.00 89.03           C  
ATOM      8  CD2 TYR A  23      -9.424  -5.802  11.906  1.00 89.03           C  
ATOM      9  CE1 TYR A  23     -12.142  -6.452  12.271  1.00 89.03           C  
ATOM     10  CE2 TYR A  23     -10.206  -6.204  10.806  1.00 89.03           C  
ATOM     11  CZ  TYR A  23     -11.569  -6.517  10.983  1.00 89.03           C  
ATOM     12  OH  TYR A  23     -12.328  -6.879   9.915  1.00 89.03           O  
ATOM     13  H   TYR A  23     -11.316  -3.953  14.877  1.00 89.03           H  
ATOM     14  HA  TYR A  23      -8.461  -3.691  15.549  1.00 89.03           H  
ATOM     15  HB2 TYR A  23      -9.433  -5.923  15.256  1.00 89.03           H  
ATOM     16  HB3 TYR A  23      -8.102  -5.585  14.172  1.00 89.03           H  
ATOM     17  HD1 TYR A  23     -11.788  -6.056  14.362  1.00 89.03           H  
ATOM     18  HD2 TYR A  23      -8.394  -5.515  11.752  1.00 89.03           H  
ATOM     19  HE1 TYR A  23     -13.187  -6.691  12.400  1.00 89.03           H  
ATOM     20  HE2 TYR A  23      -9.783  -6.230   9.812  1.00 89.03           H  
ATOM     21  HH  TYR A  23     -13.270  -6.776  10.064  1.00 89.03           H  
ATOM     22  N   LYS A  24      -7.494  -2.764  13.403  1.00 95.02           N  
ATOM     23  CA  LYS A  24      -6.944  -2.142  12.202  1.00 95.02           C  
ATOM     24  C   LYS A  24      -6.208  -3.190  11.381  1.00 95.02           C  
ATOM     25  O   LYS A  24      -5.873  -4.283  11.844  1.00 95.02           O  
ATOM     26  CB  LYS A  24      -6.057  -0.940  12.560  1.00 95.02           C  
ATOM     27  CG  LYS A  24      -6.826   0.230  13.186  1.00 95.02           C  
ATOM     28  CD  LYS A  24      -5.821   1.337  13.519  1.00 95.02           C  
ATOM     29  CE  LYS A  24      -6.492   2.512  14.230  1.00 95.02           C  
ATOM     30  NZ  LYS A  24      -5.459   3.463  14.704  1.00 95.02           N1+
ATOM     31  H   LYS A  24      -6.845  -3.227  14.023  1.00 95.02           H  
ATOM     32  HA  LYS A  24      -7.751  -1.773  11.570  1.00 95.02           H  
ATOM     33  HB2 LYS A  24      -5.292  -1.257  13.269  1.00 95.02           H  
ATOM     34  HB3 LYS A  24      -5.563  -0.581  11.658  1.00 95.02           H  
ATOM     35  HG2 LYS A  24      -7.573   0.602  12.484  1.00 95.02           H  
ATOM     36  HG3 LYS A  24      -7.318  -0.098  14.102  1.00 95.02           H  
ATOM     37  HD2 LYS A  24      -5.050   0.924  14.169  1.00 95.02           H  
ATOM     38  HD3 LYS A  24      -5.350   1.688  12.601  1.00 95.02           H  
ATOM     39  HE2 LYS A  24      -7.183   2.997  13.540  1.00 95.02           H  
ATOM     40  HE3 LYS A  24      -7.056   2.127  15.080  1.00 95.02           H  
ATOM     41  HZ1 LYS A  24      -5.875   4.258  15.168  1.00 95.02           H  
ATOM     42  HZ2 LYS A  24      -4.880   3.771  13.936  1.00 95.02           H  
ATOM     43  HZ3 LYS A  24      -4.857   2.996  15.367  1.00 95.02           H  
ATOM     44  N   CYS A  25      -5.960  -2.840  10.138  1.00 96.36           N  
ATOM     45  CA  CYS A  25      -5.170  -3.605   9.205  1.00 96.36           C  
ATOM     46  C   CYS A  25      -3.971  -2.756   8.824  1.00 96.36           C  
ATOM     47  O   CYS A  25      -4.133  -1.618   8.386  1.00 96.36           O  
ATOM     48  CB  CYS A  25      -6.047  -3.946   8.004  1.00 96.36           C  
ATOM     49  SG  CYS A  25      -7.533  -4.871   8.457  1.00 96.36           S  
ATOM     50  H   CYS A  25      -6.315  -1.952   9.814  1.00 96.36           H  
ATOM     51  HA  CYS A  25      -4.825  -4.533   9.661  1.00 96.36           H  
ATOM     52  HB2 CYS A  25      -5.472  -4.518   7.276  1.00 96.36           H  
ATOM     53  HB3 CYS A  25      -6.359  -3.014   7.532  1.00 96.36           H  
ATOM     54  N   ARG A  26      -2.773  -3.313   8.981  1.00 96.73           N  
ATOM     55  CA  ARG A  26      -1.571  -2.735   8.395  1.00 96.73           C  
ATOM     56  C   ARG A  26      -1.381  -3.328   7.008  1.00 96.73           C  
ATOM     57  O   ARG A  26      -1.301  -4.549   6.862  1.00 96.73           O  
ATOM     58  CB  ARG A  26      -0.372  -2.930   9.323  1.00 96.73           C  
ATOM     59  CG  ARG A  26       0.810  -2.089   8.821  1.00 96.73           C  
ATOM     60  CD  ARG A  26       2.004  -2.197   9.765  1.00 96.73           C  
ATOM     61  NE  ARG A  26       1.849  -1.440  11.017  1.00 96.73           N  
ATOM     62  CZ  ARG A  26       2.734  -1.351  11.987  1.00 96.73           C  
ATOM     63  NH1 ARG A  26       3.916  -1.897  11.898  1.00 96.73           N1+
ATOM     64  NH2 ARG A  26       2.451  -0.693  13.066  1.00 96.73           N  
ATOM     65  H   ARG A  26      -2.724  -4.252   9.350  1.00 96.73           H  
ATOM     66  HA  ARG A  26      -1.720  -1.662   8.280  1.00 96.73           H  
ATOM     67  HB2 ARG A  26      -0.643  -2.597  10.325  1.00 96.73           H  
ATOM     68  HB3 ARG A  26      -0.098  -3.984   9.363  1.00 96.73           H  
ATOM     69  HG2 ARG A  26       1.116  -2.450   7.839  1.00 96.73           H  
ATOM     70  HG3 ARG A  26       0.517  -1.043   8.728  1.00 96.73           H  
ATOM     71  HD2 ARG A  26       2.890  -1.850   9.235  1.00 96.73           H  
ATOM     72  HD3 ARG A  26       2.117  -3.247  10.035  1.00 96.73           H  
ATOM     73  HE  ARG A  26       1.006  -0.908  11.178  1.00 96.73           H  
ATOM     74 HH11 ARG A  26       4.198  -2.184  10.972  1.00 96.73           H  
ATOM     75 HH12 ARG A  26       4.596  -1.690  12.615  1.00 96.73           H  
ATOM     76 HH21 ARG A  26       3.107  -0.521  13.813  1.00 96.73           H  
ATOM     77 HH22 ARG A  26       1.550  -0.237  13.068  1.00 96.73           H  
ATOM     78  N   VAL A  27      -1.339  -2.461   6.010  1.00 96.57           N  
ATOM     79  CA  VAL A  27      -1.111  -2.787   4.605  1.00 96.57           C  
ATOM     80  C   VAL A  27       0.327  -2.421   4.283  1.00 96.57           C  
ATOM     81  O   VAL A  27       0.748  -1.303   4.554  1.00 96.57           O  
ATOM     82  CB  VAL A  27      -2.077  -2.022   3.684  1.00 96.57           C  
ATOM     83  CG1 VAL A  27      -2.005  -2.595   2.266  1.00 96.57           C  
ATOM     84  CG2 VAL A  27      -3.536  -2.095   4.161  1.00 96.57           C  
ATOM     85  H   VAL A  27      -1.394  -1.480   6.241  1.00 96.57           H  
ATOM     86  HA  VAL A  27      -1.254  -3.855   4.446  1.00 96.57           H  
ATOM     87  HB  VAL A  27      -1.789  -0.971   3.649  1.00 96.57           H  
ATOM     88 HG11 VAL A  27      -0.976  -2.603   1.909  1.00 96.57           H  
ATOM     89 HG12 VAL A  27      -2.595  -1.967   1.599  1.00 96.57           H  
ATOM     90 HG13 VAL A  27      -2.396  -3.612   2.238  1.00 96.57           H  
ATOM     91 HG21 VAL A  27      -3.650  -1.542   5.093  1.00 96.57           H  
ATOM     92 HG22 VAL A  27      -3.847  -3.128   4.316  1.00 96.57           H  
ATOM     93 HG23 VAL A  27      -4.187  -1.633   3.418  1.00 96.57           H  
ATOM     94  N   TYR A  28       1.073  -3.363   3.729  1.00 95.55           N  
ATOM     95  CA  TYR A  28       2.462  -3.195   3.334  1.00 95.55           C  
ATOM     96  C   TYR A  28       2.553  -3.225   1.818  1.00 95.55           C  
ATOM     97  O   TYR A  28       2.049  -4.164   1.193  1.00 95.55           O  
ATOM     98  CB  TYR A  28       3.316  -4.321   3.921  1.00 95.55           C  
ATOM     99  CG  TYR A  28       3.291  -4.427   5.432  1.00 95.55           C  
ATOM    100  CD1 TYR A  28       4.295  -3.803   6.192  1.00 95.55           C  
ATOM    101  CD2 TYR A  28       2.284  -5.177   6.072  1.00 95.55           C  
ATOM    102  CE1 TYR A  28       4.338  -3.986   7.586  1.00 95.55           C  
ATOM    103  CE2 TYR A  28       2.312  -5.349   7.466  1.00 95.55           C  
ATOM    104  CZ  TYR A  28       3.364  -4.790   8.217  1.00 95.55           C  
ATOM    105  OH  TYR A  28       3.471  -5.063   9.545  1.00 95.55           O  
ATOM    106  H   TYR A  28       0.641  -4.249   3.511  1.00 95.55           H  
ATOM    107  HA  TYR A  28       2.846  -2.241   3.693  1.00 95.55           H  
ATOM    108  HB2 TYR A  28       4.346  -4.173   3.595  1.00 95.55           H  
ATOM    109  HB3 TYR A  28       2.982  -5.271   3.504  1.00 95.55           H  
ATOM    110  HD1 TYR A  28       5.041  -3.195   5.701  1.00 95.55           H  
ATOM    111  HD2 TYR A  28       1.493  -5.623   5.488  1.00 95.55           H  
ATOM    112  HE1 TYR A  28       5.135  -3.526   8.153  1.00 95.55           H  
ATOM    113  HE2 TYR A  28       1.548  -5.934   7.957  1.00 95.55           H  
ATOM    114  HH  TYR A  28       4.298  -4.717   9.889  1.00 95.55           H  
ATOM    115  N   LEU A  29       3.250  -2.245   1.257  1.00 93.93           N  
ATOM    116  CA  LEU A  29       3.779  -2.327  -0.091  1.00 93.93           C  
ATOM    117  C   LEU A  29       5.153  -2.981  -0.009  1.00 93.93           C  
ATOM    118  O   LEU A  29       6.058  -2.471   0.653  1.00 93.93           O  
ATOM    119  CB  LEU A  29       3.825  -0.921  -0.694  1.00 93.93           C  
ATOM    120  CG  LEU A  29       4.318  -0.900  -2.145  1.00 93.93           C  
ATOM    121  CD1 LEU A  29       3.379  -1.644  -3.100  1.00 93.93           C  
ATOM    122  CD2 LEU A  29       4.405   0.541  -2.614  1.00 93.93           C  
ATOM    123  H   LEU A  29       3.646  -1.530   1.849  1.00 93.93           H  
ATOM    124  HA  LEU A  29       3.125  -2.952  -0.699  1.00 93.93           H  
ATOM    125  HB2 LEU A  29       2.823  -0.491  -0.669  1.00 93.93           H  
ATOM    126  HB3 LEU A  29       4.481  -0.296  -0.089  1.00 93.93           H  
ATOM    127  HG  LEU A  29       5.315  -1.338  -2.190  1.00 93.93           H  
ATOM    128 HD11 LEU A  29       3.712  -1.486  -4.126  1.00 93.93           H  
ATOM    129 HD12 LEU A  29       3.399  -2.715  -2.896  1.00 93.93           H  
ATOM    130 HD13 LEU A  29       2.366  -1.255  -3.001  1.00 93.93           H  
ATOM    131 HD21 LEU A  29       3.420   1.007  -2.640  1.00 93.93           H  
ATOM    132 HD22 LEU A  29       5.056   1.108  -1.949  1.00 93.93           H  
ATOM    133 HD23 LEU A  29       4.838   0.548  -3.614  1.00 93.93           H  
ATOM    134  N   LYS A  30       5.277  -4.146  -0.633  1.00 92.41           N  
ATOM    135  CA  LYS A  30       6.504  -4.930  -0.676  1.00 92.41           C  
ATOM    136  C   LYS A  30       7.118  -4.833  -2.057  1.00 92.41           C  
ATOM    137  O   LYS A  30       6.400  -5.006  -3.042  1.00 92.41           O  
ATOM    138  CB  LYS A  30       6.203  -6.387  -0.300  1.00 92.41           C  
ATOM    139  CG  LYS A  30       5.752  -6.590   1.155  1.00 92.41           C  
ATOM    140  CD  LYS A  30       6.810  -6.027   2.101  1.00 92.41           C  
ATOM    141  CE  LYS A  30       6.763  -6.614   3.505  1.00 92.41           C  
ATOM    142  NZ  LYS A  30       8.102  -6.443   4.116  1.00 92.41           N1+
ATOM    143  H   LYS A  30       4.497  -4.483  -1.179  1.00 92.41           H  
ATOM    144  HA  LYS A  30       7.238  -4.511   0.012  1.00 92.41           H  
ATOM    145  HB2 LYS A  30       5.414  -6.758  -0.954  1.00 92.41           H  
ATOM    146  HB3 LYS A  30       7.095  -6.987  -0.479  1.00 92.41           H  
ATOM    147  HG2 LYS A  30       5.639  -7.661   1.325  1.00 92.41           H  
ATOM    148  HG3 LYS A  30       4.794  -6.102   1.333  1.00 92.41           H  
ATOM    149  HD2 LYS A  30       7.785  -6.244   1.666  1.00 92.41           H  
ATOM    150  HD3 LYS A  30       6.684  -4.946   2.160  1.00 92.41           H  
ATOM    151  HE2 LYS A  30       5.982  -6.120   4.084  1.00 92.41           H  
ATOM    152  HE3 LYS A  30       6.546  -7.678   3.416  1.00 92.41           H  
ATOM    153  HZ1 LYS A  30       8.175  -6.819   5.050  1.00 92.41           H  
ATOM    154  HZ2 LYS A  30       8.768  -6.939   3.541  1.00 92.41           H  
ATOM    155  HZ3 LYS A  30       8.413  -5.482   4.079  1.00 92.41           H  
ATOM    156  N   ASP A  31       8.412  -4.568  -2.121  1.00 85.86           N  
ATOM    157  CA  ASP A  31       9.158  -4.642  -3.368  1.00 85.86           C  
ATOM    158  C   ASP A  31       9.373  -6.108  -3.804  1.00 85.86           C  
ATOM    159  O   ASP A  31       8.953  -7.061  -3.136  1.00 85.86           O  
ATOM    160  CB  ASP A  31      10.452  -3.815  -3.241  1.00 85.86           C  
ATOM    161  CG  ASP A  31      11.582  -4.477  -2.443  1.00 85.86           C  
ATOM    162  OD1 ASP A  31      11.365  -5.588  -1.903  1.00 85.86           O  
ATOM    163  OD2 ASP A  31      12.708  -3.951  -2.519  1.00 85.86           O1-
ATOM    164  H   ASP A  31       8.949  -4.486  -1.269  1.00 85.86           H  
ATOM    165  HA  ASP A  31       8.563  -4.163  -4.146  1.00 85.86           H  
ATOM    166  HB2 ASP A  31      10.215  -2.849  -2.794  1.00 85.86           H  
ATOM    167  HB3 ASP A  31      10.821  -3.622  -4.249  1.00 85.86           H  
ATOM    168  N   GLY A  32      10.037  -6.301  -4.946  1.00 82.81           N  
ATOM    169  CA  GLY A  32      10.340  -7.635  -5.480  1.00 82.81           C  
ATOM    170  C   GLY A  32      11.298  -8.466  -4.616  1.00 82.81           C  
ATOM    171  O   GLY A  32      11.512  -9.641  -4.920  1.00 82.81           O  
ATOM    172  H   GLY A  32      10.405  -5.489  -5.420  1.00 82.81           H  
ATOM    173  HA2 GLY A  32       9.411  -8.196  -5.574  1.00 82.81           H  
ATOM    174  HA3 GLY A  32      10.785  -7.528  -6.469  1.00 82.81           H  
ATOM    175  N   PHE A  33      11.863  -7.882  -3.556  1.00 82.41           N  
ATOM    176  CA  PHE A  33      12.759  -8.518  -2.593  1.00 82.41           C  
ATOM    177  C   PHE A  33      12.079  -8.778  -1.233  1.00 82.41           C  
ATOM    178  O   PHE A  33      12.728  -9.273  -0.315  1.00 82.41           O  
ATOM    179  CB  PHE A  33      14.041  -7.678  -2.481  1.00 82.41           C  
ATOM    180  CG  PHE A  33      14.776  -7.510  -3.802  1.00 82.41           C  
ATOM    181  CD1 PHE A  33      15.575  -8.557  -4.300  1.00 82.41           C  
ATOM    182  CD2 PHE A  33      14.647  -6.322  -4.544  1.00 82.41           C  
ATOM    183  CE1 PHE A  33      16.242  -8.418  -5.531  1.00 82.41           C  
ATOM    184  CE2 PHE A  33      15.309  -6.183  -5.778  1.00 82.41           C  
ATOM    185  CZ  PHE A  33      16.108  -7.230  -6.271  1.00 82.41           C  
ATOM    186  H   PHE A  33      11.599  -6.936  -3.319  1.00 82.41           H  
ATOM    187  HA  PHE A  33      13.044  -9.499  -2.975  1.00 82.41           H  
ATOM    188  HB2 PHE A  33      14.715  -8.154  -1.770  1.00 82.41           H  
ATOM    189  HB3 PHE A  33      13.793  -6.696  -2.077  1.00 82.41           H  
ATOM    190  HD1 PHE A  33      15.668  -9.469  -3.729  1.00 82.41           H  
ATOM    191  HD2 PHE A  33      14.046  -5.514  -4.153  1.00 82.41           H  
ATOM    192  HE1 PHE A  33      16.853  -9.226  -5.906  1.00 82.41           H  
ATOM    193  HE2 PHE A  33      15.206  -5.262  -6.333  1.00 82.41           H  
ATOM    194  HZ  PHE A  33      16.618  -7.118  -7.217  1.00 82.41           H  
ATOM    195  N   ASP A  34      10.764  -8.538  -1.125  1.00 76.27           N  
ATOM    196  CA  ASP A  34       9.954  -8.628   0.105  1.00 76.27           C  
ATOM    197  C   ASP A  34      10.345  -7.613   1.199  1.00 76.27           C  
ATOM    198  O   ASP A  34       9.864  -7.687   2.343  1.00 76.27           O  
ATOM    199  CB  ASP A  34       9.847 -10.086   0.607  1.00 76.27           C  
ATOM    200  CG  ASP A  34       8.610 -10.383   1.474  1.00 76.27           C  
ATOM    201  OD1 ASP A  34       7.611  -9.621   1.486  1.00 76.27           O  
ATOM    202  OD2 ASP A  34       8.513 -11.482   2.073  1.00 76.27           O1-
ATOM    203  H   ASP A  34      10.344  -8.040  -1.897  1.00 76.27           H  
ATOM    204  HA  ASP A  34       8.953  -8.331  -0.206  1.00 76.27           H  
ATOM    205  HB2 ASP A  34       9.801 -10.748  -0.257  1.00 76.27           H  
ATOM    206  HB3 ASP A  34      10.744 -10.338   1.174  1.00 76.27           H  
ATOM    207  N   ASP A  35      11.145  -6.607   0.848  1.00 82.26           N  
ATOM    208  CA  ASP A  35      11.390  -5.446   1.692  1.00 82.26           C  
ATOM    209  C   ASP A  35      10.184  -4.505   1.607  1.00 82.26           C  
ATOM    210  O   ASP A  35       9.496  -4.408   0.590  1.00 82.26           O  
ATOM    211  CB  ASP A  35      12.735  -4.781   1.347  1.00 82.26           C  
ATOM    212  CG  ASP A  35      13.940  -5.552   1.913  1.00 82.26           C  
ATOM    213  OD1 ASP A  35      13.770  -6.195   2.981  1.00 82.26           O  
ATOM    214  OD2 ASP A  35      15.055  -5.423   1.359  1.00 82.26           O1-
ATOM    215  H   ASP A  35      11.425  -6.518  -0.118  1.00 82.26           H  
ATOM    216  HA  ASP A  35      11.454  -5.782   2.727  1.00 82.26           H  
ATOM    217  HB2 ASP A  35      12.830  -4.678   0.266  1.00 82.26           H  
ATOM    218  HB3 ASP A  35      12.746  -3.782   1.783  1.00 82.26           H  
ATOM    219  N   SER A  36       9.813  -3.891   2.736  1.00 80.09           N  
ATOM    220  CA  SER A  36       8.700  -2.935   2.726  1.00 80.09           C  
ATOM    221  C   SER A  36       9.179  -1.571   2.270  1.00 80.09           C  
ATOM    222  O   SER A  36       9.942  -0.939   3.001  1.00 80.09           O  
ATOM    223  CB  SER A  36       8.001  -2.808   4.081  1.00 80.09           C  
ATOM    224  OG  SER A  36       8.929  -2.488   5.094  1.00 80.09           O  
ATOM    225  H   SER A  36      10.485  -3.845   3.489  1.00 80.09           H  
ATOM    226  HA  SER A  36       7.950  -3.260   2.005  1.00 80.09           H  
ATOM    227  HB2 SER A  36       7.250  -2.021   4.017  1.00 80.09           H  
ATOM    228  HB3 SER A  36       7.499  -3.744   4.327  1.00 80.09           H  
ATOM    229  HG  SER A  36       9.459  -1.772   4.735  1.00 80.09           H  
ATOM    230  N   ASP A  37       8.642  -1.111   1.147  1.00 84.21           N  
ATOM    231  CA  ASP A  37       8.817   0.261   0.668  1.00 84.21           C  
ATOM    232  C   ASP A  37       7.974   1.238   1.490  1.00 84.21           C  
ATOM    233  O   ASP A  37       8.447   2.298   1.890  1.00 84.21           O  
ATOM    234  CB  ASP A  37       8.419   0.335  -0.817  1.00 84.21           C  
ATOM    235  CG  ASP A  37       9.598   0.112  -1.765  1.00 84.21           C  
ATOM    236  OD1 ASP A  37      10.635  -0.417  -1.336  1.00 84.21           O  
ATOM    237  OD2 ASP A  37       9.477   0.519  -2.948  1.00 84.21           O1-
ATOM    238  H   ASP A  37       8.063  -1.727   0.595  1.00 84.21           H  
ATOM    239  HA  ASP A  37       9.858   0.564   0.778  1.00 84.21           H  
ATOM    240  HB2 ASP A  37       8.021   1.329  -1.021  1.00 84.21           H  
ATOM    241  HB3 ASP A  37       7.629  -0.383  -1.034  1.00 84.21           H  
ATOM    242  N   ASP A  38       6.729   0.859   1.784  1.00 93.09           N  
ATOM    243  CA  ASP A  38       5.793   1.686   2.541  1.00 93.09           C  
ATOM    244  C   ASP A  38       4.789   0.818   3.308  1.00 93.09           C  
ATOM    245  O   ASP A  38       4.561  -0.360   2.993  1.00 93.09           O  
ATOM    246  CB  ASP A  38       5.093   2.674   1.585  1.00 93.09           C  
ATOM    247  CG  ASP A  38       4.329   3.802   2.292  1.00 93.09           C  
ATOM    248  OD1 ASP A  38       4.551   4.015   3.505  1.00 93.09           O  
ATOM    249  OD2 ASP A  38       3.468   4.425   1.629  1.00 93.09           O1-
ATOM    250  H   ASP A  38       6.411  -0.038   1.445  1.00 93.09           H  
ATOM    251  HA  ASP A  38       6.357   2.269   3.269  1.00 93.09           H  
ATOM    252  HB2 ASP A  38       5.852   3.144   0.959  1.00 93.09           H  
ATOM    253  HB3 ASP A  38       4.411   2.123   0.937  1.00 93.09           H  
ATOM    254  N   PHE A  39       4.169   1.398   4.330  1.00 95.26           N  
ATOM    255  CA  PHE A  39       3.018   0.807   4.987  1.00 95.26           C  
ATOM    256  C   PHE A  39       2.024   1.869   5.446  1.00 95.26           C  
ATOM    257  O   PHE A  39       2.388   2.963   5.865  1.00 95.26           O  
ATOM    258  CB  PHE A  39       3.444  -0.106   6.148  1.00 95.26           C  
ATOM    259  CG  PHE A  39       3.947   0.627   7.377  1.00 95.26           C  
ATOM    260  CD1 PHE A  39       5.305   0.977   7.482  1.00 95.26           C  
ATOM    261  CD2 PHE A  39       3.048   1.006   8.394  1.00 95.26           C  
ATOM    262  CE1 PHE A  39       5.762   1.699   8.599  1.00 95.26           C  
ATOM    263  CE2 PHE A  39       3.504   1.726   9.511  1.00 95.26           C  
ATOM    264  CZ  PHE A  39       4.862   2.075   9.612  1.00 95.26           C  
ATOM    265  H   PHE A  39       4.329   2.386   4.466  1.00 95.26           H  
ATOM    266  HA  PHE A  39       2.512   0.196   4.240  1.00 95.26           H  
ATOM    267  HB2 PHE A  39       2.587  -0.714   6.439  1.00 95.26           H  
ATOM    268  HB3 PHE A  39       4.215  -0.791   5.797  1.00 95.26           H  
ATOM    269  HD1 PHE A  39       5.988   0.734   6.682  1.00 95.26           H  
ATOM    270  HD2 PHE A  39       1.994   0.791   8.290  1.00 95.26           H  
ATOM    271  HE1 PHE A  39       6.798   2.002   8.652  1.00 95.26           H  
ATOM    272  HE2 PHE A  39       2.801   2.053  10.263  1.00 95.26           H  
ATOM    273  HZ  PHE A  39       5.207   2.667  10.447  1.00 95.26           H  
ATOM    274  N   GLN A  40       0.751   1.493   5.450  1.00 96.88           N  
ATOM    275  CA  GLN A  40      -0.330   2.301   6.002  1.00 96.88           C  
ATOM    276  C   GLN A  40      -1.229   1.457   6.890  1.00 96.88           C  
ATOM    277  O   GLN A  40      -1.290   0.232   6.765  1.00 96.88           O  
ATOM    278  CB  GLN A  40      -1.140   2.959   4.879  1.00 96.88           C  
ATOM    279  CG  GLN A  40      -0.356   4.011   4.084  1.00 96.88           C  
ATOM    280  CD  GLN A  40       0.187   5.160   4.927  1.00 96.88           C  
ATOM    281  NE2 GLN A  40       1.269   5.779   4.512  1.00 96.88           N  
ATOM    282  OE1 GLN A  40      -0.364   5.521   5.960  1.00 96.88           O  
ATOM    283  H   GLN A  40       0.532   0.561   5.128  1.00 96.88           H  
ATOM    284  HA  GLN A  40       0.087   3.085   6.635  1.00 96.88           H  
ATOM    285  HB2 GLN A  40      -1.485   2.185   4.193  1.00 96.88           H  
ATOM    286  HB3 GLN A  40      -2.014   3.444   5.313  1.00 96.88           H  
ATOM    287  HG2 GLN A  40       0.473   3.538   3.557  1.00 96.88           H  
ATOM    288  HG3 GLN A  40      -1.035   4.436   3.345  1.00 96.88           H  
ATOM    289 HE21 GLN A  40       1.796   5.403   3.736  1.00 96.88           H  
ATOM    290 HE22 GLN A  40       1.701   6.429   5.153  1.00 96.88           H  
ATOM    291  N   GLU A  41      -1.945   2.115   7.792  1.00 96.38           N  
ATOM    292  CA  GLU A  41      -2.919   1.478   8.669  1.00 96.38           C  
ATOM    293  C   GLU A  41      -4.308   2.051   8.424  1.00 96.38           C  
ATOM    294  O   GLU A  41      -4.474   3.262   8.302  1.00 96.38           O  
ATOM    295  CB  GLU A  41      -2.528   1.643  10.140  1.00 96.38           C  
ATOM    296  CG  GLU A  41      -1.204   0.943  10.460  1.00 96.38           C  
ATOM    297  CD  GLU A  41      -0.822   1.045  11.938  1.00 96.38           C  
ATOM    298  OE1 GLU A  41       0.098   0.280  12.313  1.00 96.38           O  
ATOM    299  OE2 GLU A  41      -1.433   1.834  12.691  1.00 96.38           O1-
ATOM    300  H   GLU A  41      -1.896   3.124   7.808  1.00 96.38           H  
ATOM    301  HA  GLU A  41      -2.960   0.410   8.454  1.00 96.38           H  
ATOM    302  HB2 GLU A  41      -3.313   1.207  10.757  1.00 96.38           H  
ATOM    303  HB3 GLU A  41      -2.447   2.705  10.371  1.00 96.38           H  
ATOM    304  HG2 GLU A  41      -0.400   1.375   9.864  1.00 96.38           H  
ATOM    305  HG3 GLU A  41      -1.296  -0.110  10.191  1.00 96.38           H  
ATOM    306  N   GLY A  42      -5.311   1.181   8.403  1.00 95.58           N  
ATOM    307  CA  GLY A  42      -6.710   1.584   8.300  1.00 95.58           C  
ATOM    308  C   GLY A  42      -7.645   0.510   8.838  1.00 95.58           C  
ATOM    309  O   GLY A  42      -7.254  -0.644   9.030  1.00 95.58           O  
ATOM    310  H   GLY A  42      -5.108   0.193   8.457  1.00 95.58           H  
ATOM    311  HA2 GLY A  42      -6.965   1.798   7.262  1.00 95.58           H  
ATOM    312  HA3 GLY A  42      -6.874   2.499   8.869  1.00 95.58           H  
ATOM    313  N   ALA A  43      -8.874   0.897   9.135  1.00 95.80           N  
ATOM    314  CA  ALA A  43      -9.949  -0.019   9.482  1.00 95.80           C  
ATOM    315  C   ALA A  43     -10.617  -0.580   8.208  1.00 95.80           C  
ATOM    316  O   ALA A  43     -10.480  -0.003   7.127  1.00 95.80           O  
ATOM    317  CB  ALA A  43     -10.935   0.736  10.380  1.00 95.80           C  
ATOM    318  H   ALA A  43      -9.143   1.838   8.885  1.00 95.80           H  
ATOM    319  HA  ALA A  43      -9.536  -0.850  10.054  1.00 95.80           H  
ATOM    320  HB1 ALA A  43     -11.348   1.585   9.834  1.00 95.80           H  
ATOM    321  HB2 ALA A  43     -11.753   0.080  10.678  1.00 95.80           H  
ATOM    322  HB3 ALA A  43     -10.422   1.099  11.270  1.00 95.80           H  
ATOM    323  N   PRO A  44     -11.365  -1.693   8.303  1.00 95.20           N  
ATOM    324  CA  PRO A  44     -12.265  -2.107   7.229  1.00 95.20           C  
ATOM    325  C   PRO A  44     -13.187  -0.958   6.796  1.00 95.20           C  
ATOM    326  O   PRO A  44     -13.840  -0.337   7.635  1.00 95.20           O  
ATOM    327  CB  PRO A  44     -13.062  -3.286   7.788  1.00 95.20           C  
ATOM    328  CG  PRO A  44     -12.151  -3.845   8.876  1.00 95.20           C  
ATOM    329  CD  PRO A  44     -11.443  -2.611   9.427  1.00 95.20           C  
ATOM    330  HA  PRO A  44     -11.672  -2.443   6.378  1.00 95.20           H  
ATOM    331  HB2 PRO A  44     -13.280  -4.028   7.020  1.00 95.20           H  
ATOM    332  HB3 PRO A  44     -13.989  -2.940   8.245  1.00 95.20           H  
ATOM    333  HG2 PRO A  44     -11.422  -4.523   8.433  1.00 95.20           H  
ATOM    334  HG3 PRO A  44     -12.736  -4.336   9.654  1.00 95.20           H  
ATOM    335  HD2 PRO A  44     -12.044  -2.168  10.221  1.00 95.20           H  
ATOM    336  HD3 PRO A  44     -10.454  -2.879   9.799  1.00 95.20           H  
ATOM    337  N   GLY A  45     -13.237  -0.686   5.493  1.00 96.16           N  
ATOM    338  CA  GLY A  45     -13.932   0.456   4.897  1.00 96.16           C  
ATOM    339  C   GLY A  45     -13.024   1.640   4.549  1.00 96.16           C  
ATOM    340  O   GLY A  45     -13.444   2.504   3.778  1.00 96.16           O  
ATOM    341  H   GLY A  45     -12.654  -1.232   4.874  1.00 96.16           H  
ATOM    342  HA2 GLY A  45     -14.697   0.819   5.583  1.00 96.16           H  
ATOM    343  HA3 GLY A  45     -14.421   0.128   3.979  1.00 96.16           H  
ATOM    344  N   ASP A  46     -11.785   1.673   5.047  1.00 96.99           N  
ATOM    345  CA  ASP A  46     -10.833   2.732   4.714  1.00 96.99           C  
ATOM    346  C   ASP A  46     -10.153   2.481   3.362  1.00 96.99           C  
ATOM    347  O   ASP A  46      -9.910   1.345   2.946  1.00 96.99           O  
ATOM    348  CB  ASP A  46      -9.788   2.930   5.826  1.00 96.99           C  
ATOM    349  CG  ASP A  46     -10.355   3.504   7.132  1.00 96.99           C  
ATOM    350  OD1 ASP A  46     -11.450   4.106   7.103  1.00 96.99           O  
ATOM    351  OD2 ASP A  46      -9.650   3.376   8.163  1.00 96.99           O1-
ATOM    352  H   ASP A  46     -11.488   0.961   5.699  1.00 96.99           H  
ATOM    353  HA  ASP A  46     -11.386   3.668   4.630  1.00 96.99           H  
ATOM    354  HB2 ASP A  46      -9.033   3.629   5.465  1.00 96.99           H  
ATOM    355  HB3 ASP A  46      -9.282   1.985   6.021  1.00 96.99           H  
ATOM    356  N   THR A  47      -9.794   3.572   2.683  1.00 97.49           N  
ATOM    357  CA  THR A  47      -8.853   3.549   1.557  1.00 97.49           C  
ATOM    358  C   THR A  47      -7.536   4.156   2.011  1.00 97.49           C  
ATOM    359  O   THR A  47      -7.512   5.293   2.481  1.00 97.49           O  
ATOM    360  CB  THR A  47      -9.393   4.306   0.340  1.00 97.49           C  
ATOM    361  CG2 THR A  47      -8.464   4.222  -0.872  1.00 97.49           C  
ATOM    362  OG1 THR A  47     -10.625   3.742  -0.040  1.00 97.49           O  
ATOM    363  H   THR A  47      -9.969   4.466   3.118  1.00 97.49           H  
ATOM    364  HA  THR A  47      -8.672   2.520   1.249  1.00 97.49           H  
ATOM    365  HB  THR A  47      -9.550   5.352   0.603  1.00 97.49           H  
ATOM    366  HG1 THR A  47     -11.112   3.584   0.772  1.00 97.49           H  
ATOM    367 HG21 THR A  47      -8.937   4.712  -1.723  1.00 97.49           H  
ATOM    368 HG22 THR A  47      -8.270   3.178  -1.119  1.00 97.49           H  
ATOM    369 HG23 THR A  47      -7.521   4.725  -0.661  1.00 97.49           H  
ATOM    370  N   VAL A  48      -6.446   3.413   1.848  1.00 96.74           N  
ATOM    371  CA  VAL A  48      -5.087   3.867   2.155  1.00 96.74           C  
ATOM    372  C   VAL A  48      -4.280   4.073   0.877  1.00 96.74           C  
ATOM    373  O   VAL A  48      -4.573   3.482  -0.164  1.00 96.74           O  
ATOM    374  CB  VAL A  48      -4.374   2.932   3.148  1.00 96.74           C  
ATOM    375  CG1 VAL A  48      -5.124   2.858   4.484  1.00 96.74           C  
ATOM    376  CG2 VAL A  48      -4.162   1.512   2.614  1.00 96.74           C  
ATOM    377  H   VAL A  48      -6.551   2.503   1.424  1.00 96.74           H  
ATOM    378  HA  VAL A  48      -5.147   4.841   2.641  1.00 96.74           H  
ATOM    379  HB  VAL A  48      -3.394   3.365   3.345  1.00 96.74           H  
ATOM    380 HG11 VAL A  48      -4.542   2.283   5.205  1.00 96.74           H  
ATOM    381 HG12 VAL A  48      -6.097   2.383   4.352  1.00 96.74           H  
ATOM    382 HG13 VAL A  48      -5.272   3.861   4.883  1.00 96.74           H  
ATOM    383 HG21 VAL A  48      -3.625   0.921   3.357  1.00 96.74           H  
ATOM    384 HG22 VAL A  48      -3.565   1.544   1.703  1.00 96.74           H  
ATOM    385 HG23 VAL A  48      -5.121   1.036   2.409  1.00 96.74           H  
ATOM    386  N   HIS A  49      -3.260   4.922   0.957  1.00 95.81           N  
ATOM    387  CA  HIS A  49      -2.366   5.237  -0.154  1.00 95.81           C  
ATOM    388  C   HIS A  49      -0.945   4.821   0.205  1.00 95.81           C  
ATOM    389  O   HIS A  49      -0.392   5.329   1.175  1.00 95.81           O  
ATOM    390  CB  HIS A  49      -2.433   6.738  -0.457  1.00 95.81           C  
ATOM    391  CG  HIS A  49      -3.801   7.247  -0.831  1.00 95.81           C  
ATOM    392  CD2 HIS A  49      -4.742   6.611  -1.591  1.00 95.81           C  
ATOM    393  ND1 HIS A  49      -4.340   8.450  -0.450  1.00 95.81           N  
ATOM    394  CE1 HIS A  49      -5.568   8.545  -0.985  1.00 95.81           C  
ATOM    395  NE2 HIS A  49      -5.850   7.459  -1.723  1.00 95.81           N  
ATOM    396  H   HIS A  49      -3.041   5.343   1.848  1.00 95.81           H  
ATOM    397  HA  HIS A  49      -2.663   4.692  -1.050  1.00 95.81           H  
ATOM    398  HB2 HIS A  49      -2.084   7.291   0.416  1.00 95.81           H  
ATOM    399  HB3 HIS A  49      -1.750   6.958  -1.277  1.00 95.81           H  
ATOM    400  HD1 HIS A  49      -3.897   9.123   0.159  1.00 95.81           H  
ATOM    401  HD2 HIS A  49      -4.650   5.609  -1.984  1.00 95.81           H  
ATOM    402  HE1 HIS A  49      -6.239   9.380  -0.845  1.00 95.81           H  
ATOM    403  N   LEU A  50      -0.375   3.908  -0.571  1.00 94.59           N  
ATOM    404  CA  LEU A  50       1.004   3.457  -0.426  1.00 94.59           C  
ATOM    405  C   LEU A  50       1.855   4.111  -1.508  1.00 94.59           C  
ATOM    406  O   LEU A  50       1.419   4.191  -2.656  1.00 94.59           O  
ATOM    407  CB  LEU A  50       1.060   1.928  -0.531  1.00 94.59           C  
ATOM    408  CG  LEU A  50       0.286   1.214   0.587  1.00 94.59           C  
ATOM    409  CD1 LEU A  50      -0.076  -0.207   0.172  1.00 94.59           C  
ATOM    410  CD2 LEU A  50       1.095   1.140   1.880  1.00 94.59           C  
ATOM    411  H   LEU A  50      -0.888   3.563  -1.370  1.00 94.59           H  
ATOM    412  HA  LEU A  50       1.396   3.760   0.545  1.00 94.59           H  
ATOM    413  HB2 LEU A  50       0.647   1.642  -1.498  1.00 94.59           H  
ATOM    414  HB3 LEU A  50       2.104   1.617  -0.505  1.00 94.59           H  
ATOM    415  HG  LEU A  50      -0.650   1.735   0.790  1.00 94.59           H  
ATOM    416 HD11 LEU A  50      -0.555  -0.193  -0.806  1.00 94.59           H  
ATOM    417 HD12 LEU A  50       0.812  -0.839   0.137  1.00 94.59           H  
ATOM    418 HD13 LEU A  50      -0.780  -0.606   0.903  1.00 94.59           H  
ATOM    419 HD21 LEU A  50       1.435   2.138   2.159  1.00 94.59           H  
ATOM    420 HD22 LEU A  50       0.478   0.728   2.677  1.00 94.59           H  
ATOM    421 HD23 LEU A  50       1.977   0.515   1.736  1.00 94.59           H  
ATOM    422  N   THR A  51       3.054   4.554  -1.155  1.00 92.50           N  
ATOM    423  CA  THR A  51       3.994   5.171  -2.098  1.00 92.50           C  
ATOM    424  C   THR A  51       5.104   4.184  -2.432  1.00 92.50           C  
ATOM    425  O   THR A  51       5.856   3.772  -1.554  1.00 92.50           O  
ATOM    426  CB  THR A  51       4.568   6.476  -1.535  1.00 92.50           C  
ATOM    427  CG2 THR A  51       5.314   7.277  -2.601  1.00 92.50           C  
ATOM    428  OG1 THR A  51       3.521   7.290  -1.047  1.00 92.50           O  
ATOM    429  H   THR A  51       3.341   4.451  -0.192  1.00 92.50           H  
ATOM    430  HA  THR A  51       3.474   5.424  -3.022  1.00 92.50           H  
ATOM    431  HB  THR A  51       5.246   6.254  -0.710  1.00 92.50           H  
ATOM    432  HG1 THR A  51       3.161   6.812  -0.297  1.00 92.50           H  
ATOM    433 HG21 THR A  51       5.637   8.229  -2.180  1.00 92.50           H  
ATOM    434 HG22 THR A  51       4.662   7.459  -3.455  1.00 92.50           H  
ATOM    435 HG23 THR A  51       6.194   6.724  -2.928  1.00 92.50           H  
ATOM    436  N   ALA A  52       5.211   3.795  -3.697  1.00 88.44           N  
ATOM    437  CA  ALA A  52       6.319   2.980  -4.183  1.00 88.44           C  
ATOM    438  C   ALA A  52       7.613   3.806  -4.276  1.00 88.44           C  
ATOM    439  O   ALA A  52       7.572   5.031  -4.409  1.00 88.44           O  
ATOM    440  CB  ALA A  52       5.901   2.392  -5.534  1.00 88.44           C  
ATOM    441  H   ALA A  52       4.582   4.188  -4.383  1.00 88.44           H  
ATOM    442  HA  ALA A  52       6.507   2.163  -3.486  1.00 88.44           H  
ATOM    443  HB1 ALA A  52       5.022   1.756  -5.426  1.00 88.44           H  
ATOM    444  HB2 ALA A  52       5.632   3.206  -6.207  1.00 88.44           H  
ATOM    445  HB3 ALA A  52       6.716   1.810  -5.966  1.00 88.44           H  
ATOM    446  N   SER A  53       8.777   3.148  -4.278  1.00 87.21           N  
ATOM    447  CA  SER A  53      10.077   3.827  -4.435  1.00 87.21           C  
ATOM    448  C   SER A  53      10.205   4.647  -5.726  1.00 87.21           C  
ATOM    449  O   SER A  53      10.984   5.596  -5.782  1.00 87.21           O  
ATOM    450  CB  SER A  53      11.218   2.808  -4.418  1.00 87.21           C  
ATOM    451  OG  SER A  53      11.411   2.301  -3.121  1.00 87.21           O  
ATOM    452  H   SER A  53       8.786   2.165  -4.044  1.00 87.21           H  
ATOM    453  HA  SER A  53      10.218   4.513  -3.600  1.00 87.21           H  
ATOM    454  HB2 SER A  53      12.139   3.303  -4.723  1.00 87.21           H  
ATOM    455  HB3 SER A  53      11.013   1.995  -5.115  1.00 87.21           H  
ATOM    456  HG  SER A  53      10.816   1.562  -2.978  1.00 87.21           H  
ATOM    457  N   ASN A  54       9.442   4.312  -6.769  1.00 86.02           N  
ATOM    458  CA  ASN A  54       9.373   5.082  -8.013  1.00 86.02           C  
ATOM    459  C   ASN A  54       8.381   6.266  -7.954  1.00 86.02           C  
ATOM    460  O   ASN A  54       8.116   6.877  -8.987  1.00 86.02           O  
ATOM    461  CB  ASN A  54       9.102   4.126  -9.188  1.00 86.02           C  
ATOM    462  CG  ASN A  54       7.698   3.553  -9.172  1.00 86.02           C  
ATOM    463  ND2 ASN A  54       7.269   2.984 -10.268  1.00 86.02           N  
ATOM    464  OD1 ASN A  54       6.998   3.606  -8.177  1.00 86.02           O  
ATOM    465  H   ASN A  54       8.768   3.569  -6.647  1.00 86.02           H  
ATOM    466  HA  ASN A  54      10.351   5.532  -8.182  1.00 86.02           H  
ATOM    467  HB2 ASN A  54       9.817   3.303  -9.171  1.00 86.02           H  
ATOM    468  HB3 ASN A  54       9.230   4.678 -10.119  1.00 86.02           H  
ATOM    469 HD21 ASN A  54       7.790   3.106 -11.125  1.00 86.02           H  
ATOM    470 HD22 ASN A  54       6.262   2.979 -10.345  1.00 86.02           H  
ATOM    471  N   CYS A  55       7.874   6.602  -6.763  1.00 85.93           N  
ATOM    472  CA  CYS A  55       6.878   7.638  -6.479  1.00 85.93           C  
ATOM    473  C   CYS A  55       5.457   7.359  -7.001  1.00 85.93           C  
ATOM    474  O   CYS A  55       4.604   8.246  -6.900  1.00 85.93           O  
ATOM    475  CB  CYS A  55       7.396   9.026  -6.897  1.00 85.93           C  
ATOM    476  SG  CYS A  55       8.963   9.442  -6.074  1.00 85.93           S  
ATOM    477  H   CYS A  55       8.134   6.027  -5.974  1.00 85.93           H  
ATOM    478  HA  CYS A  55       6.767   7.656  -5.395  1.00 85.93           H  
ATOM    479  HB2 CYS A  55       6.646   9.772  -6.637  1.00 85.93           H  
ATOM    480  HB3 CYS A  55       7.529   9.041  -7.979  1.00 85.93           H  
ATOM    481  HG  CYS A  55       9.232  10.520  -6.815  1.00 85.93           H  
ATOM    482  N   ASP A  56       5.172   6.156  -7.505  1.00 88.85           N  
ATOM    483  CA  ASP A  56       3.805   5.768  -7.859  1.00 88.85           C  
ATOM    484  C   ASP A  56       2.955   5.575  -6.597  1.00 88.85           C  
ATOM    485  O   ASP A  56       3.425   5.081  -5.567  1.00 88.85           O  
ATOM    486  CB  ASP A  56       3.773   4.512  -8.746  1.00 88.85           C  
ATOM    487  CG  ASP A  56       4.321   4.742 -10.161  1.00 88.85           C  
ATOM    488  OD1 ASP A  56       4.334   5.908 -10.618  1.00 88.85           O  
ATOM    489  OD2 ASP A  56       4.737   3.739 -10.786  1.00 88.85           O1-
ATOM    490  H   ASP A  56       5.900   5.462  -7.601  1.00 88.85           H  
ATOM    491  HA  ASP A  56       3.361   6.581  -8.433  1.00 88.85           H  
ATOM    492  HB2 ASP A  56       4.325   3.709  -8.258  1.00 88.85           H  
ATOM    493  HB3 ASP A  56       2.738   4.186  -8.843  1.00 88.85           H  
ATOM    494  N   ILE A  57       1.680   5.966  -6.674  1.00 91.56           N  
ATOM    495  CA  ILE A  57       0.737   5.859  -5.557  1.00 91.56           C  
ATOM    496  C   ILE A  57      -0.203   4.684  -5.799  1.00 91.56           C  
ATOM    497  O   ILE A  57      -1.009   4.708  -6.728  1.00 91.56           O  
ATOM    498  CB  ILE A  57      -0.034   7.177  -5.320  1.00 91.56           C  
ATOM    499  CG1 ILE A  57       0.948   8.322  -4.977  1.00 91.56           C  
ATOM    500  CG2 ILE A  57      -1.064   6.985  -4.184  1.00 91.56           C  
ATOM    501  CD1 ILE A  57       0.286   9.698  -4.830  1.00 91.56           C  
ATOM    502  H   ILE A  57       1.342   6.293  -7.567  1.00 91.56           H  
ATOM    503  HA  ILE A  57       1.296   5.655  -4.643  1.00 91.56           H  
ATOM    504  HB  ILE A  57      -0.568   7.438  -6.234  1.00 91.56           H  
ATOM    505 HG12 ILE A  57       1.691   8.407  -5.771  1.00 91.56           H  
ATOM    506 HG13 ILE A  57       1.477   8.082  -4.054  1.00 91.56           H  
ATOM    507 HG21 ILE A  57      -0.541   6.686  -3.276  1.00 91.56           H  
ATOM    508 HG22 ILE A  57      -1.789   6.215  -4.447  1.00 91.56           H  
ATOM    509 HG23 ILE A  57      -1.616   7.907  -4.001  1.00 91.56           H  
ATOM    510 HD11 ILE A  57       1.063  10.458  -4.738  1.00 91.56           H  
ATOM    511 HD12 ILE A  57      -0.333   9.733  -3.934  1.00 91.56           H  
ATOM    512 HD13 ILE A  57      -0.320   9.916  -5.709  1.00 91.56           H  
ATOM    513  N   ILE A  58      -0.177   3.701  -4.905  1.00 92.93           N  
ATOM    514  CA  ILE A  58      -1.069   2.542  -4.924  1.00 92.93           C  
ATOM    515  C   ILE A  58      -2.196   2.757  -3.920  1.00 92.93           C  
ATOM    516  O   ILE A  58      -1.972   2.895  -2.716  1.00 92.93           O  
ATOM    517  CB  ILE A  58      -0.295   1.233  -4.663  1.00 92.93           C  
ATOM    518  CG1 ILE A  58       0.980   1.102  -5.526  1.00 92.93           C  
ATOM    519  CG2 ILE A  58      -1.226   0.026  -4.882  1.00 92.93           C  
ATOM    520  CD1 ILE A  58       0.760   1.250  -7.037  1.00 92.93           C  
ATOM    521  H   ILE A  58       0.505   3.767  -4.162  1.00 92.93           H  
ATOM    522  HA  ILE A  58      -1.513   2.458  -5.915  1.00 92.93           H  
ATOM    523  HB  ILE A  58       0.025   1.220  -3.621  1.00 92.93           H  
ATOM    524 HG12 ILE A  58       1.703   1.854  -5.211  1.00 92.93           H  
ATOM    525 HG13 ILE A  58       1.435   0.130  -5.337  1.00 92.93           H  
ATOM    526 HG21 ILE A  58      -0.661  -0.901  -4.782  1.00 92.93           H  
ATOM    527 HG22 ILE A  58      -1.663   0.064  -5.880  1.00 92.93           H  
ATOM    528 HG23 ILE A  58      -2.027   0.025  -4.143  1.00 92.93           H  
ATOM    529 HD11 ILE A  58       0.083   0.478  -7.402  1.00 92.93           H  
ATOM    530 HD12 ILE A  58       0.356   2.233  -7.281  1.00 92.93           H  
ATOM    531 HD13 ILE A  58       1.724   1.155  -7.537  1.00 92.93           H  
ATOM    532  N   LYS A  59      -3.430   2.782  -4.413  1.00 95.80           N  
ATOM    533  CA  LYS A  59      -4.636   2.940  -3.602  1.00 95.80           C  
ATOM    534  C   LYS A  59      -5.178   1.571  -3.233  1.00 95.80           C  
ATOM    535  O   LYS A  59      -5.521   0.774  -4.109  1.00 95.80           O  
ATOM    536  CB  LYS A  59      -5.686   3.761  -4.351  1.00 95.80           C  
ATOM    537  CG  LYS A  59      -5.154   5.104  -4.857  1.00 95.80           C  
ATOM    538  CD  LYS A  59      -6.308   5.956  -5.377  1.00 95.80           C  
ATOM    539  CE  LYS A  59      -5.735   7.292  -5.842  1.00 95.80           C  
ATOM    540  NZ  LYS A  59      -6.742   8.066  -6.600  1.00 95.80           N1+
ATOM    541  H   LYS A  59      -3.543   2.628  -5.405  1.00 95.80           H  
ATOM    542  HA  LYS A  59      -4.380   3.462  -2.681  1.00 95.80           H  
ATOM    543  HB2 LYS A  59      -6.020   3.192  -5.219  1.00 95.80           H  
ATOM    544  HB3 LYS A  59      -6.533   3.926  -3.685  1.00 95.80           H  
ATOM    545  HG2 LYS A  59      -4.629   5.637  -4.065  1.00 95.80           H  
ATOM    546  HG3 LYS A  59      -4.449   4.931  -5.670  1.00 95.80           H  
ATOM    547  HD2 LYS A  59      -6.781   5.435  -6.210  1.00 95.80           H  
ATOM    548  HD3 LYS A  59      -7.035   6.120  -4.581  1.00 95.80           H  
ATOM    549  HE2 LYS A  59      -5.391   7.844  -4.967  1.00 95.80           H  
ATOM    550  HE3 LYS A  59      -4.869   7.090  -6.472  1.00 95.80           H  
ATOM    551  HZ1 LYS A  59      -6.338   8.938  -6.912  1.00 95.80           H  
ATOM    552  HZ2 LYS A  59      -7.549   8.249  -6.021  1.00 95.80           H  
ATOM    553  HZ3 LYS A  59      -7.023   7.539  -7.414  1.00 95.80           H  
ATOM    554  N   VAL A  60      -5.294   1.318  -1.937  1.00 96.57           N  
ATOM    555  CA  VAL A  60      -5.762   0.038  -1.408  1.00 96.57           C  
ATOM    556  C   VAL A  60      -7.004   0.262  -0.562  1.00 96.57           C  
ATOM    557  O   VAL A  60      -6.965   1.001   0.419  1.00 96.57           O  
ATOM    558  CB  VAL A  60      -4.649  -0.687  -0.632  1.00 96.57           C  
ATOM    559  CG1 VAL A  60      -5.141  -2.060  -0.177  1.00 96.57           C  
ATOM    560  CG2 VAL A  60      -3.406  -0.903  -1.508  1.00 96.57           C  
ATOM    561  H   VAL A  60      -5.009   2.031  -1.281  1.00 96.57           H  
ATOM    562  HA  VAL A  60      -6.039  -0.611  -2.239  1.00 96.57           H  
ATOM    563  HB  VAL A  60      -4.363  -0.105   0.244  1.00 96.57           H  
ATOM    564 HG11 VAL A  60      -5.954  -1.953   0.541  1.00 96.57           H  
ATOM    565 HG12 VAL A  60      -4.334  -2.619   0.297  1.00 96.57           H  
ATOM    566 HG13 VAL A  60      -5.492  -2.617  -1.046  1.00 96.57           H  
ATOM    567 HG21 VAL A  60      -3.682  -1.409  -2.433  1.00 96.57           H  
ATOM    568 HG22 VAL A  60      -2.946   0.056  -1.746  1.00 96.57           H  
ATOM    569 HG23 VAL A  60      -2.672  -1.507  -0.974  1.00 96.57           H  
ATOM    570  N   PHE A  61      -8.104  -0.387  -0.932  1.00 97.45           N  
ATOM    571  CA  PHE A  61      -9.315  -0.440  -0.121  1.00 97.45           C  
ATOM    572  C   PHE A  61      -9.241  -1.622   0.842  1.00 97.45           C  
ATOM    573  O   PHE A  61      -9.009  -2.756   0.418  1.00 97.45           O  
ATOM    574  CB  PHE A  61     -10.542  -0.533  -1.029  1.00 97.45           C  
ATOM    575  CG  PHE A  61     -11.845  -0.612  -0.262  1.00 97.45           C  
ATOM    576  CD1 PHE A  61     -12.552  -1.826  -0.178  1.00 97.45           C  
ATOM    577  CD2 PHE A  61     -12.338   0.531   0.389  1.00 97.45           C  
ATOM    578  CE1 PHE A  61     -13.750  -1.890   0.556  1.00 97.45           C  
ATOM    579  CE2 PHE A  61     -13.539   0.469   1.114  1.00 97.45           C  
ATOM    580  CZ  PHE A  61     -14.243  -0.743   1.203  1.00 97.45           C  
ATOM    581  H   PHE A  61      -8.042  -1.014  -1.721  1.00 97.45           H  
ATOM    582  HA  PHE A  61      -9.403   0.474   0.466  1.00 97.45           H  
ATOM    583  HB2 PHE A  61     -10.446  -1.407  -1.673  1.00 97.45           H  
ATOM    584  HB3 PHE A  61     -10.571   0.352  -1.664  1.00 97.45           H  
ATOM    585  HD1 PHE A  61     -12.175  -2.704  -0.682  1.00 97.45           H  
ATOM    586  HD2 PHE A  61     -11.790   1.461   0.336  1.00 97.45           H  
ATOM    587  HE1 PHE A  61     -14.297  -2.818   0.622  1.00 97.45           H  
ATOM    588  HE2 PHE A  61     -13.914   1.353   1.608  1.00 97.45           H  
ATOM    589  HZ  PHE A  61     -15.161  -0.791   1.769  1.00 97.45           H  
ATOM    590  N   ILE A  62      -9.440  -1.366   2.133  1.00 97.00           N  
ATOM    591  CA  ILE A  62      -9.382  -2.380   3.185  1.00 97.00           C  
ATOM    592  C   ILE A  62     -10.779  -2.964   3.390  1.00 97.00           C  
ATOM    593  O   ILE A  62     -11.733  -2.259   3.711  1.00 97.00           O  
ATOM    594  CB  ILE A  62      -8.783  -1.798   4.483  1.00 97.00           C  
ATOM    595  CG1 ILE A  62      -7.368  -1.229   4.215  1.00 97.00           C  
ATOM    596  CG2 ILE A  62      -8.719  -2.881   5.580  1.00 97.00           C  
ATOM    597  CD1 ILE A  62      -6.747  -0.519   5.420  1.00 97.00           C  
ATOM    598  H   ILE A  62      -9.659  -0.419   2.409  1.00 97.00           H  
ATOM    599  HA  ILE A  62      -8.724  -3.186   2.859  1.00 97.00           H  
ATOM    600  HB  ILE A  62      -9.427  -0.988   4.827  1.00 97.00           H  
ATOM    601 HG12 ILE A  62      -7.416  -0.492   3.413  1.00 97.00           H  
ATOM    602 HG13 ILE A  62      -6.706  -2.033   3.894  1.00 97.00           H  
ATOM    603 HG21 ILE A  62      -9.701  -3.324   5.747  1.00 97.00           H  
ATOM    604 HG22 ILE A  62      -8.413  -2.430   6.524  1.00 97.00           H  
ATOM    605 HG23 ILE A  62      -8.019  -3.666   5.296  1.00 97.00           H  
ATOM    606 HD11 ILE A  62      -5.821  -0.033   5.116  1.00 97.00           H  
ATOM    607 HD12 ILE A  62      -7.445   0.235   5.785  1.00 97.00           H  
ATOM    608 HD13 ILE A  62      -6.518  -1.228   6.215  1.00 97.00           H  
ATOM    609  N   ARG A  63     -10.893  -4.281   3.245  1.00 95.95           N  
ATOM    610  CA  ARG A  63     -12.100  -5.063   3.525  1.00 95.95           C  
ATOM    611  C   ARG A  63     -12.033  -5.703   4.912  1.00 95.95           C  
ATOM    612  O   ARG A  63     -11.009  -5.679   5.599  1.00 95.95           O  
ATOM    613  CB  ARG A  63     -12.278  -6.122   2.426  1.00 95.95           C  
ATOM    614  CG  ARG A  63     -12.632  -5.541   1.054  1.00 95.95           C  
ATOM    615  CD  ARG A  63     -12.822  -6.697   0.067  1.00 95.95           C  
ATOM    616  NE  ARG A  63     -13.350  -6.230  -1.220  1.00 95.95           N  
ATOM    617  CZ  ARG A  63     -13.552  -6.946  -2.309  1.00 95.95           C  
ATOM    618  NH1 ARG A  63     -13.297  -8.221  -2.360  1.00 95.95           N1+
ATOM    619  NH2 ARG A  63     -13.957  -6.366  -3.398  1.00 95.95           N  
ATOM    620  H   ARG A  63     -10.045  -4.791   3.041  1.00 95.95           H  
ATOM    621  HA  ARG A  63     -12.967  -4.402   3.526  1.00 95.95           H  
ATOM    622  HB2 ARG A  63     -13.070  -6.813   2.715  1.00 95.95           H  
ATOM    623  HB3 ARG A  63     -11.349  -6.685   2.333  1.00 95.95           H  
ATOM    624  HG2 ARG A  63     -11.837  -4.884   0.701  1.00 95.95           H  
ATOM    625  HG3 ARG A  63     -13.562  -4.978   1.137  1.00 95.95           H  
ATOM    626  HD2 ARG A  63     -13.519  -7.420   0.492  1.00 95.95           H  
ATOM    627  HD3 ARG A  63     -11.858  -7.180  -0.091  1.00 95.95           H  
ATOM    628  HE  ARG A  63     -13.224  -5.252  -1.439  1.00 95.95           H  
ATOM    629 HH11 ARG A  63     -12.787  -8.600  -1.574  1.00 95.95           H  
ATOM    630 HH12 ARG A  63     -13.204  -8.644  -3.272  1.00 95.95           H  
ATOM    631 HH21 ARG A  63     -13.791  -6.856  -4.266  1.00 95.95           H  
ATOM    632 HH22 ARG A  63     -13.647  -5.405  -3.403  1.00 95.95           H  
ATOM    633  N   ASP A  64     -13.140  -6.325   5.305  1.00 94.57           N  
ATOM    634  CA  ASP A  64     -13.200  -7.151   6.507  1.00 94.57           C  
ATOM    635  C   ASP A  64     -12.119  -8.238   6.515  1.00 94.57           C  
ATOM    636  O   ASP A  64     -11.648  -8.691   5.472  1.00 94.57           O  
ATOM    637  CB  ASP A  64     -14.590  -7.784   6.653  1.00 94.57           C  
ATOM    638  CG  ASP A  64     -15.640  -6.765   7.088  1.00 94.57           C  
ATOM    639  OD1 ASP A  64     -15.307  -5.964   7.991  1.00 94.57           O  
ATOM    640  OD2 ASP A  64     -16.762  -6.835   6.545  1.00 94.57           O1-
ATOM    641  H   ASP A  64     -13.965  -6.271   4.724  1.00 94.57           H  
ATOM    642  HA  ASP A  64     -13.018  -6.507   7.368  1.00 94.57           H  
ATOM    643  HB2 ASP A  64     -14.879  -8.251   5.711  1.00 94.57           H  
ATOM    644  HB3 ASP A  64     -14.548  -8.562   7.416  1.00 94.57           H  
ATOM    645  N   ALA A  65     -11.704  -8.642   7.716  1.00 92.95           N  
ATOM    646  CA  ALA A  65     -10.615  -9.590   7.951  1.00 92.95           C  
ATOM    647  C   ALA A  65      -9.275  -9.187   7.300  1.00 92.95           C  
ATOM    648  O   ALA A  65      -8.417 -10.037   7.072  1.00 92.95           O  
ATOM    649  CB  ALA A  65     -11.089 -11.009   7.603  1.00 92.95           C  
ATOM    650  H   ALA A  65     -12.111  -8.185   8.519  1.00 92.95           H  
ATOM    651  HA  ALA A  65     -10.424  -9.576   9.024  1.00 92.95           H  
ATOM    652  HB1 ALA A  65     -12.016 -11.234   8.130  1.00 92.95           H  
ATOM    653  HB2 ALA A  65     -10.328 -11.734   7.894  1.00 92.95           H  
ATOM    654  HB3 ALA A  65     -11.256 -11.093   6.529  1.00 92.95           H  
ATOM    655  N   CYS A  66      -9.077  -7.889   7.036  1.00 94.99           N  
ATOM    656  CA  CYS A  66      -7.899  -7.345   6.361  1.00 94.99           C  
ATOM    657  C   CYS A  66      -7.674  -7.895   4.949  1.00 94.99           C  
ATOM    658  O   CYS A  66      -6.546  -7.871   4.450  1.00 94.99           O  
ATOM    659  CB  CYS A  66      -6.654  -7.456   7.254  1.00 94.99           C  
ATOM    660  SG  CYS A  66      -6.828  -6.719   8.894  1.00 94.99           S  
ATOM    661  H   CYS A  66      -9.854  -7.256   7.165  1.00 94.99           H  
ATOM    662  HA  CYS A  66      -8.102  -6.285   6.203  1.00 94.99           H  
ATOM    663  HB2 CYS A  66      -6.388  -8.507   7.365  1.00 94.99           H  
ATOM    664  HB3 CYS A  66      -5.829  -6.956   6.747  1.00 94.99           H  
ATOM    665  N   TYR A  67      -8.735  -8.355   4.282  1.00 95.65           N  
ATOM    666  CA  TYR A  67      -8.706  -8.479   2.830  1.00 95.65           C  
ATOM    667  C   TYR A  67      -8.553  -7.096   2.194  1.00 95.65           C  
ATOM    668  O   TYR A  67      -8.789  -6.071   2.834  1.00 95.65           O  
ATOM    669  CB  TYR A  67      -9.956  -9.211   2.330  1.00 95.65           C  
ATOM    670  CG  TYR A  67      -9.954 -10.686   2.664  1.00 95.65           C  
ATOM    671  CD1 TYR A  67      -9.002 -11.536   2.069  1.00 95.65           C  
ATOM    672  CD2 TYR A  67     -10.891 -11.208   3.574  1.00 95.65           C  
ATOM    673  CE1 TYR A  67      -8.975 -12.903   2.401  1.00 95.65           C  
ATOM    674  CE2 TYR A  67     -10.864 -12.571   3.914  1.00 95.65           C  
ATOM    675  CZ  TYR A  67      -9.902 -13.418   3.332  1.00 95.65           C  
ATOM    676  OH  TYR A  67      -9.876 -14.736   3.660  1.00 95.65           O  
ATOM    677  H   TYR A  67      -9.635  -8.365   4.742  1.00 95.65           H  
ATOM    678  HA  TYR A  67      -7.829  -9.061   2.547  1.00 95.65           H  
ATOM    679  HB2 TYR A  67     -10.844  -8.751   2.764  1.00 95.65           H  
ATOM    680  HB3 TYR A  67     -10.023  -9.112   1.247  1.00 95.65           H  
ATOM    681  HD1 TYR A  67      -8.285 -11.138   1.366  1.00 95.65           H  
ATOM    682  HD2 TYR A  67     -11.638 -10.564   4.015  1.00 95.65           H  
ATOM    683  HE1 TYR A  67      -8.238 -13.551   1.949  1.00 95.65           H  
ATOM    684  HE2 TYR A  67     -11.574 -12.976   4.620  1.00 95.65           H  
ATOM    685  HH  TYR A  67      -9.169 -15.195   3.202  1.00 95.65           H  
ATOM    686  N   TYR A  68      -8.146  -7.058   0.932  1.00 95.59           N  
ATOM    687  CA  TYR A  68      -7.900  -5.801   0.246  1.00 95.59           C  
ATOM    688  C   TYR A  68      -8.277  -5.874  -1.229  1.00 95.59           C  
ATOM    689  O   TYR A  68      -8.213  -6.943  -1.836  1.00 95.59           O  
ATOM    690  CB  TYR A  68      -6.435  -5.390   0.439  1.00 95.59           C  
ATOM    691  CG  TYR A  68      -5.412  -6.331  -0.172  1.00 95.59           C  
ATOM    692  CD1 TYR A  68      -4.935  -7.434   0.564  1.00 95.59           C  
ATOM    693  CD2 TYR A  68      -4.951  -6.111  -1.485  1.00 95.59           C  
ATOM    694  CE1 TYR A  68      -4.005  -8.318  -0.013  1.00 95.59           C  
ATOM    695  CE2 TYR A  68      -4.029  -6.999  -2.070  1.00 95.59           C  
ATOM    696  CZ  TYR A  68      -3.559  -8.108  -1.334  1.00 95.59           C  
ATOM    697  OH  TYR A  68      -2.687  -8.984  -1.893  1.00 95.59           O  
ATOM    698  H   TYR A  68      -7.965  -7.906   0.414  1.00 95.59           H  
ATOM    699  HA  TYR A  68      -8.526  -5.030   0.695  1.00 95.59           H  
ATOM    700  HB2 TYR A  68      -6.234  -5.285   1.505  1.00 95.59           H  
ATOM    701  HB3 TYR A  68      -6.313  -4.404  -0.009  1.00 95.59           H  
ATOM    702  HD1 TYR A  68      -5.285  -7.602   1.572  1.00 95.59           H  
ATOM    703  HD2 TYR A  68      -5.320  -5.268  -2.051  1.00 95.59           H  
ATOM    704  HE1 TYR A  68      -3.631  -9.166   0.541  1.00 95.59           H  
ATOM    705  HE2 TYR A  68      -3.690  -6.835  -3.082  1.00 95.59           H  
ATOM    706  HH  TYR A  68      -2.416  -8.711  -2.772  1.00 95.59           H  
ATOM    707  N   ASP A  69      -8.624  -4.718  -1.788  1.00 96.18           N  
ATOM    708  CA  ASP A  69      -8.667  -4.489  -3.229  1.00 96.18           C  
ATOM    709  C   ASP A  69      -7.679  -3.396  -3.598  1.00 96.18           C  
ATOM    710  O   ASP A  69      -7.562  -2.383  -2.907  1.00 96.18           O  
ATOM    711  CB  ASP A  69     -10.037  -4.029  -3.716  1.00 96.18           C  
ATOM    712  CG  ASP A  69     -11.161  -4.984  -3.388  1.00 96.18           C  
ATOM    713  OD1 ASP A  69     -11.072  -6.195  -3.698  1.00 96.18           O  
ATOM    714  OD2 ASP A  69     -12.185  -4.475  -2.875  1.00 96.18           O1-
ATOM    715  H   ASP A  69      -8.681  -3.903  -1.195  1.00 96.18           H  
ATOM    716  HA  ASP A  69      -8.407  -5.406  -3.759  1.00 96.18           H  
ATOM    717  HB2 ASP A  69     -10.258  -3.054  -3.282  1.00 96.18           H  
ATOM    718  HB3 ASP A  69     -10.000  -3.906  -4.798  1.00 96.18           H  
ATOM    719  N   ILE A  70      -7.015  -3.571  -4.730  1.00 93.88           N  
ATOM    720  CA  ILE A  70      -6.211  -2.518  -5.338  1.00 93.88           C  
ATOM    721  C   ILE A  70      -7.130  -1.744  -6.281  1.00 93.88           C  
ATOM    722  O   ILE A  70      -7.731  -2.332  -7.181  1.00 93.88           O  
ATOM    723  CB  ILE A  70      -4.983  -3.125  -6.036  1.00 93.88           C  
ATOM    724  CG1 ILE A  70      -4.156  -3.960  -5.029  1.00 93.88           C  
ATOM    725  CG2 ILE A  70      -4.149  -2.002  -6.678  1.00 93.88           C  
ATOM    726  CD1 ILE A  70      -2.970  -4.683  -5.664  1.00 93.88           C  
ATOM    727  H   ILE A  70      -7.217  -4.387  -5.290  1.00 93.88           H  
ATOM    728  HA  ILE A  70      -5.851  -1.835  -4.568  1.00 93.88           H  
ATOM    729  HB  ILE A  70      -5.336  -3.799  -6.817  1.00 93.88           H  
ATOM    730 HG12 ILE A  70      -3.791  -3.313  -4.231  1.00 93.88           H  
ATOM    731 HG13 ILE A  70      -4.783  -4.731  -4.582  1.00 93.88           H  
ATOM    732 HG21 ILE A  70      -3.280  -2.410  -7.194  1.00 93.88           H  
ATOM    733 HG22 ILE A  70      -3.810  -1.299  -5.916  1.00 93.88           H  
ATOM    734 HG23 ILE A  70      -4.738  -1.465  -7.422  1.00 93.88           H  
ATOM    735 HD11 ILE A  70      -2.211  -3.947  -5.931  1.00 93.88           H  
ATOM    736 HD12 ILE A  70      -3.289  -5.231  -6.551  1.00 93.88           H  
ATOM    737 HD13 ILE A  70      -2.539  -5.379  -4.945  1.00 93.88           H  
ATOM    738  N   LEU A  71      -7.267  -0.437  -6.064  1.00 92.86           N  
ATOM    739  CA  LEU A  71      -8.197   0.402  -6.829  1.00 92.86           C  
ATOM    740  C   LEU A  71      -7.592   0.921  -8.143  1.00 92.86           C  
ATOM    741  O   LEU A  71      -8.335   1.335  -9.028  1.00 92.86           O  
ATOM    742  CB  LEU A  71      -8.701   1.559  -5.952  1.00 92.86           C  
ATOM    743  CG  LEU A  71      -9.412   1.156  -4.647  1.00 92.86           C  
ATOM    744  CD1 LEU A  71      -9.848   2.432  -3.923  1.00 92.86           C  
ATOM    745  CD2 LEU A  71     -10.646   0.289  -4.908  1.00 92.86           C  
ATOM    746  H   LEU A  71      -6.729  -0.017  -5.320  1.00 92.86           H  
ATOM    747  HA  LEU A  71      -9.056  -0.203  -7.119  1.00 92.86           H  
ATOM    748  HB2 LEU A  71      -9.390   2.157  -6.549  1.00 92.86           H  
ATOM    749  HB3 LEU A  71      -7.850   2.191  -5.700  1.00 92.86           H  
ATOM    750  HG  LEU A  71      -8.723   0.611  -4.001  1.00 92.86           H  
ATOM    751 HD11 LEU A  71     -10.307   2.181  -2.967  1.00 92.86           H  
ATOM    752 HD12 LEU A  71     -10.567   2.982  -4.529  1.00 92.86           H  
ATOM    753 HD13 LEU A  71      -8.977   3.058  -3.728  1.00 92.86           H  
ATOM    754 HD21 LEU A  71     -11.307   0.781  -5.621  1.00 92.86           H  
ATOM    755 HD22 LEU A  71     -11.184   0.118  -3.976  1.00 92.86           H  
ATOM    756 HD23 LEU A  71     -10.339  -0.679  -5.304  1.00 92.86           H  
ATOM    757  N   ASN A  72      -6.265   0.895  -8.277  1.00 88.86           N  
ATOM    758  CA  ASN A  72      -5.533   1.312  -9.473  1.00 88.86           C  
ATOM    759  C   ASN A  72      -4.439   0.293  -9.837  1.00 88.86           C  
ATOM    760  O   ASN A  72      -3.248   0.527  -9.670  1.00 88.86           O  
ATOM    761  CB  ASN A  72      -5.018   2.748  -9.298  1.00 88.86           C  
ATOM    762  CG  ASN A  72      -4.004   2.946  -8.186  1.00 88.86           C  
ATOM    763  ND2 ASN A  72      -3.038   3.792  -8.431  1.00 88.86           N  
ATOM    764  OD1 ASN A  72      -4.138   2.426  -7.083  1.00 88.86           O  
ATOM    765  H   ASN A  72      -5.710   0.632  -7.476  1.00 88.86           H  
ATOM    766  HA  ASN A  72      -6.221   1.329 -10.318  1.00 88.86           H  
ATOM    767  HB2 ASN A  72      -5.858   3.419  -9.116  1.00 88.86           H  
ATOM    768  HB3 ASN A  72      -4.562   3.049 -10.242  1.00 88.86           H  
ATOM    769 HD21 ASN A  72      -2.286   3.925  -7.770  1.00 88.86           H  
ATOM    770 HD22 ASN A  72      -2.905   4.103  -9.383  1.00 88.86           H  
ATOM    771  N   VAL A  73      -4.868  -0.878 -10.316  1.00 76.54           N  
ATOM    772  CA  VAL A  73      -3.971  -2.003 -10.649  1.00 76.54           C  
ATOM    773  C   VAL A  73      -3.026  -1.677 -11.808  1.00 76.54           C  
ATOM    774  O   VAL A  73      -1.899  -2.157 -11.817  1.00 76.54           O  
ATOM    775  CB  VAL A  73      -4.789  -3.268 -10.984  1.00 76.54           C  
ATOM    776  CG1 VAL A  73      -3.907  -4.484 -11.299  1.00 76.54           C  
ATOM    777  CG2 VAL A  73      -5.693  -3.677  -9.814  1.00 76.54           C  
ATOM    778  H   VAL A  73      -5.864  -1.019 -10.404  1.00 76.54           H  
ATOM    779  HA  VAL A  73      -3.343  -2.216  -9.784  1.00 76.54           H  
ATOM    780  HB  VAL A  73      -5.421  -3.063 -11.848  1.00 76.54           H  
ATOM    781 HG11 VAL A  73      -4.525  -5.371 -11.441  1.00 76.54           H  
ATOM    782 HG12 VAL A  73      -3.347  -4.315 -12.219  1.00 76.54           H  
ATOM    783 HG13 VAL A  73      -3.202  -4.657 -10.486  1.00 76.54           H  
ATOM    784 HG21 VAL A  73      -5.068  -3.944  -8.962  1.00 76.54           H  
ATOM    785 HG22 VAL A  73      -6.296  -4.539 -10.097  1.00 76.54           H  
ATOM    786 HG23 VAL A  73      -6.368  -2.868  -9.534  1.00 76.54           H  
ATOM    787  N   GLU A  74      -3.463  -0.862 -12.772  1.00 79.50           N  
ATOM    788  CA  GLU A  74      -2.653  -0.503 -13.948  1.00 79.50           C  
ATOM    789  C   GLU A  74      -1.411   0.329 -13.587  1.00 79.50           C  
ATOM    790  O   GLU A  74      -0.416   0.266 -14.304  1.00 79.50           O  
ATOM    791  CB  GLU A  74      -3.523   0.239 -14.981  1.00 79.50           C  
ATOM    792  CG  GLU A  74      -4.693  -0.625 -15.487  1.00 79.50           C  
ATOM    793  CD  GLU A  74      -5.467   0.026 -16.646  1.00 79.50           C  
ATOM    794  OE1 GLU A  74      -5.773  -0.706 -17.617  1.00 79.50           O  
ATOM    795  OE2 GLU A  74      -5.809   1.224 -16.537  1.00 79.50           O1-
ATOM    796  H   GLU A  74      -4.391  -0.469 -12.708  1.00 79.50           H  
ATOM    797  HA  GLU A  74      -2.279  -1.415 -14.412  1.00 79.50           H  
ATOM    798  HB2 GLU A  74      -3.913   1.152 -14.532  1.00 79.50           H  
ATOM    799  HB3 GLU A  74      -2.899   0.508 -15.833  1.00 79.50           H  
ATOM    800  HG2 GLU A  74      -4.295  -1.587 -15.810  1.00 79.50           H  
ATOM    801  HG3 GLU A  74      -5.383  -0.811 -14.664  1.00 79.50           H  
ATOM    802  N   ASP A  75      -1.445   1.036 -12.452  1.00 76.34           N  
ATOM    803  CA  ASP A  75      -0.328   1.845 -11.947  1.00 76.34           C  
ATOM    804  C   ASP A  75       0.621   1.039 -11.044  1.00 76.34           C  
ATOM    805  O   ASP A  75       1.623   1.564 -10.564  1.00 76.34           O  
ATOM    806  CB  ASP A  75      -0.863   3.046 -11.153  1.00 76.34           C  
ATOM    807  CG  ASP A  75      -1.817   3.968 -11.915  1.00 76.34           C  
ATOM    808  OD1 ASP A  75      -1.625   4.183 -13.131  1.00 76.34           O  
ATOM    809  OD2 ASP A  75      -2.748   4.476 -11.236  1.00 76.34           O1-
ATOM    810  H   ASP A  75      -2.290   1.021 -11.899  1.00 76.34           H  
ATOM    811  HA  ASP A  75       0.252   2.224 -12.788  1.00 76.34           H  
ATOM    812  HB2 ASP A  75      -1.368   2.663 -10.266  1.00 76.34           H  
ATOM    813  HB3 ASP A  75      -0.020   3.649 -10.815  1.00 76.34           H  
ATOM    814  N   MET A  76       0.305  -0.227 -10.750  1.00 78.33           N  
ATOM    815  CA  MET A  76       1.123  -1.037  -9.856  1.00 78.33           C  
ATOM    816  C   MET A  76       2.333  -1.610 -10.606  1.00 78.33           C  
ATOM    817  O   MET A  76       2.151  -2.401 -11.538  1.00 78.33           O  
ATOM    818  CB  MET A  76       0.281  -2.122  -9.184  1.00 78.33           C  
ATOM    819  CG  MET A  76       1.082  -2.767  -8.051  1.00 78.33           C  
ATOM    820  SD  MET A  76       0.183  -4.072  -7.184  1.00 78.33           S  
ATOM    821  CE  MET A  76       1.444  -4.480  -5.967  1.00 78.33           C  
ATOM    822  H   MET A  76      -0.482  -0.652 -11.220  1.00 78.33           H  
ATOM    823  HA  MET A  76       1.475  -0.383  -9.058  1.00 78.33           H  
ATOM    824  HB2 MET A  76      -0.622  -1.676  -8.768  1.00 78.33           H  
ATOM    825  HB3 MET A  76      -0.002  -2.881  -9.913  1.00 78.33           H  
ATOM    826  HG2 MET A  76       1.995  -3.198  -8.461  1.00 78.33           H  
ATOM    827  HG3 MET A  76       1.359  -1.996  -7.332  1.00 78.33           H  
ATOM    828  HE1 MET A  76       2.394  -4.593  -6.490  1.00 78.33           H  
ATOM    829  HE2 MET A  76       1.532  -3.671  -5.241  1.00 78.33           H  
ATOM    830  HE3 MET A  76       1.178  -5.409  -5.463  1.00 78.33           H  
ATOM    831  N   PRO A  77       3.579  -1.298 -10.199  1.00 80.83           N  
ATOM    832  CA  PRO A  77       4.736  -1.839 -10.892  1.00 80.83           C  
ATOM    833  C   PRO A  77       4.843  -3.351 -10.648  1.00 80.83           C  
ATOM    834  O   PRO A  77       4.650  -3.834  -9.535  1.00 80.83           O  
ATOM    835  CB  PRO A  77       5.952  -1.028 -10.431  1.00 80.83           C  
ATOM    836  CG  PRO A  77       5.396   0.064  -9.509  1.00 80.83           C  
ATOM    837  CD  PRO A  77       3.990  -0.390  -9.138  1.00 80.83           C  
ATOM    838  HA  PRO A  77       4.599  -1.662 -11.959  1.00 80.83           H  
ATOM    839  HB2 PRO A  77       6.437  -0.563 -11.289  1.00 80.83           H  
ATOM    840  HB3 PRO A  77       6.685  -1.657  -9.925  1.00 80.83           H  
ATOM    841  HG2 PRO A  77       5.320   0.994 -10.072  1.00 80.83           H  
ATOM    842  HG3 PRO A  77       6.019   0.214  -8.627  1.00 80.83           H  
ATOM    843  HD2 PRO A  77       4.009  -0.922  -8.187  1.00 80.83           H  
ATOM    844  HD3 PRO A  77       3.348   0.488  -9.070  1.00 80.83           H  
ATOM    845  N   ALA A  78       5.178  -4.112 -11.693  1.00 82.80           N  
ATOM    846  CA  ALA A  78       5.044  -5.575 -11.714  1.00 82.80           C  
ATOM    847  C   ALA A  78       5.856  -6.336 -10.647  1.00 82.80           C  
ATOM    848  O   ALA A  78       5.532  -7.479 -10.332  1.00 82.80           O  
ATOM    849  CB  ALA A  78       5.440  -6.049 -13.118  1.00 82.80           C  
ATOM    850  H   ALA A  78       5.285  -3.646 -12.582  1.00 82.80           H  
ATOM    851  HA  ALA A  78       3.995  -5.822 -11.548  1.00 82.80           H  
ATOM    852  HB1 ALA A  78       4.812  -5.562 -13.863  1.00 82.80           H  
ATOM    853  HB2 ALA A  78       6.487  -5.812 -13.312  1.00 82.80           H  
ATOM    854  HB3 ALA A  78       5.297  -7.127 -13.190  1.00 82.80           H  
ATOM    855  N   SER A  79       6.921  -5.736 -10.110  1.00 86.20           N  
ATOM    856  CA  SER A  79       7.734  -6.330  -9.043  1.00 86.20           C  
ATOM    857  C   SER A  79       7.107  -6.198  -7.658  1.00 86.20           C  
ATOM    858  O   SER A  79       7.557  -6.866  -6.733  1.00 86.20           O  
ATOM    859  CB  SER A  79       9.124  -5.689  -9.031  1.00 86.20           C  
ATOM    860  OG  SER A  79       9.031  -4.276  -8.960  1.00 86.20           O  
ATOM    861  H   SER A  79       7.127  -4.783 -10.375  1.00 86.20           H  
ATOM    862  HA  SER A  79       7.855  -7.396  -9.236  1.00 86.20           H  
ATOM    863  HB2 SER A  79       9.703  -6.065  -8.187  1.00 86.20           H  
ATOM    864  HB3 SER A  79       9.641  -5.959  -9.952  1.00 86.20           H  
ATOM    865  HG  SER A  79       8.887  -4.007  -8.049  1.00 86.20           H  
ATOM    866  N   TYR A  80       6.115  -5.327  -7.490  1.00 88.40           N  
ATOM    867  CA  TYR A  80       5.539  -5.043  -6.187  1.00 88.40           C  
ATOM    868  C   TYR A  80       4.455  -6.041  -5.812  1.00 88.40           C  
ATOM    869  O   TYR A  80       3.737  -6.583  -6.653  1.00 88.40           O  
ATOM    870  CB  TYR A  80       5.034  -3.601  -6.132  1.00 88.40           C  
ATOM    871  CG  TYR A  80       6.166  -2.614  -5.996  1.00 88.40           C  
ATOM    872  CD1 TYR A  80       6.556  -2.201  -4.719  1.00 88.40           C  
ATOM    873  CD2 TYR A  80       6.876  -2.173  -7.123  1.00 88.40           C  
ATOM    874  CE1 TYR A  80       7.625  -1.314  -4.567  1.00 88.40           C  
ATOM    875  CE2 TYR A  80       7.946  -1.265  -6.982  1.00 88.40           C  
ATOM    876  CZ  TYR A  80       8.320  -0.825  -5.693  1.00 88.40           C  
ATOM    877  OH  TYR A  80       9.354   0.035  -5.528  1.00 88.40           O  
ATOM    878  H   TYR A  80       5.706  -4.870  -8.292  1.00 88.40           H  
ATOM    879  HA  TYR A  80       6.330  -5.136  -5.443  1.00 88.40           H  
ATOM    880  HB2 TYR A  80       4.441  -3.368  -7.017  1.00 88.40           H  
ATOM    881  HB3 TYR A  80       4.379  -3.492  -5.268  1.00 88.40           H  
ATOM    882  HD1 TYR A  80       6.057  -2.595  -3.846  1.00 88.40           H  
ATOM    883  HD2 TYR A  80       6.585  -2.553  -8.091  1.00 88.40           H  
ATOM    884  HE1 TYR A  80       7.918  -1.033  -3.566  1.00 88.40           H  
ATOM    885  HE2 TYR A  80       8.487  -0.899  -7.842  1.00 88.40           H  
ATOM    886  HH  TYR A  80       9.510   0.165  -4.589  1.00 88.40           H  
ATOM    887  N   THR A  81       4.283  -6.236  -4.510  1.00 92.50           N  
ATOM    888  CA  THR A  81       3.165  -6.990  -3.944  1.00 92.50           C  
ATOM    889  C   THR A  81       2.561  -6.246  -2.760  1.00 92.50           C  
ATOM    890  O   THR A  81       3.200  -5.400  -2.136  1.00 92.50           O  
ATOM    891  CB  THR A  81       3.561  -8.426  -3.569  1.00 92.50           C  
ATOM    892  CG2 THR A  81       4.051  -9.241  -4.765  1.00 92.50           C  
ATOM    893  OG1 THR A  81       4.576  -8.456  -2.599  1.00 92.50           O  
ATOM    894  H   THR A  81       4.906  -5.756  -3.877  1.00 92.50           H  
ATOM    895  HA  THR A  81       2.382  -7.073  -4.698  1.00 92.50           H  
ATOM    896  HB  THR A  81       2.683  -8.926  -3.159  1.00 92.50           H  
ATOM    897  HG1 THR A  81       5.346  -8.026  -2.979  1.00 92.50           H  
ATOM    898 HG21 THR A  81       4.224 -10.272  -4.457  1.00 92.50           H  
ATOM    899 HG22 THR A  81       4.982  -8.828  -5.153  1.00 92.50           H  
ATOM    900 HG23 THR A  81       3.301  -9.224  -5.555  1.00 92.50           H  
ATOM    901  N   ILE A  82       1.303  -6.555  -2.450  1.00 93.36           N  
ATOM    902  CA  ILE A  82       0.625  -6.051  -1.255  1.00 93.36           C  
ATOM    903  C   ILE A  82       0.504  -7.189  -0.250  1.00 93.36           C  
ATOM    904  O   ILE A  82       0.095  -8.297  -0.600  1.00 93.36           O  
ATOM    905  CB  ILE A  82      -0.739  -5.419  -1.604  1.00 93.36           C  
ATOM    906  CG1 ILE A  82      -0.614  -4.222  -2.572  1.00 93.36           C  
ATOM    907  CG2 ILE A  82      -1.494  -4.995  -0.331  1.00 93.36           C  
ATOM    908  CD1 ILE A  82       0.212  -3.043  -2.046  1.00 93.36           C  
ATOM    909  H   ILE A  82       0.835  -7.276  -2.980  1.00 93.36           H  
ATOM    910  HA  ILE A  82       1.236  -5.276  -0.793  1.00 93.36           H  
ATOM    911  HB  ILE A  82      -1.339  -6.177  -2.106  1.00 93.36           H  
ATOM    912 HG12 ILE A  82      -0.174  -4.561  -3.510  1.00 93.36           H  
ATOM    913 HG13 ILE A  82      -1.615  -3.858  -2.804  1.00 93.36           H  
ATOM    914 HG21 ILE A  82      -1.824  -5.875   0.222  1.00 93.36           H  
ATOM    915 HG22 ILE A  82      -2.380  -4.419  -0.598  1.00 93.36           H  
ATOM    916 HG23 ILE A  82      -0.847  -4.391   0.306  1.00 93.36           H  
ATOM    917 HD11 ILE A  82       0.188  -2.235  -2.778  1.00 93.36           H  
ATOM    918 HD12 ILE A  82      -0.208  -2.678  -1.109  1.00 93.36           H  
ATOM    919 HD13 ILE A  82       1.247  -3.347  -1.890  1.00 93.36           H  
ATOM    920  N   LYS A  83       0.831  -6.911   1.012  1.00 94.75           N  
ATOM    921  CA  LYS A  83       0.561  -7.813   2.137  1.00 94.75           C  
ATOM    922  C   LYS A  83      -0.242  -7.081   3.193  1.00 94.75           C  
ATOM    923  O   LYS A  83       0.001  -5.909   3.459  1.00 94.75           O  
ATOM    924  CB  LYS A  83       1.865  -8.389   2.714  1.00 94.75           C  
ATOM    925  CG  LYS A  83       2.545  -9.366   1.741  1.00 94.75           C  
ATOM    926  CD  LYS A  83       3.772 -10.036   2.379  1.00 94.75           C  
ATOM    927  CE  LYS A  83       4.423 -11.008   1.385  1.00 94.75           C  
ATOM    928  NZ  LYS A  83       5.725 -11.525   1.878  1.00 94.75           N1+
ATOM    929  H   LYS A  83       1.177  -5.982   1.204  1.00 94.75           H  
ATOM    930  HA  LYS A  83      -0.056  -8.641   1.788  1.00 94.75           H  
ATOM    931  HB2 LYS A  83       1.631  -8.924   3.635  1.00 94.75           H  
ATOM    932  HB3 LYS A  83       2.550  -7.576   2.953  1.00 94.75           H  
ATOM    933  HG2 LYS A  83       2.859  -8.826   0.847  1.00 94.75           H  
ATOM    934  HG3 LYS A  83       1.831 -10.137   1.452  1.00 94.75           H  
ATOM    935  HD2 LYS A  83       4.493  -9.265   2.650  1.00 94.75           H  
ATOM    936  HD3 LYS A  83       3.471 -10.577   3.276  1.00 94.75           H  
ATOM    937  HE2 LYS A  83       3.736 -11.829   1.182  1.00 94.75           H  
ATOM    938  HE3 LYS A  83       4.594 -10.475   0.450  1.00 94.75           H  
ATOM    939  HZ1 LYS A  83       5.703 -11.968   2.786  1.00 94.75           H  
ATOM    940  HZ2 LYS A  83       6.189 -12.132   1.217  1.00 94.75           H  
ATOM    941  HZ3 LYS A  83       6.407 -10.782   1.932  1.00 94.75           H  
ATOM    942  N   THR A  84      -1.160  -7.777   3.843  1.00 95.30           N  
ATOM    943  CA  THR A  84      -1.941  -7.218   4.945  1.00 95.30           C  
ATOM    944  C   THR A  84      -1.753  -8.033   6.209  1.00 95.30           C  
ATOM    945  O   THR A  84      -1.551  -9.248   6.182  1.00 95.30           O  
ATOM    946  CB  THR A  84      -3.424  -7.085   4.598  1.00 95.30           C  
ATOM    947  CG2 THR A  84      -3.640  -6.091   3.464  1.00 95.30           C  
ATOM    948  OG1 THR A  84      -3.945  -8.328   4.206  1.00 95.30           O  
ATOM    949  H   THR A  84      -1.360  -8.729   3.572  1.00 95.30           H  
ATOM    950  HA  THR A  84      -1.584  -6.212   5.164  1.00 95.30           H  
ATOM    951  HB  THR A  84      -3.959  -6.730   5.479  1.00 95.30           H  
ATOM    952  HG1 THR A  84      -4.900  -8.232   4.185  1.00 95.30           H  
ATOM    953 HG21 THR A  84      -3.155  -5.150   3.721  1.00 95.30           H  
ATOM    954 HG22 THR A  84      -3.210  -6.468   2.536  1.00 95.30           H  
ATOM    955 HG23 THR A  84      -4.707  -5.915   3.328  1.00 95.30           H  
ATOM    956  N   LYS A  85      -1.805  -7.346   7.347  1.00 94.90           N  
ATOM    957  CA  LYS A  85      -1.769  -7.970   8.662  1.00 94.90           C  
ATOM    958  C   LYS A  85      -2.796  -7.308   9.563  1.00 94.90           C  
ATOM    959  O   LYS A  85      -2.814  -6.085   9.695  1.00 94.90           O  
ATOM    960  CB  LYS A  85      -0.344  -7.879   9.225  1.00 94.90           C  
ATOM    961  CG  LYS A  85      -0.220  -8.636  10.551  1.00 94.90           C  
ATOM    962  CD  LYS A  85       1.206  -8.581  11.099  1.00 94.90           C  
ATOM    963  CE  LYS A  85       1.228  -9.277  12.463  1.00 94.90           C  
ATOM    964  NZ  LYS A  85       2.572  -9.208  13.086  1.00 94.90           N1+
ATOM    965  H   LYS A  85      -1.865  -6.339   7.292  1.00 94.90           H  
ATOM    966  HA  LYS A  85      -2.033  -9.022   8.558  1.00 94.90           H  
ATOM    967  HB2 LYS A  85      -0.086  -6.831   9.381  1.00 94.90           H  
ATOM    968  HB3 LYS A  85       0.350  -8.309   8.504  1.00 94.90           H  
ATOM    969  HG2 LYS A  85      -0.882  -8.175  11.284  1.00 94.90           H  
ATOM    970  HG3 LYS A  85      -0.514  -9.676  10.406  1.00 94.90           H  
ATOM    971  HD2 LYS A  85       1.882  -9.083  10.406  1.00 94.90           H  
ATOM    972  HD3 LYS A  85       1.506  -7.539  11.208  1.00 94.90           H  
ATOM    973  HE2 LYS A  85       0.491  -8.795  13.105  1.00 94.90           H  
ATOM    974  HE3 LYS A  85       0.922 -10.315  12.332  1.00 94.90           H  
ATOM    975  HZ1 LYS A  85       3.260  -9.662  12.503  1.00 94.90           H  
ATOM    976  HZ2 LYS A  85       2.840  -8.243  13.218  1.00 94.90           H  
ATOM    977  HZ3 LYS A  85       2.559  -9.656  13.991  1.00 94.90           H  
ATOM    978  N   LYS A  86      -3.610  -8.130  10.221  1.00 95.39           N  
ATOM    979  CA  LYS A  86      -4.466  -7.670  11.309  1.00 95.39           C  
ATOM    980  C   LYS A  86      -3.595  -7.221  12.477  1.00 95.39           C  
ATOM    981  O   LYS A  86      -2.737  -7.977  12.936  1.00 95.39           O  
ATOM    982  CB  LYS A  86      -5.448  -8.778  11.707  1.00 95.39           C  
ATOM    983  CG  LYS A  86      -6.543  -8.220  12.622  1.00 95.39           C  
ATOM    984  CD  LYS A  86      -7.475  -9.339  13.091  1.00 95.39           C  
ATOM    985  CE  LYS A  86      -8.580  -8.735  13.960  1.00 95.39           C  
ATOM    986  NZ  LYS A  86      -8.704  -9.437  15.252  1.00 95.39           N1+
ATOM    987  H   LYS A  86      -3.540  -9.122  10.044  1.00 95.39           H  
ATOM    988  HA  LYS A  86      -5.033  -6.803  10.969  1.00 95.39           H  
ATOM    989  HB2 LYS A  86      -5.917  -9.184  10.811  1.00 95.39           H  
ATOM    990  HB3 LYS A  86      -4.911  -9.578  12.217  1.00 95.39           H  
ATOM    991  HG2 LYS A  86      -7.118  -7.475  12.072  1.00 95.39           H  
ATOM    992  HG3 LYS A  86      -6.094  -7.747  13.495  1.00 95.39           H  
ATOM    993  HD2 LYS A  86      -6.887 -10.057  13.664  1.00 95.39           H  
ATOM    994  HD3 LYS A  86      -7.921  -9.840  12.232  1.00 95.39           H  
ATOM    995  HE2 LYS A  86      -9.521  -8.737  13.408  1.00 95.39           H  
ATOM    996  HE3 LYS A  86      -8.315  -7.699  14.171  1.00 95.39           H  
ATOM    997  HZ1 LYS A  86      -9.500  -9.112  15.783  1.00 95.39           H  
ATOM    998  HZ2 LYS A  86      -8.684 -10.444  15.170  1.00 95.39           H  
ATOM    999  HZ3 LYS A  86      -7.925  -9.151  15.827  1.00 95.39           H  
ATOM   1000  N   ILE A  87      -3.823  -5.999  12.930  1.00 93.97           N  
ATOM   1001  CA  ILE A  87      -3.257  -5.472  14.162  1.00 93.97           C  
ATOM   1002  C   ILE A  87      -4.417  -5.267  15.134  1.00 93.97           C  
ATOM   1003  O   ILE A  87      -5.385  -4.551  14.858  1.00 93.97           O  
ATOM   1004  CB  ILE A  87      -2.364  -4.236  13.909  1.00 93.97           C  
ATOM   1005  CG1 ILE A  87      -3.090  -3.117  13.138  1.00 93.97           C  
ATOM   1006  CG2 ILE A  87      -1.095  -4.680  13.150  1.00 93.97           C  
ATOM   1007  CD1 ILE A  87      -2.311  -1.804  13.041  1.00 93.97           C  
ATOM   1008  H   ILE A  87      -4.552  -5.448  12.501  1.00 93.97           H  
ATOM   1009  HA  ILE A  87      -2.612  -6.227  14.612  1.00 93.97           H  
ATOM   1010  HB  ILE A  87      -2.060  -3.846  14.881  1.00 93.97           H  
ATOM   1011 HG12 ILE A  87      -3.323  -3.453  12.128  1.00 93.97           H  
ATOM   1012 HG13 ILE A  87      -4.023  -2.901  13.659  1.00 93.97           H  
ATOM   1013 HG21 ILE A  87      -0.375  -3.861  13.124  1.00 93.97           H  
ATOM   1014 HG22 ILE A  87      -1.348  -4.970  12.131  1.00 93.97           H  
ATOM   1015 HG23 ILE A  87      -0.635  -5.523  13.666  1.00 93.97           H  
ATOM   1016 HD11 ILE A  87      -2.064  -1.441  14.038  1.00 93.97           H  
ATOM   1017 HD12 ILE A  87      -2.921  -1.057  12.532  1.00 93.97           H  
ATOM   1018 HD13 ILE A  87      -1.394  -1.948  12.469  1.00 93.97           H  
ATOM   1019  N   ASP A  88      -4.358  -6.007  16.232  1.00 80.85           N  
ATOM   1020  CA  ASP A  88      -5.203  -5.739  17.382  1.00 80.85           C  
ATOM   1021  C   ASP A  88      -4.543  -4.571  18.126  1.00 80.85           C  
ATOM   1022  O   ASP A  88      -3.346  -4.632  18.413  1.00 80.85           O  
ATOM   1023  CB  ASP A  88      -5.382  -7.027  18.205  1.00 80.85           C  
ATOM   1024  CG  ASP A  88      -6.119  -8.126  17.414  1.00 80.85           C  
ATOM   1025  OD1 ASP A  88      -7.174  -7.849  16.785  1.00 80.85           O  
ATOM   1026  OD2 ASP A  88      -5.668  -9.292  17.400  1.00 80.85           O1-
ATOM   1027  H   ASP A  88      -3.530  -6.555  16.414  1.00 80.85           H  
ATOM   1028  HA  ASP A  88      -6.191  -5.420  17.050  1.00 80.85           H  
ATOM   1029  HB2 ASP A  88      -4.405  -7.394  18.519  1.00 80.85           H  
ATOM   1030  HB3 ASP A  88      -5.962  -6.793  19.098  1.00 80.85           H  
ATOM   1031  N   ASP A  89      -5.304  -3.488  18.296  1.00 60.69           N  
ATOM   1032  CA  ASP A  89      -4.922  -2.322  19.107  1.00 60.69           C  
ATOM   1033  C   ASP A  89      -4.793  -2.736  20.583  1.00 60.69           C  
ATOM   1034  O   ASP A  89      -5.703  -3.466  21.056  1.00 60.69           O  
ATOM   1035  CB  ASP A  89      -5.973  -1.202  18.878  1.00 60.69           C  
ATOM   1036  CG  ASP A  89      -5.535   0.263  19.114  1.00 60.69           C  
ATOM   1037  OD1 ASP A  89      -4.375   0.546  19.481  1.00 60.69           O  
ATOM   1038  OD2 ASP A  89      -6.380   1.142  18.799  1.00 60.69           O1-
ATOM   1039  OXT ASP A  89      -3.772  -2.367  21.200  1.00 60.69           O1-
ATOM   1040  H   ASP A  89      -6.283  -3.551  18.058  1.00 60.69           H  
ATOM   1041  HA  ASP A  89      -3.944  -1.960  18.791  1.00 60.69           H  
ATOM   1042  HB2 ASP A  89      -6.853  -1.413  19.485  1.00 60.69           H  
ATOM   1043  HB3 ASP A  89      -6.295  -1.260  17.838  1.00 60.69           H  
END
