# Supplementary material for: The structural landscape and diversity of Pyricularia oryzae MAX effectors revisited
Source: PLoS Pathog. 2024 May 6;20(5):e1012176. doi: 10.1371/journal.ppat.1012176 (PMC11132498; doi:10.1371/journal.ppat.1012176)
Supplement: S1 File — (ZIP) [file ppat.1012176.s018.zip › Supplementary_Data/MAX12.pdb]

ATOM      1  N   GLY A  24      27.394  -1.622  -7.328  1.00 32.86           N  
ATOM      2  CA  GLY A  24      26.052  -1.066  -7.541  1.00 32.86           C  
ATOM      3  C   GLY A  24      25.594   0.118  -6.693  1.00 32.86           C  
ATOM      4  O   GLY A  24      24.600  -0.002  -5.992  1.00 32.86           O  
ATOM      5  H   GLY A  24      27.860  -1.898  -8.180  1.00 32.86           H  
ATOM      6  HA2 GLY A  24      25.969  -0.759  -8.584  1.00 32.86           H  
ATOM      7  HA3 GLY A  24      25.326  -1.864  -7.384  1.00 32.86           H  
ATOM      8  N   GLY A  25      26.231   1.280  -6.846  1.00 32.16           N  
ATOM      9  CA  GLY A  25      25.551   2.549  -6.587  1.00 32.16           C  
ATOM     10  C   GLY A  25      24.477   2.770  -7.653  1.00 32.16           C  
ATOM     11  O   GLY A  25      24.762   3.323  -8.712  1.00 32.16           O  
ATOM     12  H   GLY A  25      27.044   1.313  -7.444  1.00 32.16           H  
ATOM     13  HA2 GLY A  25      25.089   2.537  -5.600  1.00 32.16           H  
ATOM     14  HA3 GLY A  25      26.264   3.372  -6.632  1.00 32.16           H  
ATOM     15  N   LYS A  26      23.257   2.291  -7.406  1.00 48.03           N  
ATOM     16  CA  LYS A  26      22.059   2.836  -8.047  1.00 48.03           C  
ATOM     17  C   LYS A  26      21.506   3.868  -7.073  1.00 48.03           C  
ATOM     18  O   LYS A  26      21.297   3.552  -5.907  1.00 48.03           O  
ATOM     19  CB  LYS A  26      21.042   1.735  -8.388  1.00 48.03           C  
ATOM     20  CG  LYS A  26      21.473   0.897  -9.605  1.00 48.03           C  
ATOM     21  CD  LYS A  26      20.357  -0.092  -9.968  1.00 48.03           C  
ATOM     22  CE  LYS A  26      20.676  -0.926 -11.215  1.00 48.03           C  
ATOM     23  NZ  LYS A  26      19.551  -1.851 -11.510  1.00 48.03           N1+
ATOM     24  H   LYS A  26      23.122   1.775  -6.548  1.00 48.03           H  
ATOM     25  HA  LYS A  26      22.325   3.354  -8.968  1.00 48.03           H  
ATOM     26  HB2 LYS A  26      20.089   2.212  -8.616  1.00 48.03           H  
ATOM     27  HB3 LYS A  26      20.895   1.090  -7.522  1.00 48.03           H  
ATOM     28  HG2 LYS A  26      21.656   1.557 -10.452  1.00 48.03           H  
ATOM     29  HG3 LYS A  26      22.387   0.350  -9.372  1.00 48.03           H  
ATOM     30  HD2 LYS A  26      19.438   0.468 -10.141  1.00 48.03           H  
ATOM     31  HD3 LYS A  26      20.192  -0.756  -9.120  1.00 48.03           H  
ATOM     32  HE2 LYS A  26      20.838  -0.250 -12.054  1.00 48.03           H  
ATOM     33  HE3 LYS A  26      21.594  -1.487 -11.039  1.00 48.03           H  
ATOM     34  HZ1 LYS A  26      18.693  -1.334 -11.638  1.00 48.03           H  
ATOM     35  HZ2 LYS A  26      19.716  -2.404 -12.339  1.00 48.03           H  
ATOM     36  HZ3 LYS A  26      19.383  -2.473 -10.732  1.00 48.03           H  
ATOM     37  N   ASN A  27      21.389   5.110  -7.537  1.00 45.88           N  
ATOM     38  CA  ASN A  27      20.776   6.229  -6.821  1.00 45.88           C  
ATOM     39  C   ASN A  27      19.572   5.743  -6.008  1.00 45.88           C  
ATOM     40  O   ASN A  27      18.769   5.012  -6.574  1.00 45.88           O  
ATOM     41  CB  ASN A  27      20.316   7.248  -7.878  1.00 45.88           C  
ATOM     42  CG  ASN A  27      21.477   7.888  -8.609  1.00 45.88           C  
ATOM     43  ND2 ASN A  27      21.388   8.052  -9.908  1.00 45.88           N  
ATOM     44  OD1 ASN A  27      22.485   8.233  -8.025  1.00 45.88           O  
ATOM     45  H   ASN A  27      21.661   5.270  -8.497  1.00 45.88           H  
ATOM     46  HA  ASN A  27      21.504   6.686  -6.151  1.00 45.88           H  
ATOM     47  HB2 ASN A  27      19.759   8.047  -7.388  1.00 45.88           H  
ATOM     48  HB3 ASN A  27      19.646   6.762  -8.588  1.00 45.88           H  
ATOM     49 HD21 ASN A  27      22.168   8.520 -10.347  1.00 45.88           H  
ATOM     50 HD22 ASN A  27      20.533   7.828 -10.397  1.00 45.88           H  
ATOM     51  N   GLY A  28      19.477   6.126  -4.728  1.00 58.78           N  
ATOM     52  CA  GLY A  28      18.492   5.654  -3.739  1.00 58.78           C  
ATOM     53  C   GLY A  28      17.026   6.002  -4.032  1.00 58.78           C  
ATOM     54  O   GLY A  28      16.329   6.534  -3.175  1.00 58.78           O  
ATOM     55  H   GLY A  28      20.203   6.731  -4.373  1.00 58.78           H  
ATOM     56  HA2 GLY A  28      18.560   4.567  -3.683  1.00 58.78           H  
ATOM     57  HA3 GLY A  28      18.744   6.055  -2.757  1.00 58.78           H  
ATOM     58  N   LEU A  29      16.579   5.726  -5.252  1.00 70.08           N  
ATOM     59  CA  LEU A  29      15.212   5.759  -5.725  1.00 70.08           C  
ATOM     60  C   LEU A  29      14.707   4.321  -5.681  1.00 70.08           C  
ATOM     61  O   LEU A  29      15.236   3.453  -6.369  1.00 70.08           O  
ATOM     62  CB  LEU A  29      15.182   6.318  -7.159  1.00 70.08           C  
ATOM     63  CG  LEU A  29      15.619   7.787  -7.279  1.00 70.08           C  
ATOM     64  CD1 LEU A  29      15.734   8.172  -8.754  1.00 70.08           C  
ATOM     65  CD2 LEU A  29      14.626   8.737  -6.606  1.00 70.08           C  
ATOM     66  H   LEU A  29      17.214   5.222  -5.855  1.00 70.08           H  
ATOM     67  HA  LEU A  29      14.595   6.376  -5.071  1.00 70.08           H  
ATOM     68  HB2 LEU A  29      15.840   5.706  -7.777  1.00 70.08           H  
ATOM     69  HB3 LEU A  29      14.172   6.214  -7.554  1.00 70.08           H  
ATOM     70  HG  LEU A  29      16.600   7.921  -6.823  1.00 70.08           H  
ATOM     71 HD11 LEU A  29      16.455   7.519  -9.246  1.00 70.08           H  
ATOM     72 HD12 LEU A  29      14.765   8.063  -9.241  1.00 70.08           H  
ATOM     73 HD13 LEU A  29      16.069   9.205  -8.843  1.00 70.08           H  
ATOM     74 HD21 LEU A  29      14.934   9.770  -6.767  1.00 70.08           H  
ATOM     75 HD22 LEU A  29      14.601   8.550  -5.533  1.00 70.08           H  
ATOM     76 HD23 LEU A  29      13.629   8.590  -7.020  1.00 70.08           H  
ATOM     77  N   LYS A  30      13.712   4.096  -4.833  1.00 85.90           N  
ATOM     78  CA  LYS A  30      12.999   2.828  -4.713  1.00 85.90           C  
ATOM     79  C   LYS A  30      12.290   2.463  -6.021  1.00 85.90           C  
ATOM     80  O   LYS A  30      11.859   3.360  -6.750  1.00 85.90           O  
ATOM     81  CB  LYS A  30      11.986   2.997  -3.586  1.00 85.90           C  
ATOM     82  CG  LYS A  30      12.608   3.141  -2.179  1.00 85.90           C  
ATOM     83  CD  LYS A  30      13.298   1.834  -1.780  1.00 85.90           C  
ATOM     84  CE  LYS A  30      13.543   1.645  -0.283  1.00 85.90           C  
ATOM     85  NZ  LYS A  30      13.923   0.225  -0.032  1.00 85.90           N1+
ATOM     86  H   LYS A  30      13.359   4.880  -4.303  1.00 85.90           H  
ATOM     87  HA  LYS A  30      13.700   2.022  -4.495  1.00 85.90           H  
ATOM     88  HB2 LYS A  30      11.418   3.892  -3.838  1.00 85.90           H  
ATOM     89  HB3 LYS A  30      11.298   2.151  -3.595  1.00 85.90           H  
ATOM     90  HG2 LYS A  30      11.818   3.358  -1.459  1.00 85.90           H  
ATOM     91  HG3 LYS A  30      13.325   3.961  -2.154  1.00 85.90           H  
ATOM     92  HD2 LYS A  30      12.676   1.006  -2.119  1.00 85.90           H  
ATOM     93  HD3 LYS A  30      14.251   1.758  -2.304  1.00 85.90           H  
ATOM     94  HE2 LYS A  30      12.629   1.883   0.262  1.00 85.90           H  
ATOM     95  HE3 LYS A  30      14.338   2.321   0.032  1.00 85.90           H  
ATOM     96  HZ1 LYS A  30      14.587  -0.103  -0.719  1.00 85.90           H  
ATOM     97  HZ2 LYS A  30      14.276   0.040   0.896  1.00 85.90           H  
ATOM     98  HZ3 LYS A  30      13.157  -0.418  -0.169  1.00 85.90           H  
ATOM     99  N   ASP A  31      12.131   1.169  -6.284  1.00 91.28           N  
ATOM    100  CA  ASP A  31      11.508   0.666  -7.519  1.00 91.28           C  
ATOM    101  C   ASP A  31       9.998   0.973  -7.603  1.00 91.28           C  
ATOM    102  O   ASP A  31       9.480   1.314  -8.674  1.00 91.28           O  
ATOM    103  CB  ASP A  31      11.744  -0.849  -7.637  1.00 91.28           C  
ATOM    104  CG  ASP A  31      13.209  -1.238  -7.881  1.00 91.28           C  
ATOM    105  OD1 ASP A  31      13.821  -0.677  -8.825  1.00 91.28           O  
ATOM    106  OD2 ASP A  31      13.693  -2.158  -7.182  1.00 91.28           O1-
ATOM    107  H   ASP A  31      12.573   0.504  -5.665  1.00 91.28           H  
ATOM    108  HA  ASP A  31      11.984   1.147  -8.374  1.00 91.28           H  
ATOM    109  HB2 ASP A  31      11.370  -1.343  -6.740  1.00 91.28           H  
ATOM    110  HB3 ASP A  31      11.158  -1.215  -8.480  1.00 91.28           H  
ATOM    111  N   CYS A  32       9.294   0.900  -6.469  1.00 94.08           N  
ATOM    112  CA  CYS A  32       7.839   0.993  -6.385  1.00 94.08           C  
ATOM    113  C   CYS A  32       7.366   2.066  -5.401  1.00 94.08           C  
ATOM    114  O   CYS A  32       7.882   2.205  -4.292  1.00 94.08           O  
ATOM    115  CB  CYS A  32       7.271  -0.374  -5.988  1.00 94.08           C  
ATOM    116  SG  CYS A  32       7.695  -1.707  -7.129  1.00 94.08           S  
ATOM    117  H   CYS A  32       9.784   0.597  -5.639  1.00 94.08           H  
ATOM    118  HA  CYS A  32       7.442   1.246  -7.368  1.00 94.08           H  
ATOM    119  HB2 CYS A  32       7.658  -0.637  -5.004  1.00 94.08           H  
ATOM    120  HB3 CYS A  32       6.185  -0.307  -5.922  1.00 94.08           H  
ATOM    121  N   GLN A  33       6.308   2.774  -5.784  1.00 95.11           N  
ATOM    122  CA  GLN A  33       5.468   3.574  -4.898  1.00 95.11           C  
ATOM    123  C   GLN A  33       4.282   2.727  -4.435  1.00 95.11           C  
ATOM    124  O   GLN A  33       3.551   2.206  -5.273  1.00 95.11           O  
ATOM    125  CB  GLN A  33       4.981   4.802  -5.674  1.00 95.11           C  
ATOM    126  CG  GLN A  33       4.172   5.773  -4.811  1.00 95.11           C  
ATOM    127  CD  GLN A  33       3.618   6.955  -5.602  1.00 95.11           C  
ATOM    128  NE2 GLN A  33       3.008   7.914  -4.946  1.00 95.11           N  
ATOM    129  OE1 GLN A  33       3.688   7.050  -6.816  1.00 95.11           O  
ATOM    130  H   GLN A  33       5.971   2.630  -6.725  1.00 95.11           H  
ATOM    131  HA  GLN A  33       6.042   3.904  -4.033  1.00 95.11           H  
ATOM    132  HB2 GLN A  33       5.850   5.339  -6.056  1.00 95.11           H  
ATOM    133  HB3 GLN A  33       4.377   4.477  -6.521  1.00 95.11           H  
ATOM    134  HG2 GLN A  33       4.826   6.154  -4.026  1.00 95.11           H  
ATOM    135  HG3 GLN A  33       3.333   5.252  -4.349  1.00 95.11           H  
ATOM    136 HE21 GLN A  33       2.832   7.814  -3.956  1.00 95.11           H  
ATOM    137 HE22 GLN A  33       2.650   8.674  -5.506  1.00 95.11           H  
ATOM    138  N   VAL A  34       4.059   2.625  -3.126  1.00 95.90           N  
ATOM    139  CA  VAL A  34       2.921   1.927  -2.514  1.00 95.90           C  
ATOM    140  C   VAL A  34       2.030   2.960  -1.835  1.00 95.90           C  
ATOM    141  O   VAL A  34       2.383   3.508  -0.793  1.00 95.90           O  
ATOM    142  CB  VAL A  34       3.390   0.851  -1.512  1.00 95.90           C  
ATOM    143  CG1 VAL A  34       2.198   0.031  -0.998  1.00 95.90           C  
ATOM    144  CG2 VAL A  34       4.399  -0.115  -2.147  1.00 95.90           C  
ATOM    145  H   VAL A  34       4.703   3.093  -2.504  1.00 95.90           H  
ATOM    146  HA  VAL A  34       2.342   1.425  -3.289  1.00 95.90           H  
ATOM    147  HB  VAL A  34       3.874   1.330  -0.661  1.00 95.90           H  
ATOM    148 HG11 VAL A  34       1.722  -0.498  -1.824  1.00 95.90           H  
ATOM    149 HG12 VAL A  34       1.469   0.684  -0.518  1.00 95.90           H  
ATOM    150 HG13 VAL A  34       2.546  -0.696  -0.265  1.00 95.90           H  
ATOM    151 HG21 VAL A  34       5.338   0.402  -2.347  1.00 95.90           H  
ATOM    152 HG22 VAL A  34       4.605  -0.942  -1.468  1.00 95.90           H  
ATOM    153 HG23 VAL A  34       4.011  -0.514  -3.084  1.00 95.90           H  
ATOM    154  N   SER A  35       0.871   3.239  -2.425  1.00 95.58           N  
ATOM    155  CA  SER A  35      -0.041   4.287  -1.965  1.00 95.58           C  
ATOM    156  C   SER A  35      -1.346   3.716  -1.430  1.00 95.58           C  
ATOM    157  O   SER A  35      -2.062   3.023  -2.145  1.00 95.58           O  
ATOM    158  CB  SER A  35      -0.331   5.285  -3.087  1.00 95.58           C  
ATOM    159  OG  SER A  35       0.829   6.030  -3.398  1.00 95.58           O  
ATOM    160  H   SER A  35       0.667   2.783  -3.303  1.00 95.58           H  
ATOM    161  HA  SER A  35       0.438   4.843  -1.160  1.00 95.58           H  
ATOM    162  HB2 SER A  35      -0.670   4.748  -3.972  1.00 95.58           H  
ATOM    163  HB3 SER A  35      -1.115   5.971  -2.767  1.00 95.58           H  
ATOM    164  HG  SER A  35       1.030   6.608  -2.658  1.00 95.58           H  
ATOM    165  N   LEU A  36      -1.705   4.071  -0.199  1.00 96.22           N  
ATOM    166  CA  LEU A  36      -3.058   3.899   0.317  1.00 96.22           C  
ATOM    167  C   LEU A  36      -3.931   5.052  -0.193  1.00 96.22           C  
ATOM    168  O   LEU A  36      -3.598   6.219   0.000  1.00 96.22           O  
ATOM    169  CB  LEU A  36      -3.005   3.832   1.851  1.00 96.22           C  
ATOM    170  CG  LEU A  36      -4.382   3.673   2.518  1.00 96.22           C  
ATOM    171  CD1 LEU A  36      -5.025   2.317   2.222  1.00 96.22           C  
ATOM    172  CD2 LEU A  36      -4.235   3.799   4.030  1.00 96.22           C  
ATOM    173  H   LEU A  36      -1.086   4.692   0.302  1.00 96.22           H  
ATOM    174  HA  LEU A  36      -3.462   2.959  -0.058  1.00 96.22           H  
ATOM    175  HB2 LEU A  36      -2.547   4.750   2.217  1.00 96.22           H  
ATOM    176  HB3 LEU A  36      -2.365   3.000   2.145  1.00 96.22           H  
ATOM    177  HG  LEU A  36      -5.052   4.464   2.182  1.00 96.22           H  
ATOM    178 HD11 LEU A  36      -5.923   2.195   2.829  1.00 96.22           H  
ATOM    179 HD12 LEU A  36      -4.331   1.507   2.447  1.00 96.22           H  
ATOM    180 HD13 LEU A  36      -5.300   2.263   1.169  1.00 96.22           H  
ATOM    181 HD21 LEU A  36      -5.216   3.737   4.500  1.00 96.22           H  
ATOM    182 HD22 LEU A  36      -3.586   3.010   4.409  1.00 96.22           H  
ATOM    183 HD23 LEU A  36      -3.793   4.766   4.269  1.00 96.22           H  
ATOM    184  N   THR A  37      -5.051   4.718  -0.826  1.00 93.96           N  
ATOM    185  CA  THR A  37      -6.032   5.665  -1.365  1.00 93.96           C  
ATOM    186  C   THR A  37      -7.419   5.394  -0.806  1.00 93.96           C  
ATOM    187  O   THR A  37      -7.805   4.241  -0.604  1.00 93.96           O  
ATOM    188  CB  THR A  37      -6.038   5.661  -2.904  1.00 93.96           C  
ATOM    189  CG2 THR A  37      -6.271   4.294  -3.521  1.00 93.96           C  
ATOM    190  OG1 THR A  37      -7.103   6.409  -3.426  1.00 93.96           O  
ATOM    191  H   THR A  37      -5.242   3.735  -0.958  1.00 93.96           H  
ATOM    192  HA  THR A  37      -5.755   6.667  -1.039  1.00 93.96           H  
ATOM    193  HB  THR A  37      -5.095   6.065  -3.272  1.00 93.96           H  
ATOM    194  HG1 THR A  37      -7.069   6.345  -4.383  1.00 93.96           H  
ATOM    195 HG21 THR A  37      -6.393   4.382  -4.600  1.00 93.96           H  
ATOM    196 HG22 THR A  37      -7.174   3.854  -3.098  1.00 93.96           H  
ATOM    197 HG23 THR A  37      -5.411   3.655  -3.318  1.00 93.96           H  
ATOM    198  N   ALA A  38      -8.186   6.454  -0.575  1.00 93.72           N  
ATOM    199  CA  ALA A  38      -9.575   6.358  -0.164  1.00 93.72           C  
ATOM    200  C   ALA A  38     -10.503   6.381  -1.392  1.00 93.72           C  
ATOM    201  O   ALA A  38     -10.371   7.228  -2.275  1.00 93.72           O  
ATOM    202  CB  ALA A  38      -9.844   7.490   0.829  1.00 93.72           C  
ATOM    203  H   ALA A  38      -7.836   7.361  -0.849  1.00 93.72           H  
ATOM    204  HA  ALA A  38      -9.731   5.418   0.365  1.00 93.72           H  
ATOM    205  HB1 ALA A  38      -9.110   7.452   1.634  1.00 93.72           H  
ATOM    206  HB2 ALA A  38      -9.783   8.453   0.323  1.00 93.72           H  
ATOM    207  HB3 ALA A  38     -10.843   7.374   1.251  1.00 93.72           H  
ATOM    208  N   THR A  39     -11.475   5.469  -1.440  1.00 91.97           N  
ATOM    209  CA  THR A  39     -12.597   5.540  -2.396  1.00 91.97           C  
ATOM    210  C   THR A  39     -13.601   6.616  -1.965  1.00 91.97           C  
ATOM    211  O   THR A  39     -13.537   7.124  -0.841  1.00 91.97           O  
ATOM    212  CB  THR A  39     -13.308   4.187  -2.572  1.00 91.97           C  
ATOM    213  CG2 THR A  39     -12.359   3.043  -2.933  1.00 91.97           C  
ATOM    214  OG1 THR A  39     -13.952   3.826  -1.383  1.00 91.97           O  
ATOM    215  H   THR A  39     -11.538   4.810  -0.677  1.00 91.97           H  
ATOM    216  HA  THR A  39     -12.206   5.832  -3.370  1.00 91.97           H  
ATOM    217  HB  THR A  39     -14.056   4.278  -3.359  1.00 91.97           H  
ATOM    218  HG1 THR A  39     -13.275   3.803  -0.702  1.00 91.97           H  
ATOM    219 HG21 THR A  39     -11.614   2.890  -2.153  1.00 91.97           H  
ATOM    220 HG22 THR A  39     -11.852   3.278  -3.870  1.00 91.97           H  
ATOM    221 HG23 THR A  39     -12.935   2.127  -3.065  1.00 91.97           H  
ATOM    222  N   SER A  40     -14.558   6.955  -2.832  1.00 89.79           N  
ATOM    223  CA  SER A  40     -15.601   7.954  -2.545  1.00 89.79           C  
ATOM    224  C   SER A  40     -16.457   7.637  -1.311  1.00 89.79           C  
ATOM    225  O   SER A  40     -17.037   8.536  -0.705  1.00 89.79           O  
ATOM    226  CB  SER A  40     -16.513   8.127  -3.768  1.00 89.79           C  
ATOM    227  OG  SER A  40     -16.730   6.928  -4.492  1.00 89.79           O  
ATOM    228  H   SER A  40     -14.648   6.450  -3.702  1.00 89.79           H  
ATOM    229  HA  SER A  40     -15.117   8.911  -2.348  1.00 89.79           H  
ATOM    230  HB2 SER A  40     -17.471   8.545  -3.457  1.00 89.79           H  
ATOM    231  HB3 SER A  40     -16.043   8.842  -4.443  1.00 89.79           H  
ATOM    232  HG  SER A  40     -16.884   6.175  -3.917  1.00 89.79           H  
ATOM    233  N   GLU A  41     -16.523   6.370  -0.914  1.00 89.71           N  
ATOM    234  CA  GLU A  41     -17.339   5.870   0.188  1.00 89.71           C  
ATOM    235  C   GLU A  41     -16.616   5.912   1.549  1.00 89.71           C  
ATOM    236  O   GLU A  41     -17.231   5.687   2.595  1.00 89.71           O  
ATOM    237  CB  GLU A  41     -17.815   4.450  -0.162  1.00 89.71           C  
ATOM    238  CG  GLU A  41     -18.694   4.373  -1.426  1.00 89.71           C  
ATOM    239  CD  GLU A  41     -17.902   4.024  -2.699  1.00 89.71           C  
ATOM    240  OE1 GLU A  41     -18.227   2.987  -3.310  1.00 89.71           O  
ATOM    241  OE2 GLU A  41     -16.970   4.787  -3.052  1.00 89.71           O1-
ATOM    242  H   GLU A  41     -16.164   5.682  -1.560  1.00 89.71           H  
ATOM    243  HA  GLU A  41     -18.220   6.503   0.287  1.00 89.71           H  
ATOM    244  HB2 GLU A  41     -18.405   4.079   0.676  1.00 89.71           H  
ATOM    245  HB3 GLU A  41     -16.950   3.798  -0.282  1.00 89.71           H  
ATOM    246  HG2 GLU A  41     -19.444   3.601  -1.256  1.00 89.71           H  
ATOM    247  HG3 GLU A  41     -19.229   5.313  -1.561  1.00 89.71           H  
ATOM    248  N   ALA A  42     -15.317   6.225   1.582  1.00 87.47           N  
ATOM    249  CA  ALA A  42     -14.529   6.241   2.811  1.00 87.47           C  
ATOM    250  C   ALA A  42     -14.873   7.433   3.723  1.00 87.47           C  
ATOM    251  O   ALA A  42     -14.635   8.590   3.384  1.00 87.47           O  
ATOM    252  CB  ALA A  42     -13.052   6.261   2.431  1.00 87.47           C  
ATOM    253  H   ALA A  42     -14.860   6.464   0.713  1.00 87.47           H  
ATOM    254  HA  ALA A  42     -14.726   5.319   3.358  1.00 87.47           H  
ATOM    255  HB1 ALA A  42     -12.430   6.304   3.325  1.00 87.47           H  
ATOM    256  HB2 ALA A  42     -12.873   7.150   1.825  1.00 87.47           H  
ATOM    257  HB3 ALA A  42     -12.798   5.375   1.850  1.00 87.47           H  
ATOM    258  N   ARG A  43     -15.345   7.159   4.951  1.00 69.82           N  
ATOM    259  CA  ARG A  43     -15.591   8.180   5.998  1.00 69.82           C  
ATOM    260  C   ARG A  43     -14.592   8.131   7.159  1.00 69.82           C  
ATOM    261  O   ARG A  43     -14.951   8.218   8.327  1.00 69.82           O  
ATOM    262  CB  ARG A  43     -17.068   8.220   6.414  1.00 69.82           C  
ATOM    263  CG  ARG A  43     -17.951   8.707   5.254  1.00 69.82           C  
ATOM    264  CD  ARG A  43     -19.336   9.111   5.768  1.00 69.82           C  
ATOM    265  NE  ARG A  43     -20.165   9.668   4.685  1.00 69.82           N  
ATOM    266  CZ  ARG A  43     -21.312  10.310   4.822  1.00 69.82           C  
ATOM    267  NH1 ARG A  43     -21.843  10.537   5.993  1.00 69.82           N1+
ATOM    268  NH2 ARG A  43     -21.954  10.738   3.773  1.00 69.82           N  
ATOM    269  H   ARG A  43     -15.602   6.200   5.133  1.00 69.82           H  
ATOM    270  HA  ARG A  43     -15.386   9.154   5.555  1.00 69.82           H  
ATOM    271  HB2 ARG A  43     -17.176   8.919   7.243  1.00 69.82           H  
ATOM    272  HB3 ARG A  43     -17.393   7.233   6.745  1.00 69.82           H  
ATOM    273  HG2 ARG A  43     -18.049   7.918   4.508  1.00 69.82           H  
ATOM    274  HG3 ARG A  43     -17.489   9.576   4.786  1.00 69.82           H  
ATOM    275  HD2 ARG A  43     -19.210   9.858   6.552  1.00 69.82           H  
ATOM    276  HD3 ARG A  43     -19.825   8.232   6.189  1.00 69.82           H  
ATOM    277  HE  ARG A  43     -19.830   9.521   3.744  1.00 69.82           H  
ATOM    278 HH11 ARG A  43     -21.367  10.194   6.815  1.00 69.82           H  
ATOM    279 HH12 ARG A  43     -22.723  11.027   6.071  1.00 69.82           H  
ATOM    280 HH21 ARG A  43     -22.838  11.217   3.868  1.00 69.82           H  
ATOM    281 HH22 ARG A  43     -21.575  10.575   2.851  1.00 69.82           H  
ATOM    282  N   ARG A  44     -13.321   7.983   6.799  1.00 76.83           N  
ATOM    283  CA  ARG A  44     -12.231   8.955   7.000  1.00 76.83           C  
ATOM    284  C   ARG A  44     -11.296   8.720   5.819  1.00 76.83           C  
ATOM    285  O   ARG A  44     -10.947   7.570   5.573  1.00 76.83           O  
ATOM    286  CB  ARG A  44     -11.452   8.739   8.311  1.00 76.83           C  
ATOM    287  CG  ARG A  44     -12.129   9.344   9.547  1.00 76.83           C  
ATOM    288  CD  ARG A  44     -11.205   9.261  10.766  1.00 76.83           C  
ATOM    289  NE  ARG A  44     -11.879   9.758  11.982  1.00 76.83           N  
ATOM    290  CZ  ARG A  44     -11.309  10.043  13.140  1.00 76.83           C  
ATOM    291  NH1 ARG A  44     -10.022   9.942  13.321  1.00 76.83           N1+
ATOM    292  NH2 ARG A  44     -12.031  10.443  14.150  1.00 76.83           N  
ATOM    293  H   ARG A  44     -13.222   7.504   5.915  1.00 76.83           H  
ATOM    294  HA  ARG A  44     -12.605   9.978   6.944  1.00 76.83           H  
ATOM    295  HB2 ARG A  44     -10.472   9.205   8.205  1.00 76.83           H  
ATOM    296  HB3 ARG A  44     -11.305   7.670   8.466  1.00 76.83           H  
ATOM    297  HG2 ARG A  44     -12.377  10.388   9.354  1.00 76.83           H  
ATOM    298  HG3 ARG A  44     -13.042   8.792   9.770  1.00 76.83           H  
ATOM    299  HD2 ARG A  44     -10.310   9.849  10.561  1.00 76.83           H  
ATOM    300  HD3 ARG A  44     -10.920   8.220  10.916  1.00 76.83           H  
ATOM    301  HE  ARG A  44     -12.879   9.884  11.916  1.00 76.83           H  
ATOM    302 HH11 ARG A  44      -9.440   9.707  12.529  1.00 76.83           H  
ATOM    303 HH12 ARG A  44      -9.596  10.208  14.197  1.00 76.83           H  
ATOM    304 HH21 ARG A  44     -13.028  10.567  14.046  1.00 76.83           H  
ATOM    305 HH22 ARG A  44     -11.590  10.673  15.029  1.00 76.83           H  
ATOM    306  N   SER A  45     -10.943   9.762   5.077  1.00 83.65           N  
ATOM    307  CA  SER A  45     -10.026   9.610   3.950  1.00 83.65           C  
ATOM    308  C   SER A  45      -8.603   9.536   4.491  1.00 83.65           C  
ATOM    309  O   SER A  45      -8.047  10.556   4.898  1.00 83.65           O  
ATOM    310  CB  SER A  45     -10.195  10.756   2.949  1.00 83.65           C  
ATOM    311  OG  SER A  45     -11.560  10.935   2.621  1.00 83.65           O  
ATOM    312  H   SER A  45     -11.325  10.680   5.252  1.00 83.65           H  
ATOM    313  HA  SER A  45     -10.244   8.681   3.424  1.00 83.65           H  
ATOM    314  HB2 SER A  45      -9.811  11.681   3.380  1.00 83.65           H  
ATOM    315  HB3 SER A  45      -9.637  10.524   2.042  1.00 83.65           H  
ATOM    316  HG  SER A  45     -11.833  10.267   1.988  1.00 83.65           H  
ATOM    317  N   PHE A  46      -8.044   8.330   4.554  1.00 83.27           N  
ATOM    318  CA  PHE A  46      -6.632   8.141   4.852  1.00 83.27           C  
ATOM    319  C   PHE A  46      -5.865   7.959   3.555  1.00 83.27           C  
ATOM    320  O   PHE A  46      -6.298   7.247   2.649  1.00 83.27           O  
ATOM    321  CB  PHE A  46      -6.408   6.967   5.803  1.00 83.27           C  
ATOM    322  CG  PHE A  46      -7.065   7.148   7.154  1.00 83.27           C  
ATOM    323  CD1 PHE A  46      -6.524   8.050   8.089  1.00 83.27           C  
ATOM    324  CD2 PHE A  46      -8.215   6.410   7.478  1.00 83.27           C  
ATOM    325  CE1 PHE A  46      -7.122   8.200   9.352  1.00 83.27           C  
ATOM    326  CE2 PHE A  46      -8.804   6.545   8.747  1.00 83.27           C  
ATOM    327  CZ  PHE A  46      -8.255   7.438   9.685  1.00 83.27           C  
ATOM    328  H   PHE A  46      -8.554   7.521   4.229  1.00 83.27           H  
ATOM    329  HA  PHE A  46      -6.243   9.033   5.344  1.00 83.27           H  
ATOM    330  HB2 PHE A  46      -6.772   6.053   5.335  1.00 83.27           H  
ATOM    331  HB3 PHE A  46      -5.335   6.845   5.958  1.00 83.27           H  
ATOM    332  HD1 PHE A  46      -5.641   8.620   7.837  1.00 83.27           H  
ATOM    333  HD2 PHE A  46      -8.639   5.734   6.750  1.00 83.27           H  
ATOM    334  HE1 PHE A  46      -6.687   8.884  10.066  1.00 83.27           H  
ATOM    335  HE2 PHE A  46      -9.672   5.952   8.993  1.00 83.27           H  
ATOM    336  HZ  PHE A  46      -8.692   7.523  10.669  1.00 83.27           H  
ATOM    337  N   TRP A  47      -4.711   8.604   3.507  1.00 87.75           N  
ATOM    338  CA  TRP A  47      -3.782   8.521   2.403  1.00 87.75           C  
ATOM    339  C   TRP A  47      -2.411   8.333   3.006  1.00 87.75           C  
ATOM    340  O   TRP A  47      -2.060   9.018   3.966  1.00 87.75           O  
ATOM    341  CB  TRP A  47      -3.853   9.783   1.545  1.00 87.75           C  
ATOM    342  CG  TRP A  47      -5.231  10.120   1.078  1.00 87.75           C  
ATOM    343  CD1 TRP A  47      -6.141  10.844   1.766  1.00 87.75           C  
ATOM    344  CD2 TRP A  47      -5.882   9.740  -0.165  1.00 87.75           C  
ATOM    345  CE2 TRP A  47      -7.226  10.215  -0.137  1.00 87.75           C  
ATOM    346  CE3 TRP A  47      -5.452   9.095  -1.336  1.00 87.75           C  
ATOM    347  NE1 TRP A  47      -7.314  10.917   1.044  1.00 87.75           N  
ATOM    348  CZ2 TRP A  47      -8.132   9.984  -1.180  1.00 87.75           C  
ATOM    349  CZ3 TRP A  47      -6.327   8.940  -2.421  1.00 87.75           C  
ATOM    350  CH2 TRP A  47      -7.678   9.321  -2.328  1.00 87.75           C  
ATOM    351  H   TRP A  47      -4.391   9.124   4.311  1.00 87.75           H  
ATOM    352  HA  TRP A  47      -4.027   7.659   1.782  1.00 87.75           H  
ATOM    353  HB2 TRP A  47      -3.208   9.650   0.676  1.00 87.75           H  
ATOM    354  HB3 TRP A  47      -3.468  10.627   2.117  1.00 87.75           H  
ATOM    355  HD1 TRP A  47      -5.968  11.284   2.737  1.00 87.75           H  
ATOM    356  HE1 TRP A  47      -8.106  11.477   1.326  1.00 87.75           H  
ATOM    357  HE3 TRP A  47      -4.427   8.763  -1.408  1.00 87.75           H  
ATOM    358  HZ2 TRP A  47      -9.150  10.340  -1.123  1.00 87.75           H  
ATOM    359  HZ3 TRP A  47      -5.949   8.528  -3.345  1.00 87.75           H  
ATOM    360  HH2 TRP A  47      -8.348   9.146  -3.157  1.00 87.75           H  
ATOM    361  N   ASP A  48      -1.666   7.396   2.460  1.00 92.16           N  
ATOM    362  CA  ASP A  48      -0.282   7.176   2.837  1.00 92.16           C  
ATOM    363  C   ASP A  48       0.479   6.766   1.587  1.00 92.16           C  
ATOM    364  O   ASP A  48      -0.112   6.254   0.633  1.00 92.16           O  
ATOM    365  CB  ASP A  48      -0.183   6.135   3.963  1.00 92.16           C  
ATOM    366  CG  ASP A  48       1.188   6.139   4.650  1.00 92.16           C  
ATOM    367  OD1 ASP A  48       1.992   7.047   4.339  1.00 92.16           O  
ATOM    368  OD2 ASP A  48       1.402   5.228   5.477  1.00 92.16           O1-
ATOM    369  H   ASP A  48      -2.006   6.904   1.646  1.00 92.16           H  
ATOM    370  HA  ASP A  48       0.140   8.115   3.197  1.00 92.16           H  
ATOM    371  HB2 ASP A  48      -0.387   5.144   3.558  1.00 92.16           H  
ATOM    372  HB3 ASP A  48      -0.937   6.353   4.719  1.00 92.16           H  
ATOM    373  N   THR A  49       1.769   7.047   1.537  1.00 93.66           N  
ATOM    374  CA  THR A  49       2.615   6.669   0.412  1.00 93.66           C  
ATOM    375  C   THR A  49       3.982   6.297   0.928  1.00 93.66           C  
ATOM    376  O   THR A  49       4.700   7.126   1.476  1.00 93.66           O  
ATOM    377  CB  THR A  49       2.698   7.780  -0.636  1.00 93.66           C  
ATOM    378  CG2 THR A  49       3.717   7.486  -1.732  1.00 93.66           C  
ATOM    379  OG1 THR A  49       1.440   7.863  -1.277  1.00 93.66           O  
ATOM    380  H   THR A  49       2.212   7.352   2.392  1.00 93.66           H  
ATOM    381  HA  THR A  49       2.194   5.790  -0.076  1.00 93.66           H  
ATOM    382  HB  THR A  49       2.938   8.729  -0.157  1.00 93.66           H  
ATOM    383  HG1 THR A  49       0.795   7.677  -0.590  1.00 93.66           H  
ATOM    384 HG21 THR A  49       3.472   6.538  -2.211  1.00 93.66           H  
ATOM    385 HG22 THR A  49       4.722   7.425  -1.315  1.00 93.66           H  
ATOM    386 HG23 THR A  49       3.715   8.307  -2.450  1.00 93.66           H  
ATOM    387  N   GLN A  50       4.337   5.048   0.676  1.00 94.25           N  
ATOM    388  CA  GLN A  50       5.630   4.474   0.986  1.00 94.25           C  
ATOM    389  C   GLN A  50       6.357   4.142  -0.313  1.00 94.25           C  
ATOM    390  O   GLN A  50       5.746   4.015  -1.376  1.00 94.25           O  
ATOM    391  CB  GLN A  50       5.414   3.238   1.868  1.00 94.25           C  
ATOM    392  CG  GLN A  50       4.777   3.558   3.233  1.00 94.25           C  
ATOM    393  CD  GLN A  50       5.757   4.213   4.200  1.00 94.25           C  
ATOM    394  NE2 GLN A  50       6.112   3.543   5.274  1.00 94.25           N  
ATOM    395  OE1 GLN A  50       6.271   5.299   3.996  1.00 94.25           O  
ATOM    396  H   GLN A  50       3.683   4.456   0.183  1.00 94.25           H  
ATOM    397  HA  GLN A  50       6.238   5.198   1.529  1.00 94.25           H  
ATOM    398  HB2 GLN A  50       6.365   2.731   2.031  1.00 94.25           H  
ATOM    399  HB3 GLN A  50       4.753   2.557   1.332  1.00 94.25           H  
ATOM    400  HG2 GLN A  50       4.431   2.621   3.670  1.00 94.25           H  
ATOM    401  HG3 GLN A  50       3.904   4.201   3.123  1.00 94.25           H  
ATOM    402 HE21 GLN A  50       6.733   4.029   5.905  1.00 94.25           H  
ATOM    403 HE22 GLN A  50       5.650   2.676   5.509  1.00 94.25           H  
ATOM    404  N   TYR A  51       7.670   3.984  -0.220  1.00 93.87           N  
ATOM    405  CA  TYR A  51       8.515   3.628  -1.349  1.00 93.87           C  
ATOM    406  C   TYR A  51       9.321   2.380  -0.998  1.00 93.87           C  
ATOM    407  O   TYR A  51       9.916   2.314   0.080  1.00 93.87           O  
ATOM    408  CB  TYR A  51       9.407   4.814  -1.710  1.00 93.87           C  
ATOM    409  CG  TYR A  51       8.685   6.078  -2.111  1.00 93.87           C  
ATOM    410  CD1 TYR A  51       8.269   6.265  -3.444  1.00 93.87           C  
ATOM    411  CD2 TYR A  51       8.450   7.076  -1.148  1.00 93.87           C  
ATOM    412  CE1 TYR A  51       7.622   7.459  -3.813  1.00 93.87           C  
ATOM    413  CE2 TYR A  51       7.801   8.268  -1.513  1.00 93.87           C  
ATOM    414  CZ  TYR A  51       7.391   8.461  -2.849  1.00 93.87           C  
ATOM    415  OH  TYR A  51       6.767   9.614  -3.202  1.00 93.87           O  
ATOM    416  H   TYR A  51       8.109   4.041   0.688  1.00 93.87           H  
ATOM    417  HA  TYR A  51       7.896   3.401  -2.217  1.00 93.87           H  
ATOM    418  HB2 TYR A  51      10.009   4.520  -2.569  1.00 93.87           H  
ATOM    419  HB3 TYR A  51      10.081   5.029  -0.880  1.00 93.87           H  
ATOM    420  HD1 TYR A  51       8.439   5.493  -4.180  1.00 93.87           H  
ATOM    421  HD2 TYR A  51       8.759   6.921  -0.124  1.00 93.87           H  
ATOM    422  HE1 TYR A  51       7.287   7.614  -4.828  1.00 93.87           H  
ATOM    423  HE2 TYR A  51       7.610   9.024  -0.766  1.00 93.87           H  
ATOM    424  HH  TYR A  51       6.655  10.194  -2.444  1.00 93.87           H  
ATOM    425  N   ALA A  52       9.336   1.401  -1.894  1.00 94.03           N  
ATOM    426  CA  ALA A  52       9.857   0.067  -1.627  1.00 94.03           C  
ATOM    427  C   ALA A  52      10.543  -0.537  -2.854  1.00 94.03           C  
ATOM    428  O   ALA A  52      10.197  -0.209  -3.989  1.00 94.03           O  
ATOM    429  CB  ALA A  52       8.684  -0.784  -1.156  1.00 94.03           C  
ATOM    430  H   ALA A  52       8.877   1.541  -2.783  1.00 94.03           H  
ATOM    431  HA  ALA A  52      10.594   0.101  -0.825  1.00 94.03           H  
ATOM    432  HB1 ALA A  52       8.978  -1.832  -1.097  1.00 94.03           H  
ATOM    433  HB2 ALA A  52       7.851  -0.684  -1.852  1.00 94.03           H  
ATOM    434  HB3 ALA A  52       8.385  -0.435  -0.168  1.00 94.03           H  
ATOM    435  N   ASP A  53      11.529  -1.393  -2.604  1.00 94.10           N  
ATOM    436  CA  ASP A  53      12.173  -2.196  -3.639  1.00 94.10           C  
ATOM    437  C   ASP A  53      11.394  -3.504  -3.832  1.00 94.10           C  
ATOM    438  O   ASP A  53      10.493  -3.843  -3.058  1.00 94.10           O  
ATOM    439  CB  ASP A  53      13.651  -2.436  -3.277  1.00 94.10           C  
ATOM    440  CG  ASP A  53      14.443  -1.125  -3.182  1.00 94.10           C  
ATOM    441  OD1 ASP A  53      14.276  -0.260  -4.070  1.00 94.10           O  
ATOM    442  OD2 ASP A  53      15.153  -0.913  -2.165  1.00 94.10           O1-
ATOM    443  H   ASP A  53      11.675  -1.704  -1.654  1.00 94.10           H  
ATOM    444  HA  ASP A  53      12.155  -1.661  -4.588  1.00 94.10           H  
ATOM    445  HB2 ASP A  53      14.110  -3.058  -4.045  1.00 94.10           H  
ATOM    446  HB3 ASP A  53      13.707  -2.971  -2.329  1.00 94.10           H  
ATOM    447  N   TYR A  54      11.725  -4.264  -4.873  1.00 92.26           N  
ATOM    448  CA  TYR A  54      11.121  -5.582  -5.054  1.00 92.26           C  
ATOM    449  C   TYR A  54      11.478  -6.532  -3.902  1.00 92.26           C  
ATOM    450  O   TYR A  54      12.641  -6.657  -3.515  1.00 92.26           O  
ATOM    451  CB  TYR A  54      11.536  -6.190  -6.397  1.00 92.26           C  
ATOM    452  CG  TYR A  54      11.281  -5.307  -7.602  1.00 92.26           C  
ATOM    453  CD1 TYR A  54      10.005  -4.753  -7.821  1.00 92.26           C  
ATOM    454  CD2 TYR A  54      12.331  -5.022  -8.496  1.00 92.26           C  
ATOM    455  CE1 TYR A  54       9.780  -3.926  -8.935  1.00 92.26           C  
ATOM    456  CE2 TYR A  54      12.108  -4.192  -9.609  1.00 92.26           C  
ATOM    457  CZ  TYR A  54      10.828  -3.643  -9.829  1.00 92.26           C  
ATOM    458  OH  TYR A  54      10.605  -2.825 -10.889  1.00 92.26           O  
ATOM    459  H   TYR A  54      12.427  -3.936  -5.520  1.00 92.26           H  
ATOM    460  HA  TYR A  54      10.038  -5.457  -5.056  1.00 92.26           H  
ATOM    461  HB2 TYR A  54      10.990  -7.122  -6.537  1.00 92.26           H  
ATOM    462  HB3 TYR A  54      12.598  -6.433  -6.349  1.00 92.26           H  
ATOM    463  HD1 TYR A  54       9.201  -4.942  -7.126  1.00 92.26           H  
ATOM    464  HD2 TYR A  54      13.325  -5.394  -8.297  1.00 92.26           H  
ATOM    465  HE1 TYR A  54       8.817  -3.466  -9.099  1.00 92.26           H  
ATOM    466  HE2 TYR A  54      12.927  -3.933 -10.264  1.00 92.26           H  
ATOM    467  HH  TYR A  54      11.427  -2.615 -11.337  1.00 92.26           H  
ATOM    468  N   ASN A  55      10.488  -7.301  -3.455  1.00 93.55           N  
ATOM    469  CA  ASN A  55      10.504  -8.222  -2.316  1.00 93.55           C  
ATOM    470  C   ASN A  55      10.566  -7.550  -0.932  1.00 93.55           C  
ATOM    471  O   ASN A  55      10.750  -8.253   0.063  1.00 93.55           O  
ATOM    472  CB  ASN A  55      11.543  -9.346  -2.486  1.00 93.55           C  
ATOM    473  CG  ASN A  55      11.626  -9.907  -3.889  1.00 93.55           C  
ATOM    474  ND2 ASN A  55      12.589  -9.457  -4.659  1.00 93.55           N  
ATOM    475  OD1 ASN A  55      10.855 -10.742  -4.325  1.00 93.55           O  
ATOM    476  H   ASN A  55       9.568  -7.143  -3.842  1.00 93.55           H  
ATOM    477  HA  ASN A  55       9.528  -8.707  -2.337  1.00 93.55           H  
ATOM    478  HB2 ASN A  55      12.522  -8.968  -2.192  1.00 93.55           H  
ATOM    479  HB3 ASN A  55      11.288 -10.163  -1.811  1.00 93.55           H  
ATOM    480 HD21 ASN A  55      13.085  -8.642  -4.329  1.00 93.55           H  
ATOM    481 HD22 ASN A  55      12.574  -9.767  -5.620  1.00 93.55           H  
ATOM    482  N   ASP A  56      10.395  -6.226  -0.850  1.00 96.19           N  
ATOM    483  CA  ASP A  56      10.202  -5.534   0.426  1.00 96.19           C  
ATOM    484  C   ASP A  56       8.785  -5.793   0.972  1.00 96.19           C  
ATOM    485  O   ASP A  56       7.797  -5.820   0.230  1.00 96.19           O  
ATOM    486  CB  ASP A  56      10.442  -4.012   0.290  1.00 96.19           C  
ATOM    487  CG  ASP A  56      11.907  -3.531   0.283  1.00 96.19           C  
ATOM    488  OD1 ASP A  56      12.807  -4.340   0.595  1.00 96.19           O  
ATOM    489  OD2 ASP A  56      12.126  -2.304   0.059  1.00 96.19           O1-
ATOM    490  H   ASP A  56      10.286  -5.685  -1.696  1.00 96.19           H  
ATOM    491  HA  ASP A  56      10.917  -5.925   1.149  1.00 96.19           H  
ATOM    492  HB2 ASP A  56       9.942  -3.671  -0.616  1.00 96.19           H  
ATOM    493  HB3 ASP A  56       9.955  -3.516   1.129  1.00 96.19           H  
ATOM    494  N   ASP A  57       8.680  -5.896   2.297  1.00 96.88           N  
ATOM    495  CA  ASP A  57       7.408  -5.850   3.016  1.00 96.88           C  
ATOM    496  C   ASP A  57       7.149  -4.425   3.515  1.00 96.88           C  
ATOM    497  O   ASP A  57       7.917  -3.860   4.298  1.00 96.88           O  
ATOM    498  CB  ASP A  57       7.401  -6.847   4.183  1.00 96.88           C  
ATOM    499  CG  ASP A  57       7.228  -8.312   3.770  1.00 96.88           C  
ATOM    500  OD1 ASP A  57       6.787  -8.580   2.628  1.00 96.88           O  
ATOM    501  OD2 ASP A  57       7.470  -9.171   4.647  1.00 96.88           O1-
ATOM    502  H   ASP A  57       9.528  -5.872   2.846  1.00 96.88           H  
ATOM    503  HA  ASP A  57       6.598  -6.125   2.341  1.00 96.88           H  
ATOM    504  HB2 ASP A  57       8.322  -6.736   4.755  1.00 96.88           H  
ATOM    505  HB3 ASP A  57       6.573  -6.592   4.845  1.00 96.88           H  
ATOM    506  N   VAL A  58       6.034  -3.840   3.084  1.00 96.38           N  
ATOM    507  CA  VAL A  58       5.640  -2.473   3.425  1.00 96.38           C  
ATOM    508  C   VAL A  58       4.518  -2.501   4.444  1.00 96.38           C  
ATOM    509  O   VAL A  58       3.383  -2.874   4.144  1.00 96.38           O  
ATOM    510  CB  VAL A  58       5.242  -1.670   2.180  1.00 96.38           C  
ATOM    511  CG1 VAL A  58       4.936  -0.211   2.541  1.00 96.38           C  
ATOM    512  CG2 VAL A  58       6.384  -1.656   1.166  1.00 96.38           C  
ATOM    513  H   VAL A  58       5.475  -4.350   2.414  1.00 96.38           H  
ATOM    514  HA  VAL A  58       6.493  -1.962   3.871  1.00 96.38           H  
ATOM    515  HB  VAL A  58       4.362  -2.113   1.715  1.00 96.38           H  
ATOM    516 HG11 VAL A  58       5.822   0.267   2.958  1.00 96.38           H  
ATOM    517 HG12 VAL A  58       4.125  -0.159   3.267  1.00 96.38           H  
ATOM    518 HG13 VAL A  58       4.623   0.316   1.640  1.00 96.38           H  
ATOM    519 HG21 VAL A  58       6.567  -2.662   0.789  1.00 96.38           H  
ATOM    520 HG22 VAL A  58       7.295  -1.294   1.643  1.00 96.38           H  
ATOM    521 HG23 VAL A  58       6.127  -1.015   0.323  1.00 96.38           H  
ATOM    522  N   GLU A  59       4.831  -2.062   5.656  1.00 96.54           N  
ATOM    523  CA  GLU A  59       3.850  -1.853   6.711  1.00 96.54           C  
ATOM    524  C   GLU A  59       3.201  -0.467   6.584  1.00 96.54           C  
ATOM    525  O   GLU A  59       3.890   0.553   6.548  1.00 96.54           O  
ATOM    526  CB  GLU A  59       4.532  -2.063   8.065  1.00 96.54           C  
ATOM    527  CG  GLU A  59       3.520  -2.028   9.204  1.00 96.54           C  
ATOM    528  CD  GLU A  59       4.197  -2.307  10.545  1.00 96.54           C  
ATOM    529  OE1 GLU A  59       4.374  -1.345  11.328  1.00 96.54           O  
ATOM    530  OE2 GLU A  59       4.240  -3.478  10.979  1.00 96.54           O1-
ATOM    531  H   GLU A  59       5.791  -1.804   5.836  1.00 96.54           H  
ATOM    532  HA  GLU A  59       3.069  -2.607   6.613  1.00 96.54           H  
ATOM    533  HB2 GLU A  59       5.285  -1.290   8.223  1.00 96.54           H  
ATOM    534  HB3 GLU A  59       5.025  -3.035   8.067  1.00 96.54           H  
ATOM    535  HG2 GLU A  59       2.747  -2.775   9.024  1.00 96.54           H  
ATOM    536  HG3 GLU A  59       3.034  -1.053   9.238  1.00 96.54           H  
ATOM    537  N   ILE A  60       1.866  -0.430   6.548  1.00 94.35           N  
ATOM    538  CA  ILE A  60       1.070   0.802   6.471  1.00 94.35           C  
ATOM    539  C   ILE A  60       0.094   0.848   7.646  1.00 94.35           C  
ATOM    540  O   ILE A  60      -0.592  -0.134   7.954  1.00 94.35           O  
ATOM    541  CB  ILE A  60       0.359   0.925   5.104  1.00 94.35           C  
ATOM    542  CG1 ILE A  60       1.402   0.981   3.965  1.00 94.35           C  
ATOM    543  CG2 ILE A  60      -0.563   2.163   5.079  1.00 94.35           C  
ATOM    544  CD1 ILE A  60       0.838   1.060   2.541  1.00 94.35           C  
ATOM    545  H   ILE A  60       1.368  -1.308   6.559  1.00 94.35           H  
ATOM    546  HA  ILE A  60       1.735   1.661   6.563  1.00 94.35           H  
ATOM    547  HB  ILE A  60      -0.249   0.031   4.965  1.00 94.35           H  
ATOM    548 HG12 ILE A  60       2.061   1.834   4.124  1.00 94.35           H  
ATOM    549 HG13 ILE A  60       2.006   0.074   4.007  1.00 94.35           H  
ATOM    550 HG21 ILE A  60       0.013   3.057   5.316  1.00 94.35           H  
ATOM    551 HG22 ILE A  60      -1.374   2.051   5.798  1.00 94.35           H  
ATOM    552 HG23 ILE A  60      -1.012   2.291   4.095  1.00 94.35           H  
ATOM    553 HD11 ILE A  60       1.662   0.949   1.836  1.00 94.35           H  
ATOM    554 HD12 ILE A  60       0.120   0.257   2.373  1.00 94.35           H  
ATOM    555 HD13 ILE A  60       0.366   2.027   2.364  1.00 94.35           H  
ATOM    556  N   SER A  61       0.015   2.011   8.295  1.00 91.35           N  
ATOM    557  CA  SER A  61      -0.878   2.269   9.430  1.00 91.35           C  
ATOM    558  C   SER A  61      -1.822   3.433   9.124  1.00 91.35           C  
ATOM    559  O   SER A  61      -1.388   4.558   8.908  1.00 91.35           O  
ATOM    560  CB  SER A  61      -0.068   2.548  10.699  1.00 91.35           C  
ATOM    561  OG  SER A  61       0.668   1.398  11.076  1.00 91.35           O  
ATOM    562  H   SER A  61       0.554   2.786   7.936  1.00 91.35           H  
ATOM    563  HA  SER A  61      -1.486   1.386   9.626  1.00 91.35           H  
ATOM    564  HB2 SER A  61       0.612   3.383  10.527  1.00 91.35           H  
ATOM    565  HB3 SER A  61      -0.750   2.811  11.507  1.00 91.35           H  
ATOM    566  HG  SER A  61       1.365   1.274  10.428  1.00 91.35           H  
ATOM    567  N   ALA A  62      -3.131   3.176   9.149  1.00 89.07           N  
ATOM    568  CA  ALA A  62      -4.179   4.148   8.841  1.00 89.07           C  
ATOM    569  C   ALA A  62      -5.260   4.151   9.932  1.00 89.07           C  
ATOM    570  O   ALA A  62      -6.164   3.308   9.978  1.00 89.07           O  
ATOM    571  CB  ALA A  62      -4.735   3.836   7.452  1.00 89.07           C  
ATOM    572  H   ALA A  62      -3.414   2.236   9.388  1.00 89.07           H  
ATOM    573  HA  ALA A  62      -3.746   5.147   8.797  1.00 89.07           H  
ATOM    574  HB1 ALA A  62      -5.096   2.808   7.414  1.00 89.07           H  
ATOM    575  HB2 ALA A  62      -5.550   4.519   7.212  1.00 89.07           H  
ATOM    576  HB3 ALA A  62      -3.935   3.962   6.723  1.00 89.07           H  
ATOM    577  N   GLY A  63      -5.163   5.113  10.850  1.00 87.69           N  
ATOM    578  CA  GLY A  63      -6.022   5.166  12.030  1.00 87.69           C  
ATOM    579  C   GLY A  63      -5.839   3.921  12.903  1.00 87.69           C  
ATOM    580  O   GLY A  63      -4.759   3.681  13.425  1.00 87.69           O  
ATOM    581  H   GLY A  63      -4.367   5.734  10.799  1.00 87.69           H  
ATOM    582  HA2 GLY A  63      -5.764   6.042  12.626  1.00 87.69           H  
ATOM    583  HA3 GLY A  63      -7.062   5.248  11.715  1.00 87.69           H  
ATOM    584  N   ARG A  64      -6.902   3.125  13.063  1.00 90.90           N  
ATOM    585  CA  ARG A  64      -6.876   1.861  13.830  1.00 90.90           C  
ATOM    586  C   ARG A  64      -6.453   0.640  13.009  1.00 90.90           C  
ATOM    587  O   ARG A  64      -6.386  -0.462  13.543  1.00 90.90           O  
ATOM    588  CB  ARG A  64      -8.241   1.626  14.493  1.00 90.90           C  
ATOM    589  CG  ARG A  64      -9.335   1.286  13.466  1.00 90.90           C  
ATOM    590  CD  ARG A  64     -10.669   1.035  14.163  1.00 90.90           C  
ATOM    591  NE  ARG A  64     -11.704   0.664  13.183  1.00 90.90           N  
ATOM    592  CZ  ARG A  64     -12.953   0.342  13.464  1.00 90.90           C  
ATOM    593  NH1 ARG A  64     -13.407   0.327  14.688  1.00 90.90           N1+
ATOM    594  NH2 ARG A  64     -13.774   0.026  12.504  1.00 90.90           N  
ATOM    595  H   ARG A  64      -7.735   3.360  12.543  1.00 90.90           H  
ATOM    596  HA  ARG A  64      -6.127   1.949  14.617  1.00 90.90           H  
ATOM    597  HB2 ARG A  64      -8.527   2.517  15.052  1.00 90.90           H  
ATOM    598  HB3 ARG A  64      -8.149   0.800  15.198  1.00 90.90           H  
ATOM    599  HG2 ARG A  64      -9.450   2.109  12.760  1.00 90.90           H  
ATOM    600  HG3 ARG A  64      -9.064   0.384  12.917  1.00 90.90           H  
ATOM    601  HD2 ARG A  64     -10.539   0.226  14.881  1.00 90.90           H  
ATOM    602  HD3 ARG A  64     -10.968   1.939  14.694  1.00 90.90           H  
ATOM    603  HE  ARG A  64     -11.415   0.613  12.216  1.00 90.90           H  
ATOM    604 HH11 ARG A  64     -14.358   0.051  14.885  1.00 90.90           H  
ATOM    605 HH12 ARG A  64     -12.769   0.532  15.444  1.00 90.90           H  
ATOM    606 HH21 ARG A  64     -13.443   0.033  11.550  1.00 90.90           H  
ATOM    607 HH22 ARG A  64     -14.728  -0.237  12.707  1.00 90.90           H  
ATOM    608  N   HIS A  65      -6.300   0.810  11.701  1.00 92.90           N  
ATOM    609  CA  HIS A  65      -6.019  -0.271  10.772  1.00 92.90           C  
ATOM    610  C   HIS A  65      -4.525  -0.321  10.484  1.00 92.90           C  
ATOM    611  O   HIS A  65      -3.883   0.713  10.314  1.00 92.90           O  
ATOM    612  CB  HIS A  65      -6.842  -0.062   9.503  1.00 92.90           C  
ATOM    613  CG  HIS A  65      -8.324  -0.207   9.732  1.00 92.90           C  
ATOM    614  CD2 HIS A  65      -9.246   0.800   9.833  1.00 92.90           C  
ATOM    615  ND1 HIS A  65      -8.993  -1.388   9.942  1.00 92.90           N  
ATOM    616  CE1 HIS A  65     -10.284  -1.106  10.164  1.00 92.90           C  
ATOM    617  NE2 HIS A  65     -10.492   0.224  10.142  1.00 92.90           N  
ATOM    618  H   HIS A  65      -6.268   1.749  11.331  1.00 92.90           H  
ATOM    619  HA  HIS A  65      -6.311  -1.224  11.213  1.00 92.90           H  
ATOM    620  HB2 HIS A  65      -6.622   0.936   9.125  1.00 92.90           H  
ATOM    621  HB3 HIS A  65      -6.531  -0.779   8.743  1.00 92.90           H  
ATOM    622  HD1 HIS A  65      -8.588  -2.312   9.884  1.00 92.90           H  
ATOM    623  HD2 HIS A  65      -9.032   1.853   9.730  1.00 92.90           H  
ATOM    624  HE1 HIS A  65     -11.049  -1.848  10.336  1.00 92.90           H  
ATOM    625  N   LYS A  66      -3.993  -1.536  10.420  1.00 94.89           N  
ATOM    626  CA  LYS A  66      -2.594  -1.818  10.134  1.00 94.89           C  
ATOM    627  C   LYS A  66      -2.535  -3.028   9.215  1.00 94.89           C  
ATOM    628  O   LYS A  66      -3.262  -4.000   9.449  1.00 94.89           O  
ATOM    629  CB  LYS A  66      -1.860  -2.028  11.465  1.00 94.89           C  
ATOM    630  CG  LYS A  66      -0.358  -2.183  11.253  1.00 94.89           C  
ATOM    631  CD  LYS A  66       0.383  -2.288  12.592  1.00 94.89           C  
ATOM    632  CE  LYS A  66       1.835  -2.377  12.175  1.00 94.89           C  
ATOM    633  NZ  LYS A  66       2.846  -2.490  13.248  1.00 94.89           N1+
ATOM    634  H   LYS A  66      -4.598  -2.336  10.540  1.00 94.89           H  
ATOM    635  HA  LYS A  66      -2.147  -0.970   9.616  1.00 94.89           H  
ATOM    636  HB2 LYS A  66      -2.252  -2.913  11.967  1.00 94.89           H  
ATOM    637  HB3 LYS A  66      -2.032  -1.159  12.100  1.00 94.89           H  
ATOM    638  HG2 LYS A  66      -0.166  -3.081  10.666  1.00 94.89           H  
ATOM    639  HG3 LYS A  66       0.009  -1.318  10.699  1.00 94.89           H  
ATOM    640  HD2 LYS A  66       0.079  -3.185  13.131  1.00 94.89           H  
ATOM    641  HD3 LYS A  66       0.214  -1.393  13.191  1.00 94.89           H  
ATOM    642  HE2 LYS A  66       1.956  -3.222  11.498  1.00 94.89           H  
ATOM    643  HE3 LYS A  66       2.063  -1.482  11.596  1.00 94.89           H  
ATOM    644  HZ1 LYS A  66       2.827  -3.389  13.710  1.00 94.89           H  
ATOM    645  HZ2 LYS A  66       3.721  -2.446  12.744  1.00 94.89           H  
ATOM    646  HZ3 LYS A  66       2.843  -1.693  13.868  1.00 94.89           H  
ATOM    647  N   PHE A  67      -1.728  -2.957   8.167  1.00 96.85           N  
ATOM    648  CA  PHE A  67      -1.572  -4.036   7.196  1.00 96.85           C  
ATOM    649  C   PHE A  67      -0.176  -4.025   6.583  1.00 96.85           C  
ATOM    650  O   PHE A  67       0.522  -3.013   6.632  1.00 96.85           O  
ATOM    651  CB  PHE A  67      -2.668  -3.943   6.122  1.00 96.85           C  
ATOM    652  CG  PHE A  67      -2.641  -2.681   5.285  1.00 96.85           C  
ATOM    653  CD1 PHE A  67      -3.293  -1.512   5.724  1.00 96.85           C  
ATOM    654  CD2 PHE A  67      -1.942  -2.675   4.067  1.00 96.85           C  
ATOM    655  CE1 PHE A  67      -3.255  -0.345   4.941  1.00 96.85           C  
ATOM    656  CE2 PHE A  67      -1.899  -1.509   3.289  1.00 96.85           C  
ATOM    657  CZ  PHE A  67      -2.559  -0.347   3.720  1.00 96.85           C  
ATOM    658  H   PHE A  67      -1.177  -2.124   8.022  1.00 96.85           H  
ATOM    659  HA  PHE A  67      -1.676  -4.992   7.708  1.00 96.85           H  
ATOM    660  HB2 PHE A  67      -2.584  -4.804   5.460  1.00 96.85           H  
ATOM    661  HB3 PHE A  67      -3.639  -4.014   6.611  1.00 96.85           H  
ATOM    662  HD1 PHE A  67      -3.808  -1.504   6.674  1.00 96.85           H  
ATOM    663  HD2 PHE A  67      -1.414  -3.559   3.740  1.00 96.85           H  
ATOM    664  HE1 PHE A  67      -3.727   0.562   5.289  1.00 96.85           H  
ATOM    665  HE2 PHE A  67      -1.324  -1.495   2.375  1.00 96.85           H  
ATOM    666  HZ  PHE A  67      -2.479   0.555   3.132  1.00 96.85           H  
ATOM    667  N   VAL A  68       0.212  -5.166   6.017  1.00 97.42           N  
ATOM    668  CA  VAL A  68       1.500  -5.344   5.345  1.00 97.42           C  
ATOM    669  C   VAL A  68       1.258  -5.788   3.909  1.00 97.42           C  
ATOM    670  O   VAL A  68       0.442  -6.685   3.664  1.00 97.42           O  
ATOM    671  CB  VAL A  68       2.412  -6.325   6.104  1.00 97.42           C  
ATOM    672  CG1 VAL A  68       3.794  -6.439   5.451  1.00 97.42           C  
ATOM    673  CG2 VAL A  68       2.627  -5.890   7.560  1.00 97.42           C  
ATOM    674  H   VAL A  68      -0.428  -5.948   6.012  1.00 97.42           H  
ATOM    675  HA  VAL A  68       2.020  -4.387   5.318  1.00 97.42           H  
ATOM    676  HB  VAL A  68       1.937  -7.305   6.114  1.00 97.42           H  
ATOM    677 HG11 VAL A  68       4.409  -7.152   6.000  1.00 97.42           H  
ATOM    678 HG12 VAL A  68       3.724  -6.789   4.421  1.00 97.42           H  
ATOM    679 HG13 VAL A  68       4.295  -5.471   5.454  1.00 97.42           H  
ATOM    680 HG21 VAL A  68       3.311  -6.579   8.055  1.00 97.42           H  
ATOM    681 HG22 VAL A  68       1.683  -5.892   8.106  1.00 97.42           H  
ATOM    682 HG23 VAL A  68       3.060  -4.891   7.589  1.00 97.42           H  
ATOM    683  N   ILE A  69       1.956  -5.146   2.977  1.00 97.77           N  
ATOM    684  CA  ILE A  69       1.962  -5.471   1.551  1.00 97.77           C  
ATOM    685  C   ILE A  69       3.345  -5.984   1.179  1.00 97.77           C  
ATOM    686  O   ILE A  69       4.323  -5.277   1.395  1.00 97.77           O  
ATOM    687  CB  ILE A  69       1.597  -4.231   0.711  1.00 97.77           C  
ATOM    688  CG1 ILE A  69       0.235  -3.633   1.115  1.00 97.77           C  
ATOM    689  CG2 ILE A  69       1.622  -4.546  -0.795  1.00 97.77           C  
ATOM    690  CD1 ILE A  69      -0.971  -4.578   1.018  1.00 97.77           C  
ATOM    691  H   ILE A  69       2.603  -4.432   3.280  1.00 97.77           H  
ATOM    692  HA  ILE A  69       1.237  -6.259   1.345  1.00 97.77           H  
ATOM    693  HB  ILE A  69       2.347  -3.462   0.894  1.00 97.77           H  
ATOM    694 HG12 ILE A  69       0.048  -2.765   0.483  1.00 97.77           H  
ATOM    695 HG13 ILE A  69       0.305  -3.261   2.137  1.00 97.77           H  
ATOM    696 HG21 ILE A  69       1.272  -3.681  -1.358  1.00 97.77           H  
ATOM    697 HG22 ILE A  69       2.642  -4.761  -1.114  1.00 97.77           H  
ATOM    698 HG23 ILE A  69       1.002  -5.412  -1.024  1.00 97.77           H  
ATOM    699 HD11 ILE A  69      -1.888  -4.011   1.174  1.00 97.77           H  
ATOM    700 HD12 ILE A  69      -1.015  -5.060   0.041  1.00 97.77           H  
ATOM    701 HD13 ILE A  69      -0.904  -5.338   1.796  1.00 97.77           H  
ATOM    702  N   HIS A  70       3.412  -7.175   0.598  1.00 97.46           N  
ATOM    703  CA  HIS A  70       4.625  -7.660  -0.044  1.00 97.46           C  
ATOM    704  C   HIS A  70       4.698  -7.094  -1.460  1.00 97.46           C  
ATOM    705  O   HIS A  70       3.723  -7.201  -2.213  1.00 97.46           O  
ATOM    706  CB  HIS A  70       4.620  -9.186  -0.050  1.00 97.46           C  
ATOM    707  CG  HIS A  70       5.902  -9.749  -0.581  1.00 97.46           C  
ATOM    708  CD2 HIS A  70       6.104 -10.418  -1.757  1.00 97.46           C  
ATOM    709  ND1 HIS A  70       7.109  -9.663   0.063  1.00 97.46           N  
ATOM    710  CE1 HIS A  70       8.028 -10.266  -0.704  1.00 97.46           C  
ATOM    711  NE2 HIS A  70       7.463 -10.753  -1.824  1.00 97.46           N  
ATOM    712  H   HIS A  70       2.558  -7.675   0.394  1.00 97.46           H  
ATOM    713  HA  HIS A  70       5.499  -7.328   0.517  1.00 97.46           H  
ATOM    714  HB2 HIS A  70       3.779  -9.560  -0.634  1.00 97.46           H  
ATOM    715  HB3 HIS A  70       4.525  -9.525   0.982  1.00 97.46           H  
ATOM    716  HD1 HIS A  70       7.250  -9.247   0.973  1.00 97.46           H  
ATOM    717  HD2 HIS A  70       5.350 -10.649  -2.494  1.00 97.46           H  
ATOM    718  HE1 HIS A  70       9.074 -10.352  -0.450  1.00 97.46           H  
ATOM    719  N   VAL A  71       5.818  -6.467  -1.811  1.00 96.31           N  
ATOM    720  CA  VAL A  71       6.043  -5.894  -3.141  1.00 96.31           C  
ATOM    721  C   VAL A  71       6.672  -6.951  -4.035  1.00 96.31           C  
ATOM    722  O   VAL A  71       7.777  -7.414  -3.786  1.00 96.31           O  
ATOM    723  CB  VAL A  71       6.913  -4.628  -3.064  1.00 96.31           C  
ATOM    724  CG1 VAL A  71       7.116  -4.005  -4.451  1.00 96.31           C  
ATOM    725  CG2 VAL A  71       6.237  -3.576  -2.174  1.00 96.31           C  
ATOM    726  H   VAL A  71       6.567  -6.404  -1.136  1.00 96.31           H  
ATOM    727  HA  VAL A  71       5.086  -5.609  -3.577  1.00 96.31           H  
ATOM    728  HB  VAL A  71       7.886  -4.876  -2.640  1.00 96.31           H  
ATOM    729 HG11 VAL A  71       7.642  -4.704  -5.102  1.00 96.31           H  
ATOM    730 HG12 VAL A  71       7.732  -3.111  -4.358  1.00 96.31           H  
ATOM    731 HG13 VAL A  71       6.156  -3.753  -4.901  1.00 96.31           H  
ATOM    732 HG21 VAL A  71       6.184  -3.942  -1.149  1.00 96.31           H  
ATOM    733 HG22 VAL A  71       5.232  -3.362  -2.537  1.00 96.31           H  
ATOM    734 HG23 VAL A  71       6.831  -2.662  -2.181  1.00 96.31           H  
ATOM    735  N   GLU A  72       5.984  -7.322  -5.105  1.00 94.64           N  
ATOM    736  CA  GLU A  72       6.473  -8.298  -6.079  1.00 94.64           C  
ATOM    737  C   GLU A  72       7.157  -7.583  -7.258  1.00 94.64           C  
ATOM    738  O   GLU A  72       7.130  -6.353  -7.368  1.00 94.64           O  
ATOM    739  CB  GLU A  72       5.313  -9.212  -6.515  1.00 94.64           C  
ATOM    740  CG  GLU A  72       4.769 -10.069  -5.354  1.00 94.64           C  
ATOM    741  CD  GLU A  72       3.447 -10.785  -5.679  1.00 94.64           C  
ATOM    742  OE1 GLU A  72       2.744 -11.166  -4.707  1.00 94.64           O  
ATOM    743  OE2 GLU A  72       3.112 -10.912  -6.880  1.00 94.64           O1-
ATOM    744  H   GLU A  72       5.128  -6.829  -5.316  1.00 94.64           H  
ATOM    745  HA  GLU A  72       7.224  -8.934  -5.610  1.00 94.64           H  
ATOM    746  HB2 GLU A  72       5.656  -9.878  -7.306  1.00 94.64           H  
ATOM    747  HB3 GLU A  72       4.511  -8.590  -6.914  1.00 94.64           H  
ATOM    748  HG2 GLU A  72       5.523 -10.808  -5.084  1.00 94.64           H  
ATOM    749  HG3 GLU A  72       4.597  -9.434  -4.485  1.00 94.64           H  
ATOM    750  N   GLN A  73       7.781  -8.349  -8.159  1.00 91.15           N  
ATOM    751  CA  GLN A  73       8.376  -7.801  -9.386  1.00 91.15           C  
ATOM    752  C   GLN A  73       7.364  -6.961 -10.185  1.00 91.15           C  
ATOM    753  O   GLN A  73       6.155  -7.189 -10.120  1.00 91.15           O  
ATOM    754  CB  GLN A  73       8.950  -8.923 -10.265  1.00 91.15           C  
ATOM    755  CG  GLN A  73      10.188  -9.578  -9.634  1.00 91.15           C  
ATOM    756  CD  GLN A  73      10.863 -10.603 -10.544  1.00 91.15           C  
ATOM    757  NE2 GLN A  73      11.962 -11.181 -10.114  1.00 91.15           N  
ATOM    758  OE1 GLN A  73      10.444 -10.921 -11.643  1.00 91.15           O  
ATOM    759  H   GLN A  73       7.720  -9.352  -8.058  1.00 91.15           H  
ATOM    760  HA  GLN A  73       9.190  -7.135  -9.100  1.00 91.15           H  
ATOM    761  HB2 GLN A  73       8.183  -9.676 -10.447  1.00 91.15           H  
ATOM    762  HB3 GLN A  73       9.244  -8.495 -11.223  1.00 91.15           H  
ATOM    763  HG2 GLN A  73      10.916  -8.803  -9.398  1.00 91.15           H  
ATOM    764  HG3 GLN A  73       9.905 -10.074  -8.705  1.00 91.15           H  
ATOM    765 HE21 GLN A  73      12.357 -11.871 -10.737  1.00 91.15           H  
ATOM    766 HE22 GLN A  73      12.313 -10.982  -9.188  1.00 91.15           H  
ATOM    767  N   ASP A  74       7.869  -5.970 -10.925  1.00 89.07           N  
ATOM    768  CA  ASP A  74       7.071  -5.016 -11.712  1.00 89.07           C  
ATOM    769  C   ASP A  74       6.022  -4.240 -10.892  1.00 89.07           C  
ATOM    770  O   ASP A  74       5.008  -3.782 -11.424  1.00 89.07           O  
ATOM    771  CB  ASP A  74       6.480  -5.698 -12.960  1.00 89.07           C  
ATOM    772  CG  ASP A  74       7.547  -6.291 -13.881  1.00 89.07           C  
ATOM    773  OD1 ASP A  74       8.576  -5.609 -14.094  1.00 89.07           O  
ATOM    774  OD2 ASP A  74       7.297  -7.391 -14.423  1.00 89.07           O1-
ATOM    775  H   ASP A  74       8.873  -5.872 -10.978  1.00 89.07           H  
ATOM    776  HA  ASP A  74       7.766  -4.258 -12.074  1.00 89.07           H  
ATOM    777  HB2 ASP A  74       5.923  -4.961 -13.538  1.00 89.07           H  
ATOM    778  HB3 ASP A  74       5.780  -6.477 -12.656  1.00 89.07           H  
ATOM    779  N   CYS A  75       6.257  -4.088  -9.584  1.00 93.01           N  
ATOM    780  CA  CYS A  75       5.314  -3.496  -8.635  1.00 93.01           C  
ATOM    781  C   CYS A  75       3.965  -4.228  -8.610  1.00 93.01           C  
ATOM    782  O   CYS A  75       2.900  -3.632  -8.409  1.00 93.01           O  
ATOM    783  CB  CYS A  75       5.215  -1.980  -8.843  1.00 93.01           C  
ATOM    784  SG  CYS A  75       6.820  -1.150  -8.874  1.00 93.01           S  
ATOM    785  H   CYS A  75       7.067  -4.552  -9.197  1.00 93.01           H  
ATOM    786  HA  CYS A  75       5.737  -3.661  -7.644  1.00 93.01           H  
ATOM    787  HB2 CYS A  75       4.701  -1.790  -9.786  1.00 93.01           H  
ATOM    788  HB3 CYS A  75       4.618  -1.555  -8.037  1.00 93.01           H  
ATOM    789  N   GLY A  76       4.016  -5.550  -8.795  1.00 93.20           N  
ATOM    790  CA  GLY A  76       3.018  -6.465  -8.264  1.00 93.20           C  
ATOM    791  C   GLY A  76       2.933  -6.352  -6.743  1.00 93.20           C  
ATOM    792  O   GLY A  76       3.767  -5.715  -6.097  1.00 93.20           O  
ATOM    793  H   GLY A  76       4.909  -5.951  -9.046  1.00 93.20           H  
ATOM    794  HA2 GLY A  76       2.040  -6.269  -8.704  1.00 93.20           H  
ATOM    795  HA3 GLY A  76       3.301  -7.486  -8.519  1.00 93.20           H  
ATOM    796  N   GLY A  77       1.938  -6.993  -6.147  1.00 94.20           N  
ATOM    797  CA  GLY A  77       1.921  -7.111  -4.702  1.00 94.20           C  
ATOM    798  C   GLY A  77       0.715  -7.836  -4.154  1.00 94.20           C  
ATOM    799  O   GLY A  77      -0.333  -7.954  -4.795  1.00 94.20           O  
ATOM    800  H   GLY A  77       1.307  -7.572  -6.683  1.00 94.20           H  
ATOM    801  HA2 GLY A  77       2.808  -7.673  -4.411  1.00 94.20           H  
ATOM    802  HA3 GLY A  77       1.976  -6.127  -4.235  1.00 94.20           H  
ATOM    803  N   SER A  78       0.878  -8.281  -2.919  1.00 96.19           N  
ATOM    804  CA  SER A  78      -0.111  -9.059  -2.193  1.00 96.19           C  
ATOM    805  C   SER A  78      -0.183  -8.603  -0.738  1.00 96.19           C  
ATOM    806  O   SER A  78       0.809  -8.214  -0.120  1.00 96.19           O  
ATOM    807  CB  SER A  78       0.198 -10.557  -2.342  1.00 96.19           C  
ATOM    808  OG  SER A  78       1.553 -10.855  -2.077  1.00 96.19           O  
ATOM    809  H   SER A  78       1.788  -8.172  -2.495  1.00 96.19           H  
ATOM    810  HA  SER A  78      -1.091  -8.887  -2.639  1.00 96.19           H  
ATOM    811  HB2 SER A  78      -0.023 -10.862  -3.364  1.00 96.19           H  
ATOM    812  HB3 SER A  78      -0.439 -11.126  -1.665  1.00 96.19           H  
ATOM    813  HG  SER A  78       2.008 -10.955  -2.916  1.00 96.19           H  
ATOM    814  N   LYS A  79      -1.393  -8.609  -0.166  1.00 97.03           N  
ATOM    815  CA  LYS A  79      -1.570  -8.332   1.263  1.00 97.03           C  
ATOM    816  C   LYS A  79      -1.184  -9.578   2.052  1.00 97.03           C  
ATOM    817  O   LYS A  79      -1.906 -10.571   2.004  1.00 97.03           O  
ATOM    818  CB  LYS A  79      -3.009  -7.885   1.557  1.00 97.03           C  
ATOM    819  CG  LYS A  79      -3.152  -7.467   3.032  1.00 97.03           C  
ATOM    820  CD  LYS A  79      -4.606  -7.272   3.471  1.00 97.03           C  
ATOM    821  CE  LYS A  79      -5.354  -8.611   3.484  1.00 97.03           C  
ATOM    822  NZ  LYS A  79      -6.572  -8.544   4.324  1.00 97.03           N1+
ATOM    823  H   LYS A  79      -2.173  -8.960  -0.702  1.00 97.03           H  
ATOM    824  HA  LYS A  79      -0.889  -7.532   1.554  1.00 97.03           H  
ATOM    825  HB2 LYS A  79      -3.261  -7.034   0.924  1.00 97.03           H  
ATOM    826  HB3 LYS A  79      -3.689  -8.704   1.323  1.00 97.03           H  
ATOM    827  HG2 LYS A  79      -2.705  -8.216   3.686  1.00 97.03           H  
ATOM    828  HG3 LYS A  79      -2.612  -6.532   3.182  1.00 97.03           H  
ATOM    829  HD2 LYS A  79      -5.106  -6.571   2.802  1.00 97.03           H  
ATOM    830  HD3 LYS A  79      -4.588  -6.852   4.477  1.00 97.03           H  
ATOM    831  HE2 LYS A  79      -4.680  -9.372   3.878  1.00 97.03           H  
ATOM    832  HE3 LYS A  79      -5.602  -8.892   2.461  1.00 97.03           H  
ATOM    833  HZ1 LYS A  79      -7.221  -7.865   3.951  1.00 97.03           H  
ATOM    834  HZ2 LYS A  79      -7.030  -9.444   4.333  1.00 97.03           H  
ATOM    835  HZ3 LYS A  79      -6.318  -8.297   5.270  1.00 97.03           H  
ATOM    836  N   VAL A  80      -0.110  -9.500   2.829  1.00 96.64           N  
ATOM    837  CA  VAL A  80       0.379 -10.642   3.618  1.00 96.64           C  
ATOM    838  C   VAL A  80      -0.235 -10.706   5.013  1.00 96.64           C  
ATOM    839  O   VAL A  80      -0.421 -11.791   5.557  1.00 96.64           O  
ATOM    840  CB  VAL A  80       1.915 -10.679   3.679  1.00 96.64           C  
ATOM    841  CG1 VAL A  80       2.492 -10.866   2.277  1.00 96.64           C  
ATOM    842  CG2 VAL A  80       2.529  -9.430   4.312  1.00 96.64           C  
ATOM    843  H   VAL A  80       0.442  -8.655   2.800  1.00 96.64           H  
ATOM    844  HA  VAL A  80       0.074 -11.562   3.120  1.00 96.64           H  
ATOM    845  HB  VAL A  80       2.210 -11.542   4.276  1.00 96.64           H  
ATOM    846 HG11 VAL A  80       2.295  -9.993   1.654  1.00 96.64           H  
ATOM    847 HG12 VAL A  80       3.569 -11.019   2.351  1.00 96.64           H  
ATOM    848 HG13 VAL A  80       2.057 -11.746   1.803  1.00 96.64           H  
ATOM    849 HG21 VAL A  80       3.616  -9.510   4.278  1.00 96.64           H  
ATOM    850 HG22 VAL A  80       2.242  -8.537   3.756  1.00 96.64           H  
ATOM    851 HG23 VAL A  80       2.229  -9.360   5.357  1.00 96.64           H  
ATOM    852  N   SER A  81      -0.599  -9.565   5.608  1.00 97.28           N  
ATOM    853  CA  SER A  81      -1.238  -9.545   6.927  1.00 97.28           C  
ATOM    854  C   SER A  81      -2.051  -8.276   7.194  1.00 97.28           C  
ATOM    855  O   SER A  81      -1.941  -7.266   6.496  1.00 97.28           O  
ATOM    856  CB  SER A  81      -0.187  -9.757   8.028  1.00 97.28           C  
ATOM    857  OG  SER A  81       0.632  -8.619   8.171  1.00 97.28           O  
ATOM    858  H   SER A  81      -0.426  -8.690   5.132  1.00 97.28           H  
ATOM    859  HA  SER A  81      -1.930 -10.386   6.976  1.00 97.28           H  
ATOM    860  HB2 SER A  81       0.428 -10.627   7.799  1.00 97.28           H  
ATOM    861  HB3 SER A  81      -0.696  -9.941   8.974  1.00 97.28           H  
ATOM    862  HG  SER A  81       1.409  -8.723   7.617  1.00 97.28           H  
ATOM    863  N   GLY A  82      -2.891  -8.337   8.231  1.00 96.46           N  
ATOM    864  CA  GLY A  82      -3.650  -7.196   8.731  1.00 96.46           C  
ATOM    865  C   GLY A  82      -4.868  -6.803   7.887  1.00 96.46           C  
ATOM    866  O   GLY A  82      -5.411  -7.577   7.088  1.00 96.46           O  
ATOM    867  H   GLY A  82      -2.930  -9.201   8.753  1.00 96.46           H  
ATOM    868  HA2 GLY A  82      -3.991  -7.410   9.744  1.00 96.46           H  
ATOM    869  HA3 GLY A  82      -2.976  -6.341   8.789  1.00 96.46           H  
ATOM    870  N   THR A  83      -5.345  -5.581   8.125  1.00 95.53           N  
ATOM    871  CA  THR A  83      -6.597  -5.056   7.564  1.00 95.53           C  
ATOM    872  C   THR A  83      -6.346  -3.746   6.838  1.00 95.53           C  
ATOM    873  O   THR A  83      -5.999  -2.753   7.472  1.00 95.53           O  
ATOM    874  CB  THR A  83      -7.641  -4.845   8.670  1.00 95.53           C  
ATOM    875  CG2 THR A  83      -8.997  -4.376   8.140  1.00 95.53           C  
ATOM    876  OG1 THR A  83      -7.882  -6.053   9.346  1.00 95.53           O  
ATOM    877  H   THR A  83      -4.782  -4.965   8.693  1.00 95.53           H  
ATOM    878  HA  THR A  83      -7.017  -5.767   6.853  1.00 95.53           H  
ATOM    879  HB  THR A  83      -7.267  -4.115   9.388  1.00 95.53           H  
ATOM    880  HG1 THR A  83      -7.034  -6.451   9.557  1.00 95.53           H  
ATOM    881 HG21 THR A  83      -9.730  -4.388   8.946  1.00 95.53           H  
ATOM    882 HG22 THR A  83      -8.918  -3.361   7.751  1.00 95.53           H  
ATOM    883 HG23 THR A  83      -9.335  -5.039   7.344  1.00 95.53           H  
ATOM    884  N   ILE A  84      -6.582  -3.730   5.528  1.00 95.26           N  
ATOM    885  CA  ILE A  84      -6.727  -2.487   4.766  1.00 95.26           C  
ATOM    886  C   ILE A  84      -8.070  -1.869   5.188  1.00 95.26           C  
ATOM    887  O   ILE A  84      -9.069  -2.598   5.226  1.00 95.26           O  
ATOM    888  CB  ILE A  84      -6.665  -2.776   3.252  1.00 95.26           C  
ATOM    889  CG1 ILE A  84      -5.289  -3.349   2.843  1.00 95.26           C  
ATOM    890  CG2 ILE A  84      -6.970  -1.510   2.424  1.00 95.26           C  
ATOM    891  CD1 ILE A  84      -5.290  -4.005   1.456  1.00 95.26           C  
ATOM    892  H   ILE A  84      -6.895  -4.577   5.076  1.00 95.26           H  
ATOM    893  HA  ILE A  84      -5.903  -1.819   5.016  1.00 95.26           H  
ATOM    894  HB  ILE A  84      -7.416  -3.537   3.042  1.00 95.26           H  
ATOM    895 HG12 ILE A  84      -4.970  -4.108   3.557  1.00 95.26           H  
ATOM    896 HG13 ILE A  84      -4.549  -2.549   2.855  1.00 95.26           H  
ATOM    897 HG21 ILE A  84      -6.221  -0.742   2.617  1.00 95.26           H  
ATOM    898 HG22 ILE A  84      -7.961  -1.120   2.657  1.00 95.26           H  
ATOM    899 HG23 ILE A  84      -6.965  -1.740   1.359  1.00 95.26           H  
ATOM    900 HD11 ILE A  84      -5.498  -3.273   0.676  1.00 95.26           H  
ATOM    901 HD12 ILE A  84      -6.041  -4.793   1.419  1.00 95.26           H  
ATOM    902 HD13 ILE A  84      -4.311  -4.443   1.264  1.00 95.26           H  
ATOM    903  N   PRO A  85      -8.131  -0.573   5.549  1.00 94.06           N  
ATOM    904  CA  PRO A  85      -9.385   0.045   5.960  1.00 94.06           C  
ATOM    905  C   PRO A  85     -10.492  -0.175   4.911  1.00 94.06           C  
ATOM    906  O   PRO A  85     -10.214  -0.110   3.710  1.00 94.06           O  
ATOM    907  CB  PRO A  85      -9.089   1.534   6.139  1.00 94.06           C  
ATOM    908  CG  PRO A  85      -7.572   1.648   6.234  1.00 94.06           C  
ATOM    909  CD  PRO A  85      -7.032   0.380   5.577  1.00 94.06           C  
ATOM    910  HA  PRO A  85      -9.666  -0.381   6.923  1.00 94.06           H  
ATOM    911  HB2 PRO A  85      -9.418   2.079   5.254  1.00 94.06           H  
ATOM    912  HB3 PRO A  85      -9.579   1.937   7.025  1.00 94.06           H  
ATOM    913  HG2 PRO A  85      -7.279   1.685   7.283  1.00 94.06           H  
ATOM    914  HG3 PRO A  85      -7.212   2.540   5.722  1.00 94.06           H  
ATOM    915  HD2 PRO A  85      -6.190  -0.002   6.154  1.00 94.06           H  
ATOM    916  HD3 PRO A  85      -6.719   0.603   4.557  1.00 94.06           H  
ATOM    917  N   PRO A  86     -11.754  -0.403   5.320  1.00 93.06           N  
ATOM    918  CA  PRO A  86     -12.868  -0.467   4.380  1.00 93.06           C  
ATOM    919  C   PRO A  86     -12.901   0.766   3.474  1.00 93.06           C  
ATOM    920  O   PRO A  86     -12.551   1.868   3.909  1.00 93.06           O  
ATOM    921  CB  PRO A  86     -14.132  -0.570   5.238  1.00 93.06           C  
ATOM    922  CG  PRO A  86     -13.622  -1.213   6.527  1.00 93.06           C  
ATOM    923  CD  PRO A  86     -12.217  -0.631   6.678  1.00 93.06           C  
ATOM    924  HA  PRO A  86     -12.764  -1.367   3.774  1.00 93.06           H  
ATOM    925  HB2 PRO A  86     -14.518   0.425   5.461  1.00 93.06           H  
ATOM    926  HB3 PRO A  86     -14.898  -1.177   4.756  1.00 93.06           H  
ATOM    927  HG2 PRO A  86     -13.556  -2.293   6.393  1.00 93.06           H  
ATOM    928  HG3 PRO A  86     -14.255  -0.969   7.380  1.00 93.06           H  
ATOM    929  HD2 PRO A  86     -12.259   0.319   7.211  1.00 93.06           H  
ATOM    930  HD3 PRO A  86     -11.578  -1.339   7.205  1.00 93.06           H  
ATOM    931  N   HIS A  87     -13.331   0.583   2.224  1.00 94.21           N  
ATOM    932  CA  HIS A  87     -13.411   1.661   1.232  1.00 94.21           C  
ATOM    933  C   HIS A  87     -12.055   2.307   0.902  1.00 94.21           C  
ATOM    934  O   HIS A  87     -12.017   3.448   0.448  1.00 94.21           O  
ATOM    935  CB  HIS A  87     -14.489   2.676   1.662  1.00 94.21           C  
ATOM    936  CG  HIS A  87     -15.813   2.030   1.936  1.00 94.21           C  
ATOM    937  CD2 HIS A  87     -16.405   1.883   3.158  1.00 94.21           C  
ATOM    938  ND1 HIS A  87     -16.637   1.445   1.003  1.00 94.21           N  
ATOM    939  CE1 HIS A  87     -17.709   0.963   1.652  1.00 94.21           C  
ATOM    940  NE2 HIS A  87     -17.604   1.192   2.972  1.00 94.21           N  
ATOM    941  H   HIS A  87     -13.609  -0.344   1.937  1.00 94.21           H  
ATOM    942  HA  HIS A  87     -13.753   1.214   0.299  1.00 94.21           H  
ATOM    943  HB2 HIS A  87     -14.644   3.430   0.890  1.00 94.21           H  
ATOM    944  HB3 HIS A  87     -14.162   3.209   2.554  1.00 94.21           H  
ATOM    945  HD1 HIS A  87     -16.527   1.486   0.000  1.00 94.21           H  
ATOM    946  HD2 HIS A  87     -16.007   2.229   4.100  1.00 94.21           H  
ATOM    947  HE1 HIS A  87     -18.552   0.483   1.178  1.00 94.21           H  
ATOM    948  N   HIS A  88     -10.945   1.597   1.113  1.00 95.14           N  
ATOM    949  CA  HIS A  88      -9.619   2.006   0.656  1.00 95.14           C  
ATOM    950  C   HIS A  88      -9.027   0.969  -0.296  1.00 95.14           C  
ATOM    951  O   HIS A  88      -9.396  -0.209  -0.272  1.00 95.14           O  
ATOM    952  CB  HIS A  88      -8.678   2.276   1.837  1.00 95.14           C  
ATOM    953  CG  HIS A  88      -9.078   3.445   2.699  1.00 95.14           C  
ATOM    954  CD2 HIS A  88      -8.350   4.585   2.920  1.00 95.14           C  
ATOM    955  ND1 HIS A  88     -10.239   3.561   3.428  1.00 95.14           N  
ATOM    956  CE1 HIS A  88     -10.201   4.726   4.090  1.00 95.14           C  
ATOM    957  NE2 HIS A  88      -9.070   5.388   3.816  1.00 95.14           N  
ATOM    958  H   HIS A  88     -11.015   0.678   1.526  1.00 95.14           H  
ATOM    959  HA  HIS A  88      -9.708   2.935   0.092  1.00 95.14           H  
ATOM    960  HB2 HIS A  88      -8.589   1.382   2.454  1.00 95.14           H  
ATOM    961  HB3 HIS A  88      -7.691   2.492   1.427  1.00 95.14           H  
ATOM    962  HD1 HIS A  88     -10.989   2.885   3.465  1.00 95.14           H  
ATOM    963  HD2 HIS A  88      -7.390   4.821   2.485  1.00 95.14           H  
ATOM    964  HE1 HIS A  88     -10.974   5.089   4.751  1.00 95.14           H  
ATOM    965  N   LEU A  89      -8.096   1.425  -1.128  1.00 96.06           N  
ATOM    966  CA  LEU A  89      -7.302   0.597  -2.025  1.00 96.06           C  
ATOM    967  C   LEU A  89      -5.823   0.873  -1.764  1.00 96.06           C  
ATOM    968  O   LEU A  89      -5.453   1.981  -1.381  1.00 96.06           O  
ATOM    969  CB  LEU A  89      -7.649   0.871  -3.504  1.00 96.06           C  
ATOM    970  CG  LEU A  89      -9.144   0.974  -3.859  1.00 96.06           C  
ATOM    971  CD1 LEU A  89      -9.313   1.540  -5.268  1.00 96.06           C  
ATOM    972  CD2 LEU A  89      -9.829  -0.389  -3.804  1.00 96.06           C  
ATOM    973  H   LEU A  89      -7.829   2.396  -1.045  1.00 96.06           H  
ATOM    974  HA  LEU A  89      -7.494  -0.454  -1.811  1.00 96.06           H  
ATOM    975  HB2 LEU A  89      -7.197   0.082  -4.106  1.00 96.06           H  
ATOM    976  HB3 LEU A  89      -7.163   1.799  -3.804  1.00 96.06           H  
ATOM    977  HG  LEU A  89      -9.650   1.656  -3.176  1.00 96.06           H  
ATOM    978 HD11 LEU A  89     -10.373   1.633  -5.504  1.00 96.06           H  
ATOM    979 HD12 LEU A  89      -8.858   2.530  -5.321  1.00 96.06           H  
ATOM    980 HD13 LEU A  89      -8.835   0.885  -5.996  1.00 96.06           H  
ATOM    981 HD21 LEU A  89     -10.860  -0.295  -4.145  1.00 96.06           H  
ATOM    982 HD22 LEU A  89      -9.843  -0.735  -2.771  1.00 96.06           H  
ATOM    983 HD23 LEU A  89      -9.299  -1.103  -4.434  1.00 96.06           H  
ATOM    984  N   VAL A  90      -4.977  -0.111  -2.020  1.00 96.84           N  
ATOM    985  CA  VAL A  90      -3.534   0.087  -2.141  1.00 96.84           C  
ATOM    986  C   VAL A  90      -3.182   0.070  -3.618  1.00 96.84           C  
ATOM    987  O   VAL A  90      -3.615  -0.827  -4.335  1.00 96.84           O  
ATOM    988  CB  VAL A  90      -2.732  -0.964  -1.371  1.00 96.84           C  
ATOM    989  CG1 VAL A  90      -1.242  -0.615  -1.423  1.00 96.84           C  
ATOM    990  CG2 VAL A  90      -3.170  -1.040   0.096  1.00 96.84           C  
ATOM    991  H   VAL A  90      -5.353  -1.002  -2.313  1.00 96.84           H  
ATOM    992  HA  VAL A  90      -3.270   1.060  -1.725  1.00 96.84           H  
ATOM    993  HB  VAL A  90      -2.875  -1.941  -1.830  1.00 96.84           H  
ATOM    994 HG11 VAL A  90      -0.665  -1.358  -0.873  1.00 96.84           H  
ATOM    995 HG12 VAL A  90      -1.066   0.368  -0.987  1.00 96.84           H  
ATOM    996 HG13 VAL A  90      -0.878  -0.621  -2.451  1.00 96.84           H  
ATOM    997 HG21 VAL A  90      -4.230  -1.284   0.168  1.00 96.84           H  
ATOM    998 HG22 VAL A  90      -2.982  -0.088   0.594  1.00 96.84           H  
ATOM    999 HG23 VAL A  90      -2.609  -1.835   0.587  1.00 96.84           H  
ATOM   1000  N   ILE A  91      -2.412   1.050  -4.073  1.00 95.99           N  
ATOM   1001  CA  ILE A  91      -1.923   1.148  -5.444  1.00 95.99           C  
ATOM   1002  C   ILE A  91      -0.406   1.023  -5.417  1.00 95.99           C  
ATOM   1003  O   ILE A  91       0.263   1.839  -4.790  1.00 95.99           O  
ATOM   1004  CB  ILE A  91      -2.381   2.457  -6.121  1.00 95.99           C  
ATOM   1005  CG1 ILE A  91      -3.923   2.571  -6.097  1.00 95.99           C  
ATOM   1006  CG2 ILE A  91      -1.858   2.495  -7.573  1.00 95.99           C  
ATOM   1007  CD1 ILE A  91      -4.463   3.879  -6.688  1.00 95.99           C  
ATOM   1008  H   ILE A  91      -2.108   1.756  -3.418  1.00 95.99           H  
ATOM   1009  HA  ILE A  91      -2.329   0.324  -6.030  1.00 95.99           H  
ATOM   1010  HB  ILE A  91      -1.960   3.301  -5.574  1.00 95.99           H  
ATOM   1011 HG12 ILE A  91      -4.277   2.514  -5.068  1.00 95.99           H  
ATOM   1012 HG13 ILE A  91      -4.355   1.733  -6.643  1.00 95.99           H  
ATOM   1013 HG21 ILE A  91      -0.777   2.362  -7.597  1.00 95.99           H  
ATOM   1014 HG22 ILE A  91      -2.067   3.462  -8.030  1.00 95.99           H  
ATOM   1015 HG23 ILE A  91      -2.321   1.700  -8.158  1.00 95.99           H  
ATOM   1016 HD11 ILE A  91      -4.060   4.729  -6.138  1.00 95.99           H  
ATOM   1017 HD12 ILE A  91      -4.204   3.966  -7.743  1.00 95.99           H  
ATOM   1018 HD13 ILE A  91      -5.551   3.883  -6.616  1.00 95.99           H  
ATOM   1019  N   LEU A  92       0.127   0.037  -6.128  1.00 95.95           N  
ATOM   1020  CA  LEU A  92       1.552  -0.115  -6.369  1.00 95.95           C  
ATOM   1021  C   LEU A  92       1.858   0.375  -7.783  1.00 95.95           C  
ATOM   1022  O   LEU A  92       1.222  -0.062  -8.745  1.00 95.95           O  
ATOM   1023  CB  LEU A  92       2.023  -1.551  -6.117  1.00 95.95           C  
ATOM   1024  CG  LEU A  92       1.842  -2.025  -4.664  1.00 95.95           C  
ATOM   1025  CD1 LEU A  92       0.446  -2.593  -4.376  1.00 95.95           C  
ATOM   1026  CD2 LEU A  92       2.836  -3.134  -4.351  1.00 95.95           C  
ATOM   1027  H   LEU A  92      -0.496  -0.602  -6.601  1.00 95.95           H  
ATOM   1028  HA  LEU A  92       2.095   0.509  -5.660  1.00 95.95           H  
ATOM   1029  HB2 LEU A  92       3.085  -1.584  -6.361  1.00 95.95           H  
ATOM   1030  HB3 LEU A  92       1.508  -2.231  -6.795  1.00 95.95           H  
ATOM   1031  HG  LEU A  92       2.032  -1.189  -3.990  1.00 95.95           H  
ATOM   1032 HD11 LEU A  92       0.406  -2.961  -3.351  1.00 95.95           H  
ATOM   1033 HD12 LEU A  92      -0.325  -1.831  -4.492  1.00 95.95           H  
ATOM   1034 HD13 LEU A  92       0.237  -3.419  -5.055  1.00 95.95           H  
ATOM   1035 HD21 LEU A  92       2.583  -4.011  -4.946  1.00 95.95           H  
ATOM   1036 HD22 LEU A  92       2.794  -3.397  -3.294  1.00 95.95           H  
ATOM   1037 HD23 LEU A  92       3.852  -2.819  -4.589  1.00 95.95           H  
ATOM   1038  N   SER A  93       2.782   1.327  -7.899  1.00 93.95           N  
ATOM   1039  CA  SER A  93       3.160   1.956  -9.168  1.00 93.95           C  
ATOM   1040  C   SER A  93       4.677   1.939  -9.349  1.00 93.95           C  
ATOM   1041  O   SER A  93       5.383   2.342  -8.424  1.00 93.95           O  
ATOM   1042  CB  SER A  93       2.673   3.408  -9.235  1.00 93.95           C  
ATOM   1043  OG  SER A  93       1.264   3.462  -9.116  1.00 93.95           O  
ATOM   1044  H   SER A  93       3.250   1.636  -7.060  1.00 93.95           H  
ATOM   1045  HA  SER A  93       2.685   1.420  -9.989  1.00 93.95           H  
ATOM   1046  HB2 SER A  93       2.971   3.841 -10.190  1.00 93.95           H  
ATOM   1047  HB3 SER A  93       3.129   3.987  -8.432  1.00 93.95           H  
ATOM   1048  HG  SER A  93       1.072   3.175  -8.220  1.00 93.95           H  
ATOM   1049  N   PRO A  94       5.192   1.550 -10.527  1.00 92.73           N  
ATOM   1050  CA  PRO A  94       6.610   1.698 -10.834  1.00 92.73           C  
ATOM   1051  C   PRO A  94       7.043   3.166 -10.827  1.00 92.73           C  
ATOM   1052  O   PRO A  94       6.425   4.014 -11.477  1.00 92.73           O  
ATOM   1053  CB  PRO A  94       6.815   1.040 -12.201  1.00 92.73           C  
ATOM   1054  CG  PRO A  94       5.625   0.091 -12.338  1.00 92.73           C  
ATOM   1055  CD  PRO A  94       4.514   0.821 -11.591  1.00 92.73           C  
ATOM   1056  HA  PRO A  94       7.198   1.160 -10.091  1.00 92.73           H  
ATOM   1057  HB2 PRO A  94       6.767   1.798 -12.984  1.00 92.73           H  
ATOM   1058  HB3 PRO A  94       7.763   0.505 -12.250  1.00 92.73           H  
ATOM   1059  HG2 PRO A  94       5.361  -0.086 -13.380  1.00 92.73           H  
ATOM   1060  HG3 PRO A  94       5.846  -0.851 -11.836  1.00 92.73           H  
ATOM   1061  HD2 PRO A  94       3.805   0.092 -11.199  1.00 92.73           H  
ATOM   1062  HD3 PRO A  94       4.016   1.523 -12.259  1.00 92.73           H  
ATOM   1063  N   MET A  95       8.142   3.464 -10.133  1.00 89.10           N  
ATOM   1064  CA  MET A  95       8.729   4.811 -10.083  1.00 89.10           C  
ATOM   1065  C   MET A  95       9.411   5.218 -11.394  1.00 89.10           C  
ATOM   1066  O   MET A  95       9.670   6.397 -11.625  1.00 89.10           O  
ATOM   1067  CB  MET A  95       9.725   4.888  -8.917  1.00 89.10           C  
ATOM   1068  CG  MET A  95       9.010   4.927  -7.563  1.00 89.10           C  
ATOM   1069  SD  MET A  95       7.934   6.369  -7.316  1.00 89.10           S  
ATOM   1070  CE  MET A  95       9.140   7.717  -7.273  1.00 89.10           C  
ATOM   1071  H   MET A  95       8.588   2.728  -9.605  1.00 89.10           H  
ATOM   1072  HA  MET A  95       7.931   5.535  -9.917  1.00 89.10           H  
ATOM   1073  HB2 MET A  95      10.391   4.026  -8.951  1.00 89.10           H  
ATOM   1074  HB3 MET A  95      10.336   5.785  -9.014  1.00 89.10           H  
ATOM   1075  HG2 MET A  95       9.760   4.915  -6.772  1.00 89.10           H  
ATOM   1076  HG3 MET A  95       8.410   4.023  -7.459  1.00 89.10           H  
ATOM   1077  HE1 MET A  95       9.893   7.506  -6.513  1.00 89.10           H  
ATOM   1078  HE2 MET A  95       9.618   7.816  -8.247  1.00 89.10           H  
ATOM   1079  HE3 MET A  95       8.631   8.649  -7.027  1.00 89.10           H  
ATOM   1080  N   SER A  96       9.661   4.257 -12.286  1.00 83.72           N  
ATOM   1081  CA  SER A  96      10.234   4.467 -13.620  1.00 83.72           C  
ATOM   1082  C   SER A  96       9.316   5.234 -14.587  1.00 83.72           C  
ATOM   1083  O   SER A  96       9.733   5.537 -15.703  1.00 83.72           O  
ATOM   1084  CB  SER A  96      10.621   3.106 -14.209  1.00 83.72           C  
ATOM   1085  OG  SER A  96       9.483   2.265 -14.232  1.00 83.72           O  
ATOM   1086  H   SER A  96       9.390   3.314 -12.048  1.00 83.72           H  
ATOM   1087  HA  SER A  96      11.141   5.061 -13.513  1.00 83.72           H  
ATOM   1088  HB2 SER A  96      11.392   2.653 -13.587  1.00 83.72           H  
ATOM   1089  HB3 SER A  96      11.009   3.236 -15.220  1.00 83.72           H  
ATOM   1090  HG  SER A  96       9.727   1.385 -14.526  1.00 83.72           H  
ATOM   1091  N   GLY A  97       8.084   5.573 -14.181  1.00 71.07           N  
ATOM   1092  CA  GLY A  97       7.152   6.381 -14.977  1.00 71.07           C  
ATOM   1093  C   GLY A  97       6.402   5.605 -16.066  1.00 71.07           C  
ATOM   1094  O   GLY A  97       5.698   6.211 -16.870  1.00 71.07           O  
ATOM   1095  H   GLY A  97       7.803   5.295 -13.252  1.00 71.07           H  
ATOM   1096  HA2 GLY A  97       6.412   6.819 -14.307  1.00 71.07           H  
ATOM   1097  HA3 GLY A  97       7.700   7.191 -15.459  1.00 71.07           H  
ATOM   1098  N   GLY A  98       6.514   4.275 -16.083  1.00 74.89           N  
ATOM   1099  CA  GLY A  98       5.792   3.384 -16.989  1.00 74.89           C  
ATOM   1100  C   GLY A  98       5.602   1.998 -16.374  1.00 74.89           C  
ATOM   1101  O   GLY A  98       6.326   1.618 -15.461  1.00 74.89           O  
ATOM   1102  H   GLY A  98       7.103   3.838 -15.389  1.00 74.89           H  
ATOM   1103  HA2 GLY A  98       4.812   3.807 -17.212  1.00 74.89           H  
ATOM   1104  HA3 GLY A  98       6.347   3.283 -17.922  1.00 74.89           H  
ATOM   1105  N   GLY A  99       4.619   1.244 -16.866  1.00 79.58           N  
ATOM   1106  CA  GLY A  99       4.297  -0.095 -16.366  1.00 79.58           C  
ATOM   1107  C   GLY A  99       2.893  -0.203 -15.774  1.00 79.58           C  
ATOM   1108  O   GLY A  99       2.155   0.779 -15.651  1.00 79.58           O  
ATOM   1109  H   GLY A  99       4.011   1.644 -17.566  1.00 79.58           H  
ATOM   1110  HA2 GLY A  99       5.013  -0.408 -15.606  1.00 79.58           H  
ATOM   1111  HA3 GLY A  99       4.375  -0.802 -17.193  1.00 79.58           H  
ATOM   1112  N   ARG A 100       2.498  -1.439 -15.462  1.00 86.82           N  
ATOM   1113  CA  ARG A 100       1.169  -1.744 -14.921  1.00 86.82           C  
ATOM   1114  C   ARG A 100       1.113  -1.314 -13.463  1.00 86.82           C  
ATOM   1115  O   ARG A 100       2.083  -1.473 -12.731  1.00 86.82           O  
ATOM   1116  CB  ARG A 100       0.844  -3.236 -15.072  1.00 86.82           C  
ATOM   1117  CG  ARG A 100       0.816  -3.660 -16.548  1.00 86.82           C  
ATOM   1118  CD  ARG A 100       0.580  -5.164 -16.699  1.00 86.82           C  
ATOM   1119  NE  ARG A 100      -0.824  -5.537 -16.447  1.00 86.82           N  
ATOM   1120  CZ  ARG A 100      -1.335  -6.740 -16.629  1.00 86.82           C  
ATOM   1121  NH1 ARG A 100      -0.591  -7.762 -16.950  1.00 86.82           N1+
ATOM   1122  NH2 ARG A 100      -2.615  -6.944 -16.495  1.00 86.82           N  
ATOM   1123  H   ARG A 100       3.197  -2.168 -15.451  1.00 86.82           H  
ATOM   1124  HA  ARG A 100       0.422  -1.159 -15.459  1.00 86.82           H  
ATOM   1125  HB2 ARG A 100      -0.129  -3.433 -14.621  1.00 86.82           H  
ATOM   1126  HB3 ARG A 100       1.594  -3.819 -14.538  1.00 86.82           H  
ATOM   1127  HG2 ARG A 100       1.779  -3.433 -17.006  1.00 86.82           H  
ATOM   1128  HG3 ARG A 100       0.043  -3.106 -17.081  1.00 86.82           H  
ATOM   1129  HD2 ARG A 100       1.241  -5.697 -16.014  1.00 86.82           H  
ATOM   1130  HD3 ARG A 100       0.845  -5.444 -17.718  1.00 86.82           H  
ATOM   1131  HE  ARG A 100      -1.445  -4.796 -16.153  1.00 86.82           H  
ATOM   1132 HH11 ARG A 100       0.410  -7.630 -16.991  1.00 86.82           H  
ATOM   1133 HH12 ARG A 100      -0.976  -8.692 -17.033  1.00 86.82           H  
ATOM   1134 HH21 ARG A 100      -2.992  -7.870 -16.639  1.00 86.82           H  
ATOM   1135 HH22 ARG A 100      -3.227  -6.175 -16.262  1.00 86.82           H  
ATOM   1136  N   ARG A 101      -0.034  -0.791 -13.042  1.00 92.38           N  
ATOM   1137  CA  ARG A 101      -0.294  -0.531 -11.626  1.00 92.38           C  
ATOM   1138  C   ARG A 101      -1.008  -1.726 -11.026  1.00 92.38           C  
ATOM   1139  O   ARG A 101      -1.910  -2.283 -11.654  1.00 92.38           O  
ATOM   1140  CB  ARG A 101      -1.085   0.764 -11.433  1.00 92.38           C  
ATOM   1141  CG  ARG A 101      -0.300   1.988 -11.913  1.00 92.38           C  
ATOM   1142  CD  ARG A 101      -1.136   3.247 -11.680  1.00 92.38           C  
ATOM   1143  NE  ARG A 101      -0.418   4.450 -12.130  1.00 92.38           N  
ATOM   1144  CZ  ARG A 101      -0.952   5.618 -12.432  1.00 92.38           C  
ATOM   1145  NH1 ARG A 101      -2.234   5.840 -12.330  1.00 92.38           N1+
ATOM   1146  NH2 ARG A 101      -0.200   6.595 -12.851  1.00 92.38           N  
ATOM   1147  H   ARG A 101      -0.810  -0.760 -13.689  1.00 92.38           H  
ATOM   1148  HA  ARG A 101       0.655  -0.430 -11.097  1.00 92.38           H  
ATOM   1149  HB2 ARG A 101      -2.023   0.699 -11.985  1.00 92.38           H  
ATOM   1150  HB3 ARG A 101      -1.309   0.882 -10.372  1.00 92.38           H  
ATOM   1151  HG2 ARG A 101       0.639   2.058 -11.362  1.00 92.38           H  
ATOM   1152  HG3 ARG A 101      -0.082   1.898 -12.977  1.00 92.38           H  
ATOM   1153  HD2 ARG A 101      -2.072   3.142 -12.227  1.00 92.38           H  
ATOM   1154  HD3 ARG A 101      -1.349   3.335 -10.614  1.00 92.38           H  
ATOM   1155  HE  ARG A 101       0.589   4.379 -12.162  1.00 92.38           H  
ATOM   1156 HH11 ARG A 101      -2.829   5.070 -12.058  1.00 92.38           H  
ATOM   1157 HH12 ARG A 101      -2.629   6.713 -12.649  1.00 92.38           H  
ATOM   1158 HH21 ARG A 101      -0.611   7.474 -13.131  1.00 92.38           H  
ATOM   1159 HH22 ARG A 101       0.795   6.452 -12.947  1.00 92.38           H  
ATOM   1160  N   THR A 102      -0.661  -2.075  -9.801  1.00 95.34           N  
ATOM   1161  CA  THR A 102      -1.370  -3.111  -9.050  1.00 95.34           C  
ATOM   1162  C   THR A 102      -2.290  -2.448  -8.045  1.00 95.34           C  
ATOM   1163  O   THR A 102      -1.858  -1.598  -7.277  1.00 95.34           O  
ATOM   1164  CB  THR A 102      -0.397  -4.079  -8.382  1.00 95.34           C  
ATOM   1165  CG2 THR A 102      -1.126  -5.239  -7.721  1.00 95.34           C  
ATOM   1166  OG1 THR A 102       0.434  -4.610  -9.380  1.00 95.34           O  
ATOM   1167  H   THR A 102       0.097  -1.579  -9.354  1.00 95.34           H  
ATOM   1168  HA  THR A 102      -1.980  -3.706  -9.729  1.00 95.34           H  
ATOM   1169  HB  THR A 102       0.206  -3.561  -7.636  1.00 95.34           H  
ATOM   1170  HG1 THR A 102       1.321  -4.292  -9.197  1.00 95.34           H  
ATOM   1171 HG21 THR A 102      -0.397  -5.957  -7.343  1.00 95.34           H  
ATOM   1172 HG22 THR A 102      -1.762  -5.732  -8.456  1.00 95.34           H  
ATOM   1173 HG23 THR A 102      -1.723  -4.883  -6.883  1.00 95.34           H  
ATOM   1174  N   ILE A 103      -3.567  -2.815  -8.060  1.00 96.73           N  
ATOM   1175  CA  ILE A 103      -4.581  -2.316  -7.137  1.00 96.73           C  
ATOM   1176  C   ILE A 103      -4.998  -3.465  -6.226  1.00 96.73           C  
ATOM   1177  O   ILE A 103      -5.448  -4.502  -6.709  1.00 96.73           O  
ATOM   1178  CB  ILE A 103      -5.784  -1.706  -7.887  1.00 96.73           C  
ATOM   1179  CG1 ILE A 103      -5.317  -0.593  -8.856  1.00 96.73           C  
ATOM   1180  CG2 ILE A 103      -6.805  -1.159  -6.868  1.00 96.73           C  
ATOM   1181  CD1 ILE A 103      -6.447   0.073  -9.650  1.00 96.73           C  
ATOM   1182  H   ILE A 103      -3.853  -3.524  -8.721  1.00 96.73           H  
ATOM   1183  HA  ILE A 103      -4.148  -1.525  -6.524  1.00 96.73           H  
ATOM   1184  HB  ILE A 103      -6.265  -2.491  -8.471  1.00 96.73           H  
ATOM   1185 HG12 ILE A 103      -4.780   0.173  -8.298  1.00 96.73           H  
ATOM   1186 HG13 ILE A 103      -4.627  -1.020  -9.585  1.00 96.73           H  
ATOM   1187 HG21 ILE A 103      -7.121  -1.940  -6.177  1.00 96.73           H  
ATOM   1188 HG22 ILE A 103      -6.357  -0.341  -6.304  1.00 96.73           H  
ATOM   1189 HG23 ILE A 103      -7.698  -0.803  -7.381  1.00 96.73           H  
ATOM   1190 HD11 ILE A 103      -7.085   0.660  -8.989  1.00 96.73           H  
ATOM   1191 HD12 ILE A 103      -7.041  -0.685 -10.161  1.00 96.73           H  
ATOM   1192 HD13 ILE A 103      -6.014   0.748 -10.389  1.00 96.73           H  
ATOM   1193  N   ILE A 104      -4.892  -3.264  -4.917  1.00 96.82           N  
ATOM   1194  CA  ILE A 104      -5.326  -4.213  -3.891  1.00 96.82           C  
ATOM   1195  C   ILE A 104      -6.484  -3.579  -3.131  1.00 96.82           C  
ATOM   1196  O   ILE A 104      -6.326  -2.514  -2.534  1.00 96.82           O  
ATOM   1197  CB  ILE A 104      -4.167  -4.610  -2.953  1.00 96.82           C  
ATOM   1198  CG1 ILE A 104      -2.902  -5.013  -3.749  1.00 96.82           C  
ATOM   1199  CG2 ILE A 104      -4.643  -5.738  -2.020  1.00 96.82           C  
ATOM   1200  CD1 ILE A 104      -1.689  -5.346  -2.876  1.00 96.82           C  
ATOM   1201  H   ILE A 104      -4.476  -2.397  -4.609  1.00 96.82           H  
ATOM   1202  HA  ILE A 104      -5.679  -5.124  -4.374  1.00 96.82           H  
ATOM   1203  HB  ILE A 104      -3.914  -3.750  -2.332  1.00 96.82           H  
ATOM   1204 HG12 ILE A 104      -2.595  -4.183  -4.385  1.00 96.82           H  
ATOM   1205 HG13 ILE A 104      -3.127  -5.861  -4.395  1.00 96.82           H  
ATOM   1206 HG21 ILE A 104      -5.492  -5.400  -1.427  1.00 96.82           H  
ATOM   1207 HG22 ILE A 104      -3.848  -6.022  -1.330  1.00 96.82           H  
ATOM   1208 HG23 ILE A 104      -4.933  -6.608  -2.609  1.00 96.82           H  
ATOM   1209 HD11 ILE A 104      -0.811  -5.458  -3.513  1.00 96.82           H  
ATOM   1210 HD12 ILE A 104      -1.507  -4.531  -2.175  1.00 96.82           H  
ATOM   1211 HD13 ILE A 104      -1.845  -6.280  -2.335  1.00 96.82           H  
ATOM   1212  N   ASN A 105      -7.664  -4.193  -3.162  1.00 95.73           N  
ATOM   1213  CA  ASN A 105      -8.819  -3.651  -2.447  1.00 95.73           C  
ATOM   1214  C   ASN A 105      -8.804  -4.010  -0.952  1.00 95.73           C  
ATOM   1215  O   ASN A 105      -7.951  -4.759  -0.477  1.00 95.73           O  
ATOM   1216  CB  ASN A 105     -10.112  -4.032  -3.189  1.00 95.73           C  
ATOM   1217  CG  ASN A 105     -10.518  -5.489  -3.061  1.00 95.73           C  
ATOM   1218  ND2 ASN A 105     -11.497  -5.879  -3.837  1.00 95.73           N  
ATOM   1219  OD1 ASN A 105     -10.014  -6.243  -2.242  1.00 95.73           O  
ATOM   1220  H   ASN A 105      -7.732  -5.085  -3.631  1.00 95.73           H  
ATOM   1221  HA  ASN A 105      -8.746  -2.564  -2.480  1.00 95.73           H  
ATOM   1222  HB2 ASN A 105     -10.934  -3.424  -2.813  1.00 95.73           H  
ATOM   1223  HB3 ASN A 105      -9.987  -3.801  -4.247  1.00 95.73           H  
ATOM   1224 HD21 ASN A 105     -11.750  -6.856  -3.867  1.00 95.73           H  
ATOM   1225 HD22 ASN A 105     -11.923  -5.249  -4.503  1.00 95.73           H  
ATOM   1226  N   SER A 106      -9.781  -3.511  -0.192  1.00 94.75           N  
ATOM   1227  CA  SER A 106      -9.866  -3.772   1.250  1.00 94.75           C  
ATOM   1228  C   SER A 106     -10.021  -5.255   1.624  1.00 94.75           C  
ATOM   1229  O   SER A 106      -9.659  -5.648   2.734  1.00 94.75           O  
ATOM   1230  CB  SER A 106     -10.977  -2.926   1.875  1.00 94.75           C  
ATOM   1231  OG  SER A 106     -12.235  -3.188   1.273  1.00 94.75           O  
ATOM   1232  H   SER A 106     -10.426  -2.844  -0.589  1.00 94.75           H  
ATOM   1233  HA  SER A 106      -8.927  -3.431   1.685  1.00 94.75           H  
ATOM   1234  HB2 SER A 106     -10.733  -1.873   1.734  1.00 94.75           H  
ATOM   1235  HB3 SER A 106     -11.028  -3.125   2.946  1.00 94.75           H  
ATOM   1236  HG  SER A 106     -12.484  -4.099   1.446  1.00 94.75           H  
ATOM   1237  N   ALA A 107     -10.523  -6.092   0.708  1.00 94.76           N  
ATOM   1238  CA  ALA A 107     -10.595  -7.543   0.888  1.00 94.76           C  
ATOM   1239  C   ALA A 107      -9.247  -8.247   0.621  1.00 94.76           C  
ATOM   1240  O   ALA A 107      -9.079  -9.405   0.995  1.00 94.76           O  
ATOM   1241  CB  ALA A 107     -11.733  -8.090   0.015  1.00 94.76           C  
ATOM   1242  H   ALA A 107     -10.703  -5.744  -0.222  1.00 94.76           H  
ATOM   1243  HA  ALA A 107     -10.853  -7.754   1.926  1.00 94.76           H  
ATOM   1244  HB1 ALA A 107     -12.677  -7.620   0.292  1.00 94.76           H  
ATOM   1245  HB2 ALA A 107     -11.820  -9.167   0.160  1.00 94.76           H  
ATOM   1246  HB3 ALA A 107     -11.536  -7.900  -1.040  1.00 94.76           H  
ATOM   1247  N   GLY A 108      -8.258  -7.542   0.062  1.00 94.05           N  
ATOM   1248  CA  GLY A 108      -6.973  -8.104  -0.354  1.00 94.05           C  
ATOM   1249  C   GLY A 108      -6.984  -8.663  -1.778  1.00 94.05           C  
ATOM   1250  O   GLY A 108      -6.023  -9.314  -2.172  1.00 94.05           O  
ATOM   1251  H   GLY A 108      -8.446  -6.589  -0.214  1.00 94.05           H  
ATOM   1252  HA2 GLY A 108      -6.681  -8.911   0.318  1.00 94.05           H  
ATOM   1253  HA3 GLY A 108      -6.216  -7.321  -0.307  1.00 94.05           H  
ATOM   1254  N   GLU A 109      -8.048  -8.428  -2.548  1.00 95.94           N  
ATOM   1255  CA  GLU A 109      -8.132  -8.881  -3.935  1.00 95.94           C  
ATOM   1256  C   GLU A 109      -7.276  -7.987  -4.828  1.00 95.94           C  
ATOM   1257  O   GLU A 109      -7.371  -6.756  -4.776  1.00 95.94           O  
ATOM   1258  CB  GLU A 109      -9.570  -8.872  -4.458  1.00 95.94           C  
ATOM   1259  CG  GLU A 109     -10.556  -9.690  -3.611  1.00 95.94           C  
ATOM   1260  CD  GLU A 109     -12.002  -9.513  -4.097  1.00 95.94           C  
ATOM   1261  OE1 GLU A 109     -12.775 -10.487  -4.005  1.00 95.94           O  
ATOM   1262  OE2 GLU A 109     -12.340  -8.391  -4.551  1.00 95.94           O1-
ATOM   1263  H   GLU A 109      -8.788  -7.833  -2.205  1.00 95.94           H  
ATOM   1264  HA  GLU A 109      -7.758  -9.903  -3.992  1.00 95.94           H  
ATOM   1265  HB2 GLU A 109      -9.897  -7.833  -4.509  1.00 95.94           H  
ATOM   1266  HB3 GLU A 109      -9.574  -9.269  -5.473  1.00 95.94           H  
ATOM   1267  HG2 GLU A 109     -10.268 -10.740  -3.658  1.00 95.94           H  
ATOM   1268  HG3 GLU A 109     -10.502  -9.369  -2.570  1.00 95.94           H  
ATOM   1269  N   VAL A 110      -6.468  -8.626  -5.669  1.00 96.40           N  
ATOM   1270  CA  VAL A 110      -5.503  -7.968  -6.546  1.00 96.40           C  
ATOM   1271  C   VAL A 110      -6.094  -7.793  -7.942  1.00 96.40           C  
ATOM   1272  O   VAL A 110      -6.651  -8.726  -8.524  1.00 96.40           O  
ATOM   1273  CB  VAL A 110      -4.181  -8.758  -6.587  1.00 96.40           C  
ATOM   1274  CG1 VAL A 110      -3.129  -8.005  -7.401  1.00 96.40           C  
ATOM   1275  CG2 VAL A 110      -3.613  -8.983  -5.178  1.00 96.40           C  
ATOM   1276  H   VAL A 110      -6.459  -9.636  -5.651  1.00 96.40           H  
ATOM   1277  HA  VAL A 110      -5.279  -6.981  -6.139  1.00 96.40           H  
ATOM   1278  HB  VAL A 110      -4.354  -9.730  -7.049  1.00 96.40           H  
ATOM   1279 HG11 VAL A 110      -2.996  -7.013  -6.969  1.00 96.40           H  
ATOM   1280 HG12 VAL A 110      -2.177  -8.535  -7.356  1.00 96.40           H  
ATOM   1281 HG13 VAL A 110      -3.426  -7.925  -8.447  1.00 96.40           H  
ATOM   1282 HG21 VAL A 110      -3.471  -8.030  -4.668  1.00 96.40           H  
ATOM   1283 HG22 VAL A 110      -2.649  -9.487  -5.244  1.00 96.40           H  
ATOM   1284 HG23 VAL A 110      -4.281  -9.608  -4.585  1.00 96.40           H  
ATOM   1285  N   ARG A 111      -5.951  -6.596  -8.510  1.00 94.57           N  
ATOM   1286  CA  ARG A 111      -6.289  -6.289  -9.902  1.00 94.57           C  
ATOM   1287  C   ARG A 111      -5.172  -5.488 -10.546  1.00 94.57           C  
ATOM   1288  O   ARG A 111      -4.639  -4.560  -9.952  1.00 94.57           O  
ATOM   1289  CB  ARG A 111      -7.616  -5.523  -9.983  1.00 94.57           C  
ATOM   1290  CG  ARG A 111      -8.805  -6.375  -9.522  1.00 94.57           C  
ATOM   1291  CD  ARG A 111     -10.113  -5.617  -9.756  1.00 94.57           C  
ATOM   1292  NE  ARG A 111     -11.273  -6.424  -9.339  1.00 94.57           N  
ATOM   1293  CZ  ARG A 111     -12.491  -6.384  -9.846  1.00 94.57           C  
ATOM   1294  NH1 ARG A 111     -12.814  -5.567 -10.813  1.00 94.57           N1+
ATOM   1295  NH2 ARG A 111     -13.417  -7.170  -9.376  1.00 94.57           N  
ATOM   1296  H   ARG A 111      -5.546  -5.863  -7.946  1.00 94.57           H  
ATOM   1297  HA  ARG A 111      -6.386  -7.224 -10.454  1.00 94.57           H  
ATOM   1298  HB2 ARG A 111      -7.552  -4.625  -9.368  1.00 94.57           H  
ATOM   1299  HB3 ARG A 111      -7.780  -5.223 -11.018  1.00 94.57           H  
ATOM   1300  HG2 ARG A 111      -8.710  -6.603  -8.460  1.00 94.57           H  
ATOM   1301  HG3 ARG A 111      -8.824  -7.307 -10.087  1.00 94.57           H  
ATOM   1302  HD2 ARG A 111     -10.092  -4.690  -9.183  1.00 94.57           H  
ATOM   1303  HD3 ARG A 111     -10.180  -5.375 -10.817  1.00 94.57           H  
ATOM   1304  HE  ARG A 111     -11.118  -7.068  -8.576  1.00 94.57           H  
ATOM   1305 HH11 ARG A 111     -13.763  -5.527 -11.156  1.00 94.57           H  
ATOM   1306 HH12 ARG A 111     -12.105  -4.948 -11.179  1.00 94.57           H  
ATOM   1307 HH21 ARG A 111     -14.351  -7.166  -9.760  1.00 94.57           H  
ATOM   1308 HH22 ARG A 111     -13.209  -7.778  -8.596  1.00 94.57           H  
ATOM   1309  N   LEU A 112      -4.861  -5.814 -11.793  1.00 90.79           N  
ATOM   1310  CA  LEU A 112      -3.878  -5.077 -12.577  1.00 90.79           C  
ATOM   1311  C   LEU A 112      -4.594  -3.991 -13.383  1.00 90.79           C  
ATOM   1312  O   LEU A 112      -5.471  -4.300 -14.190  1.00 90.79           O  
ATOM   1313  CB  LEU A 112      -3.100  -6.062 -13.462  1.00 90.79           C  
ATOM   1314  CG  LEU A 112      -2.301  -7.121 -12.674  1.00 90.79           C  
ATOM   1315  CD1 LEU A 112      -1.723  -8.181 -13.610  1.00 90.79           C  
ATOM   1316  CD2 LEU A 112      -1.141  -6.496 -11.904  1.00 90.79           C  
ATOM   1317  H   LEU A 112      -5.366  -6.568 -12.237  1.00 90.79           H  
ATOM   1318  HA  LEU A 112      -3.168  -4.582 -11.914  1.00 90.79           H  
ATOM   1319  HB2 LEU A 112      -2.407  -5.492 -14.081  1.00 90.79           H  
ATOM   1320  HB3 LEU A 112      -3.816  -6.573 -14.105  1.00 90.79           H  
ATOM   1321  HG  LEU A 112      -2.961  -7.629 -11.972  1.00 90.79           H  
ATOM   1322 HD11 LEU A 112      -0.916  -7.752 -14.205  1.00 90.79           H  
ATOM   1323 HD12 LEU A 112      -1.297  -8.981 -13.006  1.00 90.79           H  
ATOM   1324 HD13 LEU A 112      -2.508  -8.606 -14.236  1.00 90.79           H  
ATOM   1325 HD21 LEU A 112      -1.509  -5.820 -11.132  1.00 90.79           H  
ATOM   1326 HD22 LEU A 112      -0.564  -7.272 -11.403  1.00 90.79           H  
ATOM   1327 HD23 LEU A 112      -0.477  -5.944 -12.569  1.00 90.79           H  
ATOM   1328  N   ALA A 113      -4.204  -2.737 -13.187  1.00 81.52           N  
ATOM   1329  CA  ALA A 113      -4.646  -1.607 -13.988  1.00 81.52           C  
ATOM   1330  C   ALA A 113      -3.607  -1.306 -15.077  1.00 81.52           C  
ATOM   1331  O   ALA A 113      -2.408  -1.187 -14.802  1.00 81.52           O  
ATOM   1332  CB  ALA A 113      -4.926  -0.418 -13.064  1.00 81.52           C  
ATOM   1333  H   ALA A 113      -3.454  -2.568 -12.532  1.00 81.52           H  
ATOM   1334  HA  ALA A 113      -5.585  -1.858 -14.480  1.00 81.52           H  
ATOM   1335  HB1 ALA A 113      -4.038  -0.186 -12.476  1.00 81.52           H  
ATOM   1336  HB2 ALA A 113      -5.747  -0.668 -12.392  1.00 81.52           H  
ATOM   1337  HB3 ALA A 113      -5.201   0.453 -13.659  1.00 81.52           H  
ATOM   1338  N   ALA A 114      -4.069  -1.216 -16.325  1.00 66.58           N  
ATOM   1339  CA  ALA A 114      -3.281  -0.616 -17.395  1.00 66.58           C  
ATOM   1340  C   ALA A 114      -3.163   0.895 -17.138  1.00 66.58           C  
ATOM   1341  O   ALA A 114      -4.093   1.496 -16.593  1.00 66.58           O  
ATOM   1342  CB  ALA A 114      -3.922  -0.943 -18.749  1.00 66.58           C  
ATOM   1343  H   ALA A 114      -5.067  -1.267 -16.472  1.00 66.58           H  
ATOM   1344  HA  ALA A 114      -2.277  -1.039 -17.382  1.00 66.58           H  
ATOM   1345  HB1 ALA A 114      -4.933  -0.537 -18.787  1.00 66.58           H  
ATOM   1346  HB2 ALA A 114      -3.952  -2.022 -18.902  1.00 66.58           H  
ATOM   1347  HB3 ALA A 114      -3.337  -0.483 -19.545  1.00 66.58           H  
ATOM   1348  N   THR A 115      -1.996   1.453 -17.456  1.00 57.53           N  
ATOM   1349  CA  THR A 115      -1.686   2.881 -17.328  1.00 57.53           C  
ATOM   1350  C   THR A 115      -2.514   3.729 -18.283  1.00 57.53           C  
ATOM   1351  O   THR A 115      -2.812   3.238 -19.396  1.00 57.53           O  
ATOM   1352  CB  THR A 115      -0.195   3.171 -17.571  1.00 57.53           C  
ATOM   1353  CG2 THR A 115       0.375   4.046 -16.454  1.00 57.53           C  
ATOM   1354  OG1 THR A 115       0.586   1.987 -17.625  1.00 57.53           O  
ATOM   1355  OXT THR A 115      -2.807   4.864 -17.854  1.00 57.53           O1-
ATOM   1356  H   THR A 115      -1.298   0.909 -17.942  1.00 57.53           H  
ATOM   1357  HA  THR A 115      -1.966   3.209 -16.327  1.00 57.53           H  
ATOM   1358  HB  THR A 115      -0.078   3.690 -18.522  1.00 57.53           H  
ATOM   1359  HG1 THR A 115       0.943   1.809 -16.752  1.00 57.53           H  
ATOM   1360 HG21 THR A 115       1.423   4.261 -16.662  1.00 57.53           H  
ATOM   1361 HG22 THR A 115      -0.179   4.984 -16.420  1.00 57.53           H  
ATOM   1362 HG23 THR A 115       0.287   3.534 -15.496  1.00 57.53           H  
END
