# Supplementary material for: The structural landscape and diversity of Pyricularia oryzae MAX effectors revisited
Source: PLoS Pathog. 2024 May 6;20(5):e1012176. doi: 10.1371/journal.ppat.1012176 (PMC11132498; doi:10.1371/journal.ppat.1012176)
Supplement: S1 File — (ZIP) [file ppat.1012176.s018.zip › Supplementary_Data/MAX06.pdb]

ATOM      1  N   SER A  19      15.786  13.895  -5.263  1.00 68.01           N  
ATOM      2  CA  SER A  19      14.399  14.048  -5.718  1.00 68.01           C  
ATOM      3  C   SER A  19      13.691  12.715  -5.480  1.00 68.01           C  
ATOM      4  O   SER A  19      14.166  11.682  -5.945  1.00 68.01           O  
ATOM      5  CB  SER A  19      14.345  14.441  -7.199  1.00 68.01           C  
ATOM      6  OG  SER A  19      13.011  14.750  -7.530  1.00 68.01           O  
ATOM      7  H   SER A  19      16.460  13.630  -5.968  1.00 68.01           H  
ATOM      8  HA  SER A  19      13.906  14.830  -5.140  1.00 68.01           H  
ATOM      9  HB2 SER A  19      14.701  13.618  -7.818  1.00 68.01           H  
ATOM     10  HB3 SER A  19      14.967  15.319  -7.370  1.00 68.01           H  
ATOM     11  HG  SER A  19      12.948  14.919  -8.473  1.00 68.01           H  
ATOM     12  N   PHE A  20      12.631  12.710  -4.676  1.00 74.54           N  
ATOM     13  CA  PHE A  20      11.863  11.496  -4.402  1.00 74.54           C  
ATOM     14  C   PHE A  20      10.621  11.488  -5.282  1.00 74.54           C  
ATOM     15  O   PHE A  20       9.876  12.468  -5.297  1.00 74.54           O  
ATOM     16  CB  PHE A  20      11.473  11.407  -2.923  1.00 74.54           C  
ATOM     17  CG  PHE A  20      12.636  11.249  -1.965  1.00 74.54           C  
ATOM     18  CD1 PHE A  20      13.175   9.973  -1.713  1.00 74.54           C  
ATOM     19  CD2 PHE A  20      13.178  12.378  -1.321  1.00 74.54           C  
ATOM     20  CE1 PHE A  20      14.244   9.828  -0.811  1.00 74.54           C  
ATOM     21  CE2 PHE A  20      14.242  12.230  -0.412  1.00 74.54           C  
ATOM     22  CZ  PHE A  20      14.773  10.953  -0.156  1.00 74.54           C  
ATOM     23  H   PHE A  20      12.235  13.598  -4.404  1.00 74.54           H  
ATOM     24  HA  PHE A  20      12.456  10.614  -4.643  1.00 74.54           H  
ATOM     25  HB2 PHE A  20      10.813  10.548  -2.799  1.00 74.54           H  
ATOM     26  HB3 PHE A  20      10.902  12.295  -2.654  1.00 74.54           H  
ATOM     27  HD1 PHE A  20      12.783   9.106  -2.223  1.00 74.54           H  
ATOM     28  HD2 PHE A  20      12.808  13.365  -1.555  1.00 74.54           H  
ATOM     29  HE1 PHE A  20      14.667   8.850  -0.635  1.00 74.54           H  
ATOM     30  HE2 PHE A  20      14.672  13.097   0.066  1.00 74.54           H  
ATOM     31  HZ  PHE A  20      15.601  10.837   0.529  1.00 74.54           H  
ATOM     32  N   VAL A  21      10.368  10.364  -5.947  1.00 86.91           N  
ATOM     33  CA  VAL A  21       9.149  10.166  -6.735  1.00 86.91           C  
ATOM     34  C   VAL A  21       7.975   9.909  -5.793  1.00 86.91           C  
ATOM     35  O   VAL A  21       8.103   9.175  -4.810  1.00 86.91           O  
ATOM     36  CB  VAL A  21       9.335   9.042  -7.770  1.00 86.91           C  
ATOM     37  CG1 VAL A  21       8.102   8.911  -8.661  1.00 86.91           C  
ATOM     38  CG2 VAL A  21      10.529   9.351  -8.684  1.00 86.91           C  
ATOM     39  H   VAL A  21      11.030   9.603  -5.902  1.00 86.91           H  
ATOM     40  HA  VAL A  21       8.945  11.084  -7.287  1.00 86.91           H  
ATOM     41  HB  VAL A  21       9.511   8.096  -7.258  1.00 86.91           H  
ATOM     42 HG11 VAL A  21       8.265   8.110  -9.382  1.00 86.91           H  
ATOM     43 HG12 VAL A  21       7.218   8.655  -8.077  1.00 86.91           H  
ATOM     44 HG13 VAL A  21       7.917   9.834  -9.210  1.00 86.91           H  
ATOM     45 HG21 VAL A  21      10.420  10.340  -9.130  1.00 86.91           H  
ATOM     46 HG22 VAL A  21      11.466   9.299  -8.130  1.00 86.91           H  
ATOM     47 HG23 VAL A  21      10.574   8.616  -9.488  1.00 86.91           H  
ATOM     48  N   GLN A  22       6.833  10.546  -6.048  1.00 91.86           N  
ATOM     49  CA  GLN A  22       5.593  10.235  -5.342  1.00 91.86           C  
ATOM     50  C   GLN A  22       4.856   9.107  -6.055  1.00 91.86           C  
ATOM     51  O   GLN A  22       4.641   9.180  -7.261  1.00 91.86           O  
ATOM     52  CB  GLN A  22       4.683  11.461  -5.237  1.00 91.86           C  
ATOM     53  CG  GLN A  22       5.210  12.523  -4.262  1.00 91.86           C  
ATOM     54  CD  GLN A  22       4.134  13.556  -3.944  1.00 91.86           C  
ATOM     55  NE2 GLN A  22       4.254  14.293  -2.863  1.00 91.86           N  
ATOM     56  OE1 GLN A  22       3.136  13.691  -4.633  1.00 91.86           O  
ATOM     57  H   GLN A  22       6.766  11.074  -6.906  1.00 91.86           H  
ATOM     58  HA  GLN A  22       5.820   9.894  -4.332  1.00 91.86           H  
ATOM     59  HB2 GLN A  22       4.543  11.904  -6.223  1.00 91.86           H  
ATOM     60  HB3 GLN A  22       3.713  11.120  -4.875  1.00 91.86           H  
ATOM     61  HG2 GLN A  22       6.075  13.024  -4.695  1.00 91.86           H  
ATOM     62  HG3 GLN A  22       5.514  12.040  -3.334  1.00 91.86           H  
ATOM     63 HE21 GLN A  22       5.111  14.289  -2.329  1.00 91.86           H  
ATOM     64 HE22 GLN A  22       3.545  15.001  -2.738  1.00 91.86           H  
ATOM     65  N   CYS A  23       4.397   8.128  -5.283  1.00 91.68           N  
ATOM     66  CA  CYS A  23       3.679   6.965  -5.770  1.00 91.68           C  
ATOM     67  C   CYS A  23       2.300   6.847  -5.131  1.00 91.68           C  
ATOM     68  O   CYS A  23       2.133   7.051  -3.921  1.00 91.68           O  
ATOM     69  CB  CYS A  23       4.477   5.697  -5.469  1.00 91.68           C  
ATOM     70  SG  CYS A  23       6.216   5.757  -5.906  1.00 91.68           S  
ATOM     71  H   CYS A  23       4.625   8.131  -4.299  1.00 91.68           H  
ATOM     72  HA  CYS A  23       3.562   7.045  -6.851  1.00 91.68           H  
ATOM     73  HB2 CYS A  23       4.414   5.479  -4.402  1.00 91.68           H  
ATOM     74  HB3 CYS A  23       4.019   4.872  -6.013  1.00 91.68           H  
ATOM     75  N   ASN A  24       1.333   6.412  -5.927  1.00 92.97           N  
ATOM     76  CA  ASN A  24       0.102   5.830  -5.425  1.00 92.97           C  
ATOM     77  C   ASN A  24       0.394   4.380  -5.039  1.00 92.97           C  
ATOM     78  O   ASN A  24       0.956   3.625  -5.828  1.00 92.97           O  
ATOM     79  CB  ASN A  24      -0.977   5.952  -6.504  1.00 92.97           C  
ATOM     80  CG  ASN A  24      -1.384   7.394  -6.738  1.00 92.97           C  
ATOM     81  ND2 ASN A  24      -1.605   7.767  -7.975  1.00 92.97           N  
ATOM     82  OD1 ASN A  24      -1.492   8.196  -5.818  1.00 92.97           O  
ATOM     83  H   ASN A  24       1.568   6.229  -6.892  1.00 92.97           H  
ATOM     84  HA  ASN A  24      -0.232   6.366  -4.537  1.00 92.97           H  
ATOM     85  HB2 ASN A  24      -1.865   5.393  -6.208  1.00 92.97           H  
ATOM     86  HB3 ASN A  24      -0.612   5.513  -7.432  1.00 92.97           H  
ATOM     87 HD21 ASN A  24      -1.906   8.717  -8.140  1.00 92.97           H  
ATOM     88 HD22 ASN A  24      -1.515   7.093  -8.722  1.00 92.97           H  
ATOM     89  N   HIS A  25       0.084   4.007  -3.802  1.00 93.07           N  
ATOM     90  CA  HIS A  25       0.171   2.634  -3.318  1.00 93.07           C  
ATOM     91  C   HIS A  25      -1.255   2.112  -3.221  1.00 93.07           C  
ATOM     92  O   HIS A  25      -2.042   2.660  -2.447  1.00 93.07           O  
ATOM     93  CB  HIS A  25       0.874   2.592  -1.951  1.00 93.07           C  
ATOM     94  CG  HIS A  25       2.300   3.087  -1.951  1.00 93.07           C  
ATOM     95  CD2 HIS A  25       3.386   2.420  -1.459  1.00 93.07           C  
ATOM     96  ND1 HIS A  25       2.741   4.342  -2.308  1.00 93.07           N  
ATOM     97  CE1 HIS A  25       4.063   4.400  -2.076  1.00 93.07           C  
ATOM     98  NE2 HIS A  25       4.494   3.255  -1.534  1.00 93.07           N  
ATOM     99  H   HIS A  25      -0.313   4.689  -3.172  1.00 93.07           H  
ATOM    100  HA  HIS A  25       0.730   2.010  -4.015  1.00 93.07           H  
ATOM    101  HB2 HIS A  25       0.865   1.562  -1.595  1.00 93.07           H  
ATOM    102  HB3 HIS A  25       0.308   3.193  -1.239  1.00 93.07           H  
ATOM    103  HD1 HIS A  25       2.179   5.080  -2.708  1.00 93.07           H  
ATOM    104  HD2 HIS A  25       3.378   1.456  -0.972  1.00 93.07           H  
ATOM    105  HE1 HIS A  25       4.700   5.249  -2.280  1.00 93.07           H  
ATOM    106  N   HIS A  26      -1.594   1.093  -4.003  1.00 93.71           N  
ATOM    107  CA  HIS A  26      -2.922   0.499  -4.013  1.00 93.71           C  
ATOM    108  C   HIS A  26      -2.938  -0.775  -3.169  1.00 93.71           C  
ATOM    109  O   HIS A  26      -2.029  -1.604  -3.249  1.00 93.71           O  
ATOM    110  CB  HIS A  26      -3.374   0.249  -5.458  1.00 93.71           C  
ATOM    111  CG  HIS A  26      -3.369   1.499  -6.305  1.00 93.71           C  
ATOM    112  CD2 HIS A  26      -2.405   1.890  -7.196  1.00 93.71           C  
ATOM    113  ND1 HIS A  26      -4.325   2.485  -6.305  1.00 93.71           N  
ATOM    114  CE1 HIS A  26      -3.959   3.433  -7.180  1.00 93.71           C  
ATOM    115  NE2 HIS A  26      -2.780   3.125  -7.729  1.00 93.71           N  
ATOM    116  H   HIS A  26      -0.918   0.699  -4.642  1.00 93.71           H  
ATOM    117  HA  HIS A  26      -3.631   1.202  -3.577  1.00 93.71           H  
ATOM    118  HB2 HIS A  26      -2.724  -0.493  -5.920  1.00 93.71           H  
ATOM    119  HB3 HIS A  26      -4.384  -0.160  -5.442  1.00 93.71           H  
ATOM    120  HD1 HIS A  26      -5.150   2.533  -5.724  1.00 93.71           H  
ATOM    121  HD2 HIS A  26      -1.502   1.350  -7.443  1.00 93.71           H  
ATOM    122  HE1 HIS A  26      -4.518   4.330  -7.400  1.00 93.71           H  
ATOM    123  N   LEU A  27      -3.990  -0.941  -2.374  1.00 94.71           N  
ATOM    124  CA  LEU A  27      -4.281  -2.181  -1.664  1.00 94.71           C  
ATOM    125  C   LEU A  27      -5.517  -2.826  -2.287  1.00 94.71           C  
ATOM    126  O   LEU A  27      -6.457  -2.122  -2.671  1.00 94.71           O  
ATOM    127  CB  LEU A  27      -4.449  -1.885  -0.164  1.00 94.71           C  
ATOM    128  CG  LEU A  27      -4.421  -3.141   0.725  1.00 94.71           C  
ATOM    129  CD1 LEU A  27      -3.018  -3.747   0.809  1.00 94.71           C  
ATOM    130  CD2 LEU A  27      -4.843  -2.780   2.147  1.00 94.71           C  
ATOM    131  H   LEU A  27      -4.694  -0.218  -2.355  1.00 94.71           H  
ATOM    132  HA  LEU A  27      -3.447  -2.870  -1.794  1.00 94.71           H  
ATOM    133  HB2 LEU A  27      -3.649  -1.220   0.161  1.00 94.71           H  
ATOM    134  HB3 LEU A  27      -5.396  -1.364  -0.022  1.00 94.71           H  
ATOM    135  HG  LEU A  27      -5.111  -3.887   0.330  1.00 94.71           H  
ATOM    136 HD11 LEU A  27      -2.322  -3.022   1.230  1.00 94.71           H  
ATOM    137 HD12 LEU A  27      -2.668  -4.047  -0.178  1.00 94.71           H  
ATOM    138 HD13 LEU A  27      -3.049  -4.636   1.439  1.00 94.71           H  
ATOM    139 HD21 LEU A  27      -4.794  -3.662   2.786  1.00 94.71           H  
ATOM    140 HD22 LEU A  27      -4.180  -2.013   2.546  1.00 94.71           H  
ATOM    141 HD23 LEU A  27      -5.869  -2.411   2.148  1.00 94.71           H  
ATOM    142  N   LEU A  28      -5.510  -4.152  -2.387  1.00 95.57           N  
ATOM    143  CA  LEU A  28      -6.657  -4.916  -2.856  1.00 95.57           C  
ATOM    144  C   LEU A  28      -7.315  -5.646  -1.687  1.00 95.57           C  
ATOM    145  O   LEU A  28      -6.623  -6.101  -0.778  1.00 95.57           O  
ATOM    146  CB  LEU A  28      -6.247  -5.905  -3.959  1.00 95.57           C  
ATOM    147  CG  LEU A  28      -5.471  -5.309  -5.143  1.00 95.57           C  
ATOM    148  CD1 LEU A  28      -5.089  -6.409  -6.131  1.00 95.57           C  
ATOM    149  CD2 LEU A  28      -6.258  -4.238  -5.894  1.00 95.57           C  
ATOM    150  H   LEU A  28      -4.725  -4.677  -2.029  1.00 95.57           H  
ATOM    151  HA  LEU A  28      -7.389  -4.224  -3.272  1.00 95.57           H  
ATOM    152  HB2 LEU A  28      -7.143  -6.398  -4.336  1.00 95.57           H  
ATOM    153  HB3 LEU A  28      -5.618  -6.664  -3.493  1.00 95.57           H  
ATOM    154  HG  LEU A  28      -4.554  -4.859  -4.763  1.00 95.57           H  
ATOM    155 HD11 LEU A  28      -5.986  -6.880  -6.533  1.00 95.57           H  
ATOM    156 HD12 LEU A  28      -4.478  -7.160  -5.632  1.00 95.57           H  
ATOM    157 HD13 LEU A  28      -4.511  -5.988  -6.954  1.00 95.57           H  
ATOM    158 HD21 LEU A  28      -6.418  -3.385  -5.235  1.00 95.57           H  
ATOM    159 HD22 LEU A  28      -7.211  -4.647  -6.228  1.00 95.57           H  
ATOM    160 HD23 LEU A  28      -5.690  -3.904  -6.763  1.00 95.57           H  
ATOM    161  N   TYR A  29      -8.633  -5.804  -1.751  1.00 95.76           N  
ATOM    162  CA  TYR A  29      -9.413  -6.695  -0.900  1.00 95.76           C  
ATOM    163  C   TYR A  29     -10.191  -7.663  -1.794  1.00 95.76           C  
ATOM    164  O   TYR A  29     -10.952  -7.236  -2.664  1.00 95.76           O  
ATOM    165  CB  TYR A  29     -10.334  -5.882   0.013  1.00 95.76           C  
ATOM    166  CG  TYR A  29     -11.169  -6.745   0.935  1.00 95.76           C  
ATOM    167  CD1 TYR A  29     -12.550  -6.904   0.703  1.00 95.76           C  
ATOM    168  CD2 TYR A  29     -10.554  -7.410   2.013  1.00 95.76           C  
ATOM    169  CE1 TYR A  29     -13.316  -7.724   1.554  1.00 95.76           C  
ATOM    170  CE2 TYR A  29     -11.312  -8.242   2.857  1.00 95.76           C  
ATOM    171  CZ  TYR A  29     -12.696  -8.400   2.625  1.00 95.76           C  
ATOM    172  OH  TYR A  29     -13.432  -9.214   3.426  1.00 95.76           O  
ATOM    173  H   TYR A  29      -9.114  -5.386  -2.535  1.00 95.76           H  
ATOM    174  HA  TYR A  29      -8.741  -7.273  -0.266  1.00 95.76           H  
ATOM    175  HB2 TYR A  29     -10.991  -5.265  -0.599  1.00 95.76           H  
ATOM    176  HB3 TYR A  29      -9.723  -5.217   0.624  1.00 95.76           H  
ATOM    177  HD1 TYR A  29     -13.020  -6.397  -0.126  1.00 95.76           H  
ATOM    178  HD2 TYR A  29      -9.498  -7.278   2.195  1.00 95.76           H  
ATOM    179  HE1 TYR A  29     -14.377  -7.847   1.395  1.00 95.76           H  
ATOM    180  HE2 TYR A  29     -10.832  -8.753   3.679  1.00 95.76           H  
ATOM    181  HH  TYR A  29     -12.889  -9.606   4.114  1.00 95.76           H  
ATOM    182  N   ASN A  30      -9.959  -8.966  -1.631  1.00 94.89           N  
ATOM    183  CA  ASN A  30     -10.505 -10.037  -2.470  1.00 94.89           C  
ATOM    184  C   ASN A  30     -10.331  -9.759  -3.979  1.00 94.89           C  
ATOM    185  O   ASN A  30     -11.261  -9.905  -4.770  1.00 94.89           O  
ATOM    186  CB  ASN A  30     -11.949 -10.338  -2.031  1.00 94.89           C  
ATOM    187  CG  ASN A  30     -12.034 -10.871  -0.611  1.00 94.89           C  
ATOM    188  ND2 ASN A  30     -13.147 -10.669   0.053  1.00 94.89           N  
ATOM    189  OD1 ASN A  30     -11.121 -11.486  -0.083  1.00 94.89           O  
ATOM    190  H   ASN A  30      -9.351  -9.242  -0.874  1.00 94.89           H  
ATOM    191  HA  ASN A  30      -9.916 -10.933  -2.273  1.00 94.89           H  
ATOM    192  HB2 ASN A  30     -12.549  -9.432  -2.119  1.00 94.89           H  
ATOM    193  HB3 ASN A  30     -12.377 -11.095  -2.687  1.00 94.89           H  
ATOM    194 HD21 ASN A  30     -13.169 -11.002   1.006  1.00 94.89           H  
ATOM    195 HD22 ASN A  30     -13.906 -10.148  -0.363  1.00 94.89           H  
ATOM    196  N   GLY A  31      -9.138  -9.293  -4.371  1.00 92.49           N  
ATOM    197  CA  GLY A  31      -8.780  -8.994  -5.764  1.00 92.49           C  
ATOM    198  C   GLY A  31      -9.327  -7.675  -6.325  1.00 92.49           C  
ATOM    199  O   GLY A  31      -9.005  -7.325  -7.457  1.00 92.49           O  
ATOM    200  H   GLY A  31      -8.423  -9.186  -3.665  1.00 92.49           H  
ATOM    201  HA2 GLY A  31      -7.694  -8.966  -5.850  1.00 92.49           H  
ATOM    202  HA3 GLY A  31      -9.147  -9.799  -6.402  1.00 92.49           H  
ATOM    203  N   ARG A  32     -10.117  -6.914  -5.557  1.00 92.75           N  
ATOM    204  CA  ARG A  32     -10.666  -5.614  -5.975  1.00 92.75           C  
ATOM    205  C   ARG A  32      -9.937  -4.463  -5.304  1.00 92.75           C  
ATOM    206  O   ARG A  32      -9.469  -4.604  -4.178  1.00 92.75           O  
ATOM    207  CB  ARG A  32     -12.167  -5.550  -5.676  1.00 92.75           C  
ATOM    208  CG  ARG A  32     -12.941  -6.585  -6.499  1.00 92.75           C  
ATOM    209  CD  ARG A  32     -14.441  -6.434  -6.245  1.00 92.75           C  
ATOM    210  NE  ARG A  32     -15.211  -7.401  -7.046  1.00 92.75           N  
ATOM    211  CZ  ARG A  32     -16.526  -7.515  -7.075  1.00 92.75           C  
ATOM    212  NH1 ARG A  32     -17.300  -6.752  -6.353  1.00 92.75           N1+
ATOM    213  NH2 ARG A  32     -17.092  -8.406  -7.838  1.00 92.75           N  
ATOM    214  H   ARG A  32     -10.348  -7.245  -4.631  1.00 92.75           H  
ATOM    215  HA  ARG A  32     -10.525  -5.494  -7.049  1.00 92.75           H  
ATOM    216  HB2 ARG A  32     -12.535  -4.554  -5.924  1.00 92.75           H  
ATOM    217  HB3 ARG A  32     -12.335  -5.724  -4.613  1.00 92.75           H  
ATOM    218  HG2 ARG A  32     -12.738  -6.432  -7.558  1.00 92.75           H  
ATOM    219  HG3 ARG A  32     -12.632  -7.591  -6.217  1.00 92.75           H  
ATOM    220  HD2 ARG A  32     -14.635  -6.598  -5.185  1.00 92.75           H  
ATOM    221  HD3 ARG A  32     -14.741  -5.421  -6.510  1.00 92.75           H  
ATOM    222  HE  ARG A  32     -14.679  -8.043  -7.616  1.00 92.75           H  
ATOM    223 HH11 ARG A  32     -16.878  -6.036  -5.780  1.00 92.75           H  
ATOM    224 HH12 ARG A  32     -18.305  -6.843  -6.398  1.00 92.75           H  
ATOM    225 HH21 ARG A  32     -18.099  -8.482  -7.873  1.00 92.75           H  
ATOM    226 HH22 ARG A  32     -16.529  -9.007  -8.424  1.00 92.75           H  
ATOM    227  N   HIS A  33      -9.858  -3.320  -5.984  1.00 91.20           N  
ATOM    228  CA  HIS A  33      -9.291  -2.101  -5.408  1.00 91.20           C  
ATOM    229  C   HIS A  33     -10.037  -1.722  -4.123  1.00 91.20           C  
ATOM    230  O   HIS A  33     -11.264  -1.672  -4.109  1.00 91.20           O  
ATOM    231  CB  HIS A  33      -9.311  -0.972  -6.447  1.00 91.20           C  
ATOM    232  CG  HIS A  33      -8.738   0.312  -5.910  1.00 91.20           C  
ATOM    233  CD2 HIS A  33      -7.417   0.583  -5.700  1.00 91.20           C  
ATOM    234  ND1 HIS A  33      -9.498   1.360  -5.406  1.00 91.20           N  
ATOM    235  CE1 HIS A  33      -8.635   2.245  -4.906  1.00 91.20           C  
ATOM    236  NE2 HIS A  33      -7.378   1.800  -5.051  1.00 91.20           N  
ATOM    237  H   HIS A  33     -10.313  -3.260  -6.884  1.00 91.20           H  
ATOM    238  HA  HIS A  33      -8.252  -2.288  -5.136  1.00 91.20           H  
ATOM    239  HB2 HIS A  33      -8.735  -1.274  -7.322  1.00 91.20           H  
ATOM    240  HB3 HIS A  33     -10.339  -0.788  -6.759  1.00 91.20           H  
ATOM    241  HD2 HIS A  33      -6.590  -0.069  -5.937  1.00 91.20           H  
ATOM    242  HE1 HIS A  33      -8.924   3.156  -4.403  1.00 91.20           H  
ATOM    243  HE2 HIS A  33      -6.580   2.248  -4.624  1.00 91.20           H  
ATOM    244  N   TRP A  34      -9.284  -1.520  -3.041  1.00 92.95           N  
ATOM    245  CA  TRP A  34      -9.831  -1.194  -1.723  1.00 92.95           C  
ATOM    246  C   TRP A  34      -9.447   0.211  -1.269  1.00 92.95           C  
ATOM    247  O   TRP A  34     -10.262   0.937  -0.710  1.00 92.95           O  
ATOM    248  CB  TRP A  34      -9.349  -2.242  -0.716  1.00 92.95           C  
ATOM    249  CG  TRP A  34      -9.844  -2.015   0.675  1.00 92.95           C  
ATOM    250  CD1 TRP A  34     -11.025  -2.453   1.165  1.00 92.95           C  
ATOM    251  CD2 TRP A  34      -9.214  -1.265   1.758  1.00 92.95           C  
ATOM    252  CE2 TRP A  34     -10.075  -1.318   2.895  1.00 92.95           C  
ATOM    253  CE3 TRP A  34      -7.989  -0.578   1.908  1.00 92.95           C  
ATOM    254  NE1 TRP A  34     -11.164  -2.047   2.476  1.00 92.95           N  
ATOM    255  CZ2 TRP A  34      -9.745  -0.724   4.117  1.00 92.95           C  
ATOM    256  CZ3 TRP A  34      -7.647   0.019   3.135  1.00 92.95           C  
ATOM    257  CH2 TRP A  34      -8.520  -0.053   4.232  1.00 92.95           C  
ATOM    258  H   TRP A  34      -8.288  -1.669  -3.113  1.00 92.95           H  
ATOM    259  HA  TRP A  34     -10.920  -1.225  -1.748  1.00 92.95           H  
ATOM    260  HB2 TRP A  34      -8.259  -2.254  -0.694  1.00 92.95           H  
ATOM    261  HB3 TRP A  34      -9.686  -3.223  -1.051  1.00 92.95           H  
ATOM    262  HD1 TRP A  34     -11.750  -3.026   0.606  1.00 92.95           H  
ATOM    263  HE1 TRP A  34     -11.972  -2.260   3.043  1.00 92.95           H  
ATOM    264  HE3 TRP A  34      -7.316  -0.518   1.066  1.00 92.95           H  
ATOM    265  HZ2 TRP A  34     -10.429  -0.781   4.951  1.00 92.95           H  
ATOM    266  HZ3 TRP A  34      -6.713   0.550   3.242  1.00 92.95           H  
ATOM    267  HH2 TRP A  34      -8.251   0.419   5.165  1.00 92.95           H  
ATOM    268  N   GLY A  35      -8.201   0.616  -1.509  1.00 90.40           N  
ATOM    269  CA  GLY A  35      -7.722   1.916  -1.067  1.00 90.40           C  
ATOM    270  C   GLY A  35      -6.425   2.320  -1.739  1.00 90.40           C  
ATOM    271  O   GLY A  35      -5.678   1.485  -2.254  1.00 90.40           O  
ATOM    272  H   GLY A  35      -7.570  -0.002  -2.000  1.00 90.40           H  
ATOM    273  HA2 GLY A  35      -7.574   1.900   0.013  1.00 90.40           H  
ATOM    274  HA3 GLY A  35      -8.479   2.667  -1.292  1.00 90.40           H  
ATOM    275  N   THR A  36      -6.161   3.623  -1.721  1.00 93.12           N  
ATOM    276  CA  THR A  36      -4.943   4.219  -2.270  1.00 93.12           C  
ATOM    277  C   THR A  36      -4.335   5.160  -1.243  1.00 93.12           C  
ATOM    278  O   THR A  36      -5.019   6.045  -0.738  1.00 93.12           O  
ATOM    279  CB  THR A  36      -5.219   4.986  -3.570  1.00 93.12           C  
ATOM    280  CG2 THR A  36      -3.930   5.473  -4.231  1.00 93.12           C  
ATOM    281  OG1 THR A  36      -5.866   4.157  -4.509  1.00 93.12           O  
ATOM    282  H   THR A  36      -6.820   4.243  -1.271  1.00 93.12           H  
ATOM    283  HA  THR A  36      -4.231   3.427  -2.499  1.00 93.12           H  
ATOM    284  HB  THR A  36      -5.863   5.839  -3.357  1.00 93.12           H  
ATOM    285  HG1 THR A  36      -6.346   4.742  -5.099  1.00 93.12           H  
ATOM    286 HG21 THR A  36      -3.444   6.223  -3.608  1.00 93.12           H  
ATOM    287 HG22 THR A  36      -4.162   5.930  -5.193  1.00 93.12           H  
ATOM    288 HG23 THR A  36      -3.254   4.632  -4.384  1.00 93.12           H  
ATOM    289  N   ILE A  37      -3.041   5.008  -0.961  1.00 93.81           N  
ATOM    290  CA  ILE A  37      -2.276   5.971  -0.160  1.00 93.81           C  
ATOM    291  C   ILE A  37      -1.153   6.544  -1.018  1.00 93.81           C  
ATOM    292  O   ILE A  37      -0.362   5.813  -1.613  1.00 93.81           O  
ATOM    293  CB  ILE A  37      -1.773   5.353   1.164  1.00 93.81           C  
ATOM    294  CG1 ILE A  37      -2.981   5.003   2.066  1.00 93.81           C  
ATOM    295  CG2 ILE A  37      -0.827   6.328   1.897  1.00 93.81           C  
ATOM    296  CD1 ILE A  37      -2.612   4.289   3.372  1.00 93.81           C  
ATOM    297  H   ILE A  37      -2.545   4.245  -1.400  1.00 93.81           H  
ATOM    298  HA  ILE A  37      -2.926   6.802   0.111  1.00 93.81           H  
ATOM    299  HB  ILE A  37      -1.223   4.439   0.938  1.00 93.81           H  
ATOM    300 HG12 ILE A  37      -3.659   4.347   1.519  1.00 93.81           H  
ATOM    301 HG13 ILE A  37      -3.529   5.913   2.308  1.00 93.81           H  
ATOM    302 HG21 ILE A  37       0.051   6.543   1.288  1.00 93.81           H  
ATOM    303 HG22 ILE A  37      -1.350   7.256   2.126  1.00 93.81           H  
ATOM    304 HG23 ILE A  37      -0.470   5.881   2.826  1.00 93.81           H  
ATOM    305 HD11 ILE A  37      -2.106   4.971   4.055  1.00 93.81           H  
ATOM    306 HD12 ILE A  37      -1.970   3.433   3.163  1.00 93.81           H  
ATOM    307 HD13 ILE A  37      -3.524   3.936   3.855  1.00 93.81           H  
ATOM    308  N   ARG A  38      -1.061   7.874  -1.051  1.00 93.12           N  
ATOM    309  CA  ARG A  38       0.015   8.595  -1.733  1.00 93.12           C  
ATOM    310  C   ARG A  38       1.219   8.744  -0.809  1.00 93.12           C  
ATOM    311  O   ARG A  38       1.111   9.314   0.278  1.00 93.12           O  
ATOM    312  CB  ARG A  38      -0.532   9.933  -2.233  1.00 93.12           C  
ATOM    313  CG  ARG A  38       0.473  10.700  -3.101  1.00 93.12           C  
ATOM    314  CD  ARG A  38      -0.262  11.895  -3.724  1.00 93.12           C  
ATOM    315  NE  ARG A  38       0.550  12.620  -4.711  1.00 93.12           N  
ATOM    316  CZ  ARG A  38       0.117  13.503  -5.593  1.00 93.12           C  
ATOM    317  NH1 ARG A  38      -1.115  13.921  -5.619  1.00 93.12           N1+
ATOM    318  NH2 ARG A  38       0.934  13.980  -6.482  1.00 93.12           N  
ATOM    319  H   ARG A  38      -1.753   8.409  -0.547  1.00 93.12           H  
ATOM    320  HA  ARG A  38       0.319   8.016  -2.605  1.00 93.12           H  
ATOM    321  HB2 ARG A  38      -0.823  10.553  -1.385  1.00 93.12           H  
ATOM    322  HB3 ARG A  38      -1.421   9.728  -2.829  1.00 93.12           H  
ATOM    323  HG2 ARG A  38       1.306  11.053  -2.494  1.00 93.12           H  
ATOM    324  HG3 ARG A  38       0.849  10.038  -3.881  1.00 93.12           H  
ATOM    325  HD2 ARG A  38      -1.157  11.522  -4.220  1.00 93.12           H  
ATOM    326  HD3 ARG A  38      -0.565  12.578  -2.930  1.00 93.12           H  
ATOM    327  HE  ARG A  38       1.551  12.490  -4.707  1.00 93.12           H  
ATOM    328 HH11 ARG A  38      -1.415  14.582  -6.320  1.00 93.12           H  
ATOM    329 HH12 ARG A  38      -1.781  13.544  -4.959  1.00 93.12           H  
ATOM    330 HH21 ARG A  38       0.614  14.598  -7.214  1.00 93.12           H  
ATOM    331 HH22 ARG A  38       1.919  13.787  -6.376  1.00 93.12           H  
ATOM    332  N   LYS A  39       2.383   8.257  -1.235  1.00 93.17           N  
ATOM    333  CA  LYS A  39       3.633   8.364  -0.466  1.00 93.17           C  
ATOM    334  C   LYS A  39       4.848   8.362  -1.383  1.00 93.17           C  
ATOM    335  O   LYS A  39       4.763   7.945  -2.529  1.00 93.17           O  
ATOM    336  CB  LYS A  39       3.701   7.208   0.547  1.00 93.17           C  
ATOM    337  CG  LYS A  39       4.580   7.471   1.783  1.00 93.17           C  
ATOM    338  CD  LYS A  39       3.923   8.456   2.761  1.00 93.17           C  
ATOM    339  CE  LYS A  39       4.775   8.592   4.028  1.00 93.17           C  
ATOM    340  NZ  LYS A  39       4.129   9.493   5.018  1.00 93.17           N1+
ATOM    341  H   LYS A  39       2.408   7.803  -2.137  1.00 93.17           H  
ATOM    342  HA  LYS A  39       3.616   9.317   0.063  1.00 93.17           H  
ATOM    343  HB2 LYS A  39       4.064   6.313   0.040  1.00 93.17           H  
ATOM    344  HB3 LYS A  39       2.689   7.000   0.896  1.00 93.17           H  
ATOM    345  HG2 LYS A  39       5.558   7.849   1.486  1.00 93.17           H  
ATOM    346  HG3 LYS A  39       4.737   6.524   2.300  1.00 93.17           H  
ATOM    347  HD2 LYS A  39       3.811   9.430   2.286  1.00 93.17           H  
ATOM    348  HD3 LYS A  39       2.934   8.081   3.026  1.00 93.17           H  
ATOM    349  HE2 LYS A  39       4.909   7.599   4.459  1.00 93.17           H  
ATOM    350  HE3 LYS A  39       5.759   8.971   3.754  1.00 93.17           H  
ATOM    351  HZ1 LYS A  39       3.224   9.131   5.283  1.00 93.17           H  
ATOM    352  HZ2 LYS A  39       3.988  10.416   4.633  1.00 93.17           H  
ATOM    353  HZ3 LYS A  39       4.690   9.576   5.853  1.00 93.17           H  
ATOM    354  N   LYS A  40       5.983   8.842  -0.879  1.00 91.58           N  
ATOM    355  CA  LYS A  40       7.269   8.769  -1.583  1.00 91.58           C  
ATOM    356  C   LYS A  40       7.668   7.307  -1.825  1.00 91.58           C  
ATOM    357  O   LYS A  40       7.480   6.478  -0.935  1.00 91.58           O  
ATOM    358  CB  LYS A  40       8.350   9.501  -0.775  1.00 91.58           C  
ATOM    359  CG  LYS A  40       8.120  11.020  -0.726  1.00 91.58           C  
ATOM    360  CD  LYS A  40       9.191  11.707   0.134  1.00 91.58           C  
ATOM    361  CE  LYS A  40       8.986  13.228   0.131  1.00 91.58           C  
ATOM    362  NZ  LYS A  40      10.019  13.929   0.936  1.00 91.58           N1+
ATOM    363  H   LYS A  40       5.991   9.095   0.098  1.00 91.58           H  
ATOM    364  HA  LYS A  40       7.174   9.240  -2.562  1.00 91.58           H  
ATOM    365  HB2 LYS A  40       8.366   9.102   0.239  1.00 91.58           H  
ATOM    366  HB3 LYS A  40       9.320   9.307  -1.232  1.00 91.58           H  
ATOM    367  HG2 LYS A  40       7.138  11.232  -0.302  1.00 91.58           H  
ATOM    368  HG3 LYS A  40       8.159  11.417  -1.740  1.00 91.58           H  
ATOM    369  HD2 LYS A  40      10.176  11.469  -0.268  1.00 91.58           H  
ATOM    370  HD3 LYS A  40       9.130  11.326   1.153  1.00 91.58           H  
ATOM    371  HE2 LYS A  40       9.024  13.577  -0.901  1.00 91.58           H  
ATOM    372  HE3 LYS A  40       7.993  13.451   0.521  1.00 91.58           H  
ATOM    373  HZ1 LYS A  40       9.988  13.639   1.903  1.00 91.58           H  
ATOM    374  HZ2 LYS A  40      10.942  13.730   0.578  1.00 91.58           H  
ATOM    375  HZ3 LYS A  40       9.883  14.929   0.903  1.00 91.58           H  
ATOM    376  N   ALA A  41       8.254   7.022  -2.983  1.00 90.19           N  
ATOM    377  CA  ALA A  41       8.842   5.726  -3.302  1.00 90.19           C  
ATOM    378  C   ALA A  41       9.810   5.275  -2.190  1.00 90.19           C  
ATOM    379  O   ALA A  41      10.555   6.075  -1.617  1.00 90.19           O  
ATOM    380  CB  ALA A  41       9.550   5.832  -4.658  1.00 90.19           C  
ATOM    381  H   ALA A  41       8.328   7.746  -3.684  1.00 90.19           H  
ATOM    382  HA  ALA A  41       8.042   4.990  -3.389  1.00 90.19           H  
ATOM    383  HB1 ALA A  41      10.007   4.877  -4.917  1.00 90.19           H  
ATOM    384  HB2 ALA A  41       8.847   6.103  -5.445  1.00 90.19           H  
ATOM    385  HB3 ALA A  41      10.314   6.608  -4.616  1.00 90.19           H  
ATOM    386  N   GLY A  42       9.764   3.991  -1.838  1.00 90.36           N  
ATOM    387  CA  GLY A  42      10.598   3.379  -0.799  1.00 90.36           C  
ATOM    388  C   GLY A  42      10.206   3.712   0.646  1.00 90.36           C  
ATOM    389  O   GLY A  42      10.833   3.196   1.577  1.00 90.36           O  
ATOM    390  H   GLY A  42       9.165   3.389  -2.386  1.00 90.36           H  
ATOM    391  HA2 GLY A  42      11.633   3.690  -0.939  1.00 90.36           H  
ATOM    392  HA3 GLY A  42      10.554   2.296  -0.922  1.00 90.36           H  
ATOM    393  N   TRP A  43       9.174   4.529   0.870  1.00 92.72           N  
ATOM    394  CA  TRP A  43       8.622   4.760   2.204  1.00 92.72           C  
ATOM    395  C   TRP A  43       7.529   3.743   2.511  1.00 92.72           C  
ATOM    396  O   TRP A  43       6.707   3.423   1.659  1.00 92.72           O  
ATOM    397  CB  TRP A  43       8.110   6.194   2.352  1.00 92.72           C  
ATOM    398  CG  TRP A  43       9.179   7.238   2.456  1.00 92.72           C  
ATOM    399  CD1 TRP A  43      10.167   7.464   1.559  1.00 92.72           C  
ATOM    400  CD2 TRP A  43       9.406   8.186   3.541  1.00 92.72           C  
ATOM    401  CE2 TRP A  43      10.567   8.957   3.231  1.00 92.72           C  
ATOM    402  CE3 TRP A  43       8.755   8.457   4.765  1.00 92.72           C  
ATOM    403  NE1 TRP A  43      10.992   8.472   2.013  1.00 92.72           N  
ATOM    404  CZ2 TRP A  43      11.058   9.950   4.090  1.00 92.72           C  
ATOM    405  CZ3 TRP A  43       9.239   9.455   5.633  1.00 92.72           C  
ATOM    406  CH2 TRP A  43      10.386  10.197   5.299  1.00 92.72           C  
ATOM    407  H   TRP A  43       8.676   4.916   0.081  1.00 92.72           H  
ATOM    408  HA  TRP A  43       9.412   4.629   2.943  1.00 92.72           H  
ATOM    409  HB2 TRP A  43       7.447   6.433   1.520  1.00 92.72           H  
ATOM    410  HB3 TRP A  43       7.509   6.245   3.260  1.00 92.72           H  
ATOM    411  HD1 TRP A  43      10.301   6.919   0.637  1.00 92.72           H  
ATOM    412  HE1 TRP A  43      11.836   8.746   1.531  1.00 92.72           H  
ATOM    413  HE3 TRP A  43       7.903   7.860   5.053  1.00 92.72           H  
ATOM    414  HZ2 TRP A  43      11.960  10.490   3.844  1.00 92.72           H  
ATOM    415  HZ3 TRP A  43       8.755   9.631   6.583  1.00 92.72           H  
ATOM    416  HH2 TRP A  43      10.769  10.935   5.988  1.00 92.72           H  
ATOM    417  N   ALA A  44       7.503   3.254   3.751  1.00 94.28           N  
ATOM    418  CA  ALA A  44       6.420   2.394   4.200  1.00 94.28           C  
ATOM    419  C   ALA A  44       5.127   3.203   4.395  1.00 94.28           C  
ATOM    420  O   ALA A  44       5.125   4.262   5.031  1.00 94.28           O  
ATOM    421  CB  ALA A  44       6.849   1.630   5.457  1.00 94.28           C  
ATOM    422  H   ALA A  44       8.176   3.577   4.431  1.00 94.28           H  
ATOM    423  HA  ALA A  44       6.230   1.659   3.418  1.00 94.28           H  
ATOM    424  HB1 ALA A  44       7.739   1.038   5.246  1.00 94.28           H  
ATOM    425  HB2 ALA A  44       6.046   0.960   5.763  1.00 94.28           H  
ATOM    426  HB3 ALA A  44       7.057   2.329   6.268  1.00 94.28           H  
ATOM    427  N   VAL A  45       4.024   2.676   3.875  1.00 94.77           N  
ATOM    428  CA  VAL A  45       2.655   3.141   4.098  1.00 94.77           C  
ATOM    429  C   VAL A  45       1.907   2.120   4.935  1.00 94.77           C  
ATOM    430  O   VAL A  45       2.094   0.920   4.769  1.00 94.77           O  
ATOM    431  CB  VAL A  45       1.901   3.423   2.786  1.00 94.77           C  
ATOM    432  CG1 VAL A  45       2.558   4.580   2.045  1.00 94.77           C  
ATOM    433  CG2 VAL A  45       1.805   2.240   1.822  1.00 94.77           C  
ATOM    434  H   VAL A  45       4.129   1.834   3.328  1.00 94.77           H  
ATOM    435  HA  VAL A  45       2.685   4.072   4.663  1.00 94.77           H  
ATOM    436  HB  VAL A  45       0.886   3.726   3.045  1.00 94.77           H  
ATOM    437 HG11 VAL A  45       3.573   4.316   1.748  1.00 94.77           H  
ATOM    438 HG12 VAL A  45       1.980   4.799   1.147  1.00 94.77           H  
ATOM    439 HG13 VAL A  45       2.572   5.457   2.692  1.00 94.77           H  
ATOM    440 HG21 VAL A  45       2.787   2.009   1.410  1.00 94.77           H  
ATOM    441 HG22 VAL A  45       1.135   2.499   1.002  1.00 94.77           H  
ATOM    442 HG23 VAL A  45       1.400   1.368   2.334  1.00 94.77           H  
ATOM    443  N   ARG A  46       1.061   2.595   5.845  1.00 96.16           N  
ATOM    444  CA  ARG A  46       0.209   1.749   6.681  1.00 96.16           C  
ATOM    445  C   ARG A  46      -1.236   1.960   6.259  1.00 96.16           C  
ATOM    446  O   ARG A  46      -1.698   3.098   6.260  1.00 96.16           O  
ATOM    447  CB  ARG A  46       0.417   2.083   8.164  1.00 96.16           C  
ATOM    448  CG  ARG A  46       1.845   1.810   8.653  1.00 96.16           C  
ATOM    449  CD  ARG A  46       1.914   1.950  10.178  1.00 96.16           C  
ATOM    450  NE  ARG A  46       3.264   1.649  10.695  1.00 96.16           N  
ATOM    451  CZ  ARG A  46       4.160   2.503  11.161  1.00 96.16           C  
ATOM    452  NH1 ARG A  46       3.955   3.791  11.180  1.00 96.16           N1+
ATOM    453  NH2 ARG A  46       5.295   2.066  11.632  1.00 96.16           N  
ATOM    454  H   ARG A  46       0.884   3.589   5.870  1.00 96.16           H  
ATOM    455  HA  ARG A  46       0.443   0.696   6.529  1.00 96.16           H  
ATOM    456  HB2 ARG A  46       0.188   3.136   8.327  1.00 96.16           H  
ATOM    457  HB3 ARG A  46      -0.279   1.481   8.748  1.00 96.16           H  
ATOM    458  HG2 ARG A  46       2.535   2.516   8.192  1.00 96.16           H  
ATOM    459  HG3 ARG A  46       2.138   0.799   8.370  1.00 96.16           H  
ATOM    460  HD2 ARG A  46       1.590   2.949  10.469  1.00 96.16           H  
ATOM    461  HD3 ARG A  46       1.214   1.239  10.618  1.00 96.16           H  
ATOM    462  HE  ARG A  46       3.512   0.670  10.734  1.00 96.16           H  
ATOM    463 HH11 ARG A  46       3.048   4.135  10.899  1.00 96.16           H  
ATOM    464 HH12 ARG A  46       4.626   4.412  11.610  1.00 96.16           H  
ATOM    465 HH21 ARG A  46       5.471   1.073  11.695  1.00 96.16           H  
ATOM    466 HH22 ARG A  46       5.968   2.709  12.025  1.00 96.16           H  
ATOM    467  N   PHE A  47      -1.920   0.882   5.905  1.00 95.31           N  
ATOM    468  CA  PHE A  47      -3.347   0.890   5.609  1.00 95.31           C  
ATOM    469  C   PHE A  47      -4.115   0.484   6.857  1.00 95.31           C  
ATOM    470  O   PHE A  47      -3.798  -0.532   7.481  1.00 95.31           O  
ATOM    471  CB  PHE A  47      -3.657  -0.048   4.445  1.00 95.31           C  
ATOM    472  CG  PHE A  47      -3.124   0.437   3.115  1.00 95.31           C  
ATOM    473  CD1 PHE A  47      -3.941   1.203   2.262  1.00 95.31           C  
ATOM    474  CD2 PHE A  47      -1.814   0.109   2.720  1.00 95.31           C  
ATOM    475  CE1 PHE A  47      -3.462   1.618   1.009  1.00 95.31           C  
ATOM    476  CE2 PHE A  47      -1.333   0.537   1.473  1.00 95.31           C  
ATOM    477  CZ  PHE A  47      -2.155   1.288   0.622  1.00 95.31           C  
ATOM    478  H   PHE A  47      -1.467  -0.018   5.972  1.00 95.31           H  
ATOM    479  HA  PHE A  47      -3.661   1.893   5.320  1.00 95.31           H  
ATOM    480  HB2 PHE A  47      -3.250  -1.036   4.664  1.00 95.31           H  
ATOM    481  HB3 PHE A  47      -4.739  -0.157   4.365  1.00 95.31           H  
ATOM    482  HD1 PHE A  47      -4.941   1.479   2.561  1.00 95.31           H  
ATOM    483  HD2 PHE A  47      -1.184  -0.487   3.365  1.00 95.31           H  
ATOM    484  HE1 PHE A  47      -4.097   2.182   0.341  1.00 95.31           H  
ATOM    485  HE2 PHE A  47      -0.340   0.261   1.148  1.00 95.31           H  
ATOM    486  HZ  PHE A  47      -1.782   1.590  -0.346  1.00 95.31           H  
ATOM    487  N   TYR A  48      -5.125   1.275   7.199  1.00 95.14           N  
ATOM    488  CA  TYR A  48      -6.001   1.019   8.331  1.00 95.14           C  
ATOM    489  C   TYR A  48      -7.433   0.870   7.841  1.00 95.14           C  
ATOM    490  O   TYR A  48      -7.922   1.728   7.113  1.00 95.14           O  
ATOM    491  CB  TYR A  48      -5.879   2.136   9.371  1.00 95.14           C  
ATOM    492  CG  TYR A  48      -4.516   2.214  10.030  1.00 95.14           C  
ATOM    493  CD1 TYR A  48      -4.270   1.500  11.218  1.00 95.14           C  
ATOM    494  CD2 TYR A  48      -3.500   3.009   9.466  1.00 95.14           C  
ATOM    495  CE1 TYR A  48      -3.010   1.572  11.842  1.00 95.14           C  
ATOM    496  CE2 TYR A  48      -2.244   3.095  10.093  1.00 95.14           C  
ATOM    497  CZ  TYR A  48      -1.994   2.370  11.276  1.00 95.14           C  
ATOM    498  OH  TYR A  48      -0.779   2.450  11.883  1.00 95.14           O  
ATOM    499  H   TYR A  48      -5.371   2.057   6.609  1.00 95.14           H  
ATOM    500  HA  TYR A  48      -5.703   0.085   8.808  1.00 95.14           H  
ATOM    501  HB2 TYR A  48      -6.110   3.093   8.902  1.00 95.14           H  
ATOM    502  HB3 TYR A  48      -6.630   1.965  10.142  1.00 95.14           H  
ATOM    503  HD1 TYR A  48      -5.061   0.914  11.663  1.00 95.14           H  
ATOM    504  HD2 TYR A  48      -3.695   3.567   8.562  1.00 95.14           H  
ATOM    505  HE1 TYR A  48      -2.838   1.032  12.761  1.00 95.14           H  
ATOM    506  HE2 TYR A  48      -1.479   3.741   9.686  1.00 95.14           H  
ATOM    507  HH  TYR A  48      -0.811   2.016  12.738  1.00 95.14           H  
ATOM    508  N   GLU A  49      -8.092  -0.211   8.242  1.00 92.72           N  
ATOM    509  CA  GLU A  49      -9.534  -0.362   8.099  1.00 92.72           C  
ATOM    510  C   GLU A  49     -10.213   0.384   9.251  1.00 92.72           C  
ATOM    511  O   GLU A  49      -9.900   0.168  10.427  1.00 92.72           O  
ATOM    512  CB  GLU A  49      -9.902  -1.855   8.045  1.00 92.72           C  
ATOM    513  CG  GLU A  49     -11.403  -2.102   7.848  1.00 92.72           C  
ATOM    514  CD  GLU A  49     -11.778  -3.594   7.878  1.00 92.72           C  
ATOM    515  OE1 GLU A  49     -12.542  -4.042   6.997  1.00 92.72           O  
ATOM    516  OE2 GLU A  49     -11.488  -4.297   8.879  1.00 92.72           O1-
ATOM    517  H   GLU A  49      -7.631  -0.835   8.888  1.00 92.72           H  
ATOM    518  HA  GLU A  49      -9.852   0.094   7.161  1.00 92.72           H  
ATOM    519  HB2 GLU A  49      -9.570  -2.340   8.963  1.00 92.72           H  
ATOM    520  HB3 GLU A  49      -9.380  -2.300   7.198  1.00 92.72           H  
ATOM    521  HG2 GLU A  49     -11.707  -1.662   6.898  1.00 92.72           H  
ATOM    522  HG3 GLU A  49     -11.956  -1.598   8.641  1.00 92.72           H  
ATOM    523  N   GLU A  50     -11.135   1.276   8.899  1.00 90.70           N  
ATOM    524  CA  GLU A  50     -11.946   2.034   9.846  1.00 90.70           C  
ATOM    525  C   GLU A  50     -13.392   1.551   9.742  1.00 90.70           C  
ATOM    526  O   GLU A  50     -13.989   1.568   8.665  1.00 90.70           O  
ATOM    527  CB  GLU A  50     -11.813   3.550   9.608  1.00 90.70           C  
ATOM    528  CG  GLU A  50     -10.341   4.001   9.657  1.00 90.70           C  
ATOM    529  CD  GLU A  50     -10.126   5.520   9.745  1.00 90.70           C  
ATOM    530  OE1 GLU A  50      -8.960   5.950   9.567  1.00 90.70           O  
ATOM    531  OE2 GLU A  50     -11.025   6.272  10.168  1.00 90.70           O1-
ATOM    532  H   GLU A  50     -11.341   1.415   7.920  1.00 90.70           H  
ATOM    533  HA  GLU A  50     -11.600   1.838  10.861  1.00 90.70           H  
ATOM    534  HB2 GLU A  50     -12.377   4.058  10.391  1.00 90.70           H  
ATOM    535  HB3 GLU A  50     -12.236   3.815   8.639  1.00 90.70           H  
ATOM    536  HG2 GLU A  50      -9.833   3.631   8.766  1.00 90.70           H  
ATOM    537  HG3 GLU A  50      -9.862   3.534  10.517  1.00 90.70           H  
ATOM    538  N   LYS A  51     -13.948   1.095  10.865  1.00 89.05           N  
ATOM    539  CA  LYS A  51     -15.349   0.681  10.991  1.00 89.05           C  
ATOM    540  C   LYS A  51     -16.024   1.544  12.061  1.00 89.05           C  
ATOM    541  O   LYS A  51     -15.387   1.808  13.084  1.00 89.05           O  
ATOM    542  CB  LYS A  51     -15.436  -0.820  11.316  1.00 89.05           C  
ATOM    543  CG  LYS A  51     -15.191  -1.666  10.062  1.00 89.05           C  
ATOM    544  CD  LYS A  51     -15.082  -3.162  10.378  1.00 89.05           C  
ATOM    545  CE  LYS A  51     -15.001  -3.907   9.041  1.00 89.05           C  
ATOM    546  NZ  LYS A  51     -14.158  -5.118   9.093  1.00 89.05           N1+
ATOM    547  H   LYS A  51     -13.408   1.137  11.718  1.00 89.05           H  
ATOM    548  HA  LYS A  51     -15.851   0.853  10.039  1.00 89.05           H  
ATOM    549  HB2 LYS A  51     -14.696  -1.074  12.075  1.00 89.05           H  
ATOM    550  HB3 LYS A  51     -16.427  -1.052  11.706  1.00 89.05           H  
ATOM    551  HG2 LYS A  51     -16.014  -1.501   9.366  1.00 89.05           H  
ATOM    552  HG3 LYS A  51     -14.264  -1.348   9.584  1.00 89.05           H  
ATOM    553  HD2 LYS A  51     -15.951  -3.499  10.944  1.00 89.05           H  
ATOM    554  HD3 LYS A  51     -14.179  -3.326  10.966  1.00 89.05           H  
ATOM    555  HE2 LYS A  51     -16.008  -4.145   8.698  1.00 89.05           H  
ATOM    556  HE3 LYS A  51     -14.562  -3.233   8.305  1.00 89.05           H  
ATOM    557  HZ1 LYS A  51     -14.015  -5.449   8.150  1.00 89.05           H  
ATOM    558  HZ2 LYS A  51     -13.215  -4.851   9.336  1.00 89.05           H  
ATOM    559  HZ3 LYS A  51     -14.514  -5.836   9.708  1.00 89.05           H  
ATOM    560  N   PRO A  52     -17.284   1.979  11.870  1.00 91.57           N  
ATOM    561  CA  PRO A  52     -18.002   2.756  12.877  1.00 91.57           C  
ATOM    562  C   PRO A  52     -17.998   2.052  14.239  1.00 91.57           C  
ATOM    563  O   PRO A  52     -18.302   0.864  14.330  1.00 91.57           O  
ATOM    564  CB  PRO A  52     -19.423   2.936  12.332  1.00 91.57           C  
ATOM    565  CG  PRO A  52     -19.237   2.833  10.820  1.00 91.57           C  
ATOM    566  CD  PRO A  52     -18.108   1.814  10.679  1.00 91.57           C  
ATOM    567  HA  PRO A  52     -17.527   3.733  12.965  1.00 91.57           H  
ATOM    568  HB2 PRO A  52     -20.063   2.121  12.669  1.00 91.57           H  
ATOM    569  HB3 PRO A  52     -19.848   3.897  12.622  1.00 91.57           H  
ATOM    570  HG2 PRO A  52     -18.912   3.795  10.425  1.00 91.57           H  
ATOM    571  HG3 PRO A  52     -20.147   2.501  10.320  1.00 91.57           H  
ATOM    572  HD2 PRO A  52     -18.519   0.805  10.658  1.00 91.57           H  
ATOM    573  HD3 PRO A  52     -17.550   2.019   9.765  1.00 91.57           H  
ATOM    574  N   GLY A  53     -17.620   2.781  15.292  1.00 92.05           N  
ATOM    575  CA  GLY A  53     -17.568   2.258  16.661  1.00 92.05           C  
ATOM    576  C   GLY A  53     -16.420   1.285  16.961  1.00 92.05           C  
ATOM    577  O   GLY A  53     -16.361   0.765  18.071  1.00 92.05           O  
ATOM    578  H   GLY A  53     -17.358   3.745  15.142  1.00 92.05           H  
ATOM    579  HA2 GLY A  53     -18.502   1.739  16.876  1.00 92.05           H  
ATOM    580  HA3 GLY A  53     -17.481   3.095  17.354  1.00 92.05           H  
ATOM    581  N   GLN A  54     -15.503   1.036  16.020  1.00 91.52           N  
ATOM    582  CA  GLN A  54     -14.341   0.170  16.236  1.00 91.52           C  
ATOM    583  C   GLN A  54     -13.031   0.964  16.168  1.00 91.52           C  
ATOM    584  O   GLN A  54     -12.928   1.928  15.403  1.00 91.52           O  
ATOM    585  CB  GLN A  54     -14.332  -0.995  15.236  1.00 91.52           C  
ATOM    586  CG  GLN A  54     -15.558  -1.903  15.411  1.00 91.52           C  
ATOM    587  CD  GLN A  54     -15.513  -3.165  14.554  1.00 91.52           C  
ATOM    588  NE2 GLN A  54     -16.657  -3.724  14.227  1.00 91.52           N  
ATOM    589  OE1 GLN A  54     -14.477  -3.684  14.165  1.00 91.52           O  
ATOM    590  H   GLN A  54     -15.577   1.497  15.124  1.00 91.52           H  
ATOM    591  HA  GLN A  54     -14.411  -0.264  17.234  1.00 91.52           H  
ATOM    592  HB2 GLN A  54     -13.429  -1.586  15.394  1.00 91.52           H  
ATOM    593  HB3 GLN A  54     -14.307  -0.597  14.222  1.00 91.52           H  
ATOM    594  HG2 GLN A  54     -16.456  -1.341  15.154  1.00 91.52           H  
ATOM    595  HG3 GLN A  54     -15.638  -2.209  16.454  1.00 91.52           H  
ATOM    596 HE21 GLN A  54     -17.522  -3.325  14.562  1.00 91.52           H  
ATOM    597 HE22 GLN A  54     -16.611  -4.612  13.749  1.00 91.52           H  
ATOM    598  N   PRO A  55     -11.998   0.569  16.937  1.00 91.26           N  
ATOM    599  CA  PRO A  55     -10.676   1.155  16.789  1.00 91.26           C  
ATOM    600  C   PRO A  55     -10.125   0.872  15.388  1.00 91.26           C  
ATOM    601  O   PRO A  55     -10.357  -0.192  14.810  1.00 91.26           O  
ATOM    602  CB  PRO A  55      -9.817   0.526  17.889  1.00 91.26           C  
ATOM    603  CG  PRO A  55     -10.480  -0.832  18.118  1.00 91.26           C  
ATOM    604  CD  PRO A  55     -11.961  -0.538  17.886  1.00 91.26           C  
ATOM    605  HA  PRO A  55     -10.732   2.233  16.942  1.00 91.26           H  
ATOM    606  HB2 PRO A  55      -9.897   1.124  18.797  1.00 91.26           H  
ATOM    607  HB3 PRO A  55      -8.773   0.422  17.593  1.00 91.26           H  
ATOM    608  HG2 PRO A  55     -10.128  -1.544  17.371  1.00 91.26           H  
ATOM    609  HG3 PRO A  55     -10.296  -1.210  19.124  1.00 91.26           H  
ATOM    610  HD2 PRO A  55     -12.427  -0.226  18.821  1.00 91.26           H  
ATOM    611  HD3 PRO A  55     -12.457  -1.427  17.497  1.00 91.26           H  
ATOM    612  N   LYS A  56      -9.352   1.823  14.855  1.00 92.94           N  
ATOM    613  CA  LYS A  56      -8.684   1.670  13.558  1.00 92.94           C  
ATOM    614  C   LYS A  56      -7.807   0.421  13.577  1.00 92.94           C  
ATOM    615  O   LYS A  56      -6.912   0.299  14.415  1.00 92.94           O  
ATOM    616  CB  LYS A  56      -7.840   2.907  13.218  1.00 92.94           C  
ATOM    617  CG  LYS A  56      -8.659   4.203  13.228  1.00 92.94           C  
ATOM    618  CD  LYS A  56      -7.875   5.358  12.595  1.00 92.94           C  
ATOM    619  CE  LYS A  56      -8.764   6.607  12.600  1.00 92.94           C  
ATOM    620  NZ  LYS A  56      -8.349   7.589  11.578  1.00 92.94           N1+
ATOM    621  H   LYS A  56      -9.212   2.673  15.382  1.00 92.94           H  
ATOM    622  HA  LYS A  56      -9.445   1.537  12.790  1.00 92.94           H  
ATOM    623  HB2 LYS A  56      -7.417   2.763  12.223  1.00 92.94           H  
ATOM    624  HB3 LYS A  56      -7.019   3.001  13.929  1.00 92.94           H  
ATOM    625  HG2 LYS A  56      -9.585   4.050  12.674  1.00 92.94           H  
ATOM    626  HG3 LYS A  56      -8.911   4.465  14.255  1.00 92.94           H  
ATOM    627  HD2 LYS A  56      -7.622   5.084  11.571  1.00 92.94           H  
ATOM    628  HD3 LYS A  56      -6.959   5.546  13.154  1.00 92.94           H  
ATOM    629  HE2 LYS A  56      -8.775   7.050  13.596  1.00 92.94           H  
ATOM    630  HE3 LYS A  56      -9.782   6.297  12.361  1.00 92.94           H  
ATOM    631  HZ1 LYS A  56      -8.447   7.128  10.685  1.00 92.94           H  
ATOM    632  HZ2 LYS A  56      -7.399   7.915  11.691  1.00 92.94           H  
ATOM    633  HZ3 LYS A  56      -9.015   8.346  11.529  1.00 92.94           H  
ATOM    634  N   ARG A  57      -8.027  -0.492  12.634  1.00 92.84           N  
ATOM    635  CA  ARG A  57      -7.293  -1.758  12.549  1.00 92.84           C  
ATOM    636  C   ARG A  57      -6.252  -1.687  11.444  1.00 92.84           C  
ATOM    637  O   ARG A  57      -6.596  -1.437  10.297  1.00 92.84           O  
ATOM    638  CB  ARG A  57      -8.299  -2.891  12.324  1.00 92.84           C  
ATOM    639  CG  ARG A  57      -7.597  -4.252  12.258  1.00 92.84           C  
ATOM    640  CD  ARG A  57      -8.612  -5.346  11.944  1.00 92.84           C  
ATOM    641  NE  ARG A  57      -7.937  -6.641  11.754  1.00 92.84           N  
ATOM    642  CZ  ARG A  57      -8.510  -7.744  11.312  1.00 92.84           C  
ATOM    643  NH1 ARG A  57      -9.764  -7.767  10.955  1.00 92.84           N1+
ATOM    644  NH2 ARG A  57      -7.828  -8.851  11.219  1.00 92.84           N  
ATOM    645  H   ARG A  57      -8.772  -0.320  11.974  1.00 92.84           H  
ATOM    646  HA  ARG A  57      -6.784  -1.943  13.495  1.00 92.84           H  
ATOM    647  HB2 ARG A  57      -8.835  -2.714  11.392  1.00 92.84           H  
ATOM    648  HB3 ARG A  57      -9.021  -2.897  13.141  1.00 92.84           H  
ATOM    649  HG2 ARG A  57      -6.851  -4.246  11.465  1.00 92.84           H  
ATOM    650  HG3 ARG A  57      -7.111  -4.462  13.211  1.00 92.84           H  
ATOM    651  HD2 ARG A  57      -9.143  -5.072  11.033  1.00 92.84           H  
ATOM    652  HD3 ARG A  57      -9.328  -5.414  12.763  1.00 92.84           H  
ATOM    653  HE  ARG A  57      -6.952  -6.680  11.973  1.00 92.84           H  
ATOM    654 HH11 ARG A  57     -10.194  -8.608  10.598  1.00 92.84           H  
ATOM    655 HH12 ARG A  57     -10.270  -6.893  10.945  1.00 92.84           H  
ATOM    656 HH21 ARG A  57      -6.863  -8.875  11.516  1.00 92.84           H  
ATOM    657 HH22 ARG A  57      -8.291  -9.701  10.930  1.00 92.84           H  
ATOM    658  N   LEU A  58      -4.987  -1.960  11.758  1.00 95.09           N  
ATOM    659  CA  LEU A  58      -3.942  -2.104  10.739  1.00 95.09           C  
ATOM    660  C   LEU A  58      -4.235  -3.334   9.861  1.00 95.09           C  
ATOM    661  O   LEU A  58      -4.348  -4.440  10.390  1.00 95.09           O  
ATOM    662  CB  LEU A  58      -2.579  -2.220  11.445  1.00 95.09           C  
ATOM    663  CG  LEU A  58      -1.382  -2.347  10.486  1.00 95.09           C  
ATOM    664  CD1 LEU A  58      -1.110  -1.051   9.723  1.00 95.09           C  
ATOM    665  CD2 LEU A  58      -0.123  -2.685  11.283  1.00 95.09           C  
ATOM    666  H   LEU A  58      -4.765  -2.181  12.718  1.00 95.09           H  
ATOM    667  HA  LEU A  58      -3.946  -1.215  10.108  1.00 95.09           H  
ATOM    668  HB2 LEU A  58      -2.431  -1.351  12.086  1.00 95.09           H  
ATOM    669  HB3 LEU A  58      -2.606  -3.105  12.081  1.00 95.09           H  
ATOM    670  HG  LEU A  58      -1.557  -3.152   9.772  1.00 95.09           H  
ATOM    671 HD11 LEU A  58      -0.909  -0.240  10.422  1.00 95.09           H  
ATOM    672 HD12 LEU A  58      -1.975  -0.787   9.114  1.00 95.09           H  
ATOM    673 HD13 LEU A  58      -0.260  -1.189   9.055  1.00 95.09           H  
ATOM    674 HD21 LEU A  58      -0.292  -3.596  11.857  1.00 95.09           H  
ATOM    675 HD22 LEU A  58       0.124  -1.872  11.966  1.00 95.09           H  
ATOM    676 HD23 LEU A  58       0.702  -2.859  10.593  1.00 95.09           H  
ATOM    677  N   VAL A  59      -4.329  -3.146   8.541  1.00 96.43           N  
ATOM    678  CA  VAL A  59      -4.615  -4.229   7.576  1.00 96.43           C  
ATOM    679  C   VAL A  59      -3.481  -4.525   6.603  1.00 96.43           C  
ATOM    680  O   VAL A  59      -3.482  -5.597   6.006  1.00 96.43           O  
ATOM    681  CB  VAL A  59      -5.915  -3.989   6.785  1.00 96.43           C  
ATOM    682  CG1 VAL A  59      -7.119  -4.005   7.727  1.00 96.43           C  
ATOM    683  CG2 VAL A  59      -5.916  -2.689   5.970  1.00 96.43           C  
ATOM    684  H   VAL A  59      -4.281  -2.200   8.190  1.00 96.43           H  
ATOM    685  HA  VAL A  59      -4.755  -5.159   8.127  1.00 96.43           H  
ATOM    686  HB  VAL A  59      -6.040  -4.819   6.090  1.00 96.43           H  
ATOM    687 HG11 VAL A  59      -7.135  -3.107   8.346  1.00 96.43           H  
ATOM    688 HG12 VAL A  59      -8.032  -4.058   7.135  1.00 96.43           H  
ATOM    689 HG13 VAL A  59      -7.079  -4.884   8.370  1.00 96.43           H  
ATOM    690 HG21 VAL A  59      -5.918  -1.823   6.632  1.00 96.43           H  
ATOM    691 HG22 VAL A  59      -6.817  -2.656   5.357  1.00 96.43           H  
ATOM    692 HG23 VAL A  59      -5.052  -2.657   5.305  1.00 96.43           H  
ATOM    693  N   ALA A  60      -2.535  -3.600   6.424  1.00 97.09           N  
ATOM    694  CA  ALA A  60      -1.331  -3.826   5.630  1.00 97.09           C  
ATOM    695  C   ALA A  60      -0.259  -2.772   5.926  1.00 97.09           C  
ATOM    696  O   ALA A  60      -0.567  -1.615   6.226  1.00 97.09           O  
ATOM    697  CB  ALA A  60      -1.684  -3.784   4.135  1.00 97.09           C  
ATOM    698  H   ALA A  60      -2.627  -2.717   6.907  1.00 97.09           H  
ATOM    699  HA  ALA A  60      -0.933  -4.812   5.869  1.00 97.09           H  
ATOM    700  HB1 ALA A  60      -2.528  -4.439   3.922  1.00 97.09           H  
ATOM    701  HB2 ALA A  60      -1.954  -2.770   3.840  1.00 97.09           H  
ATOM    702  HB3 ALA A  60      -0.827  -4.109   3.545  1.00 97.09           H  
ATOM    703  N   ILE A  61       1.006  -3.145   5.755  1.00 97.10           N  
ATOM    704  CA  ILE A  61       2.127  -2.214   5.630  1.00 97.10           C  
ATOM    705  C   ILE A  61       2.764  -2.447   4.268  1.00 97.10           C  
ATOM    706  O   ILE A  61       3.289  -3.526   4.026  1.00 97.10           O  
ATOM    707  CB  ILE A  61       3.160  -2.385   6.762  1.00 97.10           C  
ATOM    708  CG1 ILE A  61       2.486  -2.314   8.151  1.00 97.10           C  
ATOM    709  CG2 ILE A  61       4.259  -1.312   6.607  1.00 97.10           C  
ATOM    710  CD1 ILE A  61       3.461  -2.455   9.326  1.00 97.10           C  
ATOM    711  H   ILE A  61       1.190  -4.119   5.561  1.00 97.10           H  
ATOM    712  HA  ILE A  61       1.745  -1.194   5.673  1.00 97.10           H  
ATOM    713  HB  ILE A  61       3.622  -3.368   6.667  1.00 97.10           H  
ATOM    714 HG12 ILE A  61       1.942  -1.374   8.245  1.00 97.10           H  
ATOM    715 HG13 ILE A  61       1.765  -3.127   8.236  1.00 97.10           H  
ATOM    716 HG21 ILE A  61       3.830  -0.317   6.723  1.00 97.10           H  
ATOM    717 HG22 ILE A  61       4.726  -1.385   5.625  1.00 97.10           H  
ATOM    718 HG23 ILE A  61       5.047  -1.467   7.344  1.00 97.10           H  
ATOM    719 HD11 ILE A  61       4.111  -1.582   9.392  1.00 97.10           H  
ATOM    720 HD12 ILE A  61       4.064  -3.354   9.201  1.00 97.10           H  
ATOM    721 HD13 ILE A  61       2.905  -2.534  10.261  1.00 97.10           H  
ATOM    722  N   CYS A  62       2.742  -1.460   3.380  1.00 95.82           N  
ATOM    723  CA  CYS A  62       3.278  -1.606   2.030  1.00 95.82           C  
ATOM    724  C   CYS A  62       4.435  -0.650   1.761  1.00 95.82           C  
ATOM    725  O   CYS A  62       4.502   0.429   2.338  1.00 95.82           O  
ATOM    726  CB  CYS A  62       2.162  -1.467   1.000  1.00 95.82           C  
ATOM    727  SG  CYS A  62       0.726  -2.542   1.225  1.00 95.82           S  
ATOM    728  H   CYS A  62       2.366  -0.566   3.662  1.00 95.82           H  
ATOM    729  HA  CYS A  62       3.682  -2.612   1.919  1.00 95.82           H  
ATOM    730  HB2 CYS A  62       1.823  -0.431   0.984  1.00 95.82           H  
ATOM    731  HB3 CYS A  62       2.583  -1.707   0.023  1.00 95.82           H  
ATOM    732  N   LYS A  63       5.356  -1.038   0.882  1.00 94.84           N  
ATOM    733  CA  LYS A  63       6.521  -0.243   0.486  1.00 94.84           C  
ATOM    734  C   LYS A  63       6.991  -0.671  -0.905  1.00 94.84           C  
ATOM    735  O   LYS A  63       7.059  -1.867  -1.190  1.00 94.84           O  
ATOM    736  CB  LYS A  63       7.607  -0.439   1.565  1.00 94.84           C  
ATOM    737  CG  LYS A  63       8.985   0.072   1.144  1.00 94.84           C  
ATOM    738  CD  LYS A  63       9.972   0.195   2.306  1.00 94.84           C  
ATOM    739  CE  LYS A  63      11.380   0.336   1.712  1.00 94.84           C  
ATOM    740  NZ  LYS A  63      12.328   0.968   2.656  1.00 94.84           N1+
ATOM    741  H   LYS A  63       5.279  -1.972   0.505  1.00 94.84           H  
ATOM    742  HA  LYS A  63       6.248   0.812   0.442  1.00 94.84           H  
ATOM    743  HB2 LYS A  63       7.696  -1.501   1.795  1.00 94.84           H  
ATOM    744  HB3 LYS A  63       7.296   0.075   2.474  1.00 94.84           H  
ATOM    745  HG2 LYS A  63       8.890   1.040   0.653  1.00 94.84           H  
ATOM    746  HG3 LYS A  63       9.388  -0.661   0.445  1.00 94.84           H  
ATOM    747  HD2 LYS A  63       9.708   1.072   2.896  1.00 94.84           H  
ATOM    748  HD3 LYS A  63       9.929  -0.695   2.935  1.00 94.84           H  
ATOM    749  HE2 LYS A  63      11.313   0.943   0.809  1.00 94.84           H  
ATOM    750  HE3 LYS A  63      11.732  -0.650   1.410  1.00 94.84           H  
ATOM    751  HZ1 LYS A  63      12.337   0.493   3.547  1.00 94.84           H  
ATOM    752  HZ2 LYS A  63      13.260   0.967   2.266  1.00 94.84           H  
ATOM    753  HZ3 LYS A  63      12.046   1.931   2.772  1.00 94.84           H  
ATOM    754  N   ASN A  64       7.353   0.286  -1.760  1.00 92.57           N  
ATOM    755  CA  ASN A  64       8.065  -0.031  -3.001  1.00 92.57           C  
ATOM    756  C   ASN A  64       9.453  -0.604  -2.704  1.00 92.57           C  
ATOM    757  O   ASN A  64      10.145  -0.147  -1.790  1.00 92.57           O  
ATOM    758  CB  ASN A  64       8.220   1.209  -3.889  1.00 92.57           C  
ATOM    759  CG  ASN A  64       6.899   1.804  -4.292  1.00 92.57           C  
ATOM    760  ND2 ASN A  64       6.247   1.228  -5.270  1.00 92.57           N  
ATOM    761  OD1 ASN A  64       6.458   2.775  -3.711  1.00 92.57           O  
ATOM    762  H   ASN A  64       7.169   1.253  -1.534  1.00 92.57           H  
ATOM    763  HA  ASN A  64       7.497  -0.779  -3.553  1.00 92.57           H  
ATOM    764  HB2 ASN A  64       8.805   1.969  -3.372  1.00 92.57           H  
ATOM    765  HB3 ASN A  64       8.760   0.944  -4.798  1.00 92.57           H  
ATOM    766 HD21 ASN A  64       5.403   1.695  -5.569  1.00 92.57           H  
ATOM    767 HD22 ASN A  64       6.697   0.503  -5.810  1.00 92.57           H  
ATOM    768  N   ALA A  65       9.893  -1.555  -3.526  1.00 89.90           N  
ATOM    769  CA  ALA A  65      11.260  -2.064  -3.458  1.00 89.90           C  
ATOM    770  C   ALA A  65      12.306  -0.967  -3.745  1.00 89.90           C  
ATOM    771  O   ALA A  65      13.375  -0.971  -3.137  1.00 89.90           O  
ATOM    772  CB  ALA A  65      11.380  -3.236  -4.438  1.00 89.90           C  
ATOM    773  H   ALA A  65       9.264  -1.924  -4.225  1.00 89.90           H  
ATOM    774  HA  ALA A  65      11.447  -2.434  -2.450  1.00 89.90           H  
ATOM    775  HB1 ALA A  65      11.222  -2.887  -5.459  1.00 89.90           H  
ATOM    776  HB2 ALA A  65      10.637  -3.997  -4.201  1.00 89.90           H  
ATOM    777  HB3 ALA A  65      12.377  -3.670  -4.365  1.00 89.90           H  
ATOM    778  N   SER A  66      11.985  -0.014  -4.630  1.00 87.99           N  
ATOM    779  CA  SER A  66      12.866   1.093  -5.013  1.00 87.99           C  
ATOM    780  C   SER A  66      12.507   2.406  -4.297  1.00 87.99           C  
ATOM    781  O   SER A  66      11.324   2.725  -4.167  1.00 87.99           O  
ATOM    782  CB  SER A  66      12.810   1.299  -6.527  1.00 87.99           C  
ATOM    783  OG  SER A  66      13.613   2.412  -6.883  1.00 87.99           O  
ATOM    784  H   SER A  66      11.070  -0.048  -5.057  1.00 87.99           H  
ATOM    785  HA  SER A  66      13.890   0.810  -4.770  1.00 87.99           H  
ATOM    786  HB2 SER A  66      13.173   0.404  -7.031  1.00 87.99           H  
ATOM    787  HB3 SER A  66      11.777   1.483  -6.821  1.00 87.99           H  
ATOM    788  HG  SER A  66      13.710   2.436  -7.837  1.00 87.99           H  
ATOM    789  N   PRO A  67      13.499   3.216  -3.873  1.00 87.23           N  
ATOM    790  CA  PRO A  67      13.279   4.566  -3.349  1.00 87.23           C  
ATOM    791  C   PRO A  67      13.033   5.634  -4.429  1.00 87.23           C  
ATOM    792  O   PRO A  67      12.742   6.780  -4.088  1.00 87.23           O  
ATOM    793  CB  PRO A  67      14.542   4.870  -2.540  1.00 87.23           C  
ATOM    794  CG  PRO A  67      15.631   4.135  -3.320  1.00 87.23           C  
ATOM    795  CD  PRO A  67      14.918   2.880  -3.817  1.00 87.23           C  
ATOM    796  HA  PRO A  67      12.417   4.574  -2.682  1.00 87.23           H  
ATOM    797  HB2 PRO A  67      14.448   4.434  -1.546  1.00 87.23           H  
ATOM    798  HB3 PRO A  67      14.746   5.938  -2.467  1.00 87.23           H  
ATOM    799  HG2 PRO A  67      16.486   3.890  -2.690  1.00 87.23           H  
ATOM    800  HG3 PRO A  67      15.945   4.737  -4.173  1.00 87.23           H  
ATOM    801  HD2 PRO A  67      15.302   2.600  -4.798  1.00 87.23           H  
ATOM    802  HD3 PRO A  67      15.070   2.066  -3.108  1.00 87.23           H  
ATOM    803  N   VAL A  68      13.173   5.290  -5.713  1.00 88.12           N  
ATOM    804  CA  VAL A  68      13.063   6.232  -6.846  1.00 88.12           C  
ATOM    805  C   VAL A  68      12.126   5.752  -7.956  1.00 88.12           C  
ATOM    806  O   VAL A  68      11.934   6.463  -8.934  1.00 88.12           O  
ATOM    807  CB  VAL A  68      14.449   6.583  -7.429  1.00 88.12           C  
ATOM    808  CG1 VAL A  68      15.308   7.338  -6.407  1.00 88.12           C  
ATOM    809  CG2 VAL A  68      15.214   5.343  -7.906  1.00 88.12           C  
ATOM    810  H   VAL A  68      13.452   4.342  -5.922  1.00 88.12           H  
ATOM    811  HA  VAL A  68      12.623   7.164  -6.491  1.00 88.12           H  
ATOM    812  HB  VAL A  68      14.313   7.247  -8.282  1.00 88.12           H  
ATOM    813 HG11 VAL A  68      14.771   8.222  -6.062  1.00 88.12           H  
ATOM    814 HG12 VAL A  68      15.543   6.702  -5.555  1.00 88.12           H  
ATOM    815 HG13 VAL A  68      16.236   7.656  -6.881  1.00 88.12           H  
ATOM    816 HG21 VAL A  68      16.155   5.650  -8.363  1.00 88.12           H  
ATOM    817 HG22 VAL A  68      15.429   4.670  -7.076  1.00 88.12           H  
ATOM    818 HG23 VAL A  68      14.633   4.818  -8.664  1.00 88.12           H  
ATOM    819  N   HIS A  69      11.520   4.572  -7.812  1.00 88.00           N  
ATOM    820  CA  HIS A  69      10.560   4.036  -8.775  1.00 88.00           C  
ATOM    821  C   HIS A  69       9.296   3.570  -8.060  1.00 88.00           C  
ATOM    822  O   HIS A  69       9.367   2.895  -7.031  1.00 88.00           O  
ATOM    823  CB  HIS A  69      11.182   2.884  -9.578  1.00 88.00           C  
ATOM    824  CG  HIS A  69      12.433   3.254 -10.327  1.00 88.00           C  
ATOM    825  CD2 HIS A  69      13.653   2.643 -10.237  1.00 88.00           C  
ATOM    826  ND1 HIS A  69      12.556   4.270 -11.245  1.00 88.00           N  
ATOM    827  CE1 HIS A  69      13.825   4.281 -11.684  1.00 88.00           C  
ATOM    828  NE2 HIS A  69      14.534   3.314 -11.081  1.00 88.00           N  
ATOM    829  H   HIS A  69      11.667   4.048  -6.961  1.00 88.00           H  
ATOM    830  HA  HIS A  69      10.270   4.817  -9.477  1.00 88.00           H  
ATOM    831  HB2 HIS A  69      11.418   2.064  -8.900  1.00 88.00           H  
ATOM    832  HB3 HIS A  69      10.449   2.524 -10.299  1.00 88.00           H  
ATOM    833  HD1 HIS A  69      11.846   4.941 -11.501  1.00 88.00           H  
ATOM    834  HD2 HIS A  69      13.896   1.778  -9.636  1.00 88.00           H  
ATOM    835  HE1 HIS A  69      14.229   4.983 -12.398  1.00 88.00           H  
ATOM    836  N   CYS A  70       8.142   3.870  -8.649  1.00 89.47           N  
ATOM    837  CA  CYS A  70       6.841   3.411  -8.175  1.00 89.47           C  
ATOM    838  C   CYS A  70       6.510   1.997  -8.658  1.00 89.47           C  
ATOM    839  O   CYS A  70       5.378   1.704  -9.012  1.00 89.47           O  
ATOM    840  CB  CYS A  70       5.786   4.440  -8.568  1.00 89.47           C  
ATOM    841  SG  CYS A  70       6.121   6.075  -7.887  1.00 89.47           S  
ATOM    842  H   CYS A  70       8.139   4.481  -9.454  1.00 89.47           H  
ATOM    843  HA  CYS A  70       6.868   3.359  -7.087  1.00 89.47           H  
ATOM    844  HB2 CYS A  70       4.814   4.104  -8.207  1.00 89.47           H  
ATOM    845  HB3 CYS A  70       5.744   4.518  -9.655  1.00 89.47           H  
ATOM    846  N   ASN A  71       7.497   1.104  -8.685  1.00 84.52           N  
ATOM    847  CA  ASN A  71       7.326  -0.285  -9.090  1.00 84.52           C  
ATOM    848  C   ASN A  71       7.457  -1.231  -7.889  1.00 84.52           C  
ATOM    849  O   ASN A  71       7.910  -0.844  -6.807  1.00 84.52           O  
ATOM    850  CB  ASN A  71       8.270  -0.597 -10.267  1.00 84.52           C  
ATOM    851  CG  ASN A  71       9.754  -0.475  -9.961  1.00 84.52           C  
ATOM    852  ND2 ASN A  71      10.591  -0.772 -10.925  1.00 84.52           N  
ATOM    853  OD1 ASN A  71      10.190  -0.133  -8.874  1.00 84.52           O  
ATOM    854  H   ASN A  71       8.395   1.372  -8.307  1.00 84.52           H  
ATOM    855  HA  ASN A  71       6.313  -0.416  -9.470  1.00 84.52           H  
ATOM    856  HB2 ASN A  71       8.039   0.082 -11.087  1.00 84.52           H  
ATOM    857  HB3 ASN A  71       8.082  -1.611 -10.620  1.00 84.52           H  
ATOM    858 HD21 ASN A  71      10.244  -0.995 -11.847  1.00 84.52           H  
ATOM    859 HD22 ASN A  71      11.575  -0.642 -10.742  1.00 84.52           H  
ATOM    860  N   TYR A  72       7.013  -2.475  -8.087  1.00 85.12           N  
ATOM    861  CA  TYR A  72       7.151  -3.579  -7.132  1.00 85.12           C  
ATOM    862  C   TYR A  72       6.727  -3.213  -5.703  1.00 85.12           C  
ATOM    863  O   TYR A  72       7.553  -3.080  -4.793  1.00 85.12           O  
ATOM    864  CB  TYR A  72       8.577  -4.138  -7.211  1.00 85.12           C  
ATOM    865  CG  TYR A  72       8.952  -4.627  -8.593  1.00 85.12           C  
ATOM    866  CD1 TYR A  72       8.374  -5.808  -9.095  1.00 85.12           C  
ATOM    867  CD2 TYR A  72       9.866  -3.899  -9.380  1.00 85.12           C  
ATOM    868  CE1 TYR A  72       8.714  -6.265 -10.381  1.00 85.12           C  
ATOM    869  CE2 TYR A  72      10.204  -4.351 -10.671  1.00 85.12           C  
ATOM    870  CZ  TYR A  72       9.631  -5.542 -11.170  1.00 85.12           C  
ATOM    871  OH  TYR A  72       9.958  -6.007 -12.401  1.00 85.12           O  
ATOM    872  H   TYR A  72       6.667  -2.705  -9.008  1.00 85.12           H  
ATOM    873  HA  TYR A  72       6.478  -4.373  -7.456  1.00 85.12           H  
ATOM    874  HB2 TYR A  72       8.668  -4.973  -6.517  1.00 85.12           H  
ATOM    875  HB3 TYR A  72       9.281  -3.368  -6.896  1.00 85.12           H  
ATOM    876  HD1 TYR A  72       7.673  -6.374  -8.499  1.00 85.12           H  
ATOM    877  HD2 TYR A  72      10.324  -3.003  -8.987  1.00 85.12           H  
ATOM    878  HE1 TYR A  72       8.284  -7.172 -10.780  1.00 85.12           H  
ATOM    879  HE2 TYR A  72      10.914  -3.803 -11.272  1.00 85.12           H  
ATOM    880  HH  TYR A  72      10.595  -5.459 -12.866  1.00 85.12           H  
ATOM    881  N   LEU A  73       5.417  -3.049  -5.511  1.00 91.69           N  
ATOM    882  CA  LEU A  73       4.827  -2.851  -4.195  1.00 91.69           C  
ATOM    883  C   LEU A  73       4.872  -4.161  -3.405  1.00 91.69           C  
ATOM    884  O   LEU A  73       4.220  -5.137  -3.769  1.00 91.69           O  
ATOM    885  CB  LEU A  73       3.384  -2.347  -4.360  1.00 91.69           C  
ATOM    886  CG  LEU A  73       2.721  -1.945  -3.034  1.00 91.69           C  
ATOM    887  CD1 LEU A  73       3.475  -0.801  -2.363  1.00 91.69           C  
ATOM    888  CD2 LEU A  73       1.287  -1.481  -3.264  1.00 91.69           C  
ATOM    889  H   LEU A  73       4.788  -3.191  -6.289  1.00 91.69           H  
ATOM    890  HA  LEU A  73       5.416  -2.098  -3.671  1.00 91.69           H  
ATOM    891  HB2 LEU A  73       2.785  -3.129  -4.826  1.00 91.69           H  
ATOM    892  HB3 LEU A  73       3.386  -1.491  -5.035  1.00 91.69           H  
ATOM    893  HG  LEU A  73       2.701  -2.800  -2.357  1.00 91.69           H  
ATOM    894 HD11 LEU A  73       2.839  -0.399  -1.575  1.00 91.69           H  
ATOM    895 HD12 LEU A  73       3.691  -0.013  -3.085  1.00 91.69           H  
ATOM    896 HD13 LEU A  73       4.402  -1.170  -1.924  1.00 91.69           H  
ATOM    897 HD21 LEU A  73       0.789  -1.290  -2.314  1.00 91.69           H  
ATOM    898 HD22 LEU A  73       0.730  -2.259  -3.786  1.00 91.69           H  
ATOM    899 HD23 LEU A  73       1.273  -0.578  -3.874  1.00 91.69           H  
ATOM    900  N   LYS A  74       5.622  -4.181  -2.305  1.00 93.65           N  
ATOM    901  CA  LYS A  74       5.614  -5.296  -1.357  1.00 93.65           C  
ATOM    902  C   LYS A  74       4.801  -4.896  -0.139  1.00 93.65           C  
ATOM    903  O   LYS A  74       5.006  -3.809   0.396  1.00 93.65           O  
ATOM    904  CB  LYS A  74       7.046  -5.706  -0.995  1.00 93.65           C  
ATOM    905  CG  LYS A  74       7.789  -6.279  -2.213  1.00 93.65           C  
ATOM    906  CD  LYS A  74       9.167  -6.822  -1.817  1.00 93.65           C  
ATOM    907  CE  LYS A  74       9.866  -7.407  -3.050  1.00 93.65           C  
ATOM    908  NZ  LYS A  74      11.176  -8.022  -2.713  1.00 93.65           N1+
ATOM    909  H   LYS A  74       6.149  -3.354  -2.062  1.00 93.65           H  
ATOM    910  HA  LYS A  74       5.120  -6.157  -1.808  1.00 93.65           H  
ATOM    911  HB2 LYS A  74       7.587  -4.843  -0.607  1.00 93.65           H  
ATOM    912  HB3 LYS A  74       7.002  -6.468  -0.217  1.00 93.65           H  
ATOM    913  HG2 LYS A  74       7.916  -5.500  -2.965  1.00 93.65           H  
ATOM    914  HG3 LYS A  74       7.199  -7.089  -2.643  1.00 93.65           H  
ATOM    915  HD2 LYS A  74       9.040  -7.600  -1.063  1.00 93.65           H  
ATOM    916  HD3 LYS A  74       9.766  -6.012  -1.400  1.00 93.65           H  
ATOM    917  HE2 LYS A  74      10.000  -6.612  -3.784  1.00 93.65           H  
ATOM    918  HE3 LYS A  74       9.210  -8.156  -3.495  1.00 93.65           H  
ATOM    919  HZ1 LYS A  74      11.806  -7.342  -2.312  1.00 93.65           H  
ATOM    920  HZ2 LYS A  74      11.609  -8.402  -3.543  1.00 93.65           H  
ATOM    921  HZ3 LYS A  74      11.056  -8.781  -2.058  1.00 93.65           H  
ATOM    922  N   CYS A  75       3.906  -5.772   0.303  1.00 95.09           N  
ATOM    923  CA  CYS A  75       3.114  -5.574   1.510  1.00 95.09           C  
ATOM    924  C   CYS A  75       3.400  -6.674   2.534  1.00 95.09           C  
ATOM    925  O   CYS A  75       3.574  -7.836   2.176  1.00 95.09           O  
ATOM    926  CB  CYS A  75       1.625  -5.490   1.163  1.00 95.09           C  
ATOM    927  SG  CYS A  75       1.124  -4.154   0.042  1.00 95.09           S  
ATOM    928  H   CYS A  75       3.812  -6.658  -0.174  1.00 95.09           H  
ATOM    929  HA  CYS A  75       3.394  -4.625   1.968  1.00 95.09           H  
ATOM    930  HB2 CYS A  75       1.053  -5.392   2.086  1.00 95.09           H  
ATOM    931  HB3 CYS A  75       1.337  -6.436   0.702  1.00 95.09           H  
ATOM    932  N   THR A  76       3.426  -6.300   3.807  1.00 95.74           N  
ATOM    933  CA  THR A  76       3.497  -7.182   4.976  1.00 95.74           C  
ATOM    934  C   THR A  76       2.304  -6.908   5.893  1.00 95.74           C  
ATOM    935  O   THR A  76       1.568  -5.939   5.688  1.00 95.74           O  
ATOM    936  CB  THR A  76       4.822  -7.009   5.736  1.00 95.74           C  
ATOM    937  CG2 THR A  76       6.040  -7.315   4.866  1.00 95.74           C  
ATOM    938  OG1 THR A  76       4.970  -5.694   6.217  1.00 95.74           O  
ATOM    939  H   THR A  76       3.308  -5.318   4.012  1.00 95.74           H  
ATOM    940  HA  THR A  76       3.430  -8.220   4.651  1.00 95.74           H  
ATOM    941  HB  THR A  76       4.827  -7.693   6.585  1.00 95.74           H  
ATOM    942  HG1 THR A  76       5.741  -5.688   6.789  1.00 95.74           H  
ATOM    943 HG21 THR A  76       6.126  -6.581   4.064  1.00 95.74           H  
ATOM    944 HG22 THR A  76       6.943  -7.290   5.476  1.00 95.74           H  
ATOM    945 HG23 THR A  76       5.938  -8.309   4.431  1.00 95.74           H  
ATOM    946  N   ASN A  77       2.077  -7.770   6.890  1.00 94.49           N  
ATOM    947  CA  ASN A  77       0.911  -7.704   7.783  1.00 94.49           C  
ATOM    948  C   ASN A  77      -0.430  -7.616   7.032  1.00 94.49           C  
ATOM    949  O   ASN A  77      -1.332  -6.906   7.468  1.00 94.49           O  
ATOM    950  CB  ASN A  77       1.092  -6.586   8.834  1.00 94.49           C  
ATOM    951  CG  ASN A  77       2.062  -6.949   9.934  1.00 94.49           C  
ATOM    952  ND2 ASN A  77       1.936  -6.324  11.081  1.00 94.49           N  
ATOM    953  OD1 ASN A  77       2.932  -7.788   9.794  1.00 94.49           O  
ATOM    954  H   ASN A  77       2.749  -8.502   7.070  1.00 94.49           H  
ATOM    955  HA  ASN A  77       0.862  -8.649   8.323  1.00 94.49           H  
ATOM    956  HB2 ASN A  77       0.135  -6.394   9.320  1.00 94.49           H  
ATOM    957  HB3 ASN A  77       1.415  -5.661   8.357  1.00 94.49           H  
ATOM    958 HD21 ASN A  77       1.168  -5.687  11.237  1.00 94.49           H  
ATOM    959 HD22 ASN A  77       2.552  -6.639  11.817  1.00 94.49           H  
ATOM    960  N   LEU A  78      -0.548  -8.314   5.898  1.00 95.64           N  
ATOM    961  CA  LEU A  78      -1.794  -8.387   5.141  1.00 95.64           C  
ATOM    962  C   LEU A  78      -2.840  -9.144   5.965  1.00 95.64           C  
ATOM    963  O   LEU A  78      -2.687 -10.336   6.234  1.00 95.64           O  
ATOM    964  CB  LEU A  78      -1.541  -9.060   3.780  1.00 95.64           C  
ATOM    965  CG  LEU A  78      -0.778  -8.181   2.773  1.00 95.64           C  
ATOM    966  CD1 LEU A  78      -0.292  -9.039   1.605  1.00 95.64           C  
ATOM    967  CD2 LEU A  78      -1.658  -7.066   2.207  1.00 95.64           C  
ATOM    968  H   LEU A  78       0.214  -8.911   5.612  1.00 95.64           H  
ATOM    969  HA  LEU A  78      -2.169  -7.378   4.970  1.00 95.64           H  
ATOM    970  HB2 LEU A  78      -0.987  -9.983   3.950  1.00 95.64           H  
ATOM    971  HB3 LEU A  78      -2.501  -9.337   3.343  1.00 95.64           H  
ATOM    972  HG  LEU A  78       0.093  -7.735   3.253  1.00 95.64           H  
ATOM    973 HD11 LEU A  78      -1.134  -9.579   1.171  1.00 95.64           H  
ATOM    974 HD12 LEU A  78       0.437  -9.764   1.967  1.00 95.64           H  
ATOM    975 HD13 LEU A  78       0.180  -8.418   0.844  1.00 95.64           H  
ATOM    976 HD21 LEU A  78      -2.529  -7.501   1.716  1.00 95.64           H  
ATOM    977 HD22 LEU A  78      -2.005  -6.423   3.016  1.00 95.64           H  
ATOM    978 HD23 LEU A  78      -1.103  -6.466   1.487  1.00 95.64           H  
ATOM    979  N   ALA A  79      -3.892  -8.446   6.386  1.00 95.20           N  
ATOM    980  CA  ALA A  79      -5.046  -9.077   7.011  1.00 95.20           C  
ATOM    981  C   ALA A  79      -5.773  -9.997   6.010  1.00 95.20           C  
ATOM    982  O   ALA A  79      -5.631  -9.855   4.796  1.00 95.20           O  
ATOM    983  CB  ALA A  79      -5.947  -7.988   7.609  1.00 95.20           C  
ATOM    984  H   ALA A  79      -3.917  -7.457   6.183  1.00 95.20           H  
ATOM    985  HA  ALA A  79      -4.687  -9.706   7.826  1.00 95.20           H  
ATOM    986  HB1 ALA A  79      -6.851  -8.435   8.023  1.00 95.20           H  
ATOM    987  HB2 ALA A  79      -6.224  -7.267   6.840  1.00 95.20           H  
ATOM    988  HB3 ALA A  79      -5.409  -7.466   8.399  1.00 95.20           H  
ATOM    989  N   ALA A  80      -6.569 -10.943   6.514  1.00 95.28           N  
ATOM    990  CA  ALA A  80      -7.294 -11.891   5.668  1.00 95.28           C  
ATOM    991  C   ALA A  80      -8.134 -11.178   4.589  1.00 95.28           C  
ATOM    992  O   ALA A  80      -8.860 -10.226   4.880  1.00 95.28           O  
ATOM    993  CB  ALA A  80      -8.161 -12.790   6.555  1.00 95.28           C  
ATOM    994  H   ALA A  80      -6.649 -11.040   7.516  1.00 95.28           H  
ATOM    995  HA  ALA A  80      -6.560 -12.519   5.164  1.00 95.28           H  
ATOM    996  HB1 ALA A  80      -7.537 -13.318   7.276  1.00 95.28           H  
ATOM    997  HB2 ALA A  80      -8.903 -12.190   7.082  1.00 95.28           H  
ATOM    998  HB3 ALA A  80      -8.678 -13.524   5.937  1.00 95.28           H  
ATOM    999  N   GLY A  81      -8.010 -11.648   3.346  1.00 95.05           N  
ATOM   1000  CA  GLY A  81      -8.643 -11.057   2.164  1.00 95.05           C  
ATOM   1001  C   GLY A  81      -7.861  -9.903   1.528  1.00 95.05           C  
ATOM   1002  O   GLY A  81      -8.142  -9.562   0.383  1.00 95.05           O  
ATOM   1003  H   GLY A  81      -7.385 -12.425   3.191  1.00 95.05           H  
ATOM   1004  HA2 GLY A  81      -9.631 -10.682   2.430  1.00 95.05           H  
ATOM   1005  HA3 GLY A  81      -8.776 -11.829   1.407  1.00 95.05           H  
ATOM   1006  N   PHE A  82      -6.864  -9.318   2.199  1.00 96.61           N  
ATOM   1007  CA  PHE A  82      -6.047  -8.256   1.612  1.00 96.61           C  
ATOM   1008  C   PHE A  82      -4.861  -8.804   0.819  1.00 96.61           C  
ATOM   1009  O   PHE A  82      -4.192  -9.750   1.235  1.00 96.61           O  
ATOM   1010  CB  PHE A  82      -5.596  -7.244   2.669  1.00 96.61           C  
ATOM   1011  CG  PHE A  82      -6.731  -6.403   3.210  1.00 96.61           C  
ATOM   1012  CD1 PHE A  82      -7.106  -5.232   2.532  1.00 96.61           C  
ATOM   1013  CD2 PHE A  82      -7.444  -6.799   4.355  1.00 96.61           C  
ATOM   1014  CE1 PHE A  82      -8.140  -4.430   3.033  1.00 96.61           C  
ATOM   1015  CE2 PHE A  82      -8.490  -6.000   4.850  1.00 96.61           C  
ATOM   1016  CZ  PHE A  82      -8.831  -4.805   4.195  1.00 96.61           C  
ATOM   1017  H   PHE A  82      -6.613  -9.650   3.119  1.00 96.61           H  
ATOM   1018  HA  PHE A  82      -6.677  -7.709   0.910  1.00 96.61           H  
ATOM   1019  HB2 PHE A  82      -4.870  -6.570   2.214  1.00 96.61           H  
ATOM   1020  HB3 PHE A  82      -5.085  -7.755   3.485  1.00 96.61           H  
ATOM   1021  HD1 PHE A  82      -6.610  -4.956   1.613  1.00 96.61           H  
ATOM   1022  HD2 PHE A  82      -7.206  -7.735   4.838  1.00 96.61           H  
ATOM   1023  HE1 PHE A  82      -8.420  -3.530   2.505  1.00 96.61           H  
ATOM   1024  HE2 PHE A  82      -9.047  -6.310   5.722  1.00 96.61           H  
ATOM   1025  HZ  PHE A  82      -9.642  -4.194   4.563  1.00 96.61           H  
ATOM   1026  N   SER A  83      -4.544  -8.154  -0.300  1.00 95.73           N  
ATOM   1027  CA  SER A  83      -3.332  -8.421  -1.076  1.00 95.73           C  
ATOM   1028  C   SER A  83      -2.680  -7.127  -1.554  1.00 95.73           C  
ATOM   1029  O   SER A  83      -3.317  -6.072  -1.633  1.00 95.73           O  
ATOM   1030  CB  SER A  83      -3.617  -9.391  -2.231  1.00 95.73           C  
ATOM   1031  OG  SER A  83      -4.422  -8.811  -3.236  1.00 95.73           O  
ATOM   1032  H   SER A  83      -5.138  -7.394  -0.598  1.00 95.73           H  
ATOM   1033  HA  SER A  83      -2.611  -8.914  -0.425  1.00 95.73           H  
ATOM   1034  HB2 SER A  83      -2.675  -9.712  -2.675  1.00 95.73           H  
ATOM   1035  HB3 SER A  83      -4.123 -10.271  -1.834  1.00 95.73           H  
ATOM   1036  HG  SER A  83      -3.860  -8.333  -3.850  1.00 95.73           H  
ATOM   1037  N   ALA A  84      -1.388  -7.206  -1.879  1.00 92.67           N  
ATOM   1038  CA  ALA A  84      -0.695  -6.099  -2.522  1.00 92.67           C  
ATOM   1039  C   ALA A  84      -1.382  -5.767  -3.855  1.00 92.67           C  
ATOM   1040  O   ALA A  84      -1.642  -6.662  -4.660  1.00 92.67           O  
ATOM   1041  CB  ALA A  84       0.784  -6.459  -2.712  1.00 92.67           C  
ATOM   1042  H   ALA A  84      -0.922  -8.102  -1.838  1.00 92.67           H  
ATOM   1043  HA  ALA A  84      -0.761  -5.224  -1.875  1.00 92.67           H  
ATOM   1044  HB1 ALA A  84       0.874  -7.317  -3.379  1.00 92.67           H  
ATOM   1045  HB2 ALA A  84       1.240  -6.699  -1.752  1.00 92.67           H  
ATOM   1046  HB3 ALA A  84       1.311  -5.616  -3.158  1.00 92.67           H  
ATOM   1047  N   GLY A  85      -1.702  -4.492  -4.060  1.00 91.84           N  
ATOM   1048  CA  GLY A  85      -2.124  -3.986  -5.357  1.00 91.84           C  
ATOM   1049  C   GLY A  85      -0.934  -3.504  -6.170  1.00 91.84           C  
ATOM   1050  O   GLY A  85       0.204  -3.944  -5.998  1.00 91.84           O  
ATOM   1051  H   GLY A  85      -1.497  -3.804  -3.349  1.00 91.84           H  
ATOM   1052  HA2 GLY A  85      -2.818  -3.158  -5.210  1.00 91.84           H  
ATOM   1053  HA3 GLY A  85      -2.628  -4.763  -5.931  1.00 91.84           H  
ATOM   1054  N   THR A  86      -1.203  -2.560  -7.058  1.00 91.30           N  
ATOM   1055  CA  THR A  86      -0.167  -1.897  -7.839  1.00 91.30           C  
ATOM   1056  C   THR A  86       0.427  -0.723  -7.073  1.00 91.30           C  
ATOM   1057  O   THR A  86      -0.145  -0.191  -6.118  1.00 91.30           O  
ATOM   1058  CB  THR A  86      -0.713  -1.471  -9.208  1.00 91.30           C  
ATOM   1059  CG2 THR A  86      -1.094  -2.691 -10.047  1.00 91.30           C  
ATOM   1060  OG1 THR A  86      -1.874  -0.695  -9.042  1.00 91.30           O  
ATOM   1061  H   THR A  86      -2.146  -2.215  -7.163  1.00 91.30           H  
ATOM   1062  HA  THR A  86       0.642  -2.604  -8.022  1.00 91.30           H  
ATOM   1063  HB  THR A  86       0.042  -0.893  -9.741  1.00 91.30           H  
ATOM   1064  HG1 THR A  86      -2.148  -0.374  -9.904  1.00 91.30           H  
ATOM   1065 HG21 THR A  86      -1.407  -2.367 -11.040  1.00 91.30           H  
ATOM   1066 HG22 THR A  86      -1.913  -3.239  -9.580  1.00 91.30           H  
ATOM   1067 HG23 THR A  86      -0.234  -3.352 -10.153  1.00 91.30           H  
ATOM   1068  N   SER A  87       1.604  -0.295  -7.509  1.00 91.77           N  
ATOM   1069  CA  SER A  87       2.054   1.061  -7.257  1.00 91.77           C  
ATOM   1070  C   SER A  87       2.263   1.733  -8.599  1.00 91.77           C  
ATOM   1071  O   SER A  87       2.686   1.079  -9.550  1.00 91.77           O  
ATOM   1072  CB  SER A  87       3.289   1.077  -6.368  1.00 91.77           C  
ATOM   1073  OG  SER A  87       3.648   2.396  -6.023  1.00 91.77           O  
ATOM   1074  H   SER A  87       2.013  -0.742  -8.316  1.00 91.77           H  
ATOM   1075  HA  SER A  87       1.251   1.592  -6.745  1.00 91.77           H  
ATOM   1076  HB2 SER A  87       3.055   0.547  -5.444  1.00 91.77           H  
ATOM   1077  HB3 SER A  87       4.115   0.580  -6.875  1.00 91.77           H  
ATOM   1078  HG  SER A  87       2.836   2.882  -5.859  1.00 91.77           H  
ATOM   1079  N   THR A  88       1.883   2.998  -8.692  1.00 91.17           N  
ATOM   1080  CA  THR A  88       2.045   3.791  -9.908  1.00 91.17           C  
ATOM   1081  C   THR A  88       2.632   5.133  -9.538  1.00 91.17           C  
ATOM   1082  O   THR A  88       2.416   5.622  -8.423  1.00 91.17           O  
ATOM   1083  CB  THR A  88       0.726   3.984 -10.677  1.00 91.17           C  
ATOM   1084  CG2 THR A  88       0.014   2.664 -10.975  1.00 91.17           C  
ATOM   1085  OG1 THR A  88      -0.156   4.829  -9.970  1.00 91.17           O  
ATOM   1086  H   THR A  88       1.480   3.459  -7.889  1.00 91.17           H  
ATOM   1087  HA  THR A  88       2.750   3.295 -10.576  1.00 91.17           H  
ATOM   1088  HB  THR A  88       0.957   4.461 -11.629  1.00 91.17           H  
ATOM   1089  HG1 THR A  88       0.122   5.723 -10.182  1.00 91.17           H  
ATOM   1090 HG21 THR A  88      -0.837   2.858 -11.629  1.00 91.17           H  
ATOM   1091 HG22 THR A  88      -0.350   2.215 -10.050  1.00 91.17           H  
ATOM   1092 HG23 THR A  88       0.698   1.978 -11.474  1.00 91.17           H  
ATOM   1093  N   ASP A  89       3.344   5.752 -10.473  1.00 88.24           N  
ATOM   1094  CA  ASP A  89       3.703   7.153 -10.329  1.00 88.24           C  
ATOM   1095  C   ASP A  89       2.433   7.955 -10.093  1.00 88.24           C  
ATOM   1096  O   ASP A  89       1.370   7.674 -10.668  1.00 88.24           O  
ATOM   1097  CB  ASP A  89       4.472   7.649 -11.555  1.00 88.24           C  
ATOM   1098  CG  ASP A  89       5.744   6.822 -11.743  1.00 88.24           C  
ATOM   1099  OD1 ASP A  89       6.634   6.911 -10.869  1.00 88.24           O  
ATOM   1100  OD2 ASP A  89       5.775   6.027 -12.702  1.00 88.24           O1-
ATOM   1101  H   ASP A  89       3.555   5.304 -11.353  1.00 88.24           H  
ATOM   1102  HA  ASP A  89       4.350   7.275  -9.460  1.00 88.24           H  
ATOM   1103  HB2 ASP A  89       3.839   7.571 -12.439  1.00 88.24           H  
ATOM   1104  HB3 ASP A  89       4.741   8.696 -11.412  1.00 88.24           H  
ATOM   1105  N   VAL A  90       2.527   8.964  -9.231  1.00 83.86           N  
ATOM   1106  CA  VAL A  90       1.526  10.010  -9.305  1.00 83.86           C  
ATOM   1107  C   VAL A  90       1.875  10.832 -10.520  1.00 83.86           C  
ATOM   1108  O   VAL A  90       2.627  11.799 -10.420  1.00 83.86           O  
ATOM   1109  CB  VAL A  90       1.355  10.847  -8.038  1.00 83.86           C  
ATOM   1110  CG1 VAL A  90       0.054  11.643  -8.253  1.00 83.86           C  
ATOM   1111  CG2 VAL A  90       1.238   9.933  -6.817  1.00 83.86           C  
ATOM   1112  H   VAL A  90       3.407   9.141  -8.768  1.00 83.86           H  
ATOM   1113  HA  VAL A  90       0.565   9.531  -9.494  1.00 83.86           H  
ATOM   1114  HB  VAL A  90       2.188  11.531  -7.878  1.00 83.86           H  
ATOM   1115 HG11 VAL A  90       0.276  12.577  -8.769  1.00 83.86           H  
ATOM   1116 HG12 VAL A  90      -0.472  11.820  -7.316  1.00 83.86           H  
ATOM   1117 HG13 VAL A  90      -0.655  11.091  -8.870  1.00 83.86           H  
ATOM   1118 HG21 VAL A  90       0.722   9.014  -7.096  1.00 83.86           H  
ATOM   1119 HG22 VAL A  90       0.665  10.414  -6.024  1.00 83.86           H  
ATOM   1120 HG23 VAL A  90       2.232   9.673  -6.453  1.00 83.86           H  
ATOM   1121  N   LEU A  91       1.367  10.390 -11.672  1.00 68.25           N  
ATOM   1122  CA  LEU A  91       1.372  11.186 -12.884  1.00 68.25           C  
ATOM   1123  C   LEU A  91       0.903  12.580 -12.473  1.00 68.25           C  
ATOM   1124  O   LEU A  91      -0.173  12.740 -11.887  1.00 68.25           O  
ATOM   1125  CB  LEU A  91       0.448  10.554 -13.945  1.00 68.25           C  
ATOM   1126  CG  LEU A  91       0.938   9.200 -14.496  1.00 68.25           C  
ATOM   1127  CD1 LEU A  91      -0.142   8.576 -15.379  1.00 68.25           C  
ATOM   1128  CD2 LEU A  91       2.214   9.346 -15.328  1.00 68.25           C  
ATOM   1129  H   LEU A  91       0.890   9.500 -11.674  1.00 68.25           H  
ATOM   1130  HA  LEU A  91       2.388  11.256 -13.273  1.00 68.25           H  
ATOM   1131  HB2 LEU A  91      -0.541  10.420 -13.506  1.00 68.25           H  
ATOM   1132  HB3 LEU A  91       0.344  11.250 -14.778  1.00 68.25           H  
ATOM   1133  HG  LEU A  91       1.133   8.519 -13.667  1.00 68.25           H  
ATOM   1134 HD11 LEU A  91       0.198   7.611 -15.754  1.00 68.25           H  
ATOM   1135 HD12 LEU A  91      -0.360   9.230 -16.224  1.00 68.25           H  
ATOM   1136 HD13 LEU A  91      -1.054   8.425 -14.802  1.00 68.25           H  
ATOM   1137 HD21 LEU A  91       2.054  10.052 -16.143  1.00 68.25           H  
ATOM   1138 HD22 LEU A  91       2.491   8.378 -15.746  1.00 68.25           H  
ATOM   1139 HD23 LEU A  91       3.039   9.688 -14.703  1.00 68.25           H  
ATOM   1140  N   SER A  92       1.759  13.576 -12.692  1.00 52.01           N  
ATOM   1141  CA  SER A  92       1.348  14.972 -12.740  1.00 52.01           C  
ATOM   1142  C   SER A  92       0.088  15.010 -13.592  1.00 52.01           C  
ATOM   1143  O   SER A  92       0.174  14.722 -14.778  1.00 52.01           O  
ATOM   1144  CB  SER A  92       2.459  15.833 -13.366  1.00 52.01           C  
ATOM   1145  OG  SER A  92       3.326  15.067 -14.185  1.00 52.01           O  
ATOM   1146  H   SER A  92       2.660  13.364 -13.097  1.00 52.01           H  
ATOM   1147  HA  SER A  92       1.127  15.335 -11.737  1.00 52.01           H  
ATOM   1148  HB2 SER A  92       3.049  16.274 -12.562  1.00 52.01           H  
ATOM   1149  HB3 SER A  92       2.021  16.644 -13.948  1.00 52.01           H  
ATOM   1150  HG  SER A  92       2.859  14.864 -14.999  1.00 52.01           H  
ATOM   1151  N   SER A  93      -1.057  15.223 -12.935  1.00 45.05           N  
ATOM   1152  CA  SER A  93      -2.412  15.276 -13.487  1.00 45.05           C  
ATOM   1153  C   SER A  93      -2.432  15.490 -15.002  1.00 45.05           C  
ATOM   1154  O   SER A  93      -2.359  16.621 -15.473  1.00 45.05           O  
ATOM   1155  CB  SER A  93      -3.129  16.430 -12.780  1.00 45.05           C  
ATOM   1156  OG  SER A  93      -4.397  16.664 -13.342  1.00 45.05           O  
ATOM   1157  H   SER A  93      -0.982  15.276 -11.930  1.00 45.05           H  
ATOM   1158  HA  SER A  93      -2.935  14.348 -13.256  1.00 45.05           H  
ATOM   1159  HB2 SER A  93      -2.534  17.339 -12.868  1.00 45.05           H  
ATOM   1160  HB3 SER A  93      -3.245  16.187 -11.724  1.00 45.05           H  
ATOM   1161  HG  SER A  93      -4.266  17.112 -14.181  1.00 45.05           H  
ATOM   1162  N   GLY A  94      -2.510  14.401 -15.758  1.00 38.53           N  
ATOM   1163  CA  GLY A  94      -2.491  14.433 -17.210  1.00 38.53           C  
ATOM   1164  C   GLY A  94      -2.935  13.079 -17.727  1.00 38.53           C  
ATOM   1165  O   GLY A  94      -2.188  12.108 -17.670  1.00 38.53           O  
ATOM   1166  H   GLY A  94      -2.444  13.498 -15.312  1.00 38.53           H  
ATOM   1167  HA2 GLY A  94      -3.154  15.215 -17.580  1.00 38.53           H  
ATOM   1168  HA3 GLY A  94      -1.479  14.634 -17.561  1.00 38.53           H  
ATOM   1169  N   THR A  95      -4.164  13.035 -18.231  1.00 38.64           N  
ATOM   1170  CA  THR A  95      -4.886  11.860 -18.745  1.00 38.64           C  
ATOM   1171  C   THR A  95      -5.563  10.998 -17.678  1.00 38.64           C  
ATOM   1172  O   THR A  95      -5.147   9.899 -17.322  1.00 38.64           O  
ATOM   1173  CB  THR A  95      -4.121  11.038 -19.805  1.00 38.64           C  
ATOM   1174  CG2 THR A  95      -5.027  10.764 -21.003  1.00 38.64           C  
ATOM   1175  OG1 THR A  95      -2.993  11.716 -20.305  1.00 38.64           O  
ATOM   1176  H   THR A  95      -4.645  13.921 -18.298  1.00 38.64           H  
ATOM   1177  HA  THR A  95      -5.717  12.298 -19.299  1.00 38.64           H  
ATOM   1178  HB  THR A  95      -3.785  10.093 -19.380  1.00 38.64           H  
ATOM   1179  HG1 THR A  95      -2.353  11.718 -19.590  1.00 38.64           H  
ATOM   1180 HG21 THR A  95      -4.505  10.115 -21.707  1.00 38.64           H  
ATOM   1181 HG22 THR A  95      -5.938  10.263 -20.676  1.00 38.64           H  
ATOM   1182 HG23 THR A  95      -5.281  11.697 -21.507  1.00 38.64           H  
ATOM   1183  N   VAL A  96      -6.709  11.506 -17.229  1.00 47.65           N  
ATOM   1184  CA  VAL A  96      -7.854  10.690 -16.828  1.00 47.65           C  
ATOM   1185  C   VAL A  96      -8.260   9.864 -18.057  1.00 47.65           C  
ATOM   1186  O   VAL A  96      -9.095  10.273 -18.852  1.00 47.65           O  
ATOM   1187  CB  VAL A  96      -9.013  11.597 -16.335  1.00 47.65           C  
ATOM   1188  CG1 VAL A  96     -10.071  10.786 -15.580  1.00 47.65           C  
ATOM   1189  CG2 VAL A  96      -8.525  12.710 -15.395  1.00 47.65           C  
ATOM   1190  H   VAL A  96      -6.936  12.446 -17.519  1.00 47.65           H  
ATOM   1191  HA  VAL A  96      -7.558  10.017 -16.023  1.00 47.65           H  
ATOM   1192  HB  VAL A  96      -9.487  12.091 -17.183  1.00 47.65           H  
ATOM   1193 HG11 VAL A  96     -10.476  10.016 -16.235  1.00 47.65           H  
ATOM   1194 HG12 VAL A  96      -9.638  10.321 -14.694  1.00 47.65           H  
ATOM   1195 HG13 VAL A  96     -10.892  11.438 -15.281  1.00 47.65           H  
ATOM   1196 HG21 VAL A  96      -7.903  13.426 -15.933  1.00 47.65           H  
ATOM   1197 HG22 VAL A  96      -7.961  12.282 -14.567  1.00 47.65           H  
ATOM   1198 HG23 VAL A  96      -9.382  13.254 -14.997  1.00 47.65           H  
ATOM   1199  N   GLY A  97      -7.607   8.724 -18.275  1.00 35.19           N  
ATOM   1200  CA  GLY A  97      -8.090   7.683 -19.178  1.00 35.19           C  
ATOM   1201  C   GLY A  97      -9.177   6.892 -18.464  1.00 35.19           C  
ATOM   1202  O   GLY A  97      -8.983   5.735 -18.106  1.00 35.19           O  
ATOM   1203  H   GLY A  97      -6.811   8.516 -17.689  1.00 35.19           H  
ATOM   1204  HA2 GLY A  97      -8.501   8.122 -20.087  1.00 35.19           H  
ATOM   1205  HA3 GLY A  97      -7.274   7.009 -19.443  1.00 35.19           H  
ATOM   1206  N   SER A  98     -10.289   7.552 -18.156  1.00 44.45           N  
ATOM   1207  CA  SER A  98     -11.499   6.923 -17.649  1.00 44.45           C  
ATOM   1208  C   SER A  98     -12.062   5.994 -18.721  1.00 44.45           C  
ATOM   1209  O   SER A  98     -12.790   6.424 -19.606  1.00 44.45           O  
ATOM   1210  CB  SER A  98     -12.518   8.001 -17.248  1.00 44.45           C  
ATOM   1211  OG  SER A  98     -12.487   9.086 -18.154  1.00 44.45           O  
ATOM   1212  H   SER A  98     -10.374   8.514 -18.453  1.00 44.45           H  
ATOM   1213  HA  SER A  98     -11.259   6.334 -16.764  1.00 44.45           H  
ATOM   1214  HB2 SER A  98     -12.258   8.374 -16.258  1.00 44.45           H  
ATOM   1215  HB3 SER A  98     -13.521   7.575 -17.204  1.00 44.45           H  
ATOM   1216  HG  SER A  98     -12.869   8.783 -18.981  1.00 44.45           H  
ATOM   1217  N   ILE A  99     -11.744   4.709 -18.612  1.00 39.68           N  
ATOM   1218  CA  ILE A  99     -12.666   3.640 -19.005  1.00 39.68           C  
ATOM   1219  C   ILE A  99     -12.954   2.825 -17.745  1.00 39.68           C  
ATOM   1220  O   ILE A  99     -12.732   1.621 -17.658  1.00 39.68           O  
ATOM   1221  CB  ILE A  99     -12.208   2.803 -20.224  1.00 39.68           C  
ATOM   1222  CG1 ILE A  99     -11.462   3.641 -21.286  1.00 39.68           C  
ATOM   1223  CG2 ILE A  99     -13.462   2.142 -20.836  1.00 39.68           C  
ATOM   1224  CD1 ILE A  99     -10.923   2.811 -22.456  1.00 39.68           C  
ATOM   1225  H   ILE A  99     -10.962   4.467 -18.021  1.00 39.68           H  
ATOM   1226  HA  ILE A  99     -13.611   4.105 -19.287  1.00 39.68           H  
ATOM   1227  HB  ILE A  99     -11.526   2.026 -19.880  1.00 39.68           H  
ATOM   1228 HG12 ILE A  99     -12.123   4.417 -21.671  1.00 39.68           H  
ATOM   1229 HG13 ILE A  99     -10.601   4.124 -20.824  1.00 39.68           H  
ATOM   1230 HG21 ILE A  99     -14.018   1.599 -20.072  1.00 39.68           H  
ATOM   1231 HG22 ILE A  99     -14.113   2.897 -21.275  1.00 39.68           H  
ATOM   1232 HG23 ILE A  99     -13.177   1.425 -21.606  1.00 39.68           H  
ATOM   1233 HD11 ILE A  99     -10.314   1.989 -22.081  1.00 39.68           H  
ATOM   1234 HD12 ILE A  99     -10.306   3.447 -23.091  1.00 39.68           H  
ATOM   1235 HD13 ILE A  99     -11.741   2.418 -23.059  1.00 39.68           H  
ATOM   1236  N   GLY A 100     -13.421   3.525 -16.709  1.00 39.22           N  
ATOM   1237  CA  GLY A 100     -14.385   2.900 -15.826  1.00 39.22           C  
ATOM   1238  C   GLY A 100     -15.621   2.673 -16.682  1.00 39.22           C  
ATOM   1239  O   GLY A 100     -16.295   3.635 -17.034  1.00 39.22           O  
ATOM   1240  H   GLY A 100     -13.547   4.516 -16.856  1.00 39.22           H  
ATOM   1241  HA2 GLY A 100     -14.639   3.567 -15.002  1.00 39.22           H  
ATOM   1242  HA3 GLY A 100     -14.008   1.955 -15.435  1.00 39.22           H  
ATOM   1243  N   ASN A 101     -15.874   1.421 -17.066  1.00 39.34           N  
ATOM   1244  CA  ASN A 101     -17.236   0.984 -17.333  1.00 39.34           C  
ATOM   1245  C   ASN A 101     -18.010   1.278 -16.050  1.00 39.34           C  
ATOM   1246  O   ASN A 101     -17.923   0.508 -15.098  1.00 39.34           O  
ATOM   1247  CB  ASN A 101     -17.265  -0.526 -17.653  1.00 39.34           C  
ATOM   1248  CG  ASN A 101     -17.080  -0.845 -19.121  1.00 39.34           C  
ATOM   1249  ND2 ASN A 101     -16.432  -1.940 -19.442  1.00 39.34           N  
ATOM   1250  OD1 ASN A 101     -17.538  -0.147 -20.003  1.00 39.34           O  
ATOM   1251  H   ASN A 101     -15.187   0.712 -16.854  1.00 39.34           H  
ATOM   1252  HA  ASN A 101     -17.678   1.556 -18.149  1.00 39.34           H  
ATOM   1253  HB2 ASN A 101     -16.523  -1.051 -17.052  1.00 39.34           H  
ATOM   1254  HB3 ASN A 101     -18.245  -0.920 -17.383  1.00 39.34           H  
ATOM   1255 HD21 ASN A 101     -16.062  -2.554 -18.731  1.00 39.34           H  
ATOM   1256 HD22 ASN A 101     -16.361  -2.119 -20.434  1.00 39.34           H  
ATOM   1257  N   ASP A 102     -18.669   2.426 -16.005  1.00 45.04           N  
ATOM   1258  CA  ASP A 102     -19.815   2.648 -15.147  1.00 45.04           C  
ATOM   1259  C   ASP A 102     -20.959   1.830 -15.764  1.00 45.04           C  
ATOM   1260  O   ASP A 102     -21.471   2.207 -16.821  1.00 45.04           O  
ATOM   1261  CB  ASP A 102     -20.113   4.157 -15.110  1.00 45.04           C  
ATOM   1262  CG  ASP A 102     -21.256   4.515 -14.157  1.00 45.04           C  
ATOM   1263  OD1 ASP A 102     -21.897   3.573 -13.634  1.00 45.04           O  
ATOM   1264  OD2 ASP A 102     -21.425   5.729 -13.915  1.00 45.04           O1-
ATOM   1265  H   ASP A 102     -18.552   3.075 -16.770  1.00 45.04           H  
ATOM   1266  HA  ASP A 102     -19.612   2.309 -14.131  1.00 45.04           H  
ATOM   1267  HB2 ASP A 102     -20.353   4.513 -16.112  1.00 45.04           H  
ATOM   1268  HB3 ASP A 102     -19.214   4.676 -14.776  1.00 45.04           H  
ATOM   1269  N   PRO A 103     -21.328   0.656 -15.221  1.00 44.08           N  
ATOM   1270  CA  PRO A 103     -22.479  -0.070 -15.702  1.00 44.08           C  
ATOM   1271  C   PRO A 103     -23.685   0.461 -14.934  1.00 44.08           C  
ATOM   1272  O   PRO A 103     -24.225  -0.228 -14.069  1.00 44.08           O  
ATOM   1273  CB  PRO A 103     -22.149  -1.541 -15.448  1.00 44.08           C  
ATOM   1274  CG  PRO A 103     -21.221  -1.509 -14.228  1.00 44.08           C  
ATOM   1275  CD  PRO A 103     -20.847  -0.034 -14.035  1.00 44.08           C  
ATOM   1276  HA  PRO A 103     -22.639   0.086 -16.768  1.00 44.08           H  
ATOM   1277  HB2 PRO A 103     -23.037  -2.148 -15.274  1.00 44.08           H  
ATOM   1278  HB3 PRO A 103     -21.597  -1.930 -16.304  1.00 44.08           H  
ATOM   1279  HG2 PRO A 103     -21.740  -1.877 -13.343  1.00 44.08           H  
ATOM   1280  HG3 PRO A 103     -20.330  -2.107 -14.420  1.00 44.08           H  
ATOM   1281  HD2 PRO A 103     -19.774   0.069 -13.869  1.00 44.08           H  
ATOM   1282  HD3 PRO A 103     -21.372   0.364 -13.167  1.00 44.08           H  
ATOM   1283  N   GLN A 104     -24.111   1.687 -15.229  1.00 41.97           N  
ATOM   1284  CA  GLN A 104     -25.422   2.160 -14.813  1.00 41.97           C  
ATOM   1285  C   GLN A 104     -26.152   2.852 -15.963  1.00 41.97           C  
ATOM   1286  O   GLN A 104     -25.785   3.912 -16.451  1.00 41.97           O  
ATOM   1287  CB  GLN A 104     -25.371   2.982 -13.512  1.00 41.97           C  
ATOM   1288  CG  GLN A 104     -25.080   2.056 -12.315  1.00 41.97           C  
ATOM   1289  CD  GLN A 104     -25.240   2.694 -10.945  1.00 41.97           C  
ATOM   1290  NE2 GLN A 104     -25.427   1.901  -9.910  1.00 41.97           N  
ATOM   1291  OE1 GLN A 104     -25.225   3.891 -10.742  1.00 41.97           O  
ATOM   1292  H   GLN A 104     -23.537   2.287 -15.803  1.00 41.97           H  
ATOM   1293  HA  GLN A 104     -26.022   1.281 -14.575  1.00 41.97           H  
ATOM   1294  HB2 GLN A 104     -24.612   3.761 -13.586  1.00 41.97           H  
ATOM   1295  HB3 GLN A 104     -26.342   3.454 -13.358  1.00 41.97           H  
ATOM   1296  HG2 GLN A 104     -24.052   1.702 -12.383  1.00 41.97           H  
ATOM   1297  HG3 GLN A 104     -25.749   1.196 -12.360  1.00 41.97           H  
ATOM   1298 HE21 GLN A 104     -25.381   0.899 -10.030  1.00 41.97           H  
ATOM   1299 HE22 GLN A 104     -25.483   2.376  -9.021  1.00 41.97           H  
ATOM   1300  N   ALA A 105     -27.270   2.214 -16.308  1.00 38.56           N  
ATOM   1301  CA  ALA A 105     -28.457   2.820 -16.888  1.00 38.56           C  
ATOM   1302  C   ALA A 105     -28.397   3.215 -18.373  1.00 38.56           C  
ATOM   1303  O   ALA A 105     -28.637   4.360 -18.739  1.00 38.56           O  
ATOM   1304  CB  ALA A 105     -28.961   3.922 -15.943  1.00 38.56           C  
ATOM   1305  H   ALA A 105     -27.393   1.300 -15.895  1.00 38.56           H  
ATOM   1306  HA  ALA A 105     -29.222   2.045 -16.851  1.00 38.56           H  
ATOM   1307  HB1 ALA A 105     -29.943   4.264 -16.270  1.00 38.56           H  
ATOM   1308  HB2 ALA A 105     -28.280   4.773 -15.967  1.00 38.56           H  
ATOM   1309  HB3 ALA A 105     -29.034   3.549 -14.922  1.00 38.56           H  
ATOM   1310  N   GLN A 106     -28.364   2.204 -19.248  1.00 37.54           N  
ATOM   1311  CA  GLN A 106     -29.367   2.190 -20.319  1.00 37.54           C  
ATOM   1312  C   GLN A 106     -30.750   2.015 -19.671  1.00 37.54           C  
ATOM   1313  O   GLN A 106     -31.252   0.909 -19.487  1.00 37.54           O  
ATOM   1314  CB  GLN A 106     -29.087   1.091 -21.354  1.00 37.54           C  
ATOM   1315  CG  GLN A 106     -27.956   1.468 -22.318  1.00 37.54           C  
ATOM   1316  CD  GLN A 106     -27.810   0.423 -23.418  1.00 37.54           C  
ATOM   1317  NE2 GLN A 106     -27.968   0.785 -24.673  1.00 37.54           N  
ATOM   1318  OE1 GLN A 106     -27.564  -0.744 -23.167  1.00 37.54           O  
ATOM   1319  H   GLN A 106     -28.050   1.302 -18.921  1.00 37.54           H  
ATOM   1320  HA  GLN A 106     -29.364   3.148 -20.839  1.00 37.54           H  
ATOM   1321  HB2 GLN A 106     -29.989   0.939 -21.948  1.00 37.54           H  
ATOM   1322  HB3 GLN A 106     -28.850   0.155 -20.849  1.00 37.54           H  
ATOM   1323  HG2 GLN A 106     -28.170   2.439 -22.764  1.00 37.54           H  
ATOM   1324  HG3 GLN A 106     -27.013   1.538 -21.775  1.00 37.54           H  
ATOM   1325 HE21 GLN A 106     -28.225   1.732 -24.912  1.00 37.54           H  
ATOM   1326 HE22 GLN A 106     -27.896   0.045 -25.357  1.00 37.54           H  
ATOM   1327  N   ARG A 107     -31.340   3.128 -19.242  1.00 34.41           N  
ATOM   1328  CA  ARG A 107     -32.790   3.271 -19.154  1.00 34.41           C  
ATOM   1329  C   ARG A 107     -33.154   4.476 -19.999  1.00 34.41           C  
ATOM   1330  O   ARG A 107     -33.058   5.595 -19.508  1.00 34.41           O  
ATOM   1331  CB  ARG A 107     -33.296   3.453 -17.714  1.00 34.41           C  
ATOM   1332  CG  ARG A 107     -33.360   2.160 -16.896  1.00 34.41           C  
ATOM   1333  CD  ARG A 107     -34.277   2.400 -15.688  1.00 34.41           C  
ATOM   1334  NE  ARG A 107     -34.207   1.300 -14.708  1.00 34.41           N  
ATOM   1335  CZ  ARG A 107     -35.173   0.892 -13.903  1.00 34.41           C  
ATOM   1336  NH1 ARG A 107     -36.383   1.376 -13.961  1.00 34.41           N1+
ATOM   1337  NH2 ARG A 107     -34.935  -0.025 -13.007  1.00 34.41           N  
ATOM   1338  H   ARG A 107     -30.800   3.980 -19.299  1.00 34.41           H  
ATOM   1339  HA  ARG A 107     -33.284   2.407 -19.599  1.00 34.41           H  
ATOM   1340  HB2 ARG A 107     -32.674   4.183 -17.194  1.00 34.41           H  
ATOM   1341  HB3 ARG A 107     -34.305   3.861 -17.775  1.00 34.41           H  
ATOM   1342  HG2 ARG A 107     -32.354   1.894 -16.569  1.00 34.41           H  
ATOM   1343  HG3 ARG A 107     -33.770   1.352 -17.501  1.00 34.41           H  
ATOM   1344  HD2 ARG A 107     -35.295   2.525 -16.059  1.00 34.41           H  
ATOM   1345  HD3 ARG A 107     -33.975   3.325 -15.196  1.00 34.41           H  
ATOM   1346  HE  ARG A 107     -33.314   0.837 -14.627  1.00 34.41           H  
ATOM   1347 HH11 ARG A 107     -36.586   2.081 -14.655  1.00 34.41           H  
ATOM   1348 HH12 ARG A 107     -37.116   1.030 -13.358  1.00 34.41           H  
ATOM   1349 HH21 ARG A 107     -35.673  -0.330 -12.389  1.00 34.41           H  
ATOM   1350 HH22 ARG A 107     -34.013  -0.432 -12.937  1.00 34.41           H  
ATOM   1351  N   GLN A 108     -33.531   4.210 -21.241  1.00 37.74           N  
ATOM   1352  CA  GLN A 108     -34.639   4.823 -21.974  1.00 37.74           C  
ATOM   1353  C   GLN A 108     -34.821   4.063 -23.284  1.00 37.74           C  
ATOM   1354  O   GLN A 108     -33.788   3.723 -23.903  1.00 37.74           O  
ATOM   1355  CB  GLN A 108     -34.440   6.332 -22.190  1.00 37.74           C  
ATOM   1356  CG  GLN A 108     -35.252   7.102 -21.132  1.00 37.74           C  
ATOM   1357  CD  GLN A 108     -34.933   8.589 -21.058  1.00 37.74           C  
ATOM   1358  NE2 GLN A 108     -35.344   9.259 -20.002  1.00 37.74           N  
ATOM   1359  OE1 GLN A 108     -34.347   9.202 -21.933  1.00 37.74           O  
ATOM   1360  OXT GLN A 108     -35.995   3.742 -23.543  1.00 37.74           O1-
ATOM   1361  H   GLN A 108     -33.263   3.321 -21.638  1.00 37.74           H  
ATOM   1362  HA  GLN A 108     -35.570   4.659 -21.430  1.00 37.74           H  
ATOM   1363  HB2 GLN A 108     -33.383   6.589 -22.126  1.00 37.74           H  
ATOM   1364  HB3 GLN A 108     -34.802   6.616 -23.178  1.00 37.74           H  
ATOM   1365  HG2 GLN A 108     -36.311   6.996 -21.365  1.00 37.74           H  
ATOM   1366  HG3 GLN A 108     -35.106   6.672 -20.141  1.00 37.74           H  
ATOM   1367 HE21 GLN A 108     -35.100  10.239 -19.997  1.00 37.74           H  
ATOM   1368 HE22 GLN A 108     -35.810   8.780 -19.245  1.00 37.74           H  
END
