# Supplementary material for: The structural landscape and diversity of Pyricularia oryzae MAX effectors revisited
Source: PLoS Pathog. 2024 May 6;20(5):e1012176. doi: 10.1371/journal.ppat.1012176 (PMC11132498; doi:10.1371/journal.ppat.1012176)
Supplement: S1 File — (ZIP) [file ppat.1012176.s018.zip › Supplementary_Data/MAX07.pdb]

ATOM      1  N   LEU A  19      11.858   0.562  -8.425  1.00 89.91           N  
ATOM      2  CA  LEU A  19      11.849   0.467  -6.963  1.00 89.91           C  
ATOM      3  C   LEU A  19      10.728  -0.477  -6.513  1.00 89.91           C  
ATOM      4  O   LEU A  19       9.580  -0.293  -6.920  1.00 89.91           O  
ATOM      5  CB  LEU A  19      11.683   1.879  -6.369  1.00 89.91           C  
ATOM      6  CG  LEU A  19      11.640   1.915  -4.828  1.00 89.91           C  
ATOM      7  CD1 LEU A  19      12.974   1.509  -4.200  1.00 89.91           C  
ATOM      8  CD2 LEU A  19      11.312   3.329  -4.372  1.00 89.91           C  
ATOM      9  H   LEU A  19      11.514   1.423  -8.824  1.00 89.91           H  
ATOM     10  HA  LEU A  19      12.802   0.056  -6.630  1.00 89.91           H  
ATOM     11  HB2 LEU A  19      10.754   2.304  -6.747  1.00 89.91           H  
ATOM     12  HB3 LEU A  19      12.503   2.510  -6.711  1.00 89.91           H  
ATOM     13  HG  LEU A  19      10.857   1.249  -4.466  1.00 89.91           H  
ATOM     14 HD11 LEU A  19      13.777   2.152  -4.558  1.00 89.91           H  
ATOM     15 HD12 LEU A  19      13.202   0.466  -4.423  1.00 89.91           H  
ATOM     16 HD13 LEU A  19      12.902   1.608  -3.117  1.00 89.91           H  
ATOM     17 HD21 LEU A  19      12.081   4.020  -4.716  1.00 89.91           H  
ATOM     18 HD22 LEU A  19      11.284   3.343  -3.283  1.00 89.91           H  
ATOM     19 HD23 LEU A  19      10.336   3.623  -4.757  1.00 89.91           H  
ATOM     20  N   THR A  20      11.059  -1.468  -5.692  1.00 93.74           N  
ATOM     21  CA  THR A  20      10.075  -2.349  -5.056  1.00 93.74           C  
ATOM     22  C   THR A  20       9.811  -1.854  -3.642  1.00 93.74           C  
ATOM     23  O   THR A  20      10.743  -1.543  -2.900  1.00 93.74           O  
ATOM     24  CB  THR A  20      10.530  -3.815  -5.044  1.00 93.74           C  
ATOM     25  CG2 THR A  20       9.416  -4.767  -4.605  1.00 93.74           C  
ATOM     26  OG1 THR A  20      10.893  -4.221  -6.344  1.00 93.74           O  
ATOM     27  H   THR A  20      12.022  -1.571  -5.404  1.00 93.74           H  
ATOM     28  HA  THR A  20       9.139  -2.310  -5.614  1.00 93.74           H  
ATOM     29  HB  THR A  20      11.391  -3.927  -4.385  1.00 93.74           H  
ATOM     30  HG1 THR A  20      11.192  -5.130  -6.273  1.00 93.74           H  
ATOM     31 HG21 THR A  20       9.800  -5.785  -4.547  1.00 93.74           H  
ATOM     32 HG22 THR A  20       9.038  -4.492  -3.620  1.00 93.74           H  
ATOM     33 HG23 THR A  20       8.591  -4.731  -5.316  1.00 93.74           H  
ATOM     34  N   CYS A  21       8.538  -1.795  -3.277  1.00 94.30           N  
ATOM     35  CA  CYS A  21       8.062  -1.358  -1.977  1.00 94.30           C  
ATOM     36  C   CYS A  21       7.362  -2.511  -1.268  1.00 94.30           C  
ATOM     37  O   CYS A  21       6.622  -3.264  -1.902  1.00 94.30           O  
ATOM     38  CB  CYS A  21       7.089  -0.194  -2.183  1.00 94.30           C  
ATOM     39  SG  CYS A  21       7.788   1.224  -3.054  1.00 94.30           S  
ATOM     40  H   CYS A  21       7.831  -2.086  -3.937  1.00 94.30           H  
ATOM     41  HA  CYS A  21       8.895  -1.022  -1.361  1.00 94.30           H  
ATOM     42  HB2 CYS A  21       6.727   0.135  -1.209  1.00 94.30           H  
ATOM     43  HB3 CYS A  21       6.236  -0.554  -2.759  1.00 94.30           H  
ATOM     44  N   ASN A  22       7.542  -2.599   0.046  1.00 94.87           N  
ATOM     45  CA  ASN A  22       6.569  -3.260   0.904  1.00 94.87           C  
ATOM     46  C   ASN A  22       5.473  -2.243   1.209  1.00 94.87           C  
ATOM     47  O   ASN A  22       5.783  -1.121   1.604  1.00 94.87           O  
ATOM     48  CB  ASN A  22       7.251  -3.731   2.189  1.00 94.87           C  
ATOM     49  CG  ASN A  22       8.236  -4.850   1.946  1.00 94.87           C  
ATOM     50  ND2 ASN A  22       9.488  -4.652   2.280  1.00 94.87           N  
ATOM     51  OD1 ASN A  22       7.901  -5.917   1.463  1.00 94.87           O  
ATOM     52  H   ASN A  22       8.152  -1.925   0.485  1.00 94.87           H  
ATOM     53  HA  ASN A  22       6.127  -4.118   0.398  1.00 94.87           H  
ATOM     54  HB2 ASN A  22       7.755  -2.878   2.643  1.00 94.87           H  
ATOM     55  HB3 ASN A  22       6.499  -4.092   2.890  1.00 94.87           H  
ATOM     56 HD21 ASN A  22       9.754  -3.743   2.632  1.00 94.87           H  
ATOM     57 HD22 ASN A  22      10.138  -5.397   2.076  1.00 94.87           H  
ATOM     58  N   LEU A  23       4.217  -2.617   0.997  1.00 95.84           N  
ATOM     59  CA  LEU A  23       3.050  -1.841   1.393  1.00 95.84           C  
ATOM     60  C   LEU A  23       2.298  -2.668   2.418  1.00 95.84           C  
ATOM     61  O   LEU A  23       2.109  -3.863   2.207  1.00 95.84           O  
ATOM     62  CB  LEU A  23       2.130  -1.535   0.197  1.00 95.84           C  
ATOM     63  CG  LEU A  23       2.736  -0.654  -0.908  1.00 95.84           C  
ATOM     64  CD1 LEU A  23       3.632  -1.431  -1.876  1.00 95.84           C  
ATOM     65  CD2 LEU A  23       1.610  -0.057  -1.753  1.00 95.84           C  
ATOM     66  H   LEU A  23       4.042  -3.540   0.626  1.00 95.84           H  
ATOM     67  HA  LEU A  23       3.354  -0.904   1.860  1.00 95.84           H  
ATOM     68  HB2 LEU A  23       1.783  -2.471  -0.241  1.00 95.84           H  
ATOM     69  HB3 LEU A  23       1.257  -1.023   0.602  1.00 95.84           H  
ATOM     70  HG  LEU A  23       3.301   0.164  -0.463  1.00 95.84           H  
ATOM     71 HD11 LEU A  23       4.561  -1.712  -1.380  1.00 95.84           H  
ATOM     72 HD12 LEU A  23       3.883  -0.815  -2.739  1.00 95.84           H  
ATOM     73 HD13 LEU A  23       3.126  -2.337  -2.211  1.00 95.84           H  
ATOM     74 HD21 LEU A  23       2.035   0.606  -2.506  1.00 95.84           H  
ATOM     75 HD22 LEU A  23       1.054  -0.854  -2.246  1.00 95.84           H  
ATOM     76 HD23 LEU A  23       0.932   0.510  -1.115  1.00 95.84           H  
ATOM     77  N   SER A  24       1.838  -2.046   3.490  1.00 96.42           N  
ATOM     78  CA  SER A  24       1.000  -2.701   4.485  1.00 96.42           C  
ATOM     79  C   SER A  24      -0.351  -2.018   4.609  1.00 96.42           C  
ATOM     80  O   SER A  24      -0.514  -0.847   4.260  1.00 96.42           O  
ATOM     81  CB  SER A  24       1.729  -2.812   5.825  1.00 96.42           C  
ATOM     82  OG  SER A  24       2.058  -1.538   6.328  1.00 96.42           O  
ATOM     83  H   SER A  24       2.039  -1.065   3.617  1.00 96.42           H  
ATOM     84  HA  SER A  24       0.787  -3.720   4.161  1.00 96.42           H  
ATOM     85  HB2 SER A  24       1.091  -3.325   6.545  1.00 96.42           H  
ATOM     86  HB3 SER A  24       2.642  -3.390   5.689  1.00 96.42           H  
ATOM     87  HG  SER A  24       2.547  -1.059   5.655  1.00 96.42           H  
ATOM     88  N   ILE A  25      -1.317  -2.779   5.108  1.00 97.47           N  
ATOM     89  CA  ILE A  25      -2.582  -2.254   5.607  1.00 97.47           C  
ATOM     90  C   ILE A  25      -2.784  -2.714   7.042  1.00 97.47           C  
ATOM     91  O   ILE A  25      -2.244  -3.738   7.480  1.00 97.47           O  
ATOM     92  CB  ILE A  25      -3.783  -2.612   4.706  1.00 97.47           C  
ATOM     93  CG1 ILE A  25      -4.050  -4.130   4.663  1.00 97.47           C  
ATOM     94  CG2 ILE A  25      -3.585  -2.006   3.308  1.00 97.47           C  
ATOM     95  CD1 ILE A  25      -5.349  -4.479   3.932  1.00 97.47           C  
ATOM     96  H   ILE A  25      -1.090  -3.733   5.350  1.00 97.47           H  
ATOM     97  HA  ILE A  25      -2.526  -1.166   5.640  1.00 97.47           H  
ATOM     98  HB  ILE A  25      -4.664  -2.138   5.138  1.00 97.47           H  
ATOM     99 HG12 ILE A  25      -3.214  -4.643   4.189  1.00 97.47           H  
ATOM    100 HG13 ILE A  25      -4.151  -4.500   5.683  1.00 97.47           H  
ATOM    101 HG21 ILE A  25      -2.782  -2.524   2.783  1.00 97.47           H  
ATOM    102 HG22 ILE A  25      -3.326  -0.952   3.400  1.00 97.47           H  
ATOM    103 HG23 ILE A  25      -4.506  -2.076   2.729  1.00 97.47           H  
ATOM    104 HD11 ILE A  25      -6.183  -3.933   4.371  1.00 97.47           H  
ATOM    105 HD12 ILE A  25      -5.540  -5.550   4.004  1.00 97.47           H  
ATOM    106 HD13 ILE A  25      -5.278  -4.195   2.882  1.00 97.47           H  
ATOM    107  N   ASN A  26      -3.607  -1.961   7.752  1.00 98.05           N  
ATOM    108  CA  ASN A  26      -4.026  -2.283   9.101  1.00 98.05           C  
ATOM    109  C   ASN A  26      -5.491  -2.719   9.100  1.00 98.05           C  
ATOM    110  O   ASN A  26      -6.259  -2.333   8.221  1.00 98.05           O  
ATOM    111  CB  ASN A  26      -3.766  -1.063   9.989  1.00 98.05           C  
ATOM    112  CG  ASN A  26      -2.294  -0.716  10.062  1.00 98.05           C  
ATOM    113  ND2 ASN A  26      -1.933   0.524   9.837  1.00 98.05           N  
ATOM    114  OD1 ASN A  26      -1.451  -1.556  10.326  1.00 98.05           O  
ATOM    115  H   ASN A  26      -4.045  -1.170   7.303  1.00 98.05           H  
ATOM    116  HA  ASN A  26      -3.431  -3.113   9.481  1.00 98.05           H  
ATOM    117  HB2 ASN A  26      -4.116  -1.260  11.002  1.00 98.05           H  
ATOM    118  HB3 ASN A  26      -4.316  -0.213   9.588  1.00 98.05           H  
ATOM    119 HD21 ASN A  26      -2.575   1.195   9.440  1.00 98.05           H  
ATOM    120 HD22 ASN A  26      -0.948   0.728   9.925  1.00 98.05           H  
ATOM    121  N   LYS A  27      -5.873  -3.503  10.105  1.00 98.26           N  
ATOM    122  CA  LYS A  27      -7.256  -3.803  10.458  1.00 98.26           C  
ATOM    123  C   LYS A  27      -7.464  -3.446  11.924  1.00 98.26           C  
ATOM    124  O   LYS A  27      -6.724  -3.919  12.784  1.00 98.26           O  
ATOM    125  CB  LYS A  27      -7.570  -5.272  10.160  1.00 98.26           C  
ATOM    126  CG  LYS A  27      -9.059  -5.534  10.389  1.00 98.26           C  
ATOM    127  CD  LYS A  27      -9.418  -7.006  10.198  1.00 98.26           C  
ATOM    128  CE  LYS A  27     -10.912  -7.141  10.500  1.00 98.26           C  
ATOM    129  NZ  LYS A  27     -11.376  -8.538  10.338  1.00 98.26           N1+
ATOM    130  H   LYS A  27      -5.164  -3.776  10.770  1.00 98.26           H  
ATOM    131  HA  LYS A  27      -7.920  -3.184   9.854  1.00 98.26           H  
ATOM    132  HB2 LYS A  27      -7.325  -5.491   9.120  1.00 98.26           H  
ATOM    133  HB3 LYS A  27      -6.974  -5.914  10.809  1.00 98.26           H  
ATOM    134  HG2 LYS A  27      -9.317  -5.252  11.409  1.00 98.26           H  
ATOM    135  HG3 LYS A  27      -9.641  -4.925   9.697  1.00 98.26           H  
ATOM    136  HD2 LYS A  27      -9.206  -7.304   9.171  1.00 98.26           H  
ATOM    137  HD3 LYS A  27      -8.838  -7.613  10.892  1.00 98.26           H  
ATOM    138  HE2 LYS A  27     -11.460  -6.476   9.833  1.00 98.26           H  
ATOM    139  HE3 LYS A  27     -11.091  -6.786  11.515  1.00 98.26           H  
ATOM    140  HZ1 LYS A  27     -12.368  -8.579  10.523  1.00 98.26           H  
ATOM    141  HZ2 LYS A  27     -10.897  -9.137  10.995  1.00 98.26           H  
ATOM    142  HZ3 LYS A  27     -11.204  -8.852   9.393  1.00 98.26           H  
ATOM    143  N   ASP A  28      -8.437  -2.588  12.199  1.00 97.67           N  
ATOM    144  CA  ASP A  28      -8.790  -2.121  13.542  1.00 97.67           C  
ATOM    145  C   ASP A  28      -7.567  -1.564  14.304  1.00 97.67           C  
ATOM    146  O   ASP A  28      -7.345  -1.842  15.483  1.00 97.67           O  
ATOM    147  CB  ASP A  28      -9.579  -3.215  14.283  1.00 97.67           C  
ATOM    148  CG  ASP A  28     -10.786  -3.706  13.471  1.00 97.67           C  
ATOM    149  OD1 ASP A  28     -11.546  -2.841  12.985  1.00 97.67           O  
ATOM    150  OD2 ASP A  28     -10.924  -4.945  13.310  1.00 97.67           O1-
ATOM    151  H   ASP A  28      -9.024  -2.280  11.437  1.00 97.67           H  
ATOM    152  HA  ASP A  28      -9.474  -1.282  13.414  1.00 97.67           H  
ATOM    153  HB2 ASP A  28      -8.918  -4.055  14.499  1.00 97.67           H  
ATOM    154  HB3 ASP A  28      -9.937  -2.814  15.231  1.00 97.67           H  
ATOM    155  N   GLY A  29      -6.717  -0.817  13.586  1.00 96.27           N  
ATOM    156  CA  GLY A  29      -5.491  -0.209  14.119  1.00 96.27           C  
ATOM    157  C   GLY A  29      -4.319  -1.172  14.338  1.00 96.27           C  
ATOM    158  O   GLY A  29      -3.278  -0.750  14.835  1.00 96.27           O  
ATOM    159  H   GLY A  29      -6.956  -0.647  12.620  1.00 96.27           H  
ATOM    160  HA2 GLY A  29      -5.718   0.259  15.077  1.00 96.27           H  
ATOM    161  HA3 GLY A  29      -5.158   0.569  13.432  1.00 96.27           H  
ATOM    162  N   LYS A  30      -4.454  -2.450  13.971  1.00 96.68           N  
ATOM    163  CA  LYS A  30      -3.388  -3.455  14.074  1.00 96.68           C  
ATOM    164  C   LYS A  30      -2.893  -3.856  12.695  1.00 96.68           C  
ATOM    165  O   LYS A  30      -3.682  -3.938  11.758  1.00 96.68           O  
ATOM    166  CB  LYS A  30      -3.892  -4.680  14.848  1.00 96.68           C  
ATOM    167  CG  LYS A  30      -4.252  -4.314  16.293  1.00 96.68           C  
ATOM    168  CD  LYS A  30      -4.767  -5.541  17.047  1.00 96.68           C  
ATOM    169  CE  LYS A  30      -5.163  -5.113  18.462  1.00 96.68           C  
ATOM    170  NZ  LYS A  30      -5.753  -6.241  19.222  1.00 96.68           N1+
ATOM    171  H   LYS A  30      -5.343  -2.749  13.596  1.00 96.68           H  
ATOM    172  HA  LYS A  30      -2.540  -3.030  14.611  1.00 96.68           H  
ATOM    173  HB2 LYS A  30      -3.112  -5.441  14.856  1.00 96.68           H  
ATOM    174  HB3 LYS A  30      -4.768  -5.088  14.343  1.00 96.68           H  
ATOM    175  HG2 LYS A  30      -3.369  -3.921  16.797  1.00 96.68           H  
ATOM    176  HG3 LYS A  30      -5.032  -3.552  16.298  1.00 96.68           H  
ATOM    177  HD2 LYS A  30      -5.637  -5.938  16.523  1.00 96.68           H  
ATOM    178  HD3 LYS A  30      -3.985  -6.300  17.086  1.00 96.68           H  
ATOM    179  HE2 LYS A  30      -5.883  -4.298  18.380  1.00 96.68           H  
ATOM    180  HE3 LYS A  30      -4.280  -4.726  18.970  1.00 96.68           H  
ATOM    181  HZ1 LYS A  30      -6.581  -6.572  18.748  1.00 96.68           H  
ATOM    182  HZ2 LYS A  30      -5.091  -7.000  19.301  1.00 96.68           H  
ATOM    183  HZ3 LYS A  30      -6.018  -5.935  20.147  1.00 96.68           H  
ATOM    184  N   TYR A  31      -1.605  -4.166  12.593  1.00 96.94           N  
ATOM    185  CA  TYR A  31      -1.030  -4.711  11.368  1.00 96.94           C  
ATOM    186  C   TYR A  31      -1.826  -5.933  10.898  1.00 96.94           C  
ATOM    187  O   TYR A  31      -2.036  -6.878  11.660  1.00 96.94           O  
ATOM    188  CB  TYR A  31       0.435  -5.076  11.607  1.00 96.94           C  
ATOM    189  CG  TYR A  31       1.073  -5.758  10.416  1.00 96.94           C  
ATOM    190  CD1 TYR A  31       1.137  -7.164  10.370  1.00 96.94           C  
ATOM    191  CD2 TYR A  31       1.574  -4.991   9.347  1.00 96.94           C  
ATOM    192  CE1 TYR A  31       1.741  -7.807   9.277  1.00 96.94           C  
ATOM    193  CE2 TYR A  31       2.174  -5.633   8.247  1.00 96.94           C  
ATOM    194  CZ  TYR A  31       2.271  -7.038   8.222  1.00 96.94           C  
ATOM    195  OH  TYR A  31       2.883  -7.667   7.190  1.00 96.94           O  
ATOM    196  H   TYR A  31      -1.004  -4.044  13.395  1.00 96.94           H  
ATOM    197  HA  TYR A  31      -1.068  -3.953  10.586  1.00 96.94           H  
ATOM    198  HB2 TYR A  31       0.993  -4.168  11.836  1.00 96.94           H  
ATOM    199  HB3 TYR A  31       0.505  -5.736  12.472  1.00 96.94           H  
ATOM    200  HD1 TYR A  31       0.723  -7.748  11.179  1.00 96.94           H  
ATOM    201  HD2 TYR A  31       1.518  -3.913   9.380  1.00 96.94           H  
ATOM    202  HE1 TYR A  31       1.795  -8.885   9.252  1.00 96.94           H  
ATOM    203  HE2 TYR A  31       2.601  -5.055   7.440  1.00 96.94           H  
ATOM    204  HH  TYR A  31       3.096  -8.575   7.418  1.00 96.94           H  
ATOM    205  N   PHE A  32      -2.270  -5.901   9.642  1.00 97.33           N  
ATOM    206  CA  PHE A  32      -3.002  -7.007   9.037  1.00 97.33           C  
ATOM    207  C   PHE A  32      -2.093  -7.825   8.125  1.00 97.33           C  
ATOM    208  O   PHE A  32      -1.897  -9.022   8.337  1.00 97.33           O  
ATOM    209  CB  PHE A  32      -4.225  -6.456   8.299  1.00 97.33           C  
ATOM    210  CG  PHE A  32      -4.962  -7.507   7.500  1.00 97.33           C  
ATOM    211  CD1 PHE A  32      -4.852  -7.548   6.096  1.00 97.33           C  
ATOM    212  CD2 PHE A  32      -5.740  -8.466   8.172  1.00 97.33           C  
ATOM    213  CE1 PHE A  32      -5.541  -8.529   5.364  1.00 97.33           C  
ATOM    214  CE2 PHE A  32      -6.421  -9.453   7.441  1.00 97.33           C  
ATOM    215  CZ  PHE A  32      -6.325  -9.478   6.040  1.00 97.33           C  
ATOM    216  H   PHE A  32      -2.088  -5.079   9.085  1.00 97.33           H  
ATOM    217  HA  PHE A  32      -3.359  -7.685   9.811  1.00 97.33           H  
ATOM    218  HB2 PHE A  32      -4.908  -6.024   9.031  1.00 97.33           H  
ATOM    219  HB3 PHE A  32      -3.917  -5.655   7.627  1.00 97.33           H  
ATOM    220  HD1 PHE A  32      -4.234  -6.828   5.580  1.00 97.33           H  
ATOM    221  HD2 PHE A  32      -5.813  -8.443   9.249  1.00 97.33           H  
ATOM    222  HE1 PHE A  32      -5.472  -8.557   4.286  1.00 97.33           H  
ATOM    223  HE2 PHE A  32      -7.023 -10.188   7.953  1.00 97.33           H  
ATOM    224  HZ  PHE A  32      -6.859 -10.233   5.482  1.00 97.33           H  
ATOM    225  N   LYS A  33      -1.545  -7.180   7.093  1.00 96.94           N  
ATOM    226  CA  LYS A  33      -0.698  -7.834   6.097  1.00 96.94           C  
ATOM    227  C   LYS A  33       0.133  -6.806   5.342  1.00 96.94           C  
ATOM    228  O   LYS A  33      -0.252  -5.640   5.245  1.00 96.94           O  
ATOM    229  CB  LYS A  33      -1.585  -8.638   5.124  1.00 96.94           C  
ATOM    230  CG  LYS A  33      -0.823  -9.802   4.478  1.00 96.94           C  
ATOM    231  CD  LYS A  33      -1.668 -10.493   3.409  1.00 96.94           C  
ATOM    232  CE  LYS A  33      -0.867 -11.660   2.827  1.00 96.94           C  
ATOM    233  NZ  LYS A  33      -1.462 -12.122   1.556  1.00 96.94           N1+
ATOM    234  H   LYS A  33      -1.699  -6.186   7.010  1.00 96.94           H  
ATOM    235  HA  LYS A  33      -0.021  -8.508   6.622  1.00 96.94           H  
ATOM    236  HB2 LYS A  33      -1.975  -7.972   4.355  1.00 96.94           H  
ATOM    237  HB3 LYS A  33      -2.432  -9.065   5.661  1.00 96.94           H  
ATOM    238  HG2 LYS A  33       0.090  -9.444   4.003  1.00 96.94           H  
ATOM    239  HG3 LYS A  33      -0.554 -10.522   5.251  1.00 96.94           H  
ATOM    240  HD2 LYS A  33      -2.601 -10.856   3.841  1.00 96.94           H  
ATOM    241  HD3 LYS A  33      -1.889  -9.772   2.622  1.00 96.94           H  
ATOM    242  HE2 LYS A  33       0.147 -11.312   2.630  1.00 96.94           H  
ATOM    243  HE3 LYS A  33      -0.825 -12.467   3.558  1.00 96.94           H  
ATOM    244  HZ1 LYS A  33      -2.454 -12.298   1.637  1.00 96.94           H  
ATOM    245  HZ2 LYS A  33      -0.967 -12.918   1.181  1.00 96.94           H  
ATOM    246  HZ3 LYS A  33      -1.324 -11.385   0.879  1.00 96.94           H  
ATOM    247  N   GLN A  34       1.216  -7.279   4.736  1.00 95.76           N  
ATOM    248  CA  GLN A  34       1.979  -6.563   3.728  1.00 95.76           C  
ATOM    249  C   GLN A  34       1.962  -7.301   2.389  1.00 95.76           C  
ATOM    250  O   GLN A  34       1.895  -8.529   2.344  1.00 95.76           O  
ATOM    251  CB  GLN A  34       3.411  -6.272   4.206  1.00 95.76           C  
ATOM    252  CG  GLN A  34       4.319  -7.514   4.186  1.00 95.76           C  
ATOM    253  CD  GLN A  34       5.712  -7.207   4.711  1.00 95.76           C  
ATOM    254  NE2 GLN A  34       6.729  -7.198   3.878  1.00 95.76           N  
ATOM    255  OE1 GLN A  34       5.930  -6.967   5.882  1.00 95.76           O  
ATOM    256  H   GLN A  34       1.460  -8.248   4.886  1.00 95.76           H  
ATOM    257  HA  GLN A  34       1.487  -5.603   3.572  1.00 95.76           H  
ATOM    258  HB2 GLN A  34       3.379  -5.851   5.210  1.00 95.76           H  
ATOM    259  HB3 GLN A  34       3.851  -5.522   3.548  1.00 95.76           H  
ATOM    260  HG2 GLN A  34       4.410  -7.888   3.167  1.00 95.76           H  
ATOM    261  HG3 GLN A  34       3.884  -8.305   4.798  1.00 95.76           H  
ATOM    262 HE21 GLN A  34       6.605  -7.256   2.877  1.00 95.76           H  
ATOM    263 HE22 GLN A  34       7.626  -6.996   4.295  1.00 95.76           H  
ATOM    264  N   GLU A  35       2.090  -6.539   1.313  1.00 96.04           N  
ATOM    265  CA  GLU A  35       2.298  -7.026  -0.045  1.00 96.04           C  
ATOM    266  C   GLU A  35       3.444  -6.245  -0.692  1.00 96.04           C  
ATOM    267  O   GLU A  35       3.661  -5.065  -0.402  1.00 96.04           O  
ATOM    268  CB  GLU A  35       1.012  -6.891  -0.873  1.00 96.04           C  
ATOM    269  CG  GLU A  35      -0.144  -7.802  -0.417  1.00 96.04           C  
ATOM    270  CD  GLU A  35       0.117  -9.306  -0.611  1.00 96.04           C  
ATOM    271  OE1 GLU A  35      -0.684 -10.113  -0.066  1.00 96.04           O  
ATOM    272  OE2 GLU A  35       1.089  -9.668  -1.311  1.00 96.04           O1-
ATOM    273  H   GLU A  35       2.150  -5.540   1.448  1.00 96.04           H  
ATOM    274  HA  GLU A  35       2.582  -8.079  -0.020  1.00 96.04           H  
ATOM    275  HB2 GLU A  35       1.247  -7.130  -1.910  1.00 96.04           H  
ATOM    276  HB3 GLU A  35       0.676  -5.855  -0.837  1.00 96.04           H  
ATOM    277  HG2 GLU A  35      -1.030  -7.531  -0.992  1.00 96.04           H  
ATOM    278  HG3 GLU A  35      -0.369  -7.608   0.631  1.00 96.04           H  
ATOM    279  N   GLN A  36       4.187  -6.903  -1.580  1.00 94.71           N  
ATOM    280  CA  GLN A  36       5.228  -6.245  -2.363  1.00 94.71           C  
ATOM    281  C   GLN A  36       4.676  -5.777  -3.703  1.00 94.71           C  
ATOM    282  O   GLN A  36       3.997  -6.522  -4.410  1.00 94.71           O  
ATOM    283  CB  GLN A  36       6.453  -7.147  -2.545  1.00 94.71           C  
ATOM    284  CG  GLN A  36       7.298  -7.165  -1.269  1.00 94.71           C  
ATOM    285  CD  GLN A  36       8.547  -8.017  -1.430  1.00 94.71           C  
ATOM    286  NE2 GLN A  36       8.672  -9.108  -0.706  1.00 94.71           N  
ATOM    287  OE1 GLN A  36       9.426  -7.730  -2.226  1.00 94.71           O  
ATOM    288  H   GLN A  36       3.914  -7.842  -1.834  1.00 94.71           H  
ATOM    289  HA  GLN A  36       5.559  -5.359  -1.822  1.00 94.71           H  
ATOM    290  HB2 GLN A  36       6.139  -8.158  -2.805  1.00 94.71           H  
ATOM    291  HB3 GLN A  36       7.066  -6.753  -3.355  1.00 94.71           H  
ATOM    292  HG2 GLN A  36       7.613  -6.145  -1.046  1.00 94.71           H  
ATOM    293  HG3 GLN A  36       6.700  -7.537  -0.437  1.00 94.71           H  
ATOM    294 HE21 GLN A  36       7.968  -9.353  -0.024  1.00 94.71           H  
ATOM    295 HE22 GLN A  36       9.515  -9.645  -0.848  1.00 94.71           H  
ATOM    296  N   ALA A  37       5.014  -4.550  -4.084  1.00 94.22           N  
ATOM    297  CA  ALA A  37       4.671  -4.011  -5.390  1.00 94.22           C  
ATOM    298  C   ALA A  37       5.771  -3.093  -5.915  1.00 94.22           C  
ATOM    299  O   ALA A  37       6.526  -2.482  -5.160  1.00 94.22           O  
ATOM    300  CB  ALA A  37       3.322  -3.290  -5.304  1.00 94.22           C  
ATOM    301  H   ALA A  37       5.558  -3.980  -3.452  1.00 94.22           H  
ATOM    302  HA  ALA A  37       4.568  -4.838  -6.093  1.00 94.22           H  
ATOM    303  HB1 ALA A  37       2.990  -2.989  -6.297  1.00 94.22           H  
ATOM    304  HB2 ALA A  37       3.412  -2.403  -4.677  1.00 94.22           H  
ATOM    305  HB3 ALA A  37       2.584  -3.963  -4.868  1.00 94.22           H  
ATOM    306  N   ILE A  38       5.838  -2.965  -7.238  1.00 94.85           N  
ATOM    307  CA  ILE A  38       6.628  -1.904  -7.858  1.00 94.85           C  
ATOM    308  C   ILE A  38       5.999  -0.557  -7.493  1.00 94.85           C  
ATOM    309  O   ILE A  38       4.784  -0.390  -7.617  1.00 94.85           O  
ATOM    310  CB  ILE A  38       6.710  -2.100  -9.384  1.00 94.85           C  
ATOM    311  CG1 ILE A  38       7.344  -3.450  -9.788  1.00 94.85           C  
ATOM    312  CG2 ILE A  38       7.466  -0.936 -10.045  1.00 94.85           C  
ATOM    313  CD1 ILE A  38       8.768  -3.687  -9.267  1.00 94.85           C  
ATOM    314  H   ILE A  38       5.165  -3.469  -7.798  1.00 94.85           H  
ATOM    315  HA  ILE A  38       7.636  -1.926  -7.445  1.00 94.85           H  
ATOM    316  HB  ILE A  38       5.694  -2.087  -9.777  1.00 94.85           H  
ATOM    317 HG12 ILE A  38       6.711  -4.264  -9.435  1.00 94.85           H  
ATOM    318 HG13 ILE A  38       7.364  -3.512 -10.876  1.00 94.85           H  
ATOM    319 HG21 ILE A  38       6.872  -0.024  -9.988  1.00 94.85           H  
ATOM    320 HG22 ILE A  38       8.406  -0.766  -9.520  1.00 94.85           H  
ATOM    321 HG23 ILE A  38       7.657  -1.154 -11.095  1.00 94.85           H  
ATOM    322 HD11 ILE A  38       8.760  -3.760  -8.180  1.00 94.85           H  
ATOM    323 HD12 ILE A  38       9.433  -2.876  -9.566  1.00 94.85           H  
ATOM    324 HD13 ILE A  38       9.149  -4.624  -9.672  1.00 94.85           H  
ATOM    325  N   ALA A  39       6.825   0.403  -7.086  1.00 94.81           N  
ATOM    326  CA  ALA A  39       6.394   1.747  -6.729  1.00 94.81           C  
ATOM    327  C   ALA A  39       5.484   2.360  -7.816  1.00 94.81           C  
ATOM    328  O   ALA A  39       5.788   2.311  -9.010  1.00 94.81           O  
ATOM    329  CB  ALA A  39       7.643   2.598  -6.479  1.00 94.81           C  
ATOM    330  H   ALA A  39       7.805   0.184  -6.984  1.00 94.81           H  
ATOM    331  HA  ALA A  39       5.832   1.676  -5.798  1.00 94.81           H  
ATOM    332  HB1 ALA A  39       8.201   2.715  -7.408  1.00 94.81           H  
ATOM    333  HB2 ALA A  39       8.284   2.114  -5.743  1.00 94.81           H  
ATOM    334  HB3 ALA A  39       7.355   3.578  -6.098  1.00 94.81           H  
ATOM    335  N   GLY A  40       4.353   2.927  -7.397  1.00 94.15           N  
ATOM    336  CA  GLY A  40       3.324   3.515  -8.256  1.00 94.15           C  
ATOM    337  C   GLY A  40       2.318   2.523  -8.853  1.00 94.15           C  
ATOM    338  O   GLY A  40       1.325   2.963  -9.434  1.00 94.15           O  
ATOM    339  H   GLY A  40       4.204   2.973  -6.399  1.00 94.15           H  
ATOM    340  HA2 GLY A  40       3.804   4.040  -9.082  1.00 94.15           H  
ATOM    341  HA3 GLY A  40       2.763   4.246  -7.674  1.00 94.15           H  
ATOM    342  N   ARG A  41       2.520   1.205  -8.710  1.00 96.05           N  
ATOM    343  CA  ARG A  41       1.531   0.198  -9.128  1.00 96.05           C  
ATOM    344  C   ARG A  41       0.540  -0.109  -8.012  1.00 96.05           C  
ATOM    345  O   ARG A  41       0.895  -0.121  -6.838  1.00 96.05           O  
ATOM    346  CB  ARG A  41       2.199  -1.088  -9.633  1.00 96.05           C  
ATOM    347  CG  ARG A  41       3.039  -0.843 -10.894  1.00 96.05           C  
ATOM    348  CD  ARG A  41       3.385  -2.180 -11.558  1.00 96.05           C  
ATOM    349  NE  ARG A  41       4.161  -1.987 -12.797  1.00 96.05           N  
ATOM    350  CZ  ARG A  41       4.472  -2.929 -13.670  1.00 96.05           C  
ATOM    351  NH1 ARG A  41       4.174  -4.183 -13.468  1.00 96.05           N1+
ATOM    352  NH2 ARG A  41       5.091  -2.627 -14.776  1.00 96.05           N  
ATOM    353  H   ARG A  41       3.329   0.889  -8.193  1.00 96.05           H  
ATOM    354  HA  ARG A  41       0.946   0.614  -9.948  1.00 96.05           H  
ATOM    355  HB2 ARG A  41       2.818  -1.523  -8.849  1.00 96.05           H  
ATOM    356  HB3 ARG A  41       1.411  -1.803  -9.872  1.00 96.05           H  
ATOM    357  HG2 ARG A  41       3.953  -0.313 -10.627  1.00 96.05           H  
ATOM    358  HG3 ARG A  41       2.468  -0.238 -11.598  1.00 96.05           H  
ATOM    359  HD2 ARG A  41       3.944  -2.798 -10.855  1.00 96.05           H  
ATOM    360  HD3 ARG A  41       2.452  -2.692 -11.795  1.00 96.05           H  
ATOM    361  HE  ARG A  41       4.427  -1.038 -13.018  1.00 96.05           H  
ATOM    362 HH11 ARG A  41       3.682  -4.439 -12.624  1.00 96.05           H  
ATOM    363 HH12 ARG A  41       4.399  -4.891 -14.152  1.00 96.05           H  
ATOM    364 HH21 ARG A  41       5.315  -1.665 -14.988  1.00 96.05           H  
ATOM    365 HH22 ARG A  41       5.296  -3.347 -15.454  1.00 96.05           H  
ATOM    366  N   GLU A  42      -0.700  -0.377  -8.410  1.00 96.45           N  
ATOM    367  CA  GLU A  42      -1.747  -0.836  -7.499  1.00 96.45           C  
ATOM    368  C   GLU A  42      -1.528  -2.300  -7.108  1.00 96.45           C  
ATOM    369  O   GLU A  42      -1.243  -3.150  -7.954  1.00 96.45           O  
ATOM    370  CB  GLU A  42      -3.149  -0.612  -8.101  1.00 96.45           C  
ATOM    371  CG  GLU A  42      -3.471   0.888  -8.213  1.00 96.45           C  
ATOM    372  CD  GLU A  42      -4.904   1.235  -8.657  1.00 96.45           C  
ATOM    373  OE1 GLU A  42      -5.243   2.445  -8.606  1.00 96.45           O  
ATOM    374  OE2 GLU A  42      -5.709   0.346  -9.013  1.00 96.45           O1-
ATOM    375  H   GLU A  42      -0.907  -0.382  -9.399  1.00 96.45           H  
ATOM    376  HA  GLU A  42      -1.689  -0.256  -6.578  1.00 96.45           H  
ATOM    377  HB2 GLU A  42      -3.206  -1.077  -9.085  1.00 96.45           H  
ATOM    378  HB3 GLU A  42      -3.885  -1.082  -7.449  1.00 96.45           H  
ATOM    379  HG2 GLU A  42      -3.309   1.336  -7.233  1.00 96.45           H  
ATOM    380  HG3 GLU A  42      -2.771   1.348  -8.911  1.00 96.45           H  
ATOM    381  N   VAL A  43      -1.707  -2.589  -5.823  1.00 97.03           N  
ATOM    382  CA  VAL A  43      -1.739  -3.931  -5.251  1.00 97.03           C  
ATOM    383  C   VAL A  43      -3.058  -4.130  -4.521  1.00 97.03           C  
ATOM    384  O   VAL A  43      -3.562  -3.227  -3.852  1.00 97.03           O  
ATOM    385  CB  VAL A  43      -0.511  -4.192  -4.365  1.00 97.03           C  
ATOM    386  CG1 VAL A  43      -0.462  -3.360  -3.080  1.00 97.03           C  
ATOM    387  CG2 VAL A  43      -0.410  -5.674  -4.004  1.00 97.03           C  
ATOM    388  H   VAL A  43      -1.888  -1.826  -5.187  1.00 97.03           H  
ATOM    389  HA  VAL A  43      -1.700  -4.648  -6.070  1.00 97.03           H  
ATOM    390  HB  VAL A  43       0.367  -3.943  -4.961  1.00 97.03           H  
ATOM    391 HG11 VAL A  43      -1.306  -3.608  -2.436  1.00 97.03           H  
ATOM    392 HG12 VAL A  43      -0.489  -2.298  -3.324  1.00 97.03           H  
ATOM    393 HG13 VAL A  43       0.463  -3.570  -2.542  1.00 97.03           H  
ATOM    394 HG21 VAL A  43      -1.175  -5.956  -3.281  1.00 97.03           H  
ATOM    395 HG22 VAL A  43      -0.499  -6.292  -4.898  1.00 97.03           H  
ATOM    396 HG23 VAL A  43       0.573  -5.857  -3.570  1.00 97.03           H  
ATOM    397  N   LYS A  44      -3.642  -5.316  -4.690  1.00 97.84           N  
ATOM    398  CA  LYS A  44      -4.896  -5.694  -4.041  1.00 97.84           C  
ATOM    399  C   LYS A  44      -4.572  -6.491  -2.790  1.00 97.84           C  
ATOM    400  O   LYS A  44      -3.958  -7.551  -2.892  1.00 97.84           O  
ATOM    401  CB  LYS A  44      -5.795  -6.498  -4.990  1.00 97.84           C  
ATOM    402  CG  LYS A  44      -6.093  -5.752  -6.298  1.00 97.84           C  
ATOM    403  CD  LYS A  44      -7.172  -6.476  -7.111  1.00 97.84           C  
ATOM    404  CE  LYS A  44      -7.498  -5.649  -8.360  1.00 97.84           C  
ATOM    405  NZ  LYS A  44      -8.536  -6.296  -9.202  1.00 97.84           N1+
ATOM    406  H   LYS A  44      -3.119  -6.035  -5.169  1.00 97.84           H  
ATOM    407  HA  LYS A  44      -5.438  -4.800  -3.733  1.00 97.84           H  
ATOM    408  HB2 LYS A  44      -5.319  -7.450  -5.225  1.00 97.84           H  
ATOM    409  HB3 LYS A  44      -6.732  -6.701  -4.472  1.00 97.84           H  
ATOM    410  HG2 LYS A  44      -5.183  -5.691  -6.895  1.00 97.84           H  
ATOM    411  HG3 LYS A  44      -6.427  -4.739  -6.076  1.00 97.84           H  
ATOM    412  HD2 LYS A  44      -8.069  -6.580  -6.500  1.00 97.84           H  
ATOM    413  HD3 LYS A  44      -6.808  -7.462  -7.398  1.00 97.84           H  
ATOM    414  HE2 LYS A  44      -6.582  -5.504  -8.933  1.00 97.84           H  
ATOM    415  HE3 LYS A  44      -7.840  -4.666  -8.037  1.00 97.84           H  
ATOM    416  HZ1 LYS A  44      -8.751  -5.709  -9.996  1.00 97.84           H  
ATOM    417  HZ2 LYS A  44      -9.390  -6.413  -8.675  1.00 97.84           H  
ATOM    418  HZ3 LYS A  44      -8.226  -7.195  -9.541  1.00 97.84           H  
ATOM    419  N   PHE A  45      -5.035  -6.019  -1.645  1.00 98.24           N  
ATOM    420  CA  PHE A  45      -5.014  -6.794  -0.416  1.00 98.24           C  
ATOM    421  C   PHE A  45      -6.250  -7.671  -0.372  1.00 98.24           C  
ATOM    422  O   PHE A  45      -7.361  -7.204  -0.636  1.00 98.24           O  
ATOM    423  CB  PHE A  45      -4.935  -5.871   0.793  1.00 98.24           C  
ATOM    424  CG  PHE A  45      -3.584  -5.205   0.906  1.00 98.24           C  
ATOM    425  CD1 PHE A  45      -2.584  -5.778   1.713  1.00 98.24           C  
ATOM    426  CD2 PHE A  45      -3.312  -4.038   0.170  1.00 98.24           C  
ATOM    427  CE1 PHE A  45      -1.318  -5.178   1.794  1.00 98.24           C  
ATOM    428  CE2 PHE A  45      -2.036  -3.458   0.236  1.00 98.24           C  
ATOM    429  CZ  PHE A  45      -1.042  -4.024   1.046  1.00 98.24           C  
ATOM    430  H   PHE A  45      -5.577  -5.167  -1.651  1.00 98.24           H  
ATOM    431  HA  PHE A  45      -4.131  -7.433  -0.405  1.00 98.24           H  
ATOM    432  HB2 PHE A  45      -5.113  -6.460   1.693  1.00 98.24           H  
ATOM    433  HB3 PHE A  45      -5.717  -5.114   0.726  1.00 98.24           H  
ATOM    434  HD1 PHE A  45      -2.788  -6.675   2.280  1.00 98.24           H  
ATOM    435  HD2 PHE A  45      -4.077  -3.589  -0.447  1.00 98.24           H  
ATOM    436  HE1 PHE A  45      -0.553  -5.605   2.426  1.00 98.24           H  
ATOM    437  HE2 PHE A  45      -1.812  -2.568  -0.333  1.00 98.24           H  
ATOM    438  HZ  PHE A  45      -0.067  -3.563   1.095  1.00 98.24           H  
ATOM    439  N   LYS A  46      -6.046  -8.945  -0.052  1.00 98.08           N  
ATOM    440  CA  LYS A  46      -7.125  -9.910   0.109  1.00 98.08           C  
ATOM    441  C   LYS A  46      -7.128 -10.489   1.512  1.00 98.08           C  
ATOM    442  O   LYS A  46      -6.060 -10.678   2.100  1.00 98.08           O  
ATOM    443  CB  LYS A  46      -7.052 -11.014  -0.950  1.00 98.08           C  
ATOM    444  CG  LYS A  46      -7.341 -10.493  -2.364  1.00 98.08           C  
ATOM    445  CD  LYS A  46      -7.200 -11.651  -3.354  1.00 98.08           C  
ATOM    446  CE  LYS A  46      -7.644 -11.231  -4.754  1.00 98.08           C  
ATOM    447  NZ  LYS A  46      -7.757 -12.427  -5.623  1.00 98.08           N1+
ATOM    448  H   LYS A  46      -5.113  -9.240   0.198  1.00 98.08           H  
ATOM    449  HA  LYS A  46      -8.069  -9.378  -0.003  1.00 98.08           H  
ATOM    450  HB2 LYS A  46      -7.793 -11.775  -0.703  1.00 98.08           H  
ATOM    451  HB3 LYS A  46      -6.066 -11.475  -0.918  1.00 98.08           H  
ATOM    452  HG2 LYS A  46      -6.640  -9.701  -2.630  1.00 98.08           H  
ATOM    453  HG3 LYS A  46      -8.358 -10.103  -2.400  1.00 98.08           H  
ATOM    454  HD2 LYS A  46      -7.821 -12.477  -3.011  1.00 98.08           H  
ATOM    455  HD3 LYS A  46      -6.161 -11.981  -3.377  1.00 98.08           H  
ATOM    456  HE2 LYS A  46      -6.929 -10.512  -5.154  1.00 98.08           H  
ATOM    457  HE3 LYS A  46      -8.618 -10.749  -4.663  1.00 98.08           H  
ATOM    458  HZ1 LYS A  46      -8.423 -13.061  -5.205  1.00 98.08           H  
ATOM    459  HZ2 LYS A  46      -6.872 -12.910  -5.689  1.00 98.08           H  
ATOM    460  HZ3 LYS A  46      -8.096 -12.189  -6.544  1.00 98.08           H  
ATOM    461  N   ASP A  47      -8.319 -10.773   2.017  1.00 97.06           N  
ATOM    462  CA  ASP A  47      -8.482 -11.589   3.212  1.00 97.06           C  
ATOM    463  C   ASP A  47      -8.191 -13.073   2.928  1.00 97.06           C  
ATOM    464  O   ASP A  47      -7.784 -13.465   1.829  1.00 97.06           O  
ATOM    465  CB  ASP A  47      -9.856 -11.334   3.861  1.00 97.06           C  
ATOM    466  CG  ASP A  47     -11.056 -11.815   3.038  1.00 97.06           C  
ATOM    467  OD1 ASP A  47     -10.861 -12.661   2.140  1.00 97.06           O  
ATOM    468  OD2 ASP A  47     -12.173 -11.335   3.311  1.00 97.06           O1-
ATOM    469  H   ASP A  47      -9.134 -10.620   1.440  1.00 97.06           H  
ATOM    470  HA  ASP A  47      -7.731 -11.273   3.936  1.00 97.06           H  
ATOM    471  HB2 ASP A  47      -9.884 -11.831   4.830  1.00 97.06           H  
ATOM    472  HB3 ASP A  47      -9.956 -10.265   4.049  1.00 97.06           H  
ATOM    473  N   ARG A  48      -8.363 -13.905   3.956  1.00 95.84           N  
ATOM    474  CA  ARG A  48      -8.124 -15.349   3.878  1.00 95.84           C  
ATOM    475  C   ARG A  48      -9.096 -16.062   2.932  1.00 95.84           C  
ATOM    476  O   ARG A  48      -8.724 -17.088   2.370  1.00 95.84           O  
ATOM    477  CB  ARG A  48      -8.206 -15.918   5.298  1.00 95.84           C  
ATOM    478  CG  ARG A  48      -7.791 -17.391   5.347  1.00 95.84           C  
ATOM    479  CD  ARG A  48      -7.849 -17.902   6.784  1.00 95.84           C  
ATOM    480  NE  ARG A  48      -7.466 -19.322   6.845  1.00 95.84           N  
ATOM    481  CZ  ARG A  48      -7.395 -20.061   7.934  1.00 95.84           C  
ATOM    482  NH1 ARG A  48      -7.672 -19.575   9.112  1.00 95.84           N1+
ATOM    483  NH2 ARG A  48      -7.043 -21.312   7.858  1.00 95.84           N  
ATOM    484  H   ARG A  48      -8.783 -13.532   4.796  1.00 95.84           H  
ATOM    485  HA  ARG A  48      -7.128 -15.518   3.468  1.00 95.84           H  
ATOM    486  HB2 ARG A  48      -7.544 -15.346   5.948  1.00 95.84           H  
ATOM    487  HB3 ARG A  48      -9.228 -15.819   5.665  1.00 95.84           H  
ATOM    488  HG2 ARG A  48      -8.475 -17.991   4.746  1.00 95.84           H  
ATOM    489  HG3 ARG A  48      -6.778 -17.498   4.959  1.00 95.84           H  
ATOM    490  HD2 ARG A  48      -7.173 -17.308   7.398  1.00 95.84           H  
ATOM    491  HD3 ARG A  48      -8.868 -17.782   7.151  1.00 95.84           H  
ATOM    492  HE  ARG A  48      -7.302 -19.777   5.958  1.00 95.84           H  
ATOM    493 HH11 ARG A  48      -7.637 -20.157   9.937  1.00 95.84           H  
ATOM    494 HH12 ARG A  48      -8.016 -18.627   9.168  1.00 95.84           H  
ATOM    495 HH21 ARG A  48      -6.861 -21.729   6.956  1.00 95.84           H  
ATOM    496 HH22 ARG A  48      -7.014 -21.885   8.689  1.00 95.84           H  
ATOM    497  N   ASP A  49     -10.290 -15.512   2.748  1.00 97.40           N  
ATOM    498  CA  ASP A  49     -11.334 -16.057   1.879  1.00 97.40           C  
ATOM    499  C   ASP A  49     -11.158 -15.596   0.419  1.00 97.40           C  
ATOM    500  O   ASP A  49     -11.852 -16.055  -0.487  1.00 97.40           O  
ATOM    501  CB  ASP A  49     -12.701 -15.677   2.467  1.00 97.40           C  
ATOM    502  CG  ASP A  49     -12.846 -16.161   3.915  1.00 97.40           C  
ATOM    503  OD1 ASP A  49     -12.607 -17.366   4.157  1.00 97.40           O  
ATOM    504  OD2 ASP A  49     -13.124 -15.312   4.791  1.00 97.40           O1-
ATOM    505  H   ASP A  49     -10.497 -14.623   3.179  1.00 97.40           H  
ATOM    506  HA  ASP A  49     -11.267 -17.144   1.882  1.00 97.40           H  
ATOM    507  HB2 ASP A  49     -13.491 -16.122   1.861  1.00 97.40           H  
ATOM    508  HB3 ASP A  49     -12.809 -14.593   2.436  1.00 97.40           H  
ATOM    509  N   GLY A  50     -10.182 -14.717   0.166  1.00 96.52           N  
ATOM    510  CA  GLY A  50      -9.835 -14.213  -1.156  1.00 96.52           C  
ATOM    511  C   GLY A  50     -10.594 -12.950  -1.564  1.00 96.52           C  
ATOM    512  O   GLY A  50     -10.411 -12.490  -2.701  1.00 96.52           O  
ATOM    513  H   GLY A  50      -9.731 -14.300   0.968  1.00 96.52           H  
ATOM    514  HA2 GLY A  50      -8.769 -13.988  -1.162  1.00 96.52           H  
ATOM    515  HA3 GLY A  50     -10.037 -14.986  -1.898  1.00 96.52           H  
ATOM    516  N   ASN A  51     -11.390 -12.360  -0.666  1.00 97.46           N  
ATOM    517  CA  ASN A  51     -12.099 -11.108  -0.919  1.00 97.46           C  
ATOM    518  C   ASN A  51     -11.121  -9.940  -0.886  1.00 97.46           C  
ATOM    519  O   ASN A  51     -10.227  -9.891  -0.045  1.00 97.46           O  
ATOM    520  CB  ASN A  51     -13.207 -10.863   0.110  1.00 97.46           C  
ATOM    521  CG  ASN A  51     -14.135 -12.043   0.263  1.00 97.46           C  
ATOM    522  ND2 ASN A  51     -14.219 -12.586   1.451  1.00 97.46           N  
ATOM    523  OD1 ASN A  51     -14.769 -12.467  -0.690  1.00 97.46           O  
ATOM    524  H   ASN A  51     -11.409 -12.728   0.274  1.00 97.46           H  
ATOM    525  HA  ASN A  51     -12.559 -11.169  -1.905  1.00 97.46           H  
ATOM    526  HB2 ASN A  51     -12.757 -10.622   1.073  1.00 97.46           H  
ATOM    527  HB3 ASN A  51     -13.806 -10.004  -0.192  1.00 97.46           H  
ATOM    528 HD21 ASN A  51     -14.758 -13.434   1.555  1.00 97.46           H  
ATOM    529 HD22 ASN A  51     -13.595 -12.268   2.179  1.00 97.46           H  
ATOM    530  N   VAL A  52     -11.299  -8.975  -1.787  1.00 97.90           N  
ATOM    531  CA  VAL A  52     -10.487  -7.754  -1.786  1.00 97.90           C  
ATOM    532  C   VAL A  52     -10.942  -6.857  -0.639  1.00 97.90           C  
ATOM    533  O   VAL A  52     -12.112  -6.497  -0.566  1.00 97.90           O  
ATOM    534  CB  VAL A  52     -10.552  -7.022  -3.137  1.00 97.90           C  
ATOM    535  CG1 VAL A  52      -9.718  -5.733  -3.131  1.00 97.90           C  
ATOM    536  CG2 VAL A  52     -10.008  -7.917  -4.263  1.00 97.90           C  
ATOM    537  H   VAL A  52     -12.128  -9.007  -2.364  1.00 97.90           H  
ATOM    538  HA  VAL A  52      -9.448  -8.031  -1.608  1.00 97.90           H  
ATOM    539  HB  VAL A  52     -11.587  -6.770  -3.366  1.00 97.90           H  
ATOM    540 HG11 VAL A  52      -9.727  -5.274  -4.120  1.00 97.90           H  
ATOM    541 HG12 VAL A  52     -10.152  -5.014  -2.435  1.00 97.90           H  
ATOM    542 HG13 VAL A  52      -8.691  -5.941  -2.831  1.00 97.90           H  
ATOM    543 HG21 VAL A  52     -10.082  -7.387  -5.212  1.00 97.90           H  
ATOM    544 HG22 VAL A  52     -10.602  -8.829  -4.332  1.00 97.90           H  
ATOM    545 HG23 VAL A  52      -8.969  -8.174  -4.057  1.00 97.90           H  
ATOM    546  N   VAL A  53     -10.005  -6.484   0.229  1.00 98.27           N  
ATOM    547  CA  VAL A  53     -10.245  -5.618   1.399  1.00 98.27           C  
ATOM    548  C   VAL A  53      -9.638  -4.226   1.246  1.00 98.27           C  
ATOM    549  O   VAL A  53      -9.827  -3.372   2.106  1.00 98.27           O  
ATOM    550  CB  VAL A  53      -9.756  -6.285   2.695  1.00 98.27           C  
ATOM    551  CG1 VAL A  53     -10.544  -7.571   2.960  1.00 98.27           C  
ATOM    552  CG2 VAL A  53      -8.256  -6.612   2.679  1.00 98.27           C  
ATOM    553  H   VAL A  53      -9.074  -6.855   0.104  1.00 98.27           H  
ATOM    554  HA  VAL A  53     -11.318  -5.459   1.505  1.00 98.27           H  
ATOM    555  HB  VAL A  53      -9.945  -5.603   3.523  1.00 98.27           H  
ATOM    556 HG11 VAL A  53     -10.239  -7.996   3.917  1.00 98.27           H  
ATOM    557 HG12 VAL A  53     -11.610  -7.350   2.997  1.00 98.27           H  
ATOM    558 HG13 VAL A  53     -10.363  -8.309   2.178  1.00 98.27           H  
ATOM    559 HG21 VAL A  53      -7.960  -6.981   3.661  1.00 98.27           H  
ATOM    560 HG22 VAL A  53      -7.680  -5.712   2.462  1.00 98.27           H  
ATOM    561 HG23 VAL A  53      -8.042  -7.383   1.939  1.00 98.27           H  
ATOM    562  N   GLY A  54      -8.894  -4.001   0.165  1.00 98.06           N  
ATOM    563  CA  GLY A  54      -8.308  -2.713  -0.168  1.00 98.06           C  
ATOM    564  C   GLY A  54      -7.438  -2.794  -1.413  1.00 98.06           C  
ATOM    565  O   GLY A  54      -6.884  -3.847  -1.748  1.00 98.06           O  
ATOM    566  H   GLY A  54      -8.756  -4.764  -0.483  1.00 98.06           H  
ATOM    567  HA2 GLY A  54      -9.104  -1.988  -0.335  1.00 98.06           H  
ATOM    568  HA3 GLY A  54      -7.694  -2.362   0.661  1.00 98.06           H  
ATOM    569  N   ILE A  55      -7.303  -1.666  -2.101  1.00 98.21           N  
ATOM    570  CA  ILE A  55      -6.388  -1.501  -3.228  1.00 98.21           C  
ATOM    571  C   ILE A  55      -5.484  -0.324  -2.908  1.00 98.21           C  
ATOM    572  O   ILE A  55      -5.956   0.804  -2.794  1.00 98.21           O  
ATOM    573  CB  ILE A  55      -7.148  -1.297  -4.554  1.00 98.21           C  
ATOM    574  CG1 ILE A  55      -8.137  -2.459  -4.798  1.00 98.21           C  
ATOM    575  CG2 ILE A  55      -6.129  -1.166  -5.705  1.00 98.21           C  
ATOM    576  CD1 ILE A  55      -8.992  -2.304  -6.059  1.00 98.21           C  
ATOM    577  H   ILE A  55      -7.843  -0.862  -1.814  1.00 98.21           H  
ATOM    578  HA  ILE A  55      -5.771  -2.394  -3.327  1.00 98.21           H  
ATOM    579  HB  ILE A  55      -7.725  -0.374  -4.489  1.00 98.21           H  
ATOM    580 HG12 ILE A  55      -8.833  -2.524  -3.962  1.00 98.21           H  
ATOM    581 HG13 ILE A  55      -7.589  -3.400  -4.840  1.00 98.21           H  
ATOM    582 HG21 ILE A  55      -5.464  -0.321  -5.530  1.00 98.21           H  
ATOM    583 HG22 ILE A  55      -5.534  -2.076  -5.782  1.00 98.21           H  
ATOM    584 HG23 ILE A  55      -6.636  -0.983  -6.652  1.00 98.21           H  
ATOM    585 HD11 ILE A  55      -8.376  -2.357  -6.957  1.00 98.21           H  
ATOM    586 HD12 ILE A  55      -9.519  -1.350  -6.029  1.00 98.21           H  
ATOM    587 HD13 ILE A  55      -9.726  -3.109  -6.092  1.00 98.21           H  
ATOM    588  N   CYS A  56      -4.187  -0.572  -2.784  1.00 97.80           N  
ATOM    589  CA  CYS A  56      -3.232   0.459  -2.403  1.00 97.80           C  
ATOM    590  C   CYS A  56      -2.128   0.604  -3.438  1.00 97.80           C  
ATOM    591  O   CYS A  56      -1.832  -0.319  -4.193  1.00 97.80           O  
ATOM    592  CB  CYS A  56      -2.658   0.161  -1.022  1.00 97.80           C  
ATOM    593  SG  CYS A  56      -3.875  -0.160   0.278  1.00 97.80           S  
ATOM    594  H   CYS A  56      -3.851  -1.509  -2.953  1.00 97.80           H  
ATOM    595  HA  CYS A  56      -3.739   1.423  -2.344  1.00 97.80           H  
ATOM    596  HB2 CYS A  56      -2.002  -0.705  -1.113  1.00 97.80           H  
ATOM    597  HB3 CYS A  56      -2.042   1.003  -0.706  1.00 97.80           H  
ATOM    598  N   LYS A  57      -1.486   1.766  -3.452  1.00 96.59           N  
ATOM    599  CA  LYS A  57      -0.257   2.017  -4.207  1.00 96.59           C  
ATOM    600  C   LYS A  57       0.596   3.029  -3.473  1.00 96.59           C  
ATOM    601  O   LYS A  57       0.079   3.832  -2.697  1.00 96.59           O  
ATOM    602  CB  LYS A  57      -0.580   2.502  -5.627  1.00 96.59           C  
ATOM    603  CG  LYS A  57      -1.324   3.843  -5.673  1.00 96.59           C  
ATOM    604  CD  LYS A  57      -1.648   4.190  -7.126  1.00 96.59           C  
ATOM    605  CE  LYS A  57      -2.439   5.497  -7.186  1.00 96.59           C  
ATOM    606  NZ  LYS A  57      -3.042   5.671  -8.529  1.00 96.59           N1+
ATOM    607  H   LYS A  57      -1.825   2.495  -2.841  1.00 96.59           H  
ATOM    608  HA  LYS A  57       0.309   1.088  -4.285  1.00 96.59           H  
ATOM    609  HB2 LYS A  57       0.351   2.596  -6.185  1.00 96.59           H  
ATOM    610  HB3 LYS A  57      -1.191   1.747  -6.121  1.00 96.59           H  
ATOM    611  HG2 LYS A  57      -0.706   4.633  -5.246  1.00 96.59           H  
ATOM    612  HG3 LYS A  57      -2.253   3.769  -5.107  1.00 96.59           H  
ATOM    613  HD2 LYS A  57      -0.725   4.288  -7.697  1.00 96.59           H  
ATOM    614  HD3 LYS A  57      -2.249   3.386  -7.552  1.00 96.59           H  
ATOM    615  HE2 LYS A  57      -3.225   5.458  -6.431  1.00 96.59           H  
ATOM    616  HE3 LYS A  57      -1.776   6.326  -6.941  1.00 96.59           H  
ATOM    617  HZ1 LYS A  57      -2.327   5.681  -9.242  1.00 96.59           H  
ATOM    618  HZ2 LYS A  57      -3.668   4.899  -8.714  1.00 96.59           H  
ATOM    619  HZ3 LYS A  57      -3.578   6.526  -8.570  1.00 96.59           H  
ATOM    620  N   THR A  58       1.889   3.055  -3.766  1.00 95.24           N  
ATOM    621  CA  THR A  58       2.694   4.202  -3.351  1.00 95.24           C  
ATOM    622  C   THR A  58       2.327   5.421  -4.191  1.00 95.24           C  
ATOM    623  O   THR A  58       2.065   5.312  -5.391  1.00 95.24           O  
ATOM    624  CB  THR A  58       4.199   3.929  -3.362  1.00 95.24           C  
ATOM    625  CG2 THR A  58       4.535   2.768  -2.430  1.00 95.24           C  
ATOM    626  OG1 THR A  58       4.640   3.607  -4.657  1.00 95.24           O  
ATOM    627  H   THR A  58       2.273   2.398  -4.430  1.00 95.24           H  
ATOM    628  HA  THR A  58       2.428   4.420  -2.317  1.00 95.24           H  
ATOM    629  HB  THR A  58       4.724   4.820  -3.016  1.00 95.24           H  
ATOM    630  HG1 THR A  58       5.199   4.329  -4.954  1.00 95.24           H  
ATOM    631 HG21 THR A  58       4.097   2.940  -1.447  1.00 95.24           H  
ATOM    632 HG22 THR A  58       4.162   1.828  -2.836  1.00 95.24           H  
ATOM    633 HG23 THR A  58       5.616   2.701  -2.316  1.00 95.24           H  
ATOM    634  N   THR A  59       2.304   6.600  -3.573  1.00 92.61           N  
ATOM    635  CA  THR A  59       1.937   7.853  -4.257  1.00 92.61           C  
ATOM    636  C   THR A  59       2.964   8.252  -5.320  1.00 92.61           C  
ATOM    637  O   THR A  59       2.635   8.960  -6.266  1.00 92.61           O  
ATOM    638  CB  THR A  59       1.805   8.997  -3.240  1.00 92.61           C  
ATOM    639  CG2 THR A  59       1.094  10.230  -3.791  1.00 92.61           C  
ATOM    640  OG1 THR A  59       1.091   8.580  -2.100  1.00 92.61           O  
ATOM    641  H   THR A  59       2.437   6.623  -2.572  1.00 92.61           H  
ATOM    642  HA  THR A  59       0.978   7.714  -4.757  1.00 92.61           H  
ATOM    643  HB  THR A  59       2.803   9.287  -2.912  1.00 92.61           H  
ATOM    644  HG1 THR A  59       0.165   8.462  -2.325  1.00 92.61           H  
ATOM    645 HG21 THR A  59       0.948  10.955  -2.991  1.00 92.61           H  
ATOM    646 HG22 THR A  59       0.123   9.952  -4.203  1.00 92.61           H  
ATOM    647 HG23 THR A  59       1.695  10.695  -4.572  1.00 92.61           H  
ATOM    648  N   THR A  60       4.212   7.798  -5.177  1.00 90.95           N  
ATOM    649  CA  THR A  60       5.313   8.112  -6.096  1.00 90.95           C  
ATOM    650  C   THR A  60       6.015   6.848  -6.583  1.00 90.95           C  
ATOM    651  O   THR A  60       5.928   5.793  -5.951  1.00 90.95           O  
ATOM    652  CB  THR A  60       6.324   9.089  -5.476  1.00 90.95           C  
ATOM    653  CG2 THR A  60       5.677  10.334  -4.869  1.00 90.95           C  
ATOM    654  OG1 THR A  60       7.122   8.480  -4.487  1.00 90.95           O  
ATOM    655  H   THR A  60       4.388   7.137  -4.434  1.00 90.95           H  
ATOM    656  HA  THR A  60       4.904   8.601  -6.979  1.00 90.95           H  
ATOM    657  HB  THR A  60       6.989   9.420  -6.274  1.00 90.95           H  
ATOM    658  HG1 THR A  60       6.620   7.819  -4.006  1.00 90.95           H  
ATOM    659 HG21 THR A  60       5.020  10.801  -5.603  1.00 90.95           H  
ATOM    660 HG22 THR A  60       5.103  10.074  -3.980  1.00 90.95           H  
ATOM    661 HG23 THR A  60       6.456  11.046  -4.595  1.00 90.95           H  
ATOM    662  N   THR A  61       6.726   6.962  -7.705  1.00 92.14           N  
ATOM    663  CA  THR A  61       7.461   5.864  -8.358  1.00 92.14           C  
ATOM    664  C   THR A  61       8.930   5.760  -7.930  1.00 92.14           C  
ATOM    665  O   THR A  61       9.604   4.801  -8.302  1.00 92.14           O  
ATOM    666  CB  THR A  61       7.395   6.034  -9.883  1.00 92.14           C  
ATOM    667  CG2 THR A  61       5.984   5.810 -10.425  1.00 92.14           C  
ATOM    668  OG1 THR A  61       7.774   7.352 -10.223  1.00 92.14           O  
ATOM    669  H   THR A  61       6.723   7.841  -8.202  1.00 92.14           H  
ATOM    670  HA  THR A  61       6.991   4.913  -8.110  1.00 92.14           H  
ATOM    671  HB  THR A  61       8.070   5.327 -10.366  1.00 92.14           H  
ATOM    672  HG1 THR A  61       7.760   7.423 -11.180  1.00 92.14           H  
ATOM    673 HG21 THR A  61       5.967   5.999 -11.499  1.00 92.14           H  
ATOM    674 HG22 THR A  61       5.270   6.471  -9.933  1.00 92.14           H  
ATOM    675 HG23 THR A  61       5.696   4.774 -10.251  1.00 92.14           H  
ATOM    676  N   TYR A  62       9.439   6.728  -7.161  1.00 90.41           N  
ATOM    677  CA  TYR A  62      10.861   6.850  -6.806  1.00 90.41           C  
ATOM    678  C   TYR A  62      11.151   6.723  -5.302  1.00 90.41           C  
ATOM    679  O   TYR A  62      12.313   6.737  -4.910  1.00 90.41           O  
ATOM    680  CB  TYR A  62      11.405   8.166  -7.382  1.00 90.41           C  
ATOM    681  CG  TYR A  62      10.672   9.404  -6.900  1.00 90.41           C  
ATOM    682  CD1 TYR A  62       9.590   9.910  -7.648  1.00 90.41           C  
ATOM    683  CD2 TYR A  62      11.071  10.047  -5.712  1.00 90.41           C  
ATOM    684  CE1 TYR A  62       8.897  11.049  -7.200  1.00 90.41           C  
ATOM    685  CE2 TYR A  62      10.386  11.196  -5.269  1.00 90.41           C  
ATOM    686  CZ  TYR A  62       9.289  11.690  -6.008  1.00 90.41           C  
ATOM    687  OH  TYR A  62       8.610  12.785  -5.581  1.00 90.41           O  
ATOM    688  H   TYR A  62       8.832   7.493  -6.905  1.00 90.41           H  
ATOM    689  HA  TYR A  62      11.419   6.042  -7.279  1.00 90.41           H  
ATOM    690  HB2 TYR A  62      11.341   8.122  -8.469  1.00 90.41           H  
ATOM    691  HB3 TYR A  62      12.462   8.257  -7.131  1.00 90.41           H  
ATOM    692  HD1 TYR A  62       9.302   9.434  -8.573  1.00 90.41           H  
ATOM    693  HD2 TYR A  62      11.924   9.673  -5.165  1.00 90.41           H  
ATOM    694  HE1 TYR A  62       8.075  11.455  -7.771  1.00 90.41           H  
ATOM    695  HE2 TYR A  62      10.710  11.710  -4.375  1.00 90.41           H  
ATOM    696  HH  TYR A  62       9.030  13.210  -4.830  1.00 90.41           H  
ATOM    697  N   ASN A  63      10.127   6.602  -4.450  1.00 90.23           N  
ATOM    698  CA  ASN A  63      10.267   6.233  -3.038  1.00 90.23           C  
ATOM    699  C   ASN A  63       8.997   5.531  -2.530  1.00 90.23           C  
ATOM    700  O   ASN A  63       7.913   5.721  -3.092  1.00 90.23           O  
ATOM    701  CB  ASN A  63      10.604   7.469  -2.186  1.00 90.23           C  
ATOM    702  CG  ASN A  63       9.449   8.443  -2.080  1.00 90.23           C  
ATOM    703  ND2 ASN A  63       9.466   9.513  -2.831  1.00 90.23           N  
ATOM    704  OD1 ASN A  63       8.516   8.251  -1.318  1.00 90.23           O  
ATOM    705  H   ASN A  63       9.187   6.599  -4.819  1.00 90.23           H  
ATOM    706  HA  ASN A  63      11.098   5.535  -2.934  1.00 90.23           H  
ATOM    707  HB2 ASN A  63      11.478   7.972  -2.602  1.00 90.23           H  
ATOM    708  HB3 ASN A  63      10.865   7.141  -1.180  1.00 90.23           H  
ATOM    709 HD21 ASN A  63      10.148   9.572  -3.575  1.00 90.23           H  
ATOM    710 HD22 ASN A  63       8.575   9.979  -2.919  1.00 90.23           H  
ATOM    711  N   CYS A  64       9.122   4.776  -1.437  1.00 93.24           N  
ATOM    712  CA  CYS A  64       8.006   4.053  -0.831  1.00 93.24           C  
ATOM    713  C   CYS A  64       7.359   4.775   0.364  1.00 93.24           C  
ATOM    714  O   CYS A  64       6.585   4.165   1.079  1.00 93.24           O  
ATOM    715  CB  CYS A  64       8.491   2.651  -0.461  1.00 93.24           C  
ATOM    716  SG  CYS A  64       9.282   1.744  -1.816  1.00 93.24           S  
ATOM    717  H   CYS A  64      10.046   4.533  -1.108  1.00 93.24           H  
ATOM    718  HA  CYS A  64       7.223   3.936  -1.580  1.00 93.24           H  
ATOM    719  HB2 CYS A  64       7.657   2.063  -0.079  1.00 93.24           H  
ATOM    720  HB3 CYS A  64       9.223   2.752   0.341  1.00 93.24           H  
ATOM    721  N   ARG A  65       7.643   6.063   0.612  1.00 90.58           N  
ATOM    722  CA  ARG A  65       7.301   6.730   1.891  1.00 90.58           C  
ATOM    723  C   ARG A  65       5.819   7.023   2.105  1.00 90.58           C  
ATOM    724  O   ARG A  65       5.419   7.337   3.220  1.00 90.58           O  
ATOM    725  CB  ARG A  65       8.060   8.055   2.013  1.00 90.58           C  
ATOM    726  CG  ARG A  65       9.575   7.869   2.088  1.00 90.58           C  
ATOM    727  CD  ARG A  65      10.227   9.242   2.259  1.00 90.58           C  
ATOM    728  NE  ARG A  65      11.683   9.123   2.433  1.00 90.58           N  
ATOM    729  CZ  ARG A  65      12.527  10.117   2.634  1.00 90.58           C  
ATOM    730  NH1 ARG A  65      12.135  11.361   2.677  1.00 90.58           N1+
ATOM    731  NH2 ARG A  65      13.796   9.876   2.795  1.00 90.58           N  
ATOM    732  H   ARG A  65       8.197   6.566  -0.066  1.00 90.58           H  
ATOM    733  HA  ARG A  65       7.578   6.072   2.715  1.00 90.58           H  
ATOM    734  HB2 ARG A  65       7.806   8.698   1.170  1.00 90.58           H  
ATOM    735  HB3 ARG A  65       7.738   8.556   2.927  1.00 90.58           H  
ATOM    736  HG2 ARG A  65       9.945   7.402   1.175  1.00 90.58           H  
ATOM    737  HG3 ARG A  65       9.819   7.237   2.942  1.00 90.58           H  
ATOM    738  HD2 ARG A  65      10.009   9.844   1.377  1.00 90.58           H  
ATOM    739  HD3 ARG A  65       9.797   9.725   3.136  1.00 90.58           H  
ATOM    740  HE  ARG A  65      12.062   8.187   2.425  1.00 90.58           H  
ATOM    741 HH11 ARG A  65      12.793  12.101   2.875  1.00 90.58           H  
ATOM    742 HH12 ARG A  65      11.150  11.561   2.576  1.00 90.58           H  
ATOM    743 HH21 ARG A  65      14.135   8.925   2.773  1.00 90.58           H  
ATOM    744 HH22 ARG A  65      14.448  10.632   2.946  1.00 90.58           H  
ATOM    745  N   ARG A  66       5.027   7.043   1.035  1.00 90.90           N  
ATOM    746  CA  ARG A  66       3.601   7.376   1.089  1.00 90.90           C  
ATOM    747  C   ARG A  66       2.813   6.316   0.354  1.00 90.90           C  
ATOM    748  O   ARG A  66       3.089   6.059  -0.819  1.00 90.90           O  
ATOM    749  CB  ARG A  66       3.325   8.769   0.506  1.00 90.90           C  
ATOM    750  CG  ARG A  66       3.939   9.887   1.358  1.00 90.90           C  
ATOM    751  CD  ARG A  66       3.498  11.254   0.825  1.00 90.90           C  
ATOM    752  NE  ARG A  66       4.067  12.355   1.625  1.00 90.90           N  
ATOM    753  CZ  ARG A  66       3.899  13.647   1.404  1.00 90.90           C  
ATOM    754  NH1 ARG A  66       3.190  14.089   0.402  1.00 90.90           N1+
ATOM    755  NH2 ARG A  66       4.440  14.528   2.196  1.00 90.90           N  
ATOM    756  H   ARG A  66       5.420   6.718   0.163  1.00 90.90           H  
ATOM    757  HA  ARG A  66       3.261   7.367   2.124  1.00 90.90           H  
ATOM    758  HB2 ARG A  66       3.715   8.826  -0.511  1.00 90.90           H  
ATOM    759  HB3 ARG A  66       2.245   8.915   0.469  1.00 90.90           H  
ATOM    760  HG2 ARG A  66       5.027   9.820   1.327  1.00 90.90           H  
ATOM    761  HG3 ARG A  66       3.604   9.780   2.389  1.00 90.90           H  
ATOM    762  HD2 ARG A  66       3.821  11.345  -0.213  1.00 90.90           H  
ATOM    763  HD3 ARG A  66       2.410  11.303   0.861  1.00 90.90           H  
ATOM    764  HE  ARG A  66       4.567  12.088   2.461  1.00 90.90           H  
ATOM    765 HH11 ARG A  66       2.700  13.419  -0.174  1.00 90.90           H  
ATOM    766 HH12 ARG A  66       3.038  15.078   0.269  1.00 90.90           H  
ATOM    767 HH21 ARG A  66       4.257  15.512   2.058  1.00 90.90           H  
ATOM    768 HH22 ARG A  66       4.939  14.228   3.021  1.00 90.90           H  
ATOM    769  N   VAL A  67       1.840   5.743   1.046  1.00 93.78           N  
ATOM    770  CA  VAL A  67       0.816   4.872   0.484  1.00 93.78           C  
ATOM    771  C   VAL A  67      -0.481   5.665   0.367  1.00 93.78           C  
ATOM    772  O   VAL A  67      -0.726   6.581   1.142  1.00 93.78           O  
ATOM    773  CB  VAL A  67       0.680   3.581   1.314  1.00 93.78           C  
ATOM    774  CG1 VAL A  67       0.225   3.825   2.753  1.00 93.78           C  
ATOM    775  CG2 VAL A  67      -0.273   2.581   0.657  1.00 93.78           C  
ATOM    776  H   VAL A  67       1.673   6.059   1.991  1.00 93.78           H  
ATOM    777  HA  VAL A  67       1.114   4.576  -0.522  1.00 93.78           H  
ATOM    778  HB  VAL A  67       1.663   3.110   1.348  1.00 93.78           H  
ATOM    779 HG11 VAL A  67       0.128   2.873   3.275  1.00 93.78           H  
ATOM    780 HG12 VAL A  67      -0.740   4.332   2.773  1.00 93.78           H  
ATOM    781 HG13 VAL A  67       0.954   4.430   3.293  1.00 93.78           H  
ATOM    782 HG21 VAL A  67      -0.011   2.448  -0.393  1.00 93.78           H  
ATOM    783 HG22 VAL A  67      -0.203   1.623   1.172  1.00 93.78           H  
ATOM    784 HG23 VAL A  67      -1.301   2.936   0.734  1.00 93.78           H  
ATOM    785  N   THR A  68      -1.278   5.343  -0.641  1.00 95.81           N  
ATOM    786  CA  THR A  68      -2.679   5.740  -0.707  1.00 95.81           C  
ATOM    787  C   THR A  68      -3.504   4.511  -1.047  1.00 95.81           C  
ATOM    788  O   THR A  68      -3.106   3.719  -1.914  1.00 95.81           O  
ATOM    789  CB  THR A  68      -2.904   6.895  -1.689  1.00 95.81           C  
ATOM    790  CG2 THR A  68      -2.513   6.578  -3.138  1.00 95.81           C  
ATOM    791  OG1 THR A  68      -4.256   7.277  -1.710  1.00 95.81           O  
ATOM    792  H   THR A  68      -0.979   4.620  -1.280  1.00 95.81           H  
ATOM    793  HA  THR A  68      -2.982   6.094   0.278  1.00 95.81           H  
ATOM    794  HB  THR A  68      -2.313   7.746  -1.351  1.00 95.81           H  
ATOM    795  HG1 THR A  68      -4.567   7.329  -0.803  1.00 95.81           H  
ATOM    796 HG21 THR A  68      -1.473   6.253  -3.182  1.00 95.81           H  
ATOM    797 HG22 THR A  68      -3.157   5.793  -3.534  1.00 95.81           H  
ATOM    798 HG23 THR A  68      -2.636   7.477  -3.742  1.00 95.81           H  
ATOM    799  N   CYS A  69      -4.622   4.336  -0.356  1.00 96.98           N  
ATOM    800  CA  CYS A  69      -5.538   3.228  -0.560  1.00 96.98           C  
ATOM    801  C   CYS A  69      -6.922   3.721  -0.986  1.00 96.98           C  
ATOM    802  O   CYS A  69      -7.384   4.797  -0.612  1.00 96.98           O  
ATOM    803  CB  CYS A  69      -5.606   2.370   0.704  1.00 96.98           C  
ATOM    804  SG  CYS A  69      -4.048   1.615   1.261  1.00 96.98           S  
ATOM    805  H   CYS A  69      -4.836   4.990   0.383  1.00 96.98           H  
ATOM    806  HA  CYS A  69      -5.160   2.596  -1.363  1.00 96.98           H  
ATOM    807  HB2 CYS A  69      -5.974   3.012   1.504  1.00 96.98           H  
ATOM    808  HB3 CYS A  69      -6.337   1.574   0.557  1.00 96.98           H  
ATOM    809  N   LYS A  70      -7.597   2.885  -1.765  1.00 97.32           N  
ATOM    810  CA  LYS A  70      -9.008   3.006  -2.127  1.00 97.32           C  
ATOM    811  C   LYS A  70      -9.709   1.681  -1.849  1.00 97.32           C  
ATOM    812  O   LYS A  70      -9.049   0.654  -1.669  1.00 97.32           O  
ATOM    813  CB  LYS A  70      -9.145   3.467  -3.590  1.00 97.32           C  
ATOM    814  CG  LYS A  70      -8.629   2.416  -4.582  1.00 97.32           C  
ATOM    815  CD  LYS A  70      -8.707   2.879  -6.038  1.00 97.32           C  
ATOM    816  CE  LYS A  70      -8.313   1.673  -6.899  1.00 97.32           C  
ATOM    817  NZ  LYS A  70      -7.932   2.033  -8.284  1.00 97.32           N1+
ATOM    818  H   LYS A  70      -7.138   2.023  -2.024  1.00 97.32           H  
ATOM    819  HA  LYS A  70      -9.474   3.757  -1.489  1.00 97.32           H  
ATOM    820  HB2 LYS A  70      -8.590   4.396  -3.721  1.00 97.32           H  
ATOM    821  HB3 LYS A  70     -10.196   3.665  -3.802  1.00 97.32           H  
ATOM    822  HG2 LYS A  70      -9.220   1.506  -4.471  1.00 97.32           H  
ATOM    823  HG3 LYS A  70      -7.588   2.184  -4.355  1.00 97.32           H  
ATOM    824  HD2 LYS A  70      -8.013   3.706  -6.190  1.00 97.32           H  
ATOM    825  HD3 LYS A  70      -9.724   3.188  -6.278  1.00 97.32           H  
ATOM    826  HE2 LYS A  70      -7.468   1.177  -6.421  1.00 97.32           H  
ATOM    827  HE3 LYS A  70      -9.148   0.973  -6.894  1.00 97.32           H  
ATOM    828  HZ1 LYS A  70      -7.090   2.592  -8.287  1.00 97.32           H  
ATOM    829  HZ2 LYS A  70      -8.683   2.480  -8.790  1.00 97.32           H  
ATOM    830  HZ3 LYS A  70      -7.600   1.211  -8.768  1.00 97.32           H  
ATOM    831  N   ASP A  71     -11.037   1.720  -1.832  1.00 97.43           N  
ATOM    832  CA  ASP A  71     -11.886   0.537  -1.659  1.00 97.43           C  
ATOM    833  C   ASP A  71     -11.542  -0.260  -0.386  1.00 97.43           C  
ATOM    834  O   ASP A  71     -11.571  -1.491  -0.377  1.00 97.43           O  
ATOM    835  CB  ASP A  71     -11.887  -0.305  -2.952  1.00 97.43           C  
ATOM    836  CG  ASP A  71     -12.158   0.535  -4.205  1.00 97.43           C  
ATOM    837  OD1 ASP A  71     -13.020   1.438  -4.127  1.00 97.43           O  
ATOM    838  OD2 ASP A  71     -11.457   0.314  -5.223  1.00 97.43           O1-
ATOM    839  H   ASP A  71     -11.500   2.571  -2.116  1.00 97.43           H  
ATOM    840  HA  ASP A  71     -12.906   0.894  -1.521  1.00 97.43           H  
ATOM    841  HB2 ASP A  71     -12.655  -1.074  -2.875  1.00 97.43           H  
ATOM    842  HB3 ASP A  71     -10.922  -0.801  -3.057  1.00 97.43           H  
ATOM    843  N   LEU A  72     -11.162   0.449   0.685  1.00 97.94           N  
ATOM    844  CA  LEU A  72     -10.892  -0.159   1.983  1.00 97.94           C  
ATOM    845  C   LEU A  72     -12.204  -0.663   2.585  1.00 97.94           C  
ATOM    846  O   LEU A  72     -13.145   0.106   2.792  1.00 97.94           O  
ATOM    847  CB  LEU A  72     -10.185   0.834   2.923  1.00 97.94           C  
ATOM    848  CG  LEU A  72      -8.699   1.070   2.598  1.00 97.94           C  
ATOM    849  CD1 LEU A  72      -8.206   2.288   3.377  1.00 97.94           C  
ATOM    850  CD2 LEU A  72      -7.817  -0.121   2.985  1.00 97.94           C  
ATOM    851  H   LEU A  72     -11.186   1.457   0.625  1.00 97.94           H  
ATOM    852  HA  LEU A  72     -10.242  -1.021   1.832  1.00 97.94           H  
ATOM    853  HB2 LEU A  72     -10.257   0.460   3.944  1.00 97.94           H  
ATOM    854  HB3 LEU A  72     -10.721   1.782   2.887  1.00 97.94           H  
ATOM    855  HG  LEU A  72      -8.581   1.267   1.532  1.00 97.94           H  
ATOM    856 HD11 LEU A  72      -8.658   3.191   2.966  1.00 97.94           H  
ATOM    857 HD12 LEU A  72      -8.503   2.194   4.422  1.00 97.94           H  
ATOM    858 HD13 LEU A  72      -7.122   2.374   3.316  1.00 97.94           H  
ATOM    859 HD21 LEU A  72      -6.786   0.067   2.684  1.00 97.94           H  
ATOM    860 HD22 LEU A  72      -7.849  -0.261   4.066  1.00 97.94           H  
ATOM    861 HD23 LEU A  72      -8.168  -1.032   2.501  1.00 97.94           H  
ATOM    862  N   ALA A  73     -12.258  -1.960   2.871  1.00 98.14           N  
ATOM    863  CA  ALA A  73     -13.380  -2.556   3.577  1.00 98.14           C  
ATOM    864  C   ALA A  73     -13.470  -2.004   5.018  1.00 98.14           C  
ATOM    865  O   ALA A  73     -12.466  -1.542   5.568  1.00 98.14           O  
ATOM    866  CB  ALA A  73     -13.242  -4.083   3.517  1.00 98.14           C  
ATOM    867  H   ALA A  73     -11.448  -2.527   2.666  1.00 98.14           H  
ATOM    868  HA  ALA A  73     -14.288  -2.274   3.043  1.00 98.14           H  
ATOM    869  HB1 ALA A  73     -14.037  -4.558   4.093  1.00 98.14           H  
ATOM    870  HB2 ALA A  73     -13.314  -4.412   2.480  1.00 98.14           H  
ATOM    871  HB3 ALA A  73     -12.275  -4.389   3.916  1.00 98.14           H  
ATOM    872  N   PRO A  74     -14.646  -2.064   5.670  1.00 98.15           N  
ATOM    873  CA  PRO A  74     -14.801  -1.595   7.044  1.00 98.15           C  
ATOM    874  C   PRO A  74     -13.762  -2.194   8.001  1.00 98.15           C  
ATOM    875  O   PRO A  74     -13.484  -3.394   7.967  1.00 98.15           O  
ATOM    876  CB  PRO A  74     -16.230  -1.967   7.445  1.00 98.15           C  
ATOM    877  CG  PRO A  74     -16.972  -1.955   6.110  1.00 98.15           C  
ATOM    878  CD  PRO A  74     -15.929  -2.492   5.132  1.00 98.15           C  
ATOM    879  HA  PRO A  74     -14.705  -0.509   7.040  1.00 98.15           H  
ATOM    880  HB2 PRO A  74     -16.255  -2.974   7.862  1.00 98.15           H  
ATOM    881  HB3 PRO A  74     -16.651  -1.250   8.150  1.00 98.15           H  
ATOM    882  HG2 PRO A  74     -17.863  -2.583   6.135  1.00 98.15           H  
ATOM    883  HG3 PRO A  74     -17.230  -0.930   5.843  1.00 98.15           H  
ATOM    884  HD2 PRO A  74     -15.971  -3.581   5.110  1.00 98.15           H  
ATOM    885  HD3 PRO A  74     -16.112  -2.082   4.139  1.00 98.15           H  
ATOM    886  N   GLY A  75     -13.186  -1.338   8.846  1.00 97.53           N  
ATOM    887  CA  GLY A  75     -12.117  -1.693   9.784  1.00 97.53           C  
ATOM    888  C   GLY A  75     -10.712  -1.674   9.178  1.00 97.53           C  
ATOM    889  O   GLY A  75      -9.743  -1.635   9.932  1.00 97.53           O  
ATOM    890  H   GLY A  75     -13.448  -0.364   8.791  1.00 97.53           H  
ATOM    891  HA2 GLY A  75     -12.132  -1.002  10.627  1.00 97.53           H  
ATOM    892  HA3 GLY A  75     -12.296  -2.693  10.179  1.00 97.53           H  
ATOM    893  N   TYR A  76     -10.561  -1.649   7.850  1.00 98.31           N  
ATOM    894  CA  TYR A  76      -9.245  -1.547   7.220  1.00 98.31           C  
ATOM    895  C   TYR A  76      -8.801  -0.094   7.046  1.00 98.31           C  
ATOM    896  O   TYR A  76      -9.600   0.793   6.743  1.00 98.31           O  
ATOM    897  CB  TYR A  76      -9.180  -2.330   5.906  1.00 98.31           C  
ATOM    898  CG  TYR A  76      -9.295  -3.829   6.092  1.00 98.31           C  
ATOM    899  CD1 TYR A  76      -8.136  -4.605   6.277  1.00 98.31           C  
ATOM    900  CD2 TYR A  76     -10.558  -4.445   6.102  1.00 98.31           C  
ATOM    901  CE1 TYR A  76      -8.238  -6.002   6.409  1.00 98.31           C  
ATOM    902  CE2 TYR A  76     -10.667  -5.842   6.226  1.00 98.31           C  
ATOM    903  CZ  TYR A  76      -9.502  -6.624   6.367  1.00 98.31           C  
ATOM    904  OH  TYR A  76      -9.604  -7.975   6.478  1.00 98.31           O  
ATOM    905  H   TYR A  76     -11.372  -1.632   7.249  1.00 98.31           H  
ATOM    906  HA  TYR A  76      -8.529  -2.022   7.890  1.00 98.31           H  
ATOM    907  HB2 TYR A  76      -9.955  -1.979   5.224  1.00 98.31           H  
ATOM    908  HB3 TYR A  76      -8.219  -2.127   5.433  1.00 98.31           H  
ATOM    909  HD1 TYR A  76      -7.173  -4.121   6.338  1.00 98.31           H  
ATOM    910  HD2 TYR A  76     -11.447  -3.839   6.013  1.00 98.31           H  
ATOM    911  HE1 TYR A  76      -7.354  -6.608   6.538  1.00 98.31           H  
ATOM    912  HE2 TYR A  76     -11.643  -6.303   6.208  1.00 98.31           H  
ATOM    913  HH  TYR A  76     -10.470  -8.275   6.190  1.00 98.31           H  
ATOM    914  N   SER A  77      -7.503   0.145   7.209  1.00 97.77           N  
ATOM    915  CA  SER A  77      -6.881   1.452   7.008  1.00 97.77           C  
ATOM    916  C   SER A  77      -5.511   1.337   6.350  1.00 97.77           C  
ATOM    917  O   SER A  77      -4.904   0.263   6.287  1.00 97.77           O  
ATOM    918  CB  SER A  77      -6.811   2.234   8.325  1.00 97.77           C  
ATOM    919  OG  SER A  77      -5.997   1.596   9.289  1.00 97.77           O  
ATOM    920  H   SER A  77      -6.903  -0.622   7.478  1.00 97.77           H  
ATOM    921  HA  SER A  77      -7.507   2.035   6.333  1.00 97.77           H  
ATOM    922  HB2 SER A  77      -7.818   2.346   8.726  1.00 97.77           H  
ATOM    923  HB3 SER A  77      -6.410   3.228   8.125  1.00 97.77           H  
ATOM    924  HG  SER A  77      -5.730   2.256   9.932  1.00 97.77           H  
ATOM    925  N   GLU A  78      -5.029   2.469   5.841  1.00 96.53           N  
ATOM    926  CA  GLU A  78      -3.676   2.594   5.308  1.00 96.53           C  
ATOM    927  C   GLU A  78      -2.648   2.185   6.372  1.00 96.53           C  
ATOM    928  O   GLU A  78      -2.747   2.562   7.545  1.00 96.53           O  
ATOM    929  CB  GLU A  78      -3.425   4.030   4.815  1.00 96.53           C  
ATOM    930  CG  GLU A  78      -4.430   4.439   3.724  1.00 96.53           C  
ATOM    931  CD  GLU A  78      -4.151   5.799   3.072  1.00 96.53           C  
ATOM    932  OE1 GLU A  78      -4.615   5.978   1.918  1.00 96.53           O  
ATOM    933  OE2 GLU A  78      -3.486   6.645   3.703  1.00 96.53           O1-
ATOM    934  H   GLU A  78      -5.571   3.317   5.922  1.00 96.53           H  
ATOM    935  HA  GLU A  78      -3.574   1.918   4.459  1.00 96.53           H  
ATOM    936  HB2 GLU A  78      -2.415   4.085   4.411  1.00 96.53           H  
ATOM    937  HB3 GLU A  78      -3.506   4.718   5.656  1.00 96.53           H  
ATOM    938  HG2 GLU A  78      -4.405   3.672   2.949  1.00 96.53           H  
ATOM    939  HG3 GLU A  78      -5.435   4.456   4.144  1.00 96.53           H  
ATOM    940  N   GLY A  79      -1.682   1.367   5.964  1.00 95.00           N  
ATOM    941  CA  GLY A  79      -0.521   1.044   6.775  1.00 95.00           C  
ATOM    942  C   GLY A  79       0.688   1.868   6.370  1.00 95.00           C  
ATOM    943  O   GLY A  79       0.593   2.984   5.865  1.00 95.00           O  
ATOM    944  H   GLY A  79      -1.664   1.058   5.003  1.00 95.00           H  
ATOM    945  HA2 GLY A  79      -0.708   1.255   7.828  1.00 95.00           H  
ATOM    946  HA3 GLY A  79      -0.290  -0.016   6.677  1.00 95.00           H  
ATOM    947  N   GLU A  80       1.853   1.287   6.594  1.00 94.71           N  
ATOM    948  CA  GLU A  80       3.134   1.871   6.235  1.00 94.71           C  
ATOM    949  C   GLU A  80       3.632   1.320   4.899  1.00 94.71           C  
ATOM    950  O   GLU A  80       3.214   0.248   4.442  1.00 94.71           O  
ATOM    951  CB  GLU A  80       4.143   1.615   7.357  1.00 94.71           C  
ATOM    952  CG  GLU A  80       3.683   2.241   8.680  1.00 94.71           C  
ATOM    953  CD  GLU A  80       4.748   2.047   9.757  1.00 94.71           C  
ATOM    954  OE1 GLU A  80       5.355   3.066  10.155  1.00 94.71           O  
ATOM    955  OE2 GLU A  80       4.965   0.877  10.143  1.00 94.71           O1-
ATOM    956  H   GLU A  80       1.856   0.363   7.003  1.00 94.71           H  
ATOM    957  HA  GLU A  80       3.024   2.951   6.131  1.00 94.71           H  
ATOM    958  HB2 GLU A  80       4.270   0.541   7.489  1.00 94.71           H  
ATOM    959  HB3 GLU A  80       5.103   2.049   7.077  1.00 94.71           H  
ATOM    960  HG2 GLU A  80       3.496   3.304   8.521  1.00 94.71           H  
ATOM    961  HG3 GLU A  80       2.753   1.779   9.011  1.00 94.71           H  
ATOM    962  N   ALA A  81       4.566   2.044   4.286  1.00 94.60           N  
ATOM    963  CA  ALA A  81       5.300   1.564   3.132  1.00 94.60           C  
ATOM    964  C   ALA A  81       6.792   1.903   3.250  1.00 94.60           C  
ATOM    965  O   ALA A  81       7.176   2.953   3.770  1.00 94.60           O  
ATOM    966  CB  ALA A  81       4.621   2.072   1.854  1.00 94.60           C  
ATOM    967  H   ALA A  81       4.901   2.888   4.727  1.00 94.60           H  
ATOM    968  HA  ALA A  81       5.232   0.476   3.143  1.00 94.60           H  
ATOM    969  HB1 ALA A  81       3.641   1.605   1.762  1.00 94.60           H  
ATOM    970  HB2 ALA A  81       5.222   1.808   0.984  1.00 94.60           H  
ATOM    971  HB3 ALA A  81       4.485   3.153   1.907  1.00 94.60           H  
ATOM    972  N   TRP A  82       7.644   0.983   2.796  1.00 94.06           N  
ATOM    973  CA  TRP A  82       9.098   1.116   2.880  1.00 94.06           C  
ATOM    974  C   TRP A  82       9.807   0.404   1.733  1.00 94.06           C  
ATOM    975  O   TRP A  82       9.277  -0.521   1.111  1.00 94.06           O  
ATOM    976  CB  TRP A  82       9.617   0.608   4.232  1.00 94.06           C  
ATOM    977  CG  TRP A  82       9.372  -0.839   4.529  1.00 94.06           C  
ATOM    978  CD1 TRP A  82      10.233  -1.858   4.302  1.00 94.06           C  
ATOM    979  CD2 TRP A  82       8.186  -1.439   5.133  1.00 94.06           C  
ATOM    980  CE2 TRP A  82       8.402  -2.844   5.246  1.00 94.06           C  
ATOM    981  CE3 TRP A  82       6.954  -0.937   5.603  1.00 94.06           C  
ATOM    982  NE1 TRP A  82       9.679  -3.037   4.764  1.00 94.06           N  
ATOM    983  CZ2 TRP A  82       7.434  -3.715   5.763  1.00 94.06           C  
ATOM    984  CZ3 TRP A  82       5.976  -1.802   6.130  1.00 94.06           C  
ATOM    985  CH2 TRP A  82       6.210  -3.186   6.205  1.00 94.06           C  
ATOM    986  H   TRP A  82       7.262   0.133   2.407  1.00 94.06           H  
ATOM    987  HA  TRP A  82       9.348   2.175   2.807  1.00 94.06           H  
ATOM    988  HB2 TRP A  82      10.690   0.795   4.290  1.00 94.06           H  
ATOM    989  HB3 TRP A  82       9.153   1.197   5.023  1.00 94.06           H  
ATOM    990  HD1 TRP A  82      11.218  -1.743   3.873  1.00 94.06           H  
ATOM    991  HE1 TRP A  82      10.172  -3.917   4.808  1.00 94.06           H  
ATOM    992  HE3 TRP A  82       6.766   0.126   5.581  1.00 94.06           H  
ATOM    993  HZ2 TRP A  82       7.624  -4.775   5.851  1.00 94.06           H  
ATOM    994  HZ3 TRP A  82       5.047  -1.401   6.506  1.00 94.06           H  
ATOM    995  HH2 TRP A  82       5.462  -3.838   6.631  1.00 94.06           H  
ATOM    996  N   ASP A  83      11.025   0.859   1.457  1.00 92.28           N  
ATOM    997  CA  ASP A  83      11.842   0.346   0.367  1.00 92.28           C  
ATOM    998  C   ASP A  83      12.253  -1.107   0.653  1.00 92.28           C  
ATOM    999  O   ASP A  83      12.759  -1.431   1.735  1.00 92.28           O  
ATOM   1000  CB  ASP A  83      13.073   1.245   0.148  1.00 92.28           C  
ATOM   1001  CG  ASP A  83      12.788   2.746  -0.071  1.00 92.28           C  
ATOM   1002  OD1 ASP A  83      11.647   3.140  -0.410  1.00 92.28           O  
ATOM   1003  OD2 ASP A  83      13.738   3.530   0.136  1.00 92.28           O1-
ATOM   1004  H   ASP A  83      11.381   1.648   1.977  1.00 92.28           H  
ATOM   1005  HA  ASP A  83      11.253   0.358  -0.551  1.00 92.28           H  
ATOM   1006  HB2 ASP A  83      13.727   1.146   1.015  1.00 92.28           H  
ATOM   1007  HB3 ASP A  83      13.620   0.870  -0.717  1.00 92.28           H  
ATOM   1008  N   VAL A  84      12.080  -1.990  -0.333  1.00 88.02           N  
ATOM   1009  CA  VAL A  84      12.704  -3.315  -0.298  1.00 88.02           C  
ATOM   1010  C   VAL A  84      14.186  -3.107  -0.567  1.00 88.02           C  
ATOM   1011  O   VAL A  84      14.618  -2.947  -1.710  1.00 88.02           O  
ATOM   1012  CB  VAL A  84      12.084  -4.299  -1.306  1.00 88.02           C  
ATOM   1013  CG1 VAL A  84      12.759  -5.677  -1.223  1.00 88.02           C  
ATOM   1014  CG2 VAL A  84      10.594  -4.512  -1.034  1.00 88.02           C  
ATOM   1015  H   VAL A  84      11.646  -1.689  -1.194  1.00 88.02           H  
ATOM   1016  HA  VAL A  84      12.583  -3.741   0.698  1.00 88.02           H  
ATOM   1017  HB  VAL A  84      12.201  -3.908  -2.317  1.00 88.02           H  
ATOM   1018 HG11 VAL A  84      12.699  -6.069  -0.208  1.00 88.02           H  
ATOM   1019 HG12 VAL A  84      12.261  -6.372  -1.899  1.00 88.02           H  
ATOM   1020 HG13 VAL A  84      13.806  -5.607  -1.519  1.00 88.02           H  
ATOM   1021 HG21 VAL A  84      10.461  -4.980  -0.059  1.00 88.02           H  
ATOM   1022 HG22 VAL A  84      10.058  -3.564  -1.066  1.00 88.02           H  
ATOM   1023 HG23 VAL A  84      10.177  -5.182  -1.786  1.00 88.02           H  
ATOM   1024  N   LYS A  85      14.985  -3.088   0.499  1.00 76.76           N  
ATOM   1025  CA  LYS A  85      16.433  -3.178   0.346  1.00 76.76           C  
ATOM   1026  C   LYS A  85      16.738  -4.571  -0.209  1.00 76.76           C  
ATOM   1027  O   LYS A  85      16.233  -5.544   0.357  1.00 76.76           O  
ATOM   1028  CB  LYS A  85      17.157  -2.905   1.670  1.00 76.76           C  
ATOM   1029  CG  LYS A  85      16.909  -1.462   2.130  1.00 76.76           C  
ATOM   1030  CD  LYS A  85      17.698  -1.142   3.402  1.00 76.76           C  
ATOM   1031  CE  LYS A  85      17.356   0.279   3.865  1.00 76.76           C  
ATOM   1032  NZ  LYS A  85      18.106   0.642   5.094  1.00 76.76           N1+
ATOM   1033  H   LYS A  85      14.564  -3.145   1.415  1.00 76.76           H  
ATOM   1034  HA  LYS A  85      16.741  -2.423  -0.378  1.00 76.76           H  
ATOM   1035  HB2 LYS A  85      16.807  -3.603   2.430  1.00 76.76           H  
ATOM   1036  HB3 LYS A  85      18.226  -3.058   1.522  1.00 76.76           H  
ATOM   1037  HG2 LYS A  85      17.212  -0.773   1.341  1.00 76.76           H  
ATOM   1038  HG3 LYS A  85      15.846  -1.321   2.330  1.00 76.76           H  
ATOM   1039  HD2 LYS A  85      17.429  -1.857   4.180  1.00 76.76           H  
ATOM   1040  HD3 LYS A  85      18.764  -1.221   3.193  1.00 76.76           H  
ATOM   1041  HE2 LYS A  85      17.589   0.974   3.059  1.00 76.76           H  
ATOM   1042  HE3 LYS A  85      16.283   0.333   4.048  1.00 76.76           H  
ATOM   1043  HZ1 LYS A  85      19.101   0.606   4.927  1.00 76.76           H  
ATOM   1044  HZ2 LYS A  85      17.884   0.001   5.842  1.00 76.76           H  
ATOM   1045  HZ3 LYS A  85      17.861   1.575   5.394  1.00 76.76           H  
ATOM   1046  N   PRO A  86      17.535  -4.698  -1.285  1.00 65.22           N  
ATOM   1047  CA  PRO A  86      18.072  -5.996  -1.645  1.00 65.22           C  
ATOM   1048  C   PRO A  86      18.758  -6.538  -0.394  1.00 65.22           C  
ATOM   1049  O   PRO A  86      19.593  -5.842   0.187  1.00 65.22           O  
ATOM   1050  CB  PRO A  86      19.058  -5.771  -2.800  1.00 65.22           C  
ATOM   1051  CG  PRO A  86      19.034  -4.270  -3.100  1.00 65.22           C  
ATOM   1052  CD  PRO A  86      18.174  -3.623  -2.018  1.00 65.22           C  
ATOM   1053  HA  PRO A  86      17.268  -6.661  -1.958  1.00 65.22           H  
ATOM   1054  HB2 PRO A  86      20.065  -6.080  -2.520  1.00 65.22           H  
ATOM   1055  HB3 PRO A  86      18.737  -6.332  -3.678  1.00 65.22           H  
ATOM   1056  HG2 PRO A  86      18.583  -4.098  -4.077  1.00 65.22           H  
ATOM   1057  HG3 PRO A  86      20.043  -3.858  -3.080  1.00 65.22           H  
ATOM   1058  HD2 PRO A  86      17.426  -2.976  -2.477  1.00 65.22           H  
ATOM   1059  HD3 PRO A  86      18.809  -3.046  -1.346  1.00 65.22           H  
ATOM   1060  N   SER A  87      18.373  -7.732   0.056  1.00 60.25           N  
ATOM   1061  CA  SER A  87      19.091  -8.460   1.099  1.00 60.25           C  
ATOM   1062  C   SER A  87      20.467  -8.840   0.546  1.00 60.25           C  
ATOM   1063  O   SER A  87      20.712  -9.977   0.161  1.00 60.25           O  
ATOM   1064  CB  SER A  87      18.295  -9.693   1.552  1.00 60.25           C  
ATOM   1065  OG  SER A  87      17.018  -9.313   2.031  1.00 60.25           O  
ATOM   1066  H   SER A  87      17.570  -8.183  -0.358  1.00 60.25           H  
ATOM   1067  HA  SER A  87      19.239  -7.809   1.961  1.00 60.25           H  
ATOM   1068  HB2 SER A  87      18.166 -10.371   0.708  1.00 60.25           H  
ATOM   1069  HB3 SER A  87      18.841 -10.213   2.338  1.00 60.25           H  
ATOM   1070  HG  SER A  87      17.116  -8.888   2.887  1.00 60.25           H  
ATOM   1071  N   GLY A  88      21.355  -7.856   0.411  1.00 50.18           N  
ATOM   1072  CA  GLY A  88      22.762  -8.075   0.155  1.00 50.18           C  
ATOM   1073  C   GLY A  88      23.323  -8.738   1.397  1.00 50.18           C  
ATOM   1074  O   GLY A  88      23.429  -8.091   2.430  1.00 50.18           O  
ATOM   1075  H   GLY A  88      21.057  -6.922   0.651  1.00 50.18           H  
ATOM   1076  HA2 GLY A  88      23.272  -7.124  -0.001  1.00 50.18           H  
ATOM   1077  HA3 GLY A  88      22.899  -8.715  -0.717  1.00 50.18           H  
ATOM   1078  N   ALA A  89      23.604 -10.032   1.283  1.00 51.01           N  
ATOM   1079  CA  ALA A  89      24.361 -10.810   2.246  1.00 51.01           C  
ATOM   1080  C   ALA A  89      23.875 -10.668   3.701  1.00 51.01           C  
ATOM   1081  O   ALA A  89      24.483  -9.975   4.515  1.00 51.01           O  
ATOM   1082  CB  ALA A  89      25.846 -10.461   2.058  1.00 51.01           C  
ATOM   1083  H   ALA A  89      23.341 -10.489   0.421  1.00 51.01           H  
ATOM   1084  HA  ALA A  89      24.248 -11.861   1.981  1.00 51.01           H  
ATOM   1085  HB1 ALA A  89      26.454 -11.097   2.701  1.00 51.01           H  
ATOM   1086  HB2 ALA A  89      26.023  -9.420   2.330  1.00 51.01           H  
ATOM   1087  HB3 ALA A  89      26.144 -10.620   1.022  1.00 51.01           H  
ATOM   1088  N   VAL A  90      22.902 -11.497   4.097  1.00 54.81           N  
ATOM   1089  CA  VAL A  90      23.165 -12.226   5.345  1.00 54.81           C  
ATOM   1090  C   VAL A  90      24.351 -13.123   5.012  1.00 54.81           C  
ATOM   1091  O   VAL A  90      24.192 -14.223   4.495  1.00 54.81           O  
ATOM   1092  CB  VAL A  90      21.942 -12.969   5.928  1.00 54.81           C  
ATOM   1093  CG1 VAL A  90      20.915 -11.937   6.411  1.00 54.81           C  
ATOM   1094  CG2 VAL A  90      21.215 -13.932   4.978  1.00 54.81           C  
ATOM   1095  H   VAL A  90      22.395 -12.006   3.388  1.00 54.81           H  
ATOM   1096  HA  VAL A  90      23.496 -11.528   6.114  1.00 54.81           H  
ATOM   1097  HB  VAL A  90      22.275 -13.537   6.797  1.00 54.81           H  
ATOM   1098 HG11 VAL A  90      20.092 -12.445   6.916  1.00 54.81           H  
ATOM   1099 HG12 VAL A  90      21.384 -11.255   7.121  1.00 54.81           H  
ATOM   1100 HG13 VAL A  90      20.524 -11.367   5.569  1.00 54.81           H  
ATOM   1101 HG21 VAL A  90      20.914 -13.418   4.065  1.00 54.81           H  
ATOM   1102 HG22 VAL A  90      20.327 -14.328   5.470  1.00 54.81           H  
ATOM   1103 HG23 VAL A  90      21.850 -14.781   4.726  1.00 54.81           H  
ATOM   1104  N   GLY A  91      25.566 -12.574   5.134  1.00 48.55           N  
ATOM   1105  CA  GLY A  91      26.765 -13.393   5.143  1.00 48.55           C  
ATOM   1106  C   GLY A  91      26.470 -14.466   6.168  1.00 48.55           C  
ATOM   1107  O   GLY A  91      26.128 -14.125   7.301  1.00 48.55           O  
ATOM   1108  H   GLY A  91      25.628 -11.619   5.456  1.00 48.55           H  
ATOM   1109  HA2 GLY A  91      26.936 -13.833   4.161  1.00 48.55           H  
ATOM   1110  HA3 GLY A  91      27.633 -12.815   5.460  1.00 48.55           H  
ATOM   1111  N   SER A  92      26.428 -15.720   5.719  1.00 56.94           N  
ATOM   1112  CA  SER A  92      26.162 -16.863   6.570  1.00 56.94           C  
ATOM   1113  C   SER A  92      26.922 -16.636   7.867  1.00 56.94           C  
ATOM   1114  O   SER A  92      28.151 -16.551   7.840  1.00 56.94           O  
ATOM   1115  CB  SER A  92      26.664 -18.136   5.878  1.00 56.94           C  
ATOM   1116  OG  SER A  92      26.060 -18.274   4.603  1.00 56.94           O  
ATOM   1117  H   SER A  92      26.557 -15.902   4.734  1.00 56.94           H  
ATOM   1118  HA  SER A  92      25.093 -16.945   6.764  1.00 56.94           H  
ATOM   1119  HB2 SER A  92      27.746 -18.088   5.756  1.00 56.94           H  
ATOM   1120  HB3 SER A  92      26.418 -19.000   6.496  1.00 56.94           H  
ATOM   1121  HG  SER A  92      26.322 -19.120   4.232  1.00 56.94           H  
ATOM   1122  N   LEU A  93      26.212 -16.483   8.987  1.00 53.50           N  
ATOM   1123  CA  LEU A  93      26.815 -16.589  10.309  1.00 53.50           C  
ATOM   1124  C   LEU A  93      27.164 -18.071  10.489  1.00 53.50           C  
ATOM   1125  O   LEU A  93      26.551 -18.798  11.258  1.00 53.50           O  
ATOM   1126  CB  LEU A  93      25.878 -16.019  11.394  1.00 53.50           C  
ATOM   1127  CG  LEU A  93      25.727 -14.484  11.383  1.00 53.50           C  
ATOM   1128  CD1 LEU A  93      24.603 -14.074  12.336  1.00 53.50           C  
ATOM   1129  CD2 LEU A  93      27.003 -13.763  11.826  1.00 53.50           C  
ATOM   1130  H   LEU A  93      25.204 -16.440   8.924  1.00 53.50           H  
ATOM   1131  HA  LEU A  93      27.754 -16.035  10.329  1.00 53.50           H  
ATOM   1132  HB2 LEU A  93      26.259 -16.316  12.372  1.00 53.50           H  
ATOM   1133  HB3 LEU A  93      24.897 -16.477  11.275  1.00 53.50           H  
ATOM   1134  HG  LEU A  93      25.460 -14.152  10.379  1.00 53.50           H  
ATOM   1135 HD11 LEU A  93      23.670 -14.545  12.029  1.00 53.50           H  
ATOM   1136 HD12 LEU A  93      24.844 -14.387  13.352  1.00 53.50           H  
ATOM   1137 HD13 LEU A  93      24.475 -12.991  12.312  1.00 53.50           H  
ATOM   1138 HD21 LEU A  93      27.808 -13.961  11.118  1.00 53.50           H  
ATOM   1139 HD22 LEU A  93      27.302 -14.104  12.817  1.00 53.50           H  
ATOM   1140 HD23 LEU A  93      26.829 -12.687  11.851  1.00 53.50           H  
ATOM   1141  N   GLY A  94      28.104 -18.541   9.671  1.00 53.22           N  
ATOM   1142  CA  GLY A  94      28.799 -19.796   9.822  1.00 53.22           C  
ATOM   1143  C   GLY A  94      29.787 -19.599  10.950  1.00 53.22           C  
ATOM   1144  O   GLY A  94      30.952 -19.334  10.708  1.00 53.22           O  
ATOM   1145  H   GLY A  94      28.519 -17.872   9.037  1.00 53.22           H  
ATOM   1146  HA2 GLY A  94      28.103 -20.597  10.071  1.00 53.22           H  
ATOM   1147  HA3 GLY A  94      29.340 -20.044   8.909  1.00 53.22           H  
ATOM   1148  N   TYR A  95      29.279 -19.644  12.171  1.00 52.48           N  
ATOM   1149  CA  TYR A  95      30.011 -20.048  13.358  1.00 52.48           C  
ATOM   1150  C   TYR A  95      28.945 -20.541  14.327  1.00 52.48           C  
ATOM   1151  O   TYR A  95      28.436 -19.797  15.160  1.00 52.48           O  
ATOM   1152  CB  TYR A  95      30.909 -18.927  13.924  1.00 52.48           C  
ATOM   1153  CG  TYR A  95      32.392 -19.220  13.758  1.00 52.48           C  
ATOM   1154  CD1 TYR A  95      33.048 -20.070  14.671  1.00 52.48           C  
ATOM   1155  CD2 TYR A  95      33.113 -18.666  12.682  1.00 52.48           C  
ATOM   1156  CE1 TYR A  95      34.415 -20.371  14.505  1.00 52.48           C  
ATOM   1157  CE2 TYR A  95      34.475 -18.974  12.504  1.00 52.48           C  
ATOM   1158  CZ  TYR A  95      35.128 -19.826  13.415  1.00 52.48           C  
ATOM   1159  OH  TYR A  95      36.444 -20.119  13.239  1.00 52.48           O  
ATOM   1160  H   TYR A  95      28.271 -19.666  12.242  1.00 52.48           H  
ATOM   1161  HA  TYR A  95      30.649 -20.897  13.109  1.00 52.48           H  
ATOM   1162  HB2 TYR A  95      30.722 -18.803  14.991  1.00 52.48           H  
ATOM   1163  HB3 TYR A  95      30.666 -17.978  13.446  1.00 52.48           H  
ATOM   1164  HD1 TYR A  95      32.498 -20.502  15.494  1.00 52.48           H  
ATOM   1165  HD2 TYR A  95      32.614 -18.017  11.977  1.00 52.48           H  
ATOM   1166  HE1 TYR A  95      34.910 -21.029  15.204  1.00 52.48           H  
ATOM   1167  HE2 TYR A  95      35.026 -18.565  11.670  1.00 52.48           H  
ATOM   1168  HH  TYR A  95      36.759 -20.735  13.904  1.00 52.48           H  
ATOM   1169  N   ASP A  96      28.558 -21.800  14.155  1.00 60.68           N  
ATOM   1170  CA  ASP A  96      28.065 -22.589  15.271  1.00 60.68           C  
ATOM   1171  C   ASP A  96      29.312 -23.218  15.921  1.00 60.68           C  
ATOM   1172  O   ASP A  96      29.846 -24.186  15.378  1.00 60.68           O  
ATOM   1173  CB  ASP A  96      27.049 -23.629  14.764  1.00 60.68           C  
ATOM   1174  CG  ASP A  96      26.410 -24.417  15.911  1.00 60.68           C  
ATOM   1175  OD1 ASP A  96      26.907 -24.284  17.055  1.00 60.68           O  
ATOM   1176  OD2 ASP A  96      25.409 -25.113  15.648  1.00 60.68           O1-
ATOM   1177  H   ASP A  96      28.963 -22.333  13.399  1.00 60.68           H  
ATOM   1178  HA  ASP A  96      27.551 -21.958  15.995  1.00 60.68           H  
ATOM   1179  HB2 ASP A  96      27.535 -24.321  14.076  1.00 60.68           H  
ATOM   1180  HB3 ASP A  96      26.260 -23.109  14.222  1.00 60.68           H  
ATOM   1181  N   PRO A  97      29.870 -22.651  17.011  1.00 58.95           N  
ATOM   1182  CA  PRO A  97      31.003 -23.254  17.707  1.00 58.95           C  
ATOM   1183  C   PRO A  97      30.625 -24.508  18.521  1.00 58.95           C  
ATOM   1184  O   PRO A  97      31.427 -24.962  19.331  1.00 58.95           O  
ATOM   1185  CB  PRO A  97      31.623 -22.126  18.540  1.00 58.95           C  
ATOM   1186  CG  PRO A  97      30.425 -21.237  18.854  1.00 58.95           C  
ATOM   1187  CD  PRO A  97      29.561 -21.356  17.601  1.00 58.95           C  
ATOM   1188  HA  PRO A  97      31.740 -23.576  16.971  1.00 58.95           H  
ATOM   1189  HB2 PRO A  97      32.333 -21.573  17.926  1.00 58.95           H  
ATOM   1190  HB3 PRO A  97      32.110 -22.484  19.447  1.00 58.95           H  
ATOM   1191  HG2 PRO A  97      30.722 -20.205  19.044  1.00 58.95           H  
ATOM   1192  HG3 PRO A  97      29.883 -21.643  19.708  1.00 58.95           H  
ATOM   1193  HD2 PRO A  97      29.861 -20.566  16.912  1.00 58.95           H  
ATOM   1194  HD3 PRO A  97      28.505 -21.268  17.857  1.00 58.95           H  
ATOM   1195  N   SER A  98      29.459 -25.121  18.298  1.00 63.88           N  
ATOM   1196  CA  SER A  98      29.062 -26.389  18.925  1.00 63.88           C  
ATOM   1197  C   SER A  98      29.589 -27.619  18.174  1.00 63.88           C  
ATOM   1198  O   SER A  98      28.869 -28.601  18.010  1.00 63.88           O  
ATOM   1199  CB  SER A  98      27.538 -26.496  19.079  1.00 63.88           C  
ATOM   1200  OG  SER A  98      26.945 -25.270  19.428  1.00 63.88           O  
ATOM   1201  H   SER A  98      28.797 -24.709  17.656  1.00 63.88           H  
ATOM   1202  HA  SER A  98      29.485 -26.422  19.929  1.00 63.88           H  
ATOM   1203  HB2 SER A  98      27.105 -26.809  18.129  1.00 63.88           H  
ATOM   1204  HB3 SER A  98      27.300 -27.249  19.830  1.00 63.88           H  
ATOM   1205  HG  SER A  98      26.826 -24.816  18.590  1.00 63.88           H  
ATOM   1206  N   SER A  99      30.835 -27.604  17.699  1.00 53.79           N  
ATOM   1207  CA  SER A  99      31.497 -28.845  17.283  1.00 53.79           C  
ATOM   1208  C   SER A  99      32.344 -29.354  18.444  1.00 53.79           C  
ATOM   1209  O   SER A  99      33.520 -29.022  18.526  1.00 53.79           O  
ATOM   1210  CB  SER A  99      32.287 -28.680  15.985  1.00 53.79           C  
ATOM   1211  OG  SER A  99      32.711 -29.951  15.524  1.00 53.79           O  
ATOM   1212  H   SER A  99      31.406 -26.795  17.896  1.00 53.79           H  
ATOM   1213  HA  SER A  99      30.751 -29.610  17.067  1.00 53.79           H  
ATOM   1214  HB2 SER A  99      31.646 -28.226  15.229  1.00 53.79           H  
ATOM   1215  HB3 SER A  99      33.150 -28.036  16.152  1.00 53.79           H  
ATOM   1216  HG  SER A  99      33.179 -30.383  16.243  1.00 53.79           H  
ATOM   1217  N   SER A 100      31.666 -30.115  19.314  1.00 58.43           N  
ATOM   1218  CA  SER A 100      32.144 -31.263  20.118  1.00 58.43           C  
ATOM   1219  C   SER A 100      33.535 -31.207  20.749  1.00 58.43           C  
ATOM   1220  O   SER A 100      34.521 -31.300  19.984  1.00 58.43           O  
ATOM   1221  CB  SER A 100      31.991 -32.540  19.294  1.00 58.43           C  
ATOM   1222  OG  SER A 100      32.769 -32.371  18.136  1.00 58.43           O  
ATOM   1223  OXT SER A 100      33.553 -31.260  21.995  1.00 58.43           O1-
ATOM   1224  H   SER A 100      30.667 -30.105  19.164  1.00 58.43           H  
ATOM   1225  HA  SER A 100      31.475 -31.354  20.975  1.00 58.43           H  
ATOM   1226  HB2 SER A 100      30.946 -32.695  19.023  1.00 58.43           H  
ATOM   1227  HB3 SER A 100      32.353 -33.392  19.870  1.00 58.43           H  
ATOM   1228  HG  SER A 100      33.567 -31.970  18.489  1.00 58.43           H  
END
