# Supplementary material for: The structural landscape and diversity of Pyricularia oryzae MAX effectors revisited
Source: PLoS Pathog. 2024 May 6;20(5):e1012176. doi: 10.1371/journal.ppat.1012176 (PMC11132498; doi:10.1371/journal.ppat.1012176)
Supplement: S1 File — (ZIP) [file ppat.1012176.s018.zip › Supplementary_Data/MAX13.pdb]

ATOM      1  N   GLY A  24      16.501 -10.142 -22.674  1.00 40.28           N  
ATOM      2  CA  GLY A  24      17.125 -10.464 -21.394  1.00 40.28           C  
ATOM      3  C   GLY A  24      16.021 -10.787 -20.401  1.00 40.28           C  
ATOM      4  O   GLY A  24      15.385  -9.872 -19.889  1.00 40.28           O  
ATOM      5  H   GLY A  24      16.300  -9.166 -22.840  1.00 40.28           H  
ATOM      6  HA2 GLY A  24      17.686  -9.606 -21.023  1.00 40.28           H  
ATOM      7  HA3 GLY A  24      17.801 -11.313 -21.491  1.00 40.28           H  
ATOM      8  N   GLY A  25      15.749 -12.074 -20.199  1.00 39.26           N  
ATOM      9  CA  GLY A  25      14.853 -12.537 -19.150  1.00 39.26           C  
ATOM     10  C   GLY A  25      15.468 -12.188 -17.804  1.00 39.26           C  
ATOM     11  O   GLY A  25      16.252 -12.962 -17.262  1.00 39.26           O  
ATOM     12  H   GLY A  25      16.264 -12.770 -20.719  1.00 39.26           H  
ATOM     13  HA2 GLY A  25      13.877 -12.061 -19.242  1.00 39.26           H  
ATOM     14  HA3 GLY A  25      14.731 -13.619 -19.209  1.00 39.26           H  
ATOM     15  N   LYS A  26      15.156 -11.001 -17.274  1.00 50.33           N  
ATOM     16  CA  LYS A  26      15.305 -10.763 -15.844  1.00 50.33           C  
ATOM     17  C   LYS A  26      14.386 -11.780 -15.182  1.00 50.33           C  
ATOM     18  O   LYS A  26      13.174 -11.728 -15.360  1.00 50.33           O  
ATOM     19  CB  LYS A  26      14.939  -9.322 -15.459  1.00 50.33           C  
ATOM     20  CG  LYS A  26      16.004  -8.298 -15.889  1.00 50.33           C  
ATOM     21  CD  LYS A  26      15.691  -6.943 -15.239  1.00 50.33           C  
ATOM     22  CE  LYS A  26      16.731  -5.863 -15.557  1.00 50.33           C  
ATOM     23  NZ  LYS A  26      16.415  -4.619 -14.805  1.00 50.33           N1+
ATOM     24  H   LYS A  26      14.581 -10.372 -17.816  1.00 50.33           H  
ATOM     25  HA  LYS A  26      16.330 -10.968 -15.534  1.00 50.33           H  
ATOM     26  HB2 LYS A  26      14.839  -9.285 -14.374  1.00 50.33           H  
ATOM     27  HB3 LYS A  26      13.975  -9.056 -15.892  1.00 50.33           H  
ATOM     28  HG2 LYS A  26      16.986  -8.634 -15.555  1.00 50.33           H  
ATOM     29  HG3 LYS A  26      16.007  -8.200 -16.975  1.00 50.33           H  
ATOM     30  HD2 LYS A  26      14.709  -6.609 -15.576  1.00 50.33           H  
ATOM     31  HD3 LYS A  26      15.646  -7.080 -14.159  1.00 50.33           H  
ATOM     32  HE2 LYS A  26      16.727  -5.673 -16.630  1.00 50.33           H  
ATOM     33  HE3 LYS A  26      17.717  -6.232 -15.273  1.00 50.33           H  
ATOM     34  HZ1 LYS A  26      17.081  -3.880 -14.985  1.00 50.33           H  
ATOM     35  HZ2 LYS A  26      15.490  -4.284 -15.034  1.00 50.33           H  
ATOM     36  HZ3 LYS A  26      16.398  -4.796 -13.811  1.00 50.33           H  
ATOM     37  N   ASN A  27      14.988 -12.775 -14.543  1.00 47.55           N  
ATOM     38  CA  ASN A  27      14.296 -13.781 -13.757  1.00 47.55           C  
ATOM     39  C   ASN A  27      13.380 -13.089 -12.742  1.00 47.55           C  
ATOM     40  O   ASN A  27      13.880 -12.675 -11.706  1.00 47.55           O  
ATOM     41  CB  ASN A  27      15.355 -14.634 -13.027  1.00 47.55           C  
ATOM     42  CG  ASN A  27      15.924 -15.746 -13.877  1.00 47.55           C  
ATOM     43  ND2 ASN A  27      17.227 -15.901 -13.922  1.00 47.55           N  
ATOM     44  OD1 ASN A  27      15.204 -16.506 -14.495  1.00 47.55           O  
ATOM     45  H   ASN A  27      15.996 -12.812 -14.579  1.00 47.55           H  
ATOM     46  HA  ASN A  27      13.688 -14.416 -14.400  1.00 47.55           H  
ATOM     47  HB2 ASN A  27      16.151 -13.999 -12.638  1.00 47.55           H  
ATOM     48  HB3 ASN A  27      14.886 -15.121 -12.172  1.00 47.55           H  
ATOM     49 HD21 ASN A  27      17.837 -15.318 -13.367  1.00 47.55           H  
ATOM     50 HD22 ASN A  27      17.554 -16.676 -14.480  1.00 47.55           H  
ATOM     51  N   GLY A  28      12.096 -12.943 -13.094  1.00 55.97           N  
ATOM     52  CA  GLY A  28      10.857 -13.034 -12.302  1.00 55.97           C  
ATOM     53  C   GLY A  28      10.745 -12.448 -10.890  1.00 55.97           C  
ATOM     54  O   GLY A  28       9.685 -12.590 -10.287  1.00 55.97           O  
ATOM     55  H   GLY A  28      11.944 -12.972 -14.092  1.00 55.97           H  
ATOM     56  HA2 GLY A  28      10.067 -12.559 -12.883  1.00 55.97           H  
ATOM     57  HA3 GLY A  28      10.597 -14.089 -12.216  1.00 55.97           H  
ATOM     58  N   LEU A  29      11.779 -11.831 -10.329  1.00 68.44           N  
ATOM     59  CA  LEU A  29      11.735 -11.204  -9.021  1.00 68.44           C  
ATOM     60  C   LEU A  29      11.205  -9.795  -9.219  1.00 68.44           C  
ATOM     61  O   LEU A  29      11.911  -8.925  -9.719  1.00 68.44           O  
ATOM     62  CB  LEU A  29      13.123 -11.236  -8.362  1.00 68.44           C  
ATOM     63  CG  LEU A  29      13.591 -12.647  -7.965  1.00 68.44           C  
ATOM     64  CD1 LEU A  29      15.044 -12.588  -7.495  1.00 68.44           C  
ATOM     65  CD2 LEU A  29      12.752 -13.247  -6.832  1.00 68.44           C  
ATOM     66  H   LEU A  29      12.632 -11.738 -10.861  1.00 68.44           H  
ATOM     67  HA  LEU A  29      11.034 -11.733  -8.376  1.00 68.44           H  
ATOM     68  HB2 LEU A  29      13.100 -10.609  -7.470  1.00 68.44           H  
ATOM     69  HB3 LEU A  29      13.844 -10.800  -9.054  1.00 68.44           H  
ATOM     70  HG  LEU A  29      13.541 -13.311  -8.828  1.00 68.44           H  
ATOM     71 HD11 LEU A  29      15.669 -12.195  -8.297  1.00 68.44           H  
ATOM     72 HD12 LEU A  29      15.125 -11.935  -6.626  1.00 68.44           H  
ATOM     73 HD13 LEU A  29      15.390 -13.587  -7.233  1.00 68.44           H  
ATOM     74 HD21 LEU A  29      11.729 -13.414  -7.170  1.00 68.44           H  
ATOM     75 HD22 LEU A  29      13.172 -14.207  -6.530  1.00 68.44           H  
ATOM     76 HD23 LEU A  29      12.744 -12.572  -5.976  1.00 68.44           H  
ATOM     77  N   LYS A  30       9.941  -9.625  -8.852  1.00 85.10           N  
ATOM     78  CA  LYS A  30       9.289  -8.327  -8.742  1.00 85.10           C  
ATOM     79  C   LYS A  30      10.134  -7.368  -7.900  1.00 85.10           C  
ATOM     80  O   LYS A  30      10.711  -7.784  -6.891  1.00 85.10           O  
ATOM     81  CB  LYS A  30       7.927  -8.551  -8.091  1.00 85.10           C  
ATOM     82  CG  LYS A  30       6.906  -9.326  -8.954  1.00 85.10           C  
ATOM     83  CD  LYS A  30       6.580  -8.548 -10.232  1.00 85.10           C  
ATOM     84  CE  LYS A  30       5.250  -8.906 -10.898  1.00 85.10           C  
ATOM     85  NZ  LYS A  30       4.924  -7.889 -11.939  1.00 85.10           N1+
ATOM     86  H   LYS A  30       9.430 -10.439  -8.541  1.00 85.10           H  
ATOM     87  HA  LYS A  30       9.184  -7.888  -9.734  1.00 85.10           H  
ATOM     88  HB2 LYS A  30       8.125  -9.100  -7.170  1.00 85.10           H  
ATOM     89  HB3 LYS A  30       7.507  -7.583  -7.818  1.00 85.10           H  
ATOM     90  HG2 LYS A  30       7.292 -10.312  -9.213  1.00 85.10           H  
ATOM     91  HG3 LYS A  30       5.989  -9.461  -8.381  1.00 85.10           H  
ATOM     92  HD2 LYS A  30       7.389  -8.696 -10.948  1.00 85.10           H  
ATOM     93  HD3 LYS A  30       6.555  -7.487  -9.983  1.00 85.10           H  
ATOM     94  HE2 LYS A  30       5.340  -9.896 -11.343  1.00 85.10           H  
ATOM     95  HE3 LYS A  30       4.465  -8.922 -10.142  1.00 85.10           H  
ATOM     96  HZ1 LYS A  30       4.197  -8.165 -12.584  1.00 85.10           H  
ATOM     97  HZ2 LYS A  30       4.625  -7.002 -11.558  1.00 85.10           H  
ATOM     98  HZ3 LYS A  30       5.750  -7.629 -12.459  1.00 85.10           H  
ATOM     99  N   ASP A  31      10.178  -6.099  -8.291  1.00 91.10           N  
ATOM    100  CA  ASP A  31      11.019  -5.091  -7.631  1.00 91.10           C  
ATOM    101  C   ASP A  31      10.555  -4.769  -6.195  1.00 91.10           C  
ATOM    102  O   ASP A  31      11.377  -4.503  -5.308  1.00 91.10           O  
ATOM    103  CB  ASP A  31      11.037  -3.812  -8.481  1.00 91.10           C  
ATOM    104  CG  ASP A  31      11.735  -3.982  -9.840  1.00 91.10           C  
ATOM    105  OD1 ASP A  31      12.898  -4.456  -9.852  1.00 91.10           O  
ATOM    106  OD2 ASP A  31      11.129  -3.585 -10.860  1.00 91.10           O1-
ATOM    107  H   ASP A  31       9.737  -5.860  -9.167  1.00 91.10           H  
ATOM    108  HA  ASP A  31      12.039  -5.469  -7.569  1.00 91.10           H  
ATOM    109  HB2 ASP A  31      11.571  -3.045  -7.920  1.00 91.10           H  
ATOM    110  HB3 ASP A  31      10.015  -3.464  -8.630  1.00 91.10           H  
ATOM    111  N   CYS A  32       9.243  -4.829  -5.950  1.00 93.87           N  
ATOM    112  CA  CYS A  32       8.613  -4.390  -4.710  1.00 93.87           C  
ATOM    113  C   CYS A  32       7.720  -5.465  -4.082  1.00 93.87           C  
ATOM    114  O   CYS A  32       6.931  -6.132  -4.752  1.00 93.87           O  
ATOM    115  CB  CYS A  32       7.809  -3.115  -4.988  1.00 93.87           C  
ATOM    116  SG  CYS A  32       8.773  -1.764  -5.707  1.00 93.87           S  
ATOM    117  H   CYS A  32       8.633  -5.034  -6.729  1.00 93.87           H  
ATOM    118  HA  CYS A  32       9.389  -4.139  -3.986  1.00 93.87           H  
ATOM    119  HB2 CYS A  32       7.008  -3.362  -5.686  1.00 93.87           H  
ATOM    120  HB3 CYS A  32       7.357  -2.765  -4.060  1.00 93.87           H  
ATOM    121  N   GLN A  33       7.789  -5.572  -2.757  1.00 94.91           N  
ATOM    122  CA  GLN A  33       6.802  -6.246  -1.922  1.00 94.91           C  
ATOM    123  C   GLN A  33       5.778  -5.222  -1.435  1.00 94.91           C  
ATOM    124  O   GLN A  33       6.155  -4.216  -0.837  1.00 94.91           O  
ATOM    125  CB  GLN A  33       7.519  -6.896  -0.735  1.00 94.91           C  
ATOM    126  CG  GLN A  33       6.580  -7.722   0.144  1.00 94.91           C  
ATOM    127  CD  GLN A  33       7.317  -8.376   1.309  1.00 94.91           C  
ATOM    128  NE2 GLN A  33       7.041  -9.626   1.607  1.00 94.91           N  
ATOM    129  OE1 GLN A  33       8.157  -7.794   1.977  1.00 94.91           O  
ATOM    130  H   GLN A  33       8.477  -5.004  -2.282  1.00 94.91           H  
ATOM    131  HA  GLN A  33       6.296  -7.020  -2.497  1.00 94.91           H  
ATOM    132  HB2 GLN A  33       8.289  -7.565  -1.121  1.00 94.91           H  
ATOM    133  HB3 GLN A  33       8.001  -6.126  -0.133  1.00 94.91           H  
ATOM    134  HG2 GLN A  33       6.125  -8.493  -0.478  1.00 94.91           H  
ATOM    135  HG3 GLN A  33       5.793  -7.088   0.552  1.00 94.91           H  
ATOM    136 HE21 GLN A  33       7.513  -9.999   2.418  1.00 94.91           H  
ATOM    137 HE22 GLN A  33       6.316 -10.114   1.102  1.00 94.91           H  
ATOM    138  N   VAL A  34       4.493  -5.490  -1.645  1.00 96.23           N  
ATOM    139  CA  VAL A  34       3.370  -4.671  -1.179  1.00 96.23           C  
ATOM    140  C   VAL A  34       2.616  -5.462  -0.115  1.00 96.23           C  
ATOM    141  O   VAL A  34       1.867  -6.384  -0.432  1.00 96.23           O  
ATOM    142  CB  VAL A  34       2.456  -4.264  -2.354  1.00 96.23           C  
ATOM    143  CG1 VAL A  34       1.376  -3.282  -1.884  1.00 96.23           C  
ATOM    144  CG2 VAL A  34       3.251  -3.597  -3.485  1.00 96.23           C  
ATOM    145  H   VAL A  34       4.267  -6.338  -2.145  1.00 96.23           H  
ATOM    146  HA  VAL A  34       3.750  -3.757  -0.722  1.00 96.23           H  
ATOM    147  HB  VAL A  34       1.969  -5.149  -2.764  1.00 96.23           H  
ATOM    148 HG11 VAL A  34       1.838  -2.375  -1.494  1.00 96.23           H  
ATOM    149 HG12 VAL A  34       0.762  -3.742  -1.109  1.00 96.23           H  
ATOM    150 HG13 VAL A  34       0.731  -3.021  -2.723  1.00 96.23           H  
ATOM    151 HG21 VAL A  34       3.885  -4.330  -3.983  1.00 96.23           H  
ATOM    152 HG22 VAL A  34       3.878  -2.796  -3.092  1.00 96.23           H  
ATOM    153 HG23 VAL A  34       2.570  -3.178  -4.226  1.00 96.23           H  
ATOM    154  N   SER A  35       2.823  -5.122   1.156  1.00 95.66           N  
ATOM    155  CA  SER A  35       2.229  -5.835   2.291  1.00 95.66           C  
ATOM    156  C   SER A  35       1.141  -5.015   2.970  1.00 95.66           C  
ATOM    157  O   SER A  35       1.394  -3.904   3.427  1.00 95.66           O  
ATOM    158  CB  SER A  35       3.288  -6.231   3.320  1.00 95.66           C  
ATOM    159  OG  SER A  35       4.193  -7.169   2.772  1.00 95.66           O  
ATOM    160  H   SER A  35       3.480  -4.380   1.350  1.00 95.66           H  
ATOM    161  HA  SER A  35       1.782  -6.761   1.931  1.00 95.66           H  
ATOM    162  HB2 SER A  35       3.830  -5.343   3.645  1.00 95.66           H  
ATOM    163  HB3 SER A  35       2.798  -6.675   4.187  1.00 95.66           H  
ATOM    164  HG  SER A  35       3.739  -8.007   2.651  1.00 95.66           H  
ATOM    165  N   LEU A  36      -0.050  -5.586   3.118  1.00 96.21           N  
ATOM    166  CA  LEU A  36      -1.066  -5.099   4.045  1.00 96.21           C  
ATOM    167  C   LEU A  36      -0.765  -5.642   5.448  1.00 96.21           C  
ATOM    168  O   LEU A  36      -0.559  -6.841   5.622  1.00 96.21           O  
ATOM    169  CB  LEU A  36      -2.453  -5.521   3.531  1.00 96.21           C  
ATOM    170  CG  LEU A  36      -3.622  -5.111   4.444  1.00 96.21           C  
ATOM    171  CD1 LEU A  36      -3.789  -3.593   4.533  1.00 96.21           C  
ATOM    172  CD2 LEU A  36      -4.925  -5.702   3.912  1.00 96.21           C  
ATOM    173  H   LEU A  36      -0.159  -6.522   2.755  1.00 96.21           H  
ATOM    174  HA  LEU A  36      -1.024  -4.011   4.073  1.00 96.21           H  
ATOM    175  HB2 LEU A  36      -2.606  -5.092   2.540  1.00 96.21           H  
ATOM    176  HB3 LEU A  36      -2.463  -6.606   3.428  1.00 96.21           H  
ATOM    177  HG  LEU A  36      -3.464  -5.507   5.448  1.00 96.21           H  
ATOM    178 HD11 LEU A  36      -3.815  -3.152   3.536  1.00 96.21           H  
ATOM    179 HD12 LEU A  36      -2.953  -3.164   5.085  1.00 96.21           H  
ATOM    180 HD13 LEU A  36      -4.715  -3.354   5.057  1.00 96.21           H  
ATOM    181 HD21 LEU A  36      -5.740  -5.464   4.595  1.00 96.21           H  
ATOM    182 HD22 LEU A  36      -5.141  -5.302   2.921  1.00 96.21           H  
ATOM    183 HD23 LEU A  36      -4.829  -6.785   3.843  1.00 96.21           H  
ATOM    184  N   THR A  37      -0.762  -4.763   6.446  1.00 94.93           N  
ATOM    185  CA  THR A  37      -0.542  -5.091   7.860  1.00 94.93           C  
ATOM    186  C   THR A  37      -1.558  -4.386   8.749  1.00 94.93           C  
ATOM    187  O   THR A  37      -2.036  -3.294   8.431  1.00 94.93           O  
ATOM    188  CB  THR A  37       0.897  -4.755   8.291  1.00 94.93           C  
ATOM    189  CG2 THR A  37       1.309  -3.312   8.045  1.00 94.93           C  
ATOM    190  OG1 THR A  37       1.064  -4.880   9.677  1.00 94.93           O  
ATOM    191  H   THR A  37      -0.903  -3.789   6.217  1.00 94.93           H  
ATOM    192  HA  THR A  37      -0.685  -6.162   7.999  1.00 94.93           H  
ATOM    193  HB  THR A  37       1.592  -5.420   7.779  1.00 94.93           H  
ATOM    194  HG1 THR A  37       1.984  -4.698   9.882  1.00 94.93           H  
ATOM    195 HG21 THR A  37       2.314  -3.146   8.433  1.00 94.93           H  
ATOM    196 HG22 THR A  37       0.611  -2.646   8.553  1.00 94.93           H  
ATOM    197 HG23 THR A  37       1.310  -3.106   6.975  1.00 94.93           H  
ATOM    198  N   ALA A  38      -1.875  -4.998   9.883  1.00 94.51           N  
ATOM    199  CA  ALA A  38      -2.753  -4.437  10.895  1.00 94.51           C  
ATOM    200  C   ALA A  38      -1.949  -3.703  11.981  1.00 94.51           C  
ATOM    201  O   ALA A  38      -0.908  -4.186  12.429  1.00 94.51           O  
ATOM    202  CB  ALA A  38      -3.579  -5.593  11.451  1.00 94.51           C  
ATOM    203  H   ALA A  38      -1.361  -5.835  10.120  1.00 94.51           H  
ATOM    204  HA  ALA A  38      -3.439  -3.726  10.435  1.00 94.51           H  
ATOM    205  HB1 ALA A  38      -2.923  -6.318  11.933  1.00 94.51           H  
ATOM    206  HB2 ALA A  38      -4.291  -5.213  12.184  1.00 94.51           H  
ATOM    207  HB3 ALA A  38      -4.114  -6.071  10.631  1.00 94.51           H  
ATOM    208  N   THR A  39      -2.444  -2.556  12.455  1.00 93.03           N  
ATOM    209  CA  THR A  39      -1.943  -1.959  13.702  1.00 93.03           C  
ATOM    210  C   THR A  39      -2.546  -2.678  14.912  1.00 93.03           C  
ATOM    211  O   THR A  39      -3.482  -3.471  14.787  1.00 93.03           O  
ATOM    212  CB  THR A  39      -2.166  -0.437  13.792  1.00 93.03           C  
ATOM    213  CG2 THR A  39      -1.803   0.321  12.512  1.00 93.03           C  
ATOM    214  OG1 THR A  39      -3.488  -0.124  14.146  1.00 93.03           O  
ATOM    215  H   THR A  39      -3.314  -2.202  12.084  1.00 93.03           H  
ATOM    216  HA  THR A  39      -0.865  -2.117  13.744  1.00 93.03           H  
ATOM    217  HB  THR A  39      -1.523  -0.062  14.589  1.00 93.03           H  
ATOM    218  HG1 THR A  39      -3.522   0.798  14.410  1.00 93.03           H  
ATOM    219 HG21 THR A  39      -2.471   0.043  11.697  1.00 93.03           H  
ATOM    220 HG22 THR A  39      -1.884   1.394  12.688  1.00 93.03           H  
ATOM    221 HG23 THR A  39      -0.778   0.083  12.228  1.00 93.03           H  
ATOM    222  N   SER A  40      -2.044  -2.384  16.113  1.00 90.12           N  
ATOM    223  CA  SER A  40      -2.579  -2.931  17.370  1.00 90.12           C  
ATOM    224  C   SER A  40      -4.044  -2.564  17.637  1.00 90.12           C  
ATOM    225  O   SER A  40      -4.709  -3.233  18.422  1.00 90.12           O  
ATOM    226  CB  SER A  40      -1.727  -2.434  18.542  1.00 90.12           C  
ATOM    227  OG  SER A  40      -1.575  -1.026  18.472  1.00 90.12           O  
ATOM    228  H   SER A  40      -1.319  -1.687  16.198  1.00 90.12           H  
ATOM    229  HA  SER A  40      -2.522  -4.019  17.336  1.00 90.12           H  
ATOM    230  HB2 SER A  40      -0.743  -2.901  18.495  1.00 90.12           H  
ATOM    231  HB3 SER A  40      -2.203  -2.712  19.482  1.00 90.12           H  
ATOM    232  HG  SER A  40      -1.592  -0.664  19.361  1.00 90.12           H  
ATOM    233  N   GLU A  41      -4.559  -1.517  16.992  1.00 90.51           N  
ATOM    234  CA  GLU A  41      -5.939  -1.042  17.146  1.00 90.51           C  
ATOM    235  C   GLU A  41      -6.921  -1.732  16.184  1.00 90.51           C  
ATOM    236  O   GLU A  41      -8.138  -1.539  16.266  1.00 90.51           O  
ATOM    237  CB  GLU A  41      -5.966   0.467  16.908  1.00 90.51           C  
ATOM    238  CG  GLU A  41      -5.095   1.273  17.879  1.00 90.51           C  
ATOM    239  CD  GLU A  41      -5.160   2.746  17.475  1.00 90.51           C  
ATOM    240  OE1 GLU A  41      -5.746   3.537  18.243  1.00 90.51           O  
ATOM    241  OE2 GLU A  41      -4.690   3.041  16.347  1.00 90.51           O1-
ATOM    242  H   GLU A  41      -3.957  -1.006  16.363  1.00 90.51           H  
ATOM    243  HA  GLU A  41      -6.284  -1.240  18.161  1.00 90.51           H  
ATOM    244  HB2 GLU A  41      -5.624   0.648  15.890  1.00 90.51           H  
ATOM    245  HB3 GLU A  41      -6.994   0.821  16.995  1.00 90.51           H  
ATOM    246  HG2 GLU A  41      -4.061   0.934  17.830  1.00 90.51           H  
ATOM    247  HG3 GLU A  41      -5.461   1.131  18.895  1.00 90.51           H  
ATOM    248  N   ALA A  42      -6.418  -2.539  15.247  1.00 88.48           N  
ATOM    249  CA  ALA A  42      -7.255  -3.221  14.277  1.00 88.48           C  
ATOM    250  C   ALA A  42      -8.147  -4.275  14.948  1.00 88.48           C  
ATOM    251  O   ALA A  42      -7.677  -5.260  15.511  1.00 88.48           O  
ATOM    252  CB  ALA A  42      -6.363  -3.847  13.212  1.00 88.48           C  
ATOM    253  H   ALA A  42      -5.423  -2.709  15.227  1.00 88.48           H  
ATOM    254  HA  ALA A  42      -7.894  -2.482  13.794  1.00 88.48           H  
ATOM    255  HB1 ALA A  42      -6.972  -4.331  12.448  1.00 88.48           H  
ATOM    256  HB2 ALA A  42      -5.728  -4.594  13.688  1.00 88.48           H  
ATOM    257  HB3 ALA A  42      -5.736  -3.085  12.749  1.00 88.48           H  
ATOM    258  N   ARG A  43      -9.471  -4.128  14.800  1.00 85.95           N  
ATOM    259  CA  ARG A  43     -10.452  -5.116  15.298  1.00 85.95           C  
ATOM    260  C   ARG A  43     -10.351  -6.479  14.611  1.00 85.95           C  
ATOM    261  O   ARG A  43     -10.750  -7.489  15.180  1.00 85.95           O  
ATOM    262  CB  ARG A  43     -11.879  -4.592  15.112  1.00 85.95           C  
ATOM    263  CG  ARG A  43     -12.190  -3.377  15.989  1.00 85.95           C  
ATOM    264  CD  ARG A  43     -13.680  -3.050  15.854  1.00 85.95           C  
ATOM    265  NE  ARG A  43     -14.059  -1.905  16.696  1.00 85.95           N  
ATOM    266  CZ  ARG A  43     -15.287  -1.508  16.975  1.00 85.95           C  
ATOM    267  NH1 ARG A  43     -16.339  -2.121  16.501  1.00 85.95           N1+
ATOM    268  NH2 ARG A  43     -15.484  -0.477  17.745  1.00 85.95           N  
ATOM    269  H   ARG A  43      -9.785  -3.242  14.431  1.00 85.95           H  
ATOM    270  HA  ARG A  43     -10.256  -5.302  16.354  1.00 85.95           H  
ATOM    271  HB2 ARG A  43     -12.571  -5.391  15.380  1.00 85.95           H  
ATOM    272  HB3 ARG A  43     -12.040  -4.336  14.065  1.00 85.95           H  
ATOM    273  HG2 ARG A  43     -11.592  -2.522  15.672  1.00 85.95           H  
ATOM    274  HG3 ARG A  43     -11.962  -3.609  17.029  1.00 85.95           H  
ATOM    275  HD2 ARG A  43     -14.254  -3.927  16.155  1.00 85.95           H  
ATOM    276  HD3 ARG A  43     -13.899  -2.820  14.811  1.00 85.95           H  
ATOM    277  HE  ARG A  43     -13.301  -1.377  17.105  1.00 85.95           H  
ATOM    278 HH11 ARG A  43     -17.265  -1.810  16.758  1.00 85.95           H  
ATOM    279 HH12 ARG A  43     -16.203  -2.945  15.933  1.00 85.95           H  
ATOM    280 HH21 ARG A  43     -16.417  -0.167  17.975  1.00 85.95           H  
ATOM    281 HH22 ARG A  43     -14.694   0.022  18.130  1.00 85.95           H  
ATOM    282  N   ARG A  44      -9.915  -6.489  13.352  1.00 86.07           N  
ATOM    283  CA  ARG A  44      -9.638  -7.689  12.560  1.00 86.07           C  
ATOM    284  C   ARG A  44      -8.286  -7.485  11.915  1.00 86.07           C  
ATOM    285  O   ARG A  44      -8.116  -6.486  11.227  1.00 86.07           O  
ATOM    286  CB  ARG A  44     -10.699  -7.913  11.472  1.00 86.07           C  
ATOM    287  CG  ARG A  44     -12.070  -8.272  12.050  1.00 86.07           C  
ATOM    288  CD  ARG A  44     -13.031  -8.632  10.913  1.00 86.07           C  
ATOM    289  NE  ARG A  44     -14.379  -8.936  11.429  1.00 86.07           N  
ATOM    290  CZ  ARG A  44     -15.322  -9.628  10.813  1.00 86.07           C  
ATOM    291  NH1 ARG A  44     -15.143 -10.143   9.628  1.00 86.07           N1+
ATOM    292  NH2 ARG A  44     -16.476  -9.823  11.388  1.00 86.07           N  
ATOM    293  H   ARG A  44      -9.554  -5.616  12.995  1.00 86.07           H  
ATOM    294  HA  ARG A  44      -9.579  -8.563  13.208  1.00 86.07           H  
ATOM    295  HB2 ARG A  44     -10.788  -7.016  10.859  1.00 86.07           H  
ATOM    296  HB3 ARG A  44     -10.363  -8.729  10.831  1.00 86.07           H  
ATOM    297  HG2 ARG A  44     -11.969  -9.125  12.720  1.00 86.07           H  
ATOM    298  HG3 ARG A  44     -12.465  -7.424  12.608  1.00 86.07           H  
ATOM    299  HD2 ARG A  44     -12.625  -9.497  10.387  1.00 86.07           H  
ATOM    300  HD3 ARG A  44     -13.087  -7.794  10.218  1.00 86.07           H  
ATOM    301  HE  ARG A  44     -14.576  -8.629  12.371  1.00 86.07           H  
ATOM    302 HH11 ARG A  44     -15.853 -10.723   9.203  1.00 86.07           H  
ATOM    303 HH12 ARG A  44     -14.229 -10.076   9.205  1.00 86.07           H  
ATOM    304 HH21 ARG A  44     -16.636  -9.506  12.333  1.00 86.07           H  
ATOM    305 HH22 ARG A  44     -17.178 -10.389  10.931  1.00 86.07           H  
ATOM    306  N   SER A  45      -7.361  -8.405  12.139  1.00 87.15           N  
ATOM    307  CA  SER A  45      -6.032  -8.323  11.550  1.00 87.15           C  
ATOM    308  C   SER A  45      -6.057  -8.953  10.163  1.00 87.15           C  
ATOM    309  O   SER A  45      -6.114 -10.176  10.039  1.00 87.15           O  
ATOM    310  CB  SER A  45      -4.997  -8.989  12.459  1.00 87.15           C  
ATOM    311  OG  SER A  45      -5.154  -8.566  13.798  1.00 87.15           O  
ATOM    312  H   SER A  45      -7.538  -9.156  12.791  1.00 87.15           H  
ATOM    313  HA  SER A  45      -5.755  -7.274  11.447  1.00 87.15           H  
ATOM    314  HB2 SER A  45      -3.998  -8.715  12.119  1.00 87.15           H  
ATOM    315  HB3 SER A  45      -5.112 -10.072  12.418  1.00 87.15           H  
ATOM    316  HG  SER A  45      -4.843  -7.662  13.893  1.00 87.15           H  
ATOM    317  N   PHE A  46      -6.053  -8.120   9.126  1.00 87.36           N  
ATOM    318  CA  PHE A  46      -5.849  -8.576   7.758  1.00 87.36           C  
ATOM    319  C   PHE A  46      -4.386  -8.413   7.380  1.00 87.36           C  
ATOM    320  O   PHE A  46      -3.765  -7.388   7.664  1.00 87.36           O  
ATOM    321  CB  PHE A  46      -6.768  -7.838   6.784  1.00 87.36           C  
ATOM    322  CG  PHE A  46      -8.240  -8.039   7.075  1.00 87.36           C  
ATOM    323  CD1 PHE A  46      -8.844  -9.286   6.834  1.00 87.36           C  
ATOM    324  CD2 PHE A  46      -9.006  -6.979   7.593  1.00 87.36           C  
ATOM    325  CE1 PHE A  46     -10.213  -9.470   7.099  1.00 87.36           C  
ATOM    326  CE2 PHE A  46     -10.375  -7.159   7.853  1.00 87.36           C  
ATOM    327  CZ  PHE A  46     -10.980  -8.404   7.603  1.00 87.36           C  
ATOM    328  H   PHE A  46      -6.035  -7.123   9.285  1.00 87.36           H  
ATOM    329  HA  PHE A  46      -6.092  -9.636   7.692  1.00 87.36           H  
ATOM    330  HB2 PHE A  46      -6.565  -8.198   5.775  1.00 87.36           H  
ATOM    331  HB3 PHE A  46      -6.530  -6.775   6.803  1.00 87.36           H  
ATOM    332  HD1 PHE A  46      -8.255 -10.101   6.441  1.00 87.36           H  
ATOM    333  HD2 PHE A  46      -8.536  -6.027   7.791  1.00 87.36           H  
ATOM    334  HE1 PHE A  46     -10.666 -10.431   6.903  1.00 87.36           H  
ATOM    335  HE2 PHE A  46     -10.954  -6.333   8.239  1.00 87.36           H  
ATOM    336  HZ  PHE A  46     -12.035  -8.540   7.789  1.00 87.36           H  
ATOM    337  N   TRP A  47      -3.871  -9.436   6.714  1.00 88.58           N  
ATOM    338  CA  TRP A  47      -2.517  -9.474   6.203  1.00 88.58           C  
ATOM    339  C   TRP A  47      -2.597  -9.992   4.785  1.00 88.58           C  
ATOM    340  O   TRP A  47      -3.248 -11.004   4.533  1.00 88.58           O  
ATOM    341  CB  TRP A  47      -1.632 -10.365   7.076  1.00 88.58           C  
ATOM    342  CG  TRP A  47      -1.698 -10.041   8.532  1.00 88.58           C  
ATOM    343  CD1 TRP A  47      -2.604 -10.539   9.402  1.00 88.58           C  
ATOM    344  CD2 TRP A  47      -0.856  -9.139   9.303  1.00 88.58           C  
ATOM    345  CE2 TRP A  47      -1.354  -9.092  10.640  1.00 88.58           C  
ATOM    346  CE3 TRP A  47       0.305  -8.397   9.021  1.00 88.58           C  
ATOM    347  NE1 TRP A  47      -2.391  -9.997  10.650  1.00 88.58           N  
ATOM    348  CZ2 TRP A  47      -0.781  -8.286  11.632  1.00 88.58           C  
ATOM    349  CZ3 TRP A  47       0.943  -7.668  10.037  1.00 88.58           C  
ATOM    350  CH2 TRP A  47       0.377  -7.557  11.320  1.00 88.58           C  
ATOM    351  H   TRP A  47      -4.453 -10.226   6.476  1.00 88.58           H  
ATOM    352  HA  TRP A  47      -2.101  -8.467   6.200  1.00 88.58           H  
ATOM    353  HB2 TRP A  47      -0.600 -10.270   6.739  1.00 88.58           H  
ATOM    354  HB3 TRP A  47      -1.929 -11.405   6.942  1.00 88.58           H  
ATOM    355  HD1 TRP A  47      -3.378 -11.247   9.146  1.00 88.58           H  
ATOM    356  HE1 TRP A  47      -2.899 -10.288  11.473  1.00 88.58           H  
ATOM    357  HE3 TRP A  47       0.730  -8.438   8.029  1.00 88.58           H  
ATOM    358  HZ2 TRP A  47      -1.192  -8.258  12.630  1.00 88.58           H  
ATOM    359  HZ3 TRP A  47       1.882  -7.179   9.823  1.00 88.58           H  
ATOM    360  HH2 TRP A  47       0.855  -6.946  12.071  1.00 88.58           H  
ATOM    361  N   ASP A  48      -1.963  -9.280   3.875  1.00 92.88           N  
ATOM    362  CA  ASP A  48      -1.801  -9.727   2.503  1.00 92.88           C  
ATOM    363  C   ASP A  48      -0.427  -9.278   2.034  1.00 92.88           C  
ATOM    364  O   ASP A  48       0.145  -8.329   2.573  1.00 92.88           O  
ATOM    365  CB  ASP A  48      -2.938  -9.205   1.606  1.00 92.88           C  
ATOM    366  CG  ASP A  48      -2.978  -9.906   0.241  1.00 92.88           C  
ATOM    367  OD1 ASP A  48      -2.304 -10.951   0.105  1.00 92.88           O  
ATOM    368  OD2 ASP A  48      -3.677  -9.383  -0.654  1.00 92.88           O1-
ATOM    369  H   ASP A  48      -1.409  -8.489   4.169  1.00 92.88           H  
ATOM    370  HA  ASP A  48      -1.823 -10.816   2.482  1.00 92.88           H  
ATOM    371  HB2 ASP A  48      -3.892  -9.380   2.104  1.00 92.88           H  
ATOM    372  HB3 ASP A  48      -2.821  -8.130   1.464  1.00 92.88           H  
ATOM    373  N   THR A  49       0.155  -9.989   1.088  1.00 93.76           N  
ATOM    374  CA  THR A  49       1.447  -9.630   0.521  1.00 93.76           C  
ATOM    375  C   THR A  49       1.434  -9.978  -0.943  1.00 93.76           C  
ATOM    376  O   THR A  49       1.316 -11.139  -1.322  1.00 93.76           O  
ATOM    377  CB  THR A  49       2.597 -10.314   1.259  1.00 93.76           C  
ATOM    378  CG2 THR A  49       3.958 -10.081   0.616  1.00 93.76           C  
ATOM    379  OG1 THR A  49       2.682  -9.730   2.545  1.00 93.76           O  
ATOM    380  H   THR A  49      -0.405 -10.682   0.612  1.00 93.76           H  
ATOM    381  HA  THR A  49       1.598  -8.554   0.606  1.00 93.76           H  
ATOM    382  HB  THR A  49       2.405 -11.384   1.337  1.00 93.76           H  
ATOM    383  HG1 THR A  49       1.784  -9.476   2.771  1.00 93.76           H  
ATOM    384 HG21 THR A  49       4.221  -9.027   0.703  1.00 93.76           H  
ATOM    385 HG22 THR A  49       3.955 -10.372  -0.435  1.00 93.76           H  
ATOM    386 HG23 THR A  49       4.681 -10.709   1.137  1.00 93.76           H  
ATOM    387  N   GLN A  50       1.597  -8.941  -1.743  1.00 94.89           N  
ATOM    388  CA  GLN A  50       1.689  -9.023  -3.183  1.00 94.89           C  
ATOM    389  C   GLN A  50       3.072  -8.565  -3.625  1.00 94.89           C  
ATOM    390  O   GLN A  50       3.795  -7.893  -2.886  1.00 94.89           O  
ATOM    391  CB  GLN A  50       0.568  -8.179  -3.802  1.00 94.89           C  
ATOM    392  CG  GLN A  50      -0.852  -8.651  -3.440  1.00 94.89           C  
ATOM    393  CD  GLN A  50      -1.262  -9.975  -4.084  1.00 94.89           C  
ATOM    394  NE2 GLN A  50      -2.543 -10.236  -4.172  1.00 94.89           N  
ATOM    395  OE1 GLN A  50      -0.466 -10.779  -4.545  1.00 94.89           O  
ATOM    396  H   GLN A  50       1.710  -8.026  -1.330  1.00 94.89           H  
ATOM    397  HA  GLN A  50       1.577 -10.059  -3.504  1.00 94.89           H  
ATOM    398  HB2 GLN A  50       0.686  -7.155  -3.447  1.00 94.89           H  
ATOM    399  HB3 GLN A  50       0.670  -8.174  -4.887  1.00 94.89           H  
ATOM    400  HG2 GLN A  50      -1.553  -7.888  -3.778  1.00 94.89           H  
ATOM    401  HG3 GLN A  50      -0.970  -8.736  -2.359  1.00 94.89           H  
ATOM    402 HE21 GLN A  50      -3.198  -9.654  -3.670  1.00 94.89           H  
ATOM    403 HE22 GLN A  50      -2.784 -11.147  -4.536  1.00 94.89           H  
ATOM    404  N   TYR A  51       3.434  -8.929  -4.844  1.00 93.69           N  
ATOM    405  CA  TYR A  51       4.711  -8.576  -5.440  1.00 93.69           C  
ATOM    406  C   TYR A  51       4.460  -7.870  -6.767  1.00 93.69           C  
ATOM    407  O   TYR A  51       3.665  -8.344  -7.579  1.00 93.69           O  
ATOM    408  CB  TYR A  51       5.553  -9.840  -5.596  1.00 93.69           C  
ATOM    409  CG  TYR A  51       5.917 -10.532  -4.303  1.00 93.69           C  
ATOM    410  CD1 TYR A  51       7.017 -10.079  -3.549  1.00 93.69           C  
ATOM    411  CD2 TYR A  51       5.162 -11.636  -3.864  1.00 93.69           C  
ATOM    412  CE1 TYR A  51       7.368 -10.740  -2.358  1.00 93.69           C  
ATOM    413  CE2 TYR A  51       5.513 -12.298  -2.674  1.00 93.69           C  
ATOM    414  CZ  TYR A  51       6.621 -11.855  -1.925  1.00 93.69           C  
ATOM    415  OH  TYR A  51       6.969 -12.493  -0.778  1.00 93.69           O  
ATOM    416  H   TYR A  51       2.772  -9.425  -5.423  1.00 93.69           H  
ATOM    417  HA  TYR A  51       5.253  -7.891  -4.787  1.00 93.69           H  
ATOM    418  HB2 TYR A  51       5.039 -10.541  -6.254  1.00 93.69           H  
ATOM    419  HB3 TYR A  51       6.492  -9.560  -6.073  1.00 93.69           H  
ATOM    420  HD1 TYR A  51       7.583  -9.221  -3.881  1.00 93.69           H  
ATOM    421  HD2 TYR A  51       4.309 -11.970  -4.436  1.00 93.69           H  
ATOM    422  HE1 TYR A  51       8.202 -10.386  -1.771  1.00 93.69           H  
ATOM    423  HE2 TYR A  51       4.935 -13.141  -2.324  1.00 93.69           H  
ATOM    424  HH  TYR A  51       7.764 -12.109  -0.399  1.00 93.69           H  
ATOM    425  N   ALA A  52       5.129  -6.744  -6.980  1.00 94.12           N  
ATOM    426  CA  ALA A  52       4.857  -5.843  -8.091  1.00 94.12           C  
ATOM    427  C   ALA A  52       6.136  -5.209  -8.639  1.00 94.12           C  
ATOM    428  O   ALA A  52       7.106  -5.016  -7.904  1.00 94.12           O  
ATOM    429  CB  ALA A  52       3.881  -4.794  -7.581  1.00 94.12           C  
ATOM    430  H   ALA A  52       5.804  -6.433  -6.297  1.00 94.12           H  
ATOM    431  HA  ALA A  52       4.378  -6.384  -8.908  1.00 94.12           H  
ATOM    432  HB1 ALA A  52       4.309  -4.290  -6.714  1.00 94.12           H  
ATOM    433  HB2 ALA A  52       3.671  -4.060  -8.359  1.00 94.12           H  
ATOM    434  HB3 ALA A  52       2.957  -5.298  -7.297  1.00 94.12           H  
ATOM    435  N   ASP A  53       6.124  -4.921  -9.936  1.00 93.79           N  
ATOM    436  CA  ASP A  53       7.164  -4.140 -10.596  1.00 93.79           C  
ATOM    437  C   ASP A  53       6.812  -2.650 -10.506  1.00 93.79           C  
ATOM    438  O   ASP A  53       5.716  -2.263 -10.089  1.00 93.79           O  
ATOM    439  CB  ASP A  53       7.332  -4.603 -12.056  1.00 93.79           C  
ATOM    440  CG  ASP A  53       7.837  -6.044 -12.160  1.00 93.79           C  
ATOM    441  OD1 ASP A  53       8.786  -6.395 -11.430  1.00 93.79           O  
ATOM    442  OD2 ASP A  53       7.228  -6.849 -12.911  1.00 93.79           O1-
ATOM    443  H   ASP A  53       5.255  -5.006 -10.445  1.00 93.79           H  
ATOM    444  HA  ASP A  53       8.119  -4.284 -10.091  1.00 93.79           H  
ATOM    445  HB2 ASP A  53       8.055  -3.957 -12.555  1.00 93.79           H  
ATOM    446  HB3 ASP A  53       6.380  -4.506 -12.577  1.00 93.79           H  
ATOM    447  N   TYR A  54       7.742  -1.786 -10.901  1.00 91.38           N  
ATOM    448  CA  TYR A  54       7.447  -0.360 -10.993  1.00 91.38           C  
ATOM    449  C   TYR A  54       6.365  -0.072 -12.042  1.00 91.38           C  
ATOM    450  O   TYR A  54       6.417  -0.572 -13.166  1.00 91.38           O  
ATOM    451  CB  TYR A  54       8.716   0.433 -11.314  1.00 91.38           C  
ATOM    452  CG  TYR A  54       9.901   0.138 -10.417  1.00 91.38           C  
ATOM    453  CD1 TYR A  54       9.753   0.130  -9.016  1.00 91.38           C  
ATOM    454  CD2 TYR A  54      11.156  -0.141 -10.993  1.00 91.38           C  
ATOM    455  CE1 TYR A  54      10.856  -0.158  -8.193  1.00 91.38           C  
ATOM    456  CE2 TYR A  54      12.262  -0.421 -10.171  1.00 91.38           C  
ATOM    457  CZ  TYR A  54      12.112  -0.435  -8.771  1.00 91.38           C  
ATOM    458  OH  TYR A  54      13.176  -0.717  -7.976  1.00 91.38           O  
ATOM    459  H   TYR A  54       8.646  -2.131 -11.189  1.00 91.38           H  
ATOM    460  HA  TYR A  54       7.070  -0.030 -10.025  1.00 91.38           H  
ATOM    461  HB2 TYR A  54       8.489   1.496 -11.239  1.00 91.38           H  
ATOM    462  HB3 TYR A  54       8.996   0.225 -12.347  1.00 91.38           H  
ATOM    463  HD1 TYR A  54       8.790   0.328  -8.568  1.00 91.38           H  
ATOM    464  HD2 TYR A  54      11.263  -0.185 -12.066  1.00 91.38           H  
ATOM    465  HE1 TYR A  54      10.737  -0.185  -7.120  1.00 91.38           H  
ATOM    466  HE2 TYR A  54      13.219  -0.680 -10.598  1.00 91.38           H  
ATOM    467  HH  TYR A  54      12.908  -0.788  -7.057  1.00 91.38           H  
ATOM    468  N   ASN A  55       5.467   0.848 -11.707  1.00 93.51           N  
ATOM    469  CA  ASN A  55       4.276   1.247 -12.459  1.00 93.51           C  
ATOM    470  C   ASN A  55       3.169   0.180 -12.538  1.00 93.51           C  
ATOM    471  O   ASN A  55       2.229   0.355 -13.315  1.00 93.51           O  
ATOM    472  CB  ASN A  55       4.628   1.848 -13.833  1.00 93.51           C  
ATOM    473  CG  ASN A  55       5.813   2.788 -13.814  1.00 93.51           C  
ATOM    474  ND2 ASN A  55       6.961   2.318 -14.241  1.00 93.51           N  
ATOM    475  OD1 ASN A  55       5.748   3.941 -13.429  1.00 93.51           O  
ATOM    476  H   ASN A  55       5.492   1.199 -10.760  1.00 93.51           H  
ATOM    477  HA  ASN A  55       3.835   2.056 -11.876  1.00 93.51           H  
ATOM    478  HB2 ASN A  55       3.765   2.403 -14.202  1.00 93.51           H  
ATOM    479  HB3 ASN A  55       4.821   1.037 -14.535  1.00 93.51           H  
ATOM    480 HD21 ASN A  55       7.755   2.935 -14.148  1.00 93.51           H  
ATOM    481 HD22 ASN A  55       7.019   1.320 -14.386  1.00 93.51           H  
ATOM    482  N   ASP A  56       3.251  -0.895 -11.747  1.00 96.38           N  
ATOM    483  CA  ASP A  56       2.150  -1.847 -11.592  1.00 96.38           C  
ATOM    484  C   ASP A  56       1.070  -1.283 -10.650  1.00 96.38           C  
ATOM    485  O   ASP A  56       1.361  -0.644  -9.633  1.00 96.38           O  
ATOM    486  CB  ASP A  56       2.645  -3.212 -11.062  1.00 96.38           C  
ATOM    487  CG  ASP A  56       3.309  -4.159 -12.080  1.00 96.38           C  
ATOM    488  OD1 ASP A  56       3.236  -3.889 -13.298  1.00 96.38           O  
ATOM    489  OD2 ASP A  56       3.819  -5.232 -11.639  1.00 96.38           O1-
ATOM    490  H   ASP A  56       4.058  -1.013 -11.151  1.00 96.38           H  
ATOM    491  HA  ASP A  56       1.690  -2.013 -12.566  1.00 96.38           H  
ATOM    492  HB2 ASP A  56       1.787  -3.747 -10.654  1.00 96.38           H  
ATOM    493  HB3 ASP A  56       3.329  -3.031 -10.234  1.00 96.38           H  
ATOM    494  N   ASP A  57      -0.188  -1.606 -10.949  1.00 97.20           N  
ATOM    495  CA  ASP A  57      -1.313  -1.422 -10.034  1.00 97.20           C  
ATOM    496  C   ASP A  57      -1.591  -2.729  -9.281  1.00 97.20           C  
ATOM    497  O   ASP A  57      -1.867  -3.773  -9.876  1.00 97.20           O  
ATOM    498  CB  ASP A  57      -2.562  -0.952 -10.793  1.00 97.20           C  
ATOM    499  CG  ASP A  57      -2.531   0.521 -11.217  1.00 97.20           C  
ATOM    500  OD1 ASP A  57      -1.723   1.299 -10.663  1.00 97.20           O  
ATOM    501  OD2 ASP A  57      -3.387   0.881 -12.055  1.00 97.20           O1-
ATOM    502  H   ASP A  57      -0.358  -2.126 -11.797  1.00 97.20           H  
ATOM    503  HA  ASP A  57      -1.063  -0.657  -9.299  1.00 97.20           H  
ATOM    504  HB2 ASP A  57      -3.428  -1.089 -10.146  1.00 97.20           H  
ATOM    505  HB3 ASP A  57      -2.707  -1.581 -11.671  1.00 97.20           H  
ATOM    506  N   VAL A  58      -1.556  -2.668  -7.951  1.00 96.64           N  
ATOM    507  CA  VAL A  58      -1.783  -3.810  -7.063  1.00 96.64           C  
ATOM    508  C   VAL A  58      -3.138  -3.687  -6.398  1.00 96.64           C  
ATOM    509  O   VAL A  58      -3.370  -2.809  -5.565  1.00 96.64           O  
ATOM    510  CB  VAL A  58      -0.676  -3.944  -6.009  1.00 96.64           C  
ATOM    511  CG1 VAL A  58      -0.878  -5.196  -5.145  1.00 96.64           C  
ATOM    512  CG2 VAL A  58       0.689  -4.068  -6.682  1.00 96.64           C  
ATOM    513  H   VAL A  58      -1.285  -1.787  -7.538  1.00 96.64           H  
ATOM    514  HA  VAL A  58      -1.771  -4.725  -7.655  1.00 96.64           H  
ATOM    515  HB  VAL A  58      -0.669  -3.066  -5.363  1.00 96.64           H  
ATOM    516 HG11 VAL A  58      -1.838  -5.157  -4.629  1.00 96.64           H  
ATOM    517 HG12 VAL A  58      -0.841  -6.091  -5.765  1.00 96.64           H  
ATOM    518 HG13 VAL A  58      -0.090  -5.238  -4.393  1.00 96.64           H  
ATOM    519 HG21 VAL A  58       0.930  -3.150  -7.217  1.00 96.64           H  
ATOM    520 HG22 VAL A  58       1.457  -4.239  -5.927  1.00 96.64           H  
ATOM    521 HG23 VAL A  58       0.678  -4.894  -7.393  1.00 96.64           H  
ATOM    522  N   GLU A  59      -4.028  -4.608  -6.735  1.00 96.49           N  
ATOM    523  CA  GLU A  59      -5.336  -4.726  -6.109  1.00 96.49           C  
ATOM    524  C   GLU A  59      -5.279  -5.656  -4.890  1.00 96.49           C  
ATOM    525  O   GLU A  59      -4.838  -6.799  -4.985  1.00 96.49           O  
ATOM    526  CB  GLU A  59      -6.336  -5.196  -7.166  1.00 96.49           C  
ATOM    527  CG  GLU A  59      -7.759  -5.179  -6.623  1.00 96.49           C  
ATOM    528  CD  GLU A  59      -8.755  -5.575  -7.711  1.00 96.49           C  
ATOM    529  OE1 GLU A  59      -9.250  -6.725  -7.668  1.00 96.49           O  
ATOM    530  OE2 GLU A  59      -9.308  -4.683  -8.389  1.00 96.49           O1-
ATOM    531  H   GLU A  59      -3.768  -5.294  -7.429  1.00 96.49           H  
ATOM    532  HA  GLU A  59      -5.653  -3.740  -5.771  1.00 96.49           H  
ATOM    533  HB2 GLU A  59      -6.284  -4.527  -8.025  1.00 96.49           H  
ATOM    534  HB3 GLU A  59      -6.082  -6.205  -7.493  1.00 96.49           H  
ATOM    535  HG2 GLU A  59      -7.844  -5.869  -5.783  1.00 96.49           H  
ATOM    536  HG3 GLU A  59      -7.998  -4.181  -6.255  1.00 96.49           H  
ATOM    537  N   ILE A  60      -5.764  -5.176  -3.742  1.00 94.99           N  
ATOM    538  CA  ILE A  60      -5.806  -5.933  -2.486  1.00 94.99           C  
ATOM    539  C   ILE A  60      -7.246  -5.999  -1.979  1.00 94.99           C  
ATOM    540  O   ILE A  60      -7.961  -4.991  -1.939  1.00 94.99           O  
ATOM    541  CB  ILE A  60      -4.832  -5.338  -1.443  1.00 94.99           C  
ATOM    542  CG1 ILE A  60      -3.381  -5.393  -1.977  1.00 94.99           C  
ATOM    543  CG2 ILE A  60      -4.957  -6.078  -0.094  1.00 94.99           C  
ATOM    544  CD1 ILE A  60      -2.307  -4.801  -1.055  1.00 94.99           C  
ATOM    545  H   ILE A  60      -6.101  -4.224  -3.731  1.00 94.99           H  
ATOM    546  HA  ILE A  60      -5.479  -6.956  -2.675  1.00 94.99           H  
ATOM    547  HB  ILE A  60      -5.102  -4.293  -1.293  1.00 94.99           H  
ATOM    548 HG12 ILE A  60      -3.118  -6.428  -2.194  1.00 94.99           H  
ATOM    549 HG13 ILE A  60      -3.332  -4.830  -2.909  1.00 94.99           H  
ATOM    550 HG21 ILE A  60      -4.750  -7.139  -0.236  1.00 94.99           H  
ATOM    551 HG22 ILE A  60      -5.955  -5.955   0.326  1.00 94.99           H  
ATOM    552 HG23 ILE A  60      -4.244  -5.681   0.629  1.00 94.99           H  
ATOM    553 HD11 ILE A  60      -1.358  -4.783  -1.593  1.00 94.99           H  
ATOM    554 HD12 ILE A  60      -2.571  -3.783  -0.771  1.00 94.99           H  
ATOM    555 HD13 ILE A  60      -2.179  -5.417  -0.165  1.00 94.99           H  
ATOM    556  N   SER A  61      -7.662  -7.195  -1.555  1.00 92.67           N  
ATOM    557  CA  SER A  61      -8.974  -7.450  -0.951  1.00 92.67           C  
ATOM    558  C   SER A  61      -8.821  -7.943   0.488  1.00 92.67           C  
ATOM    559  O   SER A  61      -8.184  -8.958   0.746  1.00 92.67           O  
ATOM    560  CB  SER A  61      -9.772  -8.455  -1.786  1.00 92.67           C  
ATOM    561  OG  SER A  61     -10.065  -7.906  -3.057  1.00 92.67           O  
ATOM    562  H   SER A  61      -6.992  -7.951  -1.560  1.00 92.67           H  
ATOM    563  HA  SER A  61      -9.550  -6.525  -0.931  1.00 92.67           H  
ATOM    564  HB2 SER A  61     -10.708  -8.681  -1.275  1.00 92.67           H  
ATOM    565  HB3 SER A  61      -9.201  -9.376  -1.902  1.00 92.67           H  
ATOM    566  HG  SER A  61      -9.240  -7.832  -3.542  1.00 92.67           H  
ATOM    567  N   ALA A  62      -9.445  -7.242   1.435  1.00 88.88           N  
ATOM    568  CA  ALA A  62      -9.367  -7.522   2.867  1.00 88.88           C  
ATOM    569  C   ALA A  62     -10.768  -7.505   3.500  1.00 88.88           C  
ATOM    570  O   ALA A  62     -11.309  -6.467   3.901  1.00 88.88           O  
ATOM    571  CB  ALA A  62      -8.403  -6.518   3.500  1.00 88.88           C  
ATOM    572  H   ALA A  62      -9.989  -6.446   1.136  1.00 88.88           H  
ATOM    573  HA  ALA A  62      -8.946  -8.516   3.022  1.00 88.88           H  
ATOM    574  HB1 ALA A  62      -8.362  -6.669   4.579  1.00 88.88           H  
ATOM    575  HB2 ALA A  62      -8.731  -5.501   3.286  1.00 88.88           H  
ATOM    576  HB3 ALA A  62      -7.410  -6.668   3.078  1.00 88.88           H  
ATOM    577  N   GLY A  63     -11.396  -8.680   3.566  1.00 88.54           N  
ATOM    578  CA  GLY A  63     -12.792  -8.805   3.978  1.00 88.54           C  
ATOM    579  C   GLY A  63     -13.717  -8.069   3.006  1.00 88.54           C  
ATOM    580  O   GLY A  63     -13.756  -8.383   1.825  1.00 88.54           O  
ATOM    581  H   GLY A  63     -10.935  -9.482   3.161  1.00 88.54           H  
ATOM    582  HA2 GLY A  63     -13.074  -9.858   3.987  1.00 88.54           H  
ATOM    583  HA3 GLY A  63     -12.908  -8.399   4.982  1.00 88.54           H  
ATOM    584  N   ARG A  64     -14.464  -7.076   3.502  1.00 91.77           N  
ATOM    585  CA  ARG A  64     -15.345  -6.233   2.666  1.00 91.77           C  
ATOM    586  C   ARG A  64     -14.624  -5.071   1.976  1.00 91.77           C  
ATOM    587  O   ARG A  64     -15.257  -4.301   1.263  1.00 91.77           O  
ATOM    588  CB  ARG A  64     -16.536  -5.732   3.494  1.00 91.77           C  
ATOM    589  CG  ARG A  64     -16.121  -4.687   4.544  1.00 91.77           C  
ATOM    590  CD  ARG A  64     -17.347  -4.192   5.307  1.00 91.77           C  
ATOM    591  NE  ARG A  64     -16.977  -3.128   6.255  1.00 91.77           N  
ATOM    592  CZ  ARG A  64     -17.823  -2.410   6.971  1.00 91.77           C  
ATOM    593  NH1 ARG A  64     -19.112  -2.620   6.935  1.00 91.77           N1+
ATOM    594  NH2 ARG A  64     -17.384  -1.457   7.742  1.00 91.77           N  
ATOM    595  H   ARG A  64     -14.331  -6.834   4.473  1.00 91.77           H  
ATOM    596  HA  ARG A  64     -15.734  -6.845   1.852  1.00 91.77           H  
ATOM    597  HB2 ARG A  64     -17.263  -5.284   2.818  1.00 91.77           H  
ATOM    598  HB3 ARG A  64     -17.012  -6.580   3.987  1.00 91.77           H  
ATOM    599  HG2 ARG A  64     -15.654  -3.832   4.056  1.00 91.77           H  
ATOM    600  HG3 ARG A  64     -15.412  -5.126   5.246  1.00 91.77           H  
ATOM    601  HD2 ARG A  64     -17.796  -5.029   5.841  1.00 91.77           H  
ATOM    602  HD3 ARG A  64     -18.066  -3.804   4.586  1.00 91.77           H  
ATOM    603  HE  ARG A  64     -15.996  -2.894   6.308  1.00 91.77           H  
ATOM    604 HH11 ARG A  64     -19.470  -3.321   6.302  1.00 91.77           H  
ATOM    605 HH12 ARG A  64     -19.750  -2.028   7.448  1.00 91.77           H  
ATOM    606 HH21 ARG A  64     -18.031  -0.872   8.252  1.00 91.77           H  
ATOM    607 HH22 ARG A  64     -16.394  -1.259   7.770  1.00 91.77           H  
ATOM    608  N   HIS A  65     -13.348  -4.873   2.288  1.00 93.55           N  
ATOM    609  CA  HIS A  65     -12.560  -3.759   1.788  1.00 93.55           C  
ATOM    610  C   HIS A  65     -11.792  -4.186   0.548  1.00 93.55           C  
ATOM    611  O   HIS A  65     -11.270  -5.297   0.486  1.00 93.55           O  
ATOM    612  CB  HIS A  65     -11.621  -3.267   2.887  1.00 93.55           C  
ATOM    613  CG  HIS A  65     -12.358  -2.704   4.073  1.00 93.55           C  
ATOM    614  CD2 HIS A  65     -12.673  -3.355   5.235  1.00 93.55           C  
ATOM    615  ND1 HIS A  65     -12.903  -1.447   4.151  1.00 93.55           N  
ATOM    616  CE1 HIS A  65     -13.534  -1.338   5.329  1.00 93.55           C  
ATOM    617  NE2 HIS A  65     -13.454  -2.489   6.023  1.00 93.55           N  
ATOM    618  H   HIS A  65     -12.853  -5.587   2.804  1.00 93.55           H  
ATOM    619  HA  HIS A  65     -13.220  -2.936   1.513  1.00 93.55           H  
ATOM    620  HB2 HIS A  65     -10.985  -4.096   3.197  1.00 93.55           H  
ATOM    621  HB3 HIS A  65     -10.967  -2.495   2.480  1.00 93.55           H  
ATOM    622  HD1 HIS A  65     -12.791  -0.719   3.460  1.00 93.55           H  
ATOM    623  HD2 HIS A  65     -12.395  -4.371   5.476  1.00 93.55           H  
ATOM    624  HE1 HIS A  65     -14.031  -0.443   5.671  1.00 93.55           H  
ATOM    625  N   LYS A  66     -11.710  -3.277  -0.415  1.00 95.43           N  
ATOM    626  CA  LYS A  66     -10.961  -3.444  -1.651  1.00 95.43           C  
ATOM    627  C   LYS A  66     -10.299  -2.116  -1.987  1.00 95.43           C  
ATOM    628  O   LYS A  66     -10.937  -1.069  -1.838  1.00 95.43           O  
ATOM    629  CB  LYS A  66     -11.923  -3.931  -2.741  1.00 95.43           C  
ATOM    630  CG  LYS A  66     -11.168  -4.300  -4.014  1.00 95.43           C  
ATOM    631  CD  LYS A  66     -12.116  -4.860  -5.081  1.00 95.43           C  
ATOM    632  CE  LYS A  66     -11.178  -5.198  -6.220  1.00 95.43           C  
ATOM    633  NZ  LYS A  66     -11.771  -5.775  -7.446  1.00 95.43           N1+
ATOM    634  H   LYS A  66     -12.147  -2.377  -0.273  1.00 95.43           H  
ATOM    635  HA  LYS A  66     -10.182  -4.193  -1.507  1.00 95.43           H  
ATOM    636  HB2 LYS A  66     -12.446  -4.816  -2.381  1.00 95.43           H  
ATOM    637  HB3 LYS A  66     -12.656  -3.154  -2.962  1.00 95.43           H  
ATOM    638  HG2 LYS A  66     -10.668  -3.415  -4.408  1.00 95.43           H  
ATOM    639  HG3 LYS A  66     -10.414  -5.049  -3.768  1.00 95.43           H  
ATOM    640  HD2 LYS A  66     -12.841  -4.106  -5.387  1.00 95.43           H  
ATOM    641  HD3 LYS A  66     -12.613  -5.759  -4.717  1.00 95.43           H  
ATOM    642  HE2 LYS A  66     -10.441  -5.905  -5.841  1.00 95.43           H  
ATOM    643  HE3 LYS A  66     -10.628  -4.298  -6.498  1.00 95.43           H  
ATOM    644  HZ1 LYS A  66     -12.238  -6.655  -7.276  1.00 95.43           H  
ATOM    645  HZ2 LYS A  66     -12.310  -5.102  -7.972  1.00 95.43           H  
ATOM    646  HZ3 LYS A  66     -10.962  -5.992  -8.010  1.00 95.43           H  
ATOM    647  N   PHE A  67      -9.038  -2.147  -2.388  1.00 97.56           N  
ATOM    648  CA  PHE A  67      -8.283  -0.953  -2.755  1.00 97.56           C  
ATOM    649  C   PHE A  67      -7.171  -1.289  -3.742  1.00 97.56           C  
ATOM    650  O   PHE A  67      -6.776  -2.447  -3.865  1.00 97.56           O  
ATOM    651  CB  PHE A  67      -7.737  -0.265  -1.493  1.00 97.56           C  
ATOM    652  CG  PHE A  67      -6.797  -1.109  -0.660  1.00 97.56           C  
ATOM    653  CD1 PHE A  67      -7.301  -1.997   0.311  1.00 97.56           C  
ATOM    654  CD2 PHE A  67      -5.412  -1.017  -0.873  1.00 97.56           C  
ATOM    655  CE1 PHE A  67      -6.420  -2.784   1.073  1.00 97.56           C  
ATOM    656  CE2 PHE A  67      -4.535  -1.807  -0.116  1.00 97.56           C  
ATOM    657  CZ  PHE A  67      -5.035  -2.683   0.861  1.00 97.56           C  
ATOM    658  H   PHE A  67      -8.560  -3.034  -2.456  1.00 97.56           H  
ATOM    659  HA  PHE A  67      -8.947  -0.255  -3.266  1.00 97.56           H  
ATOM    660  HB2 PHE A  67      -8.577   0.029  -0.864  1.00 97.56           H  
ATOM    661  HB3 PHE A  67      -7.222   0.651  -1.783  1.00 97.56           H  
ATOM    662  HD1 PHE A  67      -8.367  -2.092   0.457  1.00 97.56           H  
ATOM    663  HD2 PHE A  67      -5.021  -0.365  -1.640  1.00 97.56           H  
ATOM    664  HE1 PHE A  67      -6.803  -3.493   1.792  1.00 97.56           H  
ATOM    665  HE2 PHE A  67      -3.475  -1.768  -0.319  1.00 97.56           H  
ATOM    666  HZ  PHE A  67      -4.351  -3.320   1.402  1.00 97.56           H  
ATOM    667  N   VAL A  68      -6.690  -0.261  -4.437  1.00 97.92           N  
ATOM    668  CA  VAL A  68      -5.611  -0.377  -5.420  1.00 97.92           C  
ATOM    669  C   VAL A  68      -4.476   0.562  -5.036  1.00 97.92           C  
ATOM    670  O   VAL A  68      -4.716   1.731  -4.713  1.00 97.92           O  
ATOM    671  CB  VAL A  68      -6.105  -0.114  -6.853  1.00 97.92           C  
ATOM    672  CG1 VAL A  68      -4.991  -0.326  -7.884  1.00 97.92           C  
ATOM    673  CG2 VAL A  68      -7.268  -1.042  -7.231  1.00 97.92           C  
ATOM    674  H   VAL A  68      -7.059   0.662  -4.261  1.00 97.92           H  
ATOM    675  HA  VAL A  68      -5.227  -1.397  -5.400  1.00 97.92           H  
ATOM    676  HB  VAL A  68      -6.458   0.915  -6.919  1.00 97.92           H  
ATOM    677 HG11 VAL A  68      -4.622  -1.351  -7.839  1.00 97.92           H  
ATOM    678 HG12 VAL A  68      -4.156   0.354  -7.715  1.00 97.92           H  
ATOM    679 HG13 VAL A  68      -5.369  -0.134  -8.889  1.00 97.92           H  
ATOM    680 HG21 VAL A  68      -7.563  -0.863  -8.265  1.00 97.92           H  
ATOM    681 HG22 VAL A  68      -8.131  -0.859  -6.591  1.00 97.92           H  
ATOM    682 HG23 VAL A  68      -6.957  -2.082  -7.134  1.00 97.92           H  
ATOM    683  N   ILE A  69      -3.255   0.037  -5.068  1.00 98.17           N  
ATOM    684  CA  ILE A  69      -2.011   0.772  -4.850  1.00 98.17           C  
ATOM    685  C   ILE A  69      -1.248   0.823  -6.164  1.00 98.17           C  
ATOM    686  O   ILE A  69      -0.952  -0.225  -6.727  1.00 98.17           O  
ATOM    687  CB  ILE A  69      -1.166   0.092  -3.754  1.00 98.17           C  
ATOM    688  CG1 ILE A  69      -1.937  -0.051  -2.425  1.00 98.17           C  
ATOM    689  CG2 ILE A  69       0.165   0.830  -3.532  1.00 98.17           C  
ATOM    690  CD1 ILE A  69      -2.473   1.254  -1.821  1.00 98.17           C  
ATOM    691  H   ILE A  69      -3.163  -0.925  -5.359  1.00 98.17           H  
ATOM    692  HA  ILE A  69      -2.227   1.794  -4.541  1.00 98.17           H  
ATOM    693  HB  ILE A  69      -0.923  -0.917  -4.088  1.00 98.17           H  
ATOM    694 HG12 ILE A  69      -1.272  -0.521  -1.700  1.00 98.17           H  
ATOM    695 HG13 ILE A  69      -2.772  -0.736  -2.570  1.00 98.17           H  
ATOM    696 HG21 ILE A  69      -0.002   1.887  -3.322  1.00 98.17           H  
ATOM    697 HG22 ILE A  69       0.708   0.368  -2.708  1.00 98.17           H  
ATOM    698 HG23 ILE A  69       0.788   0.753  -4.423  1.00 98.17           H  
ATOM    699 HD11 ILE A  69      -1.687   2.005  -1.750  1.00 98.17           H  
ATOM    700 HD12 ILE A  69      -2.863   1.053  -0.823  1.00 98.17           H  
ATOM    701 HD13 ILE A  69      -3.287   1.636  -2.437  1.00 98.17           H  
ATOM    702  N   HIS A  70      -0.911   2.023  -6.618  1.00 97.72           N  
ATOM    703  CA  HIS A  70       0.043   2.197  -7.702  1.00 97.72           C  
ATOM    704  C   HIS A  70       1.455   2.155  -7.125  1.00 97.72           C  
ATOM    705  O   HIS A  70       1.748   2.864  -6.156  1.00 97.72           O  
ATOM    706  CB  HIS A  70      -0.236   3.514  -8.419  1.00 97.72           C  
ATOM    707  CG  HIS A  70       0.631   3.679  -9.632  1.00 97.72           C  
ATOM    708  CD2 HIS A  70       1.668   4.551  -9.814  1.00 97.72           C  
ATOM    709  ND1 HIS A  70       0.514   2.932 -10.774  1.00 97.72           N  
ATOM    710  CE1 HIS A  70       1.457   3.339 -11.634  1.00 97.72           C  
ATOM    711  NE2 HIS A  70       2.185   4.334 -11.097  1.00 97.72           N  
ATOM    712  H   HIS A  70      -1.126   2.840  -6.065  1.00 97.72           H  
ATOM    713  HA  HIS A  70      -0.070   1.391  -8.427  1.00 97.72           H  
ATOM    714  HB2 HIS A  70      -1.271   3.500  -8.760  1.00 97.72           H  
ATOM    715  HB3 HIS A  70      -0.090   4.354  -7.740  1.00 97.72           H  
ATOM    716  HD1 HIS A  70      -0.191   2.225 -10.932  1.00 97.72           H  
ATOM    717  HD2 HIS A  70       2.019   5.280  -9.098  1.00 97.72           H  
ATOM    718  HE1 HIS A  70       1.602   2.928 -12.623  1.00 97.72           H  
ATOM    719  N   VAL A  71       2.312   1.305  -7.685  1.00 96.34           N  
ATOM    720  CA  VAL A  71       3.708   1.166  -7.268  1.00 96.34           C  
ATOM    721  C   VAL A  71       4.570   2.085  -8.119  1.00 96.34           C  
ATOM    722  O   VAL A  71       4.647   1.938  -9.332  1.00 96.34           O  
ATOM    723  CB  VAL A  71       4.171  -0.297  -7.355  1.00 96.34           C  
ATOM    724  CG1 VAL A  71       5.624  -0.453  -6.889  1.00 96.34           C  
ATOM    725  CG2 VAL A  71       3.286  -1.173  -6.457  1.00 96.34           C  
ATOM    726  H   VAL A  71       1.999   0.753  -8.471  1.00 96.34           H  
ATOM    727  HA  VAL A  71       3.807   1.479  -6.229  1.00 96.34           H  
ATOM    728  HB  VAL A  71       4.090  -0.651  -8.383  1.00 96.34           H  
ATOM    729 HG11 VAL A  71       6.289   0.107  -7.548  1.00 96.34           H  
ATOM    730 HG12 VAL A  71       5.741  -0.087  -5.869  1.00 96.34           H  
ATOM    731 HG13 VAL A  71       5.911  -1.503  -6.945  1.00 96.34           H  
ATOM    732 HG21 VAL A  71       3.253  -0.767  -5.446  1.00 96.34           H  
ATOM    733 HG22 VAL A  71       3.681  -2.189  -6.429  1.00 96.34           H  
ATOM    734 HG23 VAL A  71       2.276  -1.209  -6.866  1.00 96.34           H  
ATOM    735  N   GLU A  72       5.246   3.029  -7.483  1.00 94.22           N  
ATOM    736  CA  GLU A  72       6.127   3.990  -8.144  1.00 94.22           C  
ATOM    737  C   GLU A  72       7.588   3.503  -8.090  1.00 94.22           C  
ATOM    738  O   GLU A  72       7.911   2.496  -7.449  1.00 94.22           O  
ATOM    739  CB  GLU A  72       5.928   5.380  -7.508  1.00 94.22           C  
ATOM    740  CG  GLU A  72       4.501   5.933  -7.716  1.00 94.22           C  
ATOM    741  CD  GLU A  72       4.175   7.162  -6.850  1.00 94.22           C  
ATOM    742  OE1 GLU A  72       2.960   7.436  -6.666  1.00 94.22           O  
ATOM    743  OE2 GLU A  72       5.121   7.795  -6.324  1.00 94.22           O1-
ATOM    744  H   GLU A  72       5.221   3.031  -6.473  1.00 94.22           H  
ATOM    745  HA  GLU A  72       5.851   4.072  -9.195  1.00 94.22           H  
ATOM    746  HB2 GLU A  72       6.136   5.305  -6.441  1.00 94.22           H  
ATOM    747  HB3 GLU A  72       6.637   6.081  -7.947  1.00 94.22           H  
ATOM    748  HG2 GLU A  72       4.378   6.188  -8.769  1.00 94.22           H  
ATOM    749  HG3 GLU A  72       3.774   5.157  -7.474  1.00 94.22           H  
ATOM    750  N   GLN A  73       8.498   4.215  -8.765  1.00 90.44           N  
ATOM    751  CA  GLN A  73       9.935   3.929  -8.672  1.00 90.44           C  
ATOM    752  C   GLN A  73      10.421   3.921  -7.212  1.00 90.44           C  
ATOM    753  O   GLN A  73       9.838   4.564  -6.338  1.00 90.44           O  
ATOM    754  CB  GLN A  73      10.751   4.926  -9.507  1.00 90.44           C  
ATOM    755  CG  GLN A  73      10.624   4.653 -11.012  1.00 90.44           C  
ATOM    756  CD  GLN A  73      11.535   5.536 -11.863  1.00 90.44           C  
ATOM    757  NE2 GLN A  73      11.528   5.358 -13.165  1.00 90.44           N  
ATOM    758  OE1 GLN A  73      12.263   6.402 -11.411  1.00 90.44           O  
ATOM    759  H   GLN A  73       8.201   5.062  -9.228  1.00 90.44           H  
ATOM    760  HA  GLN A  73      10.108   2.927  -9.066  1.00 90.44           H  
ATOM    761  HB2 GLN A  73      11.802   4.831  -9.233  1.00 90.44           H  
ATOM    762  HB3 GLN A  73      10.431   5.944  -9.283  1.00 90.44           H  
ATOM    763  HG2 GLN A  73       9.592   4.818 -11.323  1.00 90.44           H  
ATOM    764  HG3 GLN A  73      10.878   3.612 -11.208  1.00 90.44           H  
ATOM    765 HE21 GLN A  73      10.919   4.669 -13.582  1.00 90.44           H  
ATOM    766 HE22 GLN A  73      12.120   5.989 -13.686  1.00 90.44           H  
ATOM    767  N   ASP A  74      11.485   3.157  -6.949  1.00 89.05           N  
ATOM    768  CA  ASP A  74      12.059   2.947  -5.611  1.00 89.05           C  
ATOM    769  C   ASP A  74      11.070   2.375  -4.576  1.00 89.05           C  
ATOM    770  O   ASP A  74      11.254   2.537  -3.369  1.00 89.05           O  
ATOM    771  CB  ASP A  74      12.783   4.215  -5.121  1.00 89.05           C  
ATOM    772  CG  ASP A  74      13.939   4.629  -6.032  1.00 89.05           C  
ATOM    773  OD1 ASP A  74      14.668   3.718  -6.488  1.00 89.05           O  
ATOM    774  OD2 ASP A  74      14.127   5.853  -6.210  1.00 89.05           O1-
ATOM    775  H   ASP A  74      11.968   2.726  -7.725  1.00 89.05           H  
ATOM    776  HA  ASP A  74      12.826   2.180  -5.720  1.00 89.05           H  
ATOM    777  HB2 ASP A  74      12.072   5.036  -5.028  1.00 89.05           H  
ATOM    778  HB3 ASP A  74      13.202   4.027  -4.133  1.00 89.05           H  
ATOM    779  N   CYS A  75      10.011   1.696  -5.035  1.00 92.43           N  
ATOM    780  CA  CYS A  75       8.906   1.231  -4.192  1.00 92.43           C  
ATOM    781  C   CYS A  75       8.242   2.374  -3.407  1.00 92.43           C  
ATOM    782  O   CYS A  75       7.749   2.201  -2.284  1.00 92.43           O  
ATOM    783  CB  CYS A  75       9.339   0.037  -3.331  1.00 92.43           C  
ATOM    784  SG  CYS A  75      10.132  -1.289  -4.273  1.00 92.43           S  
ATOM    785  H   CYS A  75       9.868   1.668  -6.035  1.00 92.43           H  
ATOM    786  HA  CYS A  75       8.134   0.876  -4.874  1.00 92.43           H  
ATOM    787  HB2 CYS A  75       8.460  -0.367  -2.830  1.00 92.43           H  
ATOM    788  HB3 CYS A  75      10.032   0.390  -2.568  1.00 92.43           H  
ATOM    789  N   GLY A  76       8.209   3.556  -4.028  1.00 93.28           N  
ATOM    790  CA  GLY A  76       7.188   4.561  -3.780  1.00 93.28           C  
ATOM    791  C   GLY A  76       5.798   3.995  -4.053  1.00 93.28           C  
ATOM    792  O   GLY A  76       5.641   2.931  -4.655  1.00 93.28           O  
ATOM    793  H   GLY A  76       8.708   3.636  -4.902  1.00 93.28           H  
ATOM    794  HA2 GLY A  76       7.247   4.926  -2.754  1.00 93.28           H  
ATOM    795  HA3 GLY A  76       7.351   5.406  -4.449  1.00 93.28           H  
ATOM    796  N   GLY A  77       4.766   4.705  -3.623  1.00 94.44           N  
ATOM    797  CA  GLY A  77       3.426   4.333  -4.028  1.00 94.44           C  
ATOM    798  C   GLY A  77       2.348   5.205  -3.436  1.00 94.44           C  
ATOM    799  O   GLY A  77       2.534   5.902  -2.434  1.00 94.44           O  
ATOM    800  H   GLY A  77       4.905   5.611  -3.199  1.00 94.44           H  
ATOM    801  HA2 GLY A  77       3.369   4.420  -5.113  1.00 94.44           H  
ATOM    802  HA3 GLY A  77       3.215   3.297  -3.763  1.00 94.44           H  
ATOM    803  N   SER A  78       1.191   5.114  -4.068  1.00 96.91           N  
ATOM    804  CA  SER A  78       0.020   5.905  -3.743  1.00 96.91           C  
ATOM    805  C   SER A  78      -1.241   5.052  -3.870  1.00 96.91           C  
ATOM    806  O   SER A  78      -1.335   4.132  -4.683  1.00 96.91           O  
ATOM    807  CB  SER A  78      -0.008   7.165  -4.620  1.00 96.91           C  
ATOM    808  OG  SER A  78       0.144   6.867  -5.992  1.00 96.91           O  
ATOM    809  H   SER A  78       1.150   4.537  -4.897  1.00 96.91           H  
ATOM    810  HA  SER A  78       0.093   6.232  -2.706  1.00 96.91           H  
ATOM    811  HB2 SER A  78      -0.951   7.691  -4.467  1.00 96.91           H  
ATOM    812  HB3 SER A  78       0.807   7.823  -4.320  1.00 96.91           H  
ATOM    813  HG  SER A  78       1.057   7.025  -6.245  1.00 96.91           H  
ATOM    814  N   LYS A  79      -2.237   5.323  -3.021  1.00 97.43           N  
ATOM    815  CA  LYS A  79      -3.547   4.677  -3.137  1.00 97.43           C  
ATOM    816  C   LYS A  79      -4.339   5.378  -4.236  1.00 97.43           C  
ATOM    817  O   LYS A  79      -4.742   6.524  -4.050  1.00 97.43           O  
ATOM    818  CB  LYS A  79      -4.280   4.703  -1.789  1.00 97.43           C  
ATOM    819  CG  LYS A  79      -5.581   3.882  -1.864  1.00 97.43           C  
ATOM    820  CD  LYS A  79      -6.560   4.189  -0.728  1.00 97.43           C  
ATOM    821  CE  LYS A  79      -7.093   5.620  -0.873  1.00 97.43           C  
ATOM    822  NZ  LYS A  79      -8.435   5.772  -0.268  1.00 97.43           N1+
ATOM    823  H   LYS A  79      -2.126   6.103  -2.388  1.00 97.43           H  
ATOM    824  HA  LYS A  79      -3.405   3.639  -3.438  1.00 97.43           H  
ATOM    825  HB2 LYS A  79      -4.489   5.739  -1.523  1.00 97.43           H  
ATOM    826  HB3 LYS A  79      -3.640   4.273  -1.018  1.00 97.43           H  
ATOM    827  HG2 LYS A  79      -6.097   4.069  -2.806  1.00 97.43           H  
ATOM    828  HG3 LYS A  79      -5.328   2.822  -1.834  1.00 97.43           H  
ATOM    829  HD2 LYS A  79      -6.071   4.061   0.238  1.00 97.43           H  
ATOM    830  HD3 LYS A  79      -7.383   3.478  -0.809  1.00 97.43           H  
ATOM    831  HE2 LYS A  79      -6.382   6.316  -0.426  1.00 97.43           H  
ATOM    832  HE3 LYS A  79      -7.148   5.854  -1.936  1.00 97.43           H  
ATOM    833  HZ1 LYS A  79      -9.072   5.092  -0.660  1.00 97.43           H  
ATOM    834  HZ2 LYS A  79      -8.792   6.698  -0.458  1.00 97.43           H  
ATOM    835  HZ3 LYS A  79      -8.383   5.648   0.733  1.00 97.43           H  
ATOM    836  N   VAL A  80      -4.633   4.676  -5.324  1.00 97.18           N  
ATOM    837  CA  VAL A  80      -5.367   5.255  -6.463  1.00 97.18           C  
ATOM    838  C   VAL A  80      -6.879   5.074  -6.351  1.00 97.18           C  
ATOM    839  O   VAL A  80      -7.638   5.898  -6.851  1.00 97.18           O  
ATOM    840  CB  VAL A  80      -4.833   4.732  -7.807  1.00 97.18           C  
ATOM    841  CG1 VAL A  80      -3.380   5.168  -7.998  1.00 97.18           C  
ATOM    842  CG2 VAL A  80      -4.928   3.210  -7.945  1.00 97.18           C  
ATOM    843  H   VAL A  80      -4.254   3.744  -5.411  1.00 97.18           H  
ATOM    844  HA  VAL A  80      -5.201   6.332  -6.472  1.00 97.18           H  
ATOM    845  HB  VAL A  80      -5.424   5.182  -8.605  1.00 97.18           H  
ATOM    846 HG11 VAL A  80      -2.730   4.687  -7.268  1.00 97.18           H  
ATOM    847 HG12 VAL A  80      -3.052   4.896  -9.001  1.00 97.18           H  
ATOM    848 HG13 VAL A  80      -3.292   6.249  -7.894  1.00 97.18           H  
ATOM    849 HG21 VAL A  80      -4.535   2.914  -8.918  1.00 97.18           H  
ATOM    850 HG22 VAL A  80      -4.329   2.715  -7.180  1.00 97.18           H  
ATOM    851 HG23 VAL A  80      -5.969   2.892  -7.889  1.00 97.18           H  
ATOM    852  N   SER A  81      -7.352   4.028  -5.662  1.00 97.37           N  
ATOM    853  CA  SER A  81      -8.790   3.815  -5.461  1.00 97.37           C  
ATOM    854  C   SER A  81      -9.124   2.941  -4.246  1.00 97.37           C  
ATOM    855  O   SER A  81      -8.263   2.289  -3.650  1.00 97.37           O  
ATOM    856  CB  SER A  81      -9.419   3.232  -6.735  1.00 97.37           C  
ATOM    857  OG  SER A  81      -9.035   1.888  -6.916  1.00 97.37           O  
ATOM    858  H   SER A  81      -6.698   3.361  -5.277  1.00 97.37           H  
ATOM    859  HA  SER A  81      -9.252   4.788  -5.291  1.00 97.37           H  
ATOM    860  HB2 SER A  81      -9.123   3.820  -7.605  1.00 97.37           H  
ATOM    861  HB3 SER A  81     -10.505   3.276  -6.650  1.00 97.37           H  
ATOM    862  HG  SER A  81      -8.300   1.853  -7.532  1.00 97.37           H  
ATOM    863  N   GLY A  82     -10.405   2.943  -3.868  1.00 96.76           N  
ATOM    864  CA  GLY A  82     -10.955   2.085  -2.821  1.00 96.76           C  
ATOM    865  C   GLY A  82     -10.598   2.496  -1.389  1.00 96.76           C  
ATOM    866  O   GLY A  82     -10.248   3.647  -1.093  1.00 96.76           O  
ATOM    867  H   GLY A  82     -11.052   3.497  -4.410  1.00 96.76           H  
ATOM    868  HA2 GLY A  82     -12.042   2.065  -2.906  1.00 96.76           H  
ATOM    869  HA3 GLY A  82     -10.599   1.069  -2.992  1.00 96.76           H  
ATOM    870  N   THR A  83     -10.735   1.541  -0.469  1.00 96.73           N  
ATOM    871  CA  THR A  83     -10.615   1.763   0.978  1.00 96.73           C  
ATOM    872  C   THR A  83      -9.681   0.740   1.606  1.00 96.73           C  
ATOM    873  O   THR A  83     -10.008  -0.443   1.653  1.00 96.73           O  
ATOM    874  CB  THR A  83     -11.992   1.690   1.658  1.00 96.73           C  
ATOM    875  CG2 THR A  83     -11.948   2.077   3.136  1.00 96.73           C  
ATOM    876  OG1 THR A  83     -12.910   2.560   1.039  1.00 96.73           O  
ATOM    877  H   THR A  83     -10.960   0.611  -0.791  1.00 96.73           H  
ATOM    878  HA  THR A  83     -10.202   2.754   1.168  1.00 96.73           H  
ATOM    879  HB  THR A  83     -12.383   0.676   1.575  1.00 96.73           H  
ATOM    880  HG1 THR A  83     -12.474   3.398   0.867  1.00 96.73           H  
ATOM    881 HG21 THR A  83     -11.399   1.325   3.702  1.00 96.73           H  
ATOM    882 HG22 THR A  83     -12.963   2.135   3.528  1.00 96.73           H  
ATOM    883 HG23 THR A  83     -11.461   3.044   3.260  1.00 96.73           H  
ATOM    884  N   ILE A  84      -8.557   1.207   2.148  1.00 96.36           N  
ATOM    885  CA  ILE A  84      -7.717   0.411   3.047  1.00 96.36           C  
ATOM    886  C   ILE A  84      -8.497   0.238   4.363  1.00 96.36           C  
ATOM    887  O   ILE A  84      -9.057   1.224   4.857  1.00 96.36           O  
ATOM    888  CB  ILE A  84      -6.355   1.105   3.257  1.00 96.36           C  
ATOM    889  CG1 ILE A  84      -5.559   1.191   1.936  1.00 96.36           C  
ATOM    890  CG2 ILE A  84      -5.510   0.382   4.326  1.00 96.36           C  
ATOM    891  CD1 ILE A  84      -4.398   2.192   1.984  1.00 96.36           C  
ATOM    892  H   ILE A  84      -8.360   2.197   2.099  1.00 96.36           H  
ATOM    893  HA  ILE A  84      -7.530  -0.559   2.588  1.00 96.36           H  
ATOM    894  HB  ILE A  84      -6.562   2.124   3.586  1.00 96.36           H  
ATOM    895 HG12 ILE A  84      -5.162   0.205   1.695  1.00 96.36           H  
ATOM    896 HG13 ILE A  84      -6.213   1.497   1.120  1.00 96.36           H  
ATOM    897 HG21 ILE A  84      -4.567   0.905   4.486  1.00 96.36           H  
ATOM    898 HG22 ILE A  84      -6.026   0.364   5.286  1.00 96.36           H  
ATOM    899 HG23 ILE A  84      -5.291  -0.638   4.009  1.00 96.36           H  
ATOM    900 HD11 ILE A  84      -4.775   3.183   2.237  1.00 96.36           H  
ATOM    901 HD12 ILE A  84      -3.649   1.892   2.717  1.00 96.36           H  
ATOM    902 HD13 ILE A  84      -3.921   2.240   1.004  1.00 96.36           H  
ATOM    903  N   PRO A  85      -8.590  -0.979   4.933  1.00 96.21           N  
ATOM    904  CA  PRO A  85      -9.300  -1.186   6.189  1.00 96.21           C  
ATOM    905  C   PRO A  85      -8.817  -0.225   7.294  1.00 96.21           C  
ATOM    906  O   PRO A  85      -7.619   0.054   7.379  1.00 96.21           O  
ATOM    907  CB  PRO A  85      -9.046  -2.642   6.577  1.00 96.21           C  
ATOM    908  CG  PRO A  85      -8.698  -3.336   5.267  1.00 96.21           C  
ATOM    909  CD  PRO A  85      -8.068  -2.236   4.416  1.00 96.21           C  
ATOM    910  HA  PRO A  85     -10.364  -1.053   5.990  1.00 96.21           H  
ATOM    911  HB2 PRO A  85      -8.176  -2.700   7.231  1.00 96.21           H  
ATOM    912  HB3 PRO A  85      -9.914  -3.093   7.059  1.00 96.21           H  
ATOM    913  HG2 PRO A  85      -9.616  -3.696   4.802  1.00 96.21           H  
ATOM    914  HG3 PRO A  85      -8.006  -4.163   5.427  1.00 96.21           H  
ATOM    915  HD2 PRO A  85      -8.342  -2.382   3.371  1.00 96.21           H  
ATOM    916  HD3 PRO A  85      -6.985  -2.257   4.532  1.00 96.21           H  
ATOM    917  N   PRO A  86      -9.707   0.275   8.171  1.00 95.57           N  
ATOM    918  CA  PRO A  86      -9.302   1.112   9.300  1.00 95.57           C  
ATOM    919  C   PRO A  86      -8.222   0.438  10.152  1.00 95.57           C  
ATOM    920  O   PRO A  86      -8.264  -0.780  10.343  1.00 95.57           O  
ATOM    921  CB  PRO A  86     -10.576   1.358  10.112  1.00 95.57           C  
ATOM    922  CG  PRO A  86     -11.686   1.207   9.074  1.00 95.57           C  
ATOM    923  CD  PRO A  86     -11.151   0.126   8.137  1.00 95.57           C  
ATOM    924  HA  PRO A  86      -8.927   2.061   8.915  1.00 95.57           H  
ATOM    925  HB2 PRO A  86     -10.691   0.588  10.875  1.00 95.57           H  
ATOM    926  HB3 PRO A  86     -10.578   2.348  10.568  1.00 95.57           H  
ATOM    927  HG2 PRO A  86     -12.632   0.915   9.532  1.00 95.57           H  
ATOM    928  HG3 PRO A  86     -11.799   2.141   8.524  1.00 95.57           H  
ATOM    929  HD2 PRO A  86     -11.548   0.282   7.134  1.00 95.57           H  
ATOM    930  HD3 PRO A  86     -11.422  -0.862   8.509  1.00 95.57           H  
ATOM    931  N   HIS A  87      -7.283   1.228  10.679  1.00 95.48           N  
ATOM    932  CA  HIS A  87      -6.161   0.740  11.496  1.00 95.48           C  
ATOM    933  C   HIS A  87      -5.274  -0.288  10.770  1.00 95.48           C  
ATOM    934  O   HIS A  87      -4.710  -1.185  11.390  1.00 95.48           O  
ATOM    935  CB  HIS A  87      -6.671   0.243  12.858  1.00 95.48           C  
ATOM    936  CG  HIS A  87      -7.528   1.240  13.587  1.00 95.48           C  
ATOM    937  CD2 HIS A  87      -8.891   1.204  13.658  1.00 95.48           C  
ATOM    938  ND1 HIS A  87      -7.106   2.337  14.309  1.00 95.48           N  
ATOM    939  CE1 HIS A  87      -8.201   2.944  14.796  1.00 95.48           C  
ATOM    940  NE2 HIS A  87      -9.318   2.298  14.412  1.00 95.48           N  
ATOM    941  H   HIS A  87      -7.321   2.219  10.488  1.00 95.48           H  
ATOM    942  HA  HIS A  87      -5.516   1.595  11.696  1.00 95.48           H  
ATOM    943  HB2 HIS A  87      -7.247  -0.670  12.709  1.00 95.48           H  
ATOM    944  HB3 HIS A  87      -5.829  -0.014  13.500  1.00 95.48           H  
ATOM    945  HD1 HIS A  87      -6.170   2.554  14.619  1.00 95.48           H  
ATOM    946  HD2 HIS A  87      -9.525   0.458  13.204  1.00 95.48           H  
ATOM    947  HE1 HIS A  87      -8.178   3.794  15.461  1.00 95.48           H  
ATOM    948  N   HIS A  88      -5.159  -0.180   9.446  1.00 96.69           N  
ATOM    949  CA  HIS A  88      -4.197  -0.944   8.657  1.00 96.69           C  
ATOM    950  C   HIS A  88      -3.245  -0.010   7.921  1.00 96.69           C  
ATOM    951  O   HIS A  88      -3.555   1.158   7.664  1.00 96.69           O  
ATOM    952  CB  HIS A  88      -4.891  -1.906   7.687  1.00 96.69           C  
ATOM    953  CG  HIS A  88      -5.626  -3.025   8.371  1.00 96.69           C  
ATOM    954  CD2 HIS A  88      -5.378  -4.365   8.246  1.00 96.69           C  
ATOM    955  ND1 HIS A  88      -6.674  -2.886   9.248  1.00 96.69           N  
ATOM    956  CE1 HIS A  88      -7.062  -4.107   9.628  1.00 96.69           C  
ATOM    957  NE2 HIS A  88      -6.308  -5.046   9.040  1.00 96.69           N  
ATOM    958  H   HIS A  88      -5.674   0.541   8.962  1.00 96.69           H  
ATOM    959  HA  HIS A  88      -3.582  -1.550   9.323  1.00 96.69           H  
ATOM    960  HB2 HIS A  88      -5.575  -1.358   7.039  1.00 96.69           H  
ATOM    961  HB3 HIS A  88      -4.127  -2.353   7.051  1.00 96.69           H  
ATOM    962  HD1 HIS A  88      -7.066  -2.016   9.580  1.00 96.69           H  
ATOM    963  HD2 HIS A  88      -4.602  -4.816   7.645  1.00 96.69           H  
ATOM    964  HE1 HIS A  88      -7.871  -4.304  10.315  1.00 96.69           H  
ATOM    965  N   LEU A  89      -2.081  -0.552   7.588  1.00 96.45           N  
ATOM    966  CA  LEU A  89      -1.061   0.101   6.789  1.00 96.45           C  
ATOM    967  C   LEU A  89      -0.746  -0.785   5.589  1.00 96.45           C  
ATOM    968  O   LEU A  89      -0.719  -2.009   5.706  1.00 96.45           O  
ATOM    969  CB  LEU A  89       0.207   0.355   7.623  1.00 96.45           C  
ATOM    970  CG  LEU A  89       0.003   1.058   8.977  1.00 96.45           C  
ATOM    971  CD1 LEU A  89       1.315   1.057   9.760  1.00 96.45           C  
ATOM    972  CD2 LEU A  89      -0.454   2.506   8.807  1.00 96.45           C  
ATOM    973  H   LEU A  89      -1.939  -1.529   7.800  1.00 96.45           H  
ATOM    974  HA  LEU A  89      -1.439   1.055   6.421  1.00 96.45           H  
ATOM    975  HB2 LEU A  89       0.689  -0.605   7.807  1.00 96.45           H  
ATOM    976  HB3 LEU A  89       0.895   0.944   7.016  1.00 96.45           H  
ATOM    977  HG  LEU A  89      -0.735   0.522   9.574  1.00 96.45           H  
ATOM    978 HD11 LEU A  89       1.169   1.542  10.725  1.00 96.45           H  
ATOM    979 HD12 LEU A  89       1.627   0.027   9.935  1.00 96.45           H  
ATOM    980 HD13 LEU A  89       2.090   1.574   9.193  1.00 96.45           H  
ATOM    981 HD21 LEU A  89      -1.476   2.504   8.428  1.00 96.45           H  
ATOM    982 HD22 LEU A  89      -0.457   3.012   9.772  1.00 96.45           H  
ATOM    983 HD23 LEU A  89       0.199   3.032   8.110  1.00 96.45           H  
ATOM    984  N   VAL A  90      -0.452  -0.164   4.458  1.00 97.41           N  
ATOM    985  CA  VAL A  90       0.245  -0.819   3.359  1.00 97.41           C  
ATOM    986  C   VAL A  90       1.705  -0.412   3.435  1.00 97.41           C  
ATOM    987  O   VAL A  90       2.010   0.770   3.582  1.00 97.41           O  
ATOM    988  CB  VAL A  90      -0.358  -0.486   1.992  1.00 97.41           C  
ATOM    989  CG1 VAL A  90       0.331  -1.324   0.911  1.00 97.41           C  
ATOM    990  CG2 VAL A  90      -1.862  -0.783   1.955  1.00 97.41           C  
ATOM    991  H   VAL A  90      -0.510   0.845   4.436  1.00 97.41           H  
ATOM    992  HA  VAL A  90       0.173  -1.900   3.485  1.00 97.41           H  
ATOM    993  HB  VAL A  90      -0.204   0.570   1.771  1.00 97.41           H  
ATOM    994 HG11 VAL A  90       0.213  -2.387   1.120  1.00 97.41           H  
ATOM    995 HG12 VAL A  90       1.393  -1.087   0.855  1.00 97.41           H  
ATOM    996 HG13 VAL A  90      -0.105  -1.107  -0.065  1.00 97.41           H  
ATOM    997 HG21 VAL A  90      -2.386  -0.215   2.724  1.00 97.41           H  
ATOM    998 HG22 VAL A  90      -2.039  -1.848   2.106  1.00 97.41           H  
ATOM    999 HG23 VAL A  90      -2.253  -0.475   0.986  1.00 97.41           H  
ATOM   1000  N   ILE A  91       2.603  -1.383   3.356  1.00 96.10           N  
ATOM   1001  CA  ILE A  91       4.044  -1.169   3.346  1.00 96.10           C  
ATOM   1002  C   ILE A  91       4.571  -1.643   2.000  1.00 96.10           C  
ATOM   1003  O   ILE A  91       4.435  -2.817   1.666  1.00 96.10           O  
ATOM   1004  CB  ILE A  91       4.731  -1.881   4.529  1.00 96.10           C  
ATOM   1005  CG1 ILE A  91       4.086  -1.461   5.872  1.00 96.10           C  
ATOM   1006  CG2 ILE A  91       6.237  -1.547   4.515  1.00 96.10           C  
ATOM   1007  CD1 ILE A  91       4.685  -2.148   7.104  1.00 96.10           C  
ATOM   1008  H   ILE A  91       2.270  -2.330   3.249  1.00 96.10           H  
ATOM   1009  HA  ILE A  91       4.252  -0.103   3.441  1.00 96.10           H  
ATOM   1010  HB  ILE A  91       4.611  -2.958   4.409  1.00 96.10           H  
ATOM   1011 HG12 ILE A  91       4.172  -0.381   5.993  1.00 96.10           H  
ATOM   1012 HG13 ILE A  91       3.025  -1.710   5.858  1.00 96.10           H  
ATOM   1013 HG21 ILE A  91       6.767  -2.140   5.261  1.00 96.10           H  
ATOM   1014 HG22 ILE A  91       6.389  -0.485   4.710  1.00 96.10           H  
ATOM   1015 HG23 ILE A  91       6.674  -1.786   3.546  1.00 96.10           H  
ATOM   1016 HD11 ILE A  91       5.730  -1.867   7.233  1.00 96.10           H  
ATOM   1017 HD12 ILE A  91       4.141  -1.827   7.992  1.00 96.10           H  
ATOM   1018 HD13 ILE A  91       4.603  -3.231   7.002  1.00 96.10           H  
ATOM   1019  N   LEU A  92       5.186  -0.735   1.251  1.00 95.73           N  
ATOM   1020  CA  LEU A  92       5.923  -1.048   0.040  1.00 95.73           C  
ATOM   1021  C   LEU A  92       7.405  -1.120   0.401  1.00 95.73           C  
ATOM   1022  O   LEU A  92       7.963  -0.168   0.952  1.00 95.73           O  
ATOM   1023  CB  LEU A  92       5.644  -0.045  -1.084  1.00 95.73           C  
ATOM   1024  CG  LEU A  92       4.183   0.001  -1.567  1.00 95.73           C  
ATOM   1025  CD1 LEU A  92       3.265   0.852  -0.680  1.00 95.73           C  
ATOM   1026  CD2 LEU A  92       4.143   0.622  -2.955  1.00 95.73           C  
ATOM   1027  H   LEU A  92       5.251   0.211   1.601  1.00 95.73           H  
ATOM   1028  HA  LEU A  92       5.603  -2.023  -0.329  1.00 95.73           H  
ATOM   1029  HB2 LEU A  92       6.271  -0.337  -1.926  1.00 95.73           H  
ATOM   1030  HB3 LEU A  92       5.966   0.950  -0.777  1.00 95.73           H  
ATOM   1031  HG  LEU A  92       3.788  -1.013  -1.625  1.00 95.73           H  
ATOM   1032 HD11 LEU A  92       3.145   0.407   0.308  1.00 95.73           H  
ATOM   1033 HD12 LEU A  92       2.279   0.925  -1.139  1.00 95.73           H  
ATOM   1034 HD13 LEU A  92       3.677   1.856  -0.577  1.00 95.73           H  
ATOM   1035 HD21 LEU A  92       4.798   0.078  -3.635  1.00 95.73           H  
ATOM   1036 HD22 LEU A  92       4.482   1.656  -2.892  1.00 95.73           H  
ATOM   1037 HD23 LEU A  92       3.130   0.595  -3.359  1.00 95.73           H  
ATOM   1038  N   SER A  93       8.018  -2.271   0.144  1.00 93.75           N  
ATOM   1039  CA  SER A  93       9.418  -2.546   0.467  1.00 93.75           C  
ATOM   1040  C   SER A  93      10.168  -3.026  -0.771  1.00 93.75           C  
ATOM   1041  O   SER A  93       9.679  -3.938  -1.440  1.00 93.75           O  
ATOM   1042  CB  SER A  93       9.538  -3.611   1.561  1.00 93.75           C  
ATOM   1043  OG  SER A  93       8.904  -3.169   2.747  1.00 93.75           O  
ATOM   1044  H   SER A  93       7.485  -3.001  -0.308  1.00 93.75           H  
ATOM   1045  HA  SER A  93       9.884  -1.639   0.852  1.00 93.75           H  
ATOM   1046  HB2 SER A  93      10.593  -3.797   1.763  1.00 93.75           H  
ATOM   1047  HB3 SER A  93       9.077  -4.539   1.224  1.00 93.75           H  
ATOM   1048  HG  SER A  93       7.963  -3.217   2.568  1.00 93.75           H  
ATOM   1049  N   PRO A  94      11.364  -2.491  -1.060  1.00 92.82           N  
ATOM   1050  CA  PRO A  94      12.210  -3.044  -2.108  1.00 92.82           C  
ATOM   1051  C   PRO A  94      12.647  -4.473  -1.783  1.00 92.82           C  
ATOM   1052  O   PRO A  94      13.123  -4.762  -0.682  1.00 92.82           O  
ATOM   1053  CB  PRO A  94      13.402  -2.095  -2.235  1.00 92.82           C  
ATOM   1054  CG  PRO A  94      12.918  -0.793  -1.591  1.00 92.82           C  
ATOM   1055  CD  PRO A  94      11.949  -1.273  -0.517  1.00 92.82           C  
ATOM   1056  HA  PRO A  94      11.661  -3.053  -3.050  1.00 92.82           H  
ATOM   1057  HB2 PRO A  94      13.686  -1.946  -3.277  1.00 92.82           H  
ATOM   1058  HB3 PRO A  94      14.240  -2.503  -1.671  1.00 92.82           H  
ATOM   1059  HG2 PRO A  94      13.737  -0.214  -1.164  1.00 92.82           H  
ATOM   1060  HG3 PRO A  94      12.380  -0.198  -2.329  1.00 92.82           H  
ATOM   1061  HD2 PRO A  94      12.494  -1.502   0.399  1.00 92.82           H  
ATOM   1062  HD3 PRO A  94      11.200  -0.502  -0.340  1.00 92.82           H  
ATOM   1063  N   MET A  95      12.534  -5.367  -2.764  1.00 89.77           N  
ATOM   1064  CA  MET A  95      12.942  -6.771  -2.627  1.00 89.77           C  
ATOM   1065  C   MET A  95      14.461  -6.957  -2.604  1.00 89.77           C  
ATOM   1066  O   MET A  95      14.953  -7.981  -2.133  1.00 89.77           O  
ATOM   1067  CB  MET A  95      12.315  -7.591  -3.762  1.00 89.77           C  
ATOM   1068  CG  MET A  95      10.819  -7.811  -3.526  1.00 89.77           C  
ATOM   1069  SD  MET A  95      10.432  -8.768  -2.031  1.00 89.77           S  
ATOM   1070  CE  MET A  95      11.035 -10.408  -2.499  1.00 89.77           C  
ATOM   1071  H   MET A  95      12.117  -5.074  -3.636  1.00 89.77           H  
ATOM   1072  HA  MET A  95      12.579  -7.150  -1.672  1.00 89.77           H  
ATOM   1073  HB2 MET A  95      12.459  -7.076  -4.712  1.00 89.77           H  
ATOM   1074  HB3 MET A  95      12.805  -8.563  -3.830  1.00 89.77           H  
ATOM   1075  HG2 MET A  95      10.330  -6.839  -3.454  1.00 89.77           H  
ATOM   1076  HG3 MET A  95      10.401  -8.326  -4.391  1.00 89.77           H  
ATOM   1077  HE1 MET A  95      10.548 -10.720  -3.423  1.00 89.77           H  
ATOM   1078  HE2 MET A  95      12.114 -10.378  -2.644  1.00 89.77           H  
ATOM   1079  HE3 MET A  95      10.803 -11.123  -1.709  1.00 89.77           H  
ATOM   1080  N   SER A  96      15.220  -5.954  -3.051  1.00 83.66           N  
ATOM   1081  CA  SER A  96      16.685  -5.937  -2.970  1.00 83.66           C  
ATOM   1082  C   SER A  96      17.217  -5.845  -1.531  1.00 83.66           C  
ATOM   1083  O   SER A  96      18.424  -5.950  -1.321  1.00 83.66           O  
ATOM   1084  CB  SER A  96      17.222  -4.779  -3.816  1.00 83.66           C  
ATOM   1085  OG  SER A  96      16.718  -3.554  -3.319  1.00 83.66           O  
ATOM   1086  H   SER A  96      14.760  -5.124  -3.396  1.00 83.66           H  
ATOM   1087  HA  SER A  96      17.064  -6.869  -3.389  1.00 83.66           H  
ATOM   1088  HB2 SER A  96      18.312  -4.770  -3.782  1.00 83.66           H  
ATOM   1089  HB3 SER A  96      16.902  -4.911  -4.850  1.00 83.66           H  
ATOM   1090  HG  SER A  96      16.870  -2.855  -3.958  1.00 83.66           H  
ATOM   1091  N   GLY A  97      16.345  -5.640  -0.535  1.00 75.09           N  
ATOM   1092  CA  GLY A  97      16.704  -5.534   0.882  1.00 75.09           C  
ATOM   1093  C   GLY A  97      17.314  -4.186   1.284  1.00 75.09           C  
ATOM   1094  O   GLY A  97      17.428  -3.907   2.476  1.00 75.09           O  
ATOM   1095  H   GLY A  97      15.370  -5.540  -0.778  1.00 75.09           H  
ATOM   1096  HA2 GLY A  97      17.425  -6.315   1.125  1.00 75.09           H  
ATOM   1097  HA3 GLY A  97      15.808  -5.691   1.482  1.00 75.09           H  
ATOM   1098  N   GLY A  98      17.666  -3.337   0.315  1.00 75.80           N  
ATOM   1099  CA  GLY A  98      18.070  -1.948   0.524  1.00 75.80           C  
ATOM   1100  C   GLY A  98      16.978  -0.970   0.092  1.00 75.80           C  
ATOM   1101  O   GLY A  98      16.098  -1.320  -0.684  1.00 75.80           O  
ATOM   1102  H   GLY A  98      17.492  -3.627  -0.637  1.00 75.80           H  
ATOM   1103  HA2 GLY A  98      18.968  -1.743  -0.059  1.00 75.80           H  
ATOM   1104  HA3 GLY A  98      18.299  -1.777   1.576  1.00 75.80           H  
ATOM   1105  N   GLY A  99      17.049   0.274   0.560  1.00 79.70           N  
ATOM   1106  CA  GLY A  99      16.152   1.345   0.120  1.00 79.70           C  
ATOM   1107  C   GLY A  99      15.033   1.680   1.102  1.00 79.70           C  
ATOM   1108  O   GLY A  99      14.841   1.035   2.133  1.00 79.70           O  
ATOM   1109  H   GLY A  99      17.744   0.488   1.261  1.00 79.70           H  
ATOM   1110  HA2 GLY A  99      16.745   2.246  -0.036  1.00 79.70           H  
ATOM   1111  HA3 GLY A  99      15.698   1.090  -0.838  1.00 79.70           H  
ATOM   1112  N   ARG A 100      14.328   2.769   0.796  1.00 86.95           N  
ATOM   1113  CA  ARG A 100      13.302   3.346   1.669  1.00 86.95           C  
ATOM   1114  C   ARG A 100      12.027   2.522   1.575  1.00 86.95           C  
ATOM   1115  O   ARG A 100      11.684   2.018   0.511  1.00 86.95           O  
ATOM   1116  CB  ARG A 100      13.043   4.812   1.301  1.00 86.95           C  
ATOM   1117  CG  ARG A 100      14.310   5.668   1.444  1.00 86.95           C  
ATOM   1118  CD  ARG A 100      14.082   7.095   0.943  1.00 86.95           C  
ATOM   1119  NE  ARG A 100      13.247   7.883   1.867  1.00 86.95           N  
ATOM   1120  CZ  ARG A 100      13.013   9.178   1.761  1.00 86.95           C  
ATOM   1121  NH1 ARG A 100      13.419   9.865   0.730  1.00 86.95           N1+
ATOM   1122  NH2 ARG A 100      12.374   9.818   2.699  1.00 86.95           N  
ATOM   1123  H   ARG A 100      14.431   3.152  -0.133  1.00 86.95           H  
ATOM   1124  HA  ARG A 100      13.649   3.293   2.701  1.00 86.95           H  
ATOM   1125  HB2 ARG A 100      12.681   4.862   0.274  1.00 86.95           H  
ATOM   1126  HB3 ARG A 100      12.268   5.206   1.959  1.00 86.95           H  
ATOM   1127  HG2 ARG A 100      15.111   5.239   0.841  1.00 86.95           H  
ATOM   1128  HG3 ARG A 100      14.634   5.685   2.484  1.00 86.95           H  
ATOM   1129  HD2 ARG A 100      15.056   7.574   0.842  1.00 86.95           H  
ATOM   1130  HD3 ARG A 100      13.615   7.053  -0.041  1.00 86.95           H  
ATOM   1131  HE  ARG A 100      12.807   7.375   2.621  1.00 86.95           H  
ATOM   1132 HH11 ARG A 100      13.211  10.848   0.631  1.00 86.95           H  
ATOM   1133 HH12 ARG A 100      13.855   9.364  -0.031  1.00 86.95           H  
ATOM   1134 HH21 ARG A 100      12.083   9.321   3.528  1.00 86.95           H  
ATOM   1135 HH22 ARG A 100      12.221  10.813   2.614  1.00 86.95           H  
ATOM   1136  N   ARG A 101      11.318   2.401   2.696  1.00 92.22           N  
ATOM   1137  CA  ARG A 101       9.991   1.782   2.713  1.00 92.22           C  
ATOM   1138  C   ARG A 101       8.936   2.868   2.661  1.00 92.22           C  
ATOM   1139  O   ARG A 101       8.986   3.819   3.445  1.00 92.22           O  
ATOM   1140  CB  ARG A 101       9.806   0.868   3.926  1.00 92.22           C  
ATOM   1141  CG  ARG A 101      10.791  -0.305   3.916  1.00 92.22           C  
ATOM   1142  CD  ARG A 101      10.545  -1.178   5.147  1.00 92.22           C  
ATOM   1143  NE  ARG A 101      11.522  -2.275   5.219  1.00 92.22           N  
ATOM   1144  CZ  ARG A 101      11.746  -3.059   6.255  1.00 92.22           C  
ATOM   1145  NH1 ARG A 101      11.076  -2.938   7.369  1.00 92.22           N1+
ATOM   1146  NH2 ARG A 101      12.661  -3.983   6.190  1.00 92.22           N  
ATOM   1147  H   ARG A 101      11.632   2.906   3.512  1.00 92.22           H  
ATOM   1148  HA  ARG A 101       9.866   1.175   1.817  1.00 92.22           H  
ATOM   1149  HB2 ARG A 101       9.946   1.447   4.839  1.00 92.22           H  
ATOM   1150  HB3 ARG A 101       8.790   0.475   3.913  1.00 92.22           H  
ATOM   1151  HG2 ARG A 101      10.649  -0.895   3.011  1.00 92.22           H  
ATOM   1152  HG3 ARG A 101      11.814   0.069   3.943  1.00 92.22           H  
ATOM   1153  HD2 ARG A 101       9.539  -1.592   5.089  1.00 92.22           H  
ATOM   1154  HD3 ARG A 101      10.630  -0.554   6.036  1.00 92.22           H  
ATOM   1155  HE  ARG A 101      12.052  -2.456   4.378  1.00 92.22           H  
ATOM   1156 HH11 ARG A 101      10.363  -2.225   7.417  1.00 92.22           H  
ATOM   1157 HH12 ARG A 101      11.291  -3.525   8.163  1.00 92.22           H  
ATOM   1158 HH21 ARG A 101      12.847  -4.586   6.979  1.00 92.22           H  
ATOM   1159 HH22 ARG A 101      13.204  -4.085   5.344  1.00 92.22           H  
ATOM   1160  N   THR A 102       7.944   2.683   1.808  1.00 95.75           N  
ATOM   1161  CA  THR A 102       6.782   3.566   1.758  1.00 95.75           C  
ATOM   1162  C   THR A 102       5.680   2.973   2.617  1.00 95.75           C  
ATOM   1163  O   THR A 102       5.340   1.803   2.478  1.00 95.75           O  
ATOM   1164  CB  THR A 102       6.316   3.796   0.320  1.00 95.75           C  
ATOM   1165  CG2 THR A 102       5.209   4.840   0.255  1.00 95.75           C  
ATOM   1166  OG1 THR A 102       7.396   4.275  -0.441  1.00 95.75           O  
ATOM   1167  H   THR A 102       7.960   1.862   1.220  1.00 95.75           H  
ATOM   1168  HA  THR A 102       7.052   4.542   2.160  1.00 95.75           H  
ATOM   1169  HB  THR A 102       5.949   2.866  -0.113  1.00 95.75           H  
ATOM   1170  HG1 THR A 102       7.650   3.565  -1.034  1.00 95.75           H  
ATOM   1171 HG21 THR A 102       4.309   4.464   0.741  1.00 95.75           H  
ATOM   1172 HG22 THR A 102       5.542   5.759   0.737  1.00 95.75           H  
ATOM   1173 HG23 THR A 102       4.968   5.048  -0.788  1.00 95.75           H  
ATOM   1174  N   ILE A 103       5.121   3.769   3.522  1.00 96.96           N  
ATOM   1175  CA  ILE A 103       3.991   3.375   4.359  1.00 96.96           C  
ATOM   1176  C   ILE A 103       2.793   4.228   3.964  1.00 96.96           C  
ATOM   1177  O   ILE A 103       2.867   5.455   4.017  1.00 96.96           O  
ATOM   1178  CB  ILE A 103       4.321   3.498   5.861  1.00 96.96           C  
ATOM   1179  CG1 ILE A 103       5.577   2.673   6.227  1.00 96.96           C  
ATOM   1180  CG2 ILE A 103       3.103   3.054   6.697  1.00 96.96           C  
ATOM   1181  CD1 ILE A 103       6.014   2.812   7.690  1.00 96.96           C  
ATOM   1182  H   ILE A 103       5.439   4.726   3.582  1.00 96.96           H  
ATOM   1183  HA  ILE A 103       3.746   2.331   4.166  1.00 96.96           H  
ATOM   1184  HB  ILE A 103       4.528   4.545   6.081  1.00 96.96           H  
ATOM   1185 HG12 ILE A 103       6.416   3.002   5.614  1.00 96.96           H  
ATOM   1186 HG13 ILE A 103       5.398   1.621   6.007  1.00 96.96           H  
ATOM   1187 HG21 ILE A 103       3.296   3.170   7.764  1.00 96.96           H  
ATOM   1188 HG22 ILE A 103       2.885   2.008   6.481  1.00 96.96           H  
ATOM   1189 HG23 ILE A 103       2.227   3.653   6.451  1.00 96.96           H  
ATOM   1190 HD11 ILE A 103       6.147   3.865   7.940  1.00 96.96           H  
ATOM   1191 HD12 ILE A 103       5.281   2.360   8.357  1.00 96.96           H  
ATOM   1192 HD13 ILE A 103       6.961   2.289   7.828  1.00 96.96           H  
ATOM   1193  N   ILE A 104       1.687   3.574   3.630  1.00 97.53           N  
ATOM   1194  CA  ILE A 104       0.407   4.202   3.311  1.00 97.53           C  
ATOM   1195  C   ILE A 104      -0.585   3.803   4.396  1.00 97.53           C  
ATOM   1196  O   ILE A 104      -0.809   2.615   4.626  1.00 97.53           O  
ATOM   1197  CB  ILE A 104      -0.088   3.802   1.906  1.00 97.53           C  
ATOM   1198  CG1 ILE A 104       1.036   3.940   0.851  1.00 97.53           C  
ATOM   1199  CG2 ILE A 104      -1.322   4.651   1.550  1.00 97.53           C  
ATOM   1200  CD1 ILE A 104       0.625   3.532  -0.565  1.00 97.53           C  
ATOM   1201  H   ILE A 104       1.731   2.566   3.588  1.00 97.53           H  
ATOM   1202  HA  ILE A 104       0.528   5.285   3.320  1.00 97.53           H  
ATOM   1203  HB  ILE A 104      -0.396   2.757   1.933  1.00 97.53           H  
ATOM   1204 HG12 ILE A 104       1.405   4.966   0.837  1.00 97.53           H  
ATOM   1205 HG13 ILE A 104       1.868   3.291   1.122  1.00 97.53           H  
ATOM   1206 HG21 ILE A 104      -1.044   5.703   1.481  1.00 97.53           H  
ATOM   1207 HG22 ILE A 104      -1.740   4.327   0.597  1.00 97.53           H  
ATOM   1208 HG23 ILE A 104      -2.096   4.532   2.309  1.00 97.53           H  
ATOM   1209 HD11 ILE A 104       1.505   3.536  -1.208  1.00 97.53           H  
ATOM   1210 HD12 ILE A 104      -0.105   4.232  -0.972  1.00 97.53           H  
ATOM   1211 HD13 ILE A 104       0.210   2.524  -0.548  1.00 97.53           H  
ATOM   1212  N   ASN A 105      -1.162   4.771   5.102  1.00 95.96           N  
ATOM   1213  CA  ASN A 105      -2.136   4.471   6.150  1.00 95.96           C  
ATOM   1214  C   ASN A 105      -3.559   4.294   5.594  1.00 95.96           C  
ATOM   1215  O   ASN A 105      -3.815   4.467   4.402  1.00 95.96           O  
ATOM   1216  CB  ASN A 105      -2.006   5.512   7.276  1.00 95.96           C  
ATOM   1217  CG  ASN A 105      -2.555   6.885   6.932  1.00 95.96           C  
ATOM   1218  ND2 ASN A 105      -2.317   7.833   7.801  1.00 95.96           N  
ATOM   1219  OD1 ASN A 105      -3.239   7.084   5.940  1.00 95.96           O  
ATOM   1220  H   ASN A 105      -0.980   5.731   4.846  1.00 95.96           H  
ATOM   1221  HA  ASN A 105      -1.878   3.504   6.582  1.00 95.96           H  
ATOM   1222  HB2 ASN A 105      -2.536   5.154   8.158  1.00 95.96           H  
ATOM   1223  HB3 ASN A 105      -0.954   5.618   7.540  1.00 95.96           H  
ATOM   1224 HD21 ASN A 105      -2.614   8.776   7.591  1.00 95.96           H  
ATOM   1225 HD22 ASN A 105      -1.744   7.687   8.619  1.00 95.96           H  
ATOM   1226  N   SER A 106      -4.519   3.986   6.468  1.00 95.02           N  
ATOM   1227  CA  SER A 106      -5.914   3.786   6.063  1.00 95.02           C  
ATOM   1228  C   SER A 106      -6.586   5.022   5.446  1.00 95.02           C  
ATOM   1229  O   SER A 106      -7.544   4.877   4.687  1.00 95.02           O  
ATOM   1230  CB  SER A 106      -6.734   3.240   7.233  1.00 95.02           C  
ATOM   1231  OG  SER A 106      -6.691   4.102   8.358  1.00 95.02           O  
ATOM   1232  H   SER A 106      -4.269   3.779   7.425  1.00 95.02           H  
ATOM   1233  HA  SER A 106      -5.910   3.012   5.295  1.00 95.02           H  
ATOM   1234  HB2 SER A 106      -7.767   3.094   6.916  1.00 95.02           H  
ATOM   1235  HB3 SER A 106      -6.322   2.273   7.520  1.00 95.02           H  
ATOM   1236  HG  SER A 106      -7.057   4.956   8.117  1.00 95.02           H  
ATOM   1237  N   ALA A 107      -6.088   6.230   5.735  1.00 94.51           N  
ATOM   1238  CA  ALA A 107      -6.548   7.471   5.107  1.00 94.51           C  
ATOM   1239  C   ALA A 107      -5.962   7.676   3.694  1.00 94.51           C  
ATOM   1240  O   ALA A 107      -6.448   8.517   2.942  1.00 94.51           O  
ATOM   1241  CB  ALA A 107      -6.242   8.641   6.053  1.00 94.51           C  
ATOM   1242  H   ALA A 107      -5.237   6.291   6.274  1.00 94.51           H  
ATOM   1243  HA  ALA A 107      -7.630   7.424   4.988  1.00 94.51           H  
ATOM   1244  HB1 ALA A 107      -6.743   8.491   7.010  1.00 94.51           H  
ATOM   1245  HB2 ALA A 107      -5.170   8.731   6.225  1.00 94.51           H  
ATOM   1246  HB3 ALA A 107      -6.598   9.572   5.613  1.00 94.51           H  
ATOM   1247  N   GLY A 108      -4.979   6.862   3.294  1.00 94.11           N  
ATOM   1248  CA  GLY A 108      -4.235   7.009   2.044  1.00 94.11           C  
ATOM   1249  C   GLY A 108      -3.053   7.972   2.155  1.00 94.11           C  
ATOM   1250  O   GLY A 108      -2.458   8.309   1.137  1.00 94.11           O  
ATOM   1251  H   GLY A 108      -4.624   6.184   3.953  1.00 94.11           H  
ATOM   1252  HA2 GLY A 108      -3.846   6.034   1.751  1.00 94.11           H  
ATOM   1253  HA3 GLY A 108      -4.893   7.377   1.257  1.00 94.11           H  
ATOM   1254  N   GLU A 109      -2.708   8.416   3.364  1.00 95.97           N  
ATOM   1255  CA  GLU A 109      -1.571   9.302   3.587  1.00 95.97           C  
ATOM   1256  C   GLU A 109      -0.275   8.507   3.477  1.00 95.97           C  
ATOM   1257  O   GLU A 109      -0.122   7.438   4.080  1.00 95.97           O  
ATOM   1258  CB  GLU A 109      -1.640   9.994   4.951  1.00 95.97           C  
ATOM   1259  CG  GLU A 109      -2.930  10.801   5.161  1.00 95.97           C  
ATOM   1260  CD  GLU A 109      -3.060  11.306   6.603  1.00 95.97           C  
ATOM   1261  OE1 GLU A 109      -3.484  12.466   6.781  1.00 95.97           O  
ATOM   1262  OE2 GLU A 109      -2.770  10.508   7.527  1.00 95.97           O1-
ATOM   1263  H   GLU A 109      -3.183   8.057   4.180  1.00 95.97           H  
ATOM   1264  HA  GLU A 109      -1.578  10.076   2.818  1.00 95.97           H  
ATOM   1265  HB2 GLU A 109      -0.789  10.668   5.045  1.00 95.97           H  
ATOM   1266  HB3 GLU A 109      -1.545   9.228   5.721  1.00 95.97           H  
ATOM   1267  HG2 GLU A 109      -3.798  10.179   4.940  1.00 95.97           H  
ATOM   1268  HG3 GLU A 109      -2.933  11.639   4.464  1.00 95.97           H  
ATOM   1269  N   VAL A 110       0.659   9.052   2.705  1.00 96.48           N  
ATOM   1270  CA  VAL A 110       1.933   8.418   2.385  1.00 96.48           C  
ATOM   1271  C   VAL A 110       3.024   9.005   3.270  1.00 96.48           C  
ATOM   1272  O   VAL A 110       3.168  10.222   3.381  1.00 96.48           O  
ATOM   1273  CB  VAL A 110       2.270   8.588   0.891  1.00 96.48           C  
ATOM   1274  CG1 VAL A 110       3.537   7.808   0.536  1.00 96.48           C  
ATOM   1275  CG2 VAL A 110       1.134   8.083  -0.010  1.00 96.48           C  
ATOM   1276  H   VAL A 110       0.463   9.942   2.270  1.00 96.48           H  
ATOM   1277  HA  VAL A 110       1.857   7.349   2.585  1.00 96.48           H  
ATOM   1278  HB  VAL A 110       2.437   9.643   0.675  1.00 96.48           H  
ATOM   1279 HG11 VAL A 110       4.401   8.205   1.070  1.00 96.48           H  
ATOM   1280 HG12 VAL A 110       3.730   7.887  -0.534  1.00 96.48           H  
ATOM   1281 HG13 VAL A 110       3.387   6.758   0.787  1.00 96.48           H  
ATOM   1282 HG21 VAL A 110       0.241   8.696   0.120  1.00 96.48           H  
ATOM   1283 HG22 VAL A 110       1.436   8.146  -1.055  1.00 96.48           H  
ATOM   1284 HG23 VAL A 110       0.892   7.047   0.224  1.00 96.48           H  
ATOM   1285  N   ARG A 111       3.843   8.141   3.869  1.00 94.70           N  
ATOM   1286  CA  ARG A 111       5.081   8.537   4.542  1.00 94.70           C  
ATOM   1287  C   ARG A 111       6.220   7.607   4.166  1.00 94.70           C  
ATOM   1288  O   ARG A 111       6.036   6.404   4.007  1.00 94.70           O  
ATOM   1289  CB  ARG A 111       4.872   8.640   6.061  1.00 94.70           C  
ATOM   1290  CG  ARG A 111       4.574   7.286   6.718  1.00 94.70           C  
ATOM   1291  CD  ARG A 111       4.379   7.445   8.224  1.00 94.70           C  
ATOM   1292  NE  ARG A 111       4.149   6.134   8.861  1.00 94.70           N  
ATOM   1293  CZ  ARG A 111       4.436   5.805  10.108  1.00 94.70           C  
ATOM   1294  NH1 ARG A 111       4.969   6.653  10.943  1.00 94.70           N1+
ATOM   1295  NH2 ARG A 111       4.190   4.601  10.544  1.00 94.70           N  
ATOM   1296  H   ARG A 111       3.635   7.157   3.772  1.00 94.70           H  
ATOM   1297  HA  ARG A 111       5.350   9.531   4.184  1.00 94.70           H  
ATOM   1298  HB2 ARG A 111       4.046   9.324   6.256  1.00 94.70           H  
ATOM   1299  HB3 ARG A 111       5.773   9.061   6.508  1.00 94.70           H  
ATOM   1300  HG2 ARG A 111       5.413   6.610   6.553  1.00 94.70           H  
ATOM   1301  HG3 ARG A 111       3.670   6.858   6.284  1.00 94.70           H  
ATOM   1302  HD2 ARG A 111       5.273   7.915   8.634  1.00 94.70           H  
ATOM   1303  HD3 ARG A 111       3.523   8.095   8.404  1.00 94.70           H  
ATOM   1304  HE  ARG A 111       3.729   5.426   8.276  1.00 94.70           H  
ATOM   1305 HH11 ARG A 111       5.147   7.595  10.624  1.00 94.70           H  
ATOM   1306 HH12 ARG A 111       5.187   6.388  11.893  1.00 94.70           H  
ATOM   1307 HH21 ARG A 111       3.784   3.913   9.927  1.00 94.70           H  
ATOM   1308 HH22 ARG A 111       4.410   4.355  11.498  1.00 94.70           H  
ATOM   1309  N   GLN A 112       7.414   8.170   4.090  1.00 89.76           N  
ATOM   1310  CA  GLN A 112       8.636   7.403   3.907  1.00 89.76           C  
ATOM   1311  C   GLN A 112       9.186   7.005   5.277  1.00 89.76           C  
ATOM   1312  O   GLN A 112       9.446   7.873   6.111  1.00 89.76           O  
ATOM   1313  CB  GLN A 112       9.632   8.251   3.106  1.00 89.76           C  
ATOM   1314  CG  GLN A 112       9.192   8.464   1.643  1.00 89.76           C  
ATOM   1315  CD  GLN A 112       9.176   7.156   0.859  1.00 89.76           C  
ATOM   1316  NE2 GLN A 112       8.303   6.998  -0.107  1.00 89.76           N  
ATOM   1317  OE1 GLN A 112       9.952   6.261   1.143  1.00 89.76           O  
ATOM   1318  H   GLN A 112       7.492   9.161   4.272  1.00 89.76           H  
ATOM   1319  HA  GLN A 112       8.429   6.489   3.349  1.00 89.76           H  
ATOM   1320  HB2 GLN A 112      10.601   7.752   3.123  1.00 89.76           H  
ATOM   1321  HB3 GLN A 112       9.741   9.222   3.588  1.00 89.76           H  
ATOM   1322  HG2 GLN A 112       8.202   8.919   1.613  1.00 89.76           H  
ATOM   1323  HG3 GLN A 112       9.887   9.144   1.150  1.00 89.76           H  
ATOM   1324 HE21 GLN A 112       8.242   6.066  -0.490  1.00 89.76           H  
ATOM   1325 HE22 GLN A 112       7.669   7.724  -0.409  1.00 89.76           H  
ATOM   1326  N   ALA A 113       9.380   5.711   5.511  1.00 80.48           N  
ATOM   1327  CA  ALA A 113      10.176   5.239   6.632  1.00 80.48           C  
ATOM   1328  C   ALA A 113      11.652   5.251   6.217  1.00 80.48           C  
ATOM   1329  O   ALA A 113      12.031   4.651   5.207  1.00 80.48           O  
ATOM   1330  CB  ALA A 113       9.682   3.861   7.073  1.00 80.48           C  
ATOM   1331  H   ALA A 113       9.184   5.051   4.772  1.00 80.48           H  
ATOM   1332  HA  ALA A 113      10.051   5.916   7.477  1.00 80.48           H  
ATOM   1333  HB1 ALA A 113       9.766   3.159   6.244  1.00 80.48           H  
ATOM   1334  HB2 ALA A 113       8.640   3.931   7.386  1.00 80.48           H  
ATOM   1335  HB3 ALA A 113      10.288   3.504   7.906  1.00 80.48           H  
ATOM   1336  N   ALA A 114      12.477   5.965   6.984  1.00 63.29           N  
ATOM   1337  CA  ALA A 114      13.918   5.766   6.925  1.00 63.29           C  
ATOM   1338  C   ALA A 114      14.227   4.360   7.464  1.00 63.29           C  
ATOM   1339  O   ALA A 114      13.627   3.944   8.457  1.00 63.29           O  
ATOM   1340  CB  ALA A 114      14.622   6.879   7.710  1.00 63.29           C  
ATOM   1341  H   ALA A 114      12.110   6.408   7.815  1.00 63.29           H  
ATOM   1342  HA  ALA A 114      14.247   5.816   5.887  1.00 63.29           H  
ATOM   1343  HB1 ALA A 114      14.317   6.846   8.755  1.00 63.29           H  
ATOM   1344  HB2 ALA A 114      14.378   7.852   7.285  1.00 63.29           H  
ATOM   1345  HB3 ALA A 114      15.700   6.726   7.661  1.00 63.29           H  
ATOM   1346  N   THR A 115      15.095   3.637   6.757  1.00 52.08           N  
ATOM   1347  CA  THR A 115      15.707   2.384   7.222  1.00 52.08           C  
ATOM   1348  C   THR A 115      16.508   2.595   8.490  1.00 52.08           C  
ATOM   1349  O   THR A 115      17.205   3.635   8.543  1.00 52.08           O  
ATOM   1350  CB  THR A 115      16.668   1.818   6.179  1.00 52.08           C  
ATOM   1351  CG2 THR A 115      15.917   1.131   5.046  1.00 52.08           C  
ATOM   1352  OG1 THR A 115      17.430   2.890   5.672  1.00 52.08           O  
ATOM   1353  OXT THR A 115      16.444   1.672   9.324  1.00 52.08           O1-
ATOM   1354  H   THR A 115      15.550   4.063   5.962  1.00 52.08           H  
ATOM   1355  HA  THR A 115      14.939   1.647   7.458  1.00 52.08           H  
ATOM   1356  HB  THR A 115      17.331   1.089   6.646  1.00 52.08           H  
ATOM   1357  HG1 THR A 115      17.732   3.334   6.468  1.00 52.08           H  
ATOM   1358 HG21 THR A 115      15.359   0.281   5.438  1.00 52.08           H  
ATOM   1359 HG22 THR A 115      16.629   0.776   4.301  1.00 52.08           H  
ATOM   1360 HG23 THR A 115      15.226   1.835   4.582  1.00 52.08           H  
END
