# Supplementary material for: The structural landscape and diversity of Pyricularia oryzae MAX effectors revisited
Source: PLoS Pathog. 2024 May 6;20(5):e1012176. doi: 10.1371/journal.ppat.1012176 (PMC11132498; doi:10.1371/journal.ppat.1012176)
Supplement: S1 File — (ZIP) [file ppat.1012176.s018.zip › Supplementary_Data/MAX17.pdb]

ATOM      1  N   ALA A  23      18.228  -7.902  -5.026  1.00 58.02           N  
ATOM      2  CA  ALA A  23      18.430  -6.460  -5.122  1.00 58.02           C  
ATOM      3  C   ALA A  23      17.300  -5.865  -5.978  1.00 58.02           C  
ATOM      4  O   ALA A  23      17.426  -5.756  -7.188  1.00 58.02           O  
ATOM      5  CB  ALA A  23      19.830  -6.206  -5.703  1.00 58.02           C  
ATOM      6  H   ALA A  23      18.697  -8.452  -5.732  1.00 58.02           H  
ATOM      7  HA  ALA A  23      18.383  -6.008  -4.131  1.00 58.02           H  
ATOM      8  HB1 ALA A  23      20.594  -6.621  -5.046  1.00 58.02           H  
ATOM      9  HB2 ALA A  23      19.995  -5.133  -5.802  1.00 58.02           H  
ATOM     10  HB3 ALA A  23      19.919  -6.658  -6.691  1.00 58.02           H  
ATOM     11  N   GLY A  24      16.154  -5.588  -5.360  1.00 71.43           N  
ATOM     12  CA  GLY A  24      15.015  -4.929  -6.001  1.00 71.43           C  
ATOM     13  C   GLY A  24      14.601  -3.703  -5.199  1.00 71.43           C  
ATOM     14  O   GLY A  24      14.911  -3.617  -4.007  1.00 71.43           O  
ATOM     15  H   GLY A  24      16.094  -5.727  -4.361  1.00 71.43           H  
ATOM     16  HA2 GLY A  24      14.169  -5.613  -6.055  1.00 71.43           H  
ATOM     17  HA3 GLY A  24      15.269  -4.615  -7.013  1.00 71.43           H  
ATOM     18  N   ALA A  25      13.930  -2.751  -5.848  1.00 87.06           N  
ATOM     19  CA  ALA A  25      13.307  -1.630  -5.154  1.00 87.06           C  
ATOM     20  C   ALA A  25      12.331  -2.130  -4.082  1.00 87.06           C  
ATOM     21  O   ALA A  25      11.657  -3.149  -4.268  1.00 87.06           O  
ATOM     22  CB  ALA A  25      12.659  -0.693  -6.179  1.00 87.06           C  
ATOM     23  H   ALA A  25      13.699  -2.878  -6.823  1.00 87.06           H  
ATOM     24  HA  ALA A  25      14.074  -1.071  -4.618  1.00 87.06           H  
ATOM     25  HB1 ALA A  25      13.412  -0.300  -6.863  1.00 87.06           H  
ATOM     26  HB2 ALA A  25      11.900  -1.223  -6.756  1.00 87.06           H  
ATOM     27  HB3 ALA A  25      12.184   0.143  -5.667  1.00 87.06           H  
ATOM     28  N   LYS A  26      12.286  -1.439  -2.940  1.00 92.44           N  
ATOM     29  CA  LYS A  26      11.240  -1.663  -1.942  1.00 92.44           C  
ATOM     30  C   LYS A  26      10.097  -0.705  -2.211  1.00 92.44           C  
ATOM     31  O   LYS A  26      10.311   0.494  -2.400  1.00 92.44           O  
ATOM     32  CB  LYS A  26      11.734  -1.496  -0.505  1.00 92.44           C  
ATOM     33  CG  LYS A  26      12.709  -2.589  -0.047  1.00 92.44           C  
ATOM     34  CD  LYS A  26      13.003  -2.365   1.440  1.00 92.44           C  
ATOM     35  CE  LYS A  26      13.854  -3.479   2.054  1.00 92.44           C  
ATOM     36  NZ  LYS A  26      13.978  -3.257   3.518  1.00 92.44           N1+
ATOM     37  H   LYS A  26      12.818  -0.582  -2.887  1.00 92.44           H  
ATOM     38  HA  LYS A  26      10.847  -2.675  -2.044  1.00 92.44           H  
ATOM     39  HB2 LYS A  26      10.860  -1.532   0.145  1.00 92.44           H  
ATOM     40  HB3 LYS A  26      12.181  -0.509  -0.388  1.00 92.44           H  
ATOM     41  HG2 LYS A  26      13.632  -2.537  -0.625  1.00 92.44           H  
ATOM     42  HG3 LYS A  26      12.246  -3.567  -0.184  1.00 92.44           H  
ATOM     43  HD2 LYS A  26      12.056  -2.316   1.978  1.00 92.44           H  
ATOM     44  HD3 LYS A  26      13.509  -1.407   1.560  1.00 92.44           H  
ATOM     45  HE2 LYS A  26      13.361  -4.432   1.861  1.00 92.44           H  
ATOM     46  HE3 LYS A  26      14.833  -3.488   1.574  1.00 92.44           H  
ATOM     47  HZ1 LYS A  26      13.058  -3.193   3.929  1.00 92.44           H  
ATOM     48  HZ2 LYS A  26      14.476  -4.005   3.978  1.00 92.44           H  
ATOM     49  HZ3 LYS A  26      14.428  -2.375   3.717  1.00 92.44           H  
ATOM     50  N   CYS A  27       8.894  -1.247  -2.152  1.00 95.38           N  
ATOM     51  CA  CYS A  27       7.653  -0.510  -2.255  1.00 95.38           C  
ATOM     52  C   CYS A  27       6.931  -0.542  -0.908  1.00 95.38           C  
ATOM     53  O   CYS A  27       6.932  -1.568  -0.219  1.00 95.38           O  
ATOM     54  CB  CYS A  27       6.776  -1.138  -3.337  1.00 95.38           C  
ATOM     55  SG  CYS A  27       7.567  -1.539  -4.918  1.00 95.38           S  
ATOM     56  H   CYS A  27       8.817  -2.235  -1.958  1.00 95.38           H  
ATOM     57  HA  CYS A  27       7.861   0.523  -2.533  1.00 95.38           H  
ATOM     58  HB2 CYS A  27       5.930  -0.478  -3.528  1.00 95.38           H  
ATOM     59  HB3 CYS A  27       6.385  -2.071  -2.932  1.00 95.38           H  
ATOM     60  N   ARG A  28       6.260   0.555  -0.572  1.00 96.87           N  
ATOM     61  CA  ARG A  28       5.211   0.589   0.443  1.00 96.87           C  
ATOM     62  C   ARG A  28       3.870   0.634  -0.267  1.00 96.87           C  
ATOM     63  O   ARG A  28       3.701   1.412  -1.200  1.00 96.87           O  
ATOM     64  CB  ARG A  28       5.416   1.798   1.356  1.00 96.87           C  
ATOM     65  CG  ARG A  28       4.340   1.916   2.436  1.00 96.87           C  
ATOM     66  CD  ARG A  28       4.678   3.094   3.349  1.00 96.87           C  
ATOM     67  NE  ARG A  28       3.613   3.287   4.338  1.00 96.87           N  
ATOM     68  CZ  ARG A  28       3.728   3.724   5.572  1.00 96.87           C  
ATOM     69  NH1 ARG A  28       4.869   4.127   6.064  1.00 96.87           N1+
ATOM     70  NH2 ARG A  28       2.677   3.745   6.338  1.00 96.87           N  
ATOM     71  H   ARG A  28       6.295   1.335  -1.213  1.00 96.87           H  
ATOM     72  HA  ARG A  28       5.247  -0.314   1.052  1.00 96.87           H  
ATOM     73  HB2 ARG A  28       6.382   1.695   1.850  1.00 96.87           H  
ATOM     74  HB3 ARG A  28       5.415   2.708   0.756  1.00 96.87           H  
ATOM     75  HG2 ARG A  28       3.368   2.093   1.977  1.00 96.87           H  
ATOM     76  HG3 ARG A  28       4.301   0.999   3.024  1.00 96.87           H  
ATOM     77  HD2 ARG A  28       5.630   2.892   3.841  1.00 96.87           H  
ATOM     78  HD3 ARG A  28       4.768   3.998   2.746  1.00 96.87           H  
ATOM     79  HE  ARG A  28       2.671   3.153   3.998  1.00 96.87           H  
ATOM     80 HH11 ARG A  28       5.683   4.101   5.466  1.00 96.87           H  
ATOM     81 HH12 ARG A  28       4.929   4.444   7.021  1.00 96.87           H  
ATOM     82 HH21 ARG A  28       1.808   3.402   5.956  1.00 96.87           H  
ATOM     83 HH22 ARG A  28       2.716   4.074   7.292  1.00 96.87           H  
ATOM     84  N   VAL A  29       2.935  -0.192   0.176  1.00 98.00           N  
ATOM     85  CA  VAL A  29       1.549  -0.151  -0.281  1.00 98.00           C  
ATOM     86  C   VAL A  29       0.681   0.249   0.895  1.00 98.00           C  
ATOM     87  O   VAL A  29       0.693  -0.425   1.924  1.00 98.00           O  
ATOM     88  CB  VAL A  29       1.091  -1.486  -0.885  1.00 98.00           C  
ATOM     89  CG1 VAL A  29      -0.279  -1.324  -1.554  1.00 98.00           C  
ATOM     90  CG2 VAL A  29       2.067  -1.986  -1.958  1.00 98.00           C  
ATOM     91  H   VAL A  29       3.157  -0.807   0.945  1.00 98.00           H  
ATOM     92  HA  VAL A  29       1.446   0.610  -1.055  1.00 98.00           H  
ATOM     93  HB  VAL A  29       1.019  -2.237  -0.099  1.00 98.00           H  
ATOM     94 HG11 VAL A  29      -1.009  -0.920  -0.853  1.00 98.00           H  
ATOM     95 HG12 VAL A  29      -0.629  -2.294  -1.909  1.00 98.00           H  
ATOM     96 HG13 VAL A  29      -0.199  -0.634  -2.394  1.00 98.00           H  
ATOM     97 HG21 VAL A  29       1.664  -2.878  -2.436  1.00 98.00           H  
ATOM     98 HG22 VAL A  29       2.219  -1.211  -2.710  1.00 98.00           H  
ATOM     99 HG23 VAL A  29       3.024  -2.241  -1.504  1.00 98.00           H  
ATOM    100  N   ASP A  30      -0.067   1.330   0.725  1.00 98.02           N  
ATOM    101  CA  ASP A  30      -1.038   1.824   1.690  1.00 98.02           C  
ATOM    102  C   ASP A  30      -2.448   1.501   1.200  1.00 98.02           C  
ATOM    103  O   ASP A  30      -2.816   1.829   0.070  1.00 98.02           O  
ATOM    104  CB  ASP A  30      -0.855   3.334   1.900  1.00 98.02           C  
ATOM    105  CG  ASP A  30       0.487   3.707   2.542  1.00 98.02           C  
ATOM    106  OD1 ASP A  30       0.999   2.937   3.393  1.00 98.02           O  
ATOM    107  OD2 ASP A  30       0.997   4.800   2.230  1.00 98.02           O1-
ATOM    108  H   ASP A  30      -0.012   1.815  -0.159  1.00 98.02           H  
ATOM    109  HA  ASP A  30      -0.890   1.333   2.652  1.00 98.02           H  
ATOM    110  HB2 ASP A  30      -1.656   3.693   2.545  1.00 98.02           H  
ATOM    111  HB3 ASP A  30      -0.948   3.840   0.939  1.00 98.02           H  
ATOM    112  N   LEU A  31      -3.246   0.878   2.060  1.00 97.92           N  
ATOM    113  CA  LEU A  31      -4.682   0.735   1.886  1.00 97.92           C  
ATOM    114  C   LEU A  31      -5.367   1.946   2.505  1.00 97.92           C  
ATOM    115  O   LEU A  31      -5.165   2.248   3.683  1.00 97.92           O  
ATOM    116  CB  LEU A  31      -5.152  -0.567   2.544  1.00 97.92           C  
ATOM    117  CG  LEU A  31      -6.597  -0.962   2.206  1.00 97.92           C  
ATOM    118  CD1 LEU A  31      -6.746  -1.301   0.722  1.00 97.92           C  
ATOM    119  CD2 LEU A  31      -6.964  -2.203   3.015  1.00 97.92           C  
ATOM    120  H   LEU A  31      -2.875   0.655   2.972  1.00 97.92           H  
ATOM    121  HA  LEU A  31      -4.902   0.701   0.819  1.00 97.92           H  
ATOM    122  HB2 LEU A  31      -5.048  -0.474   3.625  1.00 97.92           H  
ATOM    123  HB3 LEU A  31      -4.497  -1.371   2.210  1.00 97.92           H  
ATOM    124  HG  LEU A  31      -7.281  -0.155   2.465  1.00 97.92           H  
ATOM    125 HD11 LEU A  31      -7.720  -1.753   0.538  1.00 97.92           H  
ATOM    126 HD12 LEU A  31      -6.675  -0.392   0.125  1.00 97.92           H  
ATOM    127 HD13 LEU A  31      -5.956  -1.990   0.422  1.00 97.92           H  
ATOM    128 HD21 LEU A  31      -7.940  -2.585   2.715  1.00 97.92           H  
ATOM    129 HD22 LEU A  31      -6.986  -1.954   4.075  1.00 97.92           H  
ATOM    130 HD23 LEU A  31      -6.223  -2.985   2.845  1.00 97.92           H  
ATOM    131  N   LYS A  32      -6.186   2.630   1.717  1.00 97.56           N  
ATOM    132  CA  LYS A  32      -6.861   3.863   2.101  1.00 97.56           C  
ATOM    133  C   LYS A  32      -8.373   3.702   2.099  1.00 97.56           C  
ATOM    134  O   LYS A  32      -8.928   3.032   1.233  1.00 97.56           O  
ATOM    135  CB  LYS A  32      -6.429   5.014   1.184  1.00 97.56           C  
ATOM    136  CG  LYS A  32      -4.935   5.332   1.317  1.00 97.56           C  
ATOM    137  CD  LYS A  32      -4.576   6.574   0.497  1.00 97.56           C  
ATOM    138  CE  LYS A  32      -3.093   6.900   0.692  1.00 97.56           C  
ATOM    139  NZ  LYS A  32      -2.716   8.139  -0.028  1.00 97.56           N1+
ATOM    140  H   LYS A  32      -6.293   2.321   0.762  1.00 97.56           H  
ATOM    141  HA  LYS A  32      -6.566   4.111   3.120  1.00 97.56           H  
ATOM    142  HB2 LYS A  32      -6.998   5.902   1.462  1.00 97.56           H  
ATOM    143  HB3 LYS A  32      -6.661   4.764   0.148  1.00 97.56           H  
ATOM    144  HG2 LYS A  32      -4.710   5.521   2.367  1.00 97.56           H  
ATOM    145  HG3 LYS A  32      -4.341   4.487   0.969  1.00 97.56           H  
ATOM    146  HD2 LYS A  32      -5.186   7.412   0.836  1.00 97.56           H  
ATOM    147  HD3 LYS A  32      -4.784   6.382  -0.555  1.00 97.56           H  
ATOM    148  HE2 LYS A  32      -2.899   7.014   1.758  1.00 97.56           H  
ATOM    149  HE3 LYS A  32      -2.501   6.057   0.337  1.00 97.56           H  
ATOM    150  HZ1 LYS A  32      -2.904   8.041  -1.016  1.00 97.56           H  
ATOM    151  HZ2 LYS A  32      -3.249   8.920   0.328  1.00 97.56           H  
ATOM    152  HZ3 LYS A  32      -1.732   8.327   0.101  1.00 97.56           H  
ATOM    153  N   HIS A  33      -9.024   4.378   3.040  1.00 95.73           N  
ATOM    154  CA  HIS A  33     -10.449   4.685   3.013  1.00 95.73           C  
ATOM    155  C   HIS A  33     -10.603   6.198   2.823  1.00 95.73           C  
ATOM    156  O   HIS A  33     -10.315   6.988   3.727  1.00 95.73           O  
ATOM    157  CB  HIS A  33     -11.119   4.196   4.302  1.00 95.73           C  
ATOM    158  CG  HIS A  33     -12.624   4.319   4.283  1.00 95.73           C  
ATOM    159  CD2 HIS A  33     -13.459   4.196   3.202  1.00 95.73           C  
ATOM    160  ND1 HIS A  33     -13.421   4.570   5.375  1.00 95.73           N  
ATOM    161  CE1 HIS A  33     -14.699   4.603   4.963  1.00 95.73           C  
ATOM    162  NE2 HIS A  33     -14.771   4.384   3.642  1.00 95.73           N  
ATOM    163  H   HIS A  33      -8.461   4.889   3.705  1.00 95.73           H  
ATOM    164  HA  HIS A  33     -10.911   4.174   2.168  1.00 95.73           H  
ATOM    165  HB2 HIS A  33     -10.729   4.765   5.146  1.00 95.73           H  
ATOM    166  HB3 HIS A  33     -10.862   3.150   4.473  1.00 95.73           H  
ATOM    167  HD1 HIS A  33     -13.104   4.703   6.325  1.00 95.73           H  
ATOM    168  HD2 HIS A  33     -13.163   3.993   2.184  1.00 95.73           H  
ATOM    169  HE1 HIS A  33     -15.553   4.781   5.599  1.00 95.73           H  
ATOM    170  N   GLY A  34     -10.972   6.619   1.611  1.00 93.50           N  
ATOM    171  CA  GLY A  34     -10.836   8.021   1.215  1.00 93.50           C  
ATOM    172  C   GLY A  34      -9.373   8.467   1.313  1.00 93.50           C  
ATOM    173  O   GLY A  34      -8.504   7.892   0.664  1.00 93.50           O  
ATOM    174  H   GLY A  34     -11.169   5.933   0.896  1.00 93.50           H  
ATOM    175  HA2 GLY A  34     -11.457   8.643   1.861  1.00 93.50           H  
ATOM    176  HA3 GLY A  34     -11.169   8.149   0.185  1.00 93.50           H  
ATOM    177  N   GLN A  35      -9.094   9.465   2.156  1.00 93.11           N  
ATOM    178  CA  GLN A  35      -7.736   9.981   2.375  1.00 93.11           C  
ATOM    179  C   GLN A  35      -7.003   9.315   3.553  1.00 93.11           C  
ATOM    180  O   GLN A  35      -5.789   9.477   3.679  1.00 93.11           O  
ATOM    181  CB  GLN A  35      -7.798  11.508   2.552  1.00 93.11           C  
ATOM    182  CG  GLN A  35      -8.332  12.252   1.315  1.00 93.11           C  
ATOM    183  CD  GLN A  35      -7.378  12.175   0.126  1.00 93.11           C  
ATOM    184  NE2 GLN A  35      -6.609  13.208  -0.138  1.00 93.11           N  
ATOM    185  OE1 GLN A  35      -7.285  11.183  -0.574  1.00 93.11           O  
ATOM    186  H   GLN A  35      -9.853   9.865   2.689  1.00 93.11           H  
ATOM    187  HA  GLN A  35      -7.131   9.768   1.494  1.00 93.11           H  
ATOM    188  HB2 GLN A  35      -8.439  11.738   3.403  1.00 93.11           H  
ATOM    189  HB3 GLN A  35      -6.799  11.884   2.776  1.00 93.11           H  
ATOM    190  HG2 GLN A  35      -9.302  11.854   1.018  1.00 93.11           H  
ATOM    191  HG3 GLN A  35      -8.478  13.299   1.581  1.00 93.11           H  
ATOM    192 HE21 GLN A  35      -6.671  14.055   0.409  1.00 93.11           H  
ATOM    193 HE22 GLN A  35      -6.033  13.131  -0.964  1.00 93.11           H  
ATOM    194  N   ALA A  36      -7.710   8.569   4.409  1.00 96.19           N  
ATOM    195  CA  ALA A  36      -7.137   7.952   5.602  1.00 96.19           C  
ATOM    196  C   ALA A  36      -6.491   6.601   5.270  1.00 96.19           C  
ATOM    197  O   ALA A  36      -7.115   5.759   4.630  1.00 96.19           O  
ATOM    198  CB  ALA A  36      -8.232   7.810   6.665  1.00 96.19           C  
ATOM    199  H   ALA A  36      -8.675   8.357   4.198  1.00 96.19           H  
ATOM    200  HA  ALA A  36      -6.366   8.609   6.004  1.00 96.19           H  
ATOM    201  HB1 ALA A  36      -8.648   8.788   6.905  1.00 96.19           H  
ATOM    202  HB2 ALA A  36      -9.027   7.162   6.296  1.00 96.19           H  
ATOM    203  HB3 ALA A  36      -7.811   7.371   7.569  1.00 96.19           H  
ATOM    204  N   VAL A  37      -5.258   6.377   5.730  1.00 95.82           N  
ATOM    205  CA  VAL A  37      -4.578   5.077   5.625  1.00 95.82           C  
ATOM    206  C   VAL A  37      -5.083   4.162   6.740  1.00 95.82           C  
ATOM    207  O   VAL A  37      -5.024   4.536   7.908  1.00 95.82           O  
ATOM    208  CB  VAL A  37      -3.046   5.237   5.693  1.00 95.82           C  
ATOM    209  CG1 VAL A  37      -2.334   3.883   5.598  1.00 95.82           C  
ATOM    210  CG2 VAL A  37      -2.526   6.118   4.547  1.00 95.82           C  
ATOM    211  H   VAL A  37      -4.823   7.088   6.301  1.00 95.82           H  
ATOM    212  HA  VAL A  37      -4.823   4.618   4.668  1.00 95.82           H  
ATOM    213  HB  VAL A  37      -2.774   5.710   6.637  1.00 95.82           H  
ATOM    214 HG11 VAL A  37      -2.661   3.339   4.712  1.00 95.82           H  
ATOM    215 HG12 VAL A  37      -1.255   4.032   5.546  1.00 95.82           H  
ATOM    216 HG13 VAL A  37      -2.545   3.280   6.481  1.00 95.82           H  
ATOM    217 HG21 VAL A  37      -2.983   7.106   4.585  1.00 95.82           H  
ATOM    218 HG22 VAL A  37      -2.746   5.644   3.590  1.00 95.82           H  
ATOM    219 HG23 VAL A  37      -1.446   6.235   4.639  1.00 95.82           H  
ATOM    220  N   VAL A  38      -5.575   2.974   6.383  1.00 95.78           N  
ATOM    221  CA  VAL A  38      -6.147   1.992   7.325  1.00 95.78           C  
ATOM    222  C   VAL A  38      -5.275   0.748   7.512  1.00 95.78           C  
ATOM    223  O   VAL A  38      -5.393   0.071   8.523  1.00 95.78           O  
ATOM    224  CB  VAL A  38      -7.582   1.589   6.927  1.00 95.78           C  
ATOM    225  CG1 VAL A  38      -8.527   2.797   6.950  1.00 95.78           C  
ATOM    226  CG2 VAL A  38      -7.678   0.933   5.541  1.00 95.78           C  
ATOM    227  H   VAL A  38      -5.579   2.745   5.399  1.00 95.78           H  
ATOM    228  HA  VAL A  38      -6.213   2.448   8.312  1.00 95.78           H  
ATOM    229  HB  VAL A  38      -7.948   0.872   7.662  1.00 95.78           H  
ATOM    230 HG11 VAL A  38      -8.484   3.274   7.929  1.00 95.78           H  
ATOM    231 HG12 VAL A  38      -8.242   3.523   6.187  1.00 95.78           H  
ATOM    232 HG13 VAL A  38      -9.549   2.466   6.766  1.00 95.78           H  
ATOM    233 HG21 VAL A  38      -8.696   0.579   5.382  1.00 95.78           H  
ATOM    234 HG22 VAL A  38      -7.433   1.654   4.761  1.00 95.78           H  
ATOM    235 HG23 VAL A  38      -7.004   0.079   5.480  1.00 95.78           H  
ATOM    236  N   SER A  39      -4.401   0.431   6.556  1.00 96.78           N  
ATOM    237  CA  SER A  39      -3.410  -0.650   6.656  1.00 96.78           C  
ATOM    238  C   SER A  39      -2.276  -0.365   5.673  1.00 96.78           C  
ATOM    239  O   SER A  39      -2.482   0.309   4.663  1.00 96.78           O  
ATOM    240  CB  SER A  39      -4.070  -2.016   6.384  1.00 96.78           C  
ATOM    241  OG  SER A  39      -3.150  -3.100   6.365  1.00 96.78           O  
ATOM    242  H   SER A  39      -4.341   1.030   5.745  1.00 96.78           H  
ATOM    243  HA  SER A  39      -2.999  -0.666   7.665  1.00 96.78           H  
ATOM    244  HB2 SER A  39      -4.826  -2.206   7.146  1.00 96.78           H  
ATOM    245  HB3 SER A  39      -4.566  -1.975   5.415  1.00 96.78           H  
ATOM    246  HG  SER A  39      -3.066  -3.487   7.240  1.00 96.78           H  
ATOM    247  N   SER A  40      -1.078  -0.868   5.953  1.00 96.86           N  
ATOM    248  CA  SER A  40       0.093  -0.679   5.099  1.00 96.86           C  
ATOM    249  C   SER A  40       0.972  -1.917   5.121  1.00 96.86           C  
ATOM    250  O   SER A  40       1.062  -2.616   6.128  1.00 96.86           O  
ATOM    251  CB  SER A  40       0.955   0.501   5.563  1.00 96.86           C  
ATOM    252  OG  SER A  40       0.277   1.738   5.531  1.00 96.86           O  
ATOM    253  H   SER A  40      -0.986  -1.475   6.755  1.00 96.86           H  
ATOM    254  HA  SER A  40      -0.236  -0.497   4.076  1.00 96.86           H  
ATOM    255  HB2 SER A  40       1.280   0.315   6.586  1.00 96.86           H  
ATOM    256  HB3 SER A  40       1.838   0.572   4.928  1.00 96.86           H  
ATOM    257  HG  SER A  40       0.399   2.112   4.655  1.00 96.86           H  
ATOM    258  N   PHE A  41       1.711  -2.153   4.043  1.00 96.84           N  
ATOM    259  CA  PHE A  41       2.793  -3.126   4.064  1.00 96.84           C  
ATOM    260  C   PHE A  41       3.962  -2.728   3.174  1.00 96.84           C  
ATOM    261  O   PHE A  41       3.804  -2.052   2.161  1.00 96.84           O  
ATOM    262  CB  PHE A  41       2.257  -4.511   3.689  1.00 96.84           C  
ATOM    263  CG  PHE A  41       1.758  -4.661   2.261  1.00 96.84           C  
ATOM    264  CD1 PHE A  41       0.379  -4.663   1.984  1.00 96.84           C  
ATOM    265  CD2 PHE A  41       2.671  -4.842   1.206  1.00 96.84           C  
ATOM    266  CE1 PHE A  41      -0.081  -4.932   0.684  1.00 96.84           C  
ATOM    267  CE2 PHE A  41       2.210  -5.056  -0.101  1.00 96.84           C  
ATOM    268  CZ  PHE A  41       0.835  -5.123  -0.361  1.00 96.84           C  
ATOM    269  H   PHE A  41       1.576  -1.580   3.222  1.00 96.84           H  
ATOM    270  HA  PHE A  41       3.176  -3.182   5.082  1.00 96.84           H  
ATOM    271  HB2 PHE A  41       3.056  -5.235   3.848  1.00 96.84           H  
ATOM    272  HB3 PHE A  41       1.457  -4.767   4.383  1.00 96.84           H  
ATOM    273  HD1 PHE A  41      -0.336  -4.468   2.768  1.00 96.84           H  
ATOM    274  HD2 PHE A  41       3.735  -4.807   1.393  1.00 96.84           H  
ATOM    275  HE1 PHE A  41      -1.142  -4.987   0.490  1.00 96.84           H  
ATOM    276  HE2 PHE A  41       2.907  -5.172  -0.918  1.00 96.84           H  
ATOM    277  HZ  PHE A  41       0.493  -5.312  -1.368  1.00 96.84           H  
ATOM    278  N   GLU A  42       5.140  -3.241   3.518  1.00 95.58           N  
ATOM    279  CA  GLU A  42       6.307  -3.211   2.641  1.00 95.58           C  
ATOM    280  C   GLU A  42       6.467  -4.535   1.891  1.00 95.58           C  
ATOM    281  O   GLU A  42       6.228  -5.626   2.439  1.00 95.58           O  
ATOM    282  CB  GLU A  42       7.579  -2.878   3.418  1.00 95.58           C  
ATOM    283  CG  GLU A  42       7.504  -1.503   4.094  1.00 95.58           C  
ATOM    284  CD  GLU A  42       8.836  -1.093   4.739  1.00 95.58           C  
ATOM    285  OE1 GLU A  42       8.859   0.018   5.307  1.00 95.58           O  
ATOM    286  OE2 GLU A  42       9.825  -1.866   4.637  1.00 95.58           O1-
ATOM    287  H   GLU A  42       5.240  -3.678   4.424  1.00 95.58           H  
ATOM    288  HA  GLU A  42       6.174  -2.421   1.901  1.00 95.58           H  
ATOM    289  HB2 GLU A  42       8.409  -2.882   2.711  1.00 95.58           H  
ATOM    290  HB3 GLU A  42       7.755  -3.647   4.170  1.00 95.58           H  
ATOM    291  HG2 GLU A  42       6.729  -1.526   4.860  1.00 95.58           H  
ATOM    292  HG3 GLU A  42       7.222  -0.762   3.347  1.00 95.58           H  
ATOM    293  N   VAL A  43       6.877  -4.430   0.628  1.00 94.48           N  
ATOM    294  CA  VAL A  43       7.160  -5.559  -0.260  1.00 94.48           C  
ATOM    295  C   VAL A  43       8.218  -5.166  -1.300  1.00 94.48           C  
ATOM    296  O   VAL A  43       8.455  -3.986  -1.549  1.00 94.48           O  
ATOM    297  CB  VAL A  43       5.846  -6.063  -0.900  1.00 94.48           C  
ATOM    298  CG1 VAL A  43       5.347  -5.179  -2.049  1.00 94.48           C  
ATOM    299  CG2 VAL A  43       5.973  -7.520  -1.347  1.00 94.48           C  
ATOM    300  H   VAL A  43       7.026  -3.504   0.254  1.00 94.48           H  
ATOM    301  HA  VAL A  43       7.573  -6.365   0.346  1.00 94.48           H  
ATOM    302  HB  VAL A  43       5.072  -6.061  -0.132  1.00 94.48           H  
ATOM    303 HG11 VAL A  43       4.432  -5.594  -2.472  1.00 94.48           H  
ATOM    304 HG12 VAL A  43       6.084  -5.124  -2.851  1.00 94.48           H  
ATOM    305 HG13 VAL A  43       5.147  -4.173  -1.681  1.00 94.48           H  
ATOM    306 HG21 VAL A  43       6.812  -7.636  -2.034  1.00 94.48           H  
ATOM    307 HG22 VAL A  43       6.136  -8.159  -0.478  1.00 94.48           H  
ATOM    308 HG23 VAL A  43       5.057  -7.833  -1.847  1.00 94.48           H  
ATOM    309  N   LEU A  44       8.875  -6.146  -1.918  1.00 93.75           N  
ATOM    310  CA  LEU A  44       9.727  -5.903  -3.084  1.00 93.75           C  
ATOM    311  C   LEU A  44       8.885  -5.531  -4.312  1.00 93.75           C  
ATOM    312  O   LEU A  44       7.780  -6.045  -4.489  1.00 93.75           O  
ATOM    313  CB  LEU A  44      10.581  -7.148  -3.372  1.00 93.75           C  
ATOM    314  CG  LEU A  44      11.606  -7.492  -2.279  1.00 93.75           C  
ATOM    315  CD1 LEU A  44      12.305  -8.805  -2.635  1.00 93.75           C  
ATOM    316  CD2 LEU A  44      12.674  -6.407  -2.126  1.00 93.75           C  
ATOM    317  H   LEU A  44       8.614  -7.101  -1.720  1.00 93.75           H  
ATOM    318  HA  LEU A  44      10.382  -5.055  -2.882  1.00 93.75           H  
ATOM    319  HB2 LEU A  44       9.913  -7.999  -3.506  1.00 93.75           H  
ATOM    320  HB3 LEU A  44      11.111  -6.995  -4.312  1.00 93.75           H  
ATOM    321  HG  LEU A  44      11.096  -7.625  -1.325  1.00 93.75           H  
ATOM    322 HD11 LEU A  44      11.562  -9.597  -2.729  1.00 93.75           H  
ATOM    323 HD12 LEU A  44      13.008  -9.074  -1.846  1.00 93.75           H  
ATOM    324 HD13 LEU A  44      12.831  -8.697  -3.583  1.00 93.75           H  
ATOM    325 HD21 LEU A  44      12.220  -5.482  -1.770  1.00 93.75           H  
ATOM    326 HD22 LEU A  44      13.155  -6.213  -3.085  1.00 93.75           H  
ATOM    327 HD23 LEU A  44      13.425  -6.723  -1.402  1.00 93.75           H  
ATOM    328  N   ALA A  45       9.424  -4.685  -5.184  1.00 93.02           N  
ATOM    329  CA  ALA A  45       8.799  -4.352  -6.458  1.00 93.02           C  
ATOM    330  C   ALA A  45       8.528  -5.610  -7.302  1.00 93.02           C  
ATOM    331  O   ALA A  45       9.332  -6.548  -7.325  1.00 93.02           O  
ATOM    332  CB  ALA A  45       9.677  -3.331  -7.180  1.00 93.02           C  
ATOM    333  H   ALA A  45      10.305  -4.242  -4.965  1.00 93.02           H  
ATOM    334  HA  ALA A  45       7.836  -3.880  -6.259  1.00 93.02           H  
ATOM    335  HB1 ALA A  45       9.940  -2.518  -6.503  1.00 93.02           H  
ATOM    336  HB2 ALA A  45      10.586  -3.801  -7.556  1.00 93.02           H  
ATOM    337  HB3 ALA A  45       9.114  -2.901  -8.008  1.00 93.02           H  
ATOM    338  N   GLY A  46       7.377  -5.658  -7.975  1.00 93.91           N  
ATOM    339  CA  GLY A  46       6.953  -6.827  -8.754  1.00 93.91           C  
ATOM    340  C   GLY A  46       6.417  -7.996  -7.935  1.00 93.91           C  
ATOM    341  O   GLY A  46       6.209  -9.070  -8.498  1.00 93.91           O  
ATOM    342  H   GLY A  46       6.738  -4.879  -7.905  1.00 93.91           H  
ATOM    343  HA2 GLY A  46       7.814  -7.216  -9.298  1.00 93.91           H  
ATOM    344  HA3 GLY A  46       6.197  -6.534  -9.483  1.00 93.91           H  
ATOM    345  N   SER A  47       6.255  -7.841  -6.621  1.00 95.15           N  
ATOM    346  CA  SER A  47       5.848  -8.931  -5.731  1.00 95.15           C  
ATOM    347  C   SER A  47       4.422  -8.744  -5.230  1.00 95.15           C  
ATOM    348  O   SER A  47       3.907  -7.631  -5.147  1.00 95.15           O  
ATOM    349  CB  SER A  47       6.813  -9.058  -4.558  1.00 95.15           C  
ATOM    350  OG  SER A  47       8.135  -9.249  -5.014  1.00 95.15           O  
ATOM    351  H   SER A  47       6.378  -6.920  -6.225  1.00 95.15           H  
ATOM    352  HA  SER A  47       5.884  -9.875  -6.273  1.00 95.15           H  
ATOM    353  HB2 SER A  47       6.759  -8.135  -3.980  1.00 95.15           H  
ATOM    354  HB3 SER A  47       6.523  -9.898  -3.927  1.00 95.15           H  
ATOM    355  HG  SER A  47       8.340  -8.510  -5.592  1.00 95.15           H  
ATOM    356  N   ARG A  48       3.790  -9.860  -4.862  1.00 95.69           N  
ATOM    357  CA  ARG A  48       2.449  -9.908  -4.279  1.00 95.69           C  
ATOM    358  C   ARG A  48       2.534 -10.197  -2.789  1.00 95.69           C  
ATOM    359  O   ARG A  48       3.314 -11.052  -2.374  1.00 95.69           O  
ATOM    360  CB  ARG A  48       1.616 -10.944  -5.044  1.00 95.69           C  
ATOM    361  CG  ARG A  48       0.141 -10.957  -4.623  1.00 95.69           C  
ATOM    362  CD  ARG A  48      -0.648 -11.886  -5.554  1.00 95.69           C  
ATOM    363  NE  ARG A  48      -2.097 -11.788  -5.308  1.00 95.69           N  
ATOM    364  CZ  ARG A  48      -3.048 -12.577  -5.769  1.00 95.69           C  
ATOM    365  NH1 ARG A  48      -2.790 -13.567  -6.576  1.00 95.69           N1+
ATOM    366  NH2 ARG A  48      -4.290 -12.378  -5.428  1.00 95.69           N  
ATOM    367  H   ARG A  48       4.297 -10.731  -4.932  1.00 95.69           H  
ATOM    368  HA  ARG A  48       1.971  -8.935  -4.394  1.00 95.69           H  
ATOM    369  HB2 ARG A  48       2.041 -11.936  -4.893  1.00 95.69           H  
ATOM    370  HB3 ARG A  48       1.672 -10.707  -6.106  1.00 95.69           H  
ATOM    371  HG2 ARG A  48       0.047 -11.309  -3.595  1.00 95.69           H  
ATOM    372  HG3 ARG A  48      -0.262  -9.946  -4.692  1.00 95.69           H  
ATOM    373  HD2 ARG A  48      -0.308 -12.909  -5.398  1.00 95.69           H  
ATOM    374  HD3 ARG A  48      -0.448 -11.599  -6.586  1.00 95.69           H  
ATOM    375  HE  ARG A  48      -2.400 -11.007  -4.743  1.00 95.69           H  
ATOM    376 HH11 ARG A  48      -1.837 -13.715  -6.873  1.00 95.69           H  
ATOM    377 HH12 ARG A  48      -3.533 -14.148  -6.937  1.00 95.69           H  
ATOM    378 HH21 ARG A  48      -4.544 -11.586  -4.855  1.00 95.69           H  
ATOM    379 HH22 ARG A  48      -5.017 -12.973  -5.799  1.00 95.69           H  
ATOM    380  N   LYS A  49       1.706  -9.524  -1.992  1.00 97.33           N  
ATOM    381  CA  LYS A  49       1.588  -9.781  -0.554  1.00 97.33           C  
ATOM    382  C   LYS A  49       0.128  -9.819  -0.128  1.00 97.33           C  
ATOM    383  O   LYS A  49      -0.682  -9.024  -0.602  1.00 97.33           O  
ATOM    384  CB  LYS A  49       2.389  -8.725   0.217  1.00 97.33           C  
ATOM    385  CG  LYS A  49       2.652  -9.124   1.677  1.00 97.33           C  
ATOM    386  CD  LYS A  49       3.539  -8.065   2.338  1.00 97.33           C  
ATOM    387  CE  LYS A  49       3.955  -8.443   3.760  1.00 97.33           C  
ATOM    388  NZ  LYS A  49       4.778  -7.359   4.358  1.00 97.33           N1+
ATOM    389  H   LYS A  49       1.129  -8.801  -2.397  1.00 97.33           H  
ATOM    390  HA  LYS A  49       2.020 -10.759  -0.339  1.00 97.33           H  
ATOM    391  HB2 LYS A  49       1.853  -7.776   0.187  1.00 97.33           H  
ATOM    392  HB3 LYS A  49       3.351  -8.591  -0.278  1.00 97.33           H  
ATOM    393  HG2 LYS A  49       3.157 -10.090   1.705  1.00 97.33           H  
ATOM    394  HG3 LYS A  49       1.710  -9.191   2.221  1.00 97.33           H  
ATOM    395  HD2 LYS A  49       4.434  -7.915   1.734  1.00 97.33           H  
ATOM    396  HD3 LYS A  49       2.975  -7.133   2.374  1.00 97.33           H  
ATOM    397  HE2 LYS A  49       3.063  -8.616   4.361  1.00 97.33           H  
ATOM    398  HE3 LYS A  49       4.525  -9.372   3.721  1.00 97.33           H  
ATOM    399  HZ1 LYS A  49       5.236  -7.665   5.204  1.00 97.33           H  
ATOM    400  HZ2 LYS A  49       5.469  -7.021   3.703  1.00 97.33           H  
ATOM    401  HZ3 LYS A  49       4.193  -6.568   4.585  1.00 97.33           H  
ATOM    402  N   THR A  50      -0.182 -10.744   0.772  1.00 97.55           N  
ATOM    403  CA  THR A  50      -1.454 -10.805   1.494  1.00 97.55           C  
ATOM    404  C   THR A  50      -1.232 -10.283   2.902  1.00 97.55           C  
ATOM    405  O   THR A  50      -0.313 -10.728   3.589  1.00 97.55           O  
ATOM    406  CB  THR A  50      -2.008 -12.235   1.534  1.00 97.55           C  
ATOM    407  CG2 THR A  50      -3.347 -12.344   2.265  1.00 97.55           C  
ATOM    408  OG1 THR A  50      -2.205 -12.700   0.221  1.00 97.55           O  
ATOM    409  H   THR A  50       0.548 -11.366   1.089  1.00 97.55           H  
ATOM    410  HA  THR A  50      -2.194 -10.173   1.003  1.00 97.55           H  
ATOM    411  HB  THR A  50      -1.286 -12.887   2.026  1.00 97.55           H  
ATOM    412  HG1 THR A  50      -2.985 -12.258  -0.122  1.00 97.55           H  
ATOM    413 HG21 THR A  50      -3.737 -13.358   2.163  1.00 97.55           H  
ATOM    414 HG22 THR A  50      -4.068 -11.636   1.855  1.00 97.55           H  
ATOM    415 HG23 THR A  50      -3.213 -12.131   3.325  1.00 97.55           H  
ATOM    416  N   VAL A  51      -2.082  -9.359   3.328  1.00 96.71           N  
ATOM    417  CA  VAL A  51      -2.148  -8.863   4.698  1.00 96.71           C  
ATOM    418  C   VAL A  51      -3.459  -9.330   5.307  1.00 96.71           C  
ATOM    419  O   VAL A  51      -4.516  -9.264   4.674  1.00 96.71           O  
ATOM    420  CB  VAL A  51      -1.994  -7.338   4.746  1.00 96.71           C  
ATOM    421  CG1 VAL A  51      -2.075  -6.805   6.177  1.00 96.71           C  
ATOM    422  CG2 VAL A  51      -0.629  -6.936   4.182  1.00 96.71           C  
ATOM    423  H   VAL A  51      -2.816  -9.050   2.706  1.00 96.71           H  
ATOM    424  HA  VAL A  51      -1.334  -9.291   5.283  1.00 96.71           H  
ATOM    425  HB  VAL A  51      -2.777  -6.877   4.143  1.00 96.71           H  
ATOM    426 HG11 VAL A  51      -1.312  -7.257   6.810  1.00 96.71           H  
ATOM    427 HG12 VAL A  51      -1.938  -5.724   6.187  1.00 96.71           H  
ATOM    428 HG13 VAL A  51      -3.057  -7.008   6.606  1.00 96.71           H  
ATOM    429 HG21 VAL A  51      -0.481  -5.875   4.383  1.00 96.71           H  
ATOM    430 HG22 VAL A  51      -0.600  -7.110   3.106  1.00 96.71           H  
ATOM    431 HG23 VAL A  51       0.163  -7.501   4.674  1.00 96.71           H  
ATOM    432  N   LYS A  52      -3.369  -9.853   6.526  1.00 95.91           N  
ATOM    433  CA  LYS A  52      -4.510 -10.239   7.348  1.00 95.91           C  
ATOM    434  C   LYS A  52      -4.494  -9.339   8.573  1.00 95.91           C  
ATOM    435  O   LYS A  52      -3.542  -9.406   9.342  1.00 95.91           O  
ATOM    436  CB  LYS A  52      -4.412 -11.718   7.747  1.00 95.91           C  
ATOM    437  CG  LYS A  52      -4.598 -12.675   6.562  1.00 95.91           C  
ATOM    438  CD  LYS A  52      -4.546 -14.125   7.055  1.00 95.91           C  
ATOM    439  CE  LYS A  52      -4.793 -15.102   5.901  1.00 95.91           C  
ATOM    440  NZ  LYS A  52      -4.760 -16.507   6.379  1.00 95.91           N1+
ATOM    441  H   LYS A  52      -2.482  -9.787   7.004  1.00 95.91           H  
ATOM    442  HA  LYS A  52      -5.450 -10.066   6.826  1.00 95.91           H  
ATOM    443  HB2 LYS A  52      -3.445 -11.902   8.216  1.00 95.91           H  
ATOM    444  HB3 LYS A  52      -5.188 -11.920   8.485  1.00 95.91           H  
ATOM    445  HG2 LYS A  52      -5.567 -12.489   6.098  1.00 95.91           H  
ATOM    446  HG3 LYS A  52      -3.811 -12.513   5.826  1.00 95.91           H  
ATOM    447  HD2 LYS A  52      -5.310 -14.266   7.820  1.00 95.91           H  
ATOM    448  HD3 LYS A  52      -3.567 -14.314   7.496  1.00 95.91           H  
ATOM    449  HE2 LYS A  52      -5.765 -14.876   5.462  1.00 95.91           H  
ATOM    450  HE3 LYS A  52      -4.033 -14.941   5.137  1.00 95.91           H  
ATOM    451  HZ1 LYS A  52      -4.945 -17.151   5.623  1.00 95.91           H  
ATOM    452  HZ2 LYS A  52      -5.463 -16.647   7.091  1.00 95.91           H  
ATOM    453  HZ3 LYS A  52      -3.860 -16.724   6.783  1.00 95.91           H  
ATOM    454  N   GLU A  53      -5.521  -8.518   8.698  1.00 92.48           N  
ATOM    455  CA  GLU A  53      -5.780  -7.676   9.860  1.00 92.48           C  
ATOM    456  C   GLU A  53      -6.967  -8.260  10.632  1.00 92.48           C  
ATOM    457  O   GLU A  53      -7.653  -9.180  10.166  1.00 92.48           O  
ATOM    458  CB  GLU A  53      -6.095  -6.237   9.412  1.00 92.48           C  
ATOM    459  CG  GLU A  53      -4.995  -5.545   8.592  1.00 92.48           C  
ATOM    460  CD  GLU A  53      -3.692  -5.247   9.350  1.00 92.48           C  
ATOM    461  OE1 GLU A  53      -2.782  -4.717   8.664  1.00 92.48           O  
ATOM    462  OE2 GLU A  53      -3.617  -5.522  10.566  1.00 92.48           O1-
ATOM    463  H   GLU A  53      -6.301  -8.606   8.062  1.00 92.48           H  
ATOM    464  HA  GLU A  53      -4.917  -7.653  10.526  1.00 92.48           H  
ATOM    465  HB2 GLU A  53      -6.315  -5.624  10.286  1.00 92.48           H  
ATOM    466  HB3 GLU A  53      -6.996  -6.265   8.799  1.00 92.48           H  
ATOM    467  HG2 GLU A  53      -4.783  -6.142   7.705  1.00 92.48           H  
ATOM    468  HG3 GLU A  53      -5.397  -4.597   8.235  1.00 92.48           H  
ATOM    469  N   GLU A  54      -7.251  -7.712  11.807  1.00 90.82           N  
ATOM    470  CA  GLU A  54      -8.495  -8.033  12.495  1.00 90.82           C  
ATOM    471  C   GLU A  54      -9.698  -7.560  11.656  1.00 90.82           C  
ATOM    472  O   GLU A  54      -9.788  -6.405  11.241  1.00 90.82           O  
ATOM    473  CB  GLU A  54      -8.481  -7.449  13.910  1.00 90.82           C  
ATOM    474  CG  GLU A  54      -9.585  -8.083  14.760  1.00 90.82           C  
ATOM    475  CD  GLU A  54      -9.534  -7.556  16.196  1.00 90.82           C  
ATOM    476  OE1 GLU A  54     -10.387  -6.702  16.522  1.00 90.82           O  
ATOM    477  OE2 GLU A  54      -8.648  -8.024  16.944  1.00 90.82           O1-
ATOM    478  H   GLU A  54      -6.700  -6.936  12.145  1.00 90.82           H  
ATOM    479  HA  GLU A  54      -8.548  -9.117  12.592  1.00 90.82           H  
ATOM    480  HB2 GLU A  54      -7.518  -7.666  14.372  1.00 90.82           H  
ATOM    481  HB3 GLU A  54      -8.615  -6.368  13.868  1.00 90.82           H  
ATOM    482  HG2 GLU A  54      -9.458  -9.166  14.762  1.00 90.82           H  
ATOM    483  HG3 GLU A  54     -10.556  -7.865  14.314  1.00 90.82           H  
ATOM    484  N   GLY A  55     -10.616  -8.480  11.352  1.00 89.49           N  
ATOM    485  CA  GLY A  55     -11.855  -8.190  10.623  1.00 89.49           C  
ATOM    486  C   GLY A  55     -11.757  -8.177   9.093  1.00 89.49           C  
ATOM    487  O   GLY A  55     -12.794  -8.260   8.435  1.00 89.49           O  
ATOM    488  H   GLY A  55     -10.476  -9.415  11.707  1.00 89.49           H  
ATOM    489  HA2 GLY A  55     -12.220  -7.212  10.935  1.00 89.49           H  
ATOM    490  HA3 GLY A  55     -12.607  -8.928  10.904  1.00 89.49           H  
ATOM    491  N   PHE A  56     -10.563  -8.135   8.490  1.00 91.56           N  
ATOM    492  CA  PHE A  56     -10.429  -8.222   7.030  1.00 91.56           C  
ATOM    493  C   PHE A  56      -9.064  -8.736   6.561  1.00 91.56           C  
ATOM    494  O   PHE A  56      -8.057  -8.708   7.261  1.00 91.56           O  
ATOM    495  CB  PHE A  56     -10.762  -6.871   6.370  1.00 91.56           C  
ATOM    496  CG  PHE A  56      -9.758  -5.764   6.620  1.00 91.56           C  
ATOM    497  CD1 PHE A  56      -9.786  -5.052   7.833  1.00 91.56           C  
ATOM    498  CD2 PHE A  56      -8.797  -5.443   5.641  1.00 91.56           C  
ATOM    499  CE1 PHE A  56      -8.858  -4.025   8.068  1.00 91.56           C  
ATOM    500  CE2 PHE A  56      -7.871  -4.411   5.878  1.00 91.56           C  
ATOM    501  CZ  PHE A  56      -7.903  -3.702   7.090  1.00 91.56           C  
ATOM    502  H   PHE A  56      -9.729  -8.059   9.054  1.00 91.56           H  
ATOM    503  HA  PHE A  56     -11.169  -8.942   6.680  1.00 91.56           H  
ATOM    504  HB2 PHE A  56     -10.851  -7.024   5.294  1.00 91.56           H  
ATOM    505  HB3 PHE A  56     -11.740  -6.533   6.714  1.00 91.56           H  
ATOM    506  HD1 PHE A  56     -10.503  -5.302   8.601  1.00 91.56           H  
ATOM    507  HD2 PHE A  56      -8.767  -5.987   4.709  1.00 91.56           H  
ATOM    508  HE1 PHE A  56      -8.866  -3.500   9.012  1.00 91.56           H  
ATOM    509  HE2 PHE A  56      -7.129  -4.162   5.134  1.00 91.56           H  
ATOM    510  HZ  PHE A  56      -7.184  -2.919   7.286  1.00 91.56           H  
ATOM    511  N   SER A  57      -9.019  -9.193   5.311  1.00 95.10           N  
ATOM    512  CA  SER A  57      -7.766  -9.506   4.628  1.00 95.10           C  
ATOM    513  C   SER A  57      -7.776  -8.905   3.238  1.00 95.10           C  
ATOM    514  O   SER A  57      -8.828  -8.786   2.608  1.00 95.10           O  
ATOM    515  CB  SER A  57      -7.501 -11.012   4.597  1.00 95.10           C  
ATOM    516  OG  SER A  57      -8.404 -11.697   3.751  1.00 95.10           O  
ATOM    517  H   SER A  57      -9.850  -9.114   4.744  1.00 95.10           H  
ATOM    518  HA  SER A  57      -6.945  -9.041   5.172  1.00 95.10           H  
ATOM    519  HB2 SER A  57      -6.486 -11.186   4.242  1.00 95.10           H  
ATOM    520  HB3 SER A  57      -7.588 -11.404   5.611  1.00 95.10           H  
ATOM    521  HG  SER A  57      -9.289 -11.366   3.926  1.00 95.10           H  
ATOM    522  N   TRP A  58      -6.604  -8.512   2.763  1.00 97.12           N  
ATOM    523  CA  TRP A  58      -6.452  -7.947   1.436  1.00 97.12           C  
ATOM    524  C   TRP A  58      -5.132  -8.387   0.828  1.00 97.12           C  
ATOM    525  O   TRP A  58      -4.161  -8.694   1.519  1.00 97.12           O  
ATOM    526  CB  TRP A  58      -6.609  -6.428   1.489  1.00 97.12           C  
ATOM    527  CG  TRP A  58      -5.524  -5.666   2.177  1.00 97.12           C  
ATOM    528  CD1 TRP A  58      -5.320  -5.590   3.514  1.00 97.12           C  
ATOM    529  CD2 TRP A  58      -4.523  -4.794   1.572  1.00 97.12           C  
ATOM    530  CE2 TRP A  58      -3.772  -4.180   2.618  1.00 97.12           C  
ATOM    531  CE3 TRP A  58      -4.197  -4.436   0.247  1.00 97.12           C  
ATOM    532  NE1 TRP A  58      -4.285  -4.712   3.779  1.00 97.12           N  
ATOM    533  CZ2 TRP A  58      -2.780  -3.228   2.364  1.00 97.12           C  
ATOM    534  CZ3 TRP A  58      -3.241  -3.437  -0.019  1.00 97.12           C  
ATOM    535  CH2 TRP A  58      -2.539  -2.831   1.039  1.00 97.12           C  
ATOM    536  H   TRP A  58      -5.776  -8.628   3.331  1.00 97.12           H  
ATOM    537  HA  TRP A  58      -7.249  -8.330   0.799  1.00 97.12           H  
ATOM    538  HB2 TRP A  58      -6.686  -6.058   0.467  1.00 97.12           H  
ATOM    539  HB3 TRP A  58      -7.553  -6.190   1.982  1.00 97.12           H  
ATOM    540  HD1 TRP A  58      -5.905  -6.100   4.266  1.00 97.12           H  
ATOM    541  HE1 TRP A  58      -3.985  -4.455   4.709  1.00 97.12           H  
ATOM    542  HE3 TRP A  58      -4.714  -4.924  -0.566  1.00 97.12           H  
ATOM    543  HZ2 TRP A  58      -2.255  -2.761   3.184  1.00 97.12           H  
ATOM    544  HZ3 TRP A  58      -3.042  -3.124  -1.033  1.00 97.12           H  
ATOM    545  HH2 TRP A  58      -1.805  -2.061   0.847  1.00 97.12           H  
ATOM    546  N   THR A  59      -5.112  -8.492  -0.493  1.00 97.80           N  
ATOM    547  CA  THR A  59      -3.930  -8.938  -1.228  1.00 97.80           C  
ATOM    548  C   THR A  59      -3.655  -7.966  -2.346  1.00 97.80           C  
ATOM    549  O   THR A  59      -4.573  -7.612  -3.074  1.00 97.80           O  
ATOM    550  CB  THR A  59      -4.122 -10.349  -1.786  1.00 97.80           C  
ATOM    551  CG2 THR A  59      -2.858 -10.875  -2.450  1.00 97.80           C  
ATOM    552  OG1 THR A  59      -4.407 -11.260  -0.756  1.00 97.80           O  
ATOM    553  H   THR A  59      -5.918  -8.168  -1.008  1.00 97.80           H  
ATOM    554  HA  THR A  59      -3.064  -8.940  -0.566  1.00 97.80           H  
ATOM    555  HB  THR A  59      -4.941 -10.352  -2.505  1.00 97.80           H  
ATOM    556  HG1 THR A  59      -5.165 -10.919  -0.275  1.00 97.80           H  
ATOM    557 HG21 THR A  59      -2.046 -10.915  -1.724  1.00 97.80           H  
ATOM    558 HG22 THR A  59      -3.041 -11.888  -2.809  1.00 97.80           H  
ATOM    559 HG23 THR A  59      -2.563 -10.214  -3.265  1.00 97.80           H  
ATOM    560  N   CYS A  60      -2.406  -7.560  -2.523  1.00 98.07           N  
ATOM    561  CA  CYS A  60      -2.048  -6.583  -3.542  1.00 98.07           C  
ATOM    562  C   CYS A  60      -0.652  -6.879  -4.086  1.00 98.07           C  
ATOM    563  O   CYS A  60       0.201  -7.423  -3.376  1.00 98.07           O  
ATOM    564  CB  CYS A  60      -2.228  -5.203  -2.905  1.00 98.07           C  
ATOM    565  SG  CYS A  60      -2.210  -3.721  -3.935  1.00 98.07           S  
ATOM    566  H   CYS A  60      -1.683  -7.880  -1.895  1.00 98.07           H  
ATOM    567  HA  CYS A  60      -2.740  -6.663  -4.380  1.00 98.07           H  
ATOM    568  HB2 CYS A  60      -3.202  -5.201  -2.416  1.00 98.07           H  
ATOM    569  HB3 CYS A  60      -1.486  -5.074  -2.116  1.00 98.07           H  
ATOM    570  N   SER A  61      -0.452  -6.592  -5.370  1.00 97.31           N  
ATOM    571  CA  SER A  61       0.845  -6.721  -6.035  1.00 97.31           C  
ATOM    572  C   SER A  61       1.389  -5.339  -6.354  1.00 97.31           C  
ATOM    573  O   SER A  61       0.620  -4.390  -6.479  1.00 97.31           O  
ATOM    574  CB  SER A  61       0.762  -7.573  -7.308  1.00 97.31           C  
ATOM    575  OG  SER A  61      -0.029  -8.730  -7.101  1.00 97.31           O  
ATOM    576  H   SER A  61      -1.160  -6.083  -5.878  1.00 97.31           H  
ATOM    577  HA  SER A  61       1.557  -7.195  -5.360  1.00 97.31           H  
ATOM    578  HB2 SER A  61       0.321  -6.984  -8.112  1.00 97.31           H  
ATOM    579  HB3 SER A  61       1.769  -7.866  -7.606  1.00 97.31           H  
ATOM    580  HG  SER A  61      -0.934  -8.413  -7.061  1.00 97.31           H  
ATOM    581  N   THR A  62       2.701  -5.222  -6.497  1.00 96.40           N  
ATOM    582  CA  THR A  62       3.343  -3.986  -6.952  1.00 96.40           C  
ATOM    583  C   THR A  62       3.900  -4.157  -8.356  1.00 96.40           C  
ATOM    584  O   THR A  62       4.359  -5.243  -8.715  1.00 96.40           O  
ATOM    585  CB  THR A  62       4.429  -3.525  -5.976  1.00 96.40           C  
ATOM    586  CG2 THR A  62       3.804  -3.150  -4.634  1.00 96.40           C  
ATOM    587  OG1 THR A  62       5.366  -4.558  -5.750  1.00 96.40           O  
ATOM    588  H   THR A  62       3.302  -6.010  -6.301  1.00 96.40           H  
ATOM    589  HA  THR A  62       2.603  -3.186  -6.991  1.00 96.40           H  
ATOM    590  HB  THR A  62       4.939  -2.653  -6.385  1.00 96.40           H  
ATOM    591  HG1 THR A  62       5.908  -4.301  -5.001  1.00 96.40           H  
ATOM    592 HG21 THR A  62       3.315  -4.013  -4.182  1.00 96.40           H  
ATOM    593 HG22 THR A  62       4.573  -2.776  -3.957  1.00 96.40           H  
ATOM    594 HG23 THR A  62       3.070  -2.361  -4.792  1.00 96.40           H  
ATOM    595  N   GLN A  63       3.888  -3.098  -9.162  1.00 94.21           N  
ATOM    596  CA  GLN A  63       4.653  -3.066 -10.410  1.00 94.21           C  
ATOM    597  C   GLN A  63       6.162  -3.077 -10.121  1.00 94.21           C  
ATOM    598  O   GLN A  63       6.603  -2.644  -9.054  1.00 94.21           O  
ATOM    599  CB  GLN A  63       4.255  -1.858 -11.266  1.00 94.21           C  
ATOM    600  CG  GLN A  63       2.802  -1.958 -11.752  1.00 94.21           C  
ATOM    601  CD  GLN A  63       2.544  -1.073 -12.967  1.00 94.21           C  
ATOM    602  NE2 GLN A  63       1.736  -0.043 -12.872  1.00 94.21           N  
ATOM    603  OE1 GLN A  63       3.064  -1.322 -14.039  1.00 94.21           O  
ATOM    604  H   GLN A  63       3.408  -2.261  -8.862  1.00 94.21           H  
ATOM    605  HA  GLN A  63       4.424  -3.968 -10.977  1.00 94.21           H  
ATOM    606  HB2 GLN A  63       4.387  -0.943 -10.689  1.00 94.21           H  
ATOM    607  HB3 GLN A  63       4.915  -1.820 -12.133  1.00 94.21           H  
ATOM    608  HG2 GLN A  63       2.581  -2.984 -12.045  1.00 94.21           H  
ATOM    609  HG3 GLN A  63       2.133  -1.680 -10.937  1.00 94.21           H  
ATOM    610 HE21 GLN A  63       1.717   0.568 -13.676  1.00 94.21           H  
ATOM    611 HE22 GLN A  63       1.440   0.314 -11.975  1.00 94.21           H  
ATOM    612  N   ARG A  64       6.965  -3.598 -11.058  1.00 90.40           N  
ATOM    613  CA  ARG A  64       8.429  -3.693 -10.893  1.00 90.40           C  
ATOM    614  C   ARG A  64       9.125  -2.337 -10.956  1.00 90.40           C  
ATOM    615  O   ARG A  64      10.071  -2.131 -10.203  1.00 90.40           O  
ATOM    616  CB  ARG A  64       9.043  -4.639 -11.934  1.00 90.40           C  
ATOM    617  CG  ARG A  64       8.831  -6.103 -11.542  1.00 90.40           C  
ATOM    618  CD  ARG A  64       9.524  -7.042 -12.527  1.00 90.40           C  
ATOM    619  NE  ARG A  64       9.261  -8.458 -12.197  1.00 90.40           N  
ATOM    620  CZ  ARG A  64       9.751  -9.501 -12.841  1.00 90.40           C  
ATOM    621  NH1 ARG A  64      10.588  -9.362 -13.832  1.00 90.40           N1+
ATOM    622  NH2 ARG A  64       9.400 -10.709 -12.500  1.00 90.40           N  
ATOM    623  H   ARG A  64       6.558  -3.872 -11.941  1.00 90.40           H  
ATOM    624  HA  ARG A  64       8.657  -4.072  -9.896  1.00 90.40           H  
ATOM    625  HB2 ARG A  64      10.116  -4.454 -11.987  1.00 90.40           H  
ATOM    626  HB3 ARG A  64       8.619  -4.440 -12.918  1.00 90.40           H  
ATOM    627  HG2 ARG A  64       7.763  -6.320 -11.524  1.00 90.40           H  
ATOM    628  HG3 ARG A  64       9.262  -6.263 -10.554  1.00 90.40           H  
ATOM    629  HD2 ARG A  64       9.155  -6.826 -13.530  1.00 90.40           H  
ATOM    630  HD3 ARG A  64      10.596  -6.845 -12.500  1.00 90.40           H  
ATOM    631  HE  ARG A  64       8.614  -8.635 -11.442  1.00 90.40           H  
ATOM    632 HH11 ARG A  64      10.835  -8.426 -14.121  1.00 90.40           H  
ATOM    633 HH12 ARG A  64      10.928 -10.157 -14.354  1.00 90.40           H  
ATOM    634 HH21 ARG A  64       8.733 -10.847 -11.754  1.00 90.40           H  
ATOM    635 HH22 ARG A  64       9.751 -11.501 -13.020  1.00 90.40           H  
ATOM    636  N   ASP A  65       8.646  -1.447 -11.819  1.00 87.33           N  
ATOM    637  CA  ASP A  65       9.346  -0.199 -12.139  1.00 87.33           C  
ATOM    638  C   ASP A  65       8.766   1.011 -11.398  1.00 87.33           C  
ATOM    639  O   ASP A  65       9.513   1.878 -10.958  1.00 87.33           O  
ATOM    640  CB  ASP A  65       9.319   0.001 -13.660  1.00 87.33           C  
ATOM    641  CG  ASP A  65       9.828  -1.250 -14.382  1.00 87.33           C  
ATOM    642  OD1 ASP A  65      11.010  -1.605 -14.181  1.00 87.33           O  
ATOM    643  OD2 ASP A  65       8.990  -1.924 -15.021  1.00 87.33           O1-
ATOM    644  H   ASP A  65       7.957  -1.762 -12.488  1.00 87.33           H  
ATOM    645  HA  ASP A  65      10.393  -0.283 -11.846  1.00 87.33           H  
ATOM    646  HB2 ASP A  65       8.298   0.217 -13.976  1.00 87.33           H  
ATOM    647  HB3 ASP A  65       9.947   0.853 -13.923  1.00 87.33           H  
ATOM    648  N   THR A  66       7.441   1.061 -11.219  1.00 90.97           N  
ATOM    649  CA  THR A  66       6.753   2.213 -10.608  1.00 90.97           C  
ATOM    650  C   THR A  66       6.350   1.994  -9.152  1.00 90.97           C  
ATOM    651  O   THR A  66       5.950   2.938  -8.478  1.00 90.97           O  
ATOM    652  CB  THR A  66       5.512   2.609 -11.418  1.00 90.97           C  
ATOM    653  CG2 THR A  66       5.843   2.931 -12.875  1.00 90.97           C  
ATOM    654  OG1 THR A  66       4.578   1.554 -11.418  1.00 90.97           O  
ATOM    655  H   THR A  66       6.864   0.365 -11.670  1.00 90.97           H  
ATOM    656  HA  THR A  66       7.422   3.074 -10.611  1.00 90.97           H  
ATOM    657  HB  THR A  66       5.057   3.487 -10.960  1.00 90.97           H  
ATOM    658  HG1 THR A  66       3.740   1.997 -11.568  1.00 90.97           H  
ATOM    659 HG21 THR A  66       6.623   3.692 -12.914  1.00 90.97           H  
ATOM    660 HG22 THR A  66       6.180   2.038 -13.402  1.00 90.97           H  
ATOM    661 HG23 THR A  66       4.949   3.316 -13.366  1.00 90.97           H  
ATOM    662  N   CYS A  67       6.435   0.757  -8.646  1.00 94.08           N  
ATOM    663  CA  CYS A  67       5.860   0.345  -7.361  1.00 94.08           C  
ATOM    664  C   CYS A  67       4.335   0.534  -7.232  1.00 94.08           C  
ATOM    665  O   CYS A  67       3.807   0.302  -6.142  1.00 94.08           O  
ATOM    666  CB  CYS A  67       6.624   0.999  -6.195  1.00 94.08           C  
ATOM    667  SG  CYS A  67       8.182   0.215  -5.723  1.00 94.08           S  
ATOM    668  H   CYS A  67       6.851   0.045  -9.229  1.00 94.08           H  
ATOM    669  HA  CYS A  67       6.014  -0.731  -7.283  1.00 94.08           H  
ATOM    670  HB2 CYS A  67       6.824   2.043  -6.435  1.00 94.08           H  
ATOM    671  HB3 CYS A  67       5.986   1.003  -5.311  1.00 94.08           H  
ATOM    672  N   ASP A  68       3.618   0.878  -8.309  1.00 96.57           N  
ATOM    673  CA  ASP A  68       2.165   1.061  -8.268  1.00 96.57           C  
ATOM    674  C   ASP A  68       1.454  -0.214  -7.811  1.00 96.57           C  
ATOM    675  O   ASP A  68       1.829  -1.331  -8.182  1.00 96.57           O  
ATOM    676  CB  ASP A  68       1.593   1.437  -9.637  1.00 96.57           C  
ATOM    677  CG  ASP A  68       2.044   2.797 -10.152  1.00 96.57           C  
ATOM    678  OD1 ASP A  68       2.182   3.723  -9.332  1.00 96.57           O  
ATOM    679  OD2 ASP A  68       2.266   2.858 -11.382  1.00 96.57           O1-
ATOM    680  H   ASP A  68       4.101   1.152  -9.152  1.00 96.57           H  
ATOM    681  HA  ASP A  68       1.940   1.866  -7.569  1.00 96.57           H  
ATOM    682  HB2 ASP A  68       0.505   1.446  -9.576  1.00 96.57           H  
ATOM    683  HB3 ASP A  68       1.882   0.660 -10.345  1.00 96.57           H  
ATOM    684  N   ALA A  69       0.387  -0.033  -7.041  1.00 97.22           N  
ATOM    685  CA  ALA A  69      -0.488  -1.108  -6.604  1.00 97.22           C  
ATOM    686  C   ALA A  69      -1.323  -1.642  -7.782  1.00 97.22           C  
ATOM    687  O   ALA A  69      -2.087  -0.902  -8.397  1.00 97.22           O  
ATOM    688  CB  ALA A  69      -1.364  -0.552  -5.478  1.00 97.22           C  
ATOM    689  H   ALA A  69       0.098   0.916  -6.852  1.00 97.22           H  
ATOM    690  HA  ALA A  69       0.118  -1.922  -6.205  1.00 97.22           H  
ATOM    691  HB1 ALA A  69      -2.121  -1.283  -5.198  1.00 97.22           H  
ATOM    692  HB2 ALA A  69      -0.746  -0.309  -4.614  1.00 97.22           H  
ATOM    693  HB3 ALA A  69      -1.877   0.347  -5.820  1.00 97.22           H  
ATOM    694  N   VAL A  70      -1.208  -2.937  -8.082  1.00 97.06           N  
ATOM    695  CA  VAL A  70      -1.914  -3.610  -9.185  1.00 97.06           C  
ATOM    696  C   VAL A  70      -2.428  -4.990  -8.777  1.00 97.06           C  
ATOM    697  O   VAL A  70      -1.884  -5.648  -7.885  1.00 97.06           O  
ATOM    698  CB  VAL A  70      -1.041  -3.717 -10.454  1.00 97.06           C  
ATOM    699  CG1 VAL A  70      -0.735  -2.338 -11.045  1.00 97.06           C  
ATOM    700  CG2 VAL A  70       0.275  -4.472 -10.220  1.00 97.06           C  
ATOM    701  H   VAL A  70      -0.562  -3.486  -7.533  1.00 97.06           H  
ATOM    702  HA  VAL A  70      -2.787  -3.012  -9.445  1.00 97.06           H  
ATOM    703  HB  VAL A  70      -1.609  -4.268 -11.204  1.00 97.06           H  
ATOM    704 HG11 VAL A  70      -1.664  -1.796 -11.221  1.00 97.06           H  
ATOM    705 HG12 VAL A  70      -0.120  -1.757 -10.358  1.00 97.06           H  
ATOM    706 HG13 VAL A  70      -0.211  -2.446 -11.994  1.00 97.06           H  
ATOM    707 HG21 VAL A  70       0.074  -5.478  -9.853  1.00 97.06           H  
ATOM    708 HG22 VAL A  70       0.823  -4.544 -11.159  1.00 97.06           H  
ATOM    709 HG23 VAL A  70       0.889  -3.936  -9.497  1.00 97.06           H  
ATOM    710  N   ASN A  71      -3.475  -5.463  -9.463  1.00 96.97           N  
ATOM    711  CA  ASN A  71      -4.100  -6.771  -9.218  1.00 96.97           C  
ATOM    712  C   ASN A  71      -4.496  -6.978  -7.742  1.00 96.97           C  
ATOM    713  O   ASN A  71      -4.237  -8.034  -7.153  1.00 96.97           O  
ATOM    714  CB  ASN A  71      -3.198  -7.886  -9.783  1.00 96.97           C  
ATOM    715  CG  ASN A  71      -2.959  -7.725 -11.270  1.00 96.97           C  
ATOM    716  ND2 ASN A  71      -1.735  -7.843 -11.728  1.00 96.97           N  
ATOM    717  OD1 ASN A  71      -3.871  -7.479 -12.034  1.00 96.97           O  
ATOM    718  H   ASN A  71      -3.842  -4.901 -10.218  1.00 96.97           H  
ATOM    719  HA  ASN A  71      -5.034  -6.794  -9.780  1.00 96.97           H  
ATOM    720  HB2 ASN A  71      -2.244  -7.890  -9.254  1.00 96.97           H  
ATOM    721  HB3 ASN A  71      -3.677  -8.853  -9.632  1.00 96.97           H  
ATOM    722 HD21 ASN A  71      -1.629  -7.704 -12.722  1.00 96.97           H  
ATOM    723 HD22 ASN A  71      -0.956  -8.013 -11.109  1.00 96.97           H  
ATOM    724  N   CYS A  72      -5.068  -5.939  -7.126  1.00 97.60           N  
ATOM    725  CA  CYS A  72      -5.378  -5.924  -5.702  1.00 97.60           C  
ATOM    726  C   CYS A  72      -6.806  -6.414  -5.439  1.00 97.60           C  
ATOM    727  O   CYS A  72      -7.758  -5.976  -6.077  1.00 97.60           O  
ATOM    728  CB  CYS A  72      -5.045  -4.552  -5.093  1.00 97.60           C  
ATOM    729  SG  CYS A  72      -3.376  -4.025  -5.578  1.00 97.60           S  
ATOM    730  H   CYS A  72      -5.254  -5.100  -7.657  1.00 97.60           H  
ATOM    731  HA  CYS A  72      -4.703  -6.636  -5.226  1.00 97.60           H  
ATOM    732  HB2 CYS A  72      -5.767  -3.814  -5.442  1.00 97.60           H  
ATOM    733  HB3 CYS A  72      -5.101  -4.619  -4.007  1.00 97.60           H  
ATOM    734  N   ILE A  73      -6.942  -7.331  -4.485  1.00 97.59           N  
ATOM    735  CA  ILE A  73      -8.212  -7.845  -3.973  1.00 97.59           C  
ATOM    736  C   ILE A  73      -8.439  -7.157  -2.632  1.00 97.59           C  
ATOM    737  O   ILE A  73      -7.753  -7.469  -1.652  1.00 97.59           O  
ATOM    738  CB  ILE A  73      -8.189  -9.385  -3.852  1.00 97.59           C  
ATOM    739  CG1 ILE A  73      -7.839 -10.047  -5.206  1.00 97.59           C  
ATOM    740  CG2 ILE A  73      -9.555  -9.875  -3.334  1.00 97.59           C  
ATOM    741  CD1 ILE A  73      -7.682 -11.570  -5.129  1.00 97.59           C  
ATOM    742  H   ILE A  73      -6.107  -7.588  -3.978  1.00 97.59           H  
ATOM    743  HA  ILE A  73      -9.019  -7.571  -4.652  1.00 97.59           H  
ATOM    744  HB  ILE A  73      -7.424  -9.665  -3.128  1.00 97.59           H  
ATOM    745 HG12 ILE A  73      -8.608  -9.806  -5.939  1.00 97.59           H  
ATOM    746 HG13 ILE A  73      -6.891  -9.650  -5.570  1.00 97.59           H  
ATOM    747 HG21 ILE A  73      -9.795  -9.410  -2.378  1.00 97.59           H  
ATOM    748 HG22 ILE A  73     -10.339  -9.634  -4.052  1.00 97.59           H  
ATOM    749 HG23 ILE A  73      -9.541 -10.953  -3.170  1.00 97.59           H  
ATOM    750 HD11 ILE A  73      -7.296 -11.940  -6.079  1.00 97.59           H  
ATOM    751 HD12 ILE A  73      -8.646 -12.044  -4.944  1.00 97.59           H  
ATOM    752 HD13 ILE A  73      -6.986 -11.834  -4.332  1.00 97.59           H  
ATOM    753  N   LEU A  74      -9.350  -6.185  -2.629  1.00 96.34           N  
ATOM    754  CA  LEU A  74      -9.591  -5.257  -1.526  1.00 96.34           C  
ATOM    755  C   LEU A  74     -11.051  -5.342  -1.048  1.00 96.34           C  
ATOM    756  O   LEU A  74     -11.940  -5.613  -1.862  1.00 96.34           O  
ATOM    757  CB  LEU A  74      -9.289  -3.811  -1.976  1.00 96.34           C  
ATOM    758  CG  LEU A  74      -7.932  -3.572  -2.662  1.00 96.34           C  
ATOM    759  CD1 LEU A  74      -7.765  -2.091  -2.992  1.00 96.34           C  
ATOM    760  CD2 LEU A  74      -6.768  -4.013  -1.784  1.00 96.34           C  
ATOM    761  H   LEU A  74      -9.890  -6.032  -3.469  1.00 96.34           H  
ATOM    762  HA  LEU A  74      -8.925  -5.507  -0.700  1.00 96.34           H  
ATOM    763  HB2 LEU A  74      -9.360  -3.160  -1.105  1.00 96.34           H  
ATOM    764  HB3 LEU A  74     -10.069  -3.501  -2.671  1.00 96.34           H  
ATOM    765  HG  LEU A  74      -7.891  -4.128  -3.599  1.00 96.34           H  
ATOM    766 HD11 LEU A  74      -6.853  -1.940  -3.569  1.00 96.34           H  
ATOM    767 HD12 LEU A  74      -8.614  -1.750  -3.584  1.00 96.34           H  
ATOM    768 HD13 LEU A  74      -7.723  -1.505  -2.074  1.00 96.34           H  
ATOM    769 HD21 LEU A  74      -6.691  -5.100  -1.799  1.00 96.34           H  
ATOM    770 HD22 LEU A  74      -6.932  -3.681  -0.758  1.00 96.34           H  
ATOM    771 HD23 LEU A  74      -5.837  -3.584  -2.154  1.00 96.34           H  
ATOM    772  N   PRO A  75     -11.331  -5.055   0.234  1.00 93.97           N  
ATOM    773  CA  PRO A  75     -12.684  -4.754   0.693  1.00 93.97           C  
ATOM    774  C   PRO A  75     -13.307  -3.572  -0.070  1.00 93.97           C  
ATOM    775  O   PRO A  75     -12.605  -2.675  -0.545  1.00 93.97           O  
ATOM    776  CB  PRO A  75     -12.560  -4.455   2.191  1.00 93.97           C  
ATOM    777  CG  PRO A  75     -11.253  -5.138   2.598  1.00 93.97           C  
ATOM    778  CD  PRO A  75     -10.391  -5.037   1.343  1.00 93.97           C  
ATOM    779  HA  PRO A  75     -13.300  -5.642   0.553  1.00 93.97           H  
ATOM    780  HB2 PRO A  75     -13.408  -4.849   2.751  1.00 93.97           H  
ATOM    781  HB3 PRO A  75     -12.473  -3.381   2.352  1.00 93.97           H  
ATOM    782  HG2 PRO A  75     -11.445  -6.188   2.823  1.00 93.97           H  
ATOM    783  HG3 PRO A  75     -10.787  -4.646   3.451  1.00 93.97           H  
ATOM    784  HD2 PRO A  75      -9.827  -4.105   1.333  1.00 93.97           H  
ATOM    785  HD3 PRO A  75      -9.715  -5.891   1.299  1.00 93.97           H  
ATOM    786  N   LYS A  76     -14.643  -3.548  -0.169  1.00 93.97           N  
ATOM    787  CA  LYS A  76     -15.372  -2.453  -0.830  1.00 93.97           C  
ATOM    788  C   LYS A  76     -15.086  -1.109  -0.152  1.00 93.97           C  
ATOM    789  O   LYS A  76     -15.018  -1.032   1.069  1.00 93.97           O  
ATOM    790  CB  LYS A  76     -16.887  -2.713  -0.840  1.00 93.97           C  
ATOM    791  CG  LYS A  76     -17.309  -3.783  -1.856  1.00 93.97           C  
ATOM    792  CD  LYS A  76     -18.841  -3.884  -1.908  1.00 93.97           C  
ATOM    793  CE  LYS A  76     -19.285  -4.902  -2.966  1.00 93.97           C  
ATOM    794  NZ  LYS A  76     -20.765  -5.026  -3.016  1.00 93.97           N1+
ATOM    795  H   LYS A  76     -15.166  -4.270   0.305  1.00 93.97           H  
ATOM    796  HA  LYS A  76     -15.012  -2.376  -1.856  1.00 93.97           H  
ATOM    797  HB2 LYS A  76     -17.213  -2.999   0.160  1.00 93.97           H  
ATOM    798  HB3 LYS A  76     -17.391  -1.782  -1.101  1.00 93.97           H  
ATOM    799  HG2 LYS A  76     -16.888  -4.747  -1.570  1.00 93.97           H  
ATOM    800  HG3 LYS A  76     -16.934  -3.509  -2.842  1.00 93.97           H  
ATOM    801  HD2 LYS A  76     -19.209  -4.188  -0.928  1.00 93.97           H  
ATOM    802  HD3 LYS A  76     -19.255  -2.906  -2.153  1.00 93.97           H  
ATOM    803  HE2 LYS A  76     -18.901  -4.586  -3.936  1.00 93.97           H  
ATOM    804  HE3 LYS A  76     -18.836  -5.867  -2.729  1.00 93.97           H  
ATOM    805  HZ1 LYS A  76     -21.128  -5.329  -2.124  1.00 93.97           H  
ATOM    806  HZ2 LYS A  76     -21.043  -5.699  -3.716  1.00 93.97           H  
ATOM    807  HZ3 LYS A  76     -21.190  -4.138  -3.246  1.00 93.97           H  
ATOM    808  N   GLY A  77     -14.974  -0.054  -0.960  1.00 93.65           N  
ATOM    809  CA  GLY A  77     -14.724   1.312  -0.487  1.00 93.65           C  
ATOM    810  C   GLY A  77     -13.256   1.626  -0.186  1.00 93.65           C  
ATOM    811  O   GLY A  77     -12.943   2.775   0.114  1.00 93.65           O  
ATOM    812  H   GLY A  77     -15.012  -0.207  -1.957  1.00 93.65           H  
ATOM    813  HA2 GLY A  77     -15.291   1.489   0.427  1.00 93.65           H  
ATOM    814  HA3 GLY A  77     -15.067   2.021  -1.241  1.00 93.65           H  
ATOM    815  N   LEU A  78     -12.353   0.645  -0.298  1.00 96.09           N  
ATOM    816  CA  LEU A  78     -10.925   0.842  -0.073  1.00 96.09           C  
ATOM    817  C   LEU A  78     -10.148   0.923  -1.388  1.00 96.09           C  
ATOM    818  O   LEU A  78     -10.495   0.280  -2.380  1.00 96.09           O  
ATOM    819  CB  LEU A  78     -10.368  -0.247   0.860  1.00 96.09           C  
ATOM    820  CG  LEU A  78     -11.106  -0.374   2.205  1.00 96.09           C  
ATOM    821  CD1 LEU A  78     -10.433  -1.422   3.084  1.00 96.09           C  
ATOM    822  CD2 LEU A  78     -11.105   0.929   2.999  1.00 96.09           C  
ATOM    823  H   LEU A  78     -12.655  -0.284  -0.556  1.00 96.09           H  
ATOM    824  HA  LEU A  78     -10.786   1.801   0.425  1.00 96.09           H  
ATOM    825  HB2 LEU A  78     -10.412  -1.206   0.344  1.00 96.09           H  
ATOM    826  HB3 LEU A  78      -9.323  -0.013   1.061  1.00 96.09           H  
ATOM    827  HG  LEU A  78     -12.136  -0.687   2.030  1.00 96.09           H  
ATOM    828 HD11 LEU A  78     -11.062  -1.630   3.950  1.00 96.09           H  
ATOM    829 HD12 LEU A  78     -10.292  -2.343   2.517  1.00 96.09           H  
ATOM    830 HD13 LEU A  78      -9.471  -1.049   3.435  1.00 96.09           H  
ATOM    831 HD21 LEU A  78     -10.083   1.288   3.126  1.00 96.09           H  
ATOM    832 HD22 LEU A  78     -11.559   0.766   3.976  1.00 96.09           H  
ATOM    833 HD23 LEU A  78     -11.693   1.683   2.475  1.00 96.09           H  
ATOM    834  N   THR A  79      -9.063   1.689  -1.378  1.00 97.39           N  
ATOM    835  CA  THR A  79      -8.140   1.837  -2.508  1.00 97.39           C  
ATOM    836  C   THR A  79      -6.716   1.556  -2.054  1.00 97.39           C  
ATOM    837  O   THR A  79      -6.325   1.919  -0.950  1.00 97.39           O  
ATOM    838  CB  THR A  79      -8.244   3.227  -3.153  1.00 97.39           C  
ATOM    839  CG2 THR A  79      -9.621   3.467  -3.769  1.00 97.39           C  
ATOM    840  OG1 THR A  79      -8.028   4.248  -2.208  1.00 97.39           O  
ATOM    841  H   THR A  79      -8.857   2.216  -0.541  1.00 97.39           H  
ATOM    842  HA  THR A  79      -8.389   1.101  -3.273  1.00 97.39           H  
ATOM    843  HB  THR A  79      -7.494   3.308  -3.940  1.00 97.39           H  
ATOM    844  HG1 THR A  79      -8.326   5.076  -2.592  1.00 97.39           H  
ATOM    845 HG21 THR A  79     -10.385   3.490  -2.992  1.00 97.39           H  
ATOM    846 HG22 THR A  79      -9.853   2.666  -4.471  1.00 97.39           H  
ATOM    847 HG23 THR A  79      -9.625   4.416  -4.305  1.00 97.39           H  
ATOM    848  N   ALA A  80      -5.926   0.883  -2.887  1.00 97.69           N  
ATOM    849  CA  ALA A  80      -4.515   0.644  -2.605  1.00 97.69           C  
ATOM    850  C   ALA A  80      -3.657   1.619  -3.413  1.00 97.69           C  
ATOM    851  O   ALA A  80      -3.884   1.799  -4.608  1.00 97.69           O  
ATOM    852  CB  ALA A  80      -4.171  -0.821  -2.880  1.00 97.69           C  
ATOM    853  H   ALA A  80      -6.264   0.644  -3.808  1.00 97.69           H  
ATOM    854  HA  ALA A  80      -4.316   0.820  -1.548  1.00 97.69           H  
ATOM    855  HB1 ALA A  80      -3.114  -0.987  -2.673  1.00 97.69           H  
ATOM    856  HB2 ALA A  80      -4.374  -1.065  -3.923  1.00 97.69           H  
ATOM    857  HB3 ALA A  80      -4.763  -1.461  -2.226  1.00 97.69           H  
ATOM    858  N   VAL A  81      -2.663   2.223  -2.769  1.00 97.61           N  
ATOM    859  CA  VAL A  81      -1.683   3.107  -3.405  1.00 97.61           C  
ATOM    860  C   VAL A  81      -0.296   2.570  -3.099  1.00 97.61           C  
ATOM    861  O   VAL A  81       0.052   2.374  -1.937  1.00 97.61           O  
ATOM    862  CB  VAL A  81      -1.841   4.564  -2.935  1.00 97.61           C  
ATOM    863  CG1 VAL A  81      -0.851   5.485  -3.661  1.00 97.61           C  
ATOM    864  CG2 VAL A  81      -3.259   5.089  -3.208  1.00 97.61           C  
ATOM    865  H   VAL A  81      -2.566   2.051  -1.778  1.00 97.61           H  
ATOM    866  HA  VAL A  81      -1.826   3.090  -4.485  1.00 97.61           H  
ATOM    867  HB  VAL A  81      -1.654   4.627  -1.863  1.00 97.61           H  
ATOM    868 HG11 VAL A  81      -0.994   5.419  -4.739  1.00 97.61           H  
ATOM    869 HG12 VAL A  81      -0.998   6.519  -3.346  1.00 97.61           H  
ATOM    870 HG13 VAL A  81       0.175   5.203  -3.423  1.00 97.61           H  
ATOM    871 HG21 VAL A  81      -3.502   4.965  -4.263  1.00 97.61           H  
ATOM    872 HG22 VAL A  81      -3.328   6.145  -2.947  1.00 97.61           H  
ATOM    873 HG23 VAL A  81      -3.984   4.536  -2.611  1.00 97.61           H  
ATOM    874  N   GLY A  82       0.480   2.304  -4.144  1.00 96.55           N  
ATOM    875  CA  GLY A  82       1.858   1.842  -4.030  1.00 96.55           C  
ATOM    876  C   GLY A  82       2.833   2.980  -4.307  1.00 96.55           C  
ATOM    877  O   GLY A  82       2.603   3.774  -5.212  1.00 96.55           O  
ATOM    878  H   GLY A  82       0.169   2.591  -5.061  1.00 96.55           H  
ATOM    879  HA2 GLY A  82       2.027   1.047  -4.756  1.00 96.55           H  
ATOM    880  HA3 GLY A  82       2.046   1.435  -3.037  1.00 96.55           H  
ATOM    881  N   VAL A  83       3.904   3.072  -3.520  1.00 94.94           N  
ATOM    882  CA  VAL A  83       4.991   4.043  -3.710  1.00 94.94           C  
ATOM    883  C   VAL A  83       6.343   3.377  -3.499  1.00 94.94           C  
ATOM    884  O   VAL A  83       6.499   2.503  -2.641  1.00 94.94           O  
ATOM    885  CB  VAL A  83       4.853   5.283  -2.801  1.00 94.94           C  
ATOM    886  CG1 VAL A  83       3.592   6.089  -3.130  1.00 94.94           C  
ATOM    887  CG2 VAL A  83       4.842   4.952  -1.302  1.00 94.94           C  
ATOM    888  H   VAL A  83       3.982   2.427  -2.747  1.00 94.94           H  
ATOM    889  HA  VAL A  83       4.962   4.391  -4.743  1.00 94.94           H  
ATOM    890  HB  VAL A  83       5.709   5.930  -2.992  1.00 94.94           H  
ATOM    891 HG11 VAL A  83       3.595   7.026  -2.573  1.00 94.94           H  
ATOM    892 HG12 VAL A  83       3.567   6.314  -4.197  1.00 94.94           H  
ATOM    893 HG13 VAL A  83       2.700   5.520  -2.869  1.00 94.94           H  
ATOM    894 HG21 VAL A  83       4.005   4.295  -1.065  1.00 94.94           H  
ATOM    895 HG22 VAL A  83       4.743   5.871  -0.724  1.00 94.94           H  
ATOM    896 HG23 VAL A  83       5.776   4.466  -1.018  1.00 94.94           H  
ATOM    897  N   GLN A  84       7.347   3.794  -4.265  1.00 93.75           N  
ATOM    898  CA  GLN A  84       8.722   3.353  -4.054  1.00 93.75           C  
ATOM    899  C   GLN A  84       9.312   4.054  -2.825  1.00 93.75           C  
ATOM    900  O   GLN A  84       9.337   5.279  -2.759  1.00 93.75           O  
ATOM    901  CB  GLN A  84       9.537   3.601  -5.329  1.00 93.75           C  
ATOM    902  CG  GLN A  84      10.968   3.053  -5.209  1.00 93.75           C  
ATOM    903  CD  GLN A  84      11.696   3.073  -6.548  1.00 93.75           C  
ATOM    904  NE2 GLN A  84      12.944   3.479  -6.613  1.00 93.75           N  
ATOM    905  OE1 GLN A  84      11.172   2.696  -7.574  1.00 93.75           O  
ATOM    906  H   GLN A  84       7.172   4.501  -4.965  1.00 93.75           H  
ATOM    907  HA  GLN A  84       8.719   2.279  -3.865  1.00 93.75           H  
ATOM    908  HB2 GLN A  84       9.034   3.107  -6.159  1.00 93.75           H  
ATOM    909  HB3 GLN A  84       9.578   4.669  -5.541  1.00 93.75           H  
ATOM    910  HG2 GLN A  84      10.936   2.022  -4.855  1.00 93.75           H  
ATOM    911  HG3 GLN A  84      11.525   3.649  -4.486  1.00 93.75           H  
ATOM    912 HE21 GLN A  84      13.440   3.866  -5.823  1.00 93.75           H  
ATOM    913 HE22 GLN A  84      13.307   3.522  -7.555  1.00 93.75           H  
ATOM    914  N   ILE A  85       9.810   3.278  -1.860  1.00 93.38           N  
ATOM    915  CA  ILE A  85      10.423   3.798  -0.622  1.00 93.38           C  
ATOM    916  C   ILE A  85      11.938   3.611  -0.584  1.00 93.38           C  
ATOM    917  O   ILE A  85      12.633   4.295   0.162  1.00 93.38           O  
ATOM    918  CB  ILE A  85       9.772   3.194   0.636  1.00 93.38           C  
ATOM    919  CG1 ILE A  85       9.927   1.657   0.685  1.00 93.38           C  
ATOM    920  CG2 ILE A  85       8.306   3.638   0.719  1.00 93.38           C  
ATOM    921  CD1 ILE A  85       9.511   1.025   2.014  1.00 93.38           C  
ATOM    922  H   ILE A  85       9.757   2.277  -1.987  1.00 93.38           H  
ATOM    923  HA  ILE A  85      10.265   4.876  -0.574  1.00 93.38           H  
ATOM    924  HB  ILE A  85      10.286   3.613   1.501  1.00 93.38           H  
ATOM    925 HG12 ILE A  85       9.334   1.203  -0.108  1.00 93.38           H  
ATOM    926 HG13 ILE A  85      10.974   1.397   0.529  1.00 93.38           H  
ATOM    927 HG21 ILE A  85       7.905   3.398   1.704  1.00 93.38           H  
ATOM    928 HG22 ILE A  85       7.716   3.144  -0.054  1.00 93.38           H  
ATOM    929 HG23 ILE A  85       8.234   4.717   0.577  1.00 93.38           H  
ATOM    930 HD11 ILE A  85       8.428   1.068   2.133  1.00 93.38           H  
ATOM    931 HD12 ILE A  85       9.816  -0.021   2.028  1.00 93.38           H  
ATOM    932 HD13 ILE A  85       9.987   1.544   2.846  1.00 93.38           H  
ATOM    933  N   SER A  86      12.476   2.696  -1.389  1.00 86.50           N  
ATOM    934  CA  SER A  86      13.908   2.651  -1.639  1.00 86.50           C  
ATOM    935  C   SER A  86      14.195   2.131  -3.034  1.00 86.50           C  
ATOM    936  O   SER A  86      13.632   1.128  -3.478  1.00 86.50           O  
ATOM    937  CB  SER A  86      14.659   1.847  -0.568  1.00 86.50           C  
ATOM    938  OG  SER A  86      14.453   0.449  -0.653  1.00 86.50           O  
ATOM    939  H   SER A  86      11.869   2.115  -1.949  1.00 86.50           H  
ATOM    940  HA  SER A  86      14.285   3.673  -1.589  1.00 86.50           H  
ATOM    941  HB2 SER A  86      15.724   2.042  -0.689  1.00 86.50           H  
ATOM    942  HB3 SER A  86      14.361   2.197   0.420  1.00 86.50           H  
ATOM    943  HG  SER A  86      15.176   0.024  -0.186  1.00 86.50           H  
ATOM    944  N   SER A  87      15.125   2.791  -3.717  1.00 72.88           N  
ATOM    945  CA  SER A  87      15.789   2.184  -4.860  1.00 72.88           C  
ATOM    946  C   SER A  87      16.617   1.026  -4.316  1.00 72.88           C  
ATOM    947  O   SER A  87      17.517   1.224  -3.494  1.00 72.88           O  
ATOM    948  CB  SER A  87      16.649   3.211  -5.604  1.00 72.88           C  
ATOM    949  OG  SER A  87      15.844   4.330  -5.931  1.00 72.88           O  
ATOM    950  H   SER A  87      15.494   3.661  -3.361  1.00 72.88           H  
ATOM    951  HA  SER A  87      15.041   1.802  -5.555  1.00 72.88           H  
ATOM    952  HB2 SER A  87      17.475   3.533  -4.969  1.00 72.88           H  
ATOM    953  HB3 SER A  87      17.048   2.761  -6.513  1.00 72.88           H  
ATOM    954  HG  SER A  87      16.333   4.918  -6.512  1.00 72.88           H  
ATOM    955  N   GLY A  88      16.304  -0.203  -4.731  1.00 60.64           N  
ATOM    956  CA  GLY A  88      17.218  -1.321  -4.534  1.00 60.64           C  
ATOM    957  C   GLY A  88      18.541  -0.862  -5.114  1.00 60.64           C  
ATOM    958  O   GLY A  88      18.529  -0.305  -6.208  1.00 60.64           O  
ATOM    959  H   GLY A  88      15.550  -0.305  -5.396  1.00 60.64           H  
ATOM    960  HA2 GLY A  88      17.315  -1.549  -3.472  1.00 60.64           H  
ATOM    961  HA3 GLY A  88      16.878  -2.201  -5.080  1.00 60.64           H  
ATOM    962  N   LYS A  89      19.630  -0.941  -4.342  1.00 55.14           N  
ATOM    963  CA  LYS A  89      20.880  -0.271  -4.703  1.00 55.14           C  
ATOM    964  C   LYS A  89      21.228  -0.575  -6.166  1.00 55.14           C  
ATOM    965  O   LYS A  89      21.765  -1.639  -6.449  1.00 55.14           O  
ATOM    966  CB  LYS A  89      22.047  -0.721  -3.803  1.00 55.14           C  
ATOM    967  CG  LYS A  89      21.898  -0.497  -2.293  1.00 55.14           C  
ATOM    968  CD  LYS A  89      23.261  -0.735  -1.620  1.00 55.14           C  
ATOM    969  CE  LYS A  89      23.145  -0.878  -0.101  1.00 55.14           C  
ATOM    970  NZ  LYS A  89      24.453  -1.193   0.534  1.00 55.14           N1+
ATOM    971  H   LYS A  89      19.533  -1.344  -3.421  1.00 55.14           H  
ATOM    972  HA  LYS A  89      20.746   0.806  -4.606  1.00 55.14           H  
ATOM    973  HB2 LYS A  89      22.241  -1.781  -3.967  1.00 55.14           H  
ATOM    974  HB3 LYS A  89      22.923  -0.162  -4.133  1.00 55.14           H  
ATOM    975  HG2 LYS A  89      21.568   0.523  -2.096  1.00 55.14           H  
ATOM    976  HG3 LYS A  89      21.161  -1.197  -1.899  1.00 55.14           H  
ATOM    977  HD2 LYS A  89      23.712  -1.639  -2.031  1.00 55.14           H  
ATOM    978  HD3 LYS A  89      23.894   0.125  -1.838  1.00 55.14           H  
ATOM    979  HE2 LYS A  89      22.733   0.044   0.309  1.00 55.14           H  
ATOM    980  HE3 LYS A  89      22.433  -1.676   0.110  1.00 55.14           H  
ATOM    981  HZ1 LYS A  89      24.848  -2.030   0.131  1.00 55.14           H  
ATOM    982  HZ2 LYS A  89      25.100  -0.424   0.435  1.00 55.14           H  
ATOM    983  HZ3 LYS A  89      24.321  -1.368   1.520  1.00 55.14           H  
ATOM    984  N   ALA A  90      21.048   0.388  -7.061  1.00 46.53           N  
ATOM    985  CA  ALA A  90      21.944   0.526  -8.193  1.00 46.53           C  
ATOM    986  C   ALA A  90      23.238   1.124  -7.624  1.00 46.53           C  
ATOM    987  O   ALA A  90      23.613   2.243  -7.951  1.00 46.53           O  
ATOM    988  CB  ALA A  90      21.275   1.365  -9.289  1.00 46.53           C  
ATOM    989  H   ALA A  90      20.445   1.165  -6.832  1.00 46.53           H  
ATOM    990  HA  ALA A  90      22.176  -0.454  -8.610  1.00 46.53           H  
ATOM    991  HB1 ALA A  90      20.364   0.873  -9.628  1.00 46.53           H  
ATOM    992  HB2 ALA A  90      21.955   1.472 -10.134  1.00 46.53           H  
ATOM    993  HB3 ALA A  90      21.029   2.357  -8.909  1.00 46.53           H  
ATOM    994  N   LYS A  91      23.866   0.441  -6.653  1.00 43.63           N  
ATOM    995  CA  LYS A  91      25.196   0.840  -6.212  1.00 43.63           C  
ATOM    996  C   LYS A  91      26.109   0.516  -7.383  1.00 43.63           C  
ATOM    997  O   LYS A  91      26.334  -0.650  -7.681  1.00 43.63           O  
ATOM    998  CB  LYS A  91      25.657   0.154  -4.909  1.00 43.63           C  
ATOM    999  CG  LYS A  91      25.693   1.143  -3.731  1.00 43.63           C  
ATOM   1000  CD  LYS A  91      26.501   0.576  -2.551  1.00 43.63           C  
ATOM   1001  CE  LYS A  91      26.561   1.595  -1.404  1.00 43.63           C  
ATOM   1002  NZ  LYS A  91      27.750   1.381  -0.537  1.00 43.63           N1+
ATOM   1003  H   LYS A  91      23.568  -0.510  -6.491  1.00 43.63           H  
ATOM   1004  HA  LYS A  91      25.230   1.921  -6.074  1.00 43.63           H  
ATOM   1005  HB2 LYS A  91      26.673  -0.212  -5.060  1.00 43.63           H  
ATOM   1006  HB3 LYS A  91      25.035  -0.711  -4.678  1.00 43.63           H  
ATOM   1007  HG2 LYS A  91      26.189   2.058  -4.058  1.00 43.63           H  
ATOM   1008  HG3 LYS A  91      24.678   1.400  -3.430  1.00 43.63           H  
ATOM   1009  HD2 LYS A  91      27.512   0.395  -2.915  1.00 43.63           H  
ATOM   1010  HD3 LYS A  91      26.087  -0.375  -2.215  1.00 43.63           H  
ATOM   1011  HE2 LYS A  91      25.632   1.578  -0.835  1.00 43.63           H  
ATOM   1012  HE3 LYS A  91      26.642   2.584  -1.855  1.00 43.63           H  
ATOM   1013  HZ1 LYS A  91      28.575   1.551  -1.094  1.00 43.63           H  
ATOM   1014  HZ2 LYS A  91      27.794   2.060   0.209  1.00 43.63           H  
ATOM   1015  HZ3 LYS A  91      27.839   0.440  -0.179  1.00 43.63           H  
ATOM   1016  N   ASP A  92      26.580   1.572  -8.029  1.00 41.20           N  
ATOM   1017  CA  ASP A  92      27.941   1.635  -8.539  1.00 41.20           C  
ATOM   1018  C   ASP A  92      28.354   0.663  -9.643  1.00 41.20           C  
ATOM   1019  O   ASP A  92      29.474   0.166  -9.638  1.00 41.20           O  
ATOM   1020  CB  ASP A  92      28.915   1.674  -7.346  1.00 41.20           C  
ATOM   1021  CG  ASP A  92      28.958   3.092  -6.829  1.00 41.20           C  
ATOM   1022  OD1 ASP A  92      29.483   3.917  -7.596  1.00 41.20           O  
ATOM   1023  OD2 ASP A  92      28.354   3.349  -5.763  1.00 41.20           O1-
ATOM   1024  H   ASP A  92      26.183   2.462  -7.766  1.00 41.20           H  
ATOM   1025  HA  ASP A  92      28.022   2.603  -9.031  1.00 41.20           H  
ATOM   1026  HB2 ASP A  92      29.931   1.419  -7.648  1.00 41.20           H  
ATOM   1027  HB3 ASP A  92      28.616   0.980  -6.562  1.00 41.20           H  
ATOM   1028  N   ARG A  93      27.546   0.511 -10.701  1.00 44.42           N  
ATOM   1029  CA  ARG A  93      28.165   0.089 -11.972  1.00 44.42           C  
ATOM   1030  C   ARG A  93      29.035   1.187 -12.602  1.00 44.42           C  
ATOM   1031  O   ARG A  93      29.829   0.886 -13.479  1.00 44.42           O  
ATOM   1032  CB  ARG A  93      27.154  -0.503 -12.962  1.00 44.42           C  
ATOM   1033  CG  ARG A  93      27.768  -1.768 -13.584  1.00 44.42           C  
ATOM   1034  CD  ARG A  93      26.928  -2.281 -14.750  1.00 44.42           C  
ATOM   1035  NE  ARG A  93      27.344  -3.642 -15.134  1.00 44.42           N  
ATOM   1036  CZ  ARG A  93      26.559  -4.612 -15.563  1.00 44.42           C  
ATOM   1037  NH1 ARG A  93      25.281  -4.428 -15.762  1.00 44.42           N1+
ATOM   1038  NH2 ARG A  93      27.046  -5.795 -15.807  1.00 44.42           N  
ATOM   1039  H   ARG A  93      26.611   0.891 -10.675  1.00 44.42           H  
ATOM   1040  HA  ARG A  93      28.878  -0.698 -11.730  1.00 44.42           H  
ATOM   1041  HB2 ARG A  93      26.234  -0.778 -12.446  1.00 44.42           H  
ATOM   1042  HB3 ARG A  93      26.923   0.226 -13.738  1.00 44.42           H  
ATOM   1043  HG2 ARG A  93      27.830  -2.538 -12.815  1.00 44.42           H  
ATOM   1044  HG3 ARG A  93      28.774  -1.559 -13.949  1.00 44.42           H  
ATOM   1045  HD2 ARG A  93      25.883  -2.275 -14.441  1.00 44.42           H  
ATOM   1046  HD3 ARG A  93      27.050  -1.604 -15.596  1.00 44.42           H  
ATOM   1047  HE  ARG A  93      28.333  -3.837 -15.063  1.00 44.42           H  
ATOM   1048 HH11 ARG A  93      24.707  -5.171 -16.134  1.00 44.42           H  
ATOM   1049 HH12 ARG A  93      24.911  -3.497 -15.640  1.00 44.42           H  
ATOM   1050 HH21 ARG A  93      28.037  -5.953 -15.689  1.00 44.42           H  
ATOM   1051 HH22 ARG A  93      26.459  -6.536 -16.161  1.00 44.42           H  
ATOM   1052  N   ALA A  94      28.903   2.439 -12.155  1.00 46.11           N  
ATOM   1053  CA  ALA A  94      29.685   3.551 -12.689  1.00 46.11           C  
ATOM   1054  C   ALA A  94      31.014   3.800 -11.946  1.00 46.11           C  
ATOM   1055  O   ALA A  94      31.982   4.188 -12.599  1.00 46.11           O  
ATOM   1056  CB  ALA A  94      28.795   4.796 -12.748  1.00 46.11           C  
ATOM   1057  H   ALA A  94      28.238   2.624 -11.418  1.00 46.11           H  
ATOM   1058  HA  ALA A  94      29.959   3.318 -13.718  1.00 46.11           H  
ATOM   1059  HB1 ALA A  94      29.331   5.598 -13.255  1.00 46.11           H  
ATOM   1060  HB2 ALA A  94      27.883   4.578 -13.303  1.00 46.11           H  
ATOM   1061  HB3 ALA A  94      28.542   5.123 -11.739  1.00 46.11           H  
ATOM   1062  N   ALA A  95      31.124   3.559 -10.629  1.00 46.64           N  
ATOM   1063  CA  ALA A  95      32.411   3.771  -9.950  1.00 46.64           C  
ATOM   1064  C   ALA A  95      33.383   2.590 -10.064  1.00 46.64           C  
ATOM   1065  O   ALA A  95      34.590   2.822 -10.011  1.00 46.64           O  
ATOM   1066  CB  ALA A  95      32.220   4.179  -8.493  1.00 46.64           C  
ATOM   1067  H   ALA A  95      30.323   3.322 -10.062  1.00 46.64           H  
ATOM   1068  HA  ALA A  95      32.910   4.615 -10.426  1.00 46.64           H  
ATOM   1069  HB1 ALA A  95      31.544   5.031  -8.428  1.00 46.64           H  
ATOM   1070  HB2 ALA A  95      31.842   3.334  -7.917  1.00 46.64           H  
ATOM   1071  HB3 ALA A  95      33.182   4.472  -8.073  1.00 46.64           H  
ATOM   1072  N   GLU A  96      32.920   1.351 -10.268  1.00 46.29           N  
ATOM   1073  CA  GLU A  96      33.867   0.229 -10.361  1.00 46.29           C  
ATOM   1074  C   GLU A  96      34.604   0.181 -11.713  1.00 46.29           C  
ATOM   1075  O   GLU A  96      35.770  -0.207 -11.760  1.00 46.29           O  
ATOM   1076  CB  GLU A  96      33.196  -1.095  -9.963  1.00 46.29           C  
ATOM   1077  CG  GLU A  96      34.240  -2.100  -9.449  1.00 46.29           C  
ATOM   1078  CD  GLU A  96      33.581  -3.275  -8.716  1.00 46.29           C  
ATOM   1079  OE1 GLU A  96      33.335  -4.310  -9.375  1.00 46.29           O  
ATOM   1080  OE2 GLU A  96      33.309  -3.124  -7.501  1.00 46.29           O1-
ATOM   1081  H   GLU A  96      31.929   1.161 -10.237  1.00 46.29           H  
ATOM   1082  HA  GLU A  96      34.644   0.406  -9.618  1.00 46.29           H  
ATOM   1083  HB2 GLU A  96      32.649  -1.511 -10.810  1.00 46.29           H  
ATOM   1084  HB3 GLU A  96      32.490  -0.896  -9.157  1.00 46.29           H  
ATOM   1085  HG2 GLU A  96      34.918  -1.597  -8.760  1.00 46.29           H  
ATOM   1086  HG3 GLU A  96      34.831  -2.464 -10.289  1.00 46.29           H  
ATOM   1087  N   GLU A  97      34.015   0.692 -12.802  1.00 45.99           N  
ATOM   1088  CA  GLU A  97      34.738   0.752 -14.083  1.00 45.99           C  
ATOM   1089  C   GLU A  97      35.752   1.912 -14.152  1.00 45.99           C  
ATOM   1090  O   GLU A  97      36.750   1.826 -14.870  1.00 45.99           O  
ATOM   1091  CB  GLU A  97      33.751   0.724 -15.261  1.00 45.99           C  
ATOM   1092  CG  GLU A  97      34.470   0.341 -16.565  1.00 45.99           C  
ATOM   1093  CD  GLU A  97      33.499  -0.191 -17.623  1.00 45.99           C  
ATOM   1094  OE1 GLU A  97      33.093   0.609 -18.495  1.00 45.99           O  
ATOM   1095  OE2 GLU A  97      33.198  -1.406 -17.576  1.00 45.99           O1-
ATOM   1096  H   GLU A  97      33.052   0.994 -12.757  1.00 45.99           H  
ATOM   1097  HA  GLU A  97      35.330  -0.161 -14.159  1.00 45.99           H  
ATOM   1098  HB2 GLU A  97      32.990  -0.028 -15.052  1.00 45.99           H  
ATOM   1099  HB3 GLU A  97      33.263   1.692 -15.368  1.00 45.99           H  
ATOM   1100  HG2 GLU A  97      35.005   1.210 -16.948  1.00 45.99           H  
ATOM   1101  HG3 GLU A  97      35.210  -0.432 -16.358  1.00 45.99           H  
ATOM   1102  N   SER A  98      35.577   2.969 -13.348  1.00 46.93           N  
ATOM   1103  CA  SER A  98      36.520   4.101 -13.334  1.00 46.93           C  
ATOM   1104  C   SER A  98      37.756   3.867 -12.457  1.00 46.93           C  
ATOM   1105  O   SER A  98      38.803   4.461 -12.717  1.00 46.93           O  
ATOM   1106  CB  SER A  98      35.811   5.396 -12.941  1.00 46.93           C  
ATOM   1107  OG  SER A  98      34.852   5.733 -13.924  1.00 46.93           O  
ATOM   1108  H   SER A  98      34.779   2.975 -12.730  1.00 46.93           H  
ATOM   1109  HA  SER A  98      36.891   4.251 -14.348  1.00 46.93           H  
ATOM   1110  HB2 SER A  98      36.543   6.201 -12.878  1.00 46.93           H  
ATOM   1111  HB3 SER A  98      35.329   5.277 -11.971  1.00 46.93           H  
ATOM   1112  HG  SER A  98      34.095   5.151 -13.829  1.00 46.93           H  
ATOM   1113  N   ALA A  99      37.690   2.982 -11.456  1.00 48.91           N  
ATOM   1114  CA  ALA A  99      38.845   2.682 -10.604  1.00 48.91           C  
ATOM   1115  C   ALA A  99      39.811   1.655 -11.229  1.00 48.91           C  
ATOM   1116  O   ALA A  99      41.019   1.733 -11.006  1.00 48.91           O  
ATOM   1117  CB  ALA A  99      38.334   2.243  -9.229  1.00 48.91           C  
ATOM   1118  H   ALA A  99      36.809   2.532 -11.256  1.00 48.91           H  
ATOM   1119  HA  ALA A  99      39.417   3.598 -10.455  1.00 48.91           H  
ATOM   1120  HB1 ALA A  99      37.703   3.023  -8.802  1.00 48.91           H  
ATOM   1121  HB2 ALA A  99      37.753   1.326  -9.324  1.00 48.91           H  
ATOM   1122  HB3 ALA A  99      39.179   2.065  -8.564  1.00 48.91           H  
ATOM   1123  N   ALA A 100      39.323   0.730 -12.062  1.00 50.46           N  
ATOM   1124  CA  ALA A 100      40.172  -0.310 -12.653  1.00 50.46           C  
ATOM   1125  C   ALA A 100      41.092   0.197 -13.783  1.00 50.46           C  
ATOM   1126  O   ALA A 100      42.107  -0.434 -14.074  1.00 50.46           O  
ATOM   1127  CB  ALA A 100      39.276  -1.463 -13.115  1.00 50.46           C  
ATOM   1128  H   ALA A 100      38.324   0.668 -12.194  1.00 50.46           H  
ATOM   1129  HA  ALA A 100      40.826  -0.700 -11.872  1.00 50.46           H  
ATOM   1130  HB1 ALA A 100      38.602  -1.122 -13.901  1.00 50.46           H  
ATOM   1131  HB2 ALA A 100      39.893  -2.275 -13.500  1.00 50.46           H  
ATOM   1132  HB3 ALA A 100      38.686  -1.835 -12.278  1.00 50.46           H  
ATOM   1133  N   ARG A 101      40.791   1.343 -14.413  1.00 44.11           N  
ATOM   1134  CA  ARG A 101      41.605   1.865 -15.529  1.00 44.11           C  
ATOM   1135  C   ARG A 101      42.773   2.767 -15.132  1.00 44.11           C  
ATOM   1136  O   ARG A 101      43.622   3.012 -15.980  1.00 44.11           O  
ATOM   1137  CB  ARG A 101      40.717   2.508 -16.604  1.00 44.11           C  
ATOM   1138  CG  ARG A 101      40.059   1.440 -17.491  1.00 44.11           C  
ATOM   1139  CD  ARG A 101      39.421   2.096 -18.719  1.00 44.11           C  
ATOM   1140  NE  ARG A 101      38.877   1.089 -19.652  1.00 44.11           N  
ATOM   1141  CZ  ARG A 101      38.961   1.090 -20.972  1.00 44.11           C  
ATOM   1142  NH1 ARG A 101      39.591   2.023 -21.634  1.00 44.11           N1+
ATOM   1143  NH2 ARG A 101      38.394   0.142 -21.662  1.00 44.11           N  
ATOM   1144  H   ARG A 101      39.939   1.819 -14.151  1.00 44.11           H  
ATOM   1145  HA  ARG A 101      42.110   1.022 -16.000  1.00 44.11           H  
ATOM   1146  HB2 ARG A 101      41.337   3.140 -17.240  1.00 44.11           H  
ATOM   1147  HB3 ARG A 101      39.955   3.135 -16.140  1.00 44.11           H  
ATOM   1148  HG2 ARG A 101      40.817   0.733 -17.829  1.00 44.11           H  
ATOM   1149  HG3 ARG A 101      39.301   0.903 -16.920  1.00 44.11           H  
ATOM   1150  HD2 ARG A 101      38.614   2.748 -18.385  1.00 44.11           H  
ATOM   1151  HD3 ARG A 101      40.177   2.708 -19.210  1.00 44.11           H  
ATOM   1152  HE  ARG A 101      38.318   0.361 -19.231  1.00 44.11           H  
ATOM   1153 HH11 ARG A 101      39.626   2.008 -22.644  1.00 44.11           H  
ATOM   1154 HH12 ARG A 101      40.024   2.773 -21.115  1.00 44.11           H  
ATOM   1155 HH21 ARG A 101      37.848  -0.561 -21.185  1.00 44.11           H  
ATOM   1156 HH22 ARG A 101      38.427   0.151 -22.671  1.00 44.11           H  
ATOM   1157  N   GLN A 102      42.878   3.224 -13.882  1.00 49.40           N  
ATOM   1158  CA  GLN A 102      44.032   4.041 -13.461  1.00 49.40           C  
ATOM   1159  C   GLN A 102      45.185   3.234 -12.846  1.00 49.40           C  
ATOM   1160  O   GLN A 102      46.284   3.763 -12.714  1.00 49.40           O  
ATOM   1161  CB  GLN A 102      43.587   5.198 -12.558  1.00 49.40           C  
ATOM   1162  CG  GLN A 102      42.797   6.248 -13.356  1.00 49.40           C  
ATOM   1163  CD  GLN A 102      42.540   7.523 -12.560  1.00 49.40           C  
ATOM   1164  NE2 GLN A 102      41.405   8.160 -12.744  1.00 49.40           N  
ATOM   1165  OE1 GLN A 102      43.346   7.984 -11.772  1.00 49.40           O  
ATOM   1166  H   GLN A 102      42.157   3.000 -13.212  1.00 49.40           H  
ATOM   1167  HA  GLN A 102      44.475   4.506 -14.341  1.00 49.40           H  
ATOM   1168  HB2 GLN A 102      44.477   5.674 -12.146  1.00 49.40           H  
ATOM   1169  HB3 GLN A 102      42.982   4.821 -11.733  1.00 49.40           H  
ATOM   1170  HG2 GLN A 102      43.354   6.524 -14.252  1.00 49.40           H  
ATOM   1171  HG3 GLN A 102      41.844   5.818 -13.664  1.00 49.40           H  
ATOM   1172 HE21 GLN A 102      40.691   7.784 -13.352  1.00 49.40           H  
ATOM   1173 HE22 GLN A 102      41.283   8.996 -12.191  1.00 49.40           H  
ATOM   1174  N   ALA A 103      44.992   1.952 -12.525  1.00 47.80           N  
ATOM   1175  CA  ALA A 103      46.061   1.130 -11.947  1.00 47.80           C  
ATOM   1176  C   ALA A 103      46.972   0.447 -12.989  1.00 47.80           C  
ATOM   1177  O   ALA A 103      47.996  -0.121 -12.620  1.00 47.80           O  
ATOM   1178  CB  ALA A 103      45.436   0.133 -10.971  1.00 47.80           C  
ATOM   1179  H   ALA A 103      44.072   1.548 -12.622  1.00 47.80           H  
ATOM   1180  HA  ALA A 103      46.714   1.774 -11.358  1.00 47.80           H  
ATOM   1181  HB1 ALA A 103      46.222  -0.439 -10.477  1.00 47.80           H  
ATOM   1182  HB2 ALA A 103      44.781  -0.554 -11.507  1.00 47.80           H  
ATOM   1183  HB3 ALA A 103      44.859   0.665 -10.214  1.00 47.80           H  
ATOM   1184  N   ALA A 104      46.642   0.511 -14.282  1.00 47.70           N  
ATOM   1185  CA  ALA A 104      47.432  -0.106 -15.347  1.00 47.70           C  
ATOM   1186  C   ALA A 104      48.041   0.954 -16.277  1.00 47.70           C  
ATOM   1187  O   ALA A 104      47.800   0.948 -17.480  1.00 47.70           O  
ATOM   1188  CB  ALA A 104      46.580  -1.165 -16.059  1.00 47.70           C  
ATOM   1189  H   ALA A 104      45.800   1.006 -14.540  1.00 47.70           H  
ATOM   1190  HA  ALA A 104      48.279  -0.635 -14.911  1.00 47.70           H  
ATOM   1191  HB1 ALA A 104      47.178  -1.666 -16.820  1.00 47.70           H  
ATOM   1192  HB2 ALA A 104      45.721  -0.693 -16.535  1.00 47.70           H  
ATOM   1193  HB3 ALA A 104      46.232  -1.904 -15.338  1.00 47.70           H  
ATOM   1194  N   ALA A 105      48.829   1.879 -15.727  1.00 46.20           N  
ATOM   1195  CA  ALA A 105      49.800   2.611 -16.533  1.00 46.20           C  
ATOM   1196  C   ALA A 105      51.026   1.697 -16.728  1.00 46.20           C  
ATOM   1197  O   ALA A 105      51.747   1.441 -15.757  1.00 46.20           O  
ATOM   1198  CB  ALA A 105      50.148   3.940 -15.854  1.00 46.20           C  
ATOM   1199  H   ALA A 105      48.964   1.865 -14.726  1.00 46.20           H  
ATOM   1200  HA  ALA A 105      49.353   2.858 -17.495  1.00 46.20           H  
ATOM   1201  HB1 ALA A 105      50.872   4.482 -16.462  1.00 46.20           H  
ATOM   1202  HB2 ALA A 105      50.574   3.759 -14.867  1.00 46.20           H  
ATOM   1203  HB3 ALA A 105      49.248   4.546 -15.748  1.00 46.20           H  
ATOM   1204  N   PRO A 106      51.271   1.153 -17.935  1.00 49.13           N  
ATOM   1205  CA  PRO A 106      52.482   0.396 -18.196  1.00 49.13           C  
ATOM   1206  C   PRO A 106      53.680   1.330 -18.038  1.00 49.13           C  
ATOM   1207  O   PRO A 106      53.795   2.351 -18.717  1.00 49.13           O  
ATOM   1208  CB  PRO A 106      52.334  -0.171 -19.612  1.00 49.13           C  
ATOM   1209  CG  PRO A 106      51.364   0.795 -20.288  1.00 49.13           C  
ATOM   1210  CD  PRO A 106      50.471   1.265 -19.144  1.00 49.13           C  
ATOM   1211  HA  PRO A 106      52.565  -0.429 -17.488  1.00 49.13           H  
ATOM   1212  HB2 PRO A 106      53.287  -0.222 -20.139  1.00 49.13           H  
ATOM   1213  HB3 PRO A 106      51.878  -1.160 -19.558  1.00 49.13           H  
ATOM   1214  HG2 PRO A 106      50.788   0.308 -21.075  1.00 49.13           H  
ATOM   1215  HG3 PRO A 106      51.916   1.645 -20.691  1.00 49.13           H  
ATOM   1216  HD2 PRO A 106      50.151   2.290 -19.332  1.00 49.13           H  
ATOM   1217  HD3 PRO A 106      49.609   0.602 -19.075  1.00 49.13           H  
ATOM   1218  N   LYS A 107      54.587   0.966 -17.129  1.00 49.58           N  
ATOM   1219  CA  LYS A 107      55.956   1.475 -17.128  1.00 49.58           C  
ATOM   1220  C   LYS A 107      56.559   1.102 -18.483  1.00 49.58           C  
ATOM   1221  O   LYS A 107      56.954  -0.041 -18.694  1.00 49.58           O  
ATOM   1222  CB  LYS A 107      56.744   0.868 -15.948  1.00 49.58           C  
ATOM   1223  CG  LYS A 107      57.102   1.903 -14.874  1.00 49.58           C  
ATOM   1224  CD  LYS A 107      57.796   1.202 -13.697  1.00 49.58           C  
ATOM   1225  CE  LYS A 107      58.433   2.220 -12.746  1.00 49.58           C  
ATOM   1226  NZ  LYS A 107      59.136   1.545 -11.626  1.00 49.58           N1+
ATOM   1227  H   LYS A 107      54.374   0.158 -16.561  1.00 49.58           H  
ATOM   1228  HA  LYS A 107      55.944   2.562 -17.052  1.00 49.58           H  
ATOM   1229  HB2 LYS A 107      57.677   0.439 -16.314  1.00 49.58           H  
ATOM   1230  HB3 LYS A 107      56.172   0.059 -15.495  1.00 49.58           H  
ATOM   1231  HG2 LYS A 107      57.776   2.641 -15.309  1.00 49.58           H  
ATOM   1232  HG3 LYS A 107      56.200   2.402 -14.522  1.00 49.58           H  
ATOM   1233  HD2 LYS A 107      58.576   0.547 -14.085  1.00 49.58           H  
ATOM   1234  HD3 LYS A 107      57.063   0.598 -13.162  1.00 49.58           H  
ATOM   1235  HE2 LYS A 107      59.135   2.828 -13.316  1.00 49.58           H  
ATOM   1236  HE3 LYS A 107      57.653   2.879 -12.366  1.00 49.58           H  
ATOM   1237  HZ1 LYS A 107      59.572   2.228 -11.022  1.00 49.58           H  
ATOM   1238  HZ2 LYS A 107      58.487   0.996 -11.080  1.00 49.58           H  
ATOM   1239  HZ3 LYS A 107      59.856   0.934 -11.983  1.00 49.58           H  
ATOM   1240  N   VAL A 108      56.576   2.057 -19.406  1.00 44.90           N  
ATOM   1241  CA  VAL A 108      57.418   1.994 -20.597  1.00 44.90           C  
ATOM   1242  C   VAL A 108      58.852   2.031 -20.084  1.00 44.90           C  
ATOM   1243  O   VAL A 108      59.309   3.055 -19.580  1.00 44.90           O  
ATOM   1244  CB  VAL A 108      57.112   3.157 -21.562  1.00 44.90           C  
ATOM   1245  CG1 VAL A 108      58.037   3.133 -22.785  1.00 44.90           C  
ATOM   1246  CG2 VAL A 108      55.661   3.079 -22.060  1.00 44.90           C  
ATOM   1247  H   VAL A 108      56.084   2.916 -19.210  1.00 44.90           H  
ATOM   1248  HA  VAL A 108      57.250   1.053 -21.120  1.00 44.90           H  
ATOM   1249  HB  VAL A 108      57.245   4.106 -21.042  1.00 44.90           H  
ATOM   1250 HG11 VAL A 108      59.073   3.274 -22.477  1.00 44.90           H  
ATOM   1251 HG12 VAL A 108      57.775   3.944 -23.465  1.00 44.90           H  
ATOM   1252 HG13 VAL A 108      57.949   2.182 -23.309  1.00 44.90           H  
ATOM   1253 HG21 VAL A 108      55.488   2.127 -22.561  1.00 44.90           H  
ATOM   1254 HG22 VAL A 108      54.967   3.176 -21.226  1.00 44.90           H  
ATOM   1255 HG23 VAL A 108      55.469   3.892 -22.761  1.00 44.90           H  
ATOM   1256  N   VAL A 109      59.521   0.885 -20.127  1.00 50.42           N  
ATOM   1257  CA  VAL A 109      60.975   0.811 -20.016  1.00 50.42           C  
ATOM   1258  C   VAL A 109      61.471   0.688 -21.451  1.00 50.42           C  
ATOM   1259  O   VAL A 109      61.120  -0.273 -22.136  1.00 50.42           O  
ATOM   1260  CB  VAL A 109      61.446  -0.347 -19.115  1.00 50.42           C  
ATOM   1261  CG1 VAL A 109      62.945  -0.216 -18.824  1.00 50.42           C  
ATOM   1262  CG2 VAL A 109      60.710  -0.358 -17.764  1.00 50.42           C  
ATOM   1263  H   VAL A 109      59.055   0.070 -20.498  1.00 50.42           H  
ATOM   1264  HA  VAL A 109      61.362   1.738 -19.593  1.00 50.42           H  
ATOM   1265  HB  VAL A 109      61.260  -1.300 -19.610  1.00 50.42           H  
ATOM   1266 HG11 VAL A 109      63.505  -0.245 -19.758  1.00 50.42           H  
ATOM   1267 HG12 VAL A 109      63.158   0.729 -18.323  1.00 50.42           H  
ATOM   1268 HG13 VAL A 109      63.282  -1.045 -18.202  1.00 50.42           H  
ATOM   1269 HG21 VAL A 109      61.124  -1.140 -17.128  1.00 50.42           H  
ATOM   1270 HG22 VAL A 109      59.652  -0.568 -17.921  1.00 50.42           H  
ATOM   1271 HG23 VAL A 109      60.821   0.611 -17.276  1.00 50.42           H  
ATOM   1272  N   ALA A 110      62.170   1.727 -21.901  1.00 54.47           N  
ATOM   1273  CA  ALA A 110      62.978   1.724 -23.114  1.00 54.47           C  
ATOM   1274  C   ALA A 110      64.369   1.165 -22.797  1.00 54.47           C  
ATOM   1275  O   ALA A 110      64.815   1.359 -21.639  1.00 54.47           O  
ATOM   1276  CB  ALA A 110      63.037   3.152 -23.678  1.00 54.47           C  
ATOM   1277  OXT ALA A 110      64.940   0.566 -23.728  1.00 54.47           O1-
ATOM   1278  H   ALA A 110      62.443   2.424 -21.223  1.00 54.47           H  
ATOM   1279  HA  ALA A 110      62.536   1.061 -23.857  1.00 54.47           H  
ATOM   1280  HB1 ALA A 110      62.031   3.505 -23.905  1.00 54.47           H  
ATOM   1281  HB2 ALA A 110      63.633   3.147 -24.590  1.00 54.47           H  
ATOM   1282  HB3 ALA A 110      63.510   3.814 -22.953  1.00 54.47           H  
END
