# Supplementary material for: The structural landscape and diversity of Pyricularia oryzae MAX effectors revisited
Source: PLoS Pathog. 2024 May 6;20(5):e1012176. doi: 10.1371/journal.ppat.1012176 (PMC11132498; doi:10.1371/journal.ppat.1012176)
Supplement: S1 File — (ZIP) [file ppat.1012176.s018.zip › Supplementary_Data/MAX03.pdb]

ATOM      1  N   GLN A  22       4.325   1.920  17.713  1.00 39.58           N  
ATOM      2  CA  GLN A  22       5.065   0.856  17.024  1.00 39.58           C  
ATOM      3  C   GLN A  22       4.712   0.890  15.533  1.00 39.58           C  
ATOM      4  O   GLN A  22       3.534   0.927  15.189  1.00 39.58           O  
ATOM      5  CB  GLN A  22       4.744  -0.513  17.659  1.00 39.58           C  
ATOM      6  CG  GLN A  22       5.554  -0.763  18.945  1.00 39.58           C  
ATOM      7  CD  GLN A  22       5.135  -2.026  19.699  1.00 39.58           C  
ATOM      8  NE2 GLN A  22       5.975  -2.568  20.552  1.00 39.58           N  
ATOM      9  OE1 GLN A  22       4.033  -2.523  19.588  1.00 39.58           O  
ATOM     10  H   GLN A  22       3.389   1.680  18.007  1.00 39.58           H  
ATOM     11  HA  GLN A  22       6.137   1.032  17.115  1.00 39.58           H  
ATOM     12  HB2 GLN A  22       3.676  -0.570  17.868  1.00 39.58           H  
ATOM     13  HB3 GLN A  22       4.990  -1.302  16.948  1.00 39.58           H  
ATOM     14  HG2 GLN A  22       5.431   0.082  19.623  1.00 39.58           H  
ATOM     15  HG3 GLN A  22       6.610  -0.840  18.686  1.00 39.58           H  
ATOM     16 HE21 GLN A  22       5.638  -3.413  20.991  1.00 39.58           H  
ATOM     17 HE22 GLN A  22       6.923  -2.232  20.651  1.00 39.58           H  
ATOM     18  N   ASN A  23       5.733   0.901  14.673  1.00 43.17           N  
ATOM     19  CA  ASN A  23       5.594   0.716  13.229  1.00 43.17           C  
ATOM     20  C   ASN A  23       5.182  -0.739  12.966  1.00 43.17           C  
ATOM     21  O   ASN A  23       6.028  -1.590  12.701  1.00 43.17           O  
ATOM     22  CB  ASN A  23       6.931   1.063  12.533  1.00 43.17           C  
ATOM     23  CG  ASN A  23       7.252   2.545  12.480  1.00 43.17           C  
ATOM     24  ND2 ASN A  23       8.492   2.893  12.231  1.00 43.17           N  
ATOM     25  OD1 ASN A  23       6.407   3.403  12.657  1.00 43.17           O  
ATOM     26  H   ASN A  23       6.674   0.922  15.039  1.00 43.17           H  
ATOM     27  HA  ASN A  23       4.808   1.365  12.842  1.00 43.17           H  
ATOM     28  HB2 ASN A  23       7.748   0.532  13.022  1.00 43.17           H  
ATOM     29  HB3 ASN A  23       6.886   0.716  11.501  1.00 43.17           H  
ATOM     30 HD21 ASN A  23       9.175   2.199  11.964  1.00 43.17           H  
ATOM     31 HD22 ASN A  23       8.651   3.881  12.090  1.00 43.17           H  
ATOM     32  N   GLU A  24       3.900  -1.058  13.118  1.00 51.57           N  
ATOM     33  CA  GLU A  24       3.380  -2.371  12.748  1.00 51.57           C  
ATOM     34  C   GLU A  24       3.076  -2.393  11.250  1.00 51.57           C  
ATOM     35  O   GLU A  24       2.205  -1.674  10.758  1.00 51.57           O  
ATOM     36  CB  GLU A  24       2.164  -2.771  13.606  1.00 51.57           C  
ATOM     37  CG  GLU A  24       2.548  -3.862  14.622  1.00 51.57           C  
ATOM     38  CD  GLU A  24       1.353  -4.399  15.428  1.00 51.57           C  
ATOM     39  OE1 GLU A  24       1.479  -5.531  15.950  1.00 51.57           O  
ATOM     40  OE2 GLU A  24       0.320  -3.697  15.512  1.00 51.57           O1-
ATOM     41  H   GLU A  24       3.248  -0.353  13.431  1.00 51.57           H  
ATOM     42  HA  GLU A  24       4.157  -3.115  12.924  1.00 51.57           H  
ATOM     43  HB2 GLU A  24       1.771  -1.898  14.127  1.00 51.57           H  
ATOM     44  HB3 GLU A  24       1.382  -3.168  12.959  1.00 51.57           H  
ATOM     45  HG2 GLU A  24       3.001  -4.689  14.076  1.00 51.57           H  
ATOM     46  HG3 GLU A  24       3.296  -3.461  15.305  1.00 51.57           H  
ATOM     47  N   TYR A  25       3.796  -3.244  10.519  1.00 52.76           N  
ATOM     48  CA  TYR A  25       3.391  -3.651   9.180  1.00 52.76           C  
ATOM     49  C   TYR A  25       2.084  -4.438   9.291  1.00 52.76           C  
ATOM     50  O   TYR A  25       2.062  -5.562   9.797  1.00 52.76           O  
ATOM     51  CB  TYR A  25       4.503  -4.481   8.519  1.00 52.76           C  
ATOM     52  CG  TYR A  25       5.526  -3.636   7.792  1.00 52.76           C  
ATOM     53  CD1 TYR A  25       5.131  -2.963   6.627  1.00 52.76           C  
ATOM     54  CD2 TYR A  25       6.841  -3.479   8.278  1.00 52.76           C  
ATOM     55  CE1 TYR A  25       6.044  -2.130   5.968  1.00 52.76           C  
ATOM     56  CE2 TYR A  25       7.777  -2.703   7.560  1.00 52.76           C  
ATOM     57  CZ  TYR A  25       7.379  -2.039   6.382  1.00 52.76           C  
ATOM     58  OH  TYR A  25       8.238  -1.293   5.645  1.00 52.76           O  
ATOM     59  H   TYR A  25       4.534  -3.764  10.971  1.00 52.76           H  
ATOM     60  HA  TYR A  25       3.206  -2.763   8.576  1.00 52.76           H  
ATOM     61  HB2 TYR A  25       4.049  -5.142   7.781  1.00 52.76           H  
ATOM     62  HB3 TYR A  25       4.990  -5.113   9.262  1.00 52.76           H  
ATOM     63  HD1 TYR A  25       4.110  -3.016   6.278  1.00 52.76           H  
ATOM     64  HD2 TYR A  25       7.140  -3.970   9.192  1.00 52.76           H  
ATOM     65  HE1 TYR A  25       5.728  -1.511   5.141  1.00 52.76           H  
ATOM     66  HE2 TYR A  25       8.794  -2.605   7.910  1.00 52.76           H  
ATOM     67  HH  TYR A  25       9.157  -1.362   5.912  1.00 52.76           H  
ATOM     68  N   LEU A  26       0.983  -3.836   8.847  1.00 56.79           N  
ATOM     69  CA  LEU A  26      -0.335  -4.457   8.900  1.00 56.79           C  
ATOM     70  C   LEU A  26      -0.434  -5.562   7.837  1.00 56.79           C  
ATOM     71  O   LEU A  26      -0.371  -5.309   6.635  1.00 56.79           O  
ATOM     72  CB  LEU A  26      -1.412  -3.362   8.782  1.00 56.79           C  
ATOM     73  CG  LEU A  26      -1.584  -2.568  10.099  1.00 56.79           C  
ATOM     74  CD1 LEU A  26      -2.242  -1.198   9.921  1.00 56.79           C  
ATOM     75  CD2 LEU A  26      -2.434  -3.352  11.102  1.00 56.79           C  
ATOM     76  H   LEU A  26       1.059  -2.885   8.515  1.00 56.79           H  
ATOM     77  HA  LEU A  26      -0.444  -4.936   9.873  1.00 56.79           H  
ATOM     78  HB2 LEU A  26      -1.122  -2.683   7.981  1.00 56.79           H  
ATOM     79  HB3 LEU A  26      -2.362  -3.824   8.513  1.00 56.79           H  
ATOM     80  HG  LEU A  26      -0.601  -2.394  10.537  1.00 56.79           H  
ATOM     81 HD11 LEU A  26      -2.108  -0.628  10.840  1.00 56.79           H  
ATOM     82 HD12 LEU A  26      -3.313  -1.290   9.742  1.00 56.79           H  
ATOM     83 HD13 LEU A  26      -1.748  -0.652   9.118  1.00 56.79           H  
ATOM     84 HD21 LEU A  26      -3.404  -3.600  10.673  1.00 56.79           H  
ATOM     85 HD22 LEU A  26      -2.579  -2.753  12.002  1.00 56.79           H  
ATOM     86 HD23 LEU A  26      -1.919  -4.267  11.394  1.00 56.79           H  
ATOM     87  N   ASP A  27      -0.581  -6.807   8.294  1.00 57.45           N  
ATOM     88  CA  ASP A  27      -0.754  -7.981   7.437  1.00 57.45           C  
ATOM     89  C   ASP A  27      -2.165  -7.981   6.830  1.00 57.45           C  
ATOM     90  O   ASP A  27      -3.149  -8.343   7.483  1.00 57.45           O  
ATOM     91  CB  ASP A  27      -0.448  -9.256   8.240  1.00 57.45           C  
ATOM     92  CG  ASP A  27      -0.466 -10.545   7.407  1.00 57.45           C  
ATOM     93  OD1 ASP A  27      -0.831 -10.496   6.207  1.00 57.45           O  
ATOM     94  OD2 ASP A  27      -0.153 -11.595   8.012  1.00 57.45           O1-
ATOM     95  H   ASP A  27      -0.537  -6.947   9.294  1.00 57.45           H  
ATOM     96  HA  ASP A  27      -0.031  -7.928   6.623  1.00 57.45           H  
ATOM     97  HB2 ASP A  27      -1.166  -9.350   9.054  1.00 57.45           H  
ATOM     98  HB3 ASP A  27       0.543  -9.153   8.684  1.00 57.45           H  
ATOM     99  N   ALA A  28      -2.257  -7.558   5.566  1.00 57.80           N  
ATOM    100  CA  ALA A  28      -3.493  -7.452   4.790  1.00 57.80           C  
ATOM    101  C   ALA A  28      -4.372  -8.715   4.875  1.00 57.80           C  
ATOM    102  O   ALA A  28      -5.602  -8.623   4.968  1.00 57.80           O  
ATOM    103  CB  ALA A  28      -3.083  -7.175   3.338  1.00 57.80           C  
ATOM    104  H   ALA A  28      -1.412  -7.195   5.149  1.00 57.80           H  
ATOM    105  HA  ALA A  28      -4.073  -6.609   5.164  1.00 57.80           H  
ATOM    106  HB1 ALA A  28      -2.592  -8.050   2.912  1.00 57.80           H  
ATOM    107  HB2 ALA A  28      -2.395  -6.330   3.300  1.00 57.80           H  
ATOM    108  HB3 ALA A  28      -3.968  -6.943   2.746  1.00 57.80           H  
ATOM    109  N   LYS A  29      -3.745  -9.901   4.940  1.00 60.49           N  
ATOM    110  CA  LYS A  29      -4.458 -11.184   4.972  1.00 60.49           C  
ATOM    111  C   LYS A  29      -5.234 -11.403   6.263  1.00 60.49           C  
ATOM    112  O   LYS A  29      -6.307 -12.001   6.210  1.00 60.49           O  
ATOM    113  CB  LYS A  29      -3.482 -12.343   4.749  1.00 60.49           C  
ATOM    114  CG  LYS A  29      -3.016 -12.409   3.292  1.00 60.49           C  
ATOM    115  CD  LYS A  29      -2.148 -13.651   3.073  1.00 60.49           C  
ATOM    116  CE  LYS A  29      -1.787 -13.761   1.591  1.00 60.49           C  
ATOM    117  NZ  LYS A  29      -0.952 -14.955   1.323  1.00 60.49           N1+
ATOM    118  H   LYS A  29      -2.738  -9.903   5.008  1.00 60.49           H  
ATOM    119  HA  LYS A  29      -5.200 -11.187   4.174  1.00 60.49           H  
ATOM    120  HB2 LYS A  29      -3.993 -13.276   4.988  1.00 60.49           H  
ATOM    121  HB3 LYS A  29      -2.624 -12.245   5.415  1.00 60.49           H  
ATOM    122  HG2 LYS A  29      -3.888 -12.463   2.640  1.00 60.49           H  
ATOM    123  HG3 LYS A  29      -2.443 -11.515   3.046  1.00 60.49           H  
ATOM    124  HD2 LYS A  29      -2.701 -14.538   3.384  1.00 60.49           H  
ATOM    125  HD3 LYS A  29      -1.244 -13.560   3.675  1.00 60.49           H  
ATOM    126  HE2 LYS A  29      -1.257 -12.854   1.297  1.00 60.49           H  
ATOM    127  HE3 LYS A  29      -2.709 -13.805   1.011  1.00 60.49           H  
ATOM    128  HZ1 LYS A  29      -0.726 -15.005   0.340  1.00 60.49           H  
ATOM    129  HZ2 LYS A  29      -1.445 -15.796   1.588  1.00 60.49           H  
ATOM    130  HZ3 LYS A  29      -0.092 -14.898   1.849  1.00 60.49           H  
ATOM    131  N   LYS A  30      -4.757 -10.892   7.407  1.00 65.27           N  
ATOM    132  CA  LYS A  30      -5.475 -11.024   8.691  1.00 65.27           C  
ATOM    133  C   LYS A  30      -6.843 -10.348   8.675  1.00 65.27           C  
ATOM    134  O   LYS A  30      -7.715 -10.720   9.454  1.00 65.27           O  
ATOM    135  CB  LYS A  30      -4.641 -10.454   9.846  1.00 65.27           C  
ATOM    136  CG  LYS A  30      -3.488 -11.384  10.235  1.00 65.27           C  
ATOM    137  CD  LYS A  30      -2.788 -10.834  11.481  1.00 65.27           C  
ATOM    138  CE  LYS A  30      -1.646 -11.758  11.904  1.00 65.27           C  
ATOM    139  NZ  LYS A  30      -0.917 -11.198  13.070  1.00 65.27           N1+
ATOM    140  H   LYS A  30      -3.915 -10.336   7.364  1.00 65.27           H  
ATOM    141  HA  LYS A  30      -5.674 -12.078   8.883  1.00 65.27           H  
ATOM    142  HB2 LYS A  30      -5.289 -10.338  10.714  1.00 65.27           H  
ATOM    143  HB3 LYS A  30      -4.259  -9.469   9.580  1.00 65.27           H  
ATOM    144  HG2 LYS A  30      -2.776 -11.451   9.413  1.00 65.27           H  
ATOM    145  HG3 LYS A  30      -3.879 -12.378  10.452  1.00 65.27           H  
ATOM    146  HD2 LYS A  30      -3.510 -10.746  12.294  1.00 65.27           H  
ATOM    147  HD3 LYS A  30      -2.392  -9.845  11.251  1.00 65.27           H  
ATOM    148  HE2 LYS A  30      -0.970 -11.870  11.057  1.00 65.27           H  
ATOM    149  HE3 LYS A  30      -2.054 -12.741  12.140  1.00 65.27           H  
ATOM    150  HZ1 LYS A  30      -0.153 -11.802  13.338  1.00 65.27           H  
ATOM    151  HZ2 LYS A  30      -1.534 -11.067  13.859  1.00 65.27           H  
ATOM    152  HZ3 LYS A  30      -0.526 -10.299  12.828  1.00 65.27           H  
ATOM    153  N   HIS A  31      -7.037  -9.387   7.778  1.00 66.41           N  
ATOM    154  CA  HIS A  31      -8.275  -8.629   7.647  1.00 66.41           C  
ATOM    155  C   HIS A  31      -9.038  -8.932   6.353  1.00 66.41           C  
ATOM    156  O   HIS A  31      -9.944  -8.191   5.984  1.00 66.41           O  
ATOM    157  CB  HIS A  31      -7.944  -7.152   7.833  1.00 66.41           C  
ATOM    158  CG  HIS A  31      -7.363  -6.877   9.198  1.00 66.41           C  
ATOM    159  CD2 HIS A  31      -6.107  -6.417   9.487  1.00 66.41           C  
ATOM    160  ND1 HIS A  31      -8.000  -7.096  10.398  1.00 66.41           N  
ATOM    161  CE1 HIS A  31      -7.159  -6.762  11.388  1.00 66.41           C  
ATOM    162  NE2 HIS A  31      -5.996  -6.330  10.879  1.00 66.41           N  
ATOM    163  H   HIS A  31      -6.263  -9.131   7.182  1.00 66.41           H  
ATOM    164  HA  HIS A  31      -8.956  -8.911   8.450  1.00 66.41           H  
ATOM    165  HB2 HIS A  31      -7.248  -6.828   7.059  1.00 66.41           H  
ATOM    166  HB3 HIS A  31      -8.869  -6.586   7.724  1.00 66.41           H  
ATOM    167  HD1 HIS A  31      -8.943  -7.440  10.515  1.00 66.41           H  
ATOM    168  HD2 HIS A  31      -5.337  -6.172   8.770  1.00 66.41           H  
ATOM    169  HE1 HIS A  31      -7.381  -6.825  12.443  1.00 66.41           H  
ATOM    170  N   GLY A  32      -8.681 -10.019   5.660  1.00 74.03           N  
ATOM    171  CA  GLY A  32      -9.346 -10.434   4.426  1.00 74.03           C  
ATOM    172  C   GLY A  32      -9.090  -9.515   3.229  1.00 74.03           C  
ATOM    173  O   GLY A  32      -9.769  -9.658   2.215  1.00 74.03           O  
ATOM    174  H   GLY A  32      -7.931 -10.597   6.013  1.00 74.03           H  
ATOM    175  HA2 GLY A  32     -10.422 -10.472   4.595  1.00 74.03           H  
ATOM    176  HA3 GLY A  32      -9.000 -11.433   4.161  1.00 74.03           H  
ATOM    177  N   ILE A  33      -8.125  -8.593   3.320  1.00 83.98           N  
ATOM    178  CA  ILE A  33      -7.725  -7.758   2.188  1.00 83.98           C  
ATOM    179  C   ILE A  33      -6.692  -8.532   1.375  1.00 83.98           C  
ATOM    180  O   ILE A  33      -5.588  -8.824   1.837  1.00 83.98           O  
ATOM    181  CB  ILE A  33      -7.230  -6.366   2.631  1.00 83.98           C  
ATOM    182  CG1 ILE A  33      -8.374  -5.594   3.328  1.00 83.98           C  
ATOM    183  CG2 ILE A  33      -6.736  -5.583   1.397  1.00 83.98           C  
ATOM    184  CD1 ILE A  33      -7.903  -4.326   4.041  1.00 83.98           C  
ATOM    185  H   ILE A  33      -7.544  -8.571   4.145  1.00 83.98           H  
ATOM    186  HA  ILE A  33      -8.596  -7.591   1.554  1.00 83.98           H  
ATOM    187  HB  ILE A  33      -6.403  -6.487   3.330  1.00 83.98           H  
ATOM    188 HG12 ILE A  33      -8.845  -6.226   4.081  1.00 83.98           H  
ATOM    189 HG13 ILE A  33      -9.133  -5.327   2.592  1.00 83.98           H  
ATOM    190 HG21 ILE A  33      -5.869  -6.071   0.952  1.00 83.98           H  
ATOM    191 HG22 ILE A  33      -6.435  -4.573   1.673  1.00 83.98           H  
ATOM    192 HG23 ILE A  33      -7.529  -5.510   0.652  1.00 83.98           H  
ATOM    193 HD11 ILE A  33      -7.450  -3.623   3.342  1.00 83.98           H  
ATOM    194 HD12 ILE A  33      -7.184  -4.596   4.815  1.00 83.98           H  
ATOM    195 HD13 ILE A  33      -8.762  -3.839   4.501  1.00 83.98           H  
ATOM    196  N   ASP A  34      -7.065  -8.856   0.143  1.00 86.87           N  
ATOM    197  CA  ASP A  34      -6.204  -9.523  -0.823  1.00 86.87           C  
ATOM    198  C   ASP A  34      -5.874  -8.555  -1.963  1.00 86.87           C  
ATOM    199  O   ASP A  34      -6.659  -8.380  -2.896  1.00 86.87           O  
ATOM    200  CB  ASP A  34      -6.886 -10.811  -1.304  1.00 86.87           C  
ATOM    201  CG  ASP A  34      -6.011 -11.624  -2.259  1.00 86.87           C  
ATOM    202  OD1 ASP A  34      -4.875 -11.190  -2.575  1.00 86.87           O  
ATOM    203  OD2 ASP A  34      -6.489 -12.698  -2.682  1.00 86.87           O1-
ATOM    204  H   ASP A  34      -7.989  -8.588  -0.162  1.00 86.87           H  
ATOM    205  HA  ASP A  34      -5.267  -9.815  -0.350  1.00 86.87           H  
ATOM    206  HB2 ASP A  34      -7.824 -10.563  -1.800  1.00 86.87           H  
ATOM    207  HB3 ASP A  34      -7.116 -11.429  -0.436  1.00 86.87           H  
ATOM    208  N   LEU A  35      -4.693  -7.931  -1.894  1.00 90.03           N  
ATOM    209  CA  LEU A  35      -4.235  -6.977  -2.910  1.00 90.03           C  
ATOM    210  C   LEU A  35      -4.108  -7.599  -4.308  1.00 90.03           C  
ATOM    211  O   LEU A  35      -4.135  -6.866  -5.290  1.00 90.03           O  
ATOM    212  CB  LEU A  35      -2.880  -6.370  -2.508  1.00 90.03           C  
ATOM    213  CG  LEU A  35      -2.866  -5.542  -1.215  1.00 90.03           C  
ATOM    214  CD1 LEU A  35      -1.459  -4.979  -1.026  1.00 90.03           C  
ATOM    215  CD2 LEU A  35      -3.863  -4.380  -1.239  1.00 90.03           C  
ATOM    216  H   LEU A  35      -4.105  -8.110  -1.093  1.00 90.03           H  
ATOM    217  HA  LEU A  35      -4.972  -6.179  -2.996  1.00 90.03           H  
ATOM    218  HB2 LEU A  35      -2.547  -5.726  -3.322  1.00 90.03           H  
ATOM    219  HB3 LEU A  35      -2.155  -7.179  -2.414  1.00 90.03           H  
ATOM    220  HG  LEU A  35      -3.097  -6.189  -0.369  1.00 90.03           H  
ATOM    221 HD11 LEU A  35      -1.366  -4.541  -0.032  1.00 90.03           H  
ATOM    222 HD12 LEU A  35      -0.717  -5.773  -1.111  1.00 90.03           H  
ATOM    223 HD13 LEU A  35      -1.255  -4.213  -1.775  1.00 90.03           H  
ATOM    224 HD21 LEU A  35      -4.881  -4.769  -1.223  1.00 90.03           H  
ATOM    225 HD22 LEU A  35      -3.718  -3.785  -2.140  1.00 90.03           H  
ATOM    226 HD23 LEU A  35      -3.717  -3.750  -0.361  1.00 90.03           H  
ATOM    227  N   SER A  36      -4.006  -8.929  -4.427  1.00 86.59           N  
ATOM    228  CA  SER A  36      -3.980  -9.590  -5.740  1.00 86.59           C  
ATOM    229  C   SER A  36      -5.329  -9.529  -6.466  1.00 86.59           C  
ATOM    230  O   SER A  36      -5.390  -9.700  -7.683  1.00 86.59           O  
ATOM    231  CB  SER A  36      -3.517 -11.043  -5.602  1.00 86.59           C  
ATOM    232  OG  SER A  36      -4.519 -11.880  -5.062  1.00 86.59           O  
ATOM    233  H   SER A  36      -4.087  -9.506  -3.602  1.00 86.59           H  
ATOM    234  HA  SER A  36      -3.258  -9.071  -6.370  1.00 86.59           H  
ATOM    235  HB2 SER A  36      -3.259 -11.415  -6.593  1.00 86.59           H  
ATOM    236  HB3 SER A  36      -2.625 -11.086  -4.977  1.00 86.59           H  
ATOM    237  HG  SER A  36      -4.641 -11.689  -4.129  1.00 86.59           H  
ATOM    238  N   ARG A  37      -6.413  -9.271  -5.723  1.00 87.27           N  
ATOM    239  CA  ARG A  37      -7.785  -9.133  -6.230  1.00 87.27           C  
ATOM    240  C   ARG A  37      -8.245  -7.684  -6.324  1.00 87.27           C  
ATOM    241  O   ARG A  37      -9.299  -7.415  -6.899  1.00 87.27           O  
ATOM    242  CB  ARG A  37      -8.724  -9.923  -5.315  1.00 87.27           C  
ATOM    243  CG  ARG A  37      -8.469 -11.428  -5.417  1.00 87.27           C  
ATOM    244  CD  ARG A  37      -9.414 -12.161  -4.469  1.00 87.27           C  
ATOM    245  NE  ARG A  37      -9.575 -13.563  -4.882  1.00 87.27           N  
ATOM    246  CZ  ARG A  37     -10.478 -14.403  -4.423  1.00 87.27           C  
ATOM    247  NH1 ARG A  37     -11.277 -14.079  -3.445  1.00 87.27           N1+
ATOM    248  NH2 ARG A  37     -10.593 -15.593  -4.943  1.00 87.27           N  
ATOM    249  H   ARG A  37      -6.271  -9.146  -4.731  1.00 87.27           H  
ATOM    250  HA  ARG A  37      -7.844  -9.529  -7.243  1.00 87.27           H  
ATOM    251  HB2 ARG A  37      -9.754  -9.724  -5.608  1.00 87.27           H  
ATOM    252  HB3 ARG A  37      -8.591  -9.596  -4.284  1.00 87.27           H  
ATOM    253  HG2 ARG A  37      -8.657 -11.741  -6.444  1.00 87.27           H  
ATOM    254  HG3 ARG A  37      -7.439 -11.669  -5.154  1.00 87.27           H  
ATOM    255  HD2 ARG A  37     -10.386 -11.668  -4.488  1.00 87.27           H  
ATOM    256  HD3 ARG A  37      -9.006 -12.106  -3.459  1.00 87.27           H  
ATOM    257  HE  ARG A  37      -8.906 -13.898  -5.560  1.00 87.27           H  
ATOM    258 HH11 ARG A  37     -11.104 -13.197  -2.983  1.00 87.27           H  
ATOM    259 HH12 ARG A  37     -11.968 -14.724  -3.088  1.00 87.27           H  
ATOM    260 HH21 ARG A  37      -9.946 -15.876  -5.665  1.00 87.27           H  
ATOM    261 HH22 ARG A  37     -11.284 -16.239  -4.589  1.00 87.27           H  
ATOM    262  N   GLU A  38      -7.478  -6.758  -5.763  1.00 92.72           N  
ATOM    263  CA  GLU A  38      -7.759  -5.337  -5.874  1.00 92.72           C  
ATOM    264  C   GLU A  38      -7.518  -4.860  -7.301  1.00 92.72           C  
ATOM    265  O   GLU A  38      -6.489  -5.131  -7.923  1.00 92.72           O  
ATOM    266  CB  GLU A  38      -6.907  -4.541  -4.881  1.00 92.72           C  
ATOM    267  CG  GLU A  38      -7.521  -4.557  -3.476  1.00 92.72           C  
ATOM    268  CD  GLU A  38      -8.834  -3.751  -3.383  1.00 92.72           C  
ATOM    269  OE1 GLU A  38      -9.663  -4.051  -2.498  1.00 92.72           O  
ATOM    270  OE2 GLU A  38      -9.039  -2.841  -4.230  1.00 92.72           O1-
ATOM    271  H   GLU A  38      -6.602  -7.043  -5.350  1.00 92.72           H  
ATOM    272  HA  GLU A  38      -8.810  -5.168  -5.639  1.00 92.72           H  
ATOM    273  HB2 GLU A  38      -5.901  -4.958  -4.842  1.00 92.72           H  
ATOM    274  HB3 GLU A  38      -6.814  -3.509  -5.220  1.00 92.72           H  
ATOM    275  HG2 GLU A  38      -6.775  -4.130  -2.806  1.00 92.72           H  
ATOM    276  HG3 GLU A  38      -7.690  -5.589  -3.168  1.00 92.72           H  
ATOM    277  N   ARG A  39      -8.470  -4.089  -7.829  1.00 93.79           N  
ATOM    278  CA  ARG A  39      -8.264  -3.418  -9.110  1.00 93.79           C  
ATOM    279  C   ARG A  39      -7.088  -2.454  -8.966  1.00 93.79           C  
ATOM    280  O   ARG A  39      -7.089  -1.632  -8.044  1.00 93.79           O  
ATOM    281  CB  ARG A  39      -9.553  -2.711  -9.545  1.00 93.79           C  
ATOM    282  CG  ARG A  39      -9.402  -2.093 -10.940  1.00 93.79           C  
ATOM    283  CD  ARG A  39     -10.678  -1.355 -11.343  1.00 93.79           C  
ATOM    284  NE  ARG A  39     -10.503  -0.682 -12.641  1.00 93.79           N  
ATOM    285  CZ  ARG A  39     -11.312   0.216 -13.172  1.00 93.79           C  
ATOM    286  NH1 ARG A  39     -12.408   0.593 -12.574  1.00 93.79           N1+
ATOM    287  NH2 ARG A  39     -11.029   0.758 -14.322  1.00 93.79           N  
ATOM    288  H   ARG A  39      -9.288  -3.890  -7.270  1.00 93.79           H  
ATOM    289  HA  ARG A  39      -7.997  -4.178  -9.844  1.00 93.79           H  
ATOM    290  HB2 ARG A  39      -9.798  -1.932  -8.824  1.00 93.79           H  
ATOM    291  HB3 ARG A  39     -10.366  -3.437  -9.564  1.00 93.79           H  
ATOM    292  HG2 ARG A  39      -9.193  -2.880 -11.666  1.00 93.79           H  
ATOM    293  HG3 ARG A  39      -8.578  -1.380 -10.943  1.00 93.79           H  
ATOM    294  HD2 ARG A  39     -11.499  -2.068 -11.403  1.00 93.79           H  
ATOM    295  HD3 ARG A  39     -10.903  -0.615 -10.574  1.00 93.79           H  
ATOM    296  HE  ARG A  39      -9.651  -0.888 -13.145  1.00 93.79           H  
ATOM    297 HH11 ARG A  39     -12.632   0.188 -11.676  1.00 93.79           H  
ATOM    298 HH12 ARG A  39     -13.004   1.299 -12.982  1.00 93.79           H  
ATOM    299 HH21 ARG A  39     -11.635   1.460 -14.722  1.00 93.79           H  
ATOM    300 HH22 ARG A  39     -10.166   0.523 -14.792  1.00 93.79           H  
ATOM    301  N   ALA A  40      -6.140  -2.507  -9.901  1.00 93.41           N  
ATOM    302  CA  ALA A  40      -5.031  -1.559  -9.944  1.00 93.41           C  
ATOM    303  C   ALA A  40      -5.540  -0.102  -9.842  1.00 93.41           C  
ATOM    304  O   ALA A  40      -6.644   0.196 -10.321  1.00 93.41           O  
ATOM    305  CB  ALA A  40      -4.220  -1.780 -11.226  1.00 93.41           C  
ATOM    306  H   ALA A  40      -6.155  -3.264 -10.569  1.00 93.41           H  
ATOM    307  HA  ALA A  40      -4.387  -1.781  -9.094  1.00 93.41           H  
ATOM    308  HB1 ALA A  40      -3.854  -2.807 -11.264  1.00 93.41           H  
ATOM    309  HB2 ALA A  40      -3.365  -1.104 -11.238  1.00 93.41           H  
ATOM    310  HB3 ALA A  40      -4.838  -1.579 -12.101  1.00 93.41           H  
ATOM    311  N   PRO A  41      -4.780   0.807  -9.206  1.00 95.77           N  
ATOM    312  CA  PRO A  41      -5.115   2.227  -9.195  1.00 95.77           C  
ATOM    313  C   PRO A  41      -5.326   2.763 -10.616  1.00 95.77           C  
ATOM    314  O   PRO A  41      -4.746   2.250 -11.572  1.00 95.77           O  
ATOM    315  CB  PRO A  41      -3.940   2.925  -8.504  1.00 95.77           C  
ATOM    316  CG  PRO A  41      -3.282   1.819  -7.681  1.00 95.77           C  
ATOM    317  CD  PRO A  41      -3.519   0.571  -8.519  1.00 95.77           C  
ATOM    318  HA  PRO A  41      -6.020   2.376  -8.607  1.00 95.77           H  
ATOM    319  HB2 PRO A  41      -3.225   3.285  -9.245  1.00 95.77           H  
ATOM    320  HB3 PRO A  41      -4.281   3.749  -7.879  1.00 95.77           H  
ATOM    321  HG2 PRO A  41      -2.221   2.009  -7.524  1.00 95.77           H  
ATOM    322  HG3 PRO A  41      -3.792   1.705  -6.724  1.00 95.77           H  
ATOM    323  HD2 PRO A  41      -2.721   0.460  -9.253  1.00 95.77           H  
ATOM    324  HD3 PRO A  41      -3.560  -0.300  -7.865  1.00 95.77           H  
ATOM    325  N   ASN A  42      -6.133   3.812 -10.767  1.00 93.73           N  
ATOM    326  CA  ASN A  42      -6.153   4.565 -12.017  1.00 93.73           C  
ATOM    327  C   ASN A  42      -5.044   5.618 -11.947  1.00 93.73           C  
ATOM    328  O   ASN A  42      -5.243   6.679 -11.360  1.00 93.73           O  
ATOM    329  CB  ASN A  42      -7.546   5.170 -12.244  1.00 93.73           C  
ATOM    330  CG  ASN A  42      -7.646   5.815 -13.615  1.00 93.73           C  
ATOM    331  ND2 ASN A  42      -8.510   6.785 -13.784  1.00 93.73           N  
ATOM    332  OD1 ASN A  42      -6.992   5.427 -14.566  1.00 93.73           O  
ATOM    333  H   ASN A  42      -6.525   4.251  -9.947  1.00 93.73           H  
ATOM    334  HA  ASN A  42      -5.934   3.903 -12.854  1.00 93.73           H  
ATOM    335  HB2 ASN A  42      -7.750   5.916 -11.476  1.00 93.73           H  
ATOM    336  HB3 ASN A  42      -8.301   4.386 -12.185  1.00 93.73           H  
ATOM    337 HD21 ASN A  42      -8.971   7.194 -12.983  1.00 93.73           H  
ATOM    338 HD22 ASN A  42      -8.484   7.233 -14.689  1.00 93.73           H  
ATOM    339  N   PHE A  43      -3.867   5.292 -12.472  1.00 93.88           N  
ATOM    340  CA  PHE A  43      -2.682   6.142 -12.388  1.00 93.88           C  
ATOM    341  C   PHE A  43      -2.252   6.632 -13.771  1.00 93.88           C  
ATOM    342  O   PHE A  43      -2.509   5.994 -14.791  1.00 93.88           O  
ATOM    343  CB  PHE A  43      -1.551   5.410 -11.647  1.00 93.88           C  
ATOM    344  CG  PHE A  43      -0.998   4.205 -12.385  1.00 93.88           C  
ATOM    345  CD1 PHE A  43      -1.634   2.958 -12.269  1.00 93.88           C  
ATOM    346  CD2 PHE A  43       0.123   4.335 -13.224  1.00 93.88           C  
ATOM    347  CE1 PHE A  43      -1.194   1.856 -13.019  1.00 93.88           C  
ATOM    348  CE2 PHE A  43       0.570   3.230 -13.966  1.00 93.88           C  
ATOM    349  CZ  PHE A  43      -0.083   1.990 -13.867  1.00 93.88           C  
ATOM    350  H   PHE A  43      -3.773   4.418 -12.969  1.00 93.88           H  
ATOM    351  HA  PHE A  43      -2.920   7.029 -11.801  1.00 93.88           H  
ATOM    352  HB2 PHE A  43      -1.920   5.091 -10.672  1.00 93.88           H  
ATOM    353  HB3 PHE A  43      -0.738   6.113 -11.470  1.00 93.88           H  
ATOM    354  HD1 PHE A  43      -2.470   2.848 -11.593  1.00 93.88           H  
ATOM    355  HD2 PHE A  43       0.632   5.282 -13.321  1.00 93.88           H  
ATOM    356  HE1 PHE A  43      -1.714   0.912 -12.942  1.00 93.88           H  
ATOM    357  HE2 PHE A  43       1.405   3.347 -14.641  1.00 93.88           H  
ATOM    358  HZ  PHE A  43       0.258   1.153 -14.457  1.00 93.88           H  
ATOM    359  N   VAL A  44      -1.563   7.771 -13.780  1.00 93.13           N  
ATOM    360  CA  VAL A  44      -0.847   8.290 -14.944  1.00 93.13           C  
ATOM    361  C   VAL A  44       0.609   8.417 -14.533  1.00 93.13           C  
ATOM    362  O   VAL A  44       0.931   9.184 -13.628  1.00 93.13           O  
ATOM    363  CB  VAL A  44      -1.427   9.639 -15.414  1.00 93.13           C  
ATOM    364  CG1 VAL A  44      -0.654  10.190 -16.621  1.00 93.13           C  
ATOM    365  CG2 VAL A  44      -2.900   9.495 -15.823  1.00 93.13           C  
ATOM    366  H   VAL A  44      -1.376   8.229 -12.900  1.00 93.13           H  
ATOM    367  HA  VAL A  44      -0.915   7.583 -15.771  1.00 93.13           H  
ATOM    368  HB  VAL A  44      -1.366  10.365 -14.603  1.00 93.13           H  
ATOM    369 HG11 VAL A  44      -1.107  11.124 -16.954  1.00 93.13           H  
ATOM    370 HG12 VAL A  44       0.379  10.395 -16.342  1.00 93.13           H  
ATOM    371 HG13 VAL A  44      -0.668   9.469 -17.438  1.00 93.13           H  
ATOM    372 HG21 VAL A  44      -3.277  10.448 -16.193  1.00 93.13           H  
ATOM    373 HG22 VAL A  44      -2.998   8.738 -16.601  1.00 93.13           H  
ATOM    374 HG23 VAL A  44      -3.499   9.199 -14.962  1.00 93.13           H  
ATOM    375  N   ASP A  45       1.488   7.664 -15.188  1.00 93.37           N  
ATOM    376  CA  ASP A  45       2.922   7.900 -15.063  1.00 93.37           C  
ATOM    377  C   ASP A  45       3.252   9.189 -15.819  1.00 93.37           C  
ATOM    378  O   ASP A  45       3.181   9.248 -17.050  1.00 93.37           O  
ATOM    379  CB  ASP A  45       3.729   6.699 -15.578  1.00 93.37           C  
ATOM    380  CG  ASP A  45       3.684   5.498 -14.629  1.00 93.37           C  
ATOM    381  OD1 ASP A  45       3.770   5.676 -13.394  1.00 93.37           O  
ATOM    382  OD2 ASP A  45       3.583   4.350 -15.114  1.00 93.37           O1-
ATOM    383  H   ASP A  45       1.172   7.030 -15.908  1.00 93.37           H  
ATOM    384  HA  ASP A  45       3.177   8.045 -14.013  1.00 93.37           H  
ATOM    385  HB2 ASP A  45       4.771   7.002 -15.683  1.00 93.37           H  
ATOM    386  HB3 ASP A  45       3.362   6.410 -16.562  1.00 93.37           H  
ATOM    387  N   HIS A  46       3.549  10.255 -15.077  1.00 92.45           N  
ATOM    388  CA  HIS A  46       3.863  11.543 -15.681  1.00 92.45           C  
ATOM    389  C   HIS A  46       5.177  11.453 -16.475  1.00 92.45           C  
ATOM    390  O   HIS A  46       6.196  11.023 -15.930  1.00 92.45           O  
ATOM    391  CB  HIS A  46       3.919  12.644 -14.619  1.00 92.45           C  
ATOM    392  CG  HIS A  46       2.563  13.013 -14.079  1.00 92.45           C  
ATOM    393  CD2 HIS A  46       2.023  12.644 -12.876  1.00 92.45           C  
ATOM    394  ND1 HIS A  46       1.629  13.795 -14.721  1.00 92.45           N  
ATOM    395  CE1 HIS A  46       0.555  13.898 -13.922  1.00 92.45           C  
ATOM    396  NE2 HIS A  46       0.752  13.221 -12.783  1.00 92.45           N  
ATOM    397  H   HIS A  46       3.540  10.169 -14.070  1.00 92.45           H  
ATOM    398  HA  HIS A  46       3.044  11.780 -16.360  1.00 92.45           H  
ATOM    399  HB2 HIS A  46       4.562  12.323 -13.799  1.00 92.45           H  
ATOM    400  HB3 HIS A  46       4.363  13.537 -15.061  1.00 92.45           H  
ATOM    401  HD1 HIS A  46       1.739  14.229 -15.626  1.00 92.45           H  
ATOM    402  HD2 HIS A  46       2.494  12.020 -12.131  1.00 92.45           H  
ATOM    403  HE1 HIS A  46      -0.341  14.455 -14.151  1.00 92.45           H  
ATOM    404  N   PRO A  47       5.195  11.877 -17.751  1.00 94.03           N  
ATOM    405  CA  PRO A  47       6.418  11.866 -18.538  1.00 94.03           C  
ATOM    406  C   PRO A  47       7.437  12.856 -17.961  1.00 94.03           C  
ATOM    407  O   PRO A  47       7.081  13.951 -17.528  1.00 94.03           O  
ATOM    408  CB  PRO A  47       5.989  12.217 -19.965  1.00 94.03           C  
ATOM    409  CG  PRO A  47       4.725  13.054 -19.760  1.00 94.03           C  
ATOM    410  CD  PRO A  47       4.091  12.434 -18.517  1.00 94.03           C  
ATOM    411  HA  PRO A  47       6.849  10.865 -18.527  1.00 94.03           H  
ATOM    412  HB2 PRO A  47       6.758  12.769 -20.504  1.00 94.03           H  
ATOM    413  HB3 PRO A  47       5.733  11.302 -20.499  1.00 94.03           H  
ATOM    414  HG2 PRO A  47       5.002  14.087 -19.551  1.00 94.03           H  
ATOM    415  HG3 PRO A  47       4.060  13.001 -20.622  1.00 94.03           H  
ATOM    416  HD2 PRO A  47       3.412  11.632 -18.805  1.00 94.03           H  
ATOM    417  HD3 PRO A  47       3.560  13.201 -17.953  1.00 94.03           H  
ATOM    418  N   GLY A  48       8.716  12.479 -17.987  1.00 94.58           N  
ATOM    419  CA  GLY A  48       9.821  13.319 -17.510  1.00 94.58           C  
ATOM    420  C   GLY A  48      10.188  13.140 -16.035  1.00 94.58           C  
ATOM    421  O   GLY A  48      11.177  13.726 -15.600  1.00 94.58           O  
ATOM    422  H   GLY A  48       8.932  11.546 -18.308  1.00 94.58           H  
ATOM    423  HA2 GLY A  48       9.572  14.369 -17.662  1.00 94.58           H  
ATOM    424  HA3 GLY A  48      10.711  13.096 -18.100  1.00 94.58           H  
ATOM    425  N   ILE A  49       9.461  12.308 -15.283  1.00 94.56           N  
ATOM    426  CA  ILE A  49       9.863  11.857 -13.944  1.00 94.56           C  
ATOM    427  C   ILE A  49      10.003  10.329 -13.910  1.00 94.56           C  
ATOM    428  O   ILE A  49       9.340   9.648 -14.698  1.00 94.56           O  
ATOM    429  CB  ILE A  49       8.918  12.385 -12.843  1.00 94.56           C  
ATOM    430  CG1 ILE A  49       7.463  11.896 -13.010  1.00 94.56           C  
ATOM    431  CG2 ILE A  49       8.995  13.922 -12.789  1.00 94.56           C  
ATOM    432  CD1 ILE A  49       6.576  12.215 -11.800  1.00 94.56           C  
ATOM    433  H   ILE A  49       8.657  11.853 -15.691  1.00 94.56           H  
ATOM    434  HA  ILE A  49      10.849  12.271 -13.733  1.00 94.56           H  
ATOM    435  HB  ILE A  49       9.289  12.007 -11.890  1.00 94.56           H  
ATOM    436 HG12 ILE A  49       7.026  12.356 -13.896  1.00 94.56           H  
ATOM    437 HG13 ILE A  49       7.457  10.814 -13.143  1.00 94.56           H  
ATOM    438 HG21 ILE A  49      10.036  14.240 -12.745  1.00 94.56           H  
ATOM    439 HG22 ILE A  49       8.485  14.294 -11.900  1.00 94.56           H  
ATOM    440 HG23 ILE A  49       8.531  14.355 -13.675  1.00 94.56           H  
ATOM    441 HD11 ILE A  49       6.379  13.286 -11.745  1.00 94.56           H  
ATOM    442 HD12 ILE A  49       7.065  11.885 -10.883  1.00 94.56           H  
ATOM    443 HD13 ILE A  49       5.628  11.685 -11.893  1.00 94.56           H  
ATOM    444  N   PRO A  50      10.857   9.768 -13.030  1.00 93.01           N  
ATOM    445  CA  PRO A  50      10.944   8.324 -12.858  1.00 93.01           C  
ATOM    446  C   PRO A  50       9.570   7.739 -12.503  1.00 93.01           C  
ATOM    447  O   PRO A  50       8.903   8.273 -11.606  1.00 93.01           O  
ATOM    448  CB  PRO A  50      11.963   8.082 -11.740  1.00 93.01           C  
ATOM    449  CG  PRO A  50      12.828   9.339 -11.785  1.00 93.01           C  
ATOM    450  CD  PRO A  50      11.830  10.429 -12.173  1.00 93.01           C  
ATOM    451  HA  PRO A  50      11.325   7.902 -13.787  1.00 93.01           H  
ATOM    452  HB2 PRO A  50      11.465   8.024 -10.773  1.00 93.01           H  
ATOM    453  HB3 PRO A  50      12.550   7.180 -11.918  1.00 93.01           H  
ATOM    454  HG2 PRO A  50      13.295   9.544 -10.821  1.00 93.01           H  
ATOM    455  HG3 PRO A  50      13.582   9.239 -12.565  1.00 93.01           H  
ATOM    456  HD2 PRO A  50      11.330  10.807 -11.281  1.00 93.01           H  
ATOM    457  HD3 PRO A  50      12.351  11.235 -12.690  1.00 93.01           H  
ATOM    458  N   PRO A  51       9.131   6.667 -13.181  1.00 94.87           N  
ATOM    459  CA  PRO A  51       7.852   6.049 -12.875  1.00 94.87           C  
ATOM    460  C   PRO A  51       7.873   5.502 -11.448  1.00 94.87           C  
ATOM    461  O   PRO A  51       8.863   4.926 -11.005  1.00 94.87           O  
ATOM    462  CB  PRO A  51       7.650   4.966 -13.931  1.00 94.87           C  
ATOM    463  CG  PRO A  51       9.080   4.595 -14.329  1.00 94.87           C  
ATOM    464  CD  PRO A  51       9.836   5.914 -14.207  1.00 94.87           C  
ATOM    465  HA  PRO A  51       7.055   6.787 -12.963  1.00 94.87           H  
ATOM    466  HB2 PRO A  51       7.136   5.396 -14.792  1.00 94.87           H  
ATOM    467  HB3 PRO A  51       7.079   4.125 -13.538  1.00 94.87           H  
ATOM    468  HG2 PRO A  51       9.494   3.896 -13.602  1.00 94.87           H  
ATOM    469  HG3 PRO A  51       9.133   4.185 -15.337  1.00 94.87           H  
ATOM    470  HD2 PRO A  51       9.789   6.458 -15.150  1.00 94.87           H  
ATOM    471  HD3 PRO A  51      10.871   5.722 -13.924  1.00 94.87           H  
ATOM    472  N   SER A  52       6.779   5.718 -10.727  1.00 96.87           N  
ATOM    473  CA  SER A  52       6.608   5.207  -9.368  1.00 96.87           C  
ATOM    474  C   SER A  52       6.424   3.702  -9.394  1.00 96.87           C  
ATOM    475  O   SER A  52       5.584   3.219 -10.139  1.00 96.87           O  
ATOM    476  CB  SER A  52       5.398   5.883  -8.742  1.00 96.87           C  
ATOM    477  OG  SER A  52       5.695   7.237  -8.477  1.00 96.87           O  
ATOM    478  H   SER A  52       5.999   6.188 -11.165  1.00 96.87           H  
ATOM    479  HA  SER A  52       7.495   5.416  -8.769  1.00 96.87           H  
ATOM    480  HB2 SER A  52       4.568   5.832  -9.446  1.00 96.87           H  
ATOM    481  HB3 SER A  52       5.121   5.377  -7.817  1.00 96.87           H  
ATOM    482  HG  SER A  52       6.632   7.354  -8.650  1.00 96.87           H  
ATOM    483  N   ASP A  53       7.157   2.952  -8.591  1.00 96.98           N  
ATOM    484  CA  ASP A  53       7.217   1.490  -8.648  1.00 96.98           C  
ATOM    485  C   ASP A  53       6.288   0.780  -7.648  1.00 96.98           C  
ATOM    486  O   ASP A  53       6.099  -0.434  -7.736  1.00 96.98           O  
ATOM    487  CB  ASP A  53       8.674   1.060  -8.486  1.00 96.98           C  
ATOM    488  CG  ASP A  53       9.277   1.418  -7.138  1.00 96.98           C  
ATOM    489  OD1 ASP A  53       8.823   2.402  -6.514  1.00 96.98           O  
ATOM    490  OD2 ASP A  53      10.199   0.683  -6.731  1.00 96.98           O1-
ATOM    491  H   ASP A  53       7.824   3.382  -7.966  1.00 96.98           H  
ATOM    492  HA  ASP A  53       6.913   1.165  -9.643  1.00 96.98           H  
ATOM    493  HB2 ASP A  53       8.724  -0.021  -8.613  1.00 96.98           H  
ATOM    494  HB3 ASP A  53       9.272   1.533  -9.265  1.00 96.98           H  
ATOM    495  N   CYS A  54       5.626   1.520  -6.757  1.00 97.55           N  
ATOM    496  CA  CYS A  54       4.666   0.981  -5.797  1.00 97.55           C  
ATOM    497  C   CYS A  54       3.237   1.449  -6.083  1.00 97.55           C  
ATOM    498  O   CYS A  54       2.996   2.621  -6.381  1.00 97.55           O  
ATOM    499  CB  CYS A  54       5.081   1.390  -4.384  1.00 97.55           C  
ATOM    500  SG  CYS A  54       6.779   0.994  -3.922  1.00 97.55           S  
ATOM    501  H   CYS A  54       5.901   2.487  -6.659  1.00 97.55           H  
ATOM    502  HA  CYS A  54       4.679  -0.108  -5.840  1.00 97.55           H  
ATOM    503  HB2 CYS A  54       4.405   0.926  -3.665  1.00 97.55           H  
ATOM    504  HB3 CYS A  54       4.975   2.472  -4.297  1.00 97.55           H  
ATOM    505  N   PHE A  55       2.264   0.556  -5.897  1.00 97.50           N  
ATOM    506  CA  PHE A  55       0.871   0.943  -5.673  1.00 97.50           C  
ATOM    507  C   PHE A  55       0.599   1.058  -4.180  1.00 97.50           C  
ATOM    508  O   PHE A  55       0.981   0.166  -3.427  1.00 97.50           O  
ATOM    509  CB  PHE A  55      -0.098  -0.063  -6.309  1.00 97.50           C  
ATOM    510  CG  PHE A  55      -0.085  -0.150  -7.822  1.00 97.50           C  
ATOM    511  CD1 PHE A  55       0.105   1.003  -8.604  1.00 97.50           C  
ATOM    512  CD2 PHE A  55      -0.320  -1.385  -8.454  1.00 97.50           C  
ATOM    513  CE1 PHE A  55       0.089   0.923 -10.005  1.00 97.50           C  
ATOM    514  CE2 PHE A  55      -0.358  -1.465  -9.857  1.00 97.50           C  
ATOM    515  CZ  PHE A  55      -0.148  -0.312 -10.633  1.00 97.50           C  
ATOM    516  H   PHE A  55       2.530  -0.383  -5.637  1.00 97.50           H  
ATOM    517  HA  PHE A  55       0.694   1.928  -6.105  1.00 97.50           H  
ATOM    518  HB2 PHE A  55       0.123  -1.050  -5.902  1.00 97.50           H  
ATOM    519  HB3 PHE A  55      -1.111   0.201  -6.006  1.00 97.50           H  
ATOM    520  HD1 PHE A  55       0.250   1.963  -8.131  1.00 97.50           H  
ATOM    521  HD2 PHE A  55      -0.471  -2.275  -7.859  1.00 97.50           H  
ATOM    522  HE1 PHE A  55       0.260   1.809 -10.598  1.00 97.50           H  
ATOM    523  HE2 PHE A  55      -0.532  -2.417 -10.338  1.00 97.50           H  
ATOM    524  HZ  PHE A  55      -0.148  -0.378 -11.711  1.00 97.50           H  
ATOM    525  N   TRP A  56      -0.107   2.109  -3.767  1.00 97.38           N  
ATOM    526  CA  TRP A  56      -0.663   2.236  -2.420  1.00 97.38           C  
ATOM    527  C   TRP A  56      -2.186   2.140  -2.465  1.00 97.38           C  
ATOM    528  O   TRP A  56      -2.818   2.613  -3.407  1.00 97.38           O  
ATOM    529  CB  TRP A  56      -0.190   3.529  -1.746  1.00 97.38           C  
ATOM    530  CG  TRP A  56      -0.598   4.804  -2.413  1.00 97.38           C  
ATOM    531  CD1 TRP A  56       0.198   5.545  -3.211  1.00 97.38           C  
ATOM    532  CD2 TRP A  56      -1.875   5.512  -2.355  1.00 97.38           C  
ATOM    533  CE2 TRP A  56      -1.780   6.674  -3.181  1.00 97.38           C  
ATOM    534  CE3 TRP A  56      -3.100   5.296  -1.685  1.00 97.38           C  
ATOM    535  NE1 TRP A  56      -0.484   6.658  -3.655  1.00 97.38           N  
ATOM    536  CZ2 TRP A  56      -2.863   7.546  -3.371  1.00 97.38           C  
ATOM    537  CZ3 TRP A  56      -4.190   6.167  -1.868  1.00 97.38           C  
ATOM    538  CH2 TRP A  56      -4.081   7.280  -2.722  1.00 97.38           C  
ATOM    539  H   TRP A  56      -0.411   2.782  -4.456  1.00 97.38           H  
ATOM    540  HA  TRP A  56      -0.300   1.410  -1.808  1.00 97.38           H  
ATOM    541  HB2 TRP A  56       0.898   3.509  -1.690  1.00 97.38           H  
ATOM    542  HB3 TRP A  56      -0.568   3.544  -0.724  1.00 97.38           H  
ATOM    543  HD1 TRP A  56       1.223   5.303  -3.450  1.00 97.38           H  
ATOM    544  HE1 TRP A  56      -0.048   7.361  -4.235  1.00 97.38           H  
ATOM    545  HE3 TRP A  56      -3.197   4.444  -1.028  1.00 97.38           H  
ATOM    546  HZ2 TRP A  56      -2.768   8.407  -4.015  1.00 97.38           H  
ATOM    547  HZ3 TRP A  56      -5.125   5.978  -1.361  1.00 97.38           H  
ATOM    548  HH2 TRP A  56      -4.928   7.932  -2.875  1.00 97.38           H  
ATOM    549  N   PHE A  57      -2.776   1.554  -1.427  1.00 96.78           N  
ATOM    550  CA  PHE A  57      -4.215   1.379  -1.258  1.00 96.78           C  
ATOM    551  C   PHE A  57      -4.609   1.840   0.141  1.00 96.78           C  
ATOM    552  O   PHE A  57      -4.098   1.318   1.134  1.00 96.78           O  
ATOM    553  CB  PHE A  57      -4.588  -0.095  -1.449  1.00 96.78           C  
ATOM    554  CG  PHE A  57      -4.255  -0.675  -2.803  1.00 96.78           C  
ATOM    555  CD1 PHE A  57      -5.238  -0.746  -3.807  1.00 96.78           C  
ATOM    556  CD2 PHE A  57      -2.963  -1.171  -3.049  1.00 96.78           C  
ATOM    557  CE1 PHE A  57      -4.925  -1.302  -5.060  1.00 96.78           C  
ATOM    558  CE2 PHE A  57      -2.657  -1.727  -4.299  1.00 96.78           C  
ATOM    559  CZ  PHE A  57      -3.634  -1.797  -5.305  1.00 96.78           C  
ATOM    560  H   PHE A  57      -2.177   1.141  -0.728  1.00 96.78           H  
ATOM    561  HA  PHE A  57      -4.756   1.976  -1.992  1.00 96.78           H  
ATOM    562  HB2 PHE A  57      -5.660  -0.201  -1.280  1.00 96.78           H  
ATOM    563  HB3 PHE A  57      -4.062  -0.685  -0.699  1.00 96.78           H  
ATOM    564  HD1 PHE A  57      -6.238  -0.388  -3.611  1.00 96.78           H  
ATOM    565  HD2 PHE A  57      -2.203  -1.123  -2.283  1.00 96.78           H  
ATOM    566  HE1 PHE A  57      -5.682  -1.374  -5.826  1.00 96.78           H  
ATOM    567  HE2 PHE A  57      -1.663  -2.107  -4.488  1.00 96.78           H  
ATOM    568  HZ  PHE A  57      -3.396  -2.245  -6.258  1.00 96.78           H  
ATOM    569  N   LEU A  58      -5.520   2.807   0.221  1.00 96.37           N  
ATOM    570  CA  LEU A  58      -6.011   3.361   1.477  1.00 96.37           C  
ATOM    571  C   LEU A  58      -7.374   2.759   1.816  1.00 96.37           C  
ATOM    572  O   LEU A  58      -8.292   2.777   0.998  1.00 96.37           O  
ATOM    573  CB  LEU A  58      -6.061   4.894   1.358  1.00 96.37           C  
ATOM    574  CG  LEU A  58      -6.431   5.615   2.666  1.00 96.37           C  
ATOM    575  CD1 LEU A  58      -5.336   5.474   3.723  1.00 96.37           C  
ATOM    576  CD2 LEU A  58      -6.632   7.104   2.392  1.00 96.37           C  
ATOM    577  H   LEU A  58      -5.937   3.150  -0.633  1.00 96.37           H  
ATOM    578  HA  LEU A  58      -5.311   3.100   2.271  1.00 96.37           H  
ATOM    579  HB2 LEU A  58      -5.086   5.254   1.029  1.00 96.37           H  
ATOM    580  HB3 LEU A  58      -6.790   5.157   0.592  1.00 96.37           H  
ATOM    581  HG  LEU A  58      -7.363   5.211   3.061  1.00 96.37           H  
ATOM    582 HD11 LEU A  58      -5.598   6.053   4.608  1.00 96.37           H  
ATOM    583 HD12 LEU A  58      -4.388   5.841   3.329  1.00 96.37           H  
ATOM    584 HD13 LEU A  58      -5.219   4.431   4.019  1.00 96.37           H  
ATOM    585 HD21 LEU A  58      -6.865   7.632   3.316  1.00 96.37           H  
ATOM    586 HD22 LEU A  58      -5.721   7.528   1.969  1.00 96.37           H  
ATOM    587 HD23 LEU A  58      -7.446   7.244   1.680  1.00 96.37           H  
ATOM    588  N   TYR A  59      -7.529   2.282   3.045  1.00 94.77           N  
ATOM    589  CA  TYR A  59      -8.757   1.685   3.559  1.00 94.77           C  
ATOM    590  C   TYR A  59      -9.211   2.388   4.832  1.00 94.77           C  
ATOM    591  O   TYR A  59      -8.401   2.831   5.648  1.00 94.77           O  
ATOM    592  CB  TYR A  59      -8.565   0.188   3.837  1.00 94.77           C  
ATOM    593  CG  TYR A  59      -8.198  -0.642   2.631  1.00 94.77           C  
ATOM    594  CD1 TYR A  59      -9.185  -1.377   1.946  1.00 94.77           C  
ATOM    595  CD2 TYR A  59      -6.858  -0.690   2.206  1.00 94.77           C  
ATOM    596  CE1 TYR A  59      -8.841  -2.119   0.801  1.00 94.77           C  
ATOM    597  CE2 TYR A  59      -6.510  -1.447   1.078  1.00 94.77           C  
ATOM    598  CZ  TYR A  59      -7.505  -2.139   0.361  1.00 94.77           C  
ATOM    599  OH  TYR A  59      -7.170  -2.836  -0.745  1.00 94.77           O  
ATOM    600  H   TYR A  59      -6.731   2.302   3.664  1.00 94.77           H  
ATOM    601  HA  TYR A  59      -9.546   1.787   2.814  1.00 94.77           H  
ATOM    602  HB2 TYR A  59      -7.778   0.071   4.582  1.00 94.77           H  
ATOM    603  HB3 TYR A  59      -9.484  -0.210   4.267  1.00 94.77           H  
ATOM    604  HD1 TYR A  59     -10.209  -1.382   2.290  1.00 94.77           H  
ATOM    605  HD2 TYR A  59      -6.094  -0.143   2.740  1.00 94.77           H  
ATOM    606  HE1 TYR A  59      -9.578  -2.687   0.252  1.00 94.77           H  
ATOM    607  HE2 TYR A  59      -5.477  -1.499   0.768  1.00 94.77           H  
ATOM    608  HH  TYR A  59      -6.235  -2.790  -0.960  1.00 94.77           H  
ATOM    609  N   LYS A  60     -10.528   2.402   5.035  1.00 94.75           N  
ATOM    610  CA  LYS A  60     -11.167   2.724   6.309  1.00 94.75           C  
ATOM    611  C   LYS A  60     -12.116   1.591   6.660  1.00 94.75           C  
ATOM    612  O   LYS A  60     -13.007   1.284   5.873  1.00 94.75           O  
ATOM    613  CB  LYS A  60     -11.886   4.070   6.199  1.00 94.75           C  
ATOM    614  CG  LYS A  60     -12.430   4.520   7.560  1.00 94.75           C  
ATOM    615  CD  LYS A  60     -13.208   5.825   7.394  1.00 94.75           C  
ATOM    616  CE  LYS A  60     -13.664   6.336   8.761  1.00 94.75           C  
ATOM    617  NZ  LYS A  60     -14.430   7.598   8.622  1.00 94.75           N1+
ATOM    618  H   LYS A  60     -11.115   2.034   4.300  1.00 94.75           H  
ATOM    619  HA  LYS A  60     -10.405   2.801   7.084  1.00 94.75           H  
ATOM    620  HB2 LYS A  60     -11.181   4.819   5.837  1.00 94.75           H  
ATOM    621  HB3 LYS A  60     -12.704   3.986   5.484  1.00 94.75           H  
ATOM    622  HG2 LYS A  60     -11.596   4.673   8.245  1.00 94.75           H  
ATOM    623  HG3 LYS A  60     -13.095   3.760   7.971  1.00 94.75           H  
ATOM    624  HD2 LYS A  60     -14.071   5.644   6.754  1.00 94.75           H  
ATOM    625  HD3 LYS A  60     -12.565   6.565   6.916  1.00 94.75           H  
ATOM    626  HE2 LYS A  60     -12.781   6.489   9.382  1.00 94.75           H  
ATOM    627  HE3 LYS A  60     -14.275   5.566   9.233  1.00 94.75           H  
ATOM    628  HZ1 LYS A  60     -13.867   8.301   8.166  1.00 94.75           H  
ATOM    629  HZ2 LYS A  60     -14.724   7.941   9.526  1.00 94.75           H  
ATOM    630  HZ3 LYS A  60     -15.250   7.442   8.053  1.00 94.75           H  
ATOM    631  N   ASN A  61     -11.918   0.959   7.813  1.00 91.67           N  
ATOM    632  CA  ASN A  61     -12.671  -0.222   8.244  1.00 91.67           C  
ATOM    633  C   ASN A  61     -12.745  -1.289   7.138  1.00 91.67           C  
ATOM    634  O   ASN A  61     -13.815  -1.809   6.835  1.00 91.67           O  
ATOM    635  CB  ASN A  61     -14.049   0.212   8.767  1.00 91.67           C  
ATOM    636  CG  ASN A  61     -13.973   1.190   9.920  1.00 91.67           C  
ATOM    637  ND2 ASN A  61     -14.971   2.028  10.074  1.00 91.67           N  
ATOM    638  OD1 ASN A  61     -13.043   1.223  10.706  1.00 91.67           O  
ATOM    639  H   ASN A  61     -11.188   1.302   8.421  1.00 91.67           H  
ATOM    640  HA  ASN A  61     -12.129  -0.680   9.071  1.00 91.67           H  
ATOM    641  HB2 ASN A  61     -14.619   0.655   7.950  1.00 91.67           H  
ATOM    642  HB3 ASN A  61     -14.593  -0.667   9.114  1.00 91.67           H  
ATOM    643 HD21 ASN A  61     -15.788   1.932   9.488  1.00 91.67           H  
ATOM    644 HD22 ASN A  61     -14.953   2.562  10.931  1.00 91.67           H  
ATOM    645  N   TYR A  62     -11.602  -1.551   6.497  1.00 89.88           N  
ATOM    646  CA  TYR A  62     -11.446  -2.534   5.416  1.00 89.88           C  
ATOM    647  C   TYR A  62     -12.222  -2.231   4.124  1.00 89.88           C  
ATOM    648  O   TYR A  62     -12.248  -3.053   3.216  1.00 89.88           O  
ATOM    649  CB  TYR A  62     -11.698  -3.953   5.951  1.00 89.88           C  
ATOM    650  CG  TYR A  62     -11.144  -4.183   7.345  1.00 89.88           C  
ATOM    651  CD1 TYR A  62      -9.757  -4.097   7.567  1.00 89.88           C  
ATOM    652  CD2 TYR A  62     -12.018  -4.407   8.427  1.00 89.88           C  
ATOM    653  CE1 TYR A  62      -9.240  -4.247   8.865  1.00 89.88           C  
ATOM    654  CE2 TYR A  62     -11.501  -4.582   9.724  1.00 89.88           C  
ATOM    655  CZ  TYR A  62     -10.111  -4.512   9.941  1.00 89.88           C  
ATOM    656  OH  TYR A  62      -9.609  -4.697  11.188  1.00 89.88           O  
ATOM    657  H   TYR A  62     -10.764  -1.103   6.839  1.00 89.88           H  
ATOM    658  HA  TYR A  62     -10.397  -2.493   5.125  1.00 89.88           H  
ATOM    659  HB2 TYR A  62     -11.248  -4.675   5.270  1.00 89.88           H  
ATOM    660  HB3 TYR A  62     -12.772  -4.141   5.960  1.00 89.88           H  
ATOM    661  HD1 TYR A  62      -9.084  -3.927   6.739  1.00 89.88           H  
ATOM    662  HD2 TYR A  62     -13.083  -4.455   8.256  1.00 89.88           H  
ATOM    663  HE1 TYR A  62      -8.175  -4.186   9.033  1.00 89.88           H  
ATOM    664  HE2 TYR A  62     -12.159  -4.776  10.558  1.00 89.88           H  
ATOM    665  HH  TYR A  62      -8.651  -4.637  11.186  1.00 89.88           H  
ATOM    666  N   VAL A  63     -12.792  -1.031   3.993  1.00 91.87           N  
ATOM    667  CA  VAL A  63     -13.387  -0.541   2.746  1.00 91.87           C  
ATOM    668  C   VAL A  63     -12.406   0.406   2.073  1.00 91.87           C  
ATOM    669  O   VAL A  63     -12.005   1.417   2.665  1.00 91.87           O  
ATOM    670  CB  VAL A  63     -14.742   0.140   2.999  1.00 91.87           C  
ATOM    671  CG1 VAL A  63     -15.380   0.604   1.683  1.00 91.87           C  
ATOM    672  CG2 VAL A  63     -15.718  -0.820   3.690  1.00 91.87           C  
ATOM    673  H   VAL A  63     -12.814  -0.414   4.792  1.00 91.87           H  
ATOM    674  HA  VAL A  63     -13.568  -1.383   2.077  1.00 91.87           H  
ATOM    675  HB  VAL A  63     -14.600   1.011   3.638  1.00 91.87           H  
ATOM    676 HG11 VAL A  63     -16.355   1.048   1.883  1.00 91.87           H  
ATOM    677 HG12 VAL A  63     -15.507  -0.241   1.006  1.00 91.87           H  
ATOM    678 HG13 VAL A  63     -14.760   1.359   1.200  1.00 91.87           H  
ATOM    679 HG21 VAL A  63     -15.838  -1.726   3.096  1.00 91.87           H  
ATOM    680 HG22 VAL A  63     -16.689  -0.339   3.814  1.00 91.87           H  
ATOM    681 HG23 VAL A  63     -15.344  -1.091   4.677  1.00 91.87           H  
ATOM    682  N   ARG A  64     -12.025   0.087   0.833  1.00 94.49           N  
ATOM    683  CA  ARG A  64     -11.123   0.917   0.029  1.00 94.49           C  
ATOM    684  C   ARG A  64     -11.702   2.323  -0.129  1.00 94.49           C  
ATOM    685  O   ARG A  64     -12.851   2.484  -0.526  1.00 94.49           O  
ATOM    686  CB  ARG A  64     -10.874   0.235  -1.322  1.00 94.49           C  
ATOM    687  CG  ARG A  64      -9.904   1.036  -2.203  1.00 94.49           C  
ATOM    688  CD  ARG A  64      -9.562   0.201  -3.433  1.00 94.49           C  
ATOM    689  NE  ARG A  64      -8.824   0.971  -4.450  1.00 94.49           N  
ATOM    690  CZ  ARG A  64      -8.438   0.468  -5.608  1.00 94.49           C  
ATOM    691  NH1 ARG A  64      -8.643  -0.771  -5.930  1.00 94.49           N1+
ATOM    692  NH2 ARG A  64      -7.821   1.187  -6.497  1.00 94.49           N  
ATOM    693  H   ARG A  64     -12.376  -0.767   0.424  1.00 94.49           H  
ATOM    694  HA  ARG A  64     -10.167   0.995   0.546  1.00 94.49           H  
ATOM    695  HB2 ARG A  64     -11.820   0.115  -1.850  1.00 94.49           H  
ATOM    696  HB3 ARG A  64     -10.453  -0.754  -1.144  1.00 94.49           H  
ATOM    697  HG2 ARG A  64     -10.373   1.969  -2.514  1.00 94.49           H  
ATOM    698  HG3 ARG A  64      -8.990   1.255  -1.650  1.00 94.49           H  
ATOM    699  HD2 ARG A  64     -10.482  -0.184  -3.872  1.00 94.49           H  
ATOM    700  HD3 ARG A  64      -8.958  -0.646  -3.107  1.00 94.49           H  
ATOM    701  HE  ARG A  64      -8.583   1.927  -4.234  1.00 94.49           H  
ATOM    702 HH11 ARG A  64      -8.155  -1.165  -6.721  1.00 94.49           H  
ATOM    703 HH12 ARG A  64      -8.944  -1.419  -5.217  1.00 94.49           H  
ATOM    704 HH21 ARG A  64      -7.489   0.725  -7.332  1.00 94.49           H  
ATOM    705 HH22 ARG A  64      -7.606   2.153  -6.299  1.00 94.49           H  
ATOM    706  N   GLN A  65     -10.899   3.324   0.212  1.00 96.60           N  
ATOM    707  CA  GLN A  65     -11.216   4.744   0.064  1.00 96.60           C  
ATOM    708  C   GLN A  65     -10.601   5.299  -1.216  1.00 96.60           C  
ATOM    709  O   GLN A  65     -11.278   5.994  -1.964  1.00 96.60           O  
ATOM    710  CB  GLN A  65     -10.697   5.533   1.280  1.00 96.60           C  
ATOM    711  CG  GLN A  65     -11.298   5.074   2.614  1.00 96.60           C  
ATOM    712  CD  GLN A  65     -12.816   5.167   2.636  1.00 96.60           C  
ATOM    713  NE2 GLN A  65     -13.510   4.053   2.686  1.00 96.60           N  
ATOM    714  OE1 GLN A  65     -13.400   6.238   2.637  1.00 96.60           O  
ATOM    715  H   GLN A  65      -9.968   3.082   0.521  1.00 96.60           H  
ATOM    716  HA  GLN A  65     -12.294   4.880  -0.014  1.00 96.60           H  
ATOM    717  HB2 GLN A  65      -9.613   5.436   1.339  1.00 96.60           H  
ATOM    718  HB3 GLN A  65     -10.933   6.587   1.136  1.00 96.60           H  
ATOM    719  HG2 GLN A  65     -10.910   5.704   3.415  1.00 96.60           H  
ATOM    720  HG3 GLN A  65     -10.986   4.050   2.816  1.00 96.60           H  
ATOM    721 HE21 GLN A  65     -13.038   3.162   2.627  1.00 96.60           H  
ATOM    722 HE22 GLN A  65     -14.508   4.140   2.560  1.00 96.60           H  
ATOM    723  N   ASP A  66      -9.331   4.973  -1.463  1.00 96.59           N  
ATOM    724  CA  ASP A  66      -8.597   5.427  -2.641  1.00 96.59           C  
ATOM    725  C   ASP A  66      -7.367   4.542  -2.897  1.00 96.59           C  
ATOM    726  O   ASP A  66      -7.033   3.670  -2.086  1.00 96.59           O  
ATOM    727  CB  ASP A  66      -8.190   6.903  -2.457  1.00 96.59           C  
ATOM    728  CG  ASP A  66      -7.953   7.626  -3.788  1.00 96.59           C  
ATOM    729  OD1 ASP A  66      -8.106   6.973  -4.848  1.00 96.59           O  
ATOM    730  OD2 ASP A  66      -7.612   8.824  -3.721  1.00 96.59           O1-
ATOM    731  H   ASP A  66      -8.834   4.370  -0.825  1.00 96.59           H  
ATOM    732  HA  ASP A  66      -9.260   5.353  -3.504  1.00 96.59           H  
ATOM    733  HB2 ASP A  66      -8.981   7.441  -1.934  1.00 96.59           H  
ATOM    734  HB3 ASP A  66      -7.293   6.959  -1.841  1.00 96.59           H  
ATOM    735  N   ALA A  67      -6.703   4.740  -4.031  1.00 97.61           N  
ATOM    736  CA  ALA A  67      -5.416   4.136  -4.336  1.00 97.61           C  
ATOM    737  C   ALA A  67      -4.625   4.980  -5.342  1.00 97.61           C  
ATOM    738  O   ALA A  67      -5.203   5.681  -6.169  1.00 97.61           O  
ATOM    739  CB  ALA A  67      -5.650   2.732  -4.890  1.00 97.61           C  
ATOM    740  H   ALA A  67      -7.005   5.501  -4.622  1.00 97.61           H  
ATOM    741  HA  ALA A  67      -4.835   4.061  -3.416  1.00 97.61           H  
ATOM    742  HB1 ALA A  67      -5.970   2.819  -5.928  1.00 97.61           H  
ATOM    743  HB2 ALA A  67      -6.380   2.202  -4.279  1.00 97.61           H  
ATOM    744  HB3 ALA A  67      -4.722   2.160  -4.853  1.00 97.61           H  
ATOM    745  N   GLY A  68      -3.307   4.822  -5.357  1.00 97.56           N  
ATOM    746  CA  GLY A  68      -2.437   5.554  -6.272  1.00 97.56           C  
ATOM    747  C   GLY A  68      -1.053   4.939  -6.375  1.00 97.56           C  
ATOM    748  O   GLY A  68      -0.860   3.757  -6.090  1.00 97.56           O  
ATOM    749  H   GLY A  68      -2.887   4.187  -4.692  1.00 97.56           H  
ATOM    750  HA2 GLY A  68      -2.875   5.574  -7.270  1.00 97.56           H  
ATOM    751  HA3 GLY A  68      -2.348   6.584  -5.929  1.00 97.56           H  
ATOM    752  N   VAL A  69      -0.091   5.753  -6.805  1.00 97.65           N  
ATOM    753  CA  VAL A  69       1.309   5.352  -6.961  1.00 97.65           C  
ATOM    754  C   VAL A  69       2.218   6.107  -5.993  1.00 97.65           C  
ATOM    755  O   VAL A  69       1.918   7.237  -5.607  1.00 97.65           O  
ATOM    756  CB  VAL A  69       1.790   5.492  -8.415  1.00 97.65           C  
ATOM    757  CG1 VAL A  69       1.076   4.514  -9.349  1.00 97.65           C  
ATOM    758  CG2 VAL A  69       1.646   6.914  -8.971  1.00 97.65           C  
ATOM    759  H   VAL A  69      -0.314   6.722  -6.983  1.00 97.65           H  
ATOM    760  HA  VAL A  69       1.394   4.296  -6.707  1.00 97.65           H  
ATOM    761  HB  VAL A  69       2.845   5.218  -8.430  1.00 97.65           H  
ATOM    762 HG11 VAL A  69       1.375   4.702 -10.380  1.00 97.65           H  
ATOM    763 HG12 VAL A  69      -0.006   4.605  -9.260  1.00 97.65           H  
ATOM    764 HG13 VAL A  69       1.392   3.503  -9.092  1.00 97.65           H  
ATOM    765 HG21 VAL A  69       2.185   7.619  -8.338  1.00 97.65           H  
ATOM    766 HG22 VAL A  69       2.081   6.960  -9.969  1.00 97.65           H  
ATOM    767 HG23 VAL A  69       0.596   7.202  -9.028  1.00 97.65           H  
ATOM    768  N   CYS A  70       3.310   5.467  -5.581  1.00 97.47           N  
ATOM    769  CA  CYS A  70       4.391   6.070  -4.798  1.00 97.47           C  
ATOM    770  C   CYS A  70       5.729   5.383  -5.116  1.00 97.47           C  
ATOM    771  O   CYS A  70       5.745   4.328  -5.749  1.00 97.47           O  
ATOM    772  CB  CYS A  70       4.048   6.032  -3.296  1.00 97.47           C  
ATOM    773  SG  CYS A  70       3.803   4.336  -2.698  1.00 97.47           S  
ATOM    774  H   CYS A  70       3.486   4.539  -5.940  1.00 97.47           H  
ATOM    775  HA  CYS A  70       4.493   7.114  -5.096  1.00 97.47           H  
ATOM    776  HB2 CYS A  70       4.852   6.491  -2.720  1.00 97.47           H  
ATOM    777  HB3 CYS A  70       3.142   6.611  -3.122  1.00 97.47           H  
ATOM    778  HG  CYS A  70       3.189   3.874  -3.791  1.00 97.47           H  
ATOM    779  N   GLN A  71       6.834   6.002  -4.703  1.00 97.59           N  
ATOM    780  CA  GLN A  71       8.178   5.436  -4.853  1.00 97.59           C  
ATOM    781  C   GLN A  71       8.494   4.468  -3.703  1.00 97.59           C  
ATOM    782  O   GLN A  71       8.099   4.722  -2.556  1.00 97.59           O  
ATOM    783  CB  GLN A  71       9.221   6.571  -4.915  1.00 97.59           C  
ATOM    784  CG  GLN A  71       9.039   7.564  -6.081  1.00 97.59           C  
ATOM    785  CD  GLN A  71       9.223   6.952  -7.468  1.00 97.59           C  
ATOM    786  NE2 GLN A  71       8.929   7.681  -8.527  1.00 97.59           N  
ATOM    787  OE1 GLN A  71       9.597   5.813  -7.647  1.00 97.59           O  
ATOM    788  H   GLN A  71       6.751   6.832  -4.133  1.00 97.59           H  
ATOM    789  HA  GLN A  71       8.232   4.863  -5.779  1.00 97.59           H  
ATOM    790  HB2 GLN A  71       9.176   7.134  -3.983  1.00 97.59           H  
ATOM    791  HB3 GLN A  71      10.215   6.130  -4.984  1.00 97.59           H  
ATOM    792  HG2 GLN A  71       8.051   8.019  -6.024  1.00 97.59           H  
ATOM    793  HG3 GLN A  71       9.776   8.360  -5.968  1.00 97.59           H  
ATOM    794 HE21 GLN A  71       8.729   8.667  -8.447  1.00 97.59           H  
ATOM    795 HE22 GLN A  71       9.132   7.249  -9.418  1.00 97.59           H  
ATOM    796  N   SER A  72       9.212   3.390  -4.010  1.00 97.35           N  
ATOM    797  CA  SER A  72       9.898   2.541  -3.036  1.00 97.35           C  
ATOM    798  C   SER A  72      11.088   3.273  -2.420  1.00 97.35           C  
ATOM    799  O   SER A  72      11.562   4.272  -2.963  1.00 97.35           O  
ATOM    800  CB  SER A  72      10.344   1.210  -3.653  1.00 97.35           C  
ATOM    801  OG  SER A  72      11.381   1.371  -4.591  1.00 97.35           O  
ATOM    802  H   SER A  72       9.395   3.195  -4.984  1.00 97.35           H  
ATOM    803  HA  SER A  72       9.201   2.308  -2.232  1.00 97.35           H  
ATOM    804  HB2 SER A  72       9.498   0.720  -4.136  1.00 97.35           H  
ATOM    805  HB3 SER A  72      10.700   0.558  -2.856  1.00 97.35           H  
ATOM    806  HG  SER A  72      10.990   1.211  -5.453  1.00 97.35           H  
ATOM    807  N   ASP A  73      11.520   2.802  -1.246  1.00 97.24           N  
ATOM    808  CA  ASP A  73      12.623   3.385  -0.462  1.00 97.24           C  
ATOM    809  C   ASP A  73      12.542   4.923  -0.335  1.00 97.24           C  
ATOM    810  O   ASP A  73      13.498   5.672  -0.543  1.00 97.24           O  
ATOM    811  CB  ASP A  73      13.977   2.852  -0.956  1.00 97.24           C  
ATOM    812  CG  ASP A  73      15.086   3.058   0.085  1.00 97.24           C  
ATOM    813  OD1 ASP A  73      14.774   2.947   1.297  1.00 97.24           O  
ATOM    814  OD2 ASP A  73      16.247   3.277  -0.327  1.00 97.24           O1-
ATOM    815  H   ASP A  73      11.081   1.971  -0.878  1.00 97.24           H  
ATOM    816  HA  ASP A  73      12.501   3.007   0.552  1.00 97.24           H  
ATOM    817  HB2 ASP A  73      13.887   1.782  -1.144  1.00 97.24           H  
ATOM    818  HB3 ASP A  73      14.242   3.340  -1.894  1.00 97.24           H  
ATOM    819  N   TRP A  74      11.336   5.417  -0.047  1.00 97.15           N  
ATOM    820  CA  TRP A  74      11.034   6.846  -0.002  1.00 97.15           C  
ATOM    821  C   TRP A  74      10.101   7.187   1.158  1.00 97.15           C  
ATOM    822  O   TRP A  74       9.648   6.328   1.917  1.00 97.15           O  
ATOM    823  CB  TRP A  74      10.480   7.310  -1.361  1.00 97.15           C  
ATOM    824  CG  TRP A  74      10.506   8.798  -1.561  1.00 97.15           C  
ATOM    825  CD1 TRP A  74       9.436   9.624  -1.553  1.00 97.15           C  
ATOM    826  CD2 TRP A  74      11.672   9.662  -1.720  1.00 97.15           C  
ATOM    827  CE2 TRP A  74      11.230  11.018  -1.778  1.00 97.15           C  
ATOM    828  CE3 TRP A  74      13.063   9.436  -1.793  1.00 97.15           C  
ATOM    829  NE1 TRP A  74       9.860  10.935  -1.660  1.00 97.15           N  
ATOM    830  CZ2 TRP A  74      12.118  12.097  -1.905  1.00 97.15           C  
ATOM    831  CZ3 TRP A  74      13.964  10.509  -1.928  1.00 97.15           C  
ATOM    832  CH2 TRP A  74      13.497  11.835  -1.985  1.00 97.15           C  
ATOM    833  H   TRP A  74      10.607   4.751   0.162  1.00 97.15           H  
ATOM    834  HA  TRP A  74      11.966   7.384   0.174  1.00 97.15           H  
ATOM    835  HB2 TRP A  74       9.463   6.937  -1.481  1.00 97.15           H  
ATOM    836  HB3 TRP A  74      11.088   6.869  -2.151  1.00 97.15           H  
ATOM    837  HD1 TRP A  74       8.415   9.305  -1.408  1.00 97.15           H  
ATOM    838  HE1 TRP A  74       9.240  11.722  -1.530  1.00 97.15           H  
ATOM    839  HE3 TRP A  74      13.431   8.422  -1.744  1.00 97.15           H  
ATOM    840  HZ2 TRP A  74      11.746  13.110  -1.937  1.00 97.15           H  
ATOM    841  HZ3 TRP A  74      15.024  10.305  -1.983  1.00 97.15           H  
ATOM    842  HH2 TRP A  74      14.201  12.649  -2.084  1.00 97.15           H  
ATOM    843  N   SER A  75       9.823   8.475   1.347  1.00 97.68           N  
ATOM    844  CA  SER A  75       8.832   8.943   2.313  1.00 97.68           C  
ATOM    845  C   SER A  75       7.985  10.071   1.745  1.00 97.68           C  
ATOM    846  O   SER A  75       8.481  10.936   1.025  1.00 97.68           O  
ATOM    847  CB  SER A  75       9.501   9.377   3.615  1.00 97.68           C  
ATOM    848  OG  SER A  75      10.267   8.302   4.120  1.00 97.68           O  
ATOM    849  H   SER A  75      10.204   9.145   0.693  1.00 97.68           H  
ATOM    850  HA  SER A  75       8.163   8.112   2.536  1.00 97.68           H  
ATOM    851  HB2 SER A  75       8.741   9.660   4.344  1.00 97.68           H  
ATOM    852  HB3 SER A  75      10.151  10.230   3.423  1.00 97.68           H  
ATOM    853  HG  SER A  75      10.424   7.701   3.389  1.00 97.68           H  
ATOM    854  N   PHE A  76       6.697  10.078   2.072  1.00 97.83           N  
ATOM    855  CA  PHE A  76       5.767  11.113   1.629  1.00 97.83           C  
ATOM    856  C   PHE A  76       4.721  11.418   2.700  1.00 97.83           C  
ATOM    857  O   PHE A  76       4.398  10.578   3.535  1.00 97.83           O  
ATOM    858  CB  PHE A  76       5.124  10.709   0.292  1.00 97.83           C  
ATOM    859  CG  PHE A  76       4.296   9.436   0.331  1.00 97.83           C  
ATOM    860  CD1 PHE A  76       4.917   8.181   0.180  1.00 97.83           C  
ATOM    861  CD2 PHE A  76       2.902   9.503   0.525  1.00 97.83           C  
ATOM    862  CE1 PHE A  76       4.152   7.002   0.212  1.00 97.83           C  
ATOM    863  CE2 PHE A  76       2.141   8.320   0.558  1.00 97.83           C  
ATOM    864  CZ  PHE A  76       2.762   7.072   0.392  1.00 97.83           C  
ATOM    865  H   PHE A  76       6.342   9.345   2.670  1.00 97.83           H  
ATOM    866  HA  PHE A  76       6.326  12.034   1.464  1.00 97.83           H  
ATOM    867  HB2 PHE A  76       4.492  11.528  -0.051  1.00 97.83           H  
ATOM    868  HB3 PHE A  76       5.913  10.586  -0.449  1.00 97.83           H  
ATOM    869  HD1 PHE A  76       5.987   8.114   0.054  1.00 97.83           H  
ATOM    870  HD2 PHE A  76       2.420  10.459   0.665  1.00 97.83           H  
ATOM    871  HE1 PHE A  76       4.635   6.041   0.111  1.00 97.83           H  
ATOM    872  HE2 PHE A  76       1.076   8.359   0.732  1.00 97.83           H  
ATOM    873  HZ  PHE A  76       2.177   6.164   0.421  1.00 97.83           H  
ATOM    874  N   GLU A  77       4.177  12.630   2.664  1.00 97.84           N  
ATOM    875  CA  GLU A  77       3.049  13.023   3.507  1.00 97.84           C  
ATOM    876  C   GLU A  77       1.734  12.680   2.811  1.00 97.84           C  
ATOM    877  O   GLU A  77       1.507  13.055   1.658  1.00 97.84           O  
ATOM    878  CB  GLU A  77       3.105  14.526   3.812  1.00 97.84           C  
ATOM    879  CG  GLU A  77       4.190  14.895   4.831  1.00 97.84           C  
ATOM    880  CD  GLU A  77       3.932  14.269   6.205  1.00 97.84           C  
ATOM    881  OE1 GLU A  77       4.912  13.758   6.785  1.00 97.84           O  
ATOM    882  OE2 GLU A  77       2.767  14.286   6.666  1.00 97.84           O1-
ATOM    883  H   GLU A  77       4.467  13.276   1.944  1.00 97.84           H  
ATOM    884  HA  GLU A  77       3.082  12.478   4.451  1.00 97.84           H  
ATOM    885  HB2 GLU A  77       3.289  15.072   2.887  1.00 97.84           H  
ATOM    886  HB3 GLU A  77       2.138  14.851   4.196  1.00 97.84           H  
ATOM    887  HG2 GLU A  77       4.209  15.979   4.934  1.00 97.84           H  
ATOM    888  HG3 GLU A  77       5.160  14.582   4.446  1.00 97.84           H  
ATOM    889  N   MET A  78       0.839  12.003   3.522  1.00 97.84           N  
ATOM    890  CA  MET A  78      -0.510  11.715   3.049  1.00 97.84           C  
ATOM    891  C   MET A  78      -1.531  12.098   4.110  1.00 97.84           C  
ATOM    892  O   MET A  78      -1.354  11.854   5.304  1.00 97.84           O  
ATOM    893  CB  MET A  78      -0.620  10.241   2.639  1.00 97.84           C  
ATOM    894  CG  MET A  78      -2.017   9.877   2.116  1.00 97.84           C  
ATOM    895  SD  MET A  78      -2.165   8.166   1.547  1.00 97.84           S  
ATOM    896  CE  MET A  78      -1.573   8.339  -0.157  1.00 97.84           C  
ATOM    897  H   MET A  78       1.101  11.688   4.445  1.00 97.84           H  
ATOM    898  HA  MET A  78      -0.712  12.317   2.163  1.00 97.84           H  
ATOM    899  HB2 MET A  78      -0.386   9.608   3.495  1.00 97.84           H  
ATOM    900  HB3 MET A  78       0.112  10.050   1.855  1.00 97.84           H  
ATOM    901  HG2 MET A  78      -2.737  10.009   2.923  1.00 97.84           H  
ATOM    902  HG3 MET A  78      -2.288  10.546   1.299  1.00 97.84           H  
ATOM    903  HE1 MET A  78      -1.249   7.366  -0.524  1.00 97.84           H  
ATOM    904  HE2 MET A  78      -2.381   8.712  -0.786  1.00 97.84           H  
ATOM    905  HE3 MET A  78      -0.738   9.039  -0.203  1.00 97.84           H  
ATOM    906  N   LYS A  79      -2.647  12.675   3.663  1.00 97.59           N  
ATOM    907  CA  LYS A  79      -3.784  12.929   4.538  1.00 97.59           C  
ATOM    908  C   LYS A  79      -4.610  11.652   4.697  1.00 97.59           C  
ATOM    909  O   LYS A  79      -5.243  11.200   3.747  1.00 97.59           O  
ATOM    910  CB  LYS A  79      -4.581  14.122   4.011  1.00 97.59           C  
ATOM    911  CG  LYS A  79      -5.536  14.625   5.096  1.00 97.59           C  
ATOM    912  CD  LYS A  79      -6.230  15.904   4.629  1.00 97.59           C  
ATOM    913  CE  LYS A  79      -7.097  16.440   5.767  1.00 97.59           C  
ATOM    914  NZ  LYS A  79      -7.746  17.714   5.379  1.00 97.59           N1+
ATOM    915  H   LYS A  79      -2.741  12.843   2.672  1.00 97.59           H  
ATOM    916  HA  LYS A  79      -3.392  13.200   5.519  1.00 97.59           H  
ATOM    917  HB2 LYS A  79      -5.135  13.841   3.116  1.00 97.59           H  
ATOM    918  HB3 LYS A  79      -3.885  14.923   3.758  1.00 97.59           H  
ATOM    919  HG2 LYS A  79      -6.282  13.861   5.314  1.00 97.59           H  
ATOM    920  HG3 LYS A  79      -4.970  14.840   6.002  1.00 97.59           H  
ATOM    921  HD2 LYS A  79      -5.473  16.642   4.363  1.00 97.59           H  
ATOM    922  HD3 LYS A  79      -6.845  15.682   3.757  1.00 97.59           H  
ATOM    923  HE2 LYS A  79      -6.463  16.588   6.642  1.00 97.59           H  
ATOM    924  HE3 LYS A  79      -7.841  15.685   6.020  1.00 97.59           H  
ATOM    925  HZ1 LYS A  79      -8.298  18.074   6.146  1.00 97.59           H  
ATOM    926  HZ2 LYS A  79      -8.348  17.564   4.582  1.00 97.59           H  
ATOM    927  HZ3 LYS A  79      -7.045  18.397   5.130  1.00 97.59           H  
ATOM    928  N   ILE A  80      -4.630  11.099   5.907  1.00 96.24           N  
ATOM    929  CA  ILE A  80      -5.403   9.908   6.273  1.00 96.24           C  
ATOM    930  C   ILE A  80      -6.505  10.329   7.248  1.00 96.24           C  
ATOM    931  O   ILE A  80      -6.275  10.642   8.420  1.00 96.24           O  
ATOM    932  CB  ILE A  80      -4.480   8.789   6.802  1.00 96.24           C  
ATOM    933  CG1 ILE A  80      -3.480   8.373   5.694  1.00 96.24           C  
ATOM    934  CG2 ILE A  80      -5.337   7.597   7.263  1.00 96.24           C  
ATOM    935  CD1 ILE A  80      -2.540   7.221   6.064  1.00 96.24           C  
ATOM    936  H   ILE A  80      -4.087  11.551   6.628  1.00 96.24           H  
ATOM    937  HA  ILE A  80      -5.888   9.512   5.381  1.00 96.24           H  
ATOM    938  HB  ILE A  80      -3.919   9.162   7.659  1.00 96.24           H  
ATOM    939 HG12 ILE A  80      -4.029   8.095   4.795  1.00 96.24           H  
ATOM    940 HG13 ILE A  80      -2.850   9.228   5.448  1.00 96.24           H  
ATOM    941 HG21 ILE A  80      -4.703   6.783   7.615  1.00 96.24           H  
ATOM    942 HG22 ILE A  80      -5.978   7.888   8.095  1.00 96.24           H  
ATOM    943 HG23 ILE A  80      -5.953   7.243   6.436  1.00 96.24           H  
ATOM    944 HD11 ILE A  80      -1.803   7.100   5.269  1.00 96.24           H  
ATOM    945 HD12 ILE A  80      -3.091   6.285   6.157  1.00 96.24           H  
ATOM    946 HD13 ILE A  80      -2.025   7.444   6.998  1.00 96.24           H  
ATOM    947  N   GLY A  81      -7.736  10.397   6.737  1.00 93.11           N  
ATOM    948  CA  GLY A  81      -8.854  11.005   7.450  1.00 93.11           C  
ATOM    949  C   GLY A  81      -8.605  12.489   7.730  1.00 93.11           C  
ATOM    950  O   GLY A  81      -8.516  13.300   6.810  1.00 93.11           O  
ATOM    951  H   GLY A  81      -7.859  10.140   5.768  1.00 93.11           H  
ATOM    952  HA2 GLY A  81      -9.013  10.473   8.389  1.00 93.11           H  
ATOM    953  HA3 GLY A  81      -9.755  10.924   6.841  1.00 93.11           H  
ATOM    954  N   GLN A  82      -8.519  12.853   9.010  1.00 95.37           N  
ATOM    955  CA  GLN A  82      -8.271  14.234   9.444  1.00 95.37           C  
ATOM    956  C   GLN A  82      -6.798  14.531   9.758  1.00 95.37           C  
ATOM    957  O   GLN A  82      -6.468  15.676  10.056  1.00 95.37           O  
ATOM    958  CB  GLN A  82      -9.212  14.591  10.604  1.00 95.37           C  
ATOM    959  CG  GLN A  82      -8.946  13.809  11.902  1.00 95.37           C  
ATOM    960  CD  GLN A  82     -10.024  14.051  12.956  1.00 95.37           C  
ATOM    961  NE2 GLN A  82     -10.007  13.348  14.064  1.00 95.37           N  
ATOM    962  OE1 GLN A  82     -10.926  14.855  12.803  1.00 95.37           O  
ATOM    963  H   GLN A  82      -8.532  12.129   9.715  1.00 95.37           H  
ATOM    964  HA  GLN A  82      -8.534  14.904   8.625  1.00 95.37           H  
ATOM    965  HB2 GLN A  82     -10.234  14.399  10.278  1.00 95.37           H  
ATOM    966  HB3 GLN A  82      -9.125  15.657  10.814  1.00 95.37           H  
ATOM    967  HG2 GLN A  82      -7.982  14.106  12.314  1.00 95.37           H  
ATOM    968  HG3 GLN A  82      -8.920  12.740  11.688  1.00 95.37           H  
ATOM    969 HE21 GLN A  82      -9.218  12.767  14.309  1.00 95.37           H  
ATOM    970 HE22 GLN A  82     -10.732  13.574  14.730  1.00 95.37           H  
ATOM    971  N   TYR A  83      -5.922  13.528   9.683  1.00 96.37           N  
ATOM    972  CA  TYR A  83      -4.528  13.638  10.103  1.00 96.37           C  
ATOM    973  C   TYR A  83      -3.586  13.638   8.903  1.00 96.37           C  
ATOM    974  O   TYR A  83      -3.819  12.926   7.927  1.00 96.37           O  
ATOM    975  CB  TYR A  83      -4.197  12.504  11.080  1.00 96.37           C  
ATOM    976  CG  TYR A  83      -5.119  12.464  12.285  1.00 96.37           C  
ATOM    977  CD1 TYR A  83      -4.938  13.380  13.339  1.00 96.37           C  
ATOM    978  CD2 TYR A  83      -6.173  11.531  12.337  1.00 96.37           C  
ATOM    979  CE1 TYR A  83      -5.795  13.354  14.455  1.00 96.37           C  
ATOM    980  CE2 TYR A  83      -7.026  11.491  13.456  1.00 96.37           C  
ATOM    981  CZ  TYR A  83      -6.833  12.401  14.516  1.00 96.37           C  
ATOM    982  OH  TYR A  83      -7.677  12.374  15.579  1.00 96.37           O  
ATOM    983  H   TYR A  83      -6.214  12.631   9.321  1.00 96.37           H  
ATOM    984  HA  TYR A  83      -4.384  14.577  10.638  1.00 96.37           H  
ATOM    985  HB2 TYR A  83      -3.171  12.626  11.425  1.00 96.37           H  
ATOM    986  HB3 TYR A  83      -4.250  11.554  10.549  1.00 96.37           H  
ATOM    987  HD1 TYR A  83      -4.134  14.099  13.291  1.00 96.37           H  
ATOM    988  HD2 TYR A  83      -6.318  10.844  11.517  1.00 96.37           H  
ATOM    989  HE1 TYR A  83      -5.649  14.058  15.261  1.00 96.37           H  
ATOM    990  HE2 TYR A  83      -7.820  10.762  13.517  1.00 96.37           H  
ATOM    991  HH  TYR A  83      -7.398  12.984  16.266  1.00 96.37           H  
ATOM    992  N   TRP A  84      -2.518  14.425   8.998  1.00 97.47           N  
ATOM    993  CA  TRP A  84      -1.347  14.274   8.141  1.00 97.47           C  
ATOM    994  C   TRP A  84      -0.442  13.204   8.734  1.00 97.47           C  
ATOM    995  O   TRP A  84      -0.230  13.178   9.949  1.00 97.47           O  
ATOM    996  CB  TRP A  84      -0.628  15.613   7.993  1.00 97.47           C  
ATOM    997  CG  TRP A  84      -1.346  16.557   7.087  1.00 97.47           C  
ATOM    998  CD1 TRP A  84      -2.096  17.619   7.456  1.00 97.47           C  
ATOM    999  CD2 TRP A  84      -1.372  16.527   5.631  1.00 97.47           C  
ATOM   1000  CE2 TRP A  84      -2.167  17.619   5.173  1.00 97.47           C  
ATOM   1001  CE3 TRP A  84      -0.777  15.700   4.656  1.00 97.47           C  
ATOM   1002  NE1 TRP A  84      -2.576  18.258   6.327  1.00 97.47           N  
ATOM   1003  CZ2 TRP A  84      -2.365  17.878   3.809  1.00 97.47           C  
ATOM   1004  CZ3 TRP A  84      -0.965  15.952   3.284  1.00 97.47           C  
ATOM   1005  CH2 TRP A  84      -1.756  17.036   2.861  1.00 97.47           C  
ATOM   1006  H   TRP A  84      -2.372  14.940   9.854  1.00 97.47           H  
ATOM   1007  HA  TRP A  84      -1.647  13.941   7.147  1.00 97.47           H  
ATOM   1008  HB2 TRP A  84       0.358  15.431   7.566  1.00 97.47           H  
ATOM   1009  HB3 TRP A  84      -0.483  16.069   8.972  1.00 97.47           H  
ATOM   1010  HD1 TRP A  84      -2.245  17.933   8.478  1.00 97.47           H  
ATOM   1011  HE1 TRP A  84      -3.036  19.157   6.357  1.00 97.47           H  
ATOM   1012  HE3 TRP A  84      -0.138  14.890   4.974  1.00 97.47           H  
ATOM   1013  HZ2 TRP A  84      -2.941  18.734   3.488  1.00 97.47           H  
ATOM   1014  HZ3 TRP A  84      -0.470  15.327   2.556  1.00 97.47           H  
ATOM   1015  HH2 TRP A  84      -1.868  17.232   1.805  1.00 97.47           H  
ATOM   1016  N   VAL A  85       0.013  12.293   7.883  1.00 96.71           N  
ATOM   1017  CA  VAL A  85       0.827  11.150   8.272  1.00 96.71           C  
ATOM   1018  C   VAL A  85       2.008  11.049   7.318  1.00 96.71           C  
ATOM   1019  O   VAL A  85       1.816  10.946   6.104  1.00 96.71           O  
ATOM   1020  CB  VAL A  85       0.000   9.847   8.258  1.00 96.71           C  
ATOM   1021  CG1 VAL A  85       0.820   8.680   8.813  1.00 96.71           C  
ATOM   1022  CG2 VAL A  85      -1.277   9.942   9.108  1.00 96.71           C  
ATOM   1023  H   VAL A  85      -0.203  12.380   6.900  1.00 96.71           H  
ATOM   1024  HA  VAL A  85       1.212  11.303   9.281  1.00 96.71           H  
ATOM   1025  HB  VAL A  85      -0.294   9.612   7.235  1.00 96.71           H  
ATOM   1026 HG11 VAL A  85       1.707   8.519   8.201  1.00 96.71           H  
ATOM   1027 HG12 VAL A  85       0.217   7.772   8.791  1.00 96.71           H  
ATOM   1028 HG13 VAL A  85       1.124   8.886   9.840  1.00 96.71           H  
ATOM   1029 HG21 VAL A  85      -1.951  10.688   8.688  1.00 96.71           H  
ATOM   1030 HG22 VAL A  85      -1.786   8.978   9.108  1.00 96.71           H  
ATOM   1031 HG23 VAL A  85      -1.020  10.217  10.131  1.00 96.71           H  
ATOM   1032  N   THR A  86       3.213  10.994   7.882  1.00 97.81           N  
ATOM   1033  CA  THR A  86       4.414  10.575   7.161  1.00 97.81           C  
ATOM   1034  C   THR A  86       4.344   9.076   6.905  1.00 97.81           C  
ATOM   1035  O   THR A  86       4.289   8.277   7.846  1.00 97.81           O  
ATOM   1036  CB  THR A  86       5.697  10.875   7.950  1.00 97.81           C  
ATOM   1037  CG2 THR A  86       6.927  10.823   7.045  1.00 97.81           C  
ATOM   1038  OG1 THR A  86       5.647  12.136   8.571  1.00 97.81           O  
ATOM   1039  H   THR A  86       3.326  11.249   8.853  1.00 97.81           H  
ATOM   1040  HA  THR A  86       4.460  11.110   6.212  1.00 97.81           H  
ATOM   1041  HB  THR A  86       5.817  10.131   8.737  1.00 97.81           H  
ATOM   1042  HG1 THR A  86       5.386  12.772   7.902  1.00 97.81           H  
ATOM   1043 HG21 THR A  86       6.824  11.551   6.240  1.00 97.81           H  
ATOM   1044 HG22 THR A  86       7.813  11.060   7.633  1.00 97.81           H  
ATOM   1045 HG23 THR A  86       7.042   9.824   6.625  1.00 97.81           H  
ATOM   1046  N   ILE A  87       4.340   8.695   5.633  1.00 97.91           N  
ATOM   1047  CA  ILE A  87       4.394   7.308   5.187  1.00 97.91           C  
ATOM   1048  C   ILE A  87       5.804   7.010   4.700  1.00 97.91           C  
ATOM   1049  O   ILE A  87       6.327   7.726   3.848  1.00 97.91           O  
ATOM   1050  CB  ILE A  87       3.333   7.034   4.103  1.00 97.91           C  
ATOM   1051  CG1 ILE A  87       1.901   7.390   4.567  1.00 97.91           C  
ATOM   1052  CG2 ILE A  87       3.398   5.563   3.656  1.00 97.91           C  
ATOM   1053  CD1 ILE A  87       1.433   6.642   5.823  1.00 97.91           C  
ATOM   1054  H   ILE A  87       4.367   9.409   4.919  1.00 97.91           H  
ATOM   1055  HA  ILE A  87       4.189   6.653   6.034  1.00 97.91           H  
ATOM   1056  HB  ILE A  87       3.558   7.657   3.238  1.00 97.91           H  
ATOM   1057 HG12 ILE A  87       1.842   8.461   4.759  1.00 97.91           H  
ATOM   1058 HG13 ILE A  87       1.206   7.175   3.755  1.00 97.91           H  
ATOM   1059 HG21 ILE A  87       2.568   5.347   2.983  1.00 97.91           H  
ATOM   1060 HG22 ILE A  87       3.358   4.895   4.516  1.00 97.91           H  
ATOM   1061 HG23 ILE A  87       4.328   5.384   3.116  1.00 97.91           H  
ATOM   1062 HD11 ILE A  87       2.081   6.871   6.669  1.00 97.91           H  
ATOM   1063 HD12 ILE A  87       1.448   5.566   5.652  1.00 97.91           H  
ATOM   1064 HD13 ILE A  87       0.417   6.952   6.071  1.00 97.91           H  
ATOM   1065  N   HIS A  88       6.394   5.944   5.231  1.00 98.04           N  
ATOM   1066  CA  HIS A  88       7.663   5.387   4.783  1.00 98.04           C  
ATOM   1067  C   HIS A  88       7.400   4.140   3.940  1.00 98.04           C  
ATOM   1068  O   HIS A  88       6.643   3.257   4.362  1.00 98.04           O  
ATOM   1069  CB  HIS A  88       8.545   5.055   5.993  1.00 98.04           C  
ATOM   1070  CG  HIS A  88       8.796   6.225   6.906  1.00 98.04           C  
ATOM   1071  CD2 HIS A  88       8.245   6.438   8.140  1.00 98.04           C  
ATOM   1072  ND1 HIS A  88       9.606   7.300   6.639  1.00 98.04           N  
ATOM   1073  CE1 HIS A  88       9.549   8.141   7.680  1.00 98.04           C  
ATOM   1074  NE2 HIS A  88       8.739   7.653   8.633  1.00 98.04           N  
ATOM   1075  H   HIS A  88       5.880   5.422   5.926  1.00 98.04           H  
ATOM   1076  HA  HIS A  88       8.190   6.117   4.170  1.00 98.04           H  
ATOM   1077  HB2 HIS A  88       9.504   4.680   5.636  1.00 98.04           H  
ATOM   1078  HB3 HIS A  88       8.070   4.262   6.572  1.00 98.04           H  
ATOM   1079  HD1 HIS A  88      10.060   7.498   5.759  1.00 98.04           H  
ATOM   1080  HD2 HIS A  88       7.542   5.787   8.638  1.00 98.04           H  
ATOM   1081  HE1 HIS A  88      10.055   9.093   7.732  1.00 98.04           H  
ATOM   1082  N   THR A  89       8.044   4.061   2.782  1.00 97.36           N  
ATOM   1083  CA  THR A  89       7.969   2.927   1.858  1.00 97.36           C  
ATOM   1084  C   THR A  89       9.310   2.207   1.846  1.00 97.36           C  
ATOM   1085  O   THR A  89      10.330   2.866   1.679  1.00 97.36           O  
ATOM   1086  CB  THR A  89       7.655   3.385   0.424  1.00 97.36           C  
ATOM   1087  CG2 THR A  89       7.020   2.261  -0.390  1.00 97.36           C  
ATOM   1088  OG1 THR A  89       6.789   4.493   0.347  1.00 97.36           O  
ATOM   1089  H   THR A  89       8.649   4.822   2.508  1.00 97.36           H  
ATOM   1090  HA  THR A  89       7.194   2.234   2.187  1.00 97.36           H  
ATOM   1091  HB  THR A  89       8.585   3.685  -0.061  1.00 97.36           H  
ATOM   1092  HG1 THR A  89       6.935   4.831  -0.539  1.00 97.36           H  
ATOM   1093 HG21 THR A  89       6.223   1.768   0.166  1.00 97.36           H  
ATOM   1094 HG22 THR A  89       7.793   1.526  -0.618  1.00 97.36           H  
ATOM   1095 HG23 THR A  89       6.629   2.657  -1.328  1.00 97.36           H  
ATOM   1096  N   ASP A  90       9.334   0.882   1.990  1.00 96.41           N  
ATOM   1097  CA  ASP A  90      10.563   0.097   1.795  1.00 96.41           C  
ATOM   1098  C   ASP A  90      10.761  -0.346   0.328  1.00 96.41           C  
ATOM   1099  O   ASP A  90       9.904  -0.108  -0.527  1.00 96.41           O  
ATOM   1100  CB  ASP A  90      10.630  -1.053   2.819  1.00 96.41           C  
ATOM   1101  CG  ASP A  90       9.727  -2.269   2.570  1.00 96.41           C  
ATOM   1102  OD1 ASP A  90       9.047  -2.376   1.528  1.00 96.41           O  
ATOM   1103  OD2 ASP A  90       9.761  -3.188   3.424  1.00 96.41           O1-
ATOM   1104  H   ASP A  90       8.464   0.387   2.128  1.00 96.41           H  
ATOM   1105  HA  ASP A  90      11.413   0.740   2.021  1.00 96.41           H  
ATOM   1106  HB2 ASP A  90      11.659  -1.413   2.846  1.00 96.41           H  
ATOM   1107  HB3 ASP A  90      10.411  -0.651   3.808  1.00 96.41           H  
ATOM   1108  N   GLU A  91      11.884  -1.006   0.016  1.00 96.13           N  
ATOM   1109  CA  GLU A  91      12.193  -1.535  -1.333  1.00 96.13           C  
ATOM   1110  C   GLU A  91      11.149  -2.544  -1.859  1.00 96.13           C  
ATOM   1111  O   GLU A  91      10.985  -2.739  -3.070  1.00 96.13           O  
ATOM   1112  CB  GLU A  91      13.536  -2.279  -1.300  1.00 96.13           C  
ATOM   1113  CG  GLU A  91      14.771  -1.398  -1.059  1.00 96.13           C  
ATOM   1114  CD  GLU A  91      16.079  -2.213  -1.133  1.00 96.13           C  
ATOM   1115  OE1 GLU A  91      17.164  -1.595  -1.138  1.00 96.13           O  
ATOM   1116  OE2 GLU A  91      15.999  -3.466  -1.170  1.00 96.13           O1-
ATOM   1117  H   GLU A  91      12.615  -1.070   0.710  1.00 96.13           H  
ATOM   1118  HA  GLU A  91      12.267  -0.715  -2.047  1.00 96.13           H  
ATOM   1119  HB2 GLU A  91      13.484  -3.046  -0.527  1.00 96.13           H  
ATOM   1120  HB3 GLU A  91      13.665  -2.775  -2.262  1.00 96.13           H  
ATOM   1121  HG2 GLU A  91      14.686  -0.935  -0.076  1.00 96.13           H  
ATOM   1122  HG3 GLU A  91      14.788  -0.612  -1.815  1.00 96.13           H  
ATOM   1123  N   GLY A  92      10.445  -3.211  -0.938  1.00 96.01           N  
ATOM   1124  CA  GLY A  92       9.376  -4.168  -1.211  1.00 96.01           C  
ATOM   1125  C   GLY A  92       8.001  -3.517  -1.352  1.00 96.01           C  
ATOM   1126  O   GLY A  92       6.999  -4.235  -1.401  1.00 96.01           O  
ATOM   1127  H   GLY A  92      10.543  -2.903   0.019  1.00 96.01           H  
ATOM   1128  HA2 GLY A  92       9.596  -4.707  -2.133  1.00 96.01           H  
ATOM   1129  HA3 GLY A  92       9.330  -4.879  -0.386  1.00 96.01           H  
ATOM   1130  N   CYS A  93       7.939  -2.182  -1.401  1.00 95.93           N  
ATOM   1131  CA  CYS A  93       6.711  -1.396  -1.444  1.00 95.93           C  
ATOM   1132  C   CYS A  93       5.789  -1.604  -0.243  1.00 95.93           C  
ATOM   1133  O   CYS A  93       4.588  -1.341  -0.329  1.00 95.93           O  
ATOM   1134  CB  CYS A  93       5.999  -1.616  -2.779  1.00 95.93           C  
ATOM   1135  SG  CYS A  93       6.918  -1.003  -4.198  1.00 95.93           S  
ATOM   1136  H   CYS A  93       8.801  -1.667  -1.292  1.00 95.93           H  
ATOM   1137  HA  CYS A  93       7.013  -0.349  -1.404  1.00 95.93           H  
ATOM   1138  HB2 CYS A  93       5.036  -1.105  -2.760  1.00 95.93           H  
ATOM   1139  HB3 CYS A  93       5.813  -2.682  -2.911  1.00 95.93           H  
ATOM   1140  N   ARG A  94       6.314  -2.073   0.890  1.00 95.75           N  
ATOM   1141  CA  ARG A  94       5.538  -2.129   2.121  1.00 95.75           C  
ATOM   1142  C   ARG A  94       5.529  -0.732   2.738  1.00 95.75           C  
ATOM   1143  O   ARG A  94       6.553  -0.056   2.790  1.00 95.75           O  
ATOM   1144  CB  ARG A  94       6.073  -3.208   3.063  1.00 95.75           C  
ATOM   1145  CG  ARG A  94       6.184  -4.608   2.450  1.00 95.75           C  
ATOM   1146  CD  ARG A  94       6.715  -5.599   3.493  1.00 95.75           C  
ATOM   1147  NE  ARG A  94       8.139  -5.355   3.741  1.00 95.75           N  
ATOM   1148  CZ  ARG A  94       9.007  -6.077   4.410  1.00 95.75           C  
ATOM   1149  NH1 ARG A  94       8.664  -7.142   5.078  1.00 95.75           N1+
ATOM   1150  NH2 ARG A  94      10.248  -5.700   4.406  1.00 95.75           N  
ATOM   1151  H   ARG A  94       7.315  -2.199   0.943  1.00 95.75           H  
ATOM   1152  HA  ARG A  94       4.511  -2.390   1.865  1.00 95.75           H  
ATOM   1153  HB2 ARG A  94       5.355  -3.303   3.878  1.00 95.75           H  
ATOM   1154  HB3 ARG A  94       7.042  -2.893   3.449  1.00 95.75           H  
ATOM   1155  HG2 ARG A  94       5.197  -4.929   2.117  1.00 95.75           H  
ATOM   1156  HG3 ARG A  94       6.856  -4.594   1.592  1.00 95.75           H  
ATOM   1157  HD2 ARG A  94       6.584  -6.608   3.103  1.00 95.75           H  
ATOM   1158  HD3 ARG A  94       6.148  -5.494   4.418  1.00 95.75           H  
ATOM   1159  HE  ARG A  94       8.523  -4.499   3.367  1.00 95.75           H  
ATOM   1160 HH11 ARG A  94       7.684  -7.387   5.090  1.00 95.75           H  
ATOM   1161 HH12 ARG A  94       9.363  -7.659   5.592  1.00 95.75           H  
ATOM   1162 HH21 ARG A  94      10.993  -6.195   4.875  1.00 95.75           H  
ATOM   1163 HH22 ARG A  94      10.405  -4.797   3.982  1.00 95.75           H  
ATOM   1164  N   LEU A  95       4.357  -0.312   3.208  1.00 96.19           N  
ATOM   1165  CA  LEU A  95       4.124   1.027   3.748  1.00 96.19           C  
ATOM   1166  C   LEU A  95       4.022   0.980   5.271  1.00 96.19           C  
ATOM   1167  O   LEU A  95       3.403   0.074   5.831  1.00 96.19           O  
ATOM   1168  CB  LEU A  95       2.864   1.636   3.108  1.00 96.19           C  
ATOM   1169  CG  LEU A  95       2.964   1.792   1.578  1.00 96.19           C  
ATOM   1170  CD1 LEU A  95       1.600   2.123   0.989  1.00 96.19           C  
ATOM   1171  CD2 LEU A  95       3.909   2.912   1.155  1.00 96.19           C  
ATOM   1172  H   LEU A  95       3.573  -0.948   3.177  1.00 96.19           H  
ATOM   1173  HA  LEU A  95       4.973   1.665   3.499  1.00 96.19           H  
ATOM   1174  HB2 LEU A  95       2.019   0.990   3.346  1.00 96.19           H  
ATOM   1175  HB3 LEU A  95       2.672   2.613   3.550  1.00 96.19           H  
ATOM   1176  HG  LEU A  95       3.300   0.854   1.136  1.00 96.19           H  
ATOM   1177 HD11 LEU A  95       1.659   2.034  -0.095  1.00 96.19           H  
ATOM   1178 HD12 LEU A  95       1.311   3.139   1.259  1.00 96.19           H  
ATOM   1179 HD13 LEU A  95       0.856   1.420   1.365  1.00 96.19           H  
ATOM   1180 HD21 LEU A  95       4.876   2.806   1.646  1.00 96.19           H  
ATOM   1181 HD22 LEU A  95       3.499   3.888   1.415  1.00 96.19           H  
ATOM   1182 HD23 LEU A  95       4.060   2.878   0.076  1.00 96.19           H  
ATOM   1183  N   SER A  96       4.603   1.975   5.935  1.00 94.92           N  
ATOM   1184  CA  SER A  96       4.552   2.130   7.389  1.00 94.92           C  
ATOM   1185  C   SER A  96       4.383   3.595   7.789  1.00 94.92           C  
ATOM   1186  O   SER A  96       4.750   4.503   7.049  1.00 94.92           O  
ATOM   1187  CB  SER A  96       5.793   1.504   8.034  1.00 94.92           C  
ATOM   1188  OG  SER A  96       6.976   2.173   7.650  1.00 94.92           O  
ATOM   1189  H   SER A  96       5.123   2.661   5.407  1.00 94.92           H  
ATOM   1190  HA  SER A  96       3.683   1.591   7.766  1.00 94.92           H  
ATOM   1191  HB2 SER A  96       5.695   1.551   9.118  1.00 94.92           H  
ATOM   1192  HB3 SER A  96       5.862   0.458   7.738  1.00 94.92           H  
ATOM   1193  HG  SER A  96       7.056   2.127   6.695  1.00 94.92           H  
ATOM   1194  N   GLY A  97       3.796   3.830   8.960  1.00 94.80           N  
ATOM   1195  CA  GLY A  97       3.551   5.163   9.504  1.00 94.80           C  
ATOM   1196  C   GLY A  97       2.675   5.092  10.752  1.00 94.80           C  
ATOM   1197  O   GLY A  97       2.179   4.025  11.122  1.00 94.80           O  
ATOM   1198  H   GLY A  97       3.480   3.049   9.516  1.00 94.80           H  
ATOM   1199  HA2 GLY A  97       4.501   5.631   9.760  1.00 94.80           H  
ATOM   1200  HA3 GLY A  97       3.057   5.785   8.758  1.00 94.80           H  
ATOM   1201  N   ILE A  98       2.453   6.232  11.408  1.00 95.30           N  
ATOM   1202  CA  ILE A  98       1.529   6.315  12.549  1.00 95.30           C  
ATOM   1203  C   ILE A  98       0.103   6.440  12.005  1.00 95.30           C  
ATOM   1204  O   ILE A  98      -0.425   7.537  11.829  1.00 95.30           O  
ATOM   1205  CB  ILE A  98       1.922   7.438  13.536  1.00 95.30           C  
ATOM   1206  CG1 ILE A  98       3.383   7.248  14.010  1.00 95.30           C  
ATOM   1207  CG2 ILE A  98       0.958   7.427  14.743  1.00 95.30           C  
ATOM   1208  CD1 ILE A  98       3.880   8.316  14.994  1.00 95.30           C  
ATOM   1209  H   ILE A  98       2.861   7.081  11.044  1.00 95.30           H  
ATOM   1210  HA  ILE A  98       1.582   5.378  13.103  1.00 95.30           H  
ATOM   1211  HB  ILE A  98       1.841   8.400  13.030  1.00 95.30           H  
ATOM   1212 HG12 ILE A  98       3.492   6.266  14.471  1.00 95.30           H  
ATOM   1213 HG13 ILE A  98       4.046   7.286  13.146  1.00 95.30           H  
ATOM   1214 HG21 ILE A  98      -0.073   7.543  14.410  1.00 95.30           H  
ATOM   1215 HG22 ILE A  98       1.173   8.265  15.405  1.00 95.30           H  
ATOM   1216 HG23 ILE A  98       1.051   6.488  15.290  1.00 95.30           H  
ATOM   1217 HD11 ILE A  98       4.950   8.184  15.152  1.00 95.30           H  
ATOM   1218 HD12 ILE A  98       3.374   8.220  15.955  1.00 95.30           H  
ATOM   1219 HD13 ILE A  98       3.704   9.310  14.582  1.00 95.30           H  
ATOM   1220  N   ILE A  99      -0.509   5.297  11.693  1.00 94.50           N  
ATOM   1221  CA  ILE A  99      -1.826   5.248  11.053  1.00 94.50           C  
ATOM   1222  C   ILE A  99      -2.943   5.447  12.097  1.00 94.50           C  
ATOM   1223  O   ILE A  99      -2.958   4.753  13.117  1.00 94.50           O  
ATOM   1224  CB  ILE A  99      -2.011   3.953  10.234  1.00 94.50           C  
ATOM   1225  CG1 ILE A  99      -0.834   3.641   9.280  1.00 94.50           C  
ATOM   1226  CG2 ILE A  99      -3.314   4.025   9.420  1.00 94.50           C  
ATOM   1227  CD1 ILE A  99      -0.416   4.779   8.339  1.00 94.50           C  
ATOM   1228  H   ILE A  99       0.012   4.437  11.794  1.00 94.50           H  
ATOM   1229  HA  ILE A  99      -1.851   6.066  10.333  1.00 94.50           H  
ATOM   1230  HB  ILE A  99      -2.098   3.116  10.926  1.00 94.50           H  
ATOM   1231 HG12 ILE A  99      -1.095   2.774   8.673  1.00 94.50           H  
ATOM   1232 HG13 ILE A  99       0.032   3.350   9.873  1.00 94.50           H  
ATOM   1233 HG21 ILE A  99      -3.404   3.137   8.794  1.00 94.50           H  
ATOM   1234 HG22 ILE A  99      -3.330   4.912   8.787  1.00 94.50           H  
ATOM   1235 HG23 ILE A  99      -4.169   4.039  10.095  1.00 94.50           H  
ATOM   1236 HD11 ILE A  99      -0.014   5.609   8.920  1.00 94.50           H  
ATOM   1237 HD12 ILE A  99      -1.260   5.114   7.736  1.00 94.50           H  
ATOM   1238 HD13 ILE A  99       0.371   4.418   7.676  1.00 94.50           H  
ATOM   1239  N   PRO A 100      -3.901   6.368  11.872  1.00 94.69           N  
ATOM   1240  CA  PRO A 100      -5.047   6.550  12.758  1.00 94.69           C  
ATOM   1241  C   PRO A 100      -5.904   5.283  12.878  1.00 94.69           C  
ATOM   1242  O   PRO A 100      -6.065   4.530  11.919  1.00 94.69           O  
ATOM   1243  CB  PRO A 100      -5.854   7.711  12.166  1.00 94.69           C  
ATOM   1244  CG  PRO A 100      -4.835   8.475  11.324  1.00 94.69           C  
ATOM   1245  CD  PRO A 100      -3.901   7.381  10.830  1.00 94.69           C  
ATOM   1246  HA  PRO A 100      -4.675   6.833  13.742  1.00 94.69           H  
ATOM   1247  HB2 PRO A 100      -6.634   7.329  11.508  1.00 94.69           H  
ATOM   1248  HB3 PRO A 100      -6.286   8.340  12.944  1.00 94.69           H  
ATOM   1249  HG2 PRO A 100      -4.278   9.166  11.956  1.00 94.69           H  
ATOM   1250  HG3 PRO A 100      -5.302   8.999  10.491  1.00 94.69           H  
ATOM   1251  HD2 PRO A 100      -2.907   7.804  10.679  1.00 94.69           H  
ATOM   1252  HD3 PRO A 100      -4.282   6.949   9.904  1.00 94.69           H  
ATOM   1253  N   ALA A 101      -6.529   5.082  14.039  1.00 93.46           N  
ATOM   1254  CA  ALA A 101      -7.382   3.920  14.279  1.00 93.46           C  
ATOM   1255  C   ALA A 101      -8.507   3.790  13.232  1.00 93.46           C  
ATOM   1256  O   ALA A 101      -9.148   4.773  12.848  1.00 93.46           O  
ATOM   1257  CB  ALA A 101      -7.944   3.994  15.703  1.00 93.46           C  
ATOM   1258  H   ALA A 101      -6.365   5.725  14.800  1.00 93.46           H  
ATOM   1259  HA  ALA A 101      -6.754   3.032  14.209  1.00 93.46           H  
ATOM   1260  HB1 ALA A 101      -8.572   4.879  15.809  1.00 93.46           H  
ATOM   1261  HB2 ALA A 101      -7.126   4.042  16.421  1.00 93.46           H  
ATOM   1262  HB3 ALA A 101      -8.541   3.106  15.909  1.00 93.46           H  
ATOM   1263  N   GLY A 102      -8.743   2.558  12.776  1.00 93.22           N  
ATOM   1264  CA  GLY A 102      -9.717   2.240  11.728  1.00 93.22           C  
ATOM   1265  C   GLY A 102      -9.240   2.549  10.307  1.00 93.22           C  
ATOM   1266  O   GLY A 102      -9.919   2.164   9.358  1.00 93.22           O  
ATOM   1267  H   GLY A 102      -8.151   1.808  13.105  1.00 93.22           H  
ATOM   1268  HA2 GLY A 102     -10.634   2.802  11.905  1.00 93.22           H  
ATOM   1269  HA3 GLY A 102      -9.957   1.178  11.777  1.00 93.22           H  
ATOM   1270  N   TRP A 103      -8.090   3.204  10.135  1.00 94.97           N  
ATOM   1271  CA  TRP A 103      -7.450   3.371   8.836  1.00 94.97           C  
ATOM   1272  C   TRP A 103      -6.354   2.339   8.628  1.00 94.97           C  
ATOM   1273  O   TRP A 103      -5.781   1.796   9.570  1.00 94.97           O  
ATOM   1274  CB  TRP A 103      -6.922   4.792   8.659  1.00 94.97           C  
ATOM   1275  CG  TRP A 103      -7.992   5.828   8.598  1.00 94.97           C  
ATOM   1276  CD1 TRP A 103      -8.603   6.391   9.661  1.00 94.97           C  
ATOM   1277  CD2 TRP A 103      -8.605   6.417   7.416  1.00 94.97           C  
ATOM   1278  CE2 TRP A 103      -9.569   7.377   7.845  1.00 94.97           C  
ATOM   1279  CE3 TRP A 103      -8.443   6.237   6.027  1.00 94.97           C  
ATOM   1280  NE1 TRP A 103      -9.520   7.325   9.224  1.00 94.97           N  
ATOM   1281  CZ2 TRP A 103     -10.324   8.135   6.937  1.00 94.97           C  
ATOM   1282  CZ3 TRP A 103      -9.179   7.007   5.109  1.00 94.97           C  
ATOM   1283  CH2 TRP A 103     -10.119   7.950   5.558  1.00 94.97           C  
ATOM   1284  H   TRP A 103      -7.543   3.472  10.941  1.00 94.97           H  
ATOM   1285  HA  TRP A 103      -8.190   3.211   8.051  1.00 94.97           H  
ATOM   1286  HB2 TRP A 103      -6.360   4.838   7.726  1.00 94.97           H  
ATOM   1287  HB3 TRP A 103      -6.231   5.038   9.464  1.00 94.97           H  
ATOM   1288  HD1 TRP A 103      -8.387   6.137  10.688  1.00 94.97           H  
ATOM   1289  HE1 TRP A 103     -10.040   7.908   9.864  1.00 94.97           H  
ATOM   1290  HE3 TRP A 103      -7.737   5.501   5.672  1.00 94.97           H  
ATOM   1291  HZ2 TRP A 103     -11.037   8.866   7.289  1.00 94.97           H  
ATOM   1292  HZ3 TRP A 103      -9.023   6.869   4.049  1.00 94.97           H  
ATOM   1293  HH2 TRP A 103     -10.675   8.529   4.835  1.00 94.97           H  
ATOM   1294  N   LEU A 104      -6.073   2.080   7.361  1.00 93.76           N  
ATOM   1295  CA  LEU A 104      -5.027   1.178   6.923  1.00 93.76           C  
ATOM   1296  C   LEU A 104      -4.509   1.676   5.579  1.00 93.76           C  
ATOM   1297  O   LEU A 104      -5.302   2.035   4.711  1.00 93.76           O  
ATOM   1298  CB  LEU A 104      -5.635  -0.233   6.849  1.00 93.76           C  
ATOM   1299  CG  LEU A 104      -4.762  -1.271   6.138  1.00 93.76           C  
ATOM   1300  CD1 LEU A 104      -3.525  -1.598   6.949  1.00 93.76           C  
ATOM   1301  CD2 LEU A 104      -5.548  -2.562   5.953  1.00 93.76           C  
ATOM   1302  H   LEU A 104      -6.627   2.526   6.643  1.00 93.76           H  
ATOM   1303  HA  LEU A 104      -4.209   1.181   7.644  1.00 93.76           H  
ATOM   1304  HB2 LEU A 104      -6.589  -0.172   6.324  1.00 93.76           H  
ATOM   1305  HB3 LEU A 104      -5.845  -0.578   7.861  1.00 93.76           H  
ATOM   1306  HG  LEU A 104      -4.474  -0.896   5.155  1.00 93.76           H  
ATOM   1307 HD11 LEU A 104      -3.833  -2.113   7.859  1.00 93.76           H  
ATOM   1308 HD12 LEU A 104      -2.964  -0.692   7.180  1.00 93.76           H  
ATOM   1309 HD13 LEU A 104      -2.874  -2.257   6.375  1.00 93.76           H  
ATOM   1310 HD21 LEU A 104      -6.370  -2.374   5.263  1.00 93.76           H  
ATOM   1311 HD22 LEU A 104      -5.941  -2.907   6.909  1.00 93.76           H  
ATOM   1312 HD23 LEU A 104      -4.899  -3.333   5.538  1.00 93.76           H  
ATOM   1313  N   ILE A 105      -3.195   1.658   5.394  1.00 95.29           N  
ATOM   1314  CA  ILE A 105      -2.574   1.839   4.087  1.00 95.29           C  
ATOM   1315  C   ILE A 105      -1.712   0.617   3.794  1.00 95.29           C  
ATOM   1316  O   ILE A 105      -0.970   0.149   4.655  1.00 95.29           O  
ATOM   1317  CB  ILE A 105      -1.836   3.188   3.998  1.00 95.29           C  
ATOM   1318  CG1 ILE A 105      -1.504   3.497   2.524  1.00 95.29           C  
ATOM   1319  CG2 ILE A 105      -0.604   3.239   4.916  1.00 95.29           C  
ATOM   1320  CD1 ILE A 105      -0.835   4.859   2.315  1.00 95.29           C  
ATOM   1321  H   ILE A 105      -2.594   1.328   6.135  1.00 95.29           H  
ATOM   1322  HA  ILE A 105      -3.363   1.864   3.336  1.00 95.29           H  
ATOM   1323  HB  ILE A 105      -2.528   3.959   4.339  1.00 95.29           H  
ATOM   1324 HG12 ILE A 105      -0.858   2.717   2.121  1.00 95.29           H  
ATOM   1325 HG13 ILE A 105      -2.432   3.493   1.951  1.00 95.29           H  
ATOM   1326 HG21 ILE A 105      -0.237   4.264   4.975  1.00 95.29           H  
ATOM   1327 HG22 ILE A 105      -0.863   2.915   5.924  1.00 95.29           H  
ATOM   1328 HG23 ILE A 105       0.189   2.599   4.531  1.00 95.29           H  
ATOM   1329 HD11 ILE A 105      -0.776   5.077   1.248  1.00 95.29           H  
ATOM   1330 HD12 ILE A 105       0.175   4.852   2.727  1.00 95.29           H  
ATOM   1331 HD13 ILE A 105      -1.421   5.635   2.807  1.00 95.29           H  
ATOM   1332  N   LEU A 106      -1.863   0.065   2.598  1.00 94.39           N  
ATOM   1333  CA  LEU A 106      -1.133  -1.110   2.142  1.00 94.39           C  
ATOM   1334  C   LEU A 106      -0.445  -0.793   0.828  1.00 94.39           C  
ATOM   1335  O   LEU A 106      -1.004  -0.068   0.006  1.00 94.39           O  
ATOM   1336  CB  LEU A 106      -2.093  -2.286   1.946  1.00 94.39           C  
ATOM   1337  CG  LEU A 106      -2.770  -2.811   3.216  1.00 94.39           C  
ATOM   1338  CD1 LEU A 106      -3.814  -3.841   2.793  1.00 94.39           C  
ATOM   1339  CD2 LEU A 106      -1.766  -3.453   4.172  1.00 94.39           C  
ATOM   1340  H   LEU A 106      -2.502   0.501   1.948  1.00 94.39           H  
ATOM   1341  HA  LEU A 106      -0.367  -1.386   2.866  1.00 94.39           H  
ATOM   1342  HB2 LEU A 106      -1.521  -3.105   1.511  1.00 94.39           H  
ATOM   1343  HB3 LEU A 106      -2.859  -1.987   1.230  1.00 94.39           H  
ATOM   1344  HG  LEU A 106      -3.282  -1.994   3.725  1.00 94.39           H  
ATOM   1345 HD11 LEU A 106      -4.623  -3.329   2.272  1.00 94.39           H  
ATOM   1346 HD12 LEU A 106      -4.226  -4.353   3.662  1.00 94.39           H  
ATOM   1347 HD13 LEU A 106      -3.369  -4.574   2.120  1.00 94.39           H  
ATOM   1348 HD21 LEU A 106      -2.286  -3.960   4.984  1.00 94.39           H  
ATOM   1349 HD22 LEU A 106      -1.120  -2.687   4.603  1.00 94.39           H  
ATOM   1350 HD23 LEU A 106      -1.150  -4.183   3.647  1.00 94.39           H  
ATOM   1351  N   GLY A 107       0.741  -1.353   0.629  1.00 95.80           N  
ATOM   1352  CA  GLY A 107       1.483  -1.191  -0.609  1.00 95.80           C  
ATOM   1353  C   GLY A 107       1.859  -2.526  -1.235  1.00 95.80           C  
ATOM   1354  O   GLY A 107       1.973  -3.544  -0.548  1.00 95.80           O  
ATOM   1355  H   GLY A 107       1.120  -1.992   1.314  1.00 95.80           H  
ATOM   1356  HA2 GLY A 107       2.376  -0.589  -0.441  1.00 95.80           H  
ATOM   1357  HA3 GLY A 107       0.859  -0.651  -1.321  1.00 95.80           H  
ATOM   1358  N   ILE A 108       1.997  -2.519  -2.556  1.00 95.10           N  
ATOM   1359  CA  ILE A 108       2.496  -3.648  -3.339  1.00 95.10           C  
ATOM   1360  C   ILE A 108       3.344  -3.123  -4.489  1.00 95.10           C  
ATOM   1361  O   ILE A 108       3.046  -2.078  -5.075  1.00 95.10           O  
ATOM   1362  CB  ILE A 108       1.342  -4.554  -3.829  1.00 95.10           C  
ATOM   1363  CG1 ILE A 108       1.876  -5.911  -4.334  1.00 95.10           C  
ATOM   1364  CG2 ILE A 108       0.485  -3.860  -4.898  1.00 95.10           C  
ATOM   1365  CD1 ILE A 108       0.771  -6.919  -4.671  1.00 95.10           C  
ATOM   1366  H   ILE A 108       1.858  -1.643  -3.038  1.00 95.10           H  
ATOM   1367  HA  ILE A 108       3.143  -4.241  -2.692  1.00 95.10           H  
ATOM   1368  HB  ILE A 108       0.707  -4.757  -2.967  1.00 95.10           H  
ATOM   1369 HG12 ILE A 108       2.502  -6.349  -3.557  1.00 95.10           H  
ATOM   1370 HG13 ILE A 108       2.488  -5.766  -5.224  1.00 95.10           H  
ATOM   1371 HG21 ILE A 108       0.307  -2.831  -4.587  1.00 95.10           H  
ATOM   1372 HG22 ILE A 108      -0.471  -4.373  -5.010  1.00 95.10           H  
ATOM   1373 HG23 ILE A 108       1.006  -3.850  -5.855  1.00 95.10           H  
ATOM   1374 HD11 ILE A 108       0.103  -7.040  -3.817  1.00 95.10           H  
ATOM   1375 HD12 ILE A 108       1.223  -7.883  -4.908  1.00 95.10           H  
ATOM   1376 HD13 ILE A 108       0.200  -6.582  -5.536  1.00 95.10           H  
ATOM   1377  N   LYS A 109       4.396  -3.864  -4.823  1.00 96.26           N  
ATOM   1378  CA  LYS A 109       5.248  -3.544  -5.960  1.00 96.26           C  
ATOM   1379  C   LYS A 109       4.488  -3.733  -7.268  1.00 96.26           C  
ATOM   1380  O   LYS A 109       3.740  -4.700  -7.436  1.00 96.26           O  
ATOM   1381  CB  LYS A 109       6.550  -4.349  -5.860  1.00 96.26           C  
ATOM   1382  CG  LYS A 109       7.650  -3.764  -6.755  1.00 96.26           C  
ATOM   1383  CD  LYS A 109       9.038  -4.055  -6.172  1.00 96.26           C  
ATOM   1384  CE  LYS A 109      10.082  -3.329  -7.017  1.00 96.26           C  
ATOM   1385  NZ  LYS A 109      11.371  -3.164  -6.309  1.00 96.26           N1+
ATOM   1386  H   LYS A 109       4.597  -4.699  -4.292  1.00 96.26           H  
ATOM   1387  HA  LYS A 109       5.500  -2.485  -5.901  1.00 96.26           H  
ATOM   1388  HB2 LYS A 109       6.887  -4.305  -4.824  1.00 96.26           H  
ATOM   1389  HB3 LYS A 109       6.375  -5.393  -6.120  1.00 96.26           H  
ATOM   1390  HG2 LYS A 109       7.533  -2.681  -6.815  1.00 96.26           H  
ATOM   1391  HG3 LYS A 109       7.569  -4.177  -7.761  1.00 96.26           H  
ATOM   1392  HD2 LYS A 109       9.235  -5.127  -6.174  1.00 96.26           H  
ATOM   1393  HD3 LYS A 109       9.081  -3.672  -5.152  1.00 96.26           H  
ATOM   1394  HE2 LYS A 109       9.700  -2.342  -7.278  1.00 96.26           H  
ATOM   1395  HE3 LYS A 109      10.228  -3.881  -7.945  1.00 96.26           H  
ATOM   1396  HZ1 LYS A 109      11.242  -2.679  -5.433  1.00 96.26           H  
ATOM   1397  HZ2 LYS A 109      11.818  -4.056  -6.151  1.00 96.26           H  
ATOM   1398  HZ3 LYS A 109      11.976  -2.601  -6.890  1.00 96.26           H  
ATOM   1399  N   ARG A 110       4.646  -2.783  -8.184  1.00 95.22           N  
ATOM   1400  CA  ARG A 110       4.071  -2.848  -9.526  1.00 95.22           C  
ATOM   1401  C   ARG A 110       4.769  -3.942 -10.323  1.00 95.22           C  
ATOM   1402  O   ARG A 110       5.982  -4.101 -10.250  1.00 95.22           O  
ATOM   1403  CB  ARG A 110       4.223  -1.495 -10.225  1.00 95.22           C  
ATOM   1404  CG  ARG A 110       3.291  -0.435  -9.626  1.00 95.22           C  
ATOM   1405  CD  ARG A 110       3.579   0.954 -10.199  1.00 95.22           C  
ATOM   1406  NE  ARG A 110       3.517   1.005 -11.679  1.00 95.22           N  
ATOM   1407  CZ  ARG A 110       3.581   2.086 -12.444  1.00 95.22           C  
ATOM   1408  NH1 ARG A 110       3.674   3.287 -11.975  1.00 95.22           N1+
ATOM   1409  NH2 ARG A 110       3.559   1.981 -13.737  1.00 95.22           N  
ATOM   1410  H   ARG A 110       5.295  -2.037  -7.978  1.00 95.22           H  
ATOM   1411  HA  ARG A 110       3.014  -3.104  -9.446  1.00 95.22           H  
ATOM   1412  HB2 ARG A 110       5.259  -1.163 -10.146  1.00 95.22           H  
ATOM   1413  HB3 ARG A 110       3.987  -1.621 -11.282  1.00 95.22           H  
ATOM   1414  HG2 ARG A 110       3.420  -0.391  -8.545  1.00 95.22           H  
ATOM   1415  HG3 ARG A 110       2.261  -0.724  -9.839  1.00 95.22           H  
ATOM   1416  HD2 ARG A 110       2.889   1.677  -9.764  1.00 95.22           H  
ATOM   1417  HD3 ARG A 110       4.592   1.196  -9.876  1.00 95.22           H  
ATOM   1418  HE  ARG A 110       3.514   0.118 -12.161  1.00 95.22           H  
ATOM   1419 HH11 ARG A 110       4.102   3.374 -11.064  1.00 95.22           H  
ATOM   1420 HH12 ARG A 110       3.717   4.082 -12.597  1.00 95.22           H  
ATOM   1421 HH21 ARG A 110       3.567   1.087 -14.207  1.00 95.22           H  
ATOM   1422 HH22 ARG A 110       3.608   2.839 -14.268  1.00 95.22           H  
ATOM   1423  N   LEU A 111       4.002  -4.670 -11.131  1.00 90.95           N  
ATOM   1424  CA  LEU A 111       4.568  -5.648 -12.060  1.00 90.95           C  
ATOM   1425  C   LEU A 111       5.525  -4.952 -13.039  1.00 90.95           C  
ATOM   1426  O   LEU A 111       5.154  -3.957 -13.661  1.00 90.95           O  
ATOM   1427  CB  LEU A 111       3.440  -6.369 -12.819  1.00 90.95           C  
ATOM   1428  CG  LEU A 111       2.597  -7.329 -11.961  1.00 90.95           C  
ATOM   1429  CD1 LEU A 111       1.405  -7.826 -12.779  1.00 90.95           C  
ATOM   1430  CD2 LEU A 111       3.402  -8.549 -11.506  1.00 90.95           C  
ATOM   1431  H   LEU A 111       3.011  -4.478 -11.160  1.00 90.95           H  
ATOM   1432  HA  LEU A 111       5.149  -6.374 -11.491  1.00 90.95           H  
ATOM   1433  HB2 LEU A 111       2.787  -5.615 -13.259  1.00 90.95           H  
ATOM   1434  HB3 LEU A 111       3.879  -6.936 -13.640  1.00 90.95           H  
ATOM   1435  HG  LEU A 111       2.216  -6.803 -11.086  1.00 90.95           H  
ATOM   1436 HD11 LEU A 111       0.787  -8.481 -12.165  1.00 90.95           H  
ATOM   1437 HD12 LEU A 111       0.800  -6.979 -13.103  1.00 90.95           H  
ATOM   1438 HD13 LEU A 111       1.753  -8.376 -13.653  1.00 90.95           H  
ATOM   1439 HD21 LEU A 111       4.188  -8.243 -10.816  1.00 90.95           H  
ATOM   1440 HD22 LEU A 111       2.748  -9.247 -10.982  1.00 90.95           H  
ATOM   1441 HD23 LEU A 111       3.848  -9.051 -12.364  1.00 90.95           H  
ATOM   1442  N   GLY A 112       6.728  -5.509 -13.191  1.00 89.26           N  
ATOM   1443  CA  GLY A 112       7.767  -4.994 -14.090  1.00 89.26           C  
ATOM   1444  C   GLY A 112       8.813  -4.086 -13.434  1.00 89.26           C  
ATOM   1445  O   GLY A 112       9.717  -3.650 -14.142  1.00 89.26           O  
ATOM   1446  H   GLY A 112       6.987  -6.264 -12.572  1.00 89.26           H  
ATOM   1447  HA2 GLY A 112       8.300  -5.839 -14.526  1.00 89.26           H  
ATOM   1448  HA3 GLY A 112       7.306  -4.430 -14.901  1.00 89.26           H  
ATOM   1449  N   PHE A 113       8.710  -3.838 -12.125  1.00 89.94           N  
ATOM   1450  CA  PHE A 113       9.716  -3.156 -11.304  1.00 89.94           C  
ATOM   1451  C   PHE A 113      10.387  -4.104 -10.308  1.00 89.94           C  
ATOM   1452  O   PHE A 113       9.786  -5.156  -9.987  1.00 89.94           O  
ATOM   1453  CB  PHE A 113       9.065  -1.980 -10.568  1.00 89.94           C  
ATOM   1454  CG  PHE A 113       8.710  -0.816 -11.463  1.00 89.94           C  
ATOM   1455  CD1 PHE A 113       9.625   0.237 -11.621  1.00 89.94           C  
ATOM   1456  CD2 PHE A 113       7.481  -0.790 -12.146  1.00 89.94           C  
ATOM   1457  CE1 PHE A 113       9.313   1.318 -12.458  1.00 89.94           C  
ATOM   1458  CE2 PHE A 113       7.171   0.286 -12.994  1.00 89.94           C  
ATOM   1459  CZ  PHE A 113       8.092   1.334 -13.155  1.00 89.94           C  
ATOM   1460  OXT PHE A 113      11.464  -3.718  -9.807  1.00 89.94           O1-
ATOM   1461  H   PHE A 113       7.963  -4.274 -11.603  1.00 89.94           H  
ATOM   1462  HA  PHE A 113      10.517  -2.767 -11.933  1.00 89.94           H  
ATOM   1463  HB2 PHE A 113       8.175  -2.324 -10.040  1.00 89.94           H  
ATOM   1464  HB3 PHE A 113       9.769  -1.627  -9.814  1.00 89.94           H  
ATOM   1465  HD1 PHE A 113      10.565   0.217 -11.091  1.00 89.94           H  
ATOM   1466  HD2 PHE A 113       6.796  -1.618 -12.035  1.00 89.94           H  
ATOM   1467  HE1 PHE A 113      10.027   2.122 -12.556  1.00 89.94           H  
ATOM   1468  HE2 PHE A 113       6.241   0.296 -13.543  1.00 89.94           H  
ATOM   1469  HZ  PHE A 113       7.864   2.140 -13.837  1.00 89.94           H  
END
