# Supplementary material for: The structural landscape and diversity of Pyricularia oryzae MAX effectors revisited
Source: PLoS Pathog. 2024 May 6;20(5):e1012176. doi: 10.1371/journal.ppat.1012176 (PMC11132498; doi:10.1371/journal.ppat.1012176)
Supplement: S1 File — (ZIP) [file ppat.1012176.s018.zip › Supplementary_Data/MAX02.pdb]

ATOM      1  N   GLU A  22     -12.566 -32.521  24.066  1.00 58.94           N  
ATOM      2  CA  GLU A  22     -11.985 -31.182  24.191  1.00 58.94           C  
ATOM      3  C   GLU A  22     -12.718 -30.270  23.208  1.00 58.94           C  
ATOM      4  O   GLU A  22     -12.591 -30.380  21.989  1.00 58.94           O  
ATOM      5  CB  GLU A  22     -10.470 -31.203  23.948  1.00 58.94           C  
ATOM      6  CG  GLU A  22      -9.734 -31.829  25.143  1.00 58.94           C  
ATOM      7  CD  GLU A  22      -8.207 -31.840  24.978  1.00 58.94           C  
ATOM      8  OE1 GLU A  22      -7.538 -32.096  26.001  1.00 58.94           O  
ATOM      9  OE2 GLU A  22      -7.739 -31.625  23.838  1.00 58.94           O1-
ATOM     10  H   GLU A  22     -12.037 -33.178  23.511  1.00 58.94           H  
ATOM     11  HA  GLU A  22     -12.149 -30.798  25.198  1.00 58.94           H  
ATOM     12  HB2 GLU A  22     -10.124 -30.176  23.825  1.00 58.94           H  
ATOM     13  HB3 GLU A  22     -10.259 -31.763  23.038  1.00 58.94           H  
ATOM     14  HG2 GLU A  22     -10.083 -32.854  25.272  1.00 58.94           H  
ATOM     15  HG3 GLU A  22      -9.997 -31.271  26.042  1.00 58.94           H  
ATOM     16  N   THR A  23     -13.593 -29.434  23.754  1.00 58.06           N  
ATOM     17  CA  THR A  23     -14.305 -28.386  23.033  1.00 58.06           C  
ATOM     18  C   THR A  23     -13.272 -27.369  22.563  1.00 58.06           C  
ATOM     19  O   THR A  23     -12.782 -26.567  23.353  1.00 58.06           O  
ATOM     20  CB  THR A  23     -15.358 -27.748  23.953  1.00 58.06           C  
ATOM     21  CG2 THR A  23     -16.573 -28.664  24.112  1.00 58.06           C  
ATOM     22  OG1 THR A  23     -14.822 -27.540  25.240  1.00 58.06           O  
ATOM     23  H   THR A  23     -13.717 -29.444  24.756  1.00 58.06           H  
ATOM     24  HA  THR A  23     -14.805 -28.809  22.162  1.00 58.06           H  
ATOM     25  HB  THR A  23     -15.685 -26.798  23.531  1.00 58.06           H  
ATOM     26  HG1 THR A  23     -14.080 -26.939  25.137  1.00 58.06           H  
ATOM     27 HG21 THR A  23     -17.298 -28.185  24.771  1.00 58.06           H  
ATOM     28 HG22 THR A  23     -17.037 -28.838  23.141  1.00 58.06           H  
ATOM     29 HG23 THR A  23     -16.272 -29.615  24.549  1.00 58.06           H  
ATOM     30  N   GLY A  24     -12.881 -27.482  21.292  1.00 63.70           N  
ATOM     31  CA  GLY A  24     -11.744 -26.776  20.709  1.00 63.70           C  
ATOM     32  C   GLY A  24     -11.825 -25.257  20.856  1.00 63.70           C  
ATOM     33  O   GLY A  24     -12.726 -24.611  20.315  1.00 63.70           O  
ATOM     34  H   GLY A  24     -13.234 -28.276  20.778  1.00 63.70           H  
ATOM     35  HA2 GLY A  24     -11.681 -27.009  19.646  1.00 63.70           H  
ATOM     36  HA3 GLY A  24     -10.832 -27.136  21.184  1.00 63.70           H  
ATOM     37  N   ASN A  25     -10.839 -24.692  21.552  1.00 72.21           N  
ATOM     38  CA  ASN A  25     -10.610 -23.254  21.605  1.00 72.21           C  
ATOM     39  C   ASN A  25     -10.348 -22.727  20.186  1.00 72.21           C  
ATOM     40  O   ASN A  25      -9.450 -23.207  19.495  1.00 72.21           O  
ATOM     41  CB  ASN A  25      -9.425 -22.967  22.549  1.00 72.21           C  
ATOM     42  CG  ASN A  25      -9.752 -23.213  24.012  1.00 72.21           C  
ATOM     43  ND2 ASN A  25      -8.761 -23.452  24.838  1.00 72.21           N  
ATOM     44  OD1 ASN A  25     -10.892 -23.171  24.436  1.00 72.21           O  
ATOM     45  H   ASN A  25     -10.180 -25.297  22.019  1.00 72.21           H  
ATOM     46  HA  ASN A  25     -11.504 -22.769  21.999  1.00 72.21           H  
ATOM     47  HB2 ASN A  25      -8.572 -23.580  22.258  1.00 72.21           H  
ATOM     48  HB3 ASN A  25      -9.135 -21.921  22.454  1.00 72.21           H  
ATOM     49 HD21 ASN A  25      -7.807 -23.506  24.512  1.00 72.21           H  
ATOM     50 HD22 ASN A  25      -9.021 -23.630  25.798  1.00 72.21           H  
ATOM     51  N   LYS A  26     -11.125 -21.733  19.742  1.00 77.71           N  
ATOM     52  CA  LYS A  26     -10.896 -21.041  18.467  1.00 77.71           C  
ATOM     53  C   LYS A  26     -10.039 -19.803  18.714  1.00 77.71           C  
ATOM     54  O   LYS A  26     -10.473 -18.888  19.407  1.00 77.71           O  
ATOM     55  CB  LYS A  26     -12.222 -20.677  17.780  1.00 77.71           C  
ATOM     56  CG  LYS A  26     -13.013 -21.919  17.342  1.00 77.71           C  
ATOM     57  CD  LYS A  26     -14.261 -21.521  16.544  1.00 77.71           C  
ATOM     58  CE  LYS A  26     -15.034 -22.783  16.142  1.00 77.71           C  
ATOM     59  NZ  LYS A  26     -16.244 -22.459  15.346  1.00 77.71           N1+
ATOM     60  H   LYS A  26     -11.837 -21.377  20.363  1.00 77.71           H  
ATOM     61  HA  LYS A  26     -10.339 -21.697  17.798  1.00 77.71           H  
ATOM     62  HB2 LYS A  26     -11.996 -20.077  16.898  1.00 77.71           H  
ATOM     63  HB3 LYS A  26     -12.830 -20.077  18.456  1.00 77.71           H  
ATOM     64  HG2 LYS A  26     -13.315 -22.486  18.223  1.00 77.71           H  
ATOM     65  HG3 LYS A  26     -12.376 -22.549  16.720  1.00 77.71           H  
ATOM     66  HD2 LYS A  26     -14.891 -20.882  17.163  1.00 77.71           H  
ATOM     67  HD3 LYS A  26     -13.955 -20.974  15.653  1.00 77.71           H  
ATOM     68  HE2 LYS A  26     -15.309 -23.319  17.050  1.00 77.71           H  
ATOM     69  HE3 LYS A  26     -14.367 -23.428  15.571  1.00 77.71           H  
ATOM     70  HZ1 LYS A  26     -16.868 -21.871  15.879  1.00 77.71           H  
ATOM     71  HZ2 LYS A  26     -15.988 -21.983  14.494  1.00 77.71           H  
ATOM     72  HZ3 LYS A  26     -16.736 -23.307  15.103  1.00 77.71           H  
ATOM     73  N   TYR A  27      -8.855 -19.766  18.113  1.00 71.73           N  
ATOM     74  CA  TYR A  27      -8.046 -18.556  17.989  1.00 71.73           C  
ATOM     75  C   TYR A  27      -8.359 -17.891  16.642  1.00 71.73           C  
ATOM     76  O   TYR A  27      -8.366 -18.561  15.611  1.00 71.73           O  
ATOM     77  CB  TYR A  27      -6.566 -18.923  18.142  1.00 71.73           C  
ATOM     78  CG  TYR A  27      -5.630 -17.732  18.141  1.00 71.73           C  
ATOM     79  CD1 TYR A  27      -4.838 -17.457  17.009  1.00 71.73           C  
ATOM     80  CD2 TYR A  27      -5.533 -16.913  19.283  1.00 71.73           C  
ATOM     81  CE1 TYR A  27      -3.945 -16.370  17.024  1.00 71.73           C  
ATOM     82  CE2 TYR A  27      -4.655 -15.812  19.291  1.00 71.73           C  
ATOM     83  CZ  TYR A  27      -3.861 -15.536  18.156  1.00 71.73           C  
ATOM     84  OH  TYR A  27      -3.013 -14.475  18.158  1.00 71.73           O  
ATOM     85  H   TYR A  27      -8.559 -20.572  17.582  1.00 71.73           H  
ATOM     86  HA  TYR A  27      -8.301 -17.860  18.788  1.00 71.73           H  
ATOM     87  HB2 TYR A  27      -6.432 -19.457  19.084  1.00 71.73           H  
ATOM     88  HB3 TYR A  27      -6.282 -19.604  17.339  1.00 71.73           H  
ATOM     89  HD1 TYR A  27      -4.885 -18.091  16.136  1.00 71.73           H  
ATOM     90  HD2 TYR A  27      -6.126 -17.134  20.159  1.00 71.73           H  
ATOM     91  HE1 TYR A  27      -3.294 -16.184  16.182  1.00 71.73           H  
ATOM     92  HE2 TYR A  27      -4.581 -15.184  20.166  1.00 71.73           H  
ATOM     93  HH  TYR A  27      -2.981 -14.030  19.008  1.00 71.73           H  
ATOM     94  N   ILE A  28      -8.670 -16.593  16.649  1.00 72.47           N  
ATOM     95  CA  ILE A  28      -8.872 -15.790  15.436  1.00 72.47           C  
ATOM     96  C   ILE A  28      -7.952 -14.577  15.546  1.00 72.47           C  
ATOM     97  O   ILE A  28      -8.088 -13.779  16.473  1.00 72.47           O  
ATOM     98  CB  ILE A  28     -10.356 -15.380  15.240  1.00 72.47           C  
ATOM     99  CG1 ILE A  28     -11.272 -16.622  15.124  1.00 72.47           C  
ATOM    100  CG2 ILE A  28     -10.510 -14.488  13.991  1.00 72.47           C  
ATOM    101  CD1 ILE A  28     -12.772 -16.304  15.023  1.00 72.47           C  
ATOM    102  H   ILE A  28      -8.608 -16.089  17.522  1.00 72.47           H  
ATOM    103  HA  ILE A  28      -8.563 -16.365  14.564  1.00 72.47           H  
ATOM    104  HB  ILE A  28     -10.671 -14.805  16.111  1.00 72.47           H  
ATOM    105 HG12 ILE A  28     -10.975 -17.211  14.256  1.00 72.47           H  
ATOM    106 HG13 ILE A  28     -11.139 -17.243  16.009  1.00 72.47           H  
ATOM    107 HG21 ILE A  28     -11.546 -14.170  13.869  1.00 72.47           H  
ATOM    108 HG22 ILE A  28      -9.915 -13.583  14.108  1.00 72.47           H  
ATOM    109 HG23 ILE A  28     -10.174 -15.023  13.102  1.00 72.47           H  
ATOM    110 HD11 ILE A  28     -13.006 -15.850  14.060  1.00 72.47           H  
ATOM    111 HD12 ILE A  28     -13.064 -15.632  15.830  1.00 72.47           H  
ATOM    112 HD13 ILE A  28     -13.338 -17.230  15.113  1.00 72.47           H  
ATOM    113  N   GLU A  29      -7.031 -14.436  14.597  1.00 78.16           N  
ATOM    114  CA  GLU A  29      -6.177 -13.254  14.490  1.00 78.16           C  
ATOM    115  C   GLU A  29      -6.977 -12.023  14.047  1.00 78.16           C  
ATOM    116  O   GLU A  29      -8.019 -12.116  13.385  1.00 78.16           O  
ATOM    117  CB  GLU A  29      -5.004 -13.514  13.537  1.00 78.16           C  
ATOM    118  CG  GLU A  29      -4.019 -14.515  14.152  1.00 78.16           C  
ATOM    119  CD  GLU A  29      -2.789 -14.792  13.279  1.00 78.16           C  
ATOM    120  OE1 GLU A  29      -1.967 -15.619  13.725  1.00 78.16           O  
ATOM    121  OE2 GLU A  29      -2.700 -14.196  12.182  1.00 78.16           O1-
ATOM    122  H   GLU A  29      -6.922 -15.154  13.895  1.00 78.16           H  
ATOM    123  HA  GLU A  29      -5.763 -13.039  15.476  1.00 78.16           H  
ATOM    124  HB2 GLU A  29      -5.384 -13.891  12.588  1.00 78.16           H  
ATOM    125  HB3 GLU A  29      -4.482 -12.573  13.362  1.00 78.16           H  
ATOM    126  HG2 GLU A  29      -3.690 -14.119  15.113  1.00 78.16           H  
ATOM    127  HG3 GLU A  29      -4.544 -15.455  14.323  1.00 78.16           H  
ATOM    128  N   LYS A  30      -6.485 -10.835  14.414  1.00 80.22           N  
ATOM    129  CA  LYS A  30      -7.088  -9.564  14.002  1.00 80.22           C  
ATOM    130  C   LYS A  30      -7.144  -9.512  12.472  1.00 80.22           C  
ATOM    131  O   LYS A  30      -6.124  -9.649  11.808  1.00 80.22           O  
ATOM    132  CB  LYS A  30      -6.277  -8.400  14.594  1.00 80.22           C  
ATOM    133  CG  LYS A  30      -6.919  -7.029  14.326  1.00 80.22           C  
ATOM    134  CD  LYS A  30      -6.063  -5.910  14.935  1.00 80.22           C  
ATOM    135  CE  LYS A  30      -6.681  -4.534  14.657  1.00 80.22           C  
ATOM    136  NZ  LYS A  30      -5.831  -3.437  15.188  1.00 80.22           N1+
ATOM    137  H   LYS A  30      -5.592 -10.824  14.886  1.00 80.22           H  
ATOM    138  HA  LYS A  30      -8.105  -9.533  14.393  1.00 80.22           H  
ATOM    139  HB2 LYS A  30      -5.273  -8.417  14.171  1.00 80.22           H  
ATOM    140  HB3 LYS A  30      -6.196  -8.543  15.671  1.00 80.22           H  
ATOM    141  HG2 LYS A  30      -7.915  -7.004  14.767  1.00 80.22           H  
ATOM    142  HG3 LYS A  30      -7.001  -6.866  13.251  1.00 80.22           H  
ATOM    143  HD2 LYS A  30      -5.981  -6.066  16.010  1.00 80.22           H  
ATOM    144  HD3 LYS A  30      -5.066  -5.955  14.496  1.00 80.22           H  
ATOM    145  HE2 LYS A  30      -7.671  -4.497  15.111  1.00 80.22           H  
ATOM    146  HE3 LYS A  30      -6.802  -4.421  13.580  1.00 80.22           H  
ATOM    147  HZ1 LYS A  30      -4.917  -3.462  14.760  1.00 80.22           H  
ATOM    148  HZ2 LYS A  30      -6.240  -2.535  14.989  1.00 80.22           H  
ATOM    149  HZ3 LYS A  30      -5.712  -3.523  16.188  1.00 80.22           H  
ATOM    150  N   ARG A  31      -8.335  -9.267  11.918  1.00 80.78           N  
ATOM    151  CA  ARG A  31      -8.573  -9.165  10.469  1.00 80.78           C  
ATOM    152  C   ARG A  31      -7.942  -7.890   9.900  1.00 80.78           C  
ATOM    153  O   ARG A  31      -8.625  -6.877   9.752  1.00 80.78           O  
ATOM    154  CB  ARG A  31     -10.079  -9.233  10.167  1.00 80.78           C  
ATOM    155  CG  ARG A  31     -10.712 -10.578  10.550  1.00 80.78           C  
ATOM    156  CD  ARG A  31     -12.198 -10.561  10.178  1.00 80.78           C  
ATOM    157  NE  ARG A  31     -12.860 -11.828  10.531  1.00 80.78           N  
ATOM    158  CZ  ARG A  31     -14.140 -12.110  10.356  1.00 80.78           C  
ATOM    159  NH1 ARG A  31     -14.975 -11.248   9.845  1.00 80.78           N1+
ATOM    160  NH2 ARG A  31     -14.608 -13.278  10.693  1.00 80.78           N  
ATOM    161  H   ARG A  31      -9.127  -9.216  12.544  1.00 80.78           H  
ATOM    162  HA  ARG A  31      -8.080  -9.999   9.969  1.00 80.78           H  
ATOM    163  HB2 ARG A  31     -10.590  -8.431  10.700  1.00 80.78           H  
ATOM    164  HB3 ARG A  31     -10.221  -9.076   9.098  1.00 80.78           H  
ATOM    165  HG2 ARG A  31     -10.608 -10.747  11.622  1.00 80.78           H  
ATOM    166  HG3 ARG A  31     -10.209 -11.381  10.011  1.00 80.78           H  
ATOM    167  HD2 ARG A  31     -12.286 -10.391   9.105  1.00 80.78           H  
ATOM    168  HD3 ARG A  31     -12.681  -9.738  10.706  1.00 80.78           H  
ATOM    169  HE  ARG A  31     -12.271 -12.549  10.923  1.00 80.78           H  
ATOM    170 HH11 ARG A  31     -14.622 -10.351   9.541  1.00 80.78           H  
ATOM    171 HH12 ARG A  31     -15.946 -11.484   9.696  1.00 80.78           H  
ATOM    172 HH21 ARG A  31     -13.987 -13.977  11.077  1.00 80.78           H  
ATOM    173 HH22 ARG A  31     -15.582 -13.496  10.540  1.00 80.78           H  
ATOM    174  N   ALA A  32      -6.639  -7.931   9.644  1.00 89.18           N  
ATOM    175  CA  ALA A  32      -5.952  -6.929   8.842  1.00 89.18           C  
ATOM    176  C   ALA A  32      -6.364  -7.068   7.368  1.00 89.18           C  
ATOM    177  O   ALA A  32      -6.707  -8.160   6.912  1.00 89.18           O  
ATOM    178  CB  ALA A  32      -4.440  -7.071   9.043  1.00 89.18           C  
ATOM    179  H   ALA A  32      -6.132  -8.772   9.881  1.00 89.18           H  
ATOM    180  HA  ALA A  32      -6.250  -5.937   9.182  1.00 89.18           H  
ATOM    181  HB1 ALA A  32      -4.187  -6.959  10.097  1.00 89.18           H  
ATOM    182  HB2 ALA A  32      -4.111  -8.052   8.699  1.00 89.18           H  
ATOM    183  HB3 ALA A  32      -3.916  -6.309   8.466  1.00 89.18           H  
ATOM    184  N   ILE A  33      -6.349  -5.954   6.638  1.00 94.54           N  
ATOM    185  CA  ILE A  33      -6.540  -5.962   5.187  1.00 94.54           C  
ATOM    186  C   ILE A  33      -5.298  -6.600   4.556  1.00 94.54           C  
ATOM    187  O   ILE A  33      -4.181  -6.159   4.815  1.00 94.54           O  
ATOM    188  CB  ILE A  33      -6.781  -4.530   4.667  1.00 94.54           C  
ATOM    189  CG1 ILE A  33      -8.094  -3.933   5.232  1.00 94.54           C  
ATOM    190  CG2 ILE A  33      -6.821  -4.526   3.130  1.00 94.54           C  
ATOM    191  CD1 ILE A  33      -8.134  -2.402   5.147  1.00 94.54           C  
ATOM    192  H   ILE A  33      -6.006  -5.101   7.055  1.00 94.54           H  
ATOM    193  HA  ILE A  33      -7.409  -6.571   4.939  1.00 94.54           H  
ATOM    194  HB  ILE A  33      -5.945  -3.910   4.991  1.00 94.54           H  
ATOM    195 HG12 ILE A  33      -8.945  -4.347   4.692  1.00 94.54           H  
ATOM    196 HG13 ILE A  33      -8.204  -4.198   6.284  1.00 94.54           H  
ATOM    197 HG21 ILE A  33      -7.016  -3.517   2.766  1.00 94.54           H  
ATOM    198 HG22 ILE A  33      -5.862  -4.837   2.715  1.00 94.54           H  
ATOM    199 HG23 ILE A  33      -7.604  -5.187   2.761  1.00 94.54           H  
ATOM    200 HD11 ILE A  33      -7.324  -1.981   5.744  1.00 94.54           H  
ATOM    201 HD12 ILE A  33      -9.082  -2.032   5.539  1.00 94.54           H  
ATOM    202 HD13 ILE A  33      -8.024  -2.069   4.116  1.00 94.54           H  
ATOM    203  N   ASP A  34      -5.501  -7.625   3.731  1.00 95.80           N  
ATOM    204  CA  ASP A  34      -4.436  -8.351   3.039  1.00 95.80           C  
ATOM    205  C   ASP A  34      -4.453  -8.004   1.542  1.00 95.80           C  
ATOM    206  O   ASP A  34      -5.188  -8.609   0.759  1.00 95.80           O  
ATOM    207  CB  ASP A  34      -4.591  -9.858   3.316  1.00 95.80           C  
ATOM    208  CG  ASP A  34      -3.513 -10.719   2.648  1.00 95.80           C  
ATOM    209  OD1 ASP A  34      -2.611 -10.149   1.986  1.00 95.80           O  
ATOM    210  OD2 ASP A  34      -3.620 -11.964   2.765  1.00 95.80           O1-
ATOM    211  H   ASP A  34      -6.450  -7.917   3.544  1.00 95.80           H  
ATOM    212  HA  ASP A  34      -3.465  -8.055   3.435  1.00 95.80           H  
ATOM    213  HB2 ASP A  34      -5.570 -10.189   2.969  1.00 95.80           H  
ATOM    214  HB3 ASP A  34      -4.544 -10.021   4.392  1.00 95.80           H  
ATOM    215  N   LEU A  35      -3.624  -7.032   1.138  1.00 96.78           N  
ATOM    216  CA  LEU A  35      -3.524  -6.583  -0.259  1.00 96.78           C  
ATOM    217  C   LEU A  35      -3.025  -7.671  -1.227  1.00 96.78           C  
ATOM    218  O   LEU A  35      -3.160  -7.502  -2.439  1.00 96.78           O  
ATOM    219  CB  LEU A  35      -2.597  -5.359  -0.376  1.00 96.78           C  
ATOM    220  CG  LEU A  35      -3.047  -4.063   0.317  1.00 96.78           C  
ATOM    221  CD1 LEU A  35      -2.085  -2.952  -0.107  1.00 96.78           C  
ATOM    222  CD2 LEU A  35      -4.467  -3.644  -0.066  1.00 96.78           C  
ATOM    223  H   LEU A  35      -3.050  -6.580   1.835  1.00 96.78           H  
ATOM    224  HA  LEU A  35      -4.520  -6.307  -0.605  1.00 96.78           H  
ATOM    225  HB2 LEU A  35      -1.610  -5.629   0.000  1.00 96.78           H  
ATOM    226  HB3 LEU A  35      -2.491  -5.136  -1.437  1.00 96.78           H  
ATOM    227  HG  LEU A  35      -2.994  -4.187   1.399  1.00 96.78           H  
ATOM    228 HD11 LEU A  35      -1.065  -3.206   0.181  1.00 96.78           H  
ATOM    229 HD12 LEU A  35      -2.133  -2.803  -1.186  1.00 96.78           H  
ATOM    230 HD13 LEU A  35      -2.353  -2.013   0.376  1.00 96.78           H  
ATOM    231 HD21 LEU A  35      -4.570  -3.613  -1.151  1.00 96.78           H  
ATOM    232 HD22 LEU A  35      -4.685  -2.658   0.344  1.00 96.78           H  
ATOM    233 HD23 LEU A  35      -5.188  -4.352   0.342  1.00 96.78           H  
ATOM    234  N   SER A  36      -2.454  -8.777  -0.732  1.00 95.40           N  
ATOM    235  CA  SER A  36      -2.051  -9.902  -1.590  1.00 95.40           C  
ATOM    236  C   SER A  36      -3.252 -10.676  -2.146  1.00 95.40           C  
ATOM    237  O   SER A  36      -3.132 -11.356  -3.163  1.00 95.40           O  
ATOM    238  CB  SER A  36      -1.104 -10.849  -0.844  1.00 95.40           C  
ATOM    239  OG  SER A  36      -1.788 -11.670   0.080  1.00 95.40           O  
ATOM    240  H   SER A  36      -2.422  -8.911   0.269  1.00 95.40           H  
ATOM    241  HA  SER A  36      -1.508  -9.505  -2.447  1.00 95.40           H  
ATOM    242  HB2 SER A  36      -0.337 -10.272  -0.327  1.00 95.40           H  
ATOM    243  HB3 SER A  36      -0.616 -11.493  -1.575  1.00 95.40           H  
ATOM    244  HG  SER A  36      -2.046 -11.147   0.843  1.00 95.40           H  
ATOM    245  N   ARG A  37      -4.420 -10.543  -1.502  1.00 95.22           N  
ATOM    246  CA  ARG A  37      -5.690 -11.172  -1.901  1.00 95.22           C  
ATOM    247  C   ARG A  37      -6.628 -10.221  -2.635  1.00 95.22           C  
ATOM    248  O   ARG A  37      -7.674 -10.646  -3.120  1.00 95.22           O  
ATOM    249  CB  ARG A  37      -6.387 -11.722  -0.655  1.00 95.22           C  
ATOM    250  CG  ARG A  37      -5.537 -12.771   0.064  1.00 95.22           C  
ATOM    251  CD  ARG A  37      -6.288 -13.230   1.310  1.00 95.22           C  
ATOM    252  NE  ARG A  37      -5.434 -14.102   2.122  1.00 95.22           N  
ATOM    253  CZ  ARG A  37      -5.796 -15.174   2.792  1.00 95.22           C  
ATOM    254  NH1 ARG A  37      -7.049 -15.525   2.905  1.00 95.22           N1+
ATOM    255  NH2 ARG A  37      -4.899 -15.913   3.376  1.00 95.22           N  
ATOM    256  H   ARG A  37      -4.423  -9.976  -0.667  1.00 95.22           H  
ATOM    257  HA  ARG A  37      -5.488 -11.991  -2.592  1.00 95.22           H  
ATOM    258  HB2 ARG A  37      -6.598 -10.896   0.024  1.00 95.22           H  
ATOM    259  HB3 ARG A  37      -7.333 -12.177  -0.948  1.00 95.22           H  
ATOM    260  HG2 ARG A  37      -5.358 -13.620  -0.596  1.00 95.22           H  
ATOM    261  HG3 ARG A  37      -4.581 -12.341   0.360  1.00 95.22           H  
ATOM    262  HD2 ARG A  37      -7.200 -13.739   0.997  1.00 95.22           H  
ATOM    263  HD3 ARG A  37      -6.550 -12.354   1.902  1.00 95.22           H  
ATOM    264  HE  ARG A  37      -4.510 -13.725   2.280  1.00 95.22           H  
ATOM    265 HH11 ARG A  37      -7.736 -14.930   2.465  1.00 95.22           H  
ATOM    266 HH12 ARG A  37      -7.305 -16.357   3.417  1.00 95.22           H  
ATOM    267 HH21 ARG A  37      -3.939 -15.602   3.319  1.00 95.22           H  
ATOM    268 HH22 ARG A  37      -5.144 -16.727   3.920  1.00 95.22           H  
ATOM    269  N   GLU A  38      -6.272  -8.944  -2.701  1.00 96.64           N  
ATOM    270  CA  GLU A  38      -7.030  -7.943  -3.432  1.00 96.64           C  
ATOM    271  C   GLU A  38      -6.756  -8.076  -4.927  1.00 96.64           C  
ATOM    272  O   GLU A  38      -5.605  -8.111  -5.365  1.00 96.64           O  
ATOM    273  CB  GLU A  38      -6.684  -6.537  -2.919  1.00 96.64           C  
ATOM    274  CG  GLU A  38      -7.263  -6.276  -1.520  1.00 96.64           C  
ATOM    275  CD  GLU A  38      -8.799  -6.350  -1.493  1.00 96.64           C  
ATOM    276  OE1 GLU A  38      -9.358  -6.788  -0.465  1.00 96.64           O  
ATOM    277  OE2 GLU A  38      -9.418  -5.982  -2.521  1.00 96.64           O1-
ATOM    278  H   GLU A  38      -5.374  -8.679  -2.322  1.00 96.64           H  
ATOM    279  HA  GLU A  38      -8.094  -8.117  -3.271  1.00 96.64           H  
ATOM    280  HB2 GLU A  38      -7.072  -5.791  -3.613  1.00 96.64           H  
ATOM    281  HB3 GLU A  38      -5.601  -6.417  -2.887  1.00 96.64           H  
ATOM    282  HG2 GLU A  38      -6.940  -5.283  -1.207  1.00 96.64           H  
ATOM    283  HG3 GLU A  38      -6.845  -6.996  -0.817  1.00 96.64           H  
ATOM    284  N   ARG A  39      -7.828  -8.119  -5.727  1.00 96.96           N  
ATOM    285  CA  ARG A  39      -7.716  -8.016  -7.185  1.00 96.96           C  
ATOM    286  C   ARG A  39      -6.997  -6.715  -7.527  1.00 96.96           C  
ATOM    287  O   ARG A  39      -7.337  -5.680  -6.950  1.00 96.96           O  
ATOM    288  CB  ARG A  39      -9.116  -8.060  -7.813  1.00 96.96           C  
ATOM    289  CG  ARG A  39      -9.085  -8.031  -9.350  1.00 96.96           C  
ATOM    290  CD  ARG A  39     -10.497  -7.910  -9.932  1.00 96.96           C  
ATOM    291  NE  ARG A  39     -11.321  -9.093  -9.611  1.00 96.96           N  
ATOM    292  CZ  ARG A  39     -11.423 -10.200 -10.325  1.00 96.96           C  
ATOM    293  NH1 ARG A  39     -10.833 -10.335 -11.480  1.00 96.96           N1+
ATOM    294  NH2 ARG A  39     -12.126 -11.204  -9.881  1.00 96.96           N  
ATOM    295  H   ARG A  39      -8.740  -8.085  -5.295  1.00 96.96           H  
ATOM    296  HA  ARG A  39      -7.109  -8.845  -7.551  1.00 96.96           H  
ATOM    297  HB2 ARG A  39      -9.688  -7.204  -7.453  1.00 96.96           H  
ATOM    298  HB3 ARG A  39      -9.614  -8.972  -7.484  1.00 96.96           H  
ATOM    299  HG2 ARG A  39      -8.515  -7.168  -9.696  1.00 96.96           H  
ATOM    300  HG3 ARG A  39      -8.603  -8.933  -9.726  1.00 96.96           H  
ATOM    301  HD2 ARG A  39     -10.427  -7.766 -11.010  1.00 96.96           H  
ATOM    302  HD3 ARG A  39     -10.965  -7.016  -9.521  1.00 96.96           H  
ATOM    303  HE  ARG A  39     -11.836  -9.048  -8.744  1.00 96.96           H  
ATOM    304 HH11 ARG A  39     -10.899 -11.190 -12.013  1.00 96.96           H  
ATOM    305 HH12 ARG A  39     -10.291  -9.558 -11.832  1.00 96.96           H  
ATOM    306 HH21 ARG A  39     -12.578 -11.140  -8.980  1.00 96.96           H  
ATOM    307 HH22 ARG A  39     -12.200 -12.047 -10.432  1.00 96.96           H  
ATOM    308  N   ASP A  40      -6.066  -6.759  -8.472  1.00 96.80           N  
ATOM    309  CA  ASP A  40      -5.409  -5.544  -8.947  1.00 96.80           C  
ATOM    310  C   ASP A  40      -6.438  -4.513  -9.445  1.00 96.80           C  
ATOM    311  O   ASP A  40      -7.533  -4.897  -9.878  1.00 96.80           O  
ATOM    312  CB  ASP A  40      -4.377  -5.864 -10.037  1.00 96.80           C  
ATOM    313  CG  ASP A  40      -3.101  -6.518  -9.491  1.00 96.80           C  
ATOM    314  OD1 ASP A  40      -2.840  -6.451  -8.258  1.00 96.80           O  
ATOM    315  OD2 ASP A  40      -2.360  -7.078 -10.323  1.00 96.80           O1-
ATOM    316  H   ASP A  40      -5.772  -7.645  -8.858  1.00 96.80           H  
ATOM    317  HA  ASP A  40      -4.880  -5.116  -8.096  1.00 96.80           H  
ATOM    318  HB2 ASP A  40      -4.086  -4.936 -10.528  1.00 96.80           H  
ATOM    319  HB3 ASP A  40      -4.834  -6.511 -10.786  1.00 96.80           H  
ATOM    320  N   PRO A  41      -6.120  -3.212  -9.349  1.00 97.28           N  
ATOM    321  CA  PRO A  41      -7.005  -2.174  -9.839  1.00 97.28           C  
ATOM    322  C   PRO A  41      -7.357  -2.347 -11.315  1.00 97.28           C  
ATOM    323  O   PRO A  41      -6.565  -2.885 -12.091  1.00 97.28           O  
ATOM    324  CB  PRO A  41      -6.276  -0.850  -9.580  1.00 97.28           C  
ATOM    325  CG  PRO A  41      -5.385  -1.180  -8.389  1.00 97.28           C  
ATOM    326  CD  PRO A  41      -4.967  -2.612  -8.693  1.00 97.28           C  
ATOM    327  HA  PRO A  41      -7.917  -2.242  -9.245  1.00 97.28           H  
ATOM    328  HB2 PRO A  41      -5.648  -0.597 -10.433  1.00 97.28           H  
ATOM    329  HB3 PRO A  41      -6.956  -0.026  -9.364  1.00 97.28           H  
ATOM    330  HG2 PRO A  41      -4.538  -0.497  -8.329  1.00 97.28           H  
ATOM    331  HG3 PRO A  41      -5.950  -1.171  -7.457  1.00 97.28           H  
ATOM    332  HD2 PRO A  41      -4.704  -3.115  -7.762  1.00 97.28           H  
ATOM    333  HD3 PRO A  41      -4.123  -2.617  -9.383  1.00 97.28           H  
ATOM    334  N   ASN A  42      -8.520  -1.852 -11.733  1.00 95.45           N  
ATOM    335  CA  ASN A  42      -8.819  -1.743 -13.162  1.00 95.45           C  
ATOM    336  C   ASN A  42      -8.205  -0.449 -13.713  1.00 95.45           C  
ATOM    337  O   ASN A  42      -8.882   0.570 -13.839  1.00 95.45           O  
ATOM    338  CB  ASN A  42     -10.327  -1.846 -13.410  1.00 95.45           C  
ATOM    339  CG  ASN A  42     -10.629  -1.827 -14.900  1.00 95.45           C  
ATOM    340  ND2 ASN A  42     -11.754  -1.282 -15.294  1.00 95.45           N  
ATOM    341  OD1 ASN A  42      -9.886  -2.323 -15.730  1.00 95.45           O  
ATOM    342  H   ASN A  42      -9.097  -1.366 -11.061  1.00 95.45           H  
ATOM    343  HA  ASN A  42      -8.348  -2.571 -13.691  1.00 95.45           H  
ATOM    344  HB2 ASN A  42     -10.709  -2.777 -12.992  1.00 95.45           H  
ATOM    345  HB3 ASN A  42     -10.829  -1.009 -12.924  1.00 95.45           H  
ATOM    346 HD21 ASN A  42     -12.307  -0.763 -14.627  1.00 95.45           H  
ATOM    347 HD22 ASN A  42     -11.869  -1.201 -16.294  1.00 95.45           H  
ATOM    348  N   PHE A  43      -6.901  -0.474 -13.974  1.00 95.21           N  
ATOM    349  CA  PHE A  43      -6.145   0.712 -14.365  1.00 95.21           C  
ATOM    350  C   PHE A  43      -6.003   0.850 -15.886  1.00 95.21           C  
ATOM    351  O   PHE A  43      -6.000  -0.128 -16.633  1.00 95.21           O  
ATOM    352  CB  PHE A  43      -4.793   0.730 -13.637  1.00 95.21           C  
ATOM    353  CG  PHE A  43      -3.839  -0.376 -14.044  1.00 95.21           C  
ATOM    354  CD1 PHE A  43      -3.885  -1.623 -13.398  1.00 95.21           C  
ATOM    355  CD2 PHE A  43      -2.923  -0.174 -15.092  1.00 95.21           C  
ATOM    356  CE1 PHE A  43      -3.064  -2.680 -13.822  1.00 95.21           C  
ATOM    357  CE2 PHE A  43      -2.099  -1.229 -15.517  1.00 95.21           C  
ATOM    358  CZ  PHE A  43      -2.167  -2.483 -14.885  1.00 95.21           C  
ATOM    359  H   PHE A  43      -6.402  -1.345 -13.858  1.00 95.21           H  
ATOM    360  HA  PHE A  43      -6.691   1.590 -14.020  1.00 95.21           H  
ATOM    361  HB2 PHE A  43      -4.977   0.661 -12.565  1.00 95.21           H  
ATOM    362  HB3 PHE A  43      -4.314   1.692 -13.824  1.00 95.21           H  
ATOM    363  HD1 PHE A  43      -4.550  -1.768 -12.559  1.00 95.21           H  
ATOM    364  HD2 PHE A  43      -2.863   0.783 -15.589  1.00 95.21           H  
ATOM    365  HE1 PHE A  43      -3.133  -3.642 -13.335  1.00 95.21           H  
ATOM    366  HE2 PHE A  43      -1.426  -1.076 -16.348  1.00 95.21           H  
ATOM    367  HZ  PHE A  43      -1.548  -3.298 -15.230  1.00 95.21           H  
ATOM    368  N   PHE A  44      -5.828   2.093 -16.336  1.00 95.43           N  
ATOM    369  CA  PHE A  44      -5.402   2.430 -17.689  1.00 95.43           C  
ATOM    370  C   PHE A  44      -4.186   3.351 -17.590  1.00 95.43           C  
ATOM    371  O   PHE A  44      -4.290   4.480 -17.106  1.00 95.43           O  
ATOM    372  CB  PHE A  44      -6.562   3.074 -18.461  1.00 95.43           C  
ATOM    373  CG  PHE A  44      -6.194   3.507 -19.868  1.00 95.43           C  
ATOM    374  CD1 PHE A  44      -5.879   4.850 -20.135  1.00 95.43           C  
ATOM    375  CD2 PHE A  44      -6.157   2.566 -20.913  1.00 95.43           C  
ATOM    376  CE1 PHE A  44      -5.540   5.255 -21.439  1.00 95.43           C  
ATOM    377  CE2 PHE A  44      -5.806   2.967 -22.215  1.00 95.43           C  
ATOM    378  CZ  PHE A  44      -5.496   4.313 -22.479  1.00 95.43           C  
ATOM    379  H   PHE A  44      -5.839   2.849 -15.667  1.00 95.43           H  
ATOM    380  HA  PHE A  44      -5.105   1.527 -18.221  1.00 95.43           H  
ATOM    381  HB2 PHE A  44      -7.381   2.357 -18.521  1.00 95.43           H  
ATOM    382  HB3 PHE A  44      -6.924   3.939 -17.905  1.00 95.43           H  
ATOM    383  HD1 PHE A  44      -5.903   5.572 -19.332  1.00 95.43           H  
ATOM    384  HD2 PHE A  44      -6.393   1.531 -20.713  1.00 95.43           H  
ATOM    385  HE1 PHE A  44      -5.317   6.293 -21.638  1.00 95.43           H  
ATOM    386  HE2 PHE A  44      -5.768   2.239 -23.012  1.00 95.43           H  
ATOM    387  HZ  PHE A  44      -5.226   4.622 -23.478  1.00 95.43           H  
ATOM    388  N   ASP A  45      -3.030   2.859 -18.031  1.00 96.61           N  
ATOM    389  CA  ASP A  45      -1.818   3.670 -18.107  1.00 96.61           C  
ATOM    390  C   ASP A  45      -1.919   4.600 -19.319  1.00 96.61           C  
ATOM    391  O   ASP A  45      -1.755   4.180 -20.467  1.00 96.61           O  
ATOM    392  CB  ASP A  45      -0.570   2.780 -18.163  1.00 96.61           C  
ATOM    393  CG  ASP A  45      -0.303   2.056 -16.844  1.00 96.61           C  
ATOM    394  OD1 ASP A  45      -0.460   2.659 -15.760  1.00 96.61           O  
ATOM    395  OD2 ASP A  45       0.114   0.879 -16.885  1.00 96.61           O1-
ATOM    396  H   ASP A  45      -2.999   1.925 -18.413  1.00 96.61           H  
ATOM    397  HA  ASP A  45      -1.740   4.287 -17.212  1.00 96.61           H  
ATOM    398  HB2 ASP A  45      -0.679   2.053 -18.967  1.00 96.61           H  
ATOM    399  HB3 ASP A  45       0.294   3.406 -18.386  1.00 96.61           H  
ATOM    400  N   ASN A  46      -2.229   5.872 -19.058  1.00 95.47           N  
ATOM    401  CA  ASN A  46      -2.388   6.867 -20.112  1.00 95.47           C  
ATOM    402  C   ASN A  46      -1.073   7.039 -20.897  1.00 95.47           C  
ATOM    403  O   ASN A  46      -0.048   7.380 -20.299  1.00 95.47           O  
ATOM    404  CB  ASN A  46      -2.833   8.213 -19.522  1.00 95.47           C  
ATOM    405  CG  ASN A  46      -4.247   8.198 -18.983  1.00 95.47           C  
ATOM    406  ND2 ASN A  46      -4.444   8.555 -17.737  1.00 95.47           N  
ATOM    407  OD1 ASN A  46      -5.198   7.901 -19.678  1.00 95.47           O  
ATOM    408  H   ASN A  46      -2.420   6.124 -18.099  1.00 95.47           H  
ATOM    409  HA  ASN A  46      -3.170   6.507 -20.780  1.00 95.47           H  
ATOM    410  HB2 ASN A  46      -2.793   8.974 -20.301  1.00 95.47           H  
ATOM    411  HB3 ASN A  46      -2.137   8.501 -18.734  1.00 95.47           H  
ATOM    412 HD21 ASN A  46      -5.392   8.461 -17.401  1.00 95.47           H  
ATOM    413 HD22 ASN A  46      -3.659   8.744 -17.129  1.00 95.47           H  
ATOM    414  N   PRO A  47      -1.077   6.878 -22.232  1.00 96.08           N  
ATOM    415  CA  PRO A  47       0.112   7.143 -23.027  1.00 96.08           C  
ATOM    416  C   PRO A  47       0.464   8.637 -22.974  1.00 96.08           C  
ATOM    417  O   PRO A  47      -0.412   9.497 -23.048  1.00 96.08           O  
ATOM    418  CB  PRO A  47      -0.226   6.655 -24.438  1.00 96.08           C  
ATOM    419  CG  PRO A  47      -1.747   6.798 -24.511  1.00 96.08           C  
ATOM    420  CD  PRO A  47      -2.199   6.504 -23.082  1.00 96.08           C  
ATOM    421  HA  PRO A  47       0.949   6.564 -22.636  1.00 96.08           H  
ATOM    422  HB2 PRO A  47       0.273   7.242 -25.209  1.00 96.08           H  
ATOM    423  HB3 PRO A  47       0.042   5.603 -24.529  1.00 96.08           H  
ATOM    424  HG2 PRO A  47      -2.187   6.100 -25.223  1.00 96.08           H  
ATOM    425  HG3 PRO A  47      -2.006   7.824 -24.771  1.00 96.08           H  
ATOM    426  HD2 PRO A  47      -3.089   7.089 -22.851  1.00 96.08           H  
ATOM    427  HD3 PRO A  47      -2.401   5.440 -22.963  1.00 96.08           H  
ATOM    428  N   GLY A  48       1.757   8.950 -22.873  1.00 96.48           N  
ATOM    429  CA  GLY A  48       2.261  10.330 -22.849  1.00 96.48           C  
ATOM    430  C   GLY A  48       2.528  10.906 -21.456  1.00 96.48           C  
ATOM    431  O   GLY A  48       3.058  12.011 -21.362  1.00 96.48           O  
ATOM    432  H   GLY A  48       2.421   8.197 -22.758  1.00 96.48           H  
ATOM    433  HA2 GLY A  48       1.549  10.989 -23.347  1.00 96.48           H  
ATOM    434  HA3 GLY A  48       3.198  10.370 -23.406  1.00 96.48           H  
ATOM    435  N   ILE A  49       2.232  10.161 -20.387  1.00 96.82           N  
ATOM    436  CA  ILE A  49       2.675  10.474 -19.021  1.00 96.82           C  
ATOM    437  C   ILE A  49       3.523   9.322 -18.459  1.00 96.82           C  
ATOM    438  O   ILE A  49       3.398   8.193 -18.942  1.00 96.82           O  
ATOM    439  CB  ILE A  49       1.489  10.844 -18.102  1.00 96.82           C  
ATOM    440  CG1 ILE A  49       0.482   9.689 -17.927  1.00 96.82           C  
ATOM    441  CG2 ILE A  49       0.802  12.117 -18.632  1.00 96.82           C  
ATOM    442  CD1 ILE A  49      -0.610   9.975 -16.888  1.00 96.82           C  
ATOM    443  H   ILE A  49       1.798   9.260 -20.525  1.00 96.82           H  
ATOM    444  HA  ILE A  49       3.325  11.348 -19.068  1.00 96.82           H  
ATOM    445  HB  ILE A  49       1.898  11.080 -17.119  1.00 96.82           H  
ATOM    446 HG12 ILE A  49       1.014   8.792 -17.608  1.00 96.82           H  
ATOM    447 HG13 ILE A  49       0.005   9.484 -18.885  1.00 96.82           H  
ATOM    448 HG21 ILE A  49       0.267  11.900 -19.557  1.00 96.82           H  
ATOM    449 HG22 ILE A  49       1.549  12.886 -18.830  1.00 96.82           H  
ATOM    450 HG23 ILE A  49       0.098  12.502 -17.894  1.00 96.82           H  
ATOM    451 HD11 ILE A  49      -0.159  10.319 -15.957  1.00 96.82           H  
ATOM    452 HD12 ILE A  49      -1.166   9.059 -16.686  1.00 96.82           H  
ATOM    453 HD13 ILE A  49      -1.299  10.732 -17.262  1.00 96.82           H  
ATOM    454  N   PRO A  50       4.402   9.575 -17.469  1.00 96.98           N  
ATOM    455  CA  PRO A  50       5.095   8.506 -16.758  1.00 96.98           C  
ATOM    456  C   PRO A  50       4.104   7.497 -16.175  1.00 96.98           C  
ATOM    457  O   PRO A  50       3.007   7.862 -15.751  1.00 96.98           O  
ATOM    458  CB  PRO A  50       5.931   9.190 -15.672  1.00 96.98           C  
ATOM    459  CG  PRO A  50       6.140  10.597 -16.227  1.00 96.98           C  
ATOM    460  CD  PRO A  50       4.824  10.870 -16.954  1.00 96.98           C  
ATOM    461  HA  PRO A  50       5.760   7.999 -17.458  1.00 96.98           H  
ATOM    462  HB2 PRO A  50       6.877   8.675 -15.505  1.00 96.98           H  
ATOM    463  HB3 PRO A  50       5.367   9.256 -14.741  1.00 96.98           H  
ATOM    464  HG2 PRO A  50       6.962  10.592 -16.943  1.00 96.98           H  
ATOM    465  HG3 PRO A  50       6.322  11.322 -15.434  1.00 96.98           H  
ATOM    466  HD2 PRO A  50       4.985  11.595 -17.751  1.00 96.98           H  
ATOM    467  HD3 PRO A  50       4.082  11.236 -16.244  1.00 96.98           H  
ATOM    468  N   VAL A  51       4.483   6.222 -16.158  1.00 97.49           N  
ATOM    469  CA  VAL A  51       3.605   5.173 -15.638  1.00 97.49           C  
ATOM    470  C   VAL A  51       3.609   5.230 -14.103  1.00 97.49           C  
ATOM    471  O   VAL A  51       4.685   5.141 -13.515  1.00 97.49           O  
ATOM    472  CB  VAL A  51       4.006   3.785 -16.156  1.00 97.49           C  
ATOM    473  CG1 VAL A  51       3.003   2.743 -15.660  1.00 97.49           C  
ATOM    474  CG2 VAL A  51       4.001   3.729 -17.690  1.00 97.49           C  
ATOM    475  H   VAL A  51       5.414   5.971 -16.457  1.00 97.49           H  
ATOM    476  HA  VAL A  51       2.603   5.377 -16.017  1.00 97.49           H  
ATOM    477  HB  VAL A  51       5.008   3.537 -15.804  1.00 97.49           H  
ATOM    478 HG11 VAL A  51       3.196   1.770 -16.112  1.00 97.49           H  
ATOM    479 HG12 VAL A  51       1.998   3.058 -15.939  1.00 97.49           H  
ATOM    480 HG13 VAL A  51       3.064   2.651 -14.575  1.00 97.49           H  
ATOM    481 HG21 VAL A  51       3.020   4.016 -18.069  1.00 97.49           H  
ATOM    482 HG22 VAL A  51       4.230   2.717 -18.024  1.00 97.49           H  
ATOM    483 HG23 VAL A  51       4.753   4.405 -18.096  1.00 97.49           H  
ATOM    484  N   PRO A  52       2.446   5.368 -13.438  1.00 98.11           N  
ATOM    485  CA  PRO A  52       2.371   5.415 -11.978  1.00 98.11           C  
ATOM    486  C   PRO A  52       2.767   4.072 -11.359  1.00 98.11           C  
ATOM    487  O   PRO A  52       2.195   3.045 -11.713  1.00 98.11           O  
ATOM    488  CB  PRO A  52       0.920   5.792 -11.667  1.00 98.11           C  
ATOM    489  CG  PRO A  52       0.142   5.318 -12.895  1.00 98.11           C  
ATOM    490  CD  PRO A  52       1.126   5.527 -14.031  1.00 98.11           C  
ATOM    491  HA  PRO A  52       3.040   6.186 -11.595  1.00 98.11           H  
ATOM    492  HB2 PRO A  52       0.841   6.876 -11.579  1.00 98.11           H  
ATOM    493  HB3 PRO A  52       0.557   5.307 -10.761  1.00 98.11           H  
ATOM    494  HG2 PRO A  52      -0.074   4.253 -12.814  1.00 98.11           H  
ATOM    495  HG3 PRO A  52      -0.774   5.890 -13.044  1.00 98.11           H  
ATOM    496  HD2 PRO A  52       1.027   6.538 -14.428  1.00 98.11           H  
ATOM    497  HD3 PRO A  52       0.938   4.793 -14.814  1.00 98.11           H  
ATOM    498  N   GLU A  53       3.710   4.075 -10.417  1.00 98.33           N  
ATOM    499  CA  GLU A  53       4.366   2.868  -9.889  1.00 98.33           C  
ATOM    500  C   GLU A  53       3.562   2.147  -8.800  1.00 98.33           C  
ATOM    501  O   GLU A  53       3.884   1.017  -8.432  1.00 98.33           O  
ATOM    502  CB  GLU A  53       5.751   3.221  -9.317  1.00 98.33           C  
ATOM    503  CG  GLU A  53       6.652   4.022 -10.274  1.00 98.33           C  
ATOM    504  CD  GLU A  53       6.488   5.543 -10.187  1.00 98.33           C  
ATOM    505  OE1 GLU A  53       7.350   6.252 -10.739  1.00 98.33           O  
ATOM    506  OE2 GLU A  53       5.523   6.011  -9.530  1.00 98.33           O1-
ATOM    507  H   GLU A  53       4.153   4.953 -10.189  1.00 98.33           H  
ATOM    508  HA  GLU A  53       4.513   2.167 -10.710  1.00 98.33           H  
ATOM    509  HB2 GLU A  53       6.258   2.284  -9.086  1.00 98.33           H  
ATOM    510  HB3 GLU A  53       5.639   3.754  -8.373  1.00 98.33           H  
ATOM    511  HG2 GLU A  53       7.688   3.770 -10.047  1.00 98.33           H  
ATOM    512  HG3 GLU A  53       6.439   3.727 -11.301  1.00 98.33           H  
ATOM    513  N   CYS A  54       2.524   2.785  -8.260  1.00 98.55           N  
ATOM    514  CA  CYS A  54       1.769   2.294  -7.114  1.00 98.55           C  
ATOM    515  C   CYS A  54       0.326   1.970  -7.484  1.00 98.55           C  
ATOM    516  O   CYS A  54      -0.325   2.715  -8.216  1.00 98.55           O  
ATOM    517  CB  CYS A  54       1.786   3.348  -6.009  1.00 98.55           C  
ATOM    518  SG  CYS A  54       3.407   4.008  -5.559  1.00 98.55           S  
ATOM    519  H   CYS A  54       2.316   3.716  -8.593  1.00 98.55           H  
ATOM    520  HA  CYS A  54       2.237   1.390  -6.724  1.00 98.55           H  
ATOM    521  HB2 CYS A  54       1.311   2.935  -5.119  1.00 98.55           H  
ATOM    522  HB3 CYS A  54       1.178   4.185  -6.351  1.00 98.55           H  
ATOM    523  N   PHE A  55      -0.206   0.909  -6.885  1.00 98.66           N  
ATOM    524  CA  PHE A  55      -1.643   0.718  -6.736  1.00 98.66           C  
ATOM    525  C   PHE A  55      -2.094   1.264  -5.387  1.00 98.66           C  
ATOM    526  O   PHE A  55      -1.431   1.012  -4.381  1.00 98.66           O  
ATOM    527  CB  PHE A  55      -1.991  -0.767  -6.865  1.00 98.66           C  
ATOM    528  CG  PHE A  55      -1.760  -1.384  -8.232  1.00 98.66           C  
ATOM    529  CD1 PHE A  55      -2.044  -0.667  -9.411  1.00 98.66           C  
ATOM    530  CD2 PHE A  55      -1.312  -2.713  -8.329  1.00 98.66           C  
ATOM    531  CE1 PHE A  55      -1.880  -1.275 -10.666  1.00 98.66           C  
ATOM    532  CE2 PHE A  55      -1.177  -3.337  -9.580  1.00 98.66           C  
ATOM    533  CZ  PHE A  55      -1.458  -2.613 -10.751  1.00 98.66           C  
ATOM    534  H   PHE A  55       0.391   0.358  -6.285  1.00 98.66           H  
ATOM    535  HA  PHE A  55      -2.172   1.278  -7.507  1.00 98.66           H  
ATOM    536  HB2 PHE A  55      -1.405  -1.316  -6.128  1.00 98.66           H  
ATOM    537  HB3 PHE A  55      -3.042  -0.899  -6.608  1.00 98.66           H  
ATOM    538  HD1 PHE A  55      -2.417   0.346  -9.365  1.00 98.66           H  
ATOM    539  HD2 PHE A  55      -1.076  -3.266  -7.432  1.00 98.66           H  
ATOM    540  HE1 PHE A  55      -2.097  -0.719 -11.566  1.00 98.66           H  
ATOM    541  HE2 PHE A  55      -0.872  -4.370  -9.648  1.00 98.66           H  
ATOM    542  HZ  PHE A  55      -1.354  -3.089 -11.714  1.00 98.66           H  
ATOM    543  N   TRP A  56      -3.225   1.966  -5.358  1.00 98.62           N  
ATOM    544  CA  TRP A  56      -3.905   2.365  -4.129  1.00 98.62           C  
ATOM    545  C   TRP A  56      -5.257   1.659  -4.015  1.00 98.62           C  
ATOM    546  O   TRP A  56      -5.910   1.367  -5.014  1.00 98.62           O  
ATOM    547  CB  TRP A  56      -4.024   3.891  -4.036  1.00 98.62           C  
ATOM    548  CG  TRP A  56      -4.856   4.551  -5.089  1.00 98.62           C  
ATOM    549  CD1 TRP A  56      -4.370   5.169  -6.185  1.00 98.62           C  
ATOM    550  CD2 TRP A  56      -6.311   4.659  -5.179  1.00 98.62           C  
ATOM    551  CE2 TRP A  56      -6.633   5.344  -6.390  1.00 98.62           C  
ATOM    552  CE3 TRP A  56      -7.389   4.244  -4.366  1.00 98.62           C  
ATOM    553  NE1 TRP A  56      -5.411   5.652  -6.951  1.00 98.62           N  
ATOM    554  CZ2 TRP A  56      -7.957   5.569  -6.792  1.00 98.62           C  
ATOM    555  CZ3 TRP A  56      -8.722   4.463  -4.762  1.00 98.62           C  
ATOM    556  CH2 TRP A  56      -9.007   5.110  -5.978  1.00 98.62           C  
ATOM    557  H   TRP A  56      -3.733   2.092  -6.222  1.00 98.62           H  
ATOM    558  HA  TRP A  56      -3.305   2.044  -3.278  1.00 98.62           H  
ATOM    559  HB2 TRP A  56      -3.020   4.316  -4.073  1.00 98.62           H  
ATOM    560  HB3 TRP A  56      -4.446   4.144  -3.063  1.00 98.62           H  
ATOM    561  HD1 TRP A  56      -3.319   5.255  -6.419  1.00 98.62           H  
ATOM    562  HE1 TRP A  56      -5.270   6.147  -7.821  1.00 98.62           H  
ATOM    563  HE3 TRP A  56      -7.186   3.722  -3.443  1.00 98.62           H  
ATOM    564  HZ2 TRP A  56      -8.176   6.043  -7.737  1.00 98.62           H  
ATOM    565  HZ3 TRP A  56      -9.538   4.094  -4.159  1.00 98.62           H  
ATOM    566  HH2 TRP A  56     -10.030   5.219  -6.305  1.00 98.62           H  
ATOM    567  N   PHE A  57      -5.669   1.393  -2.779  1.00 98.65           N  
ATOM    568  CA  PHE A  57      -6.904   0.698  -2.437  1.00 98.65           C  
ATOM    569  C   PHE A  57      -7.581   1.429  -1.282  1.00 98.65           C  
ATOM    570  O   PHE A  57      -7.013   1.540  -0.192  1.00 98.65           O  
ATOM    571  CB  PHE A  57      -6.580  -0.740  -2.022  1.00 98.65           C  
ATOM    572  CG  PHE A  57      -5.854  -1.572  -3.050  1.00 98.65           C  
ATOM    573  CD1 PHE A  57      -6.574  -2.389  -3.939  1.00 98.65           C  
ATOM    574  CD2 PHE A  57      -4.450  -1.536  -3.108  1.00 98.65           C  
ATOM    575  CE1 PHE A  57      -5.886  -3.167  -4.886  1.00 98.65           C  
ATOM    576  CE2 PHE A  57      -3.768  -2.308  -4.057  1.00 98.65           C  
ATOM    577  CZ  PHE A  57      -4.483  -3.129  -4.945  1.00 98.65           C  
ATOM    578  H   PHE A  57      -5.030   1.591  -2.023  1.00 98.65           H  
ATOM    579  HA  PHE A  57      -7.578   0.676  -3.294  1.00 98.65           H  
ATOM    580  HB2 PHE A  57      -5.944  -0.700  -1.138  1.00 98.65           H  
ATOM    581  HB3 PHE A  57      -7.512  -1.242  -1.765  1.00 98.65           H  
ATOM    582  HD1 PHE A  57      -7.653  -2.407  -3.906  1.00 98.65           H  
ATOM    583  HD2 PHE A  57      -3.895  -0.901  -2.432  1.00 98.65           H  
ATOM    584  HE1 PHE A  57      -6.438  -3.779  -5.583  1.00 98.65           H  
ATOM    585  HE2 PHE A  57      -2.691  -2.249  -4.109  1.00 98.65           H  
ATOM    586  HZ  PHE A  57      -3.963  -3.717  -5.687  1.00 98.65           H  
ATOM    587  N   MET A  58      -8.790   1.935  -1.507  1.00 98.51           N  
ATOM    588  CA  MET A  58      -9.574   2.636  -0.496  1.00 98.51           C  
ATOM    589  C   MET A  58     -10.527   1.665   0.198  1.00 98.51           C  
ATOM    590  O   MET A  58     -11.296   0.963  -0.456  1.00 98.51           O  
ATOM    591  CB  MET A  58     -10.319   3.806  -1.147  1.00 98.51           C  
ATOM    592  CG  MET A  58     -11.042   4.669  -0.104  1.00 98.51           C  
ATOM    593  SD  MET A  58     -11.993   6.065  -0.765  1.00 98.51           S  
ATOM    594  CE  MET A  58     -10.732   6.924  -1.744  1.00 98.51           C  
ATOM    595  H   MET A  58      -9.224   1.763  -2.402  1.00 98.51           H  
ATOM    596  HA  MET A  58      -8.900   3.053   0.252  1.00 98.51           H  
ATOM    597  HB2 MET A  58     -11.043   3.428  -1.869  1.00 98.51           H  
ATOM    598  HB3 MET A  58      -9.590   4.422  -1.674  1.00 98.51           H  
ATOM    599  HG2 MET A  58     -10.307   5.059   0.601  1.00 98.51           H  
ATOM    600  HG3 MET A  58     -11.735   4.039   0.454  1.00 98.51           H  
ATOM    601  HE1 MET A  58     -11.134   7.869  -2.110  1.00 98.51           H  
ATOM    602  HE2 MET A  58     -10.453   6.317  -2.606  1.00 98.51           H  
ATOM    603  HE3 MET A  58      -9.849   7.113  -1.134  1.00 98.51           H  
ATOM    604  N   PHE A  59     -10.534   1.663   1.528  1.00 98.37           N  
ATOM    605  CA  PHE A  59     -11.414   0.823   2.337  1.00 98.37           C  
ATOM    606  C   PHE A  59     -12.231   1.657   3.315  1.00 98.37           C  
ATOM    607  O   PHE A  59     -11.746   2.645   3.868  1.00 98.37           O  
ATOM    608  CB  PHE A  59     -10.607  -0.235   3.100  1.00 98.37           C  
ATOM    609  CG  PHE A  59      -9.865  -1.214   2.219  1.00 98.37           C  
ATOM    610  CD1 PHE A  59     -10.410  -2.483   1.951  1.00 98.37           C  
ATOM    611  CD2 PHE A  59      -8.607  -0.869   1.696  1.00 98.37           C  
ATOM    612  CE1 PHE A  59      -9.730  -3.385   1.116  1.00 98.37           C  
ATOM    613  CE2 PHE A  59      -7.913  -1.785   0.895  1.00 98.37           C  
ATOM    614  CZ  PHE A  59      -8.487  -3.026   0.574  1.00 98.37           C  
ATOM    615  H   PHE A  59      -9.876   2.259   2.010  1.00 98.37           H  
ATOM    616  HA  PHE A  59     -12.111   0.297   1.685  1.00 98.37           H  
ATOM    617  HB2 PHE A  59      -9.885   0.270   3.742  1.00 98.37           H  
ATOM    618  HB3 PHE A  59     -11.283  -0.794   3.746  1.00 98.37           H  
ATOM    619  HD1 PHE A  59     -11.356  -2.775   2.383  1.00 98.37           H  
ATOM    620  HD2 PHE A  59      -8.164   0.092   1.915  1.00 98.37           H  
ATOM    621  HE1 PHE A  59     -10.144  -4.358   0.895  1.00 98.37           H  
ATOM    622  HE2 PHE A  59      -6.923  -1.541   0.540  1.00 98.37           H  
ATOM    623  HZ  PHE A  59      -7.956  -3.721  -0.059  1.00 98.37           H  
ATOM    624  N   LYS A  60     -13.447   1.185   3.597  1.00 98.23           N  
ATOM    625  CA  LYS A  60     -14.250   1.593   4.749  1.00 98.23           C  
ATOM    626  C   LYS A  60     -14.563   0.362   5.590  1.00 98.23           C  
ATOM    627  O   LYS A  60     -15.193  -0.570   5.101  1.00 98.23           O  
ATOM    628  CB  LYS A  60     -15.517   2.312   4.276  1.00 98.23           C  
ATOM    629  CG  LYS A  60     -16.307   2.843   5.480  1.00 98.23           C  
ATOM    630  CD  LYS A  60     -17.538   3.618   5.015  1.00 98.23           C  
ATOM    631  CE  LYS A  60     -18.168   4.359   6.197  1.00 98.23           C  
ATOM    632  NZ  LYS A  60     -19.155   5.363   5.731  1.00 98.23           N1+
ATOM    633  H   LYS A  60     -13.771   0.393   3.060  1.00 98.23           H  
ATOM    634  HA  LYS A  60     -13.671   2.292   5.353  1.00 98.23           H  
ATOM    635  HB2 LYS A  60     -16.138   1.627   3.698  1.00 98.23           H  
ATOM    636  HB3 LYS A  60     -15.228   3.147   3.638  1.00 98.23           H  
ATOM    637  HG2 LYS A  60     -16.629   2.019   6.116  1.00 98.23           H  
ATOM    638  HG3 LYS A  60     -15.661   3.506   6.057  1.00 98.23           H  
ATOM    639  HD2 LYS A  60     -17.238   4.324   4.240  1.00 98.23           H  
ATOM    640  HD3 LYS A  60     -18.256   2.926   4.577  1.00 98.23           H  
ATOM    641  HE2 LYS A  60     -17.373   4.844   6.763  1.00 98.23           H  
ATOM    642  HE3 LYS A  60     -18.642   3.624   6.848  1.00 98.23           H  
ATOM    643  HZ1 LYS A  60     -19.604   5.817   6.513  1.00 98.23           H  
ATOM    644  HZ2 LYS A  60     -18.701   6.056   5.154  1.00 98.23           H  
ATOM    645  HZ3 LYS A  60     -19.862   4.912   5.169  1.00 98.23           H  
ATOM    646  N   ASN A  61     -14.133   0.346   6.849  1.00 95.95           N  
ATOM    647  CA  ASN A  61     -14.295  -0.774   7.781  1.00 95.95           C  
ATOM    648  C   ASN A  61     -13.848  -2.116   7.167  1.00 95.95           C  
ATOM    649  O   ASN A  61     -14.566  -3.111   7.244  1.00 95.95           O  
ATOM    650  CB  ASN A  61     -15.737  -0.788   8.320  1.00 95.95           C  
ATOM    651  CG  ASN A  61     -16.111   0.470   9.079  1.00 95.95           C  
ATOM    652  ND2 ASN A  61     -17.376   0.822   9.094  1.00 95.95           N  
ATOM    653  OD1 ASN A  61     -15.298   1.143   9.687  1.00 95.95           O  
ATOM    654  H   ASN A  61     -13.632   1.160   7.176  1.00 95.95           H  
ATOM    655  HA  ASN A  61     -13.629  -0.595   8.625  1.00 95.95           H  
ATOM    656  HB2 ASN A  61     -15.858  -1.629   9.003  1.00 95.95           H  
ATOM    657  HB3 ASN A  61     -16.428  -0.932   7.489  1.00 95.95           H  
ATOM    658 HD21 ASN A  61     -17.602   1.597   9.701  1.00 95.95           H  
ATOM    659 HD22 ASN A  61     -18.066   0.228   8.657  1.00 95.95           H  
ATOM    660  N   ASN A  62     -12.671  -2.121   6.531  1.00 95.55           N  
ATOM    661  CA  ASN A  62     -12.083  -3.256   5.803  1.00 95.55           C  
ATOM    662  C   ASN A  62     -12.864  -3.737   4.563  1.00 95.55           C  
ATOM    663  O   ASN A  62     -12.525  -4.776   4.006  1.00 95.55           O  
ATOM    664  CB  ASN A  62     -11.754  -4.408   6.772  1.00 95.55           C  
ATOM    665  CG  ASN A  62     -10.867  -4.017   7.937  1.00 95.55           C  
ATOM    666  ND2 ASN A  62     -10.857  -4.816   8.976  1.00 95.55           N  
ATOM    667  OD1 ASN A  62     -10.158  -3.027   7.935  1.00 95.55           O  
ATOM    668  H   ASN A  62     -12.119  -1.277   6.567  1.00 95.55           H  
ATOM    669  HA  ASN A  62     -11.132  -2.908   5.401  1.00 95.55           H  
ATOM    670  HB2 ASN A  62     -12.681  -4.835   7.155  1.00 95.55           H  
ATOM    671  HB3 ASN A  62     -11.232  -5.192   6.223  1.00 95.55           H  
ATOM    672 HD21 ASN A  62     -10.102  -4.662   9.628  1.00 95.55           H  
ATOM    673 HD22 ASN A  62     -11.335  -5.703   8.917  1.00 95.55           H  
ATOM    674  N   VAL A  63     -13.874  -2.995   4.098  1.00 96.52           N  
ATOM    675  CA  VAL A  63     -14.573  -3.267   2.833  1.00 96.52           C  
ATOM    676  C   VAL A  63     -14.049  -2.316   1.765  1.00 96.52           C  
ATOM    677  O   VAL A  63     -14.175  -1.095   1.912  1.00 96.52           O  
ATOM    678  CB  VAL A  63     -16.101  -3.143   2.991  1.00 96.52           C  
ATOM    679  CG1 VAL A  63     -16.823  -3.517   1.691  1.00 96.52           C  
ATOM    680  CG2 VAL A  63     -16.620  -4.069   4.101  1.00 96.52           C  
ATOM    681  H   VAL A  63     -14.169  -2.182   4.619  1.00 96.52           H  
ATOM    682  HA  VAL A  63     -14.363  -4.287   2.514  1.00 96.52           H  
ATOM    683  HB  VAL A  63     -16.365  -2.117   3.247  1.00 96.52           H  
ATOM    684 HG11 VAL A  63     -16.548  -2.831   0.890  1.00 96.52           H  
ATOM    685 HG12 VAL A  63     -16.563  -4.533   1.392  1.00 96.52           H  
ATOM    686 HG13 VAL A  63     -17.902  -3.451   1.832  1.00 96.52           H  
ATOM    687 HG21 VAL A  63     -16.227  -3.751   5.066  1.00 96.52           H  
ATOM    688 HG22 VAL A  63     -17.708  -4.023   4.143  1.00 96.52           H  
ATOM    689 HG23 VAL A  63     -16.307  -5.095   3.905  1.00 96.52           H  
ATOM    690  N   ARG A  64     -13.460  -2.871   0.700  1.00 97.75           N  
ATOM    691  CA  ARG A  64     -12.962  -2.101  -0.449  1.00 97.75           C  
ATOM    692  C   ARG A  64     -14.087  -1.248  -1.027  1.00 97.75           C  
ATOM    693  O   ARG A  64     -15.206  -1.727  -1.195  1.00 97.75           O  
ATOM    694  CB  ARG A  64     -12.387  -3.057  -1.504  1.00 97.75           C  
ATOM    695  CG  ARG A  64     -11.744  -2.357  -2.723  1.00 97.75           C  
ATOM    696  CD  ARG A  64     -11.231  -3.469  -3.639  1.00 97.75           C  
ATOM    697  NE  ARG A  64     -10.542  -3.036  -4.873  1.00 97.75           N  
ATOM    698  CZ  ARG A  64      -9.693  -3.806  -5.535  1.00 97.75           C  
ATOM    699  NH1 ARG A  64      -9.280  -4.952  -5.089  1.00 97.75           N1+
ATOM    700  NH2 ARG A  64      -9.211  -3.492  -6.694  1.00 97.75           N  
ATOM    701  H   ARG A  64     -13.375  -3.876   0.660  1.00 97.75           H  
ATOM    702  HA  ARG A  64     -12.160  -1.441  -0.119  1.00 97.75           H  
ATOM    703  HB2 ARG A  64     -11.631  -3.682  -1.028  1.00 97.75           H  
ATOM    704  HB3 ARG A  64     -13.188  -3.708  -1.855  1.00 97.75           H  
ATOM    705  HG2 ARG A  64     -12.480  -1.757  -3.258  1.00 97.75           H  
ATOM    706  HG3 ARG A  64     -10.915  -1.728  -2.400  1.00 97.75           H  
ATOM    707  HD2 ARG A  64     -10.538  -4.055  -3.035  1.00 97.75           H  
ATOM    708  HD3 ARG A  64     -12.066  -4.111  -3.918  1.00 97.75           H  
ATOM    709  HE  ARG A  64     -10.817  -2.192  -5.354  1.00 97.75           H  
ATOM    710 HH11 ARG A  64      -8.523  -5.385  -5.598  1.00 97.75           H  
ATOM    711 HH12 ARG A  64      -9.484  -5.233  -4.141  1.00 97.75           H  
ATOM    712 HH21 ARG A  64      -8.546  -4.085  -7.168  1.00 97.75           H  
ATOM    713 HH22 ARG A  64      -9.612  -2.684  -7.148  1.00 97.75           H  
ATOM    714  N   GLN A  65     -13.787   0.021  -1.262  1.00 97.91           N  
ATOM    715  CA  GLN A  65     -14.690   0.997  -1.867  1.00 97.91           C  
ATOM    716  C   GLN A  65     -14.305   1.241  -3.319  1.00 97.91           C  
ATOM    717  O   GLN A  65     -15.170   1.206  -4.185  1.00 97.91           O  
ATOM    718  CB  GLN A  65     -14.652   2.318  -1.078  1.00 97.91           C  
ATOM    719  CG  GLN A  65     -15.071   2.166   0.389  1.00 97.91           C  
ATOM    720  CD  GLN A  65     -16.486   1.632   0.545  1.00 97.91           C  
ATOM    721  NE2 GLN A  65     -16.647   0.426   1.040  1.00 97.91           N  
ATOM    722  OE1 GLN A  65     -17.470   2.295   0.263  1.00 97.91           O  
ATOM    723  H   GLN A  65     -12.835   0.311  -1.090  1.00 97.91           H  
ATOM    724  HA  GLN A  65     -15.711   0.615  -1.870  1.00 97.91           H  
ATOM    725  HB2 GLN A  65     -15.319   3.033  -1.559  1.00 97.91           H  
ATOM    726  HB3 GLN A  65     -13.642   2.728  -1.106  1.00 97.91           H  
ATOM    727  HG2 GLN A  65     -15.028   3.140   0.877  1.00 97.91           H  
ATOM    728  HG3 GLN A  65     -14.367   1.511   0.903  1.00 97.91           H  
ATOM    729 HE21 GLN A  65     -15.837  -0.159   1.191  1.00 97.91           H  
ATOM    730 HE22 GLN A  65     -17.577   0.041   0.962  1.00 97.91           H  
ATOM    731  N   ASP A  66     -13.014   1.471  -3.558  1.00 97.48           N  
ATOM    732  CA  ASP A  66     -12.462   1.750  -4.879  1.00 97.48           C  
ATOM    733  C   ASP A  66     -10.940   1.555  -4.871  1.00 97.48           C  
ATOM    734  O   ASP A  66     -10.331   1.297  -3.822  1.00 97.48           O  
ATOM    735  CB  ASP A  66     -12.821   3.193  -5.287  1.00 97.48           C  
ATOM    736  CG  ASP A  66     -12.898   3.397  -6.805  1.00 97.48           C  
ATOM    737  OD1 ASP A  66     -12.614   2.434  -7.548  1.00 97.48           O  
ATOM    738  OD2 ASP A  66     -13.271   4.526  -7.193  1.00 97.48           O1-
ATOM    739  H   ASP A  66     -12.343   1.436  -2.804  1.00 97.48           H  
ATOM    740  HA  ASP A  66     -12.896   1.053  -5.596  1.00 97.48           H  
ATOM    741  HB2 ASP A  66     -13.797   3.457  -4.879  1.00 97.48           H  
ATOM    742  HB3 ASP A  66     -12.095   3.884  -4.859  1.00 97.48           H  
ATOM    743  N   ASP A  67     -10.330   1.697  -6.036  1.00 98.41           N  
ATOM    744  CA  ASP A  67      -8.913   1.483  -6.279  1.00 98.41           C  
ATOM    745  C   ASP A  67      -8.403   2.268  -7.493  1.00 98.41           C  
ATOM    746  O   ASP A  67      -9.162   2.851  -8.264  1.00 98.41           O  
ATOM    747  CB  ASP A  67      -8.689  -0.012  -6.474  1.00 98.41           C  
ATOM    748  CG  ASP A  67      -9.608  -0.590  -7.550  1.00 98.41           C  
ATOM    749  OD1 ASP A  67      -9.278  -0.517  -8.749  1.00 98.41           O  
ATOM    750  OD2 ASP A  67     -10.562  -1.296  -7.145  1.00 98.41           O1-
ATOM    751  H   ASP A  67     -10.897   1.925  -6.841  1.00 98.41           H  
ATOM    752  HA  ASP A  67      -8.342   1.810  -5.410  1.00 98.41           H  
ATOM    753  HB2 ASP A  67      -7.647  -0.191  -6.738  1.00 98.41           H  
ATOM    754  HB3 ASP A  67      -8.873  -0.524  -5.530  1.00 98.41           H  
ATOM    755  N   GLY A  68      -7.084   2.298  -7.665  1.00 98.23           N  
ATOM    756  CA  GLY A  68      -6.478   2.920  -8.832  1.00 98.23           C  
ATOM    757  C   GLY A  68      -4.964   2.953  -8.759  1.00 98.23           C  
ATOM    758  O   GLY A  68      -4.332   2.181  -8.036  1.00 98.23           O  
ATOM    759  H   GLY A  68      -6.493   1.852  -6.979  1.00 98.23           H  
ATOM    760  HA2 GLY A  68      -6.776   2.373  -9.727  1.00 98.23           H  
ATOM    761  HA3 GLY A  68      -6.854   3.939  -8.924  1.00 98.23           H  
ATOM    762  N   THR A  69      -4.373   3.868  -9.519  1.00 98.50           N  
ATOM    763  CA  THR A  69      -2.921   4.055  -9.595  1.00 98.50           C  
ATOM    764  C   THR A  69      -2.485   5.419  -9.073  1.00 98.50           C  
ATOM    765  O   THR A  69      -3.200   6.408  -9.240  1.00 98.50           O  
ATOM    766  CB  THR A  69      -2.419   3.879 -11.028  1.00 98.50           C  
ATOM    767  CG2 THR A  69      -2.529   2.441 -11.520  1.00 98.50           C  
ATOM    768  OG1 THR A  69      -3.153   4.708 -11.903  1.00 98.50           O  
ATOM    769  H   THR A  69      -4.945   4.435 -10.129  1.00 98.50           H  
ATOM    770  HA  THR A  69      -2.436   3.295  -8.983  1.00 98.50           H  
ATOM    771  HB  THR A  69      -1.368   4.165 -11.055  1.00 98.50           H  
ATOM    772  HG1 THR A  69      -3.094   5.613 -11.588  1.00 98.50           H  
ATOM    773 HG21 THR A  69      -1.799   1.829 -10.989  1.00 98.50           H  
ATOM    774 HG22 THR A  69      -3.533   2.052 -11.350  1.00 98.50           H  
ATOM    775 HG23 THR A  69      -2.296   2.405 -12.585  1.00 98.50           H  
ATOM    776  N   CYS A  70      -1.294   5.492  -8.480  1.00 98.47           N  
ATOM    777  CA  CYS A  70      -0.627   6.745  -8.118  1.00 98.47           C  
ATOM    778  C   CYS A  70       0.898   6.630  -8.254  1.00 98.47           C  
ATOM    779  O   CYS A  70       1.435   5.530  -8.356  1.00 98.47           O  
ATOM    780  CB  CYS A  70      -1.044   7.175  -6.703  1.00 98.47           C  
ATOM    781  SG  CYS A  70      -0.471   6.006  -5.432  1.00 98.47           S  
ATOM    782  H   CYS A  70      -0.756   4.644  -8.377  1.00 98.47           H  
ATOM    783  HA  CYS A  70      -0.948   7.521  -8.813  1.00 98.47           H  
ATOM    784  HB2 CYS A  70      -0.627   8.158  -6.487  1.00 98.47           H  
ATOM    785  HB3 CYS A  70      -2.130   7.255  -6.663  1.00 98.47           H  
ATOM    786  HG  CYS A  70       0.840   6.155  -5.641  1.00 98.47           H  
ATOM    787  N   TYR A  71       1.594   7.765  -8.243  1.00 98.46           N  
ATOM    788  CA  TYR A  71       3.057   7.789  -8.275  1.00 98.46           C  
ATOM    789  C   TYR A  71       3.665   7.471  -6.906  1.00 98.46           C  
ATOM    790  O   TYR A  71       3.083   7.806  -5.867  1.00 98.46           O  
ATOM    791  CB  TYR A  71       3.547   9.142  -8.801  1.00 98.46           C  
ATOM    792  CG  TYR A  71       3.100   9.423 -10.220  1.00 98.46           C  
ATOM    793  CD1 TYR A  71       3.715   8.740 -11.284  1.00 98.46           C  
ATOM    794  CD2 TYR A  71       2.062  10.341 -10.473  1.00 98.46           C  
ATOM    795  CE1 TYR A  71       3.289   8.972 -12.604  1.00 98.46           C  
ATOM    796  CE2 TYR A  71       1.642  10.584 -11.795  1.00 98.46           C  
ATOM    797  CZ  TYR A  71       2.264   9.903 -12.865  1.00 98.46           C  
ATOM    798  OH  TYR A  71       1.882  10.169 -14.140  1.00 98.46           O  
ATOM    799  H   TYR A  71       1.113   8.650  -8.166  1.00 98.46           H  
ATOM    800  HA  TYR A  71       3.399   7.025  -8.972  1.00 98.46           H  
ATOM    801  HB2 TYR A  71       4.637   9.152  -8.778  1.00 98.46           H  
ATOM    802  HB3 TYR A  71       3.196   9.935  -8.142  1.00 98.46           H  
ATOM    803  HD1 TYR A  71       4.513   8.039 -11.090  1.00 98.46           H  
ATOM    804  HD2 TYR A  71       1.605  10.874  -9.652  1.00 98.46           H  
ATOM    805  HE1 TYR A  71       3.747   8.433 -13.420  1.00 98.46           H  
ATOM    806  HE2 TYR A  71       0.859  11.300 -11.993  1.00 98.46           H  
ATOM    807  HH  TYR A  71       1.146  10.785 -14.180  1.00 98.46           H  
ATOM    808  N   SER A  72       4.841   6.852  -6.912  1.00 98.19           N  
ATOM    809  CA  SER A  72       5.713   6.721  -5.736  1.00 98.19           C  
ATOM    810  C   SER A  72       6.416   8.049  -5.413  1.00 98.19           C  
ATOM    811  O   SER A  72       6.527   8.911  -6.284  1.00 98.19           O  
ATOM    812  CB  SER A  72       6.704   5.571  -5.938  1.00 98.19           C  
ATOM    813  OG  SER A  72       7.582   5.785  -7.025  1.00 98.19           O  
ATOM    814  H   SER A  72       5.222   6.613  -7.817  1.00 98.19           H  
ATOM    815  HA  SER A  72       5.100   6.463  -4.873  1.00 98.19           H  
ATOM    816  HB2 SER A  72       7.291   5.437  -5.029  1.00 98.19           H  
ATOM    817  HB3 SER A  72       6.148   4.651  -6.118  1.00 98.19           H  
ATOM    818  HG  SER A  72       7.106   6.130  -7.784  1.00 98.19           H  
ATOM    819  N   SER A  73       6.839   8.250  -4.158  1.00 98.14           N  
ATOM    820  CA  SER A  73       7.515   9.482  -3.694  1.00 98.14           C  
ATOM    821  C   SER A  73       6.835  10.788  -4.120  1.00 98.14           C  
ATOM    822  O   SER A  73       7.466  11.762  -4.541  1.00 98.14           O  
ATOM    823  CB  SER A  73       9.006   9.426  -4.013  1.00 98.14           C  
ATOM    824  OG  SER A  73       9.573   8.695  -2.956  1.00 98.14           O  
ATOM    825  H   SER A  73       6.769   7.486  -3.501  1.00 98.14           H  
ATOM    826  HA  SER A  73       7.445   9.492  -2.606  1.00 98.14           H  
ATOM    827  HB2 SER A  73       9.180   8.933  -4.969  1.00 98.14           H  
ATOM    828  HB3 SER A  73       9.448  10.423  -4.021  1.00 98.14           H  
ATOM    829  HG  SER A  73      10.270   8.138  -3.310  1.00 98.14           H  
ATOM    830  N   TRP A  74       5.508  10.808  -4.008  1.00 98.11           N  
ATOM    831  CA  TRP A  74       4.663  11.886  -4.501  1.00 98.11           C  
ATOM    832  C   TRP A  74       3.580  12.273  -3.492  1.00 98.11           C  
ATOM    833  O   TRP A  74       3.551  11.822  -2.345  1.00 98.11           O  
ATOM    834  CB  TRP A  74       4.086  11.485  -5.869  1.00 98.11           C  
ATOM    835  CG  TRP A  74       3.690  12.654  -6.718  1.00 98.11           C  
ATOM    836  CD1 TRP A  74       2.438  12.987  -7.101  1.00 98.11           C  
ATOM    837  CD2 TRP A  74       4.565  13.683  -7.268  1.00 98.11           C  
ATOM    838  CE2 TRP A  74       3.763  14.631  -7.970  1.00 98.11           C  
ATOM    839  CE3 TRP A  74       5.957  13.913  -7.233  1.00 98.11           C  
ATOM    840  NE1 TRP A  74       2.475  14.159  -7.831  1.00 98.11           N  
ATOM    841  CZ2 TRP A  74       4.313  15.752  -8.611  1.00 98.11           C  
ATOM    842  CZ3 TRP A  74       6.521  15.032  -7.875  1.00 98.11           C  
ATOM    843  CH2 TRP A  74       5.705  15.947  -8.565  1.00 98.11           C  
ATOM    844  H   TRP A  74       5.059  10.001  -3.599  1.00 98.11           H  
ATOM    845  HA  TRP A  74       5.282  12.770  -4.650  1.00 98.11           H  
ATOM    846  HB2 TRP A  74       4.847  10.939  -6.426  1.00 98.11           H  
ATOM    847  HB3 TRP A  74       3.238  10.815  -5.727  1.00 98.11           H  
ATOM    848  HD1 TRP A  74       1.545  12.434  -6.849  1.00 98.11           H  
ATOM    849  HE1 TRP A  74       1.647  14.595  -8.212  1.00 98.11           H  
ATOM    850  HE3 TRP A  74       6.595  13.201  -6.730  1.00 98.11           H  
ATOM    851  HZ2 TRP A  74       3.679  16.438  -9.151  1.00 98.11           H  
ATOM    852  HZ3 TRP A  74       7.592  15.170  -7.856  1.00 98.11           H  
ATOM    853  HH2 TRP A  74       6.154  16.788  -9.073  1.00 98.11           H  
ATOM    854  N   LYS A  75       2.684  13.169  -3.907  1.00 97.96           N  
ATOM    855  CA  LYS A  75       1.539  13.604  -3.110  1.00 97.96           C  
ATOM    856  C   LYS A  75       0.291  13.784  -3.966  1.00 97.96           C  
ATOM    857  O   LYS A  75       0.382  14.186  -5.124  1.00 97.96           O  
ATOM    858  CB  LYS A  75       1.901  14.863  -2.310  1.00 97.96           C  
ATOM    859  CG  LYS A  75       2.102  16.094  -3.208  1.00 97.96           C  
ATOM    860  CD  LYS A  75       2.692  17.271  -2.429  1.00 97.96           C  
ATOM    861  CE  LYS A  75       2.719  18.499  -3.343  1.00 97.96           C  
ATOM    862  NZ  LYS A  75       3.151  19.713  -2.610  1.00 97.96           N1+
ATOM    863  H   LYS A  75       2.737  13.466  -4.871  1.00 97.96           H  
ATOM    864  HA  LYS A  75       1.318  12.808  -2.398  1.00 97.96           H  
ATOM    865  HB2 LYS A  75       2.813  14.668  -1.746  1.00 97.96           H  
ATOM    866  HB3 LYS A  75       1.101  15.064  -1.596  1.00 97.96           H  
ATOM    867  HG2 LYS A  75       1.139  16.390  -3.623  1.00 97.96           H  
ATOM    868  HG3 LYS A  75       2.777  15.849  -4.029  1.00 97.96           H  
ATOM    869  HD2 LYS A  75       2.083  17.472  -1.548  1.00 97.96           H  
ATOM    870  HD3 LYS A  75       3.704  17.018  -2.112  1.00 97.96           H  
ATOM    871  HE2 LYS A  75       3.390  18.294  -4.178  1.00 97.96           H  
ATOM    872  HE3 LYS A  75       1.719  18.645  -3.751  1.00 97.96           H  
ATOM    873  HZ1 LYS A  75       2.518  19.898  -1.845  1.00 97.96           H  
ATOM    874  HZ2 LYS A  75       3.146  20.510  -3.231  1.00 97.96           H  
ATOM    875  HZ3 LYS A  75       4.085  19.588  -2.248  1.00 97.96           H  
ATOM    876  N   MET A  76      -0.871  13.534  -3.378  1.00 98.36           N  
ATOM    877  CA  MET A  76      -2.174  13.765  -4.001  1.00 98.36           C  
ATOM    878  C   MET A  76      -3.216  14.132  -2.949  1.00 98.36           C  
ATOM    879  O   MET A  76      -3.169  13.634  -1.827  1.00 98.36           O  
ATOM    880  CB  MET A  76      -2.616  12.532  -4.809  1.00 98.36           C  
ATOM    881  CG  MET A  76      -2.735  11.261  -3.962  1.00 98.36           C  
ATOM    882  SD  MET A  76      -3.122   9.787  -4.935  1.00 98.36           S  
ATOM    883  CE  MET A  76      -2.169   8.588  -3.975  1.00 98.36           C  
ATOM    884  H   MET A  76      -0.861  13.187  -2.429  1.00 98.36           H  
ATOM    885  HA  MET A  76      -2.092  14.605  -4.690  1.00 98.36           H  
ATOM    886  HB2 MET A  76      -3.580  12.736  -5.275  1.00 98.36           H  
ATOM    887  HB3 MET A  76      -1.889  12.354  -5.602  1.00 98.36           H  
ATOM    888  HG2 MET A  76      -3.512  11.392  -3.209  1.00 98.36           H  
ATOM    889  HG3 MET A  76      -1.787  11.095  -3.449  1.00 98.36           H  
ATOM    890  HE1 MET A  76      -2.400   8.702  -2.916  1.00 98.36           H  
ATOM    891  HE2 MET A  76      -1.101   8.747  -4.129  1.00 98.36           H  
ATOM    892  HE3 MET A  76      -2.446   7.579  -4.280  1.00 98.36           H  
ATOM    893  N   ASP A  77      -4.175  14.970  -3.324  1.00 98.44           N  
ATOM    894  CA  ASP A  77      -5.356  15.238  -2.509  1.00 98.44           C  
ATOM    895  C   ASP A  77      -6.497  14.340  -2.993  1.00 98.44           C  
ATOM    896  O   ASP A  77      -6.952  14.448  -4.132  1.00 98.44           O  
ATOM    897  CB  ASP A  77      -5.706  16.731  -2.544  1.00 98.44           C  
ATOM    898  CG  ASP A  77      -4.601  17.573  -1.898  1.00 98.44           C  
ATOM    899  OD1 ASP A  77      -4.214  17.258  -0.750  1.00 98.44           O  
ATOM    900  OD2 ASP A  77      -4.098  18.509  -2.554  1.00 98.44           O1-
ATOM    901  H   ASP A  77      -4.171  15.348  -4.261  1.00 98.44           H  
ATOM    902  HA  ASP A  77      -5.148  14.989  -1.468  1.00 98.44           H  
ATOM    903  HB2 ASP A  77      -6.633  16.889  -1.993  1.00 98.44           H  
ATOM    904  HB3 ASP A  77      -5.861  17.046  -3.576  1.00 98.44           H  
ATOM    905  N   MET A  78      -6.942  13.424  -2.134  1.00 98.53           N  
ATOM    906  CA  MET A  78      -7.966  12.429  -2.454  1.00 98.53           C  
ATOM    907  C   MET A  78      -9.186  12.613  -1.552  1.00 98.53           C  
ATOM    908  O   MET A  78      -9.063  12.855  -0.348  1.00 98.53           O  
ATOM    909  CB  MET A  78      -7.362  11.023  -2.338  1.00 98.53           C  
ATOM    910  CG  MET A  78      -8.325   9.911  -2.777  1.00 98.53           C  
ATOM    911  SD  MET A  78      -7.637   8.239  -2.642  1.00 98.53           S  
ATOM    912  CE  MET A  78      -6.519   8.208  -4.070  1.00 98.53           C  
ATOM    913  H   MET A  78      -6.521  13.396  -1.216  1.00 98.53           H  
ATOM    914  HA  MET A  78      -8.287  12.562  -3.487  1.00 98.53           H  
ATOM    915  HB2 MET A  78      -7.076  10.850  -1.300  1.00 98.53           H  
ATOM    916  HB3 MET A  78      -6.465  10.976  -2.956  1.00 98.53           H  
ATOM    917  HG2 MET A  78      -9.213   9.947  -2.146  1.00 98.53           H  
ATOM    918  HG3 MET A  78      -8.630  10.081  -3.809  1.00 98.53           H  
ATOM    919  HE1 MET A  78      -6.014   7.244  -4.112  1.00 98.53           H  
ATOM    920  HE2 MET A  78      -5.773   8.997  -3.980  1.00 98.53           H  
ATOM    921  HE3 MET A  78      -7.091   8.345  -4.989  1.00 98.53           H  
ATOM    922  N   LYS A  79     -10.388  12.468  -2.118  1.00 98.50           N  
ATOM    923  CA  LYS A  79     -11.626  12.433  -1.337  1.00 98.50           C  
ATOM    924  C   LYS A  79     -11.792  11.045  -0.715  1.00 98.50           C  
ATOM    925  O   LYS A  79     -12.105  10.091  -1.416  1.00 98.50           O  
ATOM    926  CB  LYS A  79     -12.816  12.822  -2.232  1.00 98.50           C  
ATOM    927  CG  LYS A  79     -14.123  12.975  -1.438  1.00 98.50           C  
ATOM    928  CD  LYS A  79     -14.143  14.278  -0.631  1.00 98.50           C  
ATOM    929  CE  LYS A  79     -15.363  14.308   0.286  1.00 98.50           C  
ATOM    930  NZ  LYS A  79     -15.401  15.566   1.065  1.00 98.50           N1+
ATOM    931  H   LYS A  79     -10.433  12.264  -3.106  1.00 98.50           H  
ATOM    932  HA  LYS A  79     -11.536  13.155  -0.526  1.00 98.50           H  
ATOM    933  HB2 LYS A  79     -12.597  13.759  -2.744  1.00 98.50           H  
ATOM    934  HB3 LYS A  79     -12.956  12.053  -2.992  1.00 98.50           H  
ATOM    935  HG2 LYS A  79     -14.957  12.989  -2.139  1.00 98.50           H  
ATOM    936  HG3 LYS A  79     -14.257  12.122  -0.771  1.00 98.50           H  
ATOM    937  HD2 LYS A  79     -14.174  15.119  -1.324  1.00 98.50           H  
ATOM    938  HD3 LYS A  79     -13.241  14.359  -0.025  1.00 98.50           H  
ATOM    939  HE2 LYS A  79     -15.282  13.459   0.965  1.00 98.50           H  
ATOM    940  HE3 LYS A  79     -16.270  14.182  -0.304  1.00 98.50           H  
ATOM    941  HZ1 LYS A  79     -14.476  15.772   1.413  1.00 98.50           H  
ATOM    942  HZ2 LYS A  79     -15.726  16.338   0.502  1.00 98.50           H  
ATOM    943  HZ3 LYS A  79     -15.984  15.456   1.882  1.00 98.50           H  
ATOM    944  N   VAL A  80     -11.618  10.942   0.600  1.00 98.22           N  
ATOM    945  CA  VAL A  80     -11.765   9.691   1.355  1.00 98.22           C  
ATOM    946  C   VAL A  80     -13.002   9.800   2.240  1.00 98.22           C  
ATOM    947  O   VAL A  80     -12.992  10.433   3.299  1.00 98.22           O  
ATOM    948  CB  VAL A  80     -10.497   9.356   2.158  1.00 98.22           C  
ATOM    949  CG1 VAL A  80     -10.632   7.967   2.789  1.00 98.22           C  
ATOM    950  CG2 VAL A  80      -9.238   9.359   1.281  1.00 98.22           C  
ATOM    951  H   VAL A  80     -11.393  11.781   1.115  1.00 98.22           H  
ATOM    952  HA  VAL A  80     -11.920   8.867   0.658  1.00 98.22           H  
ATOM    953  HB  VAL A  80     -10.367  10.088   2.955  1.00 98.22           H  
ATOM    954 HG11 VAL A  80     -10.751   7.212   2.012  1.00 98.22           H  
ATOM    955 HG12 VAL A  80     -11.498   7.949   3.451  1.00 98.22           H  
ATOM    956 HG13 VAL A  80      -9.742   7.737   3.374  1.00 98.22           H  
ATOM    957 HG21 VAL A  80      -9.045  10.362   0.900  1.00 98.22           H  
ATOM    958 HG22 VAL A  80      -8.372   9.055   1.870  1.00 98.22           H  
ATOM    959 HG23 VAL A  80      -9.358   8.676   0.441  1.00 98.22           H  
ATOM    960  N   GLY A  81     -14.108   9.218   1.779  1.00 96.48           N  
ATOM    961  CA  GLY A  81     -15.397   9.330   2.453  1.00 96.48           C  
ATOM    962  C   GLY A  81     -15.843  10.789   2.630  1.00 96.48           C  
ATOM    963  O   GLY A  81     -16.017  11.492   1.634  1.00 96.48           O  
ATOM    964  H   GLY A  81     -14.059   8.728   0.897  1.00 96.48           H  
ATOM    965  HA2 GLY A  81     -15.314   8.841   3.423  1.00 96.48           H  
ATOM    966  HA3 GLY A  81     -16.154   8.814   1.863  1.00 96.48           H  
ATOM    967  N   PRO A  82     -16.058  11.273   3.871  1.00 97.28           N  
ATOM    968  CA  PRO A  82     -16.529  12.637   4.106  1.00 97.28           C  
ATOM    969  C   PRO A  82     -15.445  13.711   3.918  1.00 97.28           C  
ATOM    970  O   PRO A  82     -15.793  14.869   3.681  1.00 97.28           O  
ATOM    971  CB  PRO A  82     -17.055  12.624   5.544  1.00 97.28           C  
ATOM    972  CG  PRO A  82     -16.154  11.600   6.232  1.00 97.28           C  
ATOM    973  CD  PRO A  82     -15.907  10.563   5.136  1.00 97.28           C  
ATOM    974  HA  PRO A  82     -17.352  12.870   3.431  1.00 97.28           H  
ATOM    975  HB2 PRO A  82     -16.990  13.603   6.018  1.00 97.28           H  
ATOM    976  HB3 PRO A  82     -18.085  12.269   5.551  1.00 97.28           H  
ATOM    977  HG2 PRO A  82     -16.634  11.159   7.106  1.00 97.28           H  
ATOM    978  HG3 PRO A  82     -15.210  12.068   6.512  1.00 97.28           H  
ATOM    979  HD2 PRO A  82     -16.658   9.775   5.200  1.00 97.28           H  
ATOM    980  HD3 PRO A  82     -14.907  10.141   5.237  1.00 97.28           H  
ATOM    981  N   ASN A  83     -14.154  13.360   3.958  1.00 97.60           N  
ATOM    982  CA  ASN A  83     -13.055  14.325   4.067  1.00 97.60           C  
ATOM    983  C   ASN A  83     -12.148  14.321   2.834  1.00 97.60           C  
ATOM    984  O   ASN A  83     -12.029  13.321   2.130  1.00 97.60           O  
ATOM    985  CB  ASN A  83     -12.264  14.059   5.359  1.00 97.60           C  
ATOM    986  CG  ASN A  83     -13.064  14.335   6.620  1.00 97.60           C  
ATOM    987  ND2 ASN A  83     -12.564  13.924   7.758  1.00 97.60           N  
ATOM    988  OD1 ASN A  83     -14.137  14.912   6.611  1.00 97.60           O  
ATOM    989  H   ASN A  83     -13.910  12.380   3.992  1.00 97.60           H  
ATOM    990  HA  ASN A  83     -13.467  15.331   4.154  1.00 97.60           H  
ATOM    991  HB2 ASN A  83     -11.922  13.024   5.368  1.00 97.60           H  
ATOM    992  HB3 ASN A  83     -11.381  14.698   5.385  1.00 97.60           H  
ATOM    993 HD21 ASN A  83     -11.627  13.548   7.790  1.00 97.60           H  
ATOM    994 HD22 ASN A  83     -13.061  14.204   8.592  1.00 97.60           H  
ATOM    995  N   TRP A  84     -11.516  15.461   2.572  1.00 98.38           N  
ATOM    996  CA  TRP A  84     -10.343  15.519   1.704  1.00 98.38           C  
ATOM    997  C   TRP A  84      -9.112  15.156   2.528  1.00 98.38           C  
ATOM    998  O   TRP A  84      -8.983  15.623   3.659  1.00 98.38           O  
ATOM    999  CB  TRP A  84     -10.217  16.913   1.091  1.00 98.38           C  
ATOM   1000  CG  TRP A  84     -11.210  17.181   0.008  1.00 98.38           C  
ATOM   1001  CD1 TRP A  84     -12.373  17.863   0.128  1.00 98.38           C  
ATOM   1002  CD2 TRP A  84     -11.096  16.815  -1.398  1.00 98.38           C  
ATOM   1003  CE2 TRP A  84     -12.251  17.299  -2.081  1.00 98.38           C  
ATOM   1004  CE3 TRP A  84     -10.113  16.158  -2.167  1.00 98.38           C  
ATOM   1005  NE1 TRP A  84     -12.996  17.930  -1.105  1.00 98.38           N  
ATOM   1006  CZ2 TRP A  84     -12.430  17.130  -3.461  1.00 98.38           C  
ATOM   1007  CZ3 TRP A  84     -10.278  15.990  -3.554  1.00 98.38           C  
ATOM   1008  CH2 TRP A  84     -11.432  16.471  -4.199  1.00 98.38           C  
ATOM   1009  H   TRP A  84     -11.593  16.212   3.244  1.00 98.38           H  
ATOM   1010  HA  TRP A  84     -10.429  14.796   0.893  1.00 98.38           H  
ATOM   1011  HB2 TRP A  84     -10.307  17.669   1.871  1.00 98.38           H  
ATOM   1012  HB3 TRP A  84      -9.222  17.011   0.657  1.00 98.38           H  
ATOM   1013  HD1 TRP A  84     -12.707  18.340   1.038  1.00 98.38           H  
ATOM   1014  HE1 TRP A  84     -13.783  18.530  -1.303  1.00 98.38           H  
ATOM   1015  HE3 TRP A  84      -9.209  15.805  -1.693  1.00 98.38           H  
ATOM   1016  HZ2 TRP A  84     -13.304  17.523  -3.958  1.00 98.38           H  
ATOM   1017  HZ3 TRP A  84      -9.502  15.507  -4.130  1.00 98.38           H  
ATOM   1018  HH2 TRP A  84     -11.536  16.347  -5.267  1.00 98.38           H  
ATOM   1019  N   VAL A  85      -8.242  14.319   1.973  1.00 98.19           N  
ATOM   1020  CA  VAL A  85      -7.029  13.844   2.638  1.00 98.19           C  
ATOM   1021  C   VAL A  85      -5.839  14.123   1.733  1.00 98.19           C  
ATOM   1022  O   VAL A  85      -5.829  13.701   0.576  1.00 98.19           O  
ATOM   1023  CB  VAL A  85      -7.124  12.343   2.983  1.00 98.19           C  
ATOM   1024  CG1 VAL A  85      -5.900  11.888   3.787  1.00 98.19           C  
ATOM   1025  CG2 VAL A  85      -8.371  12.034   3.826  1.00 98.19           C  
ATOM   1026  H   VAL A  85      -8.429  13.950   1.052  1.00 98.19           H  
ATOM   1027  HA  VAL A  85      -6.885  14.388   3.571  1.00 98.19           H  
ATOM   1028  HB  VAL A  85      -7.177  11.760   2.064  1.00 98.19           H  
ATOM   1029 HG11 VAL A  85      -4.988  12.021   3.205  1.00 98.19           H  
ATOM   1030 HG12 VAL A  85      -5.990  10.831   4.038  1.00 98.19           H  
ATOM   1031 HG13 VAL A  85      -5.827  12.464   4.710  1.00 98.19           H  
ATOM   1032 HG21 VAL A  85      -9.275  12.241   3.252  1.00 98.19           H  
ATOM   1033 HG22 VAL A  85      -8.370  10.981   4.107  1.00 98.19           H  
ATOM   1034 HG23 VAL A  85      -8.367  12.644   4.729  1.00 98.19           H  
ATOM   1035  N   HIS A  86      -4.836  14.808   2.278  1.00 98.54           N  
ATOM   1036  CA  HIS A  86      -3.537  14.954   1.637  1.00 98.54           C  
ATOM   1037  C   HIS A  86      -2.729  13.676   1.862  1.00 98.54           C  
ATOM   1038  O   HIS A  86      -2.289  13.406   2.981  1.00 98.54           O  
ATOM   1039  CB  HIS A  86      -2.815  16.183   2.199  1.00 98.54           C  
ATOM   1040  CG  HIS A  86      -1.588  16.509   1.395  1.00 98.54           C  
ATOM   1041  CD2 HIS A  86      -0.277  16.288   1.716  1.00 98.54           C  
ATOM   1042  ND1 HIS A  86      -1.618  17.050   0.141  1.00 98.54           N  
ATOM   1043  CE1 HIS A  86      -0.359  17.165  -0.291  1.00 98.54           C  
ATOM   1044  NE2 HIS A  86       0.515  16.732   0.642  1.00 98.54           N  
ATOM   1045  H   HIS A  86      -4.924  15.132   3.231  1.00 98.54           H  
ATOM   1046  HA  HIS A  86      -3.680  15.101   0.566  1.00 98.54           H  
ATOM   1047  HB2 HIS A  86      -2.544  16.022   3.242  1.00 98.54           H  
ATOM   1048  HB3 HIS A  86      -3.486  17.040   2.148  1.00 98.54           H  
ATOM   1049  HD1 HIS A  86      -2.467  17.271  -0.360  1.00 98.54           H  
ATOM   1050  HD2 HIS A  86       0.072  15.837   2.633  1.00 98.54           H  
ATOM   1051  HE1 HIS A  86      -0.101  17.546  -1.268  1.00 98.54           H  
ATOM   1052  N   ILE A  87      -2.563  12.877   0.811  1.00 98.68           N  
ATOM   1053  CA  ILE A  87      -1.873  11.589   0.861  1.00 98.68           C  
ATOM   1054  C   ILE A  87      -0.468  11.754   0.287  1.00 98.68           C  
ATOM   1055  O   ILE A  87      -0.311  12.203  -0.849  1.00 98.68           O  
ATOM   1056  CB  ILE A  87      -2.676  10.485   0.139  1.00 98.68           C  
ATOM   1057  CG1 ILE A  87      -4.094  10.348   0.745  1.00 98.68           C  
ATOM   1058  CG2 ILE A  87      -1.917   9.147   0.236  1.00 98.68           C  
ATOM   1059  CD1 ILE A  87      -4.988   9.330   0.026  1.00 98.68           C  
ATOM   1060  H   ILE A  87      -2.931  13.177  -0.080  1.00 98.68           H  
ATOM   1061  HA  ILE A  87      -1.785  11.285   1.904  1.00 98.68           H  
ATOM   1062  HB  ILE A  87      -2.773  10.755  -0.913  1.00 98.68           H  
ATOM   1063 HG12 ILE A  87      -4.016  10.070   1.796  1.00 98.68           H  
ATOM   1064 HG13 ILE A  87      -4.604  11.309   0.685  1.00 98.68           H  
ATOM   1065 HG21 ILE A  87      -2.455   8.363  -0.297  1.00 98.68           H  
ATOM   1066 HG22 ILE A  87      -1.799   8.861   1.281  1.00 98.68           H  
ATOM   1067 HG23 ILE A  87      -0.933   9.228  -0.225  1.00 98.68           H  
ATOM   1068 HD11 ILE A  87      -4.983   9.523  -1.047  1.00 98.68           H  
ATOM   1069 HD12 ILE A  87      -4.640   8.314   0.214  1.00 98.68           H  
ATOM   1070 HD13 ILE A  87      -6.007   9.421   0.400  1.00 98.68           H  
ATOM   1071  N   LYS A  88       0.548  11.353   1.055  1.00 98.75           N  
ATOM   1072  CA  LYS A  88       1.941  11.236   0.601  1.00 98.75           C  
ATOM   1073  C   LYS A  88       2.288   9.770   0.374  1.00 98.75           C  
ATOM   1074  O   LYS A  88       1.987   8.944   1.236  1.00 98.75           O  
ATOM   1075  CB  LYS A  88       2.902  11.865   1.616  1.00 98.75           C  
ATOM   1076  CG  LYS A  88       2.686  13.377   1.760  1.00 98.75           C  
ATOM   1077  CD  LYS A  88       3.676  13.946   2.780  1.00 98.75           C  
ATOM   1078  CE  LYS A  88       3.430  15.444   2.962  1.00 98.75           C  
ATOM   1079  NZ  LYS A  88       4.331  16.003   3.999  1.00 98.75           N1+
ATOM   1080  H   LYS A  88       0.312  10.974   1.961  1.00 98.75           H  
ATOM   1081  HA  LYS A  88       2.063  11.749  -0.352  1.00 98.75           H  
ATOM   1082  HB2 LYS A  88       2.767  11.381   2.584  1.00 98.75           H  
ATOM   1083  HB3 LYS A  88       3.924  11.684   1.282  1.00 98.75           H  
ATOM   1084  HG2 LYS A  88       1.670  13.574   2.101  1.00 98.75           H  
ATOM   1085  HG3 LYS A  88       2.837  13.859   0.794  1.00 98.75           H  
ATOM   1086  HD2 LYS A  88       3.536  13.431   3.730  1.00 98.75           H  
ATOM   1087  HD3 LYS A  88       4.692  13.774   2.425  1.00 98.75           H  
ATOM   1088  HE2 LYS A  88       2.388  15.589   3.247  1.00 98.75           H  
ATOM   1089  HE3 LYS A  88       3.581  15.942   2.005  1.00 98.75           H  
ATOM   1090  HZ1 LYS A  88       5.296  15.860   3.738  1.00 98.75           H  
ATOM   1091  HZ2 LYS A  88       4.168  15.535   4.879  1.00 98.75           H  
ATOM   1092  HZ3 LYS A  88       4.158  16.990   4.125  1.00 98.75           H  
ATOM   1093  N   SER A  89       2.920   9.468  -0.753  1.00 98.68           N  
ATOM   1094  CA  SER A  89       3.517   8.165  -1.042  1.00 98.68           C  
ATOM   1095  C   SER A  89       5.022   8.210  -0.791  1.00 98.68           C  
ATOM   1096  O   SER A  89       5.662   9.219  -1.080  1.00 98.68           O  
ATOM   1097  CB  SER A  89       3.205   7.713  -2.475  1.00 98.68           C  
ATOM   1098  OG  SER A  89       3.523   8.713  -3.421  1.00 98.68           O  
ATOM   1099  H   SER A  89       3.166  10.212  -1.390  1.00 98.68           H  
ATOM   1100  HA  SER A  89       3.090   7.420  -0.370  1.00 98.68           H  
ATOM   1101  HB2 SER A  89       2.141   7.492  -2.557  1.00 98.68           H  
ATOM   1102  HB3 SER A  89       3.768   6.807  -2.697  1.00 98.68           H  
ATOM   1103  HG  SER A  89       3.363   8.363  -4.300  1.00 98.68           H  
ATOM   1104  N   ASP A  90       5.589   7.131  -0.254  1.00 98.27           N  
ATOM   1105  CA  ASP A  90       7.042   6.914  -0.254  1.00 98.27           C  
ATOM   1106  C   ASP A  90       7.500   6.138  -1.510  1.00 98.27           C  
ATOM   1107  O   ASP A  90       6.686   5.795  -2.376  1.00 98.27           O  
ATOM   1108  CB  ASP A  90       7.482   6.282   1.084  1.00 98.27           C  
ATOM   1109  CG  ASP A  90       7.111   4.808   1.284  1.00 98.27           C  
ATOM   1110  OD1 ASP A  90       6.613   4.156   0.344  1.00 98.27           O  
ATOM   1111  OD2 ASP A  90       7.359   4.281   2.390  1.00 98.27           O1-
ATOM   1112  H   ASP A  90       5.005   6.351   0.009  1.00 98.27           H  
ATOM   1113  HA  ASP A  90       7.540   7.883  -0.308  1.00 98.27           H  
ATOM   1114  HB2 ASP A  90       8.566   6.366   1.157  1.00 98.27           H  
ATOM   1115  HB3 ASP A  90       7.059   6.865   1.902  1.00 98.27           H  
ATOM   1116  N   ASP A  91       8.802   5.851  -1.622  1.00 98.02           N  
ATOM   1117  CA  ASP A  91       9.398   5.087  -2.739  1.00 98.02           C  
ATOM   1118  C   ASP A  91       8.855   3.647  -2.858  1.00 98.02           C  
ATOM   1119  O   ASP A  91       8.911   3.020  -3.924  1.00 98.02           O  
ATOM   1120  CB  ASP A  91      10.924   5.002  -2.545  1.00 98.02           C  
ATOM   1121  CG  ASP A  91      11.667   6.318  -2.781  1.00 98.02           C  
ATOM   1122  OD1 ASP A  91      11.282   7.050  -3.717  1.00 98.02           O  
ATOM   1123  OD2 ASP A  91      12.621   6.589  -2.024  1.00 98.02           O1-
ATOM   1124  H   ASP A  91       9.441   6.250  -0.949  1.00 98.02           H  
ATOM   1125  HA  ASP A  91       9.192   5.599  -3.679  1.00 98.02           H  
ATOM   1126  HB2 ASP A  91      11.325   4.274  -3.250  1.00 98.02           H  
ATOM   1127  HB3 ASP A  91      11.135   4.635  -1.541  1.00 98.02           H  
ATOM   1128  N   ASN A  92       8.315   3.113  -1.759  1.00 98.21           N  
ATOM   1129  CA  ASN A  92       7.774   1.761  -1.648  1.00 98.21           C  
ATOM   1130  C   ASN A  92       6.242   1.734  -1.750  1.00 98.21           C  
ATOM   1131  O   ASN A  92       5.632   0.690  -1.515  1.00 98.21           O  
ATOM   1132  CB  ASN A  92       8.288   1.131  -0.348  1.00 98.21           C  
ATOM   1133  CG  ASN A  92       9.790   0.947  -0.362  1.00 98.21           C  
ATOM   1134  ND2 ASN A  92      10.464   1.325   0.699  1.00 98.21           N  
ATOM   1135  OD1 ASN A  92      10.379   0.455  -1.308  1.00 98.21           O  
ATOM   1136  H   ASN A  92       8.170   3.724  -0.968  1.00 98.21           H  
ATOM   1137  HA  ASN A  92       8.145   1.162  -2.480  1.00 98.21           H  
ATOM   1138  HB2 ASN A  92       7.997   1.764   0.490  1.00 98.21           H  
ATOM   1139  HB3 ASN A  92       7.837   0.148  -0.211  1.00 98.21           H  
ATOM   1140 HD21 ASN A  92      11.469   1.270   0.617  1.00 98.21           H  
ATOM   1141 HD22 ASN A  92       9.994   1.834   1.433  1.00 98.21           H  
ATOM   1142  N   CYS A  93       5.625   2.857  -2.136  1.00 98.18           N  
ATOM   1143  CA  CYS A  93       4.182   3.022  -2.271  1.00 98.18           C  
ATOM   1144  C   CYS A  93       3.391   2.917  -0.960  1.00 98.18           C  
ATOM   1145  O   CYS A  93       2.175   2.722  -1.001  1.00 98.18           O  
ATOM   1146  CB  CYS A  93       3.658   2.076  -3.358  1.00 98.18           C  
ATOM   1147  SG  CYS A  93       4.398   2.351  -4.978  1.00 98.18           S  
ATOM   1148  H   CYS A  93       6.195   3.686  -2.231  1.00 98.18           H  
ATOM   1149  HA  CYS A  93       4.022   4.041  -2.623  1.00 98.18           H  
ATOM   1150  HB2 CYS A  93       3.845   1.046  -3.056  1.00 98.18           H  
ATOM   1151  HB3 CYS A  93       2.578   2.197  -3.444  1.00 98.18           H  
ATOM   1152  N   ASN A  94       4.031   3.087   0.199  1.00 98.49           N  
ATOM   1153  CA  ASN A  94       3.307   3.245   1.454  1.00 98.49           C  
ATOM   1154  C   ASN A  94       2.635   4.620   1.475  1.00 98.49           C  
ATOM   1155  O   ASN A  94       3.258   5.633   1.157  1.00 98.49           O  
ATOM   1156  CB  ASN A  94       4.226   3.068   2.665  1.00 98.49           C  
ATOM   1157  CG  ASN A  94       4.943   1.736   2.664  1.00 98.49           C  
ATOM   1158  ND2 ASN A  94       6.251   1.742   2.661  1.00 98.49           N  
ATOM   1159  OD1 ASN A  94       4.330   0.682   2.693  1.00 98.49           O  
ATOM   1160  H   ASN A  94       5.016   3.307   0.184  1.00 98.49           H  
ATOM   1161  HA  ASN A  94       2.537   2.475   1.504  1.00 98.49           H  
ATOM   1162  HB2 ASN A  94       4.949   3.884   2.692  1.00 98.49           H  
ATOM   1163  HB3 ASN A  94       3.636   3.124   3.580  1.00 98.49           H  
ATOM   1164 HD21 ASN A  94       6.723   2.630   2.561  1.00 98.49           H  
ATOM   1165 HD22 ASN A  94       6.721   0.852   2.588  1.00 98.49           H  
ATOM   1166  N   LEU A  95       1.360   4.653   1.862  1.00 98.57           N  
ATOM   1167  CA  LEU A  95       0.538   5.860   1.834  1.00 98.57           C  
ATOM   1168  C   LEU A  95       0.311   6.394   3.245  1.00 98.57           C  
ATOM   1169  O   LEU A  95      -0.168   5.681   4.125  1.00 98.57           O  
ATOM   1170  CB  LEU A  95      -0.784   5.585   1.101  1.00 98.57           C  
ATOM   1171  CG  LEU A  95      -0.613   5.111  -0.353  1.00 98.57           C  
ATOM   1172  CD1 LEU A  95      -1.985   4.920  -0.989  1.00 98.57           C  
ATOM   1173  CD2 LEU A  95       0.185   6.080  -1.225  1.00 98.57           C  
ATOM   1174  H   LEU A  95       0.925   3.792   2.160  1.00 98.57           H  
ATOM   1175  HA  LEU A  95       1.064   6.637   1.278  1.00 98.57           H  
ATOM   1176  HB2 LEU A  95      -1.336   4.824   1.653  1.00 98.57           H  
ATOM   1177  HB3 LEU A  95      -1.382   6.496   1.109  1.00 98.57           H  
ATOM   1178  HG  LEU A  95      -0.104   4.147  -0.352  1.00 98.57           H  
ATOM   1179 HD11 LEU A  95      -2.516   5.870  -1.042  1.00 98.57           H  
ATOM   1180 HD12 LEU A  95      -1.863   4.511  -1.992  1.00 98.57           H  
ATOM   1181 HD13 LEU A  95      -2.553   4.210  -0.389  1.00 98.57           H  
ATOM   1182 HD21 LEU A  95      -0.251   7.078  -1.187  1.00 98.57           H  
ATOM   1183 HD22 LEU A  95       0.192   5.724  -2.256  1.00 98.57           H  
ATOM   1184 HD23 LEU A  95       1.217   6.111  -0.876  1.00 98.57           H  
ATOM   1185  N   SER A  96       0.637   7.668   3.442  1.00 98.55           N  
ATOM   1186  CA  SER A  96       0.449   8.391   4.702  1.00 98.55           C  
ATOM   1187  C   SER A  96      -0.552   9.524   4.523  1.00 98.55           C  
ATOM   1188  O   SER A  96      -0.431  10.302   3.577  1.00 98.55           O  
ATOM   1189  CB  SER A  96       1.784   8.959   5.178  1.00 98.55           C  
ATOM   1190  OG  SER A  96       2.693   7.909   5.423  1.00 98.55           O  
ATOM   1191  H   SER A  96       1.047   8.171   2.668  1.00 98.55           H  
ATOM   1192  HA  SER A  96       0.078   7.714   5.472  1.00 98.55           H  
ATOM   1193  HB2 SER A  96       1.636   9.527   6.097  1.00 98.55           H  
ATOM   1194  HB3 SER A  96       2.191   9.624   4.416  1.00 98.55           H  
ATOM   1195  HG  SER A  96       2.754   7.372   4.630  1.00 98.55           H  
ATOM   1196  N   GLY A  97      -1.507   9.652   5.443  1.00 98.10           N  
ATOM   1197  CA  GLY A  97      -2.488  10.736   5.452  1.00 98.10           C  
ATOM   1198  C   GLY A  97      -3.422  10.674   6.662  1.00 98.10           C  
ATOM   1199  O   GLY A  97      -3.523   9.646   7.333  1.00 98.10           O  
ATOM   1200  H   GLY A  97      -1.576   8.975   6.189  1.00 98.10           H  
ATOM   1201  HA2 GLY A  97      -1.965  11.692   5.463  1.00 98.10           H  
ATOM   1202  HA3 GLY A  97      -3.092  10.690   4.546  1.00 98.10           H  
ATOM   1203  N   ASP A  98      -4.126  11.776   6.916  1.00 98.48           N  
ATOM   1204  CA  ASP A  98      -5.094  11.904   8.011  1.00 98.48           C  
ATOM   1205  C   ASP A  98      -6.453  11.307   7.612  1.00 98.48           C  
ATOM   1206  O   ASP A  98      -7.410  12.010   7.276  1.00 98.48           O  
ATOM   1207  CB  ASP A  98      -5.205  13.372   8.455  1.00 98.48           C  
ATOM   1208  CG  ASP A  98      -3.924  13.911   9.099  1.00 98.48           C  
ATOM   1209  OD1 ASP A  98      -3.194  13.112   9.726  1.00 98.48           O  
ATOM   1210  OD2 ASP A  98      -3.691  15.131   8.956  1.00 98.48           O1-
ATOM   1211  H   ASP A  98      -3.939  12.604   6.367  1.00 98.48           H  
ATOM   1212  HA  ASP A  98      -4.731  11.335   8.868  1.00 98.48           H  
ATOM   1213  HB2 ASP A  98      -6.009  13.455   9.186  1.00 98.48           H  
ATOM   1214  HB3 ASP A  98      -5.466  13.985   7.592  1.00 98.48           H  
ATOM   1215  N   PHE A  99      -6.533   9.975   7.593  1.00 98.03           N  
ATOM   1216  CA  PHE A  99      -7.748   9.274   7.184  1.00 98.03           C  
ATOM   1217  C   PHE A  99      -8.880   9.422   8.218  1.00 98.03           C  
ATOM   1218  O   PHE A  99      -8.646   9.278   9.422  1.00 98.03           O  
ATOM   1219  CB  PHE A  99      -7.457   7.799   6.894  1.00 98.03           C  
ATOM   1220  CG  PHE A  99      -6.405   7.579   5.826  1.00 98.03           C  
ATOM   1221  CD1 PHE A  99      -6.664   7.959   4.496  1.00 98.03           C  
ATOM   1222  CD2 PHE A  99      -5.158   7.019   6.161  1.00 98.03           C  
ATOM   1223  CE1 PHE A  99      -5.681   7.782   3.508  1.00 98.03           C  
ATOM   1224  CE2 PHE A  99      -4.180   6.829   5.168  1.00 98.03           C  
ATOM   1225  CZ  PHE A  99      -4.441   7.211   3.842  1.00 98.03           C  
ATOM   1226  H   PHE A  99      -5.698   9.447   7.802  1.00 98.03           H  
ATOM   1227  HA  PHE A  99      -8.065   9.735   6.248  1.00 98.03           H  
ATOM   1228  HB2 PHE A  99      -7.149   7.309   7.817  1.00 98.03           H  
ATOM   1229  HB3 PHE A  99      -8.381   7.326   6.561  1.00 98.03           H  
ATOM   1230  HD1 PHE A  99      -7.611   8.408   4.235  1.00 98.03           H  
ATOM   1231  HD2 PHE A  99      -4.941   6.746   7.183  1.00 98.03           H  
ATOM   1232  HE1 PHE A  99      -5.873   8.092   2.492  1.00 98.03           H  
ATOM   1233  HE2 PHE A  99      -3.223   6.398   5.422  1.00 98.03           H  
ATOM   1234  HZ  PHE A  99      -3.686   7.065   3.084  1.00 98.03           H  
ATOM   1235  N   PRO A 100     -10.134   9.664   7.781  1.00 97.84           N  
ATOM   1236  CA  PRO A 100     -11.264   9.712   8.701  1.00 97.84           C  
ATOM   1237  C   PRO A 100     -11.501   8.350   9.379  1.00 97.84           C  
ATOM   1238  O   PRO A 100     -11.207   7.312   8.785  1.00 97.84           O  
ATOM   1239  CB  PRO A 100     -12.468  10.168   7.875  1.00 97.84           C  
ATOM   1240  CG  PRO A 100     -12.085   9.878   6.426  1.00 97.84           C  
ATOM   1241  CD  PRO A 100     -10.559   9.886   6.407  1.00 97.84           C  
ATOM   1242  HA  PRO A 100     -11.046  10.464   9.460  1.00 97.84           H  
ATOM   1243  HB2 PRO A 100     -13.383   9.648   8.157  1.00 97.84           H  
ATOM   1244  HB3 PRO A 100     -12.599  11.243   8.004  1.00 97.84           H  
ATOM   1245  HG2 PRO A 100     -12.489  10.644   5.763  1.00 97.84           H  
ATOM   1246  HG3 PRO A 100     -12.456   8.896   6.134  1.00 97.84           H  
ATOM   1247  HD2 PRO A 100     -10.191   9.102   5.746  1.00 97.84           H  
ATOM   1248  HD3 PRO A 100     -10.199  10.859   6.072  1.00 97.84           H  
ATOM   1249  N   PRO A 101     -12.093   8.314  10.589  1.00 97.66           N  
ATOM   1250  CA  PRO A 101     -12.341   7.069  11.310  1.00 97.66           C  
ATOM   1251  C   PRO A 101     -13.056   6.007  10.466  1.00 97.66           C  
ATOM   1252  O   PRO A 101     -14.075   6.272   9.824  1.00 97.66           O  
ATOM   1253  CB  PRO A 101     -13.162   7.460  12.540  1.00 97.66           C  
ATOM   1254  CG  PRO A 101     -12.695   8.886  12.817  1.00 97.66           C  
ATOM   1255  CD  PRO A 101     -12.463   9.454  11.417  1.00 97.66           C  
ATOM   1256  HA  PRO A 101     -11.377   6.681  11.640  1.00 97.66           H  
ATOM   1257  HB2 PRO A 101     -14.225   7.469  12.299  1.00 97.66           H  
ATOM   1258  HB3 PRO A 101     -12.966   6.799  13.385  1.00 97.66           H  
ATOM   1259  HG2 PRO A 101     -11.751   8.863  13.361  1.00 97.66           H  
ATOM   1260  HG3 PRO A 101     -13.441   9.459  13.367  1.00 97.66           H  
ATOM   1261  HD2 PRO A 101     -13.385   9.895  11.037  1.00 97.66           H  
ATOM   1262  HD3 PRO A 101     -11.671  10.201  11.457  1.00 97.66           H  
ATOM   1263  N   GLY A 102     -12.506   4.793  10.480  1.00 96.92           N  
ATOM   1264  CA  GLY A 102     -13.003   3.658   9.702  1.00 96.92           C  
ATOM   1265  C   GLY A 102     -12.582   3.662   8.232  1.00 96.92           C  
ATOM   1266  O   GLY A 102     -12.811   2.662   7.559  1.00 96.92           O  
ATOM   1267  H   GLY A 102     -11.637   4.675  10.981  1.00 96.92           H  
ATOM   1268  HA2 GLY A 102     -14.092   3.647   9.738  1.00 96.92           H  
ATOM   1269  HA3 GLY A 102     -12.642   2.733  10.151  1.00 96.92           H  
ATOM   1270  N   TRP A 103     -11.956   4.725   7.729  1.00 98.39           N  
ATOM   1271  CA  TRP A 103     -11.400   4.768   6.382  1.00 98.39           C  
ATOM   1272  C   TRP A 103      -9.892   4.570   6.388  1.00 98.39           C  
ATOM   1273  O   TRP A 103      -9.203   4.934   7.338  1.00 98.39           O  
ATOM   1274  CB  TRP A 103     -11.749   6.075   5.686  1.00 98.39           C  
ATOM   1275  CG  TRP A 103     -13.200   6.269   5.393  1.00 98.39           C  
ATOM   1276  CD1 TRP A 103     -14.133   6.707   6.265  1.00 98.39           C  
ATOM   1277  CD2 TRP A 103     -13.891   6.047   4.133  1.00 98.39           C  
ATOM   1278  CE2 TRP A 103     -15.262   6.406   4.304  1.00 98.39           C  
ATOM   1279  CE3 TRP A 103     -13.492   5.600   2.857  1.00 98.39           C  
ATOM   1280  NE1 TRP A 103     -15.350   6.812   5.623  1.00 98.39           N  
ATOM   1281  CZ2 TRP A 103     -16.187   6.346   3.248  1.00 98.39           C  
ATOM   1282  CZ3 TRP A 103     -14.414   5.526   1.800  1.00 98.39           C  
ATOM   1283  CH2 TRP A 103     -15.758   5.885   1.992  1.00 98.39           C  
ATOM   1284  H   TRP A 103     -11.734   5.507   8.329  1.00 98.39           H  
ATOM   1285  HA  TRP A 103     -11.836   3.963   5.790  1.00 98.39           H  
ATOM   1286  HB2 TRP A 103     -11.374   6.911   6.276  1.00 98.39           H  
ATOM   1287  HB3 TRP A 103     -11.218   6.088   4.734  1.00 98.39           H  
ATOM   1288  HD1 TRP A 103     -13.925   6.963   7.294  1.00 98.39           H  
ATOM   1289  HE1 TRP A 103     -16.152   7.234   6.069  1.00 98.39           H  
ATOM   1290  HE3 TRP A 103     -12.464   5.312   2.692  1.00 98.39           H  
ATOM   1291  HZ2 TRP A 103     -17.210   6.665   3.380  1.00 98.39           H  
ATOM   1292  HZ3 TRP A 103     -14.089   5.192   0.826  1.00 98.39           H  
ATOM   1293  HH2 TRP A 103     -16.445   5.822   1.161  1.00 98.39           H  
ATOM   1294  N   ILE A 104      -9.383   4.018   5.294  1.00 98.31           N  
ATOM   1295  CA  ILE A 104      -7.953   3.941   5.019  1.00 98.31           C  
ATOM   1296  C   ILE A 104      -7.733   3.849   3.512  1.00 98.31           C  
ATOM   1297  O   ILE A 104      -8.550   3.260   2.802  1.00 98.31           O  
ATOM   1298  CB  ILE A 104      -7.324   2.763   5.801  1.00 98.31           C  
ATOM   1299  CG1 ILE A 104      -5.786   2.826   5.745  1.00 98.31           C  
ATOM   1300  CG2 ILE A 104      -7.866   1.393   5.354  1.00 98.31           C  
ATOM   1301  CD1 ILE A 104      -5.120   1.975   6.832  1.00 98.31           C  
ATOM   1302  H   ILE A 104     -10.012   3.689   4.575  1.00 98.31           H  
ATOM   1303  HA  ILE A 104      -7.490   4.864   5.368  1.00 98.31           H  
ATOM   1304  HB  ILE A 104      -7.603   2.891   6.847  1.00 98.31           H  
ATOM   1305 HG12 ILE A 104      -5.466   3.857   5.893  1.00 98.31           H  
ATOM   1306 HG13 ILE A 104      -5.435   2.501   4.765  1.00 98.31           H  
ATOM   1307 HG21 ILE A 104      -7.472   0.603   5.992  1.00 98.31           H  
ATOM   1308 HG22 ILE A 104      -7.583   1.186   4.321  1.00 98.31           H  
ATOM   1309 HG23 ILE A 104      -8.953   1.386   5.445  1.00 98.31           H  
ATOM   1310 HD11 ILE A 104      -4.040   2.113   6.784  1.00 98.31           H  
ATOM   1311 HD12 ILE A 104      -5.468   2.290   7.816  1.00 98.31           H  
ATOM   1312 HD13 ILE A 104      -5.348   0.918   6.689  1.00 98.31           H  
ATOM   1313  N   VAL A 105      -6.634   4.421   3.027  1.00 98.54           N  
ATOM   1314  CA  VAL A 105      -6.120   4.148   1.683  1.00 98.54           C  
ATOM   1315  C   VAL A 105      -4.772   3.464   1.849  1.00 98.54           C  
ATOM   1316  O   VAL A 105      -3.861   4.026   2.451  1.00 98.54           O  
ATOM   1317  CB  VAL A 105      -6.029   5.409   0.807  1.00 98.54           C  
ATOM   1318  CG1 VAL A 105      -5.669   5.036  -0.634  1.00 98.54           C  
ATOM   1319  CG2 VAL A 105      -7.367   6.157   0.748  1.00 98.54           C  
ATOM   1320  H   VAL A 105      -6.019   4.919   3.655  1.00 98.54           H  
ATOM   1321  HA  VAL A 105      -6.793   3.457   1.176  1.00 98.54           H  
ATOM   1322  HB  VAL A 105      -5.264   6.077   1.202  1.00 98.54           H  
ATOM   1323 HG11 VAL A 105      -6.455   4.422  -1.072  1.00 98.54           H  
ATOM   1324 HG12 VAL A 105      -5.551   5.939  -1.234  1.00 98.54           H  
ATOM   1325 HG13 VAL A 105      -4.735   4.474  -0.661  1.00 98.54           H  
ATOM   1326 HG21 VAL A 105      -7.264   7.039   0.116  1.00 98.54           H  
ATOM   1327 HG22 VAL A 105      -7.672   6.480   1.744  1.00 98.54           H  
ATOM   1328 HG23 VAL A 105      -8.134   5.507   0.327  1.00 98.54           H  
ATOM   1329  N   LEU A 106      -4.667   2.233   1.362  1.00 98.43           N  
ATOM   1330  CA  LEU A 106      -3.443   1.439   1.411  1.00 98.43           C  
ATOM   1331  C   LEU A 106      -2.806   1.409   0.028  1.00 98.43           C  
ATOM   1332  O   LEU A 106      -3.520   1.345  -0.970  1.00 98.43           O  
ATOM   1333  CB  LEU A 106      -3.758   0.020   1.900  1.00 98.43           C  
ATOM   1334  CG  LEU A 106      -4.296  -0.072   3.334  1.00 98.43           C  
ATOM   1335  CD1 LEU A 106      -4.684  -1.518   3.631  1.00 98.43           C  
ATOM   1336  CD2 LEU A 106      -3.238   0.363   4.349  1.00 98.43           C  
ATOM   1337  H   LEU A 106      -5.446   1.862   0.837  1.00 98.43           H  
ATOM   1338  HA  LEU A 106      -2.728   1.898   2.094  1.00 98.43           H  
ATOM   1339  HB2 LEU A 106      -4.481  -0.426   1.217  1.00 98.43           H  
ATOM   1340  HB3 LEU A 106      -2.836  -0.560   1.858  1.00 98.43           H  
ATOM   1341  HG  LEU A 106      -5.185   0.548   3.443  1.00 98.43           H  
ATOM   1342 HD11 LEU A 106      -3.816  -2.170   3.537  1.00 98.43           H  
ATOM   1343 HD12 LEU A 106      -5.084  -1.589   4.642  1.00 98.43           H  
ATOM   1344 HD13 LEU A 106      -5.451  -1.835   2.924  1.00 98.43           H  
ATOM   1345 HD21 LEU A 106      -3.572   0.130   5.360  1.00 98.43           H  
ATOM   1346 HD22 LEU A 106      -3.068   1.437   4.274  1.00 98.43           H  
ATOM   1347 HD23 LEU A 106      -2.301  -0.163   4.165  1.00 98.43           H  
ATOM   1348  N   GLY A 107      -1.478   1.435  -0.031  1.00 98.45           N  
ATOM   1349  CA  GLY A 107      -0.740   1.328  -1.283  1.00 98.45           C  
ATOM   1350  C   GLY A 107       0.109   0.064  -1.352  1.00 98.45           C  
ATOM   1351  O   GLY A 107       0.529  -0.468  -0.324  1.00 98.45           O  
ATOM   1352  H   GLY A 107      -0.938   1.420   0.823  1.00 98.45           H  
ATOM   1353  HA2 GLY A 107      -0.098   2.198  -1.422  1.00 98.45           H  
ATOM   1354  HA3 GLY A 107      -1.446   1.317  -2.114  1.00 98.45           H  
ATOM   1355  N   LYS A 108       0.349  -0.425  -2.570  1.00 98.15           N  
ATOM   1356  CA  LYS A 108       1.382  -1.427  -2.866  1.00 98.15           C  
ATOM   1357  C   LYS A 108       2.099  -1.056  -4.158  1.00 98.15           C  
ATOM   1358  O   LYS A 108       1.476  -0.537  -5.086  1.00 98.15           O  
ATOM   1359  CB  LYS A 108       0.810  -2.866  -2.884  1.00 98.15           C  
ATOM   1360  CG  LYS A 108       0.112  -3.276  -4.195  1.00 98.15           C  
ATOM   1361  CD  LYS A 108      -0.542  -4.674  -4.154  1.00 98.15           C  
ATOM   1362  CE  LYS A 108      -1.037  -5.044  -5.565  1.00 98.15           C  
ATOM   1363  NZ  LYS A 108      -1.701  -6.372  -5.685  1.00 98.15           N1+
ATOM   1364  H   LYS A 108      -0.084   0.049  -3.350  1.00 98.15           H  
ATOM   1365  HA  LYS A 108       2.119  -1.379  -2.064  1.00 98.15           H  
ATOM   1366  HB2 LYS A 108       0.116  -2.982  -2.051  1.00 98.15           H  
ATOM   1367  HB3 LYS A 108       1.636  -3.559  -2.720  1.00 98.15           H  
ATOM   1368  HG2 LYS A 108       0.851  -3.277  -4.996  1.00 98.15           H  
ATOM   1369  HG3 LYS A 108      -0.641  -2.526  -4.438  1.00 98.15           H  
ATOM   1370  HD2 LYS A 108       0.193  -5.407  -3.822  1.00 98.15           H  
ATOM   1371  HD3 LYS A 108      -1.381  -4.661  -3.458  1.00 98.15           H  
ATOM   1372  HE2 LYS A 108      -0.193  -5.000  -6.254  1.00 98.15           H  
ATOM   1373  HE3 LYS A 108      -1.751  -4.280  -5.871  1.00 98.15           H  
ATOM   1374  HZ1 LYS A 108      -1.057  -7.139  -5.558  1.00 98.15           H  
ATOM   1375  HZ2 LYS A 108      -2.098  -6.471  -6.608  1.00 98.15           H  
ATOM   1376  HZ3 LYS A 108      -2.470  -6.477  -5.038  1.00 98.15           H  
ATOM   1377  N   LYS A 109       3.395  -1.351  -4.235  1.00 98.25           N  
ATOM   1378  CA  LYS A 109       4.167  -1.184  -5.468  1.00 98.25           C  
ATOM   1379  C   LYS A 109       3.664  -2.160  -6.532  1.00 98.25           C  
ATOM   1380  O   LYS A 109       3.352  -3.316  -6.230  1.00 98.25           O  
ATOM   1381  CB  LYS A 109       5.664  -1.314  -5.151  1.00 98.25           C  
ATOM   1382  CG  LYS A 109       6.556  -0.651  -6.211  1.00 98.25           C  
ATOM   1383  CD  LYS A 109       8.009  -0.617  -5.714  1.00 98.25           C  
ATOM   1384  CE  LYS A 109       8.934   0.099  -6.700  1.00 98.25           C  
ATOM   1385  NZ  LYS A 109       9.116   1.548  -6.430  1.00 98.25           N1+
ATOM   1386  H   LYS A 109       3.851  -1.755  -3.429  1.00 98.25           H  
ATOM   1387  HA  LYS A 109       3.987  -0.180  -5.851  1.00 98.25           H  
ATOM   1388  HB2 LYS A 109       5.931  -2.366  -5.048  1.00 98.25           H  
ATOM   1389  HB3 LYS A 109       5.855  -0.818  -4.200  1.00 98.25           H  
ATOM   1390  HG2 LYS A 109       6.499  -1.212  -7.144  1.00 98.25           H  
ATOM   1391  HG3 LYS A 109       6.216   0.369  -6.389  1.00 98.25           H  
ATOM   1392  HD2 LYS A 109       8.357  -1.645  -5.622  1.00 98.25           H  
ATOM   1393  HD3 LYS A 109       8.072  -0.141  -4.736  1.00 98.25           H  
ATOM   1394  HE2 LYS A 109       9.904  -0.399  -6.692  1.00 98.25           H  
ATOM   1395  HE3 LYS A 109       8.539  -0.042  -7.705  1.00 98.25           H  
ATOM   1396  HZ1 LYS A 109       8.261   2.059  -6.594  1.00 98.25           H  
ATOM   1397  HZ2 LYS A 109       9.399   1.742  -5.480  1.00 98.25           H  
ATOM   1398  HZ3 LYS A 109       9.814   1.911  -7.064  1.00 98.25           H  
ATOM   1399  N   ARG A 110       3.515  -1.679  -7.762  1.00 97.56           N  
ATOM   1400  CA  ARG A 110       3.089  -2.492  -8.902  1.00 97.56           C  
ATOM   1401  C   ARG A 110       4.179  -3.509  -9.246  1.00 97.56           C  
ATOM   1402  O   ARG A 110       5.360  -3.178  -9.156  1.00 97.56           O  
ATOM   1403  CB  ARG A 110       2.816  -1.596 -10.110  1.00 97.56           C  
ATOM   1404  CG  ARG A 110       1.556  -0.750  -9.926  1.00 97.56           C  
ATOM   1405  CD  ARG A 110       1.414   0.246 -11.073  1.00 97.56           C  
ATOM   1406  NE  ARG A 110       1.180  -0.403 -12.376  1.00 97.56           N  
ATOM   1407  CZ  ARG A 110       0.920   0.225 -13.508  1.00 97.56           C  
ATOM   1408  NH1 ARG A 110       0.822   1.514 -13.590  1.00 97.56           N1+
ATOM   1409  NH2 ARG A 110       0.748  -0.447 -14.601  1.00 97.56           N  
ATOM   1410  H   ARG A 110       3.808  -0.729  -7.941  1.00 97.56           H  
ATOM   1411  HA  ARG A 110       2.171  -3.014  -8.630  1.00 97.56           H  
ATOM   1412  HB2 ARG A 110       3.670  -0.932 -10.249  1.00 97.56           H  
ATOM   1413  HB3 ARG A 110       2.706  -2.217 -10.999  1.00 97.56           H  
ATOM   1414  HG2 ARG A 110       1.613  -0.193  -8.990  1.00 97.56           H  
ATOM   1415  HG3 ARG A 110       0.687  -1.406  -9.882  1.00 97.56           H  
ATOM   1416  HD2 ARG A 110       0.598   0.932 -10.846  1.00 97.56           H  
ATOM   1417  HD3 ARG A 110       2.348   0.805 -11.126  1.00 97.56           H  
ATOM   1418  HE  ARG A 110       1.235  -1.410 -12.413  1.00 97.56           H  
ATOM   1419 HH11 ARG A 110       1.161   2.091 -12.833  1.00 97.56           H  
ATOM   1420 HH12 ARG A 110       0.461   1.935 -14.434  1.00 97.56           H  
ATOM   1421 HH21 ARG A 110       0.736  -1.457 -14.619  1.00 97.56           H  
ATOM   1422 HH22 ARG A 110       0.524   0.072 -15.438  1.00 97.56           H  
ATOM   1423  N   PRO A 111       3.816  -4.724  -9.686  1.00 96.07           N  
ATOM   1424  CA  PRO A 111       4.799  -5.674 -10.190  1.00 96.07           C  
ATOM   1425  C   PRO A 111       5.618  -5.066 -11.339  1.00 96.07           C  
ATOM   1426  O   PRO A 111       5.045  -4.560 -12.302  1.00 96.07           O  
ATOM   1427  CB  PRO A 111       3.992  -6.897 -10.643  1.00 96.07           C  
ATOM   1428  CG  PRO A 111       2.699  -6.801  -9.833  1.00 96.07           C  
ATOM   1429  CD  PRO A 111       2.479  -5.297  -9.714  1.00 96.07           C  
ATOM   1430  HA  PRO A 111       5.462  -5.958  -9.372  1.00 96.07           H  
ATOM   1431  HB2 PRO A 111       4.525  -7.827 -10.443  1.00 96.07           H  
ATOM   1432  HB3 PRO A 111       3.752  -6.822 -11.703  1.00 96.07           H  
ATOM   1433  HG2 PRO A 111       2.855  -7.227  -8.842  1.00 96.07           H  
ATOM   1434  HG3 PRO A 111       1.866  -7.292 -10.336  1.00 96.07           H  
ATOM   1435  HD2 PRO A 111       1.941  -4.928 -10.587  1.00 96.07           H  
ATOM   1436  HD3 PRO A 111       1.922  -5.083  -8.802  1.00 96.07           H  
ATOM   1437  N   GLY A 112       6.947  -5.135 -11.238  1.00 95.22           N  
ATOM   1438  CA  GLY A 112       7.874  -4.651 -12.268  1.00 95.22           C  
ATOM   1439  C   GLY A 112       8.393  -3.221 -12.082  1.00 95.22           C  
ATOM   1440  O   GLY A 112       9.246  -2.814 -12.867  1.00 95.22           O  
ATOM   1441  H   GLY A 112       7.348  -5.464 -10.372  1.00 95.22           H  
ATOM   1442  HA2 GLY A 112       8.742  -5.309 -12.292  1.00 95.22           H  
ATOM   1443  HA3 GLY A 112       7.391  -4.697 -13.244  1.00 95.22           H  
ATOM   1444  N   PHE A 113       7.925  -2.495 -11.061  1.00 94.88           N  
ATOM   1445  CA  PHE A 113       8.480  -1.204 -10.639  1.00 94.88           C  
ATOM   1446  C   PHE A 113       9.432  -1.333  -9.453  1.00 94.88           C  
ATOM   1447  O   PHE A 113       9.296  -2.306  -8.675  1.00 94.88           O  
ATOM   1448  CB  PHE A 113       7.342  -0.226 -10.325  1.00 94.88           C  
ATOM   1449  CG  PHE A 113       6.659   0.292 -11.566  1.00 94.88           C  
ATOM   1450  CD1 PHE A 113       7.146   1.451 -12.191  1.00 94.88           C  
ATOM   1451  CD2 PHE A 113       5.586  -0.415 -12.132  1.00 94.88           C  
ATOM   1452  CE1 PHE A 113       6.536   1.930 -13.360  1.00 94.88           C  
ATOM   1453  CE2 PHE A 113       4.980   0.052 -13.309  1.00 94.88           C  
ATOM   1454  CZ  PHE A 113       5.472   1.212 -13.925  1.00 94.88           C  
ATOM   1455  OXT PHE A 113      10.204  -0.369  -9.263  1.00 94.88           O1-
ATOM   1456  H   PHE A 113       7.266  -2.920 -10.424  1.00 94.88           H  
ATOM   1457  HA  PHE A 113       9.079  -0.779 -11.444  1.00 94.88           H  
ATOM   1458  HB2 PHE A 113       6.613  -0.703  -9.670  1.00 94.88           H  
ATOM   1459  HB3 PHE A 113       7.757   0.627  -9.788  1.00 94.88           H  
ATOM   1460  HD1 PHE A 113       7.996   1.971 -11.775  1.00 94.88           H  
ATOM   1461  HD2 PHE A 113       5.272  -1.350 -11.691  1.00 94.88           H  
ATOM   1462  HE1 PHE A 113       6.905   2.827 -13.835  1.00 94.88           H  
ATOM   1463  HE2 PHE A 113       4.179  -0.508 -13.770  1.00 94.88           H  
ATOM   1464  HZ  PHE A 113       5.070   1.520 -14.879  1.00 94.88           H  
END
