# Supplementary material for: The structural landscape and diversity of Pyricularia oryzae MAX effectors revisited
Source: PLoS Pathog. 2024 May 6;20(5):e1012176. doi: 10.1371/journal.ppat.1012176 (PMC11132498; doi:10.1371/journal.ppat.1012176)
Supplement: S1 File — (ZIP) [file ppat.1012176.s018.zip › Supplementary_Data/MAX28.pdb]

ATOM      1  N   ALA A  19     -37.458   4.866  46.422  1.00 42.34           N  
ATOM      2  CA  ALA A  19     -37.470   5.582  45.133  1.00 42.34           C  
ATOM      3  C   ALA A  19     -36.237   5.155  44.347  1.00 42.34           C  
ATOM      4  O   ALA A  19     -35.147   5.325  44.884  1.00 42.34           O  
ATOM      5  CB  ALA A  19     -37.475   7.101  45.368  1.00 42.34           C  
ATOM      6  H   ALA A  19     -36.591   5.075  46.897  1.00 42.34           H  
ATOM      7  HA  ALA A  19     -38.363   5.312  44.569  1.00 42.34           H  
ATOM      8  HB1 ALA A  19     -37.460   7.618  44.408  1.00 42.34           H  
ATOM      9  HB2 ALA A  19     -36.600   7.402  45.944  1.00 42.34           H  
ATOM     10  HB3 ALA A  19     -38.377   7.391  45.907  1.00 42.34           H  
ATOM     11  H2  ALA A  19     -37.508   3.868  46.271  1.00 42.34           H  
ATOM     12  H3  ALA A  19     -38.233   5.164  46.996  1.00 42.34           H  
ATOM     13  N   PRO A  20     -36.364   4.530  43.166  1.00 55.09           N  
ATOM     14  CA  PRO A  20     -35.202   4.255  42.333  1.00 55.09           C  
ATOM     15  C   PRO A  20     -34.719   5.580  41.733  1.00 55.09           C  
ATOM     16  O   PRO A  20     -35.471   6.280  41.057  1.00 55.09           O  
ATOM     17  CB  PRO A  20     -35.672   3.235  41.295  1.00 55.09           C  
ATOM     18  CG  PRO A  20     -37.162   3.543  41.137  1.00 55.09           C  
ATOM     19  CD  PRO A  20     -37.589   4.121  42.491  1.00 55.09           C  
ATOM     20  HA  PRO A  20     -34.399   3.813  42.923  1.00 55.09           H  
ATOM     21  HB2 PRO A  20     -35.135   3.332  40.352  1.00 55.09           H  
ATOM     22  HB3 PRO A  20     -35.552   2.229  41.697  1.00 55.09           H  
ATOM     23  HG2 PRO A  20     -37.731   2.648  40.884  1.00 55.09           H  
ATOM     24  HG3 PRO A  20     -37.295   4.301  40.364  1.00 55.09           H  
ATOM     25  HD2 PRO A  20     -38.256   4.969  42.337  1.00 55.09           H  
ATOM     26  HD3 PRO A  20     -38.087   3.346  43.074  1.00 55.09           H  
ATOM     27  N   THR A  21     -33.487   5.958  42.050  1.00 49.43           N  
ATOM     28  CA  THR A  21     -32.790   7.079  41.423  1.00 49.43           C  
ATOM     29  C   THR A  21     -32.548   6.756  39.943  1.00 49.43           C  
ATOM     30  O   THR A  21     -32.129   5.640  39.627  1.00 49.43           O  
ATOM     31  CB  THR A  21     -31.453   7.344  42.138  1.00 49.43           C  
ATOM     32  CG2 THR A  21     -31.662   8.142  43.424  1.00 49.43           C  
ATOM     33  OG1 THR A  21     -30.842   6.131  42.528  1.00 49.43           O  
ATOM     34  H   THR A  21     -32.906   5.347  42.606  1.00 49.43           H  
ATOM     35  HA  THR A  21     -33.416   7.967  41.506  1.00 49.43           H  
ATOM     36  HB  THR A  21     -30.788   7.899  41.478  1.00 49.43           H  
ATOM     37  HG1 THR A  21     -29.906   6.298  42.655  1.00 49.43           H  
ATOM     38 HG21 THR A  21     -32.115   9.105  43.189  1.00 49.43           H  
ATOM     39 HG22 THR A  21     -32.312   7.594  44.105  1.00 49.43           H  
ATOM     40 HG23 THR A  21     -30.701   8.317  43.908  1.00 49.43           H  
ATOM     41  N   PRO A  22     -32.808   7.688  39.009  1.00 52.80           N  
ATOM     42  CA  PRO A  22     -32.477   7.480  37.609  1.00 52.80           C  
ATOM     43  C   PRO A  22     -30.956   7.542  37.474  1.00 52.80           C  
ATOM     44  O   PRO A  22     -30.343   8.548  37.823  1.00 52.80           O  
ATOM     45  CB  PRO A  22     -33.203   8.592  36.847  1.00 52.80           C  
ATOM     46  CG  PRO A  22     -33.290   9.732  37.863  1.00 52.80           C  
ATOM     47  CD  PRO A  22     -33.342   9.026  39.219  1.00 52.80           C  
ATOM     48  HA  PRO A  22     -32.838   6.510  37.268  1.00 52.80           H  
ATOM     49  HB2 PRO A  22     -32.667   8.891  35.946  1.00 52.80           H  
ATOM     50  HB3 PRO A  22     -34.209   8.257  36.594  1.00 52.80           H  
ATOM     51  HG2 PRO A  22     -34.173  10.349  37.698  1.00 52.80           H  
ATOM     52  HG3 PRO A  22     -32.389  10.342  37.806  1.00 52.80           H  
ATOM     53  HD2 PRO A  22     -32.749   9.577  39.948  1.00 52.80           H  
ATOM     54  HD3 PRO A  22     -34.377   8.951  39.552  1.00 52.80           H  
ATOM     55  N   VAL A  23     -30.341   6.459  36.999  1.00 54.43           N  
ATOM     56  CA  VAL A  23     -28.921   6.444  36.638  1.00 54.43           C  
ATOM     57  C   VAL A  23     -28.786   7.190  35.306  1.00 54.43           C  
ATOM     58  O   VAL A  23     -29.301   6.703  34.297  1.00 54.43           O  
ATOM     59  CB  VAL A  23     -28.368   5.006  36.524  1.00 54.43           C  
ATOM     60  CG1 VAL A  23     -26.835   5.030  36.449  1.00 54.43           C  
ATOM     61  CG2 VAL A  23     -28.768   4.130  37.720  1.00 54.43           C  
ATOM     62  H   VAL A  23     -30.896   5.643  36.786  1.00 54.43           H  
ATOM     63  HA  VAL A  23     -28.358   6.957  37.418  1.00 54.43           H  
ATOM     64  HB  VAL A  23     -28.756   4.531  35.624  1.00 54.43           H  
ATOM     65 HG11 VAL A  23     -26.455   4.013  36.351  1.00 54.43           H  
ATOM     66 HG12 VAL A  23     -26.512   5.596  35.575  1.00 54.43           H  
ATOM     67 HG13 VAL A  23     -26.418   5.484  37.348  1.00 54.43           H  
ATOM     68 HG21 VAL A  23     -29.848   3.983  37.743  1.00 54.43           H  
ATOM     69 HG22 VAL A  23     -28.451   4.600  38.651  1.00 54.43           H  
ATOM     70 HG23 VAL A  23     -28.297   3.151  37.634  1.00 54.43           H  
ATOM     71  N   PRO A  24     -28.125   8.359  35.250  1.00 45.74           N  
ATOM     72  CA  PRO A  24     -27.828   9.014  33.992  1.00 45.74           C  
ATOM     73  C   PRO A  24     -26.508   8.429  33.495  1.00 45.74           C  
ATOM     74  O   PRO A  24     -25.433   8.874  33.887  1.00 45.74           O  
ATOM     75  CB  PRO A  24     -27.754  10.501  34.338  1.00 45.74           C  
ATOM     76  CG  PRO A  24     -27.231  10.520  35.778  1.00 45.74           C  
ATOM     77  CD  PRO A  24     -27.517   9.121  36.334  1.00 45.74           C  
ATOM     78  HA  PRO A  24     -28.611   8.849  33.251  1.00 45.74           H  
ATOM     79  HB2 PRO A  24     -27.101  11.051  33.660  1.00 45.74           H  
ATOM     80  HB3 PRO A  24     -28.759  10.923  34.315  1.00 45.74           H  
ATOM     81  HG2 PRO A  24     -27.743  11.285  36.362  1.00 45.74           H  
ATOM     82  HG3 PRO A  24     -26.157  10.703  35.784  1.00 45.74           H  
ATOM     83  HD2 PRO A  24     -26.583   8.648  36.640  1.00 45.74           H  
ATOM     84  HD3 PRO A  24     -28.182   9.206  37.194  1.00 45.74           H  
ATOM     85  N   GLY A  25     -26.562   7.379  32.683  1.00 40.27           N  
ATOM     86  CA  GLY A  25     -25.328   6.847  32.124  1.00 40.27           C  
ATOM     87  C   GLY A  25     -25.452   5.439  31.599  1.00 40.27           C  
ATOM     88  O   GLY A  25     -25.259   4.488  32.341  1.00 40.27           O  
ATOM     89  H   GLY A  25     -27.452   6.943  32.488  1.00 40.27           H  
ATOM     90  HA2 GLY A  25     -24.557   6.826  32.894  1.00 40.27           H  
ATOM     91  HA3 GLY A  25     -24.983   7.504  31.326  1.00 40.27           H  
ATOM     92  N   ILE A  26     -25.677   5.322  30.296  1.00 58.35           N  
ATOM     93  CA  ILE A  26     -24.820   4.500  29.445  1.00 58.35           C  
ATOM     94  C   ILE A  26     -25.086   4.908  27.999  1.00 58.35           C  
ATOM     95  O   ILE A  26     -26.094   4.581  27.391  1.00 58.35           O  
ATOM     96  CB  ILE A  26     -24.911   2.983  29.781  1.00 58.35           C  
ATOM     97  CG1 ILE A  26     -23.646   2.587  30.595  1.00 58.35           C  
ATOM     98  CG2 ILE A  26     -25.037   2.033  28.579  1.00 58.35           C  
ATOM     99  CD1 ILE A  26     -23.913   1.508  31.646  1.00 58.35           C  
ATOM    100  H   ILE A  26     -26.113   6.107  29.834  1.00 58.35           H  
ATOM    101  HA  ILE A  26     -23.795   4.809  29.652  1.00 58.35           H  
ATOM    102  HB  ILE A  26     -25.795   2.821  30.398  1.00 58.35           H  
ATOM    103 HG12 ILE A  26     -23.252   3.446  31.139  1.00 58.35           H  
ATOM    104 HG13 ILE A  26     -22.860   2.247  29.921  1.00 58.35           H  
ATOM    105 HG21 ILE A  26     -25.996   2.184  28.082  1.00 58.35           H  
ATOM    106 HG22 ILE A  26     -25.007   0.997  28.919  1.00 58.35           H  
ATOM    107 HG23 ILE A  26     -24.229   2.197  27.866  1.00 58.35           H  
ATOM    108 HD11 ILE A  26     -24.263   0.594  31.165  1.00 58.35           H  
ATOM    109 HD12 ILE A  26     -24.667   1.852  32.355  1.00 58.35           H  
ATOM    110 HD13 ILE A  26     -22.991   1.292  32.186  1.00 58.35           H  
ATOM    111  N   PHE A  27     -24.140   5.707  27.515  1.00 45.49           N  
ATOM    112  CA  PHE A  27     -23.762   5.849  26.123  1.00 45.49           C  
ATOM    113  C   PHE A  27     -24.890   6.132  25.129  1.00 45.49           C  
ATOM    114  O   PHE A  27     -25.405   5.254  24.441  1.00 45.49           O  
ATOM    115  CB  PHE A  27     -22.907   4.644  25.736  1.00 45.49           C  
ATOM    116  CG  PHE A  27     -21.505   4.674  26.296  1.00 45.49           C  
ATOM    117  CD1 PHE A  27     -20.461   5.154  25.484  1.00 45.49           C  
ATOM    118  CD2 PHE A  27     -21.235   4.254  27.612  1.00 45.49           C  
ATOM    119  CE1 PHE A  27     -19.150   5.213  25.982  1.00 45.49           C  
ATOM    120  CE2 PHE A  27     -19.925   4.327  28.115  1.00 45.49           C  
ATOM    121  CZ  PHE A  27     -18.883   4.803  27.300  1.00 45.49           C  
ATOM    122  H   PHE A  27     -23.439   6.011  28.176  1.00 45.49           H  
ATOM    123  HA  PHE A  27     -23.101   6.714  26.061  1.00 45.49           H  
ATOM    124  HB2 PHE A  27     -23.407   3.711  25.998  1.00 45.49           H  
ATOM    125  HB3 PHE A  27     -22.798   4.680  24.652  1.00 45.49           H  
ATOM    126  HD1 PHE A  27     -20.671   5.493  24.481  1.00 45.49           H  
ATOM    127  HD2 PHE A  27     -22.030   3.867  28.232  1.00 45.49           H  
ATOM    128  HE1 PHE A  27     -18.351   5.597  25.365  1.00 45.49           H  
ATOM    129  HE2 PHE A  27     -19.717   4.008  29.125  1.00 45.49           H  
ATOM    130  HZ  PHE A  27     -17.878   4.858  27.692  1.00 45.49           H  
ATOM    131  N   ASP A  28     -25.101   7.423  24.912  1.00 40.64           N  
ATOM    132  CA  ASP A  28     -25.352   7.929  23.571  1.00 40.64           C  
ATOM    133  C   ASP A  28     -24.150   7.511  22.683  1.00 40.64           C  
ATOM    134  O   ASP A  28     -23.117   8.180  22.613  1.00 40.64           O  
ATOM    135  CB  ASP A  28     -25.582   9.448  23.684  1.00 40.64           C  
ATOM    136  CG  ASP A  28     -26.549   9.942  22.615  1.00 40.64           C  
ATOM    137  OD1 ASP A  28     -26.155   9.868  21.433  1.00 40.64           O  
ATOM    138  OD2 ASP A  28     -27.669  10.346  22.990  1.00 40.64           O1-
ATOM    139  H   ASP A  28     -24.732   8.094  25.571  1.00 40.64           H  
ATOM    140  HA  ASP A  28     -26.262   7.471  23.184  1.00 40.64           H  
ATOM    141  HB2 ASP A  28     -26.015   9.676  24.658  1.00 40.64           H  
ATOM    142  HB3 ASP A  28     -24.639   9.989  23.616  1.00 40.64           H  
ATOM    143  N   ILE A  29     -24.223   6.314  22.078  1.00 47.41           N  
ATOM    144  CA  ILE A  29     -23.263   5.781  21.091  1.00 47.41           C  
ATOM    145  C   ILE A  29     -23.482   6.487  19.740  1.00 47.41           C  
ATOM    146  O   ILE A  29     -23.280   5.911  18.678  1.00 47.41           O  
ATOM    147  CB  ILE A  29     -23.258   4.218  20.981  1.00 47.41           C  
ATOM    148  CG1 ILE A  29     -23.113   3.536  22.355  1.00 47.41           C  
ATOM    149  CG2 ILE A  29     -22.114   3.705  20.068  1.00 47.41           C  
ATOM    150  CD1 ILE A  29     -23.357   2.022  22.397  1.00 47.41           C  
ATOM    151  H   ILE A  29     -25.027   5.749  22.312  1.00 47.41           H  
ATOM    152  HA  ILE A  29     -22.271   6.079  21.430  1.00 47.41           H  
ATOM    153  HB  ILE A  29     -24.211   3.904  20.554  1.00 47.41           H  
ATOM    154 HG12 ILE A  29     -22.127   3.752  22.766  1.00 47.41           H  
ATOM    155 HG13 ILE A  29     -23.885   3.951  23.004  1.00 47.41           H  
ATOM    156 HG21 ILE A  29     -21.236   4.342  20.170  1.00 47.41           H  
ATOM    157 HG22 ILE A  29     -22.440   3.702  19.028  1.00 47.41           H  
ATOM    158 HG23 ILE A  29     -21.830   2.678  20.297  1.00 47.41           H  
ATOM    159 HD11 ILE A  29     -24.307   1.786  21.917  1.00 47.41           H  
ATOM    160 HD12 ILE A  29     -23.403   1.698  23.437  1.00 47.41           H  
ATOM    161 HD13 ILE A  29     -22.554   1.471  21.907  1.00 47.41           H  
ATOM    162  N   PHE A  30     -23.797   7.783  19.732  1.00 44.78           N  
ATOM    163  CA  PHE A  30     -23.449   8.641  18.604  1.00 44.78           C  
ATOM    164  C   PHE A  30     -21.950   8.980  18.670  1.00 44.78           C  
ATOM    165  O   PHE A  30     -21.523  10.136  18.631  1.00 44.78           O  
ATOM    166  CB  PHE A  30     -24.404   9.836  18.495  1.00 44.78           C  
ATOM    167  CG  PHE A  30     -25.668   9.513  17.715  1.00 44.78           C  
ATOM    168  CD1 PHE A  30     -25.719   9.786  16.334  1.00 44.78           C  
ATOM    169  CD2 PHE A  30     -26.784   8.933  18.346  1.00 44.78           C  
ATOM    170  CE1 PHE A  30     -26.881   9.500  15.595  1.00 44.78           C  
ATOM    171  CE2 PHE A  30     -27.948   8.649  17.609  1.00 44.78           C  
ATOM    172  CZ  PHE A  30     -27.998   8.934  16.233  1.00 44.78           C  
ATOM    173  H   PHE A  30     -24.036   8.238  20.601  1.00 44.78           H  
ATOM    174  HA  PHE A  30     -23.581   8.074  17.682  1.00 44.78           H  
ATOM    175  HB2 PHE A  30     -24.652  10.211  19.488  1.00 44.78           H  
ATOM    176  HB3 PHE A  30     -23.902  10.649  17.971  1.00 44.78           H  
ATOM    177  HD1 PHE A  30     -24.866  10.225  15.840  1.00 44.78           H  
ATOM    178  HD2 PHE A  30     -26.759   8.720  19.404  1.00 44.78           H  
ATOM    179  HE1 PHE A  30     -26.921   9.718  14.538  1.00 44.78           H  
ATOM    180  HE2 PHE A  30     -28.804   8.222  18.109  1.00 44.78           H  
ATOM    181  HZ  PHE A  30     -28.896   8.720  15.673  1.00 44.78           H  
ATOM    182  N   LYS A  31     -21.103   7.936  18.712  1.00 45.96           N  
ATOM    183  CA  LYS A  31     -19.726   8.041  18.229  1.00 45.96           C  
ATOM    184  C   LYS A  31     -19.847   8.363  16.746  1.00 45.96           C  
ATOM    185  O   LYS A  31     -20.031   7.464  15.928  1.00 45.96           O  
ATOM    186  CB  LYS A  31     -18.926   6.735  18.441  1.00 45.96           C  
ATOM    187  CG  LYS A  31     -18.181   6.672  19.784  1.00 45.96           C  
ATOM    188  CD  LYS A  31     -17.307   5.407  19.852  1.00 45.96           C  
ATOM    189  CE  LYS A  31     -16.494   5.370  21.154  1.00 45.96           C  
ATOM    190  NZ  LYS A  31     -15.682   4.129  21.262  1.00 45.96           N1+
ATOM    191  H   LYS A  31     -21.537   7.024  18.707  1.00 45.96           H  
ATOM    192  HA  LYS A  31     -19.217   8.870  18.722  1.00 45.96           H  
ATOM    193  HB2 LYS A  31     -18.175   6.667  17.654  1.00 45.96           H  
ATOM    194  HB3 LYS A  31     -19.589   5.876  18.341  1.00 45.96           H  
ATOM    195  HG2 LYS A  31     -18.904   6.664  20.599  1.00 45.96           H  
ATOM    196  HG3 LYS A  31     -17.544   7.552  19.880  1.00 45.96           H  
ATOM    197  HD2 LYS A  31     -16.625   5.397  19.001  1.00 45.96           H  
ATOM    198  HD3 LYS A  31     -17.954   4.532  19.797  1.00 45.96           H  
ATOM    199  HE2 LYS A  31     -15.849   6.248  21.187  1.00 45.96           H  
ATOM    200  HE3 LYS A  31     -17.188   5.436  21.993  1.00 45.96           H  
ATOM    201  HZ1 LYS A  31     -16.281   3.315  21.255  1.00 45.96           H  
ATOM    202  HZ2 LYS A  31     -15.034   4.056  20.491  1.00 45.96           H  
ATOM    203  HZ3 LYS A  31     -15.158   4.123  22.125  1.00 45.96           H  
ATOM    204  N   LYS A  32     -19.742   9.650  16.395  1.00 45.45           N  
ATOM    205  CA  LYS A  32     -19.355  10.060  15.038  1.00 45.45           C  
ATOM    206  C   LYS A  32     -18.254   9.092  14.584  1.00 45.45           C  
ATOM    207  O   LYS A  32     -17.352   8.856  15.394  1.00 45.45           O  
ATOM    208  CB  LYS A  32     -18.815  11.497  15.031  1.00 45.45           C  
ATOM    209  CG  LYS A  32     -19.893  12.535  15.368  1.00 45.45           C  
ATOM    210  CD  LYS A  32     -19.329  13.958  15.241  1.00 45.45           C  
ATOM    211  CE  LYS A  32     -20.419  14.977  15.598  1.00 45.45           C  
ATOM    212  NZ  LYS A  32     -19.915  16.374  15.547  1.00 45.45           N1+
ATOM    213  H   LYS A  32     -19.773  10.330  17.142  1.00 45.45           H  
ATOM    214  HA  LYS A  32     -20.220   9.969  14.381  1.00 45.45           H  
ATOM    215  HB2 LYS A  32     -17.996  11.580  15.745  1.00 45.45           H  
ATOM    216  HB3 LYS A  32     -18.423  11.710  14.037  1.00 45.45           H  
ATOM    217  HG2 LYS A  32     -20.246  12.377  16.387  1.00 45.45           H  
ATOM    218  HG3 LYS A  32     -20.731  12.419  14.681  1.00 45.45           H  
ATOM    219  HD2 LYS A  32     -18.487  14.068  15.923  1.00 45.45           H  
ATOM    220  HD3 LYS A  32     -18.990  14.123  14.219  1.00 45.45           H  
ATOM    221  HE2 LYS A  32     -21.254  14.852  14.908  1.00 45.45           H  
ATOM    222  HE3 LYS A  32     -20.787  14.751  16.599  1.00 45.45           H  
ATOM    223  HZ1 LYS A  32     -20.655  17.016  15.796  1.00 45.45           H  
ATOM    224  HZ2 LYS A  32     -19.161  16.503  16.206  1.00 45.45           H  
ATOM    225  HZ3 LYS A  32     -19.591  16.609  14.620  1.00 45.45           H  
ATOM    226  N   PRO A  33     -18.340   8.493  13.385  1.00 51.99           N  
ATOM    227  CA  PRO A  33     -17.430   7.432  12.983  1.00 51.99           C  
ATOM    228  C   PRO A  33     -16.009   7.982  13.063  1.00 51.99           C  
ATOM    229  O   PRO A  33     -15.605   8.817  12.254  1.00 51.99           O  
ATOM    230  CB  PRO A  33     -17.859   7.017  11.568  1.00 51.99           C  
ATOM    231  CG  PRO A  33     -18.611   8.240  11.041  1.00 51.99           C  
ATOM    232  CD  PRO A  33     -19.240   8.835  12.300  1.00 51.99           C  
ATOM    233  HA  PRO A  33     -17.529   6.578  13.653  1.00 51.99           H  
ATOM    234  HB2 PRO A  33     -18.547   6.174  11.634  1.00 51.99           H  
ATOM    235  HB3 PRO A  33     -17.011   6.759  10.935  1.00 51.99           H  
ATOM    236  HG2 PRO A  33     -17.901   8.949  10.616  1.00 51.99           H  
ATOM    237  HG3 PRO A  33     -19.364   7.964  10.304  1.00 51.99           H  
ATOM    238  HD2 PRO A  33     -19.349   9.914  12.190  1.00 51.99           H  
ATOM    239  HD3 PRO A  33     -20.210   8.372  12.479  1.00 51.99           H  
ATOM    240  N   VAL A  34     -15.271   7.574  14.099  1.00 50.72           N  
ATOM    241  CA  VAL A  34     -13.830   7.784  14.138  1.00 50.72           C  
ATOM    242  C   VAL A  34     -13.326   6.976  12.955  1.00 50.72           C  
ATOM    243  O   VAL A  34     -13.686   5.798  12.866  1.00 50.72           O  
ATOM    244  CB  VAL A  34     -13.181   7.301  15.447  1.00 50.72           C  
ATOM    245  CG1 VAL A  34     -11.672   7.581  15.451  1.00 50.72           C  
ATOM    246  CG2 VAL A  34     -13.798   8.007  16.661  1.00 50.72           C  
ATOM    247  H   VAL A  34     -15.696   6.963  14.782  1.00 50.72           H  
ATOM    248  HA  VAL A  34     -13.628   8.847  14.007  1.00 50.72           H  
ATOM    249  HB  VAL A  34     -13.340   6.228  15.560  1.00 50.72           H  
ATOM    250 HG11 VAL A  34     -11.234   7.238  16.388  1.00 50.72           H  
ATOM    251 HG12 VAL A  34     -11.185   7.044  14.637  1.00 50.72           H  
ATOM    252 HG13 VAL A  34     -11.483   8.649  15.341  1.00 50.72           H  
ATOM    253 HG21 VAL A  34     -13.678   9.086  16.564  1.00 50.72           H  
ATOM    254 HG22 VAL A  34     -13.304   7.673  17.574  1.00 50.72           H  
ATOM    255 HG23 VAL A  34     -14.860   7.774  16.734  1.00 50.72           H  
ATOM    256  N   PRO A  35     -12.579   7.576  12.020  1.00 55.20           N  
ATOM    257  CA  PRO A  35     -12.052   6.808  10.914  1.00 55.20           C  
ATOM    258  C   PRO A  35     -11.189   5.686  11.474  1.00 55.20           C  
ATOM    259  O   PRO A  35     -10.148   5.915  12.086  1.00 55.20           O  
ATOM    260  CB  PRO A  35     -11.283   7.803  10.081  1.00 55.20           C  
ATOM    261  CG  PRO A  35     -10.898   8.927  11.042  1.00 55.20           C  
ATOM    262  CD  PRO A  35     -12.076   8.942  12.010  1.00 55.20           C  
ATOM    263  HA  PRO A  35     -12.861   6.387  10.318  1.00 55.20           H  
ATOM    264  HB2 PRO A  35     -11.995   8.187   9.350  1.00 55.20           H  
ATOM    265  HB3 PRO A  35     -10.416   7.337   9.613  1.00 55.20           H  
ATOM    266  HG2 PRO A  35      -9.986   8.658  11.575  1.00 55.20           H  
ATOM    267  HG3 PRO A  35     -10.778   9.881  10.529  1.00 55.20           H  
ATOM    268  HD2 PRO A  35     -12.854   9.610  11.641  1.00 55.20           H  
ATOM    269  HD3 PRO A  35     -11.734   9.258  12.995  1.00 55.20           H  
ATOM    270  N   THR A  36     -11.700   4.467  11.350  1.00 62.92           N  
ATOM    271  CA  THR A  36     -11.095   3.270  11.939  1.00 62.92           C  
ATOM    272  C   THR A  36      -9.990   2.727  11.053  1.00 62.92           C  
ATOM    273  O   THR A  36      -9.177   1.932  11.520  1.00 62.92           O  
ATOM    274  CB  THR A  36     -12.146   2.184  12.220  1.00 62.92           C  
ATOM    275  CG2 THR A  36     -12.772   2.358  13.602  1.00 62.92           C  
ATOM    276  OG1 THR A  36     -13.208   2.235  11.293  1.00 62.92           O  
ATOM    277  H   THR A  36     -12.575   4.354  10.859  1.00 62.92           H  
ATOM    278  HA  THR A  36     -10.619   3.537  12.883  1.00 62.92           H  
ATOM    279  HB  THR A  36     -11.678   1.200  12.176  1.00 62.92           H  
ATOM    280  HG1 THR A  36     -13.884   2.809  11.663  1.00 62.92           H  
ATOM    281 HG21 THR A  36     -13.235   3.341  13.688  1.00 62.92           H  
ATOM    282 HG22 THR A  36     -13.522   1.583  13.761  1.00 62.92           H  
ATOM    283 HG23 THR A  36     -11.999   2.258  14.364  1.00 62.92           H  
ATOM    284  N   SER A  37      -9.916   3.186   9.802  1.00 71.40           N  
ATOM    285  CA  SER A  37      -8.853   2.815   8.888  1.00 71.40           C  
ATOM    286  C   SER A  37      -8.541   3.904   7.856  1.00 71.40           C  
ATOM    287  O   SER A  37      -9.374   4.741   7.509  1.00 71.40           O  
ATOM    288  CB  SER A  37      -9.183   1.463   8.244  1.00 71.40           C  
ATOM    289  OG  SER A  37     -10.358   1.498   7.469  1.00 71.40           O  
ATOM    290  H   SER A  37     -10.596   3.858   9.477  1.00 71.40           H  
ATOM    291  HA  SER A  37      -7.950   2.679   9.483  1.00 71.40           H  
ATOM    292  HB2 SER A  37      -9.301   0.715   9.028  1.00 71.40           H  
ATOM    293  HB3 SER A  37      -8.354   1.154   7.607  1.00 71.40           H  
ATOM    294  HG  SER A  37     -11.043   2.032   7.879  1.00 71.40           H  
ATOM    295  N   CYS A  38      -7.300   3.907   7.392  1.00 75.86           N  
ATOM    296  CA  CYS A  38      -6.809   4.645   6.246  1.00 75.86           C  
ATOM    297  C   CYS A  38      -6.704   3.679   5.070  1.00 75.86           C  
ATOM    298  O   CYS A  38      -6.005   2.667   5.156  1.00 75.86           O  
ATOM    299  CB  CYS A  38      -5.424   5.217   6.563  1.00 75.86           C  
ATOM    300  SG  CYS A  38      -5.336   6.305   7.995  1.00 75.86           S  
ATOM    301  H   CYS A  38      -6.674   3.207   7.765  1.00 75.86           H  
ATOM    302  HA  CYS A  38      -7.488   5.460   5.996  1.00 75.86           H  
ATOM    303  HB2 CYS A  38      -4.739   4.387   6.738  1.00 75.86           H  
ATOM    304  HB3 CYS A  38      -5.066   5.766   5.692  1.00 75.86           H  
ATOM    305  N   LYS A  39      -7.345   4.005   3.952  1.00 79.62           N  
ATOM    306  CA  LYS A  39      -7.081   3.354   2.675  1.00 79.62           C  
ATOM    307  C   LYS A  39      -5.865   4.017   2.036  1.00 79.62           C  
ATOM    308  O   LYS A  39      -5.890   5.209   1.754  1.00 79.62           O  
ATOM    309  CB  LYS A  39      -8.331   3.425   1.783  1.00 79.62           C  
ATOM    310  CG  LYS A  39      -8.076   2.655   0.480  1.00 79.62           C  
ATOM    311  CD  LYS A  39      -9.212   2.755  -0.545  1.00 79.62           C  
ATOM    312  CE  LYS A  39      -8.666   2.059  -1.810  1.00 79.62           C  
ATOM    313  NZ  LYS A  39      -9.503   2.192  -3.029  1.00 79.62           N1+
ATOM    314  H   LYS A  39      -7.882   4.860   3.942  1.00 79.62           H  
ATOM    315  HA  LYS A  39      -6.841   2.305   2.851  1.00 79.62           H  
ATOM    316  HB2 LYS A  39      -8.563   4.466   1.558  1.00 79.62           H  
ATOM    317  HB3 LYS A  39      -9.180   2.982   2.304  1.00 79.62           H  
ATOM    318  HG2 LYS A  39      -7.176   3.050   0.009  1.00 79.62           H  
ATOM    319  HG3 LYS A  39      -7.901   1.605   0.714  1.00 79.62           H  
ATOM    320  HD2 LYS A  39      -9.421   3.803  -0.756  1.00 79.62           H  
ATOM    321  HD3 LYS A  39     -10.109   2.268  -0.162  1.00 79.62           H  
ATOM    322  HE2 LYS A  39      -8.485   1.006  -1.596  1.00 79.62           H  
ATOM    323  HE3 LYS A  39      -7.694   2.498  -2.031  1.00 79.62           H  
ATOM    324  HZ1 LYS A  39      -9.734   3.158  -3.212  1.00 79.62           H  
ATOM    325  HZ2 LYS A  39     -10.328   1.608  -3.015  1.00 79.62           H  
ATOM    326  HZ3 LYS A  39      -8.941   1.919  -3.822  1.00 79.62           H  
ATOM    327  N   LEU A  40      -4.826   3.241   1.771  1.00 80.43           N  
ATOM    328  CA  LEU A  40      -3.689   3.653   0.958  1.00 80.43           C  
ATOM    329  C   LEU A  40      -3.809   2.982  -0.402  1.00 80.43           C  
ATOM    330  O   LEU A  40      -3.875   1.760  -0.458  1.00 80.43           O  
ATOM    331  CB  LEU A  40      -2.373   3.261   1.641  1.00 80.43           C  
ATOM    332  CG  LEU A  40      -1.880   4.308   2.645  1.00 80.43           C  
ATOM    333  CD1 LEU A  40      -2.788   4.470   3.869  1.00 80.43           C  
ATOM    334  CD2 LEU A  40      -0.467   3.926   3.073  1.00 80.43           C  
ATOM    335  H   LEU A  40      -4.866   2.273   2.056  1.00 80.43           H  
ATOM    336  HA  LEU A  40      -3.695   4.732   0.805  1.00 80.43           H  
ATOM    337  HB2 LEU A  40      -1.618   3.170   0.859  1.00 80.43           H  
ATOM    338  HB3 LEU A  40      -2.471   2.288   2.121  1.00 80.43           H  
ATOM    339  HG  LEU A  40      -1.825   5.271   2.137  1.00 80.43           H  
ATOM    340 HD11 LEU A  40      -3.400   5.363   3.737  1.00 80.43           H  
ATOM    341 HD12 LEU A  40      -2.203   4.568   4.783  1.00 80.43           H  
ATOM    342 HD13 LEU A  40      -3.459   3.618   3.978  1.00 80.43           H  
ATOM    343 HD21 LEU A  40      -0.506   3.067   3.742  1.00 80.43           H  
ATOM    344 HD22 LEU A  40      -0.005   4.757   3.606  1.00 80.43           H  
ATOM    345 HD23 LEU A  40       0.146   3.678   2.206  1.00 80.43           H  
ATOM    346  N   ALA A  41      -3.822   3.766  -1.471  1.00 83.84           N  
ATOM    347  CA  ALA A  41      -3.852   3.292  -2.846  1.00 83.84           C  
ATOM    348  C   ALA A  41      -2.583   3.750  -3.570  1.00 83.84           C  
ATOM    349  O   ALA A  41      -2.293   4.942  -3.613  1.00 83.84           O  
ATOM    350  CB  ALA A  41      -5.126   3.824  -3.511  1.00 83.84           C  
ATOM    351  H   ALA A  41      -3.776   4.766  -1.335  1.00 83.84           H  
ATOM    352  HA  ALA A  41      -3.888   2.203  -2.873  1.00 83.84           H  
ATOM    353  HB1 ALA A  41      -6.004   3.406  -3.019  1.00 83.84           H  
ATOM    354  HB2 ALA A  41      -5.154   4.912  -3.446  1.00 83.84           H  
ATOM    355  HB3 ALA A  41      -5.139   3.538  -4.562  1.00 83.84           H  
ATOM    356  N   LEU A  42      -1.827   2.814  -4.137  1.00 84.39           N  
ATOM    357  CA  LEU A  42      -0.737   3.095  -5.064  1.00 84.39           C  
ATOM    358  C   LEU A  42      -1.340   3.226  -6.467  1.00 84.39           C  
ATOM    359  O   LEU A  42      -1.988   2.305  -6.961  1.00 84.39           O  
ATOM    360  CB  LEU A  42       0.315   1.974  -4.949  1.00 84.39           C  
ATOM    361  CG  LEU A  42       1.565   2.149  -5.835  1.00 84.39           C  
ATOM    362  CD1 LEU A  42       2.458   3.313  -5.417  1.00 84.39           C  
ATOM    363  CD2 LEU A  42       2.441   0.899  -5.764  1.00 84.39           C  
ATOM    364  H   LEU A  42      -2.158   1.860  -4.101  1.00 84.39           H  
ATOM    365  HA  LEU A  42      -0.270   4.042  -4.792  1.00 84.39           H  
ATOM    366  HB2 LEU A  42       0.637   1.896  -3.911  1.00 84.39           H  
ATOM    367  HB3 LEU A  42      -0.167   1.032  -5.211  1.00 84.39           H  
ATOM    368  HG  LEU A  42       1.260   2.316  -6.868  1.00 84.39           H  
ATOM    369 HD11 LEU A  42       2.867   3.128  -4.423  1.00 84.39           H  
ATOM    370 HD12 LEU A  42       3.288   3.396  -6.119  1.00 84.39           H  
ATOM    371 HD13 LEU A  42       1.896   4.246  -5.439  1.00 84.39           H  
ATOM    372 HD21 LEU A  42       2.795   0.737  -4.746  1.00 84.39           H  
ATOM    373 HD22 LEU A  42       1.880   0.019  -6.080  1.00 84.39           H  
ATOM    374 HD23 LEU A  42       3.299   1.017  -6.426  1.00 84.39           H  
ATOM    375  N   THR A  43      -1.133   4.367  -7.108  1.00 83.81           N  
ATOM    376  CA  THR A  43      -1.571   4.689  -8.467  1.00 83.81           C  
ATOM    377  C   THR A  43      -0.365   4.860  -9.384  1.00 83.81           C  
ATOM    378  O   THR A  43       0.633   5.467  -9.005  1.00 83.81           O  
ATOM    379  CB  THR A  43      -2.469   5.947  -8.523  1.00 83.81           C  
ATOM    380  CG2 THR A  43      -3.931   5.598  -8.773  1.00 83.81           C  
ATOM    381  OG1 THR A  43      -2.443   6.707  -7.335  1.00 83.81           O  
ATOM    382  H   THR A  43      -0.649   5.104  -6.616  1.00 83.81           H  
ATOM    383  HA  THR A  43      -2.149   3.842  -8.837  1.00 83.81           H  
ATOM    384  HB  THR A  43      -2.141   6.587  -9.342  1.00 83.81           H  
ATOM    385  HG1 THR A  43      -3.329   7.024  -7.143  1.00 83.81           H  
ATOM    386 HG21 THR A  43      -4.033   5.149  -9.761  1.00 83.81           H  
ATOM    387 HG22 THR A  43      -4.542   6.500  -8.738  1.00 83.81           H  
ATOM    388 HG23 THR A  43      -4.279   4.898  -8.013  1.00 83.81           H  
ATOM    389  N   ASN A  44      -0.444   4.354 -10.615  1.00 81.85           N  
ATOM    390  CA  ASN A  44       0.594   4.576 -11.629  1.00 81.85           C  
ATOM    391  C   ASN A  44       0.355   5.870 -12.439  1.00 81.85           C  
ATOM    392  O   ASN A  44      -0.655   6.557 -12.265  1.00 81.85           O  
ATOM    393  CB  ASN A  44       0.731   3.309 -12.491  1.00 81.85           C  
ATOM    394  CG  ASN A  44      -0.404   3.061 -13.468  1.00 81.85           C  
ATOM    395  ND2 ASN A  44      -0.361   1.942 -14.149  1.00 81.85           N  
ATOM    396  OD1 ASN A  44      -1.304   3.861 -13.682  1.00 81.85           O  
ATOM    397  H   ASN A  44      -1.270   3.829 -10.863  1.00 81.85           H  
ATOM    398  HA  ASN A  44       1.549   4.705 -11.119  1.00 81.85           H  
ATOM    399  HB2 ASN A  44       1.661   3.363 -13.058  1.00 81.85           H  
ATOM    400  HB3 ASN A  44       0.819   2.447 -11.830  1.00 81.85           H  
ATOM    401 HD21 ASN A  44       0.353   1.265 -13.919  1.00 81.85           H  
ATOM    402 HD22 ASN A  44      -1.165   1.693 -14.708  1.00 81.85           H  
ATOM    403  N   GLY A  45       1.246   6.171 -13.394  1.00 77.75           N  
ATOM    404  CA  GLY A  45       1.160   7.381 -14.232  1.00 77.75           C  
ATOM    405  C   GLY A  45      -0.121   7.483 -15.068  1.00 77.75           C  
ATOM    406  O   GLY A  45      -0.536   8.579 -15.436  1.00 77.75           O  
ATOM    407  H   GLY A  45       2.081   5.607 -13.457  1.00 77.75           H  
ATOM    408  HA2 GLY A  45       1.209   8.265 -13.596  1.00 77.75           H  
ATOM    409  HA3 GLY A  45       2.010   7.399 -14.915  1.00 77.75           H  
ATOM    410  N   ASN A  46      -0.800   6.353 -15.289  1.00 81.20           N  
ATOM    411  CA  ASN A  46      -2.094   6.266 -15.964  1.00 81.20           C  
ATOM    412  C   ASN A  46      -3.290   6.438 -15.006  1.00 81.20           C  
ATOM    413  O   ASN A  46      -4.424   6.157 -15.397  1.00 81.20           O  
ATOM    414  CB  ASN A  46      -2.158   4.944 -16.751  1.00 81.20           C  
ATOM    415  CG  ASN A  46      -1.131   4.896 -17.860  1.00 81.20           C  
ATOM    416  ND2 ASN A  46      -0.206   3.965 -17.829  1.00 81.20           N  
ATOM    417  OD1 ASN A  46      -1.155   5.697 -18.773  1.00 81.20           O  
ATOM    418  H   ASN A  46      -0.452   5.510 -14.856  1.00 81.20           H  
ATOM    419  HA  ASN A  46      -2.163   7.083 -16.683  1.00 81.20           H  
ATOM    420  HB2 ASN A  46      -2.030   4.095 -16.079  1.00 81.20           H  
ATOM    421  HB3 ASN A  46      -3.136   4.856 -17.224  1.00 81.20           H  
ATOM    422 HD21 ASN A  46       0.457   3.984 -18.591  1.00 81.20           H  
ATOM    423 HD22 ASN A  46      -0.134   3.310 -17.063  1.00 81.20           H  
ATOM    424  N   LYS A  47      -3.059   6.866 -13.755  1.00 74.75           N  
ATOM    425  CA  LYS A  47      -4.065   6.986 -12.682  1.00 74.75           C  
ATOM    426  C   LYS A  47      -4.797   5.672 -12.383  1.00 74.75           C  
ATOM    427  O   LYS A  47      -5.938   5.688 -11.924  1.00 74.75           O  
ATOM    428  CB  LYS A  47      -5.054   8.132 -12.962  1.00 74.75           C  
ATOM    429  CG  LYS A  47      -4.395   9.491 -13.224  1.00 74.75           C  
ATOM    430  CD  LYS A  47      -5.488  10.530 -13.497  1.00 74.75           C  
ATOM    431  CE  LYS A  47      -4.860  11.893 -13.799  1.00 74.75           C  
ATOM    432  NZ  LYS A  47      -5.900  12.906 -14.112  1.00 74.75           N1+
ATOM    433  H   LYS A  47      -2.094   7.004 -13.490  1.00 74.75           H  
ATOM    434  HA  LYS A  47      -3.530   7.226 -11.764  1.00 74.75           H  
ATOM    435  HB2 LYS A  47      -5.712   8.238 -12.099  1.00 74.75           H  
ATOM    436  HB3 LYS A  47      -5.671   7.864 -13.820  1.00 74.75           H  
ATOM    437  HG2 LYS A  47      -3.740   9.427 -14.093  1.00 74.75           H  
ATOM    438  HG3 LYS A  47      -3.811   9.788 -12.353  1.00 74.75           H  
ATOM    439  HD2 LYS A  47      -6.081  10.204 -14.352  1.00 74.75           H  
ATOM    440  HD3 LYS A  47      -6.134  10.608 -12.623  1.00 74.75           H  
ATOM    441  HE2 LYS A  47      -4.179  11.778 -14.643  1.00 74.75           H  
ATOM    442  HE3 LYS A  47      -4.275  12.203 -12.934  1.00 74.75           H  
ATOM    443  HZ1 LYS A  47      -5.476  13.799 -14.319  1.00 74.75           H  
ATOM    444  HZ2 LYS A  47      -6.438  12.616 -14.917  1.00 74.75           H  
ATOM    445  HZ3 LYS A  47      -6.528  13.018 -13.329  1.00 74.75           H  
ATOM    446  N   ARG A  48      -4.162   4.527 -12.650  1.00 80.44           N  
ATOM    447  CA  ARG A  48      -4.713   3.212 -12.302  1.00 80.44           C  
ATOM    448  C   ARG A  48      -4.196   2.783 -10.940  1.00 80.44           C  
ATOM    449  O   ARG A  48      -2.989   2.829 -10.721  1.00 80.44           O  
ATOM    450  CB  ARG A  48      -4.378   2.170 -13.374  1.00 80.44           C  
ATOM    451  CG  ARG A  48      -5.095   2.466 -14.697  1.00 80.44           C  
ATOM    452  CD  ARG A  48      -4.910   1.289 -15.659  1.00 80.44           C  
ATOM    453  NE  ARG A  48      -5.659   1.497 -16.916  1.00 80.44           N  
ATOM    454  CZ  ARG A  48      -6.609   0.727 -17.421  1.00 80.44           C  
ATOM    455  NH1 ARG A  48      -7.049  -0.340 -16.815  1.00 80.44           N1+
ATOM    456  NH2 ARG A  48      -7.144   1.024 -18.572  1.00 80.44           N  
ATOM    457  H   ARG A  48      -3.210   4.576 -12.983  1.00 80.44           H  
ATOM    458  HA  ARG A  48      -5.798   3.282 -12.225  1.00 80.44           H  
ATOM    459  HB2 ARG A  48      -4.702   1.195 -13.009  1.00 80.44           H  
ATOM    460  HB3 ARG A  48      -3.300   2.129 -13.534  1.00 80.44           H  
ATOM    461  HG2 ARG A  48      -6.159   2.607 -14.506  1.00 80.44           H  
ATOM    462  HG3 ARG A  48      -4.689   3.373 -15.144  1.00 80.44           H  
ATOM    463  HD2 ARG A  48      -3.850   1.189 -15.889  1.00 80.44           H  
ATOM    464  HD3 ARG A  48      -5.229   0.375 -15.159  1.00 80.44           H  
ATOM    465  HE  ARG A  48      -5.402   2.311 -17.455  1.00 80.44           H  
ATOM    466 HH11 ARG A  48      -7.764  -0.920 -17.232  1.00 80.44           H  
ATOM    467 HH12 ARG A  48      -6.655  -0.597 -15.921  1.00 80.44           H  
ATOM    468 HH21 ARG A  48      -6.831   1.833 -19.089  1.00 80.44           H  
ATOM    469 HH22 ARG A  48      -7.858   0.429 -18.967  1.00 80.44           H  
ATOM    470  N   GLU A  49      -5.111   2.386 -10.059  1.00 81.68           N  
ATOM    471  CA  GLU A  49      -4.790   1.750  -8.777  1.00 81.68           C  
ATOM    472  C   GLU A  49      -4.099   0.410  -9.076  1.00 81.68           C  
ATOM    473  O   GLU A  49      -4.694  -0.465  -9.705  1.00 81.68           O  
ATOM    474  CB  GLU A  49      -6.085   1.603  -7.939  1.00 81.68           C  
ATOM    475  CG  GLU A  49      -5.867   1.132  -6.488  1.00 81.68           C  
ATOM    476  CD  GLU A  49      -7.181   1.084  -5.664  1.00 81.68           C  
ATOM    477  OE1 GLU A  49      -7.749  -0.011  -5.468  1.00 81.68           O  
ATOM    478  OE2 GLU A  49      -7.676   2.131  -5.171  1.00 81.68           O1-
ATOM    479  H   GLU A  49      -6.082   2.384 -10.335  1.00 81.68           H  
ATOM    480  HA  GLU A  49      -4.100   2.385  -8.221  1.00 81.68           H  
ATOM    481  HB2 GLU A  49      -6.763   0.912  -8.440  1.00 81.68           H  
ATOM    482  HB3 GLU A  49      -6.574   2.577  -7.902  1.00 81.68           H  
ATOM    483  HG2 GLU A  49      -5.412   0.142  -6.507  1.00 81.68           H  
ATOM    484  HG3 GLU A  49      -5.159   1.807  -6.007  1.00 81.68           H  
ATOM    485  N   VAL A  50      -2.822   0.296  -8.711  1.00 83.00           N  
ATOM    486  CA  VAL A  50      -2.004  -0.917  -8.880  1.00 83.00           C  
ATOM    487  C   VAL A  50      -1.987  -1.776  -7.616  1.00 83.00           C  
ATOM    488  O   VAL A  50      -1.856  -2.992  -7.711  1.00 83.00           O  
ATOM    489  CB  VAL A  50      -0.560  -0.589  -9.312  1.00 83.00           C  
ATOM    490  CG1 VAL A  50      -0.507  -0.045 -10.744  1.00 83.00           C  
ATOM    491  CG2 VAL A  50       0.127   0.433  -8.406  1.00 83.00           C  
ATOM    492  H   VAL A  50      -2.400   1.070  -8.218  1.00 83.00           H  
ATOM    493  HA  VAL A  50      -2.444  -1.541  -9.658  1.00 83.00           H  
ATOM    494  HB  VAL A  50       0.016  -1.514  -9.286  1.00 83.00           H  
ATOM    495 HG11 VAL A  50      -1.041   0.903 -10.810  1.00 83.00           H  
ATOM    496 HG12 VAL A  50       0.536   0.091 -11.030  1.00 83.00           H  
ATOM    497 HG13 VAL A  50      -0.961  -0.770 -11.419  1.00 83.00           H  
ATOM    498 HG21 VAL A  50       1.197   0.426  -8.615  1.00 83.00           H  
ATOM    499 HG22 VAL A  50      -0.264   1.434  -8.591  1.00 83.00           H  
ATOM    500 HG23 VAL A  50      -0.017   0.155  -7.362  1.00 83.00           H  
ATOM    501  N   ASP A  51      -2.149  -1.152  -6.446  1.00 83.11           N  
ATOM    502  CA  ASP A  51      -2.269  -1.822  -5.152  1.00 83.11           C  
ATOM    503  C   ASP A  51      -3.060  -0.935  -4.186  1.00 83.11           C  
ATOM    504  O   ASP A  51      -2.983   0.294  -4.260  1.00 83.11           O  
ATOM    505  CB  ASP A  51      -0.873  -2.150  -4.581  1.00 83.11           C  
ATOM    506  CG  ASP A  51      -0.923  -3.070  -3.349  1.00 83.11           C  
ATOM    507  OD1 ASP A  51      -1.899  -3.843  -3.227  1.00 83.11           O  
ATOM    508  OD2 ASP A  51      -0.013  -2.978  -2.486  1.00 83.11           O1-
ATOM    509  H   ASP A  51      -2.269  -0.149  -6.449  1.00 83.11           H  
ATOM    510  HA  ASP A  51      -2.813  -2.756  -5.292  1.00 83.11           H  
ATOM    511  HB2 ASP A  51      -0.288  -2.651  -5.352  1.00 83.11           H  
ATOM    512  HB3 ASP A  51      -0.363  -1.223  -4.320  1.00 83.11           H  
ATOM    513  N   ALA A  52      -3.806  -1.538  -3.265  1.00 80.86           N  
ATOM    514  CA  ALA A  52      -4.478  -0.801  -2.205  1.00 80.86           C  
ATOM    515  C   ALA A  52      -4.536  -1.599  -0.905  1.00 80.86           C  
ATOM    516  O   ALA A  52      -4.918  -2.769  -0.883  1.00 80.86           O  
ATOM    517  CB  ALA A  52      -5.872  -0.350  -2.655  1.00 80.86           C  
ATOM    518  H   ALA A  52      -3.739  -2.543  -3.188  1.00 80.86           H  
ATOM    519  HA  ALA A  52      -3.878   0.089  -2.017  1.00 80.86           H  
ATOM    520  HB1 ALA A  52      -6.362   0.185  -1.841  1.00 80.86           H  
ATOM    521  HB2 ALA A  52      -6.471  -1.213  -2.945  1.00 80.86           H  
ATOM    522  HB3 ALA A  52      -5.768   0.319  -3.509  1.00 80.86           H  
ATOM    523  N   LYS A  53      -4.208  -0.939   0.207  1.00 80.34           N  
ATOM    524  CA  LYS A  53      -4.196  -1.534   1.545  1.00 80.34           C  
ATOM    525  C   LYS A  53      -4.952  -0.676   2.541  1.00 80.34           C  
ATOM    526  O   LYS A  53      -4.794   0.542   2.573  1.00 80.34           O  
ATOM    527  CB  LYS A  53      -2.753  -1.807   1.997  1.00 80.34           C  
ATOM    528  CG  LYS A  53      -2.146  -2.897   1.106  1.00 80.34           C  
ATOM    529  CD  LYS A  53      -0.818  -3.430   1.631  1.00 80.34           C  
ATOM    530  CE  LYS A  53      -0.389  -4.509   0.631  1.00 80.34           C  
ATOM    531  NZ  LYS A  53       0.698  -5.354   1.161  1.00 80.34           N1+
ATOM    532  H   LYS A  53      -3.952   0.033   0.108  1.00 80.34           H  
ATOM    533  HA  LYS A  53      -4.717  -2.491   1.500  1.00 80.34           H  
ATOM    534  HB2 LYS A  53      -2.158  -0.897   1.934  1.00 80.34           H  
ATOM    535  HB3 LYS A  53      -2.766  -2.156   3.029  1.00 80.34           H  
ATOM    536  HG2 LYS A  53      -2.847  -3.729   1.042  1.00 80.34           H  
ATOM    537  HG3 LYS A  53      -1.991  -2.499   0.103  1.00 80.34           H  
ATOM    538  HD2 LYS A  53      -0.081  -2.627   1.662  1.00 80.34           H  
ATOM    539  HD3 LYS A  53      -0.960  -3.858   2.623  1.00 80.34           H  
ATOM    540  HE2 LYS A  53      -0.078  -4.020  -0.292  1.00 80.34           H  
ATOM    541  HE3 LYS A  53      -1.252  -5.126   0.383  1.00 80.34           H  
ATOM    542  HZ1 LYS A  53       0.969  -6.026   0.457  1.00 80.34           H  
ATOM    543  HZ2 LYS A  53       0.434  -5.813   2.021  1.00 80.34           H  
ATOM    544  HZ3 LYS A  53       1.493  -4.749   1.312  1.00 80.34           H  
ATOM    545  N   LEU A  54      -5.753  -1.333   3.373  1.00 76.93           N  
ATOM    546  CA  LEU A  54      -6.376  -0.719   4.540  1.00 76.93           C  
ATOM    547  C   LEU A  54      -5.441  -0.854   5.736  1.00 76.93           C  
ATOM    548  O   LEU A  54      -4.948  -1.943   6.029  1.00 76.93           O  
ATOM    549  CB  LEU A  54      -7.745  -1.354   4.840  1.00 76.93           C  
ATOM    550  CG  LEU A  54      -8.903  -0.352   4.706  1.00 76.93           C  
ATOM    551  CD1 LEU A  54      -9.160  -0.033   3.236  1.00 76.93           C  
ATOM    552  CD2 LEU A  54     -10.169  -0.958   5.304  1.00 76.93           C  
ATOM    553  H   LEU A  54      -5.796  -2.339   3.300  1.00 76.93           H  
ATOM    554  HA  LEU A  54      -6.517   0.345   4.349  1.00 76.93           H  
ATOM    555  HB2 LEU A  54      -7.742  -1.725   5.865  1.00 76.93           H  
ATOM    556  HB3 LEU A  54      -7.925  -2.212   4.192  1.00 76.93           H  
ATOM    557  HG  LEU A  54      -8.660   0.566   5.241  1.00 76.93           H  
ATOM    558 HD11 LEU A  54     -10.030   0.618   3.156  1.00 76.93           H  
ATOM    559 HD12 LEU A  54      -8.293   0.470   2.808  1.00 76.93           H  
ATOM    560 HD13 LEU A  54      -9.344  -0.965   2.702  1.00 76.93           H  
ATOM    561 HD21 LEU A  54     -10.986  -0.243   5.214  1.00 76.93           H  
ATOM    562 HD22 LEU A  54     -10.020  -1.159   6.365  1.00 76.93           H  
ATOM    563 HD23 LEU A  54     -10.439  -1.879   4.787  1.00 76.93           H  
ATOM    564  N   LEU A  55      -5.211   0.252   6.425  1.00 74.30           N  
ATOM    565  CA  LEU A  55      -4.341   0.331   7.590  1.00 74.30           C  
ATOM    566  C   LEU A  55      -5.078   1.006   8.731  1.00 74.30           C  
ATOM    567  O   LEU A  55      -5.979   1.796   8.476  1.00 74.30           O  
ATOM    568  CB  LEU A  55      -3.096   1.136   7.222  1.00 74.30           C  
ATOM    569  CG  LEU A  55      -2.241   0.335   6.236  1.00 74.30           C  
ATOM    570  CD1 LEU A  55      -1.699   1.307   5.211  1.00 74.30           C  
ATOM    571  CD2 LEU A  55      -1.181  -0.469   6.991  1.00 74.30           C  
ATOM    572  H   LEU A  55      -5.642   1.110   6.110  1.00 74.30           H  
ATOM    573  HA  LEU A  55      -4.053  -0.672   7.906  1.00 74.30           H  
ATOM    574  HB2 LEU A  55      -2.513   1.379   8.110  1.00 74.30           H  
ATOM    575  HB3 LEU A  55      -3.429   2.082   6.795  1.00 74.30           H  
ATOM    576  HG  LEU A  55      -2.843  -0.378   5.673  1.00 74.30           H  
ATOM    577 HD11 LEU A  55      -0.937   1.947   5.657  1.00 74.30           H  
ATOM    578 HD12 LEU A  55      -1.339   0.745   4.349  1.00 74.30           H  
ATOM    579 HD13 LEU A  55      -2.522   1.913   4.833  1.00 74.30           H  
ATOM    580 HD21 LEU A  55      -1.659  -1.042   7.786  1.00 74.30           H  
ATOM    581 HD22 LEU A  55      -0.433   0.193   7.428  1.00 74.30           H  
ATOM    582 HD23 LEU A  55      -0.710  -1.188   6.322  1.00 74.30           H  
ATOM    583  N   PRO A  56      -4.698   0.754   9.987  1.00 72.39           N  
ATOM    584  CA  PRO A  56      -5.190   1.564  11.090  1.00 72.39           C  
ATOM    585  C   PRO A  56      -4.811   3.043  10.888  1.00 72.39           C  
ATOM    586  O   PRO A  56      -3.867   3.334  10.146  1.00 72.39           O  
ATOM    587  CB  PRO A  56      -4.543   0.957  12.338  1.00 72.39           C  
ATOM    588  CG  PRO A  56      -3.252   0.334  11.808  1.00 72.39           C  
ATOM    589  CD  PRO A  56      -3.648  -0.154  10.421  1.00 72.39           C  
ATOM    590  HA  PRO A  56      -6.274   1.472  11.156  1.00 72.39           H  
ATOM    591  HB2 PRO A  56      -4.341   1.701  13.108  1.00 72.39           H  
ATOM    592  HB3 PRO A  56      -5.188   0.171  12.732  1.00 72.39           H  
ATOM    593  HG2 PRO A  56      -2.904  -0.483  12.441  1.00 72.39           H  
ATOM    594  HG3 PRO A  56      -2.484   1.102  11.715  1.00 72.39           H  
ATOM    595  HD2 PRO A  56      -4.049  -1.165  10.484  1.00 72.39           H  
ATOM    596  HD3 PRO A  56      -2.779  -0.133   9.763  1.00 72.39           H  
ATOM    597  N   PRO A  57      -5.485   3.980  11.582  1.00 67.25           N  
ATOM    598  CA  PRO A  57      -5.230   5.412  11.481  1.00 67.25           C  
ATOM    599  C   PRO A  57      -3.801   5.833  11.830  1.00 67.25           C  
ATOM    600  O   PRO A  57      -3.507   7.000  11.764  1.00 67.25           O  
ATOM    601  CB  PRO A  57      -6.298   6.112  12.333  1.00 67.25           C  
ATOM    602  CG  PRO A  57      -6.752   5.023  13.298  1.00 67.25           C  
ATOM    603  CD  PRO A  57      -6.617   3.757  12.461  1.00 67.25           C  
ATOM    604  HA  PRO A  57      -5.395   5.711  10.446  1.00 67.25           H  
ATOM    605  HB2 PRO A  57      -5.914   6.984  12.862  1.00 67.25           H  
ATOM    606  HB3 PRO A  57      -7.134   6.401  11.695  1.00 67.25           H  
ATOM    607  HG2 PRO A  57      -7.777   5.179  13.634  1.00 67.25           H  
ATOM    608  HG3 PRO A  57      -6.069   4.977  14.147  1.00 67.25           H  
ATOM    609  HD2 PRO A  57      -7.511   3.645  11.848  1.00 67.25           H  
ATOM    610  HD3 PRO A  57      -6.482   2.889  13.107  1.00 67.25           H  
ATOM    611  N   SER A  58      -2.877   4.942  12.163  1.00 72.48           N  
ATOM    612  CA  SER A  58      -1.455   5.245  12.299  1.00 72.48           C  
ATOM    613  C   SER A  58      -0.672   3.958  12.091  1.00 72.48           C  
ATOM    614  O   SER A  58      -0.922   2.979  12.797  1.00 72.48           O  
ATOM    615  CB  SER A  58      -1.179   5.820  13.692  1.00 72.48           C  
ATOM    616  OG  SER A  58      -1.708   4.975  14.699  1.00 72.48           O  
ATOM    617  H   SER A  58      -3.137   3.967  12.136  1.00 72.48           H  
ATOM    618  HA  SER A  58      -1.158   5.975  11.545  1.00 72.48           H  
ATOM    619  HB2 SER A  58      -0.103   5.928  13.832  1.00 72.48           H  
ATOM    620  HB3 SER A  58      -1.643   6.803  13.775  1.00 72.48           H  
ATOM    621  HG  SER A  58      -1.531   4.069  14.435  1.00 72.48           H  
ATOM    622  N   GLY A  59       0.265   3.934  11.145  1.00 79.48           N  
ATOM    623  CA  GLY A  59       1.000   2.709  10.857  1.00 79.48           C  
ATOM    624  C   GLY A  59       1.943   2.805   9.668  1.00 79.48           C  
ATOM    625  O   GLY A  59       1.995   3.804   8.949  1.00 79.48           O  
ATOM    626  H   GLY A  59       0.440   4.754  10.583  1.00 79.48           H  
ATOM    627  HA2 GLY A  59       1.581   2.430  11.736  1.00 79.48           H  
ATOM    628  HA3 GLY A  59       0.289   1.907  10.658  1.00 79.48           H  
ATOM    629  N   THR A  60       2.690   1.726   9.475  1.00 83.64           N  
ATOM    630  CA  THR A  60       3.555   1.522   8.316  1.00 83.64           C  
ATOM    631  C   THR A  60       2.968   0.390   7.487  1.00 83.64           C  
ATOM    632  O   THR A  60       2.606  -0.649   8.035  1.00 83.64           O  
ATOM    633  CB  THR A  60       4.988   1.190   8.748  1.00 83.64           C  
ATOM    634  CG2 THR A  60       5.944   1.159   7.562  1.00 83.64           C  
ATOM    635  OG1 THR A  60       5.498   2.160   9.641  1.00 83.64           O  
ATOM    636  H   THR A  60       2.561   0.934  10.088  1.00 83.64           H  
ATOM    637  HA  THR A  60       3.585   2.423   7.704  1.00 83.64           H  
ATOM    638  HB  THR A  60       5.001   0.220   9.246  1.00 83.64           H  
ATOM    639  HG1 THR A  60       6.326   1.802   9.967  1.00 83.64           H  
ATOM    640 HG21 THR A  60       5.666   0.349   6.887  1.00 83.64           H  
ATOM    641 HG22 THR A  60       5.901   2.107   7.025  1.00 83.64           H  
ATOM    642 HG23 THR A  60       6.963   0.981   7.906  1.00 83.64           H  
ATOM    643  N   THR A  61       2.883   0.582   6.176  1.00 82.47           N  
ATOM    644  CA  THR A  61       2.464  -0.449   5.227  1.00 82.47           C  
ATOM    645  C   THR A  61       3.514  -0.678   4.176  1.00 82.47           C  
ATOM    646  O   THR A  61       4.346   0.186   3.906  1.00 82.47           O  
ATOM    647  CB  THR A  61       1.153  -0.086   4.548  1.00 82.47           C  
ATOM    648  CG2 THR A  61       1.243   0.961   3.437  1.00 82.47           C  
ATOM    649  OG1 THR A  61       0.541  -1.239   4.013  1.00 82.47           O  
ATOM    650  H   THR A  61       3.209   1.455   5.788  1.00 82.47           H  
ATOM    651  HA  THR A  61       2.310  -1.388   5.758  1.00 82.47           H  
ATOM    652  HB  THR A  61       0.528   0.320   5.344  1.00 82.47           H  
ATOM    653  HG1 THR A  61      -0.301  -0.963   3.645  1.00 82.47           H  
ATOM    654 HG21 THR A  61       1.545   1.914   3.871  1.00 82.47           H  
ATOM    655 HG22 THR A  61       1.969   0.673   2.677  1.00 82.47           H  
ATOM    656 HG23 THR A  61       0.284   1.075   2.933  1.00 82.47           H  
ATOM    657  N   ILE A  62       3.404  -1.827   3.535  1.00 84.09           N  
ATOM    658  CA  ILE A  62       4.198  -2.187   2.379  1.00 84.09           C  
ATOM    659  C   ILE A  62       3.232  -2.318   1.207  1.00 84.09           C  
ATOM    660  O   ILE A  62       2.384  -3.209   1.216  1.00 84.09           O  
ATOM    661  CB  ILE A  62       4.984  -3.472   2.686  1.00 84.09           C  
ATOM    662  CG1 ILE A  62       5.931  -3.270   3.893  1.00 84.09           C  
ATOM    663  CG2 ILE A  62       5.775  -3.844   1.438  1.00 84.09           C  
ATOM    664  CD1 ILE A  62       6.665  -4.544   4.326  1.00 84.09           C  
ATOM    665  H   ILE A  62       2.609  -2.409   3.757  1.00 84.09           H  
ATOM    666  HA  ILE A  62       4.917  -1.400   2.151  1.00 84.09           H  
ATOM    667  HB  ILE A  62       4.285  -4.277   2.915  1.00 84.09           H  
ATOM    668 HG12 ILE A  62       6.666  -2.500   3.656  1.00 84.09           H  
ATOM    669 HG13 ILE A  62       5.359  -2.932   4.757  1.00 84.09           H  
ATOM    670 HG21 ILE A  62       5.107  -4.029   0.597  1.00 84.09           H  
ATOM    671 HG22 ILE A  62       6.446  -3.020   1.196  1.00 84.09           H  
ATOM    672 HG23 ILE A  62       6.353  -4.754   1.601  1.00 84.09           H  
ATOM    673 HD11 ILE A  62       7.194  -4.352   5.260  1.00 84.09           H  
ATOM    674 HD12 ILE A  62       5.950  -5.351   4.485  1.00 84.09           H  
ATOM    675 HD13 ILE A  62       7.396  -4.842   3.575  1.00 84.09           H  
ATOM    676  N   LEU A  63       3.342  -1.418   0.239  1.00 81.24           N  
ATOM    677  CA  LEU A  63       2.642  -1.455  -1.039  1.00 81.24           C  
ATOM    678  C   LEU A  63       3.558  -2.123  -2.056  1.00 81.24           C  
ATOM    679  O   LEU A  63       4.726  -1.756  -2.173  1.00 81.24           O  
ATOM    680  CB  LEU A  63       2.288  -0.024  -1.472  1.00 81.24           C  
ATOM    681  CG  LEU A  63       1.216   0.624  -0.580  1.00 81.24           C  
ATOM    682  CD1 LEU A  63       1.296   2.142  -0.698  1.00 81.24           C  
ATOM    683  CD2 LEU A  63      -0.197   0.173  -0.950  1.00 81.24           C  
ATOM    684  H   LEU A  63       4.115  -0.771   0.295  1.00 81.24           H  
ATOM    685  HA  LEU A  63       1.728  -2.043  -0.957  1.00 81.24           H  
ATOM    686  HB2 LEU A  63       3.199   0.574  -1.444  1.00 81.24           H  
ATOM    687  HB3 LEU A  63       1.931  -0.039  -2.501  1.00 81.24           H  
ATOM    688  HG  LEU A  63       1.396   0.367   0.464  1.00 81.24           H  
ATOM    689 HD11 LEU A  63       1.147   2.442  -1.735  1.00 81.24           H  
ATOM    690 HD12 LEU A  63       0.530   2.602  -0.073  1.00 81.24           H  
ATOM    691 HD13 LEU A  63       2.278   2.475  -0.363  1.00 81.24           H  
ATOM    692 HD21 LEU A  63      -0.929   0.649  -0.298  1.00 81.24           H  
ATOM    693 HD22 LEU A  63      -0.417   0.434  -1.985  1.00 81.24           H  
ATOM    694 HD23 LEU A  63      -0.280  -0.909  -0.845  1.00 81.24           H  
ATOM    695  N   SER A  64       3.038  -3.095  -2.787  1.00 80.26           N  
ATOM    696  CA  SER A  64       3.825  -3.811  -3.787  1.00 80.26           C  
ATOM    697  C   SER A  64       3.259  -3.495  -5.153  1.00 80.26           C  
ATOM    698  O   SER A  64       2.098  -3.791  -5.423  1.00 80.26           O  
ATOM    699  CB  SER A  64       3.820  -5.316  -3.528  1.00 80.26           C  
ATOM    700  OG  SER A  64       4.377  -5.612  -2.256  1.00 80.26           O  
ATOM    701  H   SER A  64       2.045  -3.271  -2.733  1.00 80.26           H  
ATOM    702  HA  SER A  64       4.865  -3.487  -3.772  1.00 80.26           H  
ATOM    703  HB2 SER A  64       2.797  -5.690  -3.573  1.00 80.26           H  
ATOM    704  HB3 SER A  64       4.409  -5.806  -4.302  1.00 80.26           H  
ATOM    705  HG  SER A  64       4.641  -6.535  -2.262  1.00 80.26           H  
ATOM    706  N   ASP A  65       4.073  -2.912  -6.024  1.00 75.22           N  
ATOM    707  CA  ASP A  65       3.647  -2.722  -7.396  1.00 75.22           C  
ATOM    708  C   ASP A  65       3.729  -4.049  -8.156  1.00 75.22           C  
ATOM    709  O   ASP A  65       4.809  -4.594  -8.396  1.00 75.22           O  
ATOM    710  CB  ASP A  65       4.462  -1.627  -8.065  1.00 75.22           C  
ATOM    711  CG  ASP A  65       4.011  -1.516  -9.509  1.00 75.22           C  
ATOM    712  OD1 ASP A  65       2.800  -1.355  -9.757  1.00 75.22           O  
ATOM    713  OD2 ASP A  65       4.859  -1.718 -10.396  1.00 75.22           O1-
ATOM    714  H   ASP A  65       5.041  -2.738  -5.793  1.00 75.22           H  
ATOM    715  HA  ASP A  65       2.609  -2.390  -7.401  1.00 75.22           H  
ATOM    716  HB2 ASP A  65       5.521  -1.881  -8.020  1.00 75.22           H  
ATOM    717  HB3 ASP A  65       4.299  -0.676  -7.557  1.00 75.22           H  
ATOM    718  N   THR A  66       2.571  -4.557  -8.567  1.00 67.78           N  
ATOM    719  CA  THR A  66       2.480  -5.763  -9.399  1.00 67.78           C  
ATOM    720  C   THR A  66       2.972  -5.529 -10.828  1.00 67.78           C  
ATOM    721  O   THR A  66       3.207  -6.498 -11.546  1.00 67.78           O  
ATOM    722  CB  THR A  66       1.052  -6.326  -9.416  1.00 67.78           C  
ATOM    723  CG2 THR A  66       0.647  -6.885  -8.053  1.00 67.78           C  
ATOM    724  OG1 THR A  66       0.118  -5.328  -9.763  1.00 67.78           O  
ATOM    725  H   THR A  66       1.721  -4.059  -8.345  1.00 67.78           H  
ATOM    726  HA  THR A  66       3.134  -6.526  -8.976  1.00 67.78           H  
ATOM    727  HB  THR A  66       0.997  -7.133 -10.147  1.00 67.78           H  
ATOM    728  HG1 THR A  66      -0.295  -5.003  -8.960  1.00 67.78           H  
ATOM    729 HG21 THR A  66       1.334  -7.681  -7.766  1.00 67.78           H  
ATOM    730 HG22 THR A  66       0.671  -6.102  -7.295  1.00 67.78           H  
ATOM    731 HG23 THR A  66      -0.361  -7.295  -8.113  1.00 67.78           H  
ATOM    732  N   SER A  67       3.185  -4.270 -11.238  1.00 66.82           N  
ATOM    733  CA  SER A  67       3.753  -3.935 -12.549  1.00 66.82           C  
ATOM    734  C   SER A  67       5.287  -4.004 -12.615  1.00 66.82           C  
ATOM    735  O   SER A  67       5.854  -3.833 -13.691  1.00 66.82           O  
ATOM    736  CB  SER A  67       3.155  -2.629 -13.092  1.00 66.82           C  
ATOM    737  OG  SER A  67       3.760  -1.434 -12.656  1.00 66.82           O  
ATOM    738  H   SER A  67       2.978  -3.506 -10.610  1.00 66.82           H  
ATOM    739  HA  SER A  67       3.415  -4.709 -13.239  1.00 66.82           H  
ATOM    740  HB2 SER A  67       3.235  -2.651 -14.179  1.00 66.82           H  
ATOM    741  HB3 SER A  67       2.095  -2.598 -12.841  1.00 66.82           H  
ATOM    742  HG  SER A  67       4.087  -1.552 -11.761  1.00 66.82           H  
ATOM    743  N   GLY A  68       5.958  -4.332 -11.502  1.00 67.75           N  
ATOM    744  CA  GLY A  68       7.407  -4.555 -11.447  1.00 67.75           C  
ATOM    745  C   GLY A  68       8.235  -3.349 -10.992  1.00 67.75           C  
ATOM    746  O   GLY A  68       9.460  -3.432 -10.992  1.00 67.75           O  
ATOM    747  H   GLY A  68       5.430  -4.419 -10.645  1.00 67.75           H  
ATOM    748  HA2 GLY A  68       7.768  -4.856 -12.431  1.00 67.75           H  
ATOM    749  HA3 GLY A  68       7.602  -5.371 -10.752  1.00 67.75           H  
ATOM    750  N   ALA A  69       7.607  -2.251 -10.558  1.00 66.98           N  
ATOM    751  CA  ALA A  69       8.304  -1.082 -10.013  1.00 66.98           C  
ATOM    752  C   ALA A  69       8.968  -1.346  -8.649  1.00 66.98           C  
ATOM    753  O   ALA A  69       9.818  -0.570  -8.215  1.00 66.98           O  
ATOM    754  CB  ALA A  69       7.313   0.080  -9.933  1.00 66.98           C  
ATOM    755  H   ALA A  69       6.599  -2.210 -10.613  1.00 66.98           H  
ATOM    756  HA  ALA A  69       9.098  -0.807 -10.707  1.00 66.98           H  
ATOM    757  HB1 ALA A  69       7.851   0.980  -9.634  1.00 66.98           H  
ATOM    758  HB2 ALA A  69       6.544  -0.122  -9.187  1.00 66.98           H  
ATOM    759  HB3 ALA A  69       6.845   0.244 -10.904  1.00 66.98           H  
ATOM    760  N   GLY A  70       8.598  -2.443  -7.985  1.00 80.27           N  
ATOM    761  CA  GLY A  70       9.181  -2.886  -6.725  1.00 80.27           C  
ATOM    762  C   GLY A  70       8.220  -2.778  -5.546  1.00 80.27           C  
ATOM    763  O   GLY A  70       7.001  -2.673  -5.691  1.00 80.27           O  
ATOM    764  H   GLY A  70       7.847  -2.992  -8.378  1.00 80.27           H  
ATOM    765  HA2 GLY A  70      10.071  -2.299  -6.501  1.00 80.27           H  
ATOM    766  HA3 GLY A  70       9.485  -3.928  -6.824  1.00 80.27           H  
ATOM    767  N   VAL A  71       8.797  -2.863  -4.352  1.00 84.72           N  
ATOM    768  CA  VAL A  71       8.076  -2.853  -3.081  1.00 84.72           C  
ATOM    769  C   VAL A  71       8.365  -1.535  -2.369  1.00 84.72           C  
ATOM    770  O   VAL A  71       9.524  -1.187  -2.154  1.00 84.72           O  
ATOM    771  CB  VAL A  71       8.477  -4.078  -2.242  1.00 84.72           C  
ATOM    772  CG1 VAL A  71       7.730  -4.081  -0.919  1.00 84.72           C  
ATOM    773  CG2 VAL A  71       8.141  -5.395  -2.955  1.00 84.72           C  
ATOM    774  H   VAL A  71       9.806  -2.874  -4.311  1.00 84.72           H  
ATOM    775  HA  VAL A  71       7.003  -2.908  -3.264  1.00 84.72           H  
ATOM    776  HB  VAL A  71       9.548  -4.053  -2.041  1.00 84.72           H  
ATOM    777 HG11 VAL A  71       7.958  -4.991  -0.363  1.00 84.72           H  
ATOM    778 HG12 VAL A  71       6.660  -4.027  -1.118  1.00 84.72           H  
ATOM    779 HG13 VAL A  71       8.050  -3.226  -0.324  1.00 84.72           H  
ATOM    780 HG21 VAL A  71       8.389  -6.241  -2.315  1.00 84.72           H  
ATOM    781 HG22 VAL A  71       7.079  -5.424  -3.201  1.00 84.72           H  
ATOM    782 HG23 VAL A  71       8.720  -5.483  -3.875  1.00 84.72           H  
ATOM    783  N   PHE A  72       7.314  -0.815  -1.989  1.00 85.13           N  
ATOM    784  CA  PHE A  72       7.371   0.509  -1.379  1.00 85.13           C  
ATOM    785  C   PHE A  72       6.803   0.471   0.032  1.00 85.13           C  
ATOM    786  O   PHE A  72       5.683   0.032   0.267  1.00 85.13           O  
ATOM    787  CB  PHE A  72       6.608   1.523  -2.239  1.00 85.13           C  
ATOM    788  CG  PHE A  72       7.073   1.553  -3.676  1.00 85.13           C  
ATOM    789  CD1 PHE A  72       8.244   2.252  -4.019  1.00 85.13           C  
ATOM    790  CD2 PHE A  72       6.375   0.823  -4.656  1.00 85.13           C  
ATOM    791  CE1 PHE A  72       8.715   2.225  -5.342  1.00 85.13           C  
ATOM    792  CE2 PHE A  72       6.847   0.794  -5.978  1.00 85.13           C  
ATOM    793  CZ  PHE A  72       8.017   1.493  -6.319  1.00 85.13           C  
ATOM    794  H   PHE A  72       6.394  -1.184  -2.183  1.00 85.13           H  
ATOM    795  HA  PHE A  72       8.409   0.837  -1.323  1.00 85.13           H  
ATOM    796  HB2 PHE A  72       5.545   1.282  -2.218  1.00 85.13           H  
ATOM    797  HB3 PHE A  72       6.730   2.516  -1.808  1.00 85.13           H  
ATOM    798  HD1 PHE A  72       8.793   2.796  -3.265  1.00 85.13           H  
ATOM    799  HD2 PHE A  72       5.494   0.256  -4.392  1.00 85.13           H  
ATOM    800  HE1 PHE A  72       9.627   2.742  -5.597  1.00 85.13           H  
ATOM    801  HE2 PHE A  72       6.332   0.209  -6.724  1.00 85.13           H  
ATOM    802  HZ  PHE A  72       8.400   1.441  -7.327  1.00 85.13           H  
ATOM    803  N   THR A  73       7.556   0.989   0.989  1.00 86.71           N  
ATOM    804  CA  THR A  73       7.099   1.156   2.365  1.00 86.71           C  
ATOM    805  C   THR A  73       6.536   2.557   2.530  1.00 86.71           C  
ATOM    806  O   THR A  73       7.269   3.528   2.361  1.00 86.71           O  
ATOM    807  CB  THR A  73       8.237   0.897   3.351  1.00 86.71           C  
ATOM    808  CG2 THR A  73       7.740   0.901   4.792  1.00 86.71           C  
ATOM    809  OG1 THR A  73       8.779  -0.380   3.118  1.00 86.71           O  
ATOM    810  H   THR A  73       8.460   1.364   0.739  1.00 86.71           H  
ATOM    811  HA  THR A  73       6.318   0.425   2.576  1.00 86.71           H  
ATOM    812  HB  THR A  73       9.019   1.647   3.230  1.00 86.71           H  
ATOM    813  HG1 THR A  73       9.174  -0.368   2.244  1.00 86.71           H  
ATOM    814 HG21 THR A  73       8.567   0.656   5.458  1.00 86.71           H  
ATOM    815 HG22 THR A  73       6.955   0.154   4.906  1.00 86.71           H  
ATOM    816 HG23 THR A  73       7.356   1.888   5.051  1.00 86.71           H  
ATOM    817  N   ALA A  74       5.256   2.672   2.875  1.00 85.44           N  
ATOM    818  CA  ALA A  74       4.583   3.942   3.119  1.00 85.44           C  
ATOM    819  C   ALA A  74       4.161   4.045   4.588  1.00 85.44           C  
ATOM    820  O   ALA A  74       3.546   3.130   5.139  1.00 85.44           O  
ATOM    821  CB  ALA A  74       3.407   4.083   2.150  1.00 85.44           C  
ATOM    822  H   ALA A  74       4.741   1.822   3.057  1.00 85.44           H  
ATOM    823  HA  ALA A  74       5.270   4.761   2.910  1.00 85.44           H  
ATOM    824  HB1 ALA A  74       2.690   3.277   2.306  1.00 85.44           H  
ATOM    825  HB2 ALA A  74       2.914   5.043   2.301  1.00 85.44           H  
ATOM    826  HB3 ALA A  74       3.784   4.031   1.129  1.00 85.44           H  
ATOM    827  N   LYS A  75       4.482   5.168   5.230  1.00 86.72           N  
ATOM    828  CA  LYS A  75       4.125   5.435   6.626  1.00 86.72           C  
ATOM    829  C   LYS A  75       3.076   6.530   6.705  1.00 86.72           C  
ATOM    830  O   LYS A  75       3.275   7.605   6.138  1.00 86.72           O  
ATOM    831  CB  LYS A  75       5.393   5.781   7.409  1.00 86.72           C  
ATOM    832  CG  LYS A  75       5.120   5.833   8.917  1.00 86.72           C  
ATOM    833  CD  LYS A  75       6.413   6.155   9.668  1.00 86.72           C  
ATOM    834  CE  LYS A  75       6.151   6.115  11.176  1.00 86.72           C  
ATOM    835  NZ  LYS A  75       7.395   6.378  11.941  1.00 86.72           N1+
ATOM    836  H   LYS A  75       5.000   5.871   4.722  1.00 86.72           H  
ATOM    837  HA  LYS A  75       3.693   4.538   7.069  1.00 86.72           H  
ATOM    838  HB2 LYS A  75       5.782   6.740   7.066  1.00 86.72           H  
ATOM    839  HB3 LYS A  75       6.145   5.017   7.215  1.00 86.72           H  
ATOM    840  HG2 LYS A  75       4.375   6.596   9.141  1.00 86.72           H  
ATOM    841  HG3 LYS A  75       4.742   4.865   9.245  1.00 86.72           H  
ATOM    842  HD2 LYS A  75       6.759   7.146   9.374  1.00 86.72           H  
ATOM    843  HD3 LYS A  75       7.170   5.416   9.408  1.00 86.72           H  
ATOM    844  HE2 LYS A  75       5.392   6.861  11.413  1.00 86.72           H  
ATOM    845  HE3 LYS A  75       5.749   5.134  11.429  1.00 86.72           H  
ATOM    846  HZ1 LYS A  75       7.213   6.353  12.935  1.00 86.72           H  
ATOM    847  HZ2 LYS A  75       7.762   7.289  11.704  1.00 86.72           H  
ATOM    848  HZ3 LYS A  75       8.095   5.684  11.722  1.00 86.72           H  
ATOM    849  N   VAL A  76       2.006   6.291   7.457  1.00 84.31           N  
ATOM    850  CA  VAL A  76       0.897   7.237   7.631  1.00 84.31           C  
ATOM    851  C   VAL A  76       0.696   7.651   9.084  1.00 84.31           C  
ATOM    852  O   VAL A  76       0.909   6.863  10.010  1.00 84.31           O  
ATOM    853  CB  VAL A  76      -0.415   6.737   7.003  1.00 84.31           C  
ATOM    854  CG1 VAL A  76      -0.279   6.796   5.481  1.00 84.31           C  
ATOM    855  CG2 VAL A  76      -0.804   5.324   7.459  1.00 84.31           C  
ATOM    856  H   VAL A  76       1.942   5.404   7.935  1.00 84.31           H  
ATOM    857  HA  VAL A  76       1.160   8.152   7.101  1.00 84.31           H  
ATOM    858  HB  VAL A  76      -1.216   7.420   7.287  1.00 84.31           H  
ATOM    859 HG11 VAL A  76      -1.223   6.523   5.010  1.00 84.31           H  
ATOM    860 HG12 VAL A  76       0.525   6.137   5.152  1.00 84.31           H  
ATOM    861 HG13 VAL A  76      -0.046   7.814   5.171  1.00 84.31           H  
ATOM    862 HG21 VAL A  76      -0.082   4.588   7.104  1.00 84.31           H  
ATOM    863 HG22 VAL A  76      -1.790   5.075   7.066  1.00 84.31           H  
ATOM    864 HG23 VAL A  76      -0.858   5.286   8.547  1.00 84.31           H  
ATOM    865  N   ASN A  77       0.308   8.912   9.277  1.00 80.06           N  
ATOM    866  CA  ASN A  77      -0.020   9.482  10.584  1.00 80.06           C  
ATOM    867  C   ASN A  77      -1.496   9.250  10.967  1.00 80.06           C  
ATOM    868  O   ASN A  77      -2.279   8.790  10.139  1.00 80.06           O  
ATOM    869  CB  ASN A  77       0.381  10.977  10.591  1.00 80.06           C  
ATOM    870  CG  ASN A  77      -0.510  11.889   9.754  1.00 80.06           C  
ATOM    871  ND2 ASN A  77      -0.196  13.161   9.681  1.00 80.06           N  
ATOM    872  OD1 ASN A  77      -1.520  11.481   9.214  1.00 80.06           O  
ATOM    873  H   ASN A  77       0.135   9.480   8.460  1.00 80.06           H  
ATOM    874  HA  ASN A  77       0.582   8.974  11.337  1.00 80.06           H  
ATOM    875  HB2 ASN A  77       0.356  11.348  11.615  1.00 80.06           H  
ATOM    876  HB3 ASN A  77       1.405  11.076  10.231  1.00 80.06           H  
ATOM    877 HD21 ASN A  77       0.682  13.513  10.035  1.00 80.06           H  
ATOM    878 HD22 ASN A  77      -0.772  13.757   9.103  1.00 80.06           H  
ATOM    879  N   SER A  78      -1.865   9.682  12.186  1.00 76.24           N  
ATOM    880  CA  SER A  78      -3.233   9.714  12.759  1.00 76.24           C  
ATOM    881  C   SER A  78      -4.311  10.362  11.878  1.00 76.24           C  
ATOM    882  O   SER A  78      -5.501  10.229  12.162  1.00 76.24           O  
ATOM    883  CB  SER A  78      -3.214  10.359  14.140  1.00 76.24           C  
ATOM    884  OG  SER A  78      -2.576  11.618  14.113  1.00 76.24           O  
ATOM    885  H   SER A  78      -1.153  10.111  12.760  1.00 76.24           H  
ATOM    886  HA  SER A  78      -3.587   8.714  13.011  1.00 76.24           H  
ATOM    887  HB2 SER A  78      -4.234  10.468  14.507  1.00 76.24           H  
ATOM    888  HB3 SER A  78      -2.672   9.705  14.823  1.00 76.24           H  
ATOM    889  HG  SER A  78      -2.621  11.988  14.998  1.00 76.24           H  
ATOM    890  N   LYS A  79      -3.908  11.081  10.827  1.00 74.57           N  
ATOM    891  CA  LYS A  79      -4.764  11.805   9.882  1.00 74.57           C  
ATOM    892  C   LYS A  79      -4.803  11.152   8.492  1.00 74.57           C  
ATOM    893  O   LYS A  79      -5.357  11.745   7.573  1.00 74.57           O  
ATOM    894  CB  LYS A  79      -4.294  13.265   9.790  1.00 74.57           C  
ATOM    895  CG  LYS A  79      -4.307  14.016  11.129  1.00 74.57           C  
ATOM    896  CD  LYS A  79      -3.725  15.411  10.897  1.00 74.57           C  
ATOM    897  CE  LYS A  79      -3.736  16.260  12.168  1.00 74.57           C  
ATOM    898  NZ  LYS A  79      -3.098  17.569  11.888  1.00 74.57           N1+
ATOM    899  H   LYS A  79      -2.921  11.074  10.612  1.00 74.57           H  
ATOM    900  HA  LYS A  79      -5.792  11.792  10.243  1.00 74.57           H  
ATOM    901  HB2 LYS A  79      -3.284  13.287   9.379  1.00 74.57           H  
ATOM    902  HB3 LYS A  79      -4.941  13.799   9.094  1.00 74.57           H  
ATOM    903  HG2 LYS A  79      -5.331  14.093  11.496  1.00 74.57           H  
ATOM    904  HG3 LYS A  79      -3.694  13.496  11.866  1.00 74.57           H  
ATOM    905  HD2 LYS A  79      -2.697  15.301  10.553  1.00 74.57           H  
ATOM    906  HD3 LYS A  79      -4.295  15.913  10.115  1.00 74.57           H  
ATOM    907  HE2 LYS A  79      -3.190  15.727  12.947  1.00 74.57           H  
ATOM    908  HE3 LYS A  79      -4.768  16.393  12.495  1.00 74.57           H  
ATOM    909  HZ1 LYS A  79      -2.162  17.420  11.538  1.00 74.57           H  
ATOM    910  HZ2 LYS A  79      -3.599  18.048  11.154  1.00 74.57           H  
ATOM    911  HZ3 LYS A  79      -3.061  18.154  12.711  1.00 74.57           H  
ATOM    912  N   CYS A  80      -4.241   9.950   8.333  1.00 72.93           N  
ATOM    913  CA  CYS A  80      -4.066   9.264   7.048  1.00 72.93           C  
ATOM    914  C   CYS A  80      -3.173  10.009   6.038  1.00 72.93           C  
ATOM    915  O   CYS A  80      -3.278   9.775   4.835  1.00 72.93           O  
ATOM    916  CB  CYS A  80      -5.424   8.862   6.446  1.00 72.93           C  
ATOM    917  SG  CYS A  80      -6.503   7.876   7.513  1.00 72.93           S  
ATOM    918  H   CYS A  80      -3.796   9.530   9.137  1.00 72.93           H  
ATOM    919  HA  CYS A  80      -3.529   8.342   7.270  1.00 72.93           H  
ATOM    920  HB2 CYS A  80      -5.237   8.288   5.539  1.00 72.93           H  
ATOM    921  HB3 CYS A  80      -5.957   9.765   6.148  1.00 72.93           H  
ATOM    922  N   GLU A  81      -2.278  10.880   6.507  1.00 77.10           N  
ATOM    923  CA  GLU A  81      -1.314  11.589   5.662  1.00 77.10           C  
ATOM    924  C   GLU A  81       0.007  10.823   5.596  1.00 77.10           C  
ATOM    925  O   GLU A  81       0.487  10.297   6.607  1.00 77.10           O  
ATOM    926  CB  GLU A  81      -1.047  13.011   6.170  1.00 77.10           C  
ATOM    927  CG  GLU A  81      -2.308  13.866   6.329  1.00 77.10           C  
ATOM    928  CD  GLU A  81      -1.970  15.210   6.981  1.00 77.10           C  
ATOM    929  OE1 GLU A  81      -2.047  16.242   6.283  1.00 77.10           O  
ATOM    930  OE2 GLU A  81      -1.651  15.198   8.201  1.00 77.10           O1-
ATOM    931  H   GLU A  81      -2.216  11.032   7.504  1.00 77.10           H  
ATOM    932  HA  GLU A  81      -1.719  11.672   4.654  1.00 77.10           H  
ATOM    933  HB2 GLU A  81      -0.380  13.509   5.466  1.00 77.10           H  
ATOM    934  HB3 GLU A  81      -0.525  12.949   7.125  1.00 77.10           H  
ATOM    935  HG2 GLU A  81      -2.761  14.018   5.349  1.00 77.10           H  
ATOM    936  HG3 GLU A  81      -3.032  13.349   6.959  1.00 77.10           H  
ATOM    937  N   PHE A  82       0.624  10.793   4.414  1.00 78.56           N  
ATOM    938  CA  PHE A  82       1.938  10.186   4.238  1.00 78.56           C  
ATOM    939  C   PHE A  82       3.011  11.010   4.927  1.00 78.56           C  
ATOM    940  O   PHE A  82       3.201  12.189   4.651  1.00 78.56           O  
ATOM    941  CB  PHE A  82       2.292  10.007   2.763  1.00 78.56           C  
ATOM    942  CG  PHE A  82       1.303   9.120   2.066  1.00 78.56           C  
ATOM    943  CD1 PHE A  82       1.397   7.725   2.192  1.00 78.56           C  
ATOM    944  CD2 PHE A  82       0.256   9.704   1.343  1.00 78.56           C  
ATOM    945  CE1 PHE A  82       0.404   6.918   1.622  1.00 78.56           C  
ATOM    946  CE2 PHE A  82      -0.727   8.894   0.778  1.00 78.56           C  
ATOM    947  CZ  PHE A  82      -0.685   7.504   0.957  1.00 78.56           C  
ATOM    948  H   PHE A  82       0.197  11.251   3.621  1.00 78.56           H  
ATOM    949  HA  PHE A  82       1.914   9.195   4.692  1.00 78.56           H  
ATOM    950  HB2 PHE A  82       2.326  10.981   2.274  1.00 78.56           H  
ATOM    951  HB3 PHE A  82       3.283   9.559   2.685  1.00 78.56           H  
ATOM    952  HD1 PHE A  82       2.217   7.283   2.737  1.00 78.56           H  
ATOM    953  HD2 PHE A  82       0.204  10.776   1.217  1.00 78.56           H  
ATOM    954  HE1 PHE A  82       0.487   5.844   1.689  1.00 78.56           H  
ATOM    955  HE2 PHE A  82      -1.495   9.368   0.185  1.00 78.56           H  
ATOM    956  HZ  PHE A  82      -1.480   6.891   0.560  1.00 78.56           H  
ATOM    957  N   THR A  83       3.746  10.342   5.801  1.00 83.17           N  
ATOM    958  CA  THR A  83       4.915  10.904   6.478  1.00 83.17           C  
ATOM    959  C   THR A  83       6.204  10.530   5.762  1.00 83.17           C  
ATOM    960  O   THR A  83       7.140  11.321   5.734  1.00 83.17           O  
ATOM    961  CB  THR A  83       4.963  10.462   7.944  1.00 83.17           C  
ATOM    962  CG2 THR A  83       3.784  11.027   8.732  1.00 83.17           C  
ATOM    963  OG1 THR A  83       4.904   9.058   8.075  1.00 83.17           O  
ATOM    964  H   THR A  83       3.506   9.372   5.947  1.00 83.17           H  
ATOM    965  HA  THR A  83       4.859  11.992   6.463  1.00 83.17           H  
ATOM    966  HB  THR A  83       5.887  10.823   8.397  1.00 83.17           H  
ATOM    967  HG1 THR A  83       4.188   8.747   7.517  1.00 83.17           H  
ATOM    968 HG21 THR A  83       3.792  12.115   8.667  1.00 83.17           H  
ATOM    969 HG22 THR A  83       2.843  10.655   8.326  1.00 83.17           H  
ATOM    970 HG23 THR A  83       3.872  10.732   9.778  1.00 83.17           H  
ATOM    971  N   SER A  84       6.257   9.341   5.159  1.00 84.18           N  
ATOM    972  CA  SER A  84       7.401   8.897   4.369  1.00 84.18           C  
ATOM    973  C   SER A  84       7.021   7.778   3.404  1.00 84.18           C  
ATOM    974  O   SER A  84       6.091   7.006   3.657  1.00 84.18           O  
ATOM    975  CB  SER A  84       8.550   8.445   5.280  1.00 84.18           C  
ATOM    976  OG  SER A  84       8.194   7.343   6.098  1.00 84.18           O  
ATOM    977  H   SER A  84       5.471   8.711   5.231  1.00 84.18           H  
ATOM    978  HA  SER A  84       7.756   9.741   3.778  1.00 84.18           H  
ATOM    979  HB2 SER A  84       8.857   9.277   5.914  1.00 84.18           H  
ATOM    980  HB3 SER A  84       9.399   8.163   4.657  1.00 84.18           H  
ATOM    981  HG  SER A  84       9.008   6.935   6.404  1.00 84.18           H  
ATOM    982  N   VAL A  85       7.770   7.693   2.304  1.00 85.21           N  
ATOM    983  CA  VAL A  85       7.721   6.591   1.341  1.00 85.21           C  
ATOM    984  C   VAL A  85       9.157   6.193   1.010  1.00 85.21           C  
ATOM    985  O   VAL A  85       9.979   7.065   0.734  1.00 85.21           O  
ATOM    986  CB  VAL A  85       6.938   6.957   0.067  1.00 85.21           C  
ATOM    987  CG1 VAL A  85       6.811   5.734  -0.851  1.00 85.21           C  
ATOM    988  CG2 VAL A  85       5.521   7.455   0.390  1.00 85.21           C  
ATOM    989  H   VAL A  85       8.504   8.371   2.160  1.00 85.21           H  
ATOM    990  HA  VAL A  85       7.212   5.747   1.807  1.00 85.21           H  
ATOM    991  HB  VAL A  85       7.464   7.747  -0.468  1.00 85.21           H  
ATOM    992 HG11 VAL A  85       6.352   4.903  -0.316  1.00 85.21           H  
ATOM    993 HG12 VAL A  85       6.195   5.984  -1.715  1.00 85.21           H  
ATOM    994 HG13 VAL A  85       7.791   5.430  -1.218  1.00 85.21           H  
ATOM    995 HG21 VAL A  85       5.562   8.348   1.013  1.00 85.21           H  
ATOM    996 HG22 VAL A  85       5.011   7.728  -0.533  1.00 85.21           H  
ATOM    997 HG23 VAL A  85       4.956   6.680   0.908  1.00 85.21           H  
ATOM    998  N   SER A  86       9.475   4.900   1.083  1.00 84.44           N  
ATOM    999  CA  SER A  86      10.809   4.382   0.765  1.00 84.44           C  
ATOM   1000  C   SER A  86      10.738   3.003   0.096  1.00 84.44           C  
ATOM   1001  O   SER A  86      10.040   2.132   0.622  1.00 84.44           O  
ATOM   1002  CB  SER A  86      11.662   4.289   2.027  1.00 84.44           C  
ATOM   1003  OG  SER A  86      12.985   3.947   1.666  1.00 84.44           O  
ATOM   1004  H   SER A  86       8.757   4.241   1.348  1.00 84.44           H  
ATOM   1005  HA  SER A  86      11.299   5.097   0.105  1.00 84.44           H  
ATOM   1006  HB2 SER A  86      11.251   3.533   2.696  1.00 84.44           H  
ATOM   1007  HB3 SER A  86      11.666   5.255   2.533  1.00 84.44           H  
ATOM   1008  HG  SER A  86      13.512   3.830   2.460  1.00 84.44           H  
ATOM   1009  N   PRO A  87      11.461   2.763  -1.014  1.00 85.61           N  
ATOM   1010  CA  PRO A  87      12.271   3.732  -1.760  1.00 85.61           C  
ATOM   1011  C   PRO A  87      11.409   4.812  -2.440  1.00 85.61           C  
ATOM   1012  O   PRO A  87      10.180   4.741  -2.423  1.00 85.61           O  
ATOM   1013  CB  PRO A  87      13.069   2.890  -2.761  1.00 85.61           C  
ATOM   1014  CG  PRO A  87      12.163   1.689  -3.019  1.00 85.61           C  
ATOM   1015  CD  PRO A  87      11.481   1.469  -1.673  1.00 85.61           C  
ATOM   1016  HA  PRO A  87      12.976   4.225  -1.090  1.00 85.61           H  
ATOM   1017  HB2 PRO A  87      13.291   3.429  -3.682  1.00 85.61           H  
ATOM   1018  HB3 PRO A  87      13.992   2.549  -2.293  1.00 85.61           H  
ATOM   1019  HG2 PRO A  87      11.414   1.950  -3.768  1.00 85.61           H  
ATOM   1020  HG3 PRO A  87      12.728   0.811  -3.334  1.00 85.61           H  
ATOM   1021  HD2 PRO A  87      12.055   0.762  -1.075  1.00 85.61           H  
ATOM   1022  HD3 PRO A  87      10.469   1.096  -1.831  1.00 85.61           H  
ATOM   1023  N   ALA A  88      12.050   5.847  -2.995  1.00 81.68           N  
ATOM   1024  CA  ALA A  88      11.343   6.896  -3.728  1.00 81.68           C  
ATOM   1025  C   ALA A  88      10.518   6.289  -4.875  1.00 81.68           C  
ATOM   1026  O   ALA A  88      10.981   5.388  -5.575  1.00 81.68           O  
ATOM   1027  CB  ALA A  88      12.346   7.937  -4.240  1.00 81.68           C  
ATOM   1028  H   ALA A  88      13.060   5.849  -3.013  1.00 81.68           H  
ATOM   1029  HA  ALA A  88      10.658   7.388  -3.038  1.00 81.68           H  
ATOM   1030  HB1 ALA A  88      13.048   7.467  -4.929  1.00 81.68           H  
ATOM   1031  HB2 ALA A  88      12.894   8.370  -3.403  1.00 81.68           H  
ATOM   1032  HB3 ALA A  88      11.815   8.730  -4.765  1.00 81.68           H  
ATOM   1033  N   LEU A  89       9.292   6.784  -5.053  1.00 81.70           N  
ATOM   1034  CA  LEU A  89       8.399   6.286  -6.093  1.00 81.70           C  
ATOM   1035  C   LEU A  89       8.973   6.589  -7.486  1.00 81.70           C  
ATOM   1036  O   LEU A  89       9.464   7.701  -7.710  1.00 81.70           O  
ATOM   1037  CB  LEU A  89       7.002   6.906  -5.943  1.00 81.70           C  
ATOM   1038  CG  LEU A  89       6.253   6.436  -4.690  1.00 81.70           C  
ATOM   1039  CD1 LEU A  89       5.018   7.311  -4.481  1.00 81.70           C  
ATOM   1040  CD2 LEU A  89       5.813   4.975  -4.802  1.00 81.70           C  
ATOM   1041  H   LEU A  89       8.977   7.540  -4.462  1.00 81.70           H  
ATOM   1042  HA  LEU A  89       8.326   5.206  -5.962  1.00 81.70           H  
ATOM   1043  HB2 LEU A  89       7.113   7.990  -5.919  1.00 81.70           H  
ATOM   1044  HB3 LEU A  89       6.404   6.660  -6.821  1.00 81.70           H  
ATOM   1045  HG  LEU A  89       6.900   6.555  -3.821  1.00 81.70           H  
ATOM   1046 HD11 LEU A  89       5.298   8.363  -4.521  1.00 81.70           H  
ATOM   1047 HD12 LEU A  89       4.599   7.110  -3.495  1.00 81.70           H  
ATOM   1048 HD13 LEU A  89       4.282   7.106  -5.258  1.00 81.70           H  
ATOM   1049 HD21 LEU A  89       5.197   4.832  -5.689  1.00 81.70           H  
ATOM   1050 HD22 LEU A  89       6.684   4.323  -4.867  1.00 81.70           H  
ATOM   1051 HD23 LEU A  89       5.244   4.687  -3.918  1.00 81.70           H  
ATOM   1052  N   PRO A  90       8.878   5.644  -8.437  1.00 81.37           N  
ATOM   1053  CA  PRO A  90       9.265   5.896  -9.814  1.00 81.37           C  
ATOM   1054  C   PRO A  90       8.405   6.997 -10.430  1.00 81.37           C  
ATOM   1055  O   PRO A  90       7.260   7.229 -10.030  1.00 81.37           O  
ATOM   1056  CB  PRO A  90       9.126   4.574 -10.573  1.00 81.37           C  
ATOM   1057  CG  PRO A  90       8.524   3.578  -9.585  1.00 81.37           C  
ATOM   1058  CD  PRO A  90       8.387   4.295  -8.251  1.00 81.37           C  
ATOM   1059  HA  PRO A  90      10.308   6.210  -9.834  1.00 81.37           H  
ATOM   1060  HB2 PRO A  90       8.480   4.680 -11.444  1.00 81.37           H  
ATOM   1061  HB3 PRO A  90      10.110   4.229 -10.888  1.00 81.37           H  
ATOM   1062  HG2 PRO A  90       7.547   3.238  -9.930  1.00 81.37           H  
ATOM   1063  HG3 PRO A  90       9.201   2.732  -9.474  1.00 81.37           H  
ATOM   1064  HD2 PRO A  90       7.345   4.301  -7.932  1.00 81.37           H  
ATOM   1065  HD3 PRO A  90       9.009   3.789  -7.512  1.00 81.37           H  
ATOM   1066  N   THR A  91       8.940   7.666 -11.449  1.00 81.74           N  
ATOM   1067  CA  THR A  91       8.229   8.735 -12.153  1.00 81.74           C  
ATOM   1068  C   THR A  91       6.875   8.243 -12.665  1.00 81.74           C  
ATOM   1069  O   THR A  91       6.780   7.251 -13.382  1.00 81.74           O  
ATOM   1070  CB  THR A  91       9.071   9.277 -13.313  1.00 81.74           C  
ATOM   1071  CG2 THR A  91       8.471  10.544 -13.923  1.00 81.74           C  
ATOM   1072  OG1 THR A  91      10.359   9.607 -12.848  1.00 81.74           O  
ATOM   1073  H   THR A  91       9.886   7.459 -11.737  1.00 81.74           H  
ATOM   1074  HA  THR A  91       8.063   9.545 -11.443  1.00 81.74           H  
ATOM   1075  HB  THR A  91       9.163   8.512 -14.084  1.00 81.74           H  
ATOM   1076  HG1 THR A  91      10.310  10.413 -12.329  1.00 81.74           H  
ATOM   1077 HG21 THR A  91       9.148  10.928 -14.686  1.00 81.74           H  
ATOM   1078 HG22 THR A  91       8.325  11.304 -13.156  1.00 81.74           H  
ATOM   1079 HG23 THR A  91       7.518  10.313 -14.398  1.00 81.74           H  
ATOM   1080  N   GLY A  92       5.814   8.952 -12.278  1.00 81.82           N  
ATOM   1081  CA  GLY A  92       4.432   8.607 -12.611  1.00 81.82           C  
ATOM   1082  C   GLY A  92       3.692   7.853 -11.507  1.00 81.82           C  
ATOM   1083  O   GLY A  92       2.468   7.927 -11.476  1.00 81.82           O  
ATOM   1084  H   GLY A  92       5.967   9.700 -11.618  1.00 81.82           H  
ATOM   1085  HA2 GLY A  92       4.415   7.985 -13.506  1.00 81.82           H  
ATOM   1086  HA3 GLY A  92       3.880   9.522 -12.826  1.00 81.82           H  
ATOM   1087  N   PHE A  93       4.380   7.205 -10.566  1.00 82.41           N  
ATOM   1088  CA  PHE A  93       3.718   6.577  -9.425  1.00 82.41           C  
ATOM   1089  C   PHE A  93       3.376   7.599  -8.340  1.00 82.41           C  
ATOM   1090  O   PHE A  93       4.138   8.524  -8.052  1.00 82.41           O  
ATOM   1091  CB  PHE A  93       4.533   5.404  -8.881  1.00 82.41           C  
ATOM   1092  CG  PHE A  93       4.452   4.176  -9.759  1.00 82.41           C  
ATOM   1093  CD1 PHE A  93       3.566   3.132  -9.430  1.00 82.41           C  
ATOM   1094  CD2 PHE A  93       5.249   4.080 -10.915  1.00 82.41           C  
ATOM   1095  CE1 PHE A  93       3.507   1.983 -10.236  1.00 82.41           C  
ATOM   1096  CE2 PHE A  93       5.192   2.926 -11.716  1.00 82.41           C  
ATOM   1097  CZ  PHE A  93       4.327   1.875 -11.370  1.00 82.41           C  
ATOM   1098  H   PHE A  93       5.390   7.221 -10.573  1.00 82.41           H  
ATOM   1099  HA  PHE A  93       2.774   6.160  -9.776  1.00 82.41           H  
ATOM   1100  HB2 PHE A  93       5.576   5.700  -8.764  1.00 82.41           H  
ATOM   1101  HB3 PHE A  93       4.154   5.144  -7.893  1.00 82.41           H  
ATOM   1102  HD1 PHE A  93       2.940   3.201  -8.553  1.00 82.41           H  
ATOM   1103  HD2 PHE A  93       5.928   4.879 -11.173  1.00 82.41           H  
ATOM   1104  HE1 PHE A  93       2.852   1.165  -9.976  1.00 82.41           H  
ATOM   1105  HE2 PHE A  93       5.830   2.833 -12.582  1.00 82.41           H  
ATOM   1106  HZ  PHE A  93       4.303   0.974 -11.964  1.00 82.41           H  
ATOM   1107  N   LYS A  94       2.204   7.427  -7.737  1.00 83.60           N  
ATOM   1108  CA  LYS A  94       1.677   8.243  -6.643  1.00 83.60           C  
ATOM   1109  C   LYS A  94       1.031   7.323  -5.623  1.00 83.60           C  
ATOM   1110  O   LYS A  94       0.493   6.289  -5.993  1.00 83.60           O  
ATOM   1111  CB  LYS A  94       0.659   9.260  -7.182  1.00 83.60           C  
ATOM   1112  CG  LYS A  94       1.309  10.234  -8.175  1.00 83.60           C  
ATOM   1113  CD  LYS A  94       0.358  11.374  -8.537  1.00 83.60           C  
ATOM   1114  CE  LYS A  94       1.076  12.318  -9.506  1.00 83.60           C  
ATOM   1115  NZ  LYS A  94       0.340  13.597  -9.648  1.00 83.60           N1+
ATOM   1116  H   LYS A  94       1.635   6.648  -8.034  1.00 83.60           H  
ATOM   1117  HA  LYS A  94       2.496   8.770  -6.153  1.00 83.60           H  
ATOM   1118  HB2 LYS A  94      -0.160   8.733  -7.671  1.00 83.60           H  
ATOM   1119  HB3 LYS A  94       0.253   9.822  -6.340  1.00 83.60           H  
ATOM   1120  HG2 LYS A  94       2.208  10.655  -7.724  1.00 83.60           H  
ATOM   1121  HG3 LYS A  94       1.584   9.702  -9.085  1.00 83.60           H  
ATOM   1122  HD2 LYS A  94      -0.542  10.968  -8.999  1.00 83.60           H  
ATOM   1123  HD3 LYS A  94       0.088  11.906  -7.624  1.00 83.60           H  
ATOM   1124  HE2 LYS A  94       1.182  11.815 -10.467  1.00 83.60           H  
ATOM   1125  HE3 LYS A  94       2.076  12.508  -9.117  1.00 83.60           H  
ATOM   1126  HZ1 LYS A  94       0.823  14.214 -10.286  1.00 83.60           H  
ATOM   1127  HZ2 LYS A  94       0.275  14.053  -8.749  1.00 83.60           H  
ATOM   1128  HZ3 LYS A  94      -0.597  13.425  -9.984  1.00 83.60           H  
ATOM   1129  N   ILE A  95       1.076   7.688  -4.349  1.00 80.02           N  
ATOM   1130  CA  ILE A  95       0.279   7.005  -3.331  1.00 80.02           C  
ATOM   1131  C   ILE A  95      -0.738   8.008  -2.804  1.00 80.02           C  
ATOM   1132  O   ILE A  95      -0.376   9.122  -2.427  1.00 80.02           O  
ATOM   1133  CB  ILE A  95       1.130   6.364  -2.216  1.00 80.02           C  
ATOM   1134  CG1 ILE A  95       2.255   5.459  -2.756  1.00 80.02           C  
ATOM   1135  CG2 ILE A  95       0.216   5.453  -1.376  1.00 80.02           C  
ATOM   1136  CD1 ILE A  95       3.310   5.122  -1.701  1.00 80.02           C  
ATOM   1137  H   ILE A  95       1.494   8.573  -4.099  1.00 80.02           H  
ATOM   1138  HA  ILE A  95      -0.279   6.195  -3.801  1.00 80.02           H  
ATOM   1139  HB  ILE A  95       1.552   7.152  -1.593  1.00 80.02           H  
ATOM   1140 HG12 ILE A  95       2.757   5.923  -3.605  1.00 80.02           H  
ATOM   1141 HG13 ILE A  95       1.811   4.528  -3.109  1.00 80.02           H  
ATOM   1142 HG21 ILE A  95      -0.722   5.952  -1.134  1.00 80.02           H  
ATOM   1143 HG22 ILE A  95      -0.062   4.566  -1.947  1.00 80.02           H  
ATOM   1144 HG23 ILE A  95       0.715   5.140  -0.459  1.00 80.02           H  
ATOM   1145 HD11 ILE A  95       2.843   4.685  -0.818  1.00 80.02           H  
ATOM   1146 HD12 ILE A  95       4.023   4.401  -2.101  1.00 80.02           H  
ATOM   1147 HD13 ILE A  95       3.832   6.034  -1.410  1.00 80.02           H  
ATOM   1148  N   GLU A  96      -2.005   7.616  -2.795  1.00 77.08           N  
ATOM   1149  CA  GLU A  96      -3.108   8.395  -2.247  1.00 77.08           C  
ATOM   1150  C   GLU A  96      -3.630   7.744  -0.967  1.00 77.08           C  
ATOM   1151  O   GLU A  96      -3.857   6.537  -0.895  1.00 77.08           O  
ATOM   1152  CB  GLU A  96      -4.213   8.606  -3.289  1.00 77.08           C  
ATOM   1153  CG  GLU A  96      -3.717   9.503  -4.432  1.00 77.08           C  
ATOM   1154  CD  GLU A  96      -4.877  10.026  -5.287  1.00 77.08           C  
ATOM   1155  OE1 GLU A  96      -5.210  11.224  -5.140  1.00 77.08           O  
ATOM   1156  OE2 GLU A  96      -5.391   9.240  -6.116  1.00 77.08           O1-
ATOM   1157  H   GLU A  96      -2.219   6.692  -3.143  1.00 77.08           H  
ATOM   1158  HA  GLU A  96      -2.741   9.385  -1.978  1.00 77.08           H  
ATOM   1159  HB2 GLU A  96      -4.549   7.647  -3.684  1.00 77.08           H  
ATOM   1160  HB3 GLU A  96      -5.054   9.098  -2.799  1.00 77.08           H  
ATOM   1161  HG2 GLU A  96      -3.175  10.350  -4.011  1.00 77.08           H  
ATOM   1162  HG3 GLU A  96      -3.021   8.944  -5.057  1.00 77.08           H  
ATOM   1163  N   GLY A  97      -3.779   8.563   0.069  1.00 74.76           N  
ATOM   1164  CA  GLY A  97      -4.217   8.176   1.399  1.00 74.76           C  
ATOM   1165  C   GLY A  97      -5.600   8.758   1.595  1.00 74.76           C  
ATOM   1166  O   GLY A  97      -5.784   9.970   1.516  1.00 74.76           O  
ATOM   1167  H   GLY A  97      -3.630   9.550  -0.081  1.00 74.76           H  
ATOM   1168  HA2 GLY A  97      -3.550   8.596   2.152  1.00 74.76           H  
ATOM   1169  HA3 GLY A  97      -4.237   7.092   1.508  1.00 74.76           H  
ATOM   1170  N   SER A  98      -6.590   7.899   1.781  1.00 73.64           N  
ATOM   1171  CA  SER A  98      -7.975   8.289   1.998  1.00 73.64           C  
ATOM   1172  C   SER A  98      -8.441   7.776   3.348  1.00 73.64           C  
ATOM   1173  O   SER A  98      -8.218   6.624   3.711  1.00 73.64           O  
ATOM   1174  CB  SER A  98      -8.863   7.774   0.868  1.00 73.64           C  
ATOM   1175  OG  SER A  98      -8.533   8.445  -0.329  1.00 73.64           O  
ATOM   1176  H   SER A  98      -6.364   6.915   1.814  1.00 73.64           H  
ATOM   1177  HA  SER A  98      -8.058   9.376   2.005  1.00 73.64           H  
ATOM   1178  HB2 SER A  98      -8.715   6.701   0.744  1.00 73.64           H  
ATOM   1179  HB3 SER A  98      -9.909   7.963   1.107  1.00 73.64           H  
ATOM   1180  HG  SER A  98      -7.577   8.492  -0.403  1.00 73.64           H  
ATOM   1181  N   VAL A  99      -9.101   8.650   4.097  1.00 71.02           N  
ATOM   1182  CA  VAL A  99      -9.743   8.307   5.361  1.00 71.02           C  
ATOM   1183  C   VAL A  99     -10.973   7.453   5.054  1.00 71.02           C  
ATOM   1184  O   VAL A  99     -11.948   7.958   4.492  1.00 71.02           O  
ATOM   1185  CB  VAL A  99     -10.115   9.603   6.098  1.00 71.02           C  
ATOM   1186  CG1 VAL A  99     -10.794   9.290   7.413  1.00 71.02           C  
ATOM   1187  CG2 VAL A  99      -8.898  10.473   6.441  1.00 71.02           C  
ATOM   1188  H   VAL A  99      -9.228   9.585   3.735  1.00 71.02           H  
ATOM   1189  HA  VAL A  99      -9.056   7.729   5.979  1.00 71.02           H  
ATOM   1190  HB  VAL A  99     -10.795  10.192   5.483  1.00 71.02           H  
ATOM   1191 HG11 VAL A  99     -11.062  10.212   7.929  1.00 71.02           H  
ATOM   1192 HG12 VAL A  99     -11.693   8.699   7.238  1.00 71.02           H  
ATOM   1193 HG13 VAL A  99     -10.074   8.729   8.010  1.00 71.02           H  
ATOM   1194 HG21 VAL A  99      -9.226  11.410   6.890  1.00 71.02           H  
ATOM   1195 HG22 VAL A  99      -8.246   9.963   7.151  1.00 71.02           H  
ATOM   1196 HG23 VAL A  99      -8.324  10.712   5.546  1.00 71.02           H  
ATOM   1197  N   ASP A 100     -10.939   6.173   5.415  1.00 63.77           N  
ATOM   1198  CA  ASP A 100     -12.051   5.257   5.185  1.00 63.77           C  
ATOM   1199  C   ASP A 100     -13.083   5.453   6.306  1.00 63.77           C  
ATOM   1200  O   ASP A 100     -12.902   5.044   7.456  1.00 63.77           O  
ATOM   1201  CB  ASP A 100     -11.515   3.828   5.058  1.00 63.77           C  
ATOM   1202  CG  ASP A 100     -12.558   2.882   4.474  1.00 63.77           C  
ATOM   1203  OD1 ASP A 100     -12.890   1.910   5.183  1.00 63.77           O  
ATOM   1204  OD2 ASP A 100     -12.974   3.154   3.324  1.00 63.77           O1-
ATOM   1205  H   ASP A 100     -10.153   5.810   5.935  1.00 63.77           H  
ATOM   1206  HA  ASP A 100     -12.520   5.503   4.233  1.00 63.77           H  
ATOM   1207  HB2 ASP A 100     -10.648   3.829   4.397  1.00 63.77           H  
ATOM   1208  HB3 ASP A 100     -11.190   3.477   6.037  1.00 63.77           H  
ATOM   1209  N   LYS A 101     -14.136   6.216   5.996  1.00 57.72           N  
ATOM   1210  CA  LYS A 101     -15.218   6.537   6.947  1.00 57.72           C  
ATOM   1211  C   LYS A 101     -16.269   5.430   7.039  1.00 57.72           C  
ATOM   1212  O   LYS A 101     -17.008   5.374   8.017  1.00 57.72           O  
ATOM   1213  CB  LYS A 101     -15.866   7.878   6.583  1.00 57.72           C  
ATOM   1214  CG  LYS A 101     -14.925   9.062   6.844  1.00 57.72           C  
ATOM   1215  CD  LYS A 101     -15.622  10.377   6.479  1.00 57.72           C  
ATOM   1216  CE  LYS A 101     -14.676  11.555   6.731  1.00 57.72           C  
ATOM   1217  NZ  LYS A 101     -15.243  12.822   6.206  1.00 57.72           N1+
ATOM   1218  H   LYS A 101     -14.174   6.580   5.054  1.00 57.72           H  
ATOM   1219  HA  LYS A 101     -14.794   6.611   7.948  1.00 57.72           H  
ATOM   1220  HB2 LYS A 101     -16.165   7.862   5.535  1.00 57.72           H  
ATOM   1221  HB3 LYS A 101     -16.761   8.009   7.192  1.00 57.72           H  
ATOM   1222  HG2 LYS A 101     -14.025   8.955   6.238  1.00 57.72           H  
ATOM   1223  HG3 LYS A 101     -14.646   9.078   7.897  1.00 57.72           H  
ATOM   1224  HD2 LYS A 101     -16.525  10.489   7.079  1.00 57.72           H  
ATOM   1225  HD3 LYS A 101     -15.894  10.343   5.423  1.00 57.72           H  
ATOM   1226  HE2 LYS A 101     -13.727  11.339   6.240  1.00 57.72           H  
ATOM   1227  HE3 LYS A 101     -14.487  11.628   7.802  1.00 57.72           H  
ATOM   1228  HZ1 LYS A 101     -14.606  13.588   6.370  1.00 57.72           H  
ATOM   1229  HZ2 LYS A 101     -15.389  12.743   5.209  1.00 57.72           H  
ATOM   1230  HZ3 LYS A 101     -16.130  13.024   6.646  1.00 57.72           H  
ATOM   1231  N   GLU A 102     -16.322   4.555   6.045  1.00 51.47           N  
ATOM   1232  CA  GLU A 102     -17.134   3.346   6.023  1.00 51.47           C  
ATOM   1233  C   GLU A 102     -16.150   2.193   5.968  1.00 51.47           C  
ATOM   1234  O   GLU A 102     -15.574   2.050   4.909  1.00 51.47           O  
ATOM   1235  CB  GLU A 102     -17.985   3.299   4.736  1.00 51.47           C  
ATOM   1236  CG  GLU A 102     -19.263   4.131   4.743  1.00 51.47           C  
ATOM   1237  CD  GLU A 102     -19.980   3.970   3.390  1.00 51.47           C  
ATOM   1238  OE1 GLU A 102     -20.602   2.896   3.157  1.00 51.47           O  
ATOM   1239  OE2 GLU A 102     -19.884   4.909   2.570  1.00 51.47           O1-
ATOM   1240  H   GLU A 102     -15.621   4.617   5.321  1.00 51.47           H  
ATOM   1241  HA  GLU A 102     -17.771   3.255   6.904  1.00 51.47           H  
ATOM   1242  HB2 GLU A 102     -17.378   3.610   3.886  1.00 51.47           H  
ATOM   1243  HB3 GLU A 102     -18.284   2.264   4.571  1.00 51.47           H  
ATOM   1244  HG2 GLU A 102     -19.014   5.177   4.920  1.00 51.47           H  
ATOM   1245  HG3 GLU A 102     -19.910   3.791   5.552  1.00 51.47           H  
ATOM   1246  N   GLY A 103     -15.966   1.400   7.032  1.00 49.85           N  
ATOM   1247  CA  GLY A 103     -15.077   0.221   7.071  1.00 49.85           C  
ATOM   1248  C   GLY A 103     -15.444  -0.882   6.064  1.00 49.85           C  
ATOM   1249  O   GLY A 103     -15.715  -2.023   6.438  1.00 49.85           O  
ATOM   1250  H   GLY A 103     -16.447   1.642   7.887  1.00 49.85           H  
ATOM   1251  HA2 GLY A 103     -14.060   0.545   6.853  1.00 49.85           H  
ATOM   1252  HA3 GLY A 103     -15.088  -0.210   8.072  1.00 49.85           H  
ATOM   1253  N   LYS A 104     -15.511  -0.533   4.783  1.00 45.11           N  
ATOM   1254  CA  LYS A 104     -15.882  -1.344   3.638  1.00 45.11           C  
ATOM   1255  C   LYS A 104     -14.602  -1.535   2.835  1.00 45.11           C  
ATOM   1256  O   LYS A 104     -13.950  -0.552   2.493  1.00 45.11           O  
ATOM   1257  CB  LYS A 104     -16.969  -0.638   2.804  1.00 45.11           C  
ATOM   1258  CG  LYS A 104     -18.225  -1.505   2.674  1.00 45.11           C  
ATOM   1259  CD  LYS A 104     -19.285  -0.754   1.867  1.00 45.11           C  
ATOM   1260  CE  LYS A 104     -20.610  -1.516   1.906  1.00 45.11           C  
ATOM   1261  NZ  LYS A 104     -21.702  -0.635   1.437  1.00 45.11           N1+
ATOM   1262  H   LYS A 104     -15.167   0.395   4.579  1.00 45.11           H  
ATOM   1263  HA  LYS A 104     -16.246  -2.299   4.016  1.00 45.11           H  
ATOM   1264  HB2 LYS A 104     -16.586  -0.419   1.808  1.00 45.11           H  
ATOM   1265  HB3 LYS A 104     -17.234   0.311   3.269  1.00 45.11           H  
ATOM   1266  HG2 LYS A 104     -17.983  -2.444   2.176  1.00 45.11           H  
ATOM   1267  HG3 LYS A 104     -18.612  -1.715   3.672  1.00 45.11           H  
ATOM   1268  HD2 LYS A 104     -19.423   0.230   2.316  1.00 45.11           H  
ATOM   1269  HD3 LYS A 104     -18.945  -0.627   0.839  1.00 45.11           H  
ATOM   1270  HE2 LYS A 104     -20.531  -2.423   1.307  1.00 45.11           H  
ATOM   1271  HE3 LYS A 104     -20.798  -1.806   2.940  1.00 45.11           H  
ATOM   1272  HZ1 LYS A 104     -22.606  -1.075   1.537  1.00 45.11           H  
ATOM   1273  HZ2 LYS A 104     -21.705   0.190   2.020  1.00 45.11           H  
ATOM   1274  HZ3 LYS A 104     -21.544  -0.302   0.497  1.00 45.11           H  
ATOM   1275  N   PRO A 105     -14.241  -2.781   2.489  1.00 46.45           N  
ATOM   1276  CA  PRO A 105     -13.089  -3.020   1.635  1.00 46.45           C  
ATOM   1277  C   PRO A 105     -13.233  -2.184   0.359  1.00 46.45           C  
ATOM   1278  O   PRO A 105     -14.362  -2.021  -0.128  1.00 46.45           O  
ATOM   1279  CB  PRO A 105     -13.094  -4.523   1.345  1.00 46.45           C  
ATOM   1280  CG  PRO A 105     -14.562  -4.912   1.517  1.00 46.45           C  
ATOM   1281  CD  PRO A 105     -15.028  -3.991   2.639  1.00 46.45           C  
ATOM   1282  HA  PRO A 105     -12.183  -2.742   2.172  1.00 46.45           H  
ATOM   1283  HB2 PRO A 105     -12.727  -4.754   0.345  1.00 46.45           H  
ATOM   1284  HB3 PRO A 105     -12.494  -5.036   2.096  1.00 46.45           H  
ATOM   1285  HG2 PRO A 105     -14.674  -5.963   1.785  1.00 46.45           H  
ATOM   1286  HG3 PRO A 105     -15.112  -4.687   0.603  1.00 46.45           H  
ATOM   1287  HD2 PRO A 105     -16.097  -3.806   2.530  1.00 46.45           H  
ATOM   1288  HD3 PRO A 105     -14.815  -4.443   3.607  1.00 46.45           H  
ATOM   1289  N   PRO A 106     -12.129  -1.648  -0.188  1.00 43.45           N  
ATOM   1290  CA  PRO A 106     -12.190  -0.868  -1.402  1.00 43.45           C  
ATOM   1291  C   PRO A 106     -12.888  -1.696  -2.466  1.00 43.45           C  
ATOM   1292  O   PRO A 106     -12.379  -2.719  -2.921  1.00 43.45           O  
ATOM   1293  CB  PRO A 106     -10.741  -0.546  -1.753  1.00 43.45           C  
ATOM   1294  CG  PRO A 106      -9.915  -1.614  -1.044  1.00 43.45           C  
ATOM   1295  CD  PRO A 106     -10.748  -1.866   0.209  1.00 43.45           C  
ATOM   1296  HA  PRO A 106     -12.742   0.055  -1.225  1.00 43.45           H  
ATOM   1297  HB2 PRO A 106     -10.527   0.418  -1.292  1.00 43.45           H  
ATOM   1298  HB3 PRO A 106     -10.558  -0.529  -2.828  1.00 43.45           H  
ATOM   1299  HG2 PRO A 106      -8.912  -1.263  -0.801  1.00 43.45           H  
ATOM   1300  HG3 PRO A 106      -9.874  -2.519  -1.650  1.00 43.45           H  
ATOM   1301  HD2 PRO A 106     -10.494  -1.129   0.970  1.00 43.45           H  
ATOM   1302  HD3 PRO A 106     -10.578  -2.878   0.575  1.00 43.45           H  
ATOM   1303  N   LYS A 107     -14.078  -1.249  -2.874  1.00 42.05           N  
ATOM   1304  CA  LYS A 107     -14.597  -1.643  -4.172  1.00 42.05           C  
ATOM   1305  C   LYS A 107     -13.578  -1.099  -5.152  1.00 42.05           C  
ATOM   1306  O   LYS A 107     -13.488   0.115  -5.308  1.00 42.05           O  
ATOM   1307  CB  LYS A 107     -15.997  -1.075  -4.422  1.00 42.05           C  
ATOM   1308  CG  LYS A 107     -17.053  -1.827  -3.603  1.00 42.05           C  
ATOM   1309  CD  LYS A 107     -18.445  -1.295  -3.951  1.00 42.05           C  
ATOM   1310  CE  LYS A 107     -19.512  -2.075  -3.181  1.00 42.05           C  
ATOM   1311  NZ  LYS A 107     -20.859  -1.515  -3.450  1.00 42.05           N1+
ATOM   1312  H   LYS A 107     -14.481  -0.459  -2.390  1.00 42.05           H  
ATOM   1313  HA  LYS A 107     -14.618  -2.730  -4.253  1.00 42.05           H  
ATOM   1314  HB2 LYS A 107     -16.227  -1.186  -5.481  1.00 42.05           H  
ATOM   1315  HB3 LYS A 107     -16.016  -0.014  -4.173  1.00 42.05           H  
ATOM   1316  HG2 LYS A 107     -17.004  -2.890  -3.838  1.00 42.05           H  
ATOM   1317  HG3 LYS A 107     -16.863  -1.687  -2.538  1.00 42.05           H  
ATOM   1318  HD2 LYS A 107     -18.612  -1.403  -5.023  1.00 42.05           H  
ATOM   1319  HD3 LYS A 107     -18.492  -0.239  -3.687  1.00 42.05           H  
ATOM   1320  HE2 LYS A 107     -19.277  -2.023  -2.117  1.00 42.05           H  
ATOM   1321  HE3 LYS A 107     -19.463  -3.120  -3.487  1.00 42.05           H  
ATOM   1322  HZ1 LYS A 107     -21.575  -2.047  -2.976  1.00 42.05           H  
ATOM   1323  HZ2 LYS A 107     -21.048  -1.558  -4.442  1.00 42.05           H  
ATOM   1324  HZ3 LYS A 107     -20.902  -0.544  -3.174  1.00 42.05           H  
ATOM   1325  N   SER A 108     -12.765  -2.004  -5.692  1.00 41.36           N  
ATOM   1326  CA  SER A 108     -11.972  -1.814  -6.897  1.00 41.36           C  
ATOM   1327  C   SER A 108     -12.638  -0.739  -7.745  1.00 41.36           C  
ATOM   1328  O   SER A 108     -13.754  -0.930  -8.232  1.00 41.36           O  
ATOM   1329  CB  SER A 108     -11.937  -3.156  -7.641  1.00 41.36           C  
ATOM   1330  OG  SER A 108     -11.531  -3.019  -8.985  1.00 41.36           O  
ATOM   1331  H   SER A 108     -12.766  -2.922  -5.270  1.00 41.36           H  
ATOM   1332  HA  SER A 108     -10.956  -1.513  -6.641  1.00 41.36           H  
ATOM   1333  HB2 SER A 108     -12.933  -3.598  -7.636  1.00 41.36           H  
ATOM   1334  HB3 SER A 108     -11.254  -3.828  -7.122  1.00 41.36           H  
ATOM   1335  HG  SER A 108     -11.180  -3.866  -9.269  1.00 41.36           H  
ATOM   1336  N   SER A 109     -11.968   0.403  -7.893  1.00 45.80           N  
ATOM   1337  CA  SER A 109     -12.352   1.454  -8.833  1.00 45.80           C  
ATOM   1338  C   SER A 109     -12.091   0.992 -10.269  1.00 45.80           C  
ATOM   1339  O   SER A 109     -11.657   1.761 -11.118  1.00 45.80           O  
ATOM   1340  CB  SER A 109     -11.628   2.768  -8.522  1.00 45.80           C  
ATOM   1341  OG  SER A 109     -11.944   3.220  -7.220  1.00 45.80           O  
ATOM   1342  H   SER A 109     -11.113   0.529  -7.370  1.00 45.80           H  
ATOM   1343  HA  SER A 109     -13.423   1.630  -8.734  1.00 45.80           H  
ATOM   1344  HB2 SER A 109     -10.553   2.611  -8.600  1.00 45.80           H  
ATOM   1345  HB3 SER A 109     -11.926   3.530  -9.243  1.00 45.80           H  
ATOM   1346  HG  SER A 109     -11.284   3.866  -6.960  1.00 45.80           H  
ATOM   1347  N   THR A 110     -12.365  -0.275 -10.572  1.00 44.35           N  
ATOM   1348  CA  THR A 110     -12.811  -0.648 -11.898  1.00 44.35           C  
ATOM   1349  C   THR A 110     -14.262  -0.200 -11.923  1.00 44.35           C  
ATOM   1350  O   THR A 110     -15.131  -0.864 -11.371  1.00 44.35           O  
ATOM   1351  CB  THR A 110     -12.666  -2.157 -12.157  1.00 44.35           C  
ATOM   1352  CG2 THR A 110     -12.732  -2.479 -13.648  1.00 44.35           C  
ATOM   1353  OG1 THR A 110     -11.406  -2.601 -11.721  1.00 44.35           O  
ATOM   1354  H   THR A 110     -12.712  -0.856  -9.822  1.00 44.35           H  
ATOM   1355  HA  THR A 110     -12.239  -0.110 -12.655  1.00 44.35           H  
ATOM   1356  HB  THR A 110     -13.434  -2.714 -11.620  1.00 44.35           H  
ATOM   1357  HG1 THR A 110     -11.376  -2.473 -10.770  1.00 44.35           H  
ATOM   1358 HG21 THR A 110     -13.709  -2.205 -14.045  1.00 44.35           H  
ATOM   1359 HG22 THR A 110     -11.954  -1.936 -14.184  1.00 44.35           H  
ATOM   1360 HG23 THR A 110     -12.585  -3.549 -13.792  1.00 44.35           H  
ATOM   1361  N   LYS A 111     -14.542   0.953 -12.532  1.00 41.80           N  
ATOM   1362  CA  LYS A 111     -15.802   1.053 -13.263  1.00 41.80           C  
ATOM   1363  C   LYS A 111     -15.717  -0.062 -14.316  1.00 41.80           C  
ATOM   1364  O   LYS A 111     -14.936   0.118 -15.251  1.00 41.80           O  
ATOM   1365  CB  LYS A 111     -15.922   2.423 -13.970  1.00 41.80           C  
ATOM   1366  CG  LYS A 111     -16.242   3.624 -13.067  1.00 41.80           C  
ATOM   1367  CD  LYS A 111     -16.314   4.902 -13.922  1.00 41.80           C  
ATOM   1368  CE  LYS A 111     -16.686   6.131 -13.081  1.00 41.80           C  
ATOM   1369  NZ  LYS A 111     -16.862   7.334 -13.937  1.00 41.80           N1+
ATOM   1370  H   LYS A 111     -13.761   1.500 -12.865  1.00 41.80           H  
ATOM   1371  HA  LYS A 111     -16.662   0.876 -12.617  1.00 41.80           H  
ATOM   1372  HB2 LYS A 111     -16.720   2.343 -14.709  1.00 41.80           H  
ATOM   1373  HB3 LYS A 111     -14.997   2.627 -14.510  1.00 41.80           H  
ATOM   1374  HG2 LYS A 111     -17.200   3.458 -12.574  1.00 41.80           H  
ATOM   1375  HG3 LYS A 111     -15.464   3.733 -12.312  1.00 41.80           H  
ATOM   1376  HD2 LYS A 111     -17.064   4.758 -14.700  1.00 41.80           H  
ATOM   1377  HD3 LYS A 111     -15.346   5.066 -14.397  1.00 41.80           H  
ATOM   1378  HE2 LYS A 111     -17.613   5.913 -12.550  1.00 41.80           H  
ATOM   1379  HE3 LYS A 111     -15.905   6.297 -12.340  1.00 41.80           H  
ATOM   1380  HZ1 LYS A 111     -16.006   7.544 -14.430  1.00 41.80           H  
ATOM   1381  HZ2 LYS A 111     -17.124   8.135 -13.382  1.00 41.80           H  
ATOM   1382  HZ3 LYS A 111     -17.584   7.170 -14.625  1.00 41.80           H  
ATOM   1383  N   PRO A 112     -16.429  -1.204 -14.237  1.00 44.99           N  
ATOM   1384  CA  PRO A 112     -16.973  -1.676 -15.487  1.00 44.99           C  
ATOM   1385  C   PRO A 112     -17.918  -0.553 -15.891  1.00 44.99           C  
ATOM   1386  O   PRO A 112     -18.718  -0.082 -15.082  1.00 44.99           O  
ATOM   1387  CB  PRO A 112     -17.668  -2.998 -15.190  1.00 44.99           C  
ATOM   1388  CG  PRO A 112     -18.166  -2.805 -13.760  1.00 44.99           C  
ATOM   1389  CD  PRO A 112     -17.180  -1.810 -13.139  1.00 44.99           C  
ATOM   1390  HA  PRO A 112     -16.199  -1.821 -16.240  1.00 44.99           H  
ATOM   1391  HB2 PRO A 112     -16.936  -3.805 -15.217  1.00 44.99           H  
ATOM   1392  HB3 PRO A 112     -18.485  -3.195 -15.883  1.00 44.99           H  
ATOM   1393  HG2 PRO A 112     -18.178  -3.748 -13.214  1.00 44.99           H  
ATOM   1394  HG3 PRO A 112     -19.165  -2.369 -13.774  1.00 44.99           H  
ATOM   1395  HD2 PRO A 112     -17.714  -1.064 -12.551  1.00 44.99           H  
ATOM   1396  HD3 PRO A 112     -16.500  -2.382 -12.508  1.00 44.99           H  
ATOM   1397  N   ASP A 113     -17.684  -0.020 -17.075  1.00 43.68           N  
ATOM   1398  CA  ASP A 113     -18.597   0.848 -17.788  1.00 43.68           C  
ATOM   1399  C   ASP A 113     -20.042   0.537 -17.359  1.00 43.68           C  
ATOM   1400  O   ASP A 113     -20.579  -0.526 -17.679  1.00 43.68           O  
ATOM   1401  CB  ASP A 113     -18.335   0.547 -19.273  1.00 43.68           C  
ATOM   1402  CG  ASP A 113     -18.663   1.743 -20.145  1.00 43.68           C  
ATOM   1403  OD1 ASP A 113     -19.773   1.755 -20.713  1.00 43.68           O  
ATOM   1404  OD2 ASP A 113     -17.802   2.651 -20.176  1.00 43.68           O1-
ATOM   1405  H   ASP A 113     -16.930  -0.407 -17.625  1.00 43.68           H  
ATOM   1406  HA  ASP A 113     -18.356   1.891 -17.581  1.00 43.68           H  
ATOM   1407  HB2 ASP A 113     -18.898  -0.328 -19.598  1.00 43.68           H  
ATOM   1408  HB3 ASP A 113     -17.279   0.322 -19.423  1.00 43.68           H  
ATOM   1409  N   THR A 114     -20.658   1.403 -16.541  1.00 45.33           N  
ATOM   1410  CA  THR A 114     -22.106   1.360 -16.350  1.00 45.33           C  
ATOM   1411  C   THR A 114     -22.680   1.901 -17.648  1.00 45.33           C  
ATOM   1412  O   THR A 114     -23.200   3.015 -17.702  1.00 45.33           O  
ATOM   1413  CB  THR A 114     -22.626   2.130 -15.119  1.00 45.33           C  
ATOM   1414  CG2 THR A 114     -24.110   1.851 -14.850  1.00 45.33           C  
ATOM   1415  OG1 THR A 114     -21.957   1.744 -13.941  1.00 45.33           O  
ATOM   1416  H   THR A 114     -20.133   2.175 -16.157  1.00 45.33           H  
ATOM   1417  HA  THR A 114     -22.416   0.321 -16.245  1.00 45.33           H  
ATOM   1418  HB  THR A 114     -22.479   3.201 -15.262  1.00 45.33           H  
ATOM   1419  HG1 THR A 114     -22.541   1.938 -13.205  1.00 45.33           H  
ATOM   1420 HG21 THR A 114     -24.440   2.404 -13.971  1.00 45.33           H  
ATOM   1421 HG22 THR A 114     -24.265   0.783 -14.694  1.00 45.33           H  
ATOM   1422 HG23 THR A 114     -24.709   2.172 -15.702  1.00 45.33           H  
ATOM   1423  N   ALA A 115     -22.566   1.105 -18.710  1.00 41.79           N  
ATOM   1424  CA  ALA A 115     -23.527   1.110 -19.776  1.00 41.79           C  
ATOM   1425  C   ALA A 115     -24.859   0.794 -19.091  1.00 41.79           C  
ATOM   1426  O   ALA A 115     -25.222  -0.358 -18.848  1.00 41.79           O  
ATOM   1427  CB  ALA A 115     -23.111   0.093 -20.846  1.00 41.79           C  
ATOM   1428  H   ALA A 115     -21.972   0.292 -18.632  1.00 41.79           H  
ATOM   1429  HA  ALA A 115     -23.567   2.101 -20.229  1.00 41.79           H  
ATOM   1430  HB1 ALA A 115     -23.023  -0.902 -20.410  1.00 41.79           H  
ATOM   1431  HB2 ALA A 115     -23.852   0.073 -21.644  1.00 41.79           H  
ATOM   1432  HB3 ALA A 115     -22.147   0.382 -21.265  1.00 41.79           H  
ATOM   1433  N   ALA A 116     -25.566   1.852 -18.702  1.00 44.77           N  
ATOM   1434  CA  ALA A 116     -26.995   1.835 -18.466  1.00 44.77           C  
ATOM   1435  C   ALA A 116     -27.649   1.497 -19.815  1.00 44.77           C  
ATOM   1436  O   ALA A 116     -28.130   2.362 -20.537  1.00 44.77           O  
ATOM   1437  CB  ALA A 116     -27.403   3.198 -17.892  1.00 44.77           C  
ATOM   1438  H   ALA A 116     -25.113   2.752 -18.777  1.00 44.77           H  
ATOM   1439  HA  ALA A 116     -27.239   1.053 -17.748  1.00 44.77           H  
ATOM   1440  HB1 ALA A 116     -28.480   3.215 -17.725  1.00 44.77           H  
ATOM   1441  HB2 ALA A 116     -26.891   3.371 -16.945  1.00 44.77           H  
ATOM   1442  HB3 ALA A 116     -27.143   3.993 -18.591  1.00 44.77           H  
ATOM   1443  N   GLY A 117     -27.539   0.232 -20.209  1.00 43.86           N  
ATOM   1444  CA  GLY A 117     -27.806  -0.247 -21.551  1.00 43.86           C  
ATOM   1445  C   GLY A 117     -28.720  -1.452 -21.475  1.00 43.86           C  
ATOM   1446  O   GLY A 117     -28.282  -2.560 -21.196  1.00 43.86           O  
ATOM   1447  H   GLY A 117     -27.019  -0.390 -19.608  1.00 43.86           H  
ATOM   1448  HA2 GLY A 117     -28.255   0.528 -22.172  1.00 43.86           H  
ATOM   1449  HA3 GLY A 117     -26.869  -0.560 -22.014  1.00 43.86           H  
ATOM   1450  N   THR A 118     -30.000  -1.207 -21.751  1.00 45.09           N  
ATOM   1451  CA  THR A 118     -31.015  -2.199 -22.141  1.00 45.09           C  
ATOM   1452  C   THR A 118     -31.318  -3.325 -21.142  1.00 45.09           C  
ATOM   1453  O   THR A 118     -30.739  -4.404 -21.149  1.00 45.09           O  
ATOM   1454  CB  THR A 118     -30.754  -2.740 -23.559  1.00 45.09           C  
ATOM   1455  CG2 THR A 118     -31.091  -1.683 -24.612  1.00 45.09           C  
ATOM   1456  OG1 THR A 118     -29.406  -3.080 -23.767  1.00 45.09           O  
ATOM   1457  H   THR A 118     -30.221  -0.238 -21.932  1.00 45.09           H  
ATOM   1458  HA  THR A 118     -31.950  -1.646 -22.228  1.00 45.09           H  
ATOM   1459  HB  THR A 118     -31.381  -3.615 -23.730  1.00 45.09           H  
ATOM   1460  HG1 THR A 118     -29.056  -3.437 -22.948  1.00 45.09           H  
ATOM   1461 HG21 THR A 118     -30.467  -0.799 -24.480  1.00 45.09           H  
ATOM   1462 HG22 THR A 118     -30.897  -2.099 -25.601  1.00 45.09           H  
ATOM   1463 HG23 THR A 118     -32.144  -1.409 -24.552  1.00 45.09           H  
ATOM   1464  N   LYS A 119     -32.361  -3.085 -20.341  1.00 52.68           N  
ATOM   1465  CA  LYS A 119     -33.215  -4.090 -19.689  1.00 52.68           C  
ATOM   1466  C   LYS A 119     -33.499  -5.275 -20.642  1.00 52.68           C  
ATOM   1467  O   LYS A 119     -34.146  -5.044 -21.666  1.00 52.68           O  
ATOM   1468  CB  LYS A 119     -34.512  -3.319 -19.355  1.00 52.68           C  
ATOM   1469  CG  LYS A 119     -35.535  -4.017 -18.450  1.00 52.68           C  
ATOM   1470  CD  LYS A 119     -36.755  -3.089 -18.299  1.00 52.68           C  
ATOM   1471  CE  LYS A 119     -37.694  -3.573 -17.190  1.00 52.68           C  
ATOM   1472  NZ  LYS A 119     -38.896  -2.706 -17.086  1.00 52.68           N1+
ATOM   1473  H   LYS A 119     -32.715  -2.139 -20.359  1.00 52.68           H  
ATOM   1474  HA  LYS A 119     -32.734  -4.448 -18.779  1.00 52.68           H  
ATOM   1475  HB2 LYS A 119     -35.004  -3.040 -20.286  1.00 52.68           H  
ATOM   1476  HB3 LYS A 119     -34.226  -2.395 -18.853  1.00 52.68           H  
ATOM   1477  HG2 LYS A 119     -35.083  -4.200 -17.476  1.00 52.68           H  
ATOM   1478  HG3 LYS A 119     -35.844  -4.964 -18.891  1.00 52.68           H  
ATOM   1479  HD2 LYS A 119     -37.288  -3.057 -19.249  1.00 52.68           H  
ATOM   1480  HD3 LYS A 119     -36.414  -2.083 -18.053  1.00 52.68           H  
ATOM   1481  HE2 LYS A 119     -37.144  -3.576 -16.249  1.00 52.68           H  
ATOM   1482  HE3 LYS A 119     -37.985  -4.600 -17.413  1.00 52.68           H  
ATOM   1483  HZ1 LYS A 119     -38.626  -1.753 -16.890  1.00 52.68           H  
ATOM   1484  HZ2 LYS A 119     -39.411  -2.717 -17.955  1.00 52.68           H  
ATOM   1485  HZ3 LYS A 119     -39.503  -3.025 -16.345  1.00 52.68           H  
ATOM   1486  N   PRO A 120     -33.123  -6.532 -20.328  1.00 47.94           N  
ATOM   1487  CA  PRO A 120     -33.689  -7.674 -21.025  1.00 47.94           C  
ATOM   1488  C   PRO A 120     -35.120  -7.865 -20.514  1.00 47.94           C  
ATOM   1489  O   PRO A 120     -35.370  -8.357 -19.414  1.00 47.94           O  
ATOM   1490  CB  PRO A 120     -32.751  -8.855 -20.770  1.00 47.94           C  
ATOM   1491  CG  PRO A 120     -31.978  -8.477 -19.506  1.00 47.94           C  
ATOM   1492  CD  PRO A 120     -32.200  -6.973 -19.294  1.00 47.94           C  
ATOM   1493  HA  PRO A 120     -33.714  -7.489 -22.099  1.00 47.94           H  
ATOM   1494  HB2 PRO A 120     -32.054  -8.943 -21.603  1.00 47.94           H  
ATOM   1495  HB3 PRO A 120     -33.297  -9.790 -20.643  1.00 47.94           H  
ATOM   1496  HG2 PRO A 120     -32.373  -9.028 -18.652  1.00 47.94           H  
ATOM   1497  HG3 PRO A 120     -30.917  -8.695 -19.628  1.00 47.94           H  
ATOM   1498  HD2 PRO A 120     -32.628  -6.800 -18.307  1.00 47.94           H  
ATOM   1499  HD3 PRO A 120     -31.252  -6.443 -19.389  1.00 47.94           H  
ATOM   1500  N   SER A 121     -36.082  -7.399 -21.307  1.00 50.44           N  
ATOM   1501  CA  SER A 121     -37.498  -7.711 -21.140  1.00 50.44           C  
ATOM   1502  C   SER A 121     -37.739  -9.171 -21.521  1.00 50.44           C  
ATOM   1503  O   SER A 121     -38.154  -9.458 -22.636  1.00 50.44           O  
ATOM   1504  CB  SER A 121     -38.357  -6.792 -22.020  1.00 50.44           C  
ATOM   1505  OG  SER A 121     -38.332  -5.462 -21.537  1.00 50.44           O  
ATOM   1506  H   SER A 121     -35.799  -6.899 -22.138  1.00 50.44           H  
ATOM   1507  HA  SER A 121     -37.787  -7.568 -20.099  1.00 50.44           H  
ATOM   1508  HB2 SER A 121     -39.388  -7.146 -22.017  1.00 50.44           H  
ATOM   1509  HB3 SER A 121     -37.984  -6.818 -23.044  1.00 50.44           H  
ATOM   1510  HG  SER A 121     -38.355  -4.882 -22.302  1.00 50.44           H  
ATOM   1511  N   THR A 122     -37.512 -10.106 -20.603  1.00 51.95           N  
ATOM   1512  CA  THR A 122     -37.990 -11.488 -20.762  1.00 51.95           C  
ATOM   1513  C   THR A 122     -38.681 -11.940 -19.488  1.00 51.95           C  
ATOM   1514  O   THR A 122     -38.086 -12.514 -18.582  1.00 51.95           O  
ATOM   1515  CB  THR A 122     -36.905 -12.468 -21.241  1.00 51.95           C  
ATOM   1516  CG2 THR A 122     -36.749 -12.424 -22.761  1.00 51.95           C  
ATOM   1517  OG1 THR A 122     -35.656 -12.166 -20.670  1.00 51.95           O  
ATOM   1518  H   THR A 122     -36.973  -9.861 -19.785  1.00 51.95           H  
ATOM   1519  HA  THR A 122     -38.758 -11.508 -21.535  1.00 51.95           H  
ATOM   1520  HB  THR A 122     -37.192 -13.483 -20.964  1.00 51.95           H  
ATOM   1521  HG1 THR A 122     -35.684 -12.438 -19.750  1.00 51.95           H  
ATOM   1522 HG21 THR A 122     -36.406 -11.438 -23.076  1.00 51.95           H  
ATOM   1523 HG22 THR A 122     -37.697 -12.653 -23.247  1.00 51.95           H  
ATOM   1524 HG23 THR A 122     -36.009 -13.164 -23.066  1.00 51.95           H  
ATOM   1525  N   LYS A 123     -39.982 -11.646 -19.433  1.00 53.29           N  
ATOM   1526  CA  LYS A 123     -40.949 -12.304 -18.554  1.00 53.29           C  
ATOM   1527  C   LYS A 123     -41.010 -13.783 -18.966  1.00 53.29           C  
ATOM   1528  O   LYS A 123     -41.324 -14.037 -20.129  1.00 53.29           O  
ATOM   1529  CB  LYS A 123     -42.300 -11.590 -18.761  1.00 53.29           C  
ATOM   1530  CG  LYS A 123     -43.435 -12.049 -17.833  1.00 53.29           C  
ATOM   1531  CD  LYS A 123     -44.704 -11.229 -18.127  1.00 53.29           C  
ATOM   1532  CE  LYS A 123     -45.809 -11.539 -17.109  1.00 53.29           C  
ATOM   1533  NZ  LYS A 123     -47.030 -10.727 -17.358  1.00 53.29           N1+
ATOM   1534  H   LYS A 123     -40.356 -11.146 -20.227  1.00 53.29           H  
ATOM   1535  HA  LYS A 123     -40.627 -12.212 -17.517  1.00 53.29           H  
ATOM   1536  HB2 LYS A 123     -42.144 -10.524 -18.596  1.00 53.29           H  
ATOM   1537  HB3 LYS A 123     -42.618 -11.722 -19.795  1.00 53.29           H  
ATOM   1538  HG2 LYS A 123     -43.132 -11.896 -16.797  1.00 53.29           H  
ATOM   1539  HG3 LYS A 123     -43.640 -13.107 -17.993  1.00 53.29           H  
ATOM   1540  HD2 LYS A 123     -45.053 -11.465 -19.132  1.00 53.29           H  
ATOM   1541  HD3 LYS A 123     -44.462 -10.168 -18.076  1.00 53.29           H  
ATOM   1542  HE2 LYS A 123     -45.425 -11.341 -16.108  1.00 53.29           H  
ATOM   1543  HE3 LYS A 123     -46.044 -12.602 -17.167  1.00 53.29           H  
ATOM   1544  HZ1 LYS A 123     -47.743 -10.949 -16.677  1.00 53.29           H  
ATOM   1545  HZ2 LYS A 123     -46.825  -9.740 -17.293  1.00 53.29           H  
ATOM   1546  HZ3 LYS A 123     -47.402 -10.922 -18.276  1.00 53.29           H  
ATOM   1547  N   PRO A 124     -40.756 -14.760 -18.078  1.00 57.03           N  
ATOM   1548  CA  PRO A 124     -41.097 -16.142 -18.376  1.00 57.03           C  
ATOM   1549  C   PRO A 124     -42.623 -16.219 -18.447  1.00 57.03           C  
ATOM   1550  O   PRO A 124     -43.322 -15.958 -17.466  1.00 57.03           O  
ATOM   1551  CB  PRO A 124     -40.492 -17.002 -17.259  1.00 57.03           C  
ATOM   1552  CG  PRO A 124     -39.599 -16.039 -16.473  1.00 57.03           C  
ATOM   1553  CD  PRO A 124     -40.202 -14.662 -16.742  1.00 57.03           C  
ATOM   1554  HA  PRO A 124     -40.656 -16.433 -19.330  1.00 57.03           H  
ATOM   1555  HB2 PRO A 124     -41.274 -17.386 -16.603  1.00 57.03           H  
ATOM   1556  HB3 PRO A 124     -39.911 -17.829 -17.667  1.00 57.03           H  
ATOM   1557  HG2 PRO A 124     -39.591 -16.274 -15.409  1.00 57.03           H  
ATOM   1558  HG3 PRO A 124     -38.587 -16.074 -16.877  1.00 57.03           H  
ATOM   1559  HD2 PRO A 124     -39.427 -13.897 -16.678  1.00 57.03           H  
ATOM   1560  HD3 PRO A 124     -41.001 -14.460 -16.029  1.00 57.03           H  
ATOM   1561  N   SER A 125     -43.144 -16.479 -19.643  1.00 51.73           N  
ATOM   1562  CA  SER A 125     -44.569 -16.677 -19.873  1.00 51.73           C  
ATOM   1563  C   SER A 125     -44.970 -18.040 -19.305  1.00 51.73           C  
ATOM   1564  O   SER A 125     -44.464 -19.074 -19.733  1.00 51.73           O  
ATOM   1565  CB  SER A 125     -44.868 -16.577 -21.373  1.00 51.73           C  
ATOM   1566  OG  SER A 125     -46.219 -16.218 -21.581  1.00 51.73           O  
ATOM   1567  H   SER A 125     -42.509 -16.633 -20.413  1.00 51.73           H  
ATOM   1568  HA  SER A 125     -45.125 -15.894 -19.359  1.00 51.73           H  
ATOM   1569  HB2 SER A 125     -44.649 -17.526 -21.862  1.00 51.73           H  
ATOM   1570  HB3 SER A 125     -44.240 -15.803 -21.815  1.00 51.73           H  
ATOM   1571  HG  SER A 125     -46.421 -16.359 -22.509  1.00 51.73           H  
ATOM   1572  N   THR A 126     -45.861 -18.048 -18.317  1.00 47.68           N  
ATOM   1573  CA  THR A 126     -46.530 -19.247 -17.810  1.00 47.68           C  
ATOM   1574  C   THR A 126     -47.630 -19.679 -18.783  1.00 47.68           C  
ATOM   1575  O   THR A 126     -48.648 -19.006 -18.911  1.00 47.68           O  
ATOM   1576  CB  THR A 126     -47.136 -18.984 -16.417  1.00 47.68           C  
ATOM   1577  CG2 THR A 126     -46.115 -19.206 -15.304  1.00 47.68           C  
ATOM   1578  OG1 THR A 126     -47.583 -17.648 -16.283  1.00 47.68           O  
ATOM   1579  H   THR A 126     -46.202 -17.169 -17.955  1.00 47.68           H  
ATOM   1580  HA  THR A 126     -45.806 -20.058 -17.726  1.00 47.68           H  
ATOM   1581  HB  THR A 126     -47.972 -19.664 -16.251  1.00 47.68           H  
ATOM   1582  HG1 THR A 126     -48.033 -17.585 -15.438  1.00 47.68           H  
ATOM   1583 HG21 THR A 126     -45.266 -18.536 -15.440  1.00 47.68           H  
ATOM   1584 HG22 THR A 126     -45.762 -20.236 -15.328  1.00 47.68           H  
ATOM   1585 HG23 THR A 126     -46.573 -19.016 -14.333  1.00 47.68           H  
ATOM   1586  N   LYS A 127     -47.404 -20.796 -19.483  1.00 46.75           N  
ATOM   1587  CA  LYS A 127     -48.346 -21.687 -20.211  1.00 46.75           C  
ATOM   1588  C   LYS A 127     -47.422 -22.660 -20.958  1.00 46.75           C  
ATOM   1589  O   LYS A 127     -46.497 -22.201 -21.607  1.00 46.75           O  
ATOM   1590  CB  LYS A 127     -49.217 -20.887 -21.210  1.00 46.75           C  
ATOM   1591  CG  LYS A 127     -50.643 -20.644 -20.674  1.00 46.75           C  
ATOM   1592  CD  LYS A 127     -51.431 -19.685 -21.579  1.00 46.75           C  
ATOM   1593  CE  LYS A 127     -52.823 -19.418 -20.987  1.00 46.75           C  
ATOM   1594  NZ  LYS A 127     -53.677 -18.631 -21.914  1.00 46.75           N1+
ATOM   1595  H   LYS A 127     -46.438 -21.089 -19.507  1.00 46.75           H  
ATOM   1596  HA  LYS A 127     -48.965 -22.255 -19.517  1.00 46.75           H  
ATOM   1597  HB2 LYS A 127     -48.736 -19.937 -21.442  1.00 46.75           H  
ATOM   1598  HB3 LYS A 127     -49.296 -21.440 -22.146  1.00 46.75           H  
ATOM   1599  HG2 LYS A 127     -51.166 -21.599 -20.626  1.00 46.75           H  
ATOM   1600  HG3 LYS A 127     -50.611 -20.233 -19.665  1.00 46.75           H  
ATOM   1601  HD2 LYS A 127     -51.525 -20.135 -22.567  1.00 46.75           H  
ATOM   1602  HD3 LYS A 127     -50.886 -18.746 -21.664  1.00 46.75           H  
ATOM   1603  HE2 LYS A 127     -52.700 -18.890 -20.041  1.00 46.75           H  
ATOM   1604  HE3 LYS A 127     -53.296 -20.377 -20.773  1.00 46.75           H  
ATOM   1605  HZ1 LYS A 127     -54.585 -18.464 -21.506  1.00 46.75           H  
ATOM   1606  HZ2 LYS A 127     -53.248 -17.740 -22.118  1.00 46.75           H  
ATOM   1607  HZ3 LYS A 127     -53.808 -19.128 -22.784  1.00 46.75           H  
ATOM   1608  N   THR A 128     -47.451 -23.981 -20.817  1.00 48.98           N  
ATOM   1609  CA  THR A 128     -48.518 -24.977 -21.033  1.00 48.98           C  
ATOM   1610  C   THR A 128     -47.839 -26.323 -20.699  1.00 48.98           C  
ATOM   1611  O   THR A 128     -46.680 -26.512 -21.041  1.00 48.98           O  
ATOM   1612  CB  THR A 128     -48.946 -25.006 -22.525  1.00 48.98           C  
ATOM   1613  CG2 THR A 128     -50.359 -24.462 -22.705  1.00 48.98           C  
ATOM   1614  OG1 THR A 128     -48.144 -24.194 -23.357  1.00 48.98           O  
ATOM   1615  H   THR A 128     -46.552 -24.370 -21.064  1.00 48.98           H  
ATOM   1616  HA  THR A 128     -49.368 -24.813 -20.372  1.00 48.98           H  
ATOM   1617  HB  THR A 128     -48.924 -26.029 -22.900  1.00 48.98           H  
ATOM   1618  HG1 THR A 128     -47.285 -24.609 -23.459  1.00 48.98           H  
ATOM   1619 HG21 THR A 128     -51.067 -25.098 -22.174  1.00 48.98           H  
ATOM   1620 HG22 THR A 128     -50.425 -23.443 -22.321  1.00 48.98           H  
ATOM   1621 HG23 THR A 128     -50.616 -24.464 -23.765  1.00 48.98           H  
ATOM   1622  N   GLY A 129     -48.406 -27.233 -19.909  1.00 48.93           N  
ATOM   1623  CA  GLY A 129     -49.354 -28.226 -20.411  1.00 48.93           C  
ATOM   1624  C   GLY A 129     -48.706 -29.266 -21.345  1.00 48.93           C  
ATOM   1625  O   GLY A 129     -48.495 -28.959 -22.509  1.00 48.93           O  
ATOM   1626  H   GLY A 129     -47.704 -27.662 -19.323  1.00 48.93           H  
ATOM   1627  HA2 GLY A 129     -50.146 -27.724 -20.967  1.00 48.93           H  
ATOM   1628  HA3 GLY A 129     -49.813 -28.739 -19.566  1.00 48.93           H  
ATOM   1629  N   SER A 130     -48.542 -30.502 -20.842  1.00 47.90           N  
ATOM   1630  CA  SER A 130     -48.504 -31.799 -21.565  1.00 47.90           C  
ATOM   1631  C   SER A 130     -47.182 -32.590 -21.660  1.00 47.90           C  
ATOM   1632  O   SER A 130     -46.314 -32.309 -22.472  1.00 47.90           O  
ATOM   1633  CB  SER A 130     -49.202 -31.778 -22.933  1.00 47.90           C  
ATOM   1634  OG  SER A 130     -50.537 -31.333 -22.784  1.00 47.90           O  
ATOM   1635  H   SER A 130     -48.660 -30.575 -19.841  1.00 47.90           H  
ATOM   1636  HA  SER A 130     -49.164 -32.432 -20.972  1.00 47.90           H  
ATOM   1637  HB2 SER A 130     -49.215 -32.789 -23.339  1.00 47.90           H  
ATOM   1638  HB3 SER A 130     -48.658 -31.142 -23.632  1.00 47.90           H  
ATOM   1639  HG  SER A 130     -50.557 -30.440 -23.136  1.00 47.90           H  
ATOM   1640  N   LYS A 131     -47.181 -33.700 -20.899  1.00 48.51           N  
ATOM   1641  CA  LYS A 131     -46.834 -35.095 -21.266  1.00 48.51           C  
ATOM   1642  C   LYS A 131     -45.442 -35.427 -21.823  1.00 48.51           C  
ATOM   1643  O   LYS A 131     -45.227 -35.326 -23.021  1.00 48.51           O  
ATOM   1644  CB  LYS A 131     -47.879 -35.637 -22.266  1.00 48.51           C  
ATOM   1645  CG  LYS A 131     -49.318 -35.718 -21.741  1.00 48.51           C  
ATOM   1646  CD  LYS A 131     -50.227 -36.300 -22.835  1.00 48.51           C  
ATOM   1647  CE  LYS A 131     -51.675 -36.409 -22.341  1.00 48.51           C  
ATOM   1648  NZ  LYS A 131     -52.573 -36.945 -23.398  1.00 48.51           N1+
ATOM   1649  H   LYS A 131     -47.808 -33.641 -20.110  1.00 48.51           H  
ATOM   1650  HA  LYS A 131     -46.930 -35.693 -20.360  1.00 48.51           H  
ATOM   1651  HB2 LYS A 131     -47.578 -36.642 -22.561  1.00 48.51           H  
ATOM   1652  HB3 LYS A 131     -47.864 -35.016 -23.162  1.00 48.51           H  
ATOM   1653  HG2 LYS A 131     -49.674 -34.724 -21.470  1.00 48.51           H  
ATOM   1654  HG3 LYS A 131     -49.347 -36.361 -20.862  1.00 48.51           H  
ATOM   1655  HD2 LYS A 131     -50.191 -35.648 -23.708  1.00 48.51           H  
ATOM   1656  HD3 LYS A 131     -49.864 -37.288 -23.116  1.00 48.51           H  
ATOM   1657  HE2 LYS A 131     -51.698 -37.058 -21.466  1.00 48.51           H  
ATOM   1658  HE3 LYS A 131     -52.013 -35.420 -22.033  1.00 48.51           H  
ATOM   1659  HZ1 LYS A 131     -52.273 -37.863 -23.695  1.00 48.51           H  
ATOM   1660  HZ2 LYS A 131     -52.576 -36.336 -24.204  1.00 48.51           H  
ATOM   1661  HZ3 LYS A 131     -53.521 -37.017 -23.059  1.00 48.51           H  
ATOM   1662  N   THR A 132     -44.622 -36.087 -21.000  1.00 49.64           N  
ATOM   1663  CA  THR A 132     -43.869 -37.348 -21.273  1.00 49.64           C  
ATOM   1664  C   THR A 132     -43.106 -37.672 -19.973  1.00 49.64           C  
ATOM   1665  O   THR A 132     -42.493 -36.783 -19.412  1.00 49.64           O  
ATOM   1666  CB  THR A 132     -42.857 -37.268 -22.450  1.00 49.64           C  
ATOM   1667  CG2 THR A 132     -43.258 -38.220 -23.575  1.00 49.64           C  
ATOM   1668  OG1 THR A 132     -42.732 -36.001 -23.044  1.00 49.64           O  
ATOM   1669  H   THR A 132     -44.683 -35.845 -20.022  1.00 49.64           H  
ATOM   1670  HA  THR A 132     -44.576 -38.156 -21.463  1.00 49.64           H  
ATOM   1671  HB  THR A 132     -41.871 -37.569 -22.096  1.00 49.64           H  
ATOM   1672  HG1 THR A 132     -43.612 -35.672 -23.241  1.00 49.64           H  
ATOM   1673 HG21 THR A 132     -44.247 -37.961 -23.953  1.00 49.64           H  
ATOM   1674 HG22 THR A 132     -43.256 -39.246 -23.208  1.00 49.64           H  
ATOM   1675 HG23 THR A 132     -42.534 -38.140 -24.386  1.00 49.64           H  
ATOM   1676  N   GLY A 133     -43.157 -38.826 -19.308  1.00 47.06           N  
ATOM   1677  CA  GLY A 133     -43.340 -40.197 -19.756  1.00 47.06           C  
ATOM   1678  C   GLY A 133     -42.011 -40.944 -19.600  1.00 47.06           C  
ATOM   1679  O   GLY A 133     -41.316 -41.089 -20.592  1.00 47.06           O  
ATOM   1680  H   GLY A 133     -42.678 -38.739 -18.423  1.00 47.06           H  
ATOM   1681  HA2 GLY A 133     -44.103 -40.687 -19.152  1.00 47.06           H  
ATOM   1682  HA3 GLY A 133     -43.633 -40.223 -20.806  1.00 47.06           H  
ATOM   1683  N   THR A 134     -41.679 -41.445 -18.401  1.00 49.39           N  
ATOM   1684  CA  THR A 134     -40.602 -42.442 -18.231  1.00 49.39           C  
ATOM   1685  C   THR A 134     -40.980 -43.447 -17.143  1.00 49.39           C  
ATOM   1686  O   THR A 134     -41.376 -43.077 -16.041  1.00 49.39           O  
ATOM   1687  CB  THR A 134     -39.212 -41.840 -17.948  1.00 49.39           C  
ATOM   1688  CG2 THR A 134     -38.110 -42.803 -18.397  1.00 49.39           C  
ATOM   1689  OG1 THR A 134     -39.014 -40.651 -18.671  1.00 49.39           O  
ATOM   1690  H   THR A 134     -42.235 -41.223 -17.587  1.00 49.39           H  
ATOM   1691  HA  THR A 134     -40.516 -42.984 -19.173  1.00 49.39           H  
ATOM   1692  HB  THR A 134     -39.109 -41.626 -16.884  1.00 49.39           H  
ATOM   1693  HG1 THR A 134     -38.115 -40.350 -18.523  1.00 49.39           H  
ATOM   1694 HG21 THR A 134     -37.135 -42.365 -18.185  1.00 49.39           H  
ATOM   1695 HG22 THR A 134     -38.188 -42.994 -19.467  1.00 49.39           H  
ATOM   1696 HG23 THR A 134     -38.185 -43.743 -17.850  1.00 49.39           H  
ATOM   1697  N   LYS A 135     -40.929 -44.728 -17.513  1.00 47.90           N  
ATOM   1698  CA  LYS A 135     -41.381 -45.902 -16.761  1.00 47.90           C  
ATOM   1699  C   LYS A 135     -40.258 -46.454 -15.874  1.00 47.90           C  
ATOM   1700  O   LYS A 135     -39.190 -46.736 -16.399  1.00 47.90           O  
ATOM   1701  CB  LYS A 135     -41.766 -47.008 -17.769  1.00 47.90           C  
ATOM   1702  CG  LYS A 135     -42.894 -46.671 -18.759  1.00 47.90           C  
ATOM   1703  CD  LYS A 135     -43.043 -47.817 -19.778  1.00 47.90           C  
ATOM   1704  CE  LYS A 135     -44.205 -47.561 -20.747  1.00 47.90           C  
ATOM   1705  NZ  LYS A 135     -44.362 -48.677 -21.718  1.00 47.90           N1+
ATOM   1706  H   LYS A 135     -40.473 -44.917 -18.394  1.00 47.90           H  
ATOM   1707  HA  LYS A 135     -42.234 -45.640 -16.135  1.00 47.90           H  
ATOM   1708  HB2 LYS A 135     -42.059 -47.894 -17.206  1.00 47.90           H  
ATOM   1709  HB3 LYS A 135     -40.878 -47.269 -18.345  1.00 47.90           H  
ATOM   1710  HG2 LYS A 135     -42.661 -45.751 -19.295  1.00 47.90           H  
ATOM   1711  HG3 LYS A 135     -43.827 -46.540 -18.211  1.00 47.90           H  
ATOM   1712  HD2 LYS A 135     -43.222 -48.747 -19.238  1.00 47.90           H  
ATOM   1713  HD3 LYS A 135     -42.115 -47.911 -20.342  1.00 47.90           H  
ATOM   1714  HE2 LYS A 135     -44.018 -46.627 -21.276  1.00 47.90           H  
ATOM   1715  HE3 LYS A 135     -45.119 -47.440 -20.166  1.00 47.90           H  
ATOM   1716  HZ1 LYS A 135     -43.525 -48.785 -22.273  1.00 47.90           H  
ATOM   1717  HZ2 LYS A 135     -44.541 -49.548 -21.239  1.00 47.90           H  
ATOM   1718  HZ3 LYS A 135     -45.132 -48.498 -22.347  1.00 47.90           H  
ATOM   1719  N   THR A 136     -40.577 -46.763 -14.620  1.00 51.54           N  
ATOM   1720  CA  THR A 136     -39.908 -47.774 -13.773  1.00 51.54           C  
ATOM   1721  C   THR A 136     -40.993 -48.198 -12.769  1.00 51.54           C  
ATOM   1722  O   THR A 136     -41.421 -47.376 -11.978  1.00 51.54           O  
ATOM   1723  CB  THR A 136     -38.679 -47.193 -13.022  1.00 51.54           C  
ATOM   1724  CG2 THR A 136     -37.632 -48.275 -12.767  1.00 51.54           C  
ATOM   1725  OG1 THR A 136     -38.019 -46.175 -13.740  1.00 51.54           O  
ATOM   1726  H   THR A 136     -41.407 -46.339 -14.230  1.00 51.54           H  
ATOM   1727  HA  THR A 136     -39.597 -48.623 -14.382  1.00 51.54           H  
ATOM   1728  HB  THR A 136     -38.992 -46.771 -12.067  1.00 51.54           H  
ATOM   1729  HG1 THR A 136     -37.252 -45.905 -13.231  1.00 51.54           H  
ATOM   1730 HG21 THR A 136     -37.262 -48.668 -13.714  1.00 51.54           H  
ATOM   1731 HG22 THR A 136     -36.800 -47.859 -12.200  1.00 51.54           H  
ATOM   1732 HG23 THR A 136     -38.074 -49.086 -12.188  1.00 51.54           H  
ATOM   1733  N   GLY A 137     -41.685 -49.338 -12.822  1.00 47.18           N  
ATOM   1734  CA  GLY A 137     -41.257 -50.697 -13.110  1.00 47.18           C  
ATOM   1735  C   GLY A 137     -40.901 -51.384 -11.790  1.00 47.18           C  
ATOM   1736  O   GLY A 137     -39.749 -51.294 -11.409  1.00 47.18           O  
ATOM   1737  H   GLY A 137     -42.496 -49.278 -12.223  1.00 47.18           H  
ATOM   1738  HA2 GLY A 137     -42.059 -51.247 -13.602  1.00 47.18           H  
ATOM   1739  HA3 GLY A 137     -40.376 -50.696 -13.752  1.00 47.18           H  
ATOM   1740  N   THR A 138     -41.855 -52.023 -11.094  1.00 56.05           N  
ATOM   1741  CA  THR A 138     -41.669 -53.254 -10.282  1.00 56.05           C  
ATOM   1742  C   THR A 138     -43.046 -53.821  -9.897  1.00 56.05           C  
ATOM   1743  O   THR A 138     -43.927 -53.099  -9.443  1.00 56.05           O  
ATOM   1744  CB  THR A 138     -40.797 -53.094  -9.018  1.00 56.05           C  
ATOM   1745  CG2 THR A 138     -40.643 -54.409  -8.249  1.00 56.05           C  
ATOM   1746  OG1 THR A 138     -39.470 -52.804  -9.367  1.00 56.05           O  
ATOM   1747  H   THR A 138     -42.816 -51.816 -11.324  1.00 56.05           H  
ATOM   1748  HA  THR A 138     -41.163 -53.988 -10.909  1.00 56.05           H  
ATOM   1749  HB  THR A 138     -41.199 -52.316  -8.369  1.00 56.05           H  
ATOM   1750  HG1 THR A 138     -39.472 -52.101 -10.021  1.00 56.05           H  
ATOM   1751 HG21 THR A 138     -41.591 -54.700  -7.796  1.00 56.05           H  
ATOM   1752 HG22 THR A 138     -39.922 -54.273  -7.443  1.00 56.05           H  
ATOM   1753 HG23 THR A 138     -40.287 -55.202  -8.908  1.00 56.05           H  
ATOM   1754  N   LYS A 139     -43.223 -55.120 -10.165  1.00 47.96           N  
ATOM   1755  CA  LYS A 139     -44.414 -55.951  -9.941  1.00 47.96           C  
ATOM   1756  C   LYS A 139     -44.648 -56.223  -8.449  1.00 47.96           C  
ATOM   1757  O   LYS A 139     -43.701 -56.578  -7.758  1.00 47.96           O  
ATOM   1758  CB  LYS A 139     -44.161 -57.325 -10.602  1.00 47.96           C  
ATOM   1759  CG  LYS A 139     -44.145 -57.372 -12.138  1.00 47.96           C  
ATOM   1760  CD  LYS A 139     -43.639 -58.751 -12.603  1.00 47.96           C  
ATOM   1761  CE  LYS A 139     -43.782 -58.941 -14.120  1.00 47.96           C  
ATOM   1762  NZ  LYS A 139     -43.252 -60.261 -14.559  1.00 47.96           N1+
ATOM   1763  H   LYS A 139     -42.389 -55.620 -10.436  1.00 47.96           H  
ATOM   1764  HA  LYS A 139     -45.302 -55.473 -10.355  1.00 47.96           H  
ATOM   1765  HB2 LYS A 139     -44.938 -58.012 -10.265  1.00 47.96           H  
ATOM   1766  HB3 LYS A 139     -43.213 -57.710 -10.228  1.00 47.96           H  
ATOM   1767  HG2 LYS A 139     -43.483 -56.599 -12.528  1.00 47.96           H  
ATOM   1768  HG3 LYS A 139     -45.155 -57.200 -12.510  1.00 47.96           H  
ATOM   1769  HD2 LYS A 139     -42.592 -58.855 -12.320  1.00 47.96           H  
ATOM   1770  HD3 LYS A 139     -44.214 -59.527 -12.097  1.00 47.96           H  
ATOM   1771  HE2 LYS A 139     -44.838 -58.858 -14.379  1.00 47.96           H  
ATOM   1772  HE3 LYS A 139     -43.249 -58.136 -14.625  1.00 47.96           H  
ATOM   1773  HZ1 LYS A 139     -43.373 -60.384 -15.554  1.00 47.96           H  
ATOM   1774  HZ2 LYS A 139     -42.268 -60.345 -14.345  1.00 47.96           H  
ATOM   1775  HZ3 LYS A 139     -43.740 -61.012 -14.094  1.00 47.96           H  
ATOM   1776  N   ALA A 140     -45.907 -56.270  -8.028  1.00 51.18           N  
ATOM   1777  CA  ALA A 140     -46.379 -57.282  -7.084  1.00 51.18           C  
ATOM   1778  C   ALA A 140     -47.774 -57.737  -7.535  1.00 51.18           C  
ATOM   1779  O   ALA A 140     -48.590 -56.926  -7.962  1.00 51.18           O  
ATOM   1780  CB  ALA A 140     -46.336 -56.768  -5.646  1.00 51.18           C  
ATOM   1781  H   ALA A 140     -46.631 -55.838  -8.585  1.00 51.18           H  
ATOM   1782  HA  ALA A 140     -45.713 -58.143  -7.135  1.00 51.18           H  
ATOM   1783  HB1 ALA A 140     -45.319 -56.477  -5.382  1.00 51.18           H  
ATOM   1784  HB2 ALA A 140     -46.671 -57.551  -4.965  1.00 51.18           H  
ATOM   1785  HB3 ALA A 140     -46.996 -55.907  -5.541  1.00 51.18           H  
ATOM   1786  N   GLN A 141     -47.938 -59.055  -7.584  1.00 50.19           N  
ATOM   1787  CA  GLN A 141     -49.060 -59.799  -8.152  1.00 50.19           C  
ATOM   1788  C   GLN A 141     -50.204 -59.942  -7.143  1.00 50.19           C  
ATOM   1789  O   GLN A 141     -49.909 -60.069  -5.961  1.00 50.19           O  
ATOM   1790  CB  GLN A 141     -48.551 -61.213  -8.506  1.00 50.19           C  
ATOM   1791  CG  GLN A 141     -47.677 -61.274  -9.764  1.00 50.19           C  
ATOM   1792  CD  GLN A 141     -46.934 -62.604  -9.873  1.00 50.19           C  
ATOM   1793  NE2 GLN A 141     -45.619 -62.598  -9.909  1.00 50.19           N  
ATOM   1794  OE1 GLN A 141     -47.498 -63.676  -9.931  1.00 50.19           O  
ATOM   1795  H   GLN A 141     -47.299 -59.607  -7.030  1.00 50.19           H  
ATOM   1796  HA  GLN A 141     -49.437 -59.297  -9.042  1.00 50.19           H  
ATOM   1797  HB2 GLN A 141     -47.988 -61.605  -7.659  1.00 50.19           H  
ATOM   1798  HB3 GLN A 141     -49.404 -61.872  -8.662  1.00 50.19           H  
ATOM   1799  HG2 GLN A 141     -48.305 -61.146 -10.645  1.00 50.19           H  
ATOM   1800  HG3 GLN A 141     -46.951 -60.461  -9.741  1.00 50.19           H  
ATOM   1801 HE21 GLN A 141     -45.112 -61.771  -9.629  1.00 50.19           H  
ATOM   1802 HE22 GLN A 141     -45.219 -63.525  -9.869  1.00 50.19           H  
ATOM   1803  N   ALA A 142     -51.420 -60.047  -7.696  1.00 49.17           N  
ATOM   1804  CA  ALA A 142     -52.673 -60.560  -7.122  1.00 49.17           C  
ATOM   1805  C   ALA A 142     -53.250 -59.828  -5.900  1.00 49.17           C  
ATOM   1806  O   ALA A 142     -52.629 -59.840  -4.818  1.00 49.17           O  
ATOM   1807  CB  ALA A 142     -52.576 -62.081  -6.950  1.00 49.17           C  
ATOM   1808  OXT ALA A 142     -54.359 -59.291  -6.108  1.00 49.17           O1-
ATOM   1809  H   ALA A 142     -51.485 -59.817  -8.678  1.00 49.17           H  
ATOM   1810  HA  ALA A 142     -53.438 -60.405  -7.884  1.00 49.17           H  
ATOM   1811  HB1 ALA A 142     -53.547 -62.469  -6.641  1.00 49.17           H  
ATOM   1812  HB2 ALA A 142     -51.851 -62.307  -6.169  1.00 49.17           H  
ATOM   1813  HB3 ALA A 142     -52.275 -62.556  -7.884  1.00 49.17           H  
END
