# Supplementary material for: The structural landscape and diversity of Pyricularia oryzae MAX effectors revisited
Source: PLoS Pathog. 2024 May 6;20(5):e1012176. doi: 10.1371/journal.ppat.1012176 (PMC11132498; doi:10.1371/journal.ppat.1012176)
Supplement: S1 File — (ZIP) [file ppat.1012176.s018.zip › Supplementary_Data/MAX14.pdb]

ATOM      1  N   GLY A  24      19.638  -4.070 -19.532  1.00 39.74           N  
ATOM      2  CA  GLY A  24      20.559  -4.493 -18.478  1.00 39.74           C  
ATOM      3  C   GLY A  24      19.751  -5.244 -17.432  1.00 39.74           C  
ATOM      4  O   GLY A  24      18.821  -4.680 -16.863  1.00 39.74           O  
ATOM      5  H   GLY A  24      18.960  -3.379 -19.245  1.00 39.74           H  
ATOM      6  HA2 GLY A  24      21.017  -3.625 -18.004  1.00 39.74           H  
ATOM      7  HA3 GLY A  24      21.349  -5.132 -18.874  1.00 39.74           H  
ATOM      8  N   GLY A  25      20.054  -6.525 -17.250  1.00 37.59           N  
ATOM      9  CA  GLY A  25      19.370  -7.379 -16.295  1.00 37.59           C  
ATOM     10  C   GLY A  25      19.512  -6.869 -14.863  1.00 37.59           C  
ATOM     11  O   GLY A  25      20.616  -6.686 -14.357  1.00 37.59           O  
ATOM     12  H   GLY A  25      20.827  -6.920 -17.765  1.00 37.59           H  
ATOM     13  HA2 GLY A  25      19.787  -8.385 -16.342  1.00 37.59           H  
ATOM     14  HA3 GLY A  25      18.314  -7.434 -16.559  1.00 37.59           H  
ATOM     15  N   LYS A  26      18.377  -6.732 -14.185  1.00 52.20           N  
ATOM     16  CA  LYS A  26      18.278  -7.044 -12.764  1.00 52.20           C  
ATOM     17  C   LYS A  26      17.299  -8.204 -12.667  1.00 52.20           C  
ATOM     18  O   LYS A  26      16.117  -8.056 -12.946  1.00 52.20           O  
ATOM     19  CB  LYS A  26      17.877  -5.810 -11.945  1.00 52.20           C  
ATOM     20  CG  LYS A  26      19.068  -4.847 -11.793  1.00 52.20           C  
ATOM     21  CD  LYS A  26      18.709  -3.700 -10.843  1.00 52.20           C  
ATOM     22  CE  LYS A  26      19.898  -2.758 -10.629  1.00 52.20           C  
ATOM     23  NZ  LYS A  26      19.513  -1.639  -9.733  1.00 52.20           N1+
ATOM     24  H   LYS A  26      17.511  -6.738 -14.704  1.00 52.20           H  
ATOM     25  HA  LYS A  26      19.241  -7.391 -12.390  1.00 52.20           H  
ATOM     26  HB2 LYS A  26      17.562  -6.139 -10.955  1.00 52.20           H  
ATOM     27  HB3 LYS A  26      17.038  -5.301 -12.419  1.00 52.20           H  
ATOM     28  HG2 LYS A  26      19.919  -5.389 -11.381  1.00 52.20           H  
ATOM     29  HG3 LYS A  26      19.342  -4.441 -12.766  1.00 52.20           H  
ATOM     30  HD2 LYS A  26      18.394  -4.113  -9.885  1.00 52.20           H  
ATOM     31  HD3 LYS A  26      17.874  -3.144 -11.269  1.00 52.20           H  
ATOM     32  HE2 LYS A  26      20.216  -2.375 -11.599  1.00 52.20           H  
ATOM     33  HE3 LYS A  26      20.723  -3.325 -10.198  1.00 52.20           H  
ATOM     34  HZ1 LYS A  26      19.246  -1.988  -8.824  1.00 52.20           H  
ATOM     35  HZ2 LYS A  26      20.265  -0.974  -9.623  1.00 52.20           H  
ATOM     36  HZ3 LYS A  26      18.707  -1.157 -10.105  1.00 52.20           H  
ATOM     37  N   ASN A  27      17.851  -9.387 -12.414  1.00 45.66           N  
ATOM     38  CA  ASN A  27      17.134 -10.629 -12.148  1.00 45.66           C  
ATOM     39  C   ASN A  27      15.935 -10.381 -11.227  1.00 45.66           C  
ATOM     40  O   ASN A  27      16.174 -10.235 -10.037  1.00 45.66           O  
ATOM     41  CB  ASN A  27      18.112 -11.569 -11.405  1.00 45.66           C  
ATOM     42  CG  ASN A  27      18.980 -12.387 -12.320  1.00 45.66           C  
ATOM     43  ND2 ASN A  27      20.279 -12.205 -12.304  1.00 45.66           N  
ATOM     44  OD1 ASN A  27      18.489 -13.208 -13.066  1.00 45.66           O  
ATOM     45  H   ASN A  27      18.850  -9.402 -12.268  1.00 45.66           H  
ATOM     46  HA  ASN A  27      16.788 -11.094 -13.071  1.00 45.66           H  
ATOM     47  HB2 ASN A  27      17.538 -12.298 -10.834  1.00 45.66           H  
ATOM     48  HB3 ASN A  27      18.718 -11.014 -10.689  1.00 45.66           H  
ATOM     49 HD21 ASN A  27      20.808 -12.823 -12.903  1.00 45.66           H  
ATOM     50 HD22 ASN A  27      20.715 -11.612 -11.612  1.00 45.66           H  
ATOM     51  N   GLY A  28      14.707 -10.338 -11.760  1.00 54.41           N  
ATOM     52  CA  GLY A  28      13.427 -10.654 -11.096  1.00 54.41           C  
ATOM     53  C   GLY A  28      13.063  -9.998  -9.752  1.00 54.41           C  
ATOM     54  O   GLY A  28      11.957 -10.218  -9.266  1.00 54.41           O  
ATOM     55  H   GLY A  28      14.665 -10.240 -12.765  1.00 54.41           H  
ATOM     56  HA2 GLY A  28      13.397 -11.731 -10.931  1.00 54.41           H  
ATOM     57  HA3 GLY A  28      12.622 -10.409 -11.789  1.00 54.41           H  
ATOM     58  N   LEU A  29      13.945  -9.221  -9.134  1.00 66.55           N  
ATOM     59  CA  LEU A  29      13.747  -8.575  -7.852  1.00 66.55           C  
ATOM     60  C   LEU A  29      12.998  -7.285  -8.131  1.00 66.55           C  
ATOM     61  O   LEU A  29      13.576  -6.305  -8.594  1.00 66.55           O  
ATOM     62  CB  LEU A  29      15.100  -8.345  -7.155  1.00 66.55           C  
ATOM     63  CG  LEU A  29      15.747  -9.627  -6.597  1.00 66.55           C  
ATOM     64  CD1 LEU A  29      17.194  -9.338  -6.194  1.00 66.55           C  
ATOM     65  CD2 LEU A  29      15.012 -10.157  -5.363  1.00 66.55           C  
ATOM     66  H   LEU A  29      14.851  -9.110  -9.568  1.00 66.55           H  
ATOM     67  HA  LEU A  29      13.121  -9.200  -7.215  1.00 66.55           H  
ATOM     68  HB2 LEU A  29      15.779  -7.881  -7.870  1.00 66.55           H  
ATOM     69  HB3 LEU A  29      14.957  -7.641  -6.335  1.00 66.55           H  
ATOM     70  HG  LEU A  29      15.754 -10.403  -7.361  1.00 66.55           H  
ATOM     71 HD11 LEU A  29      17.654 -10.244  -5.799  1.00 66.55           H  
ATOM     72 HD12 LEU A  29      17.220  -8.558  -5.433  1.00 66.55           H  
ATOM     73 HD13 LEU A  29      17.756  -9.012  -7.069  1.00 66.55           H  
ATOM     74 HD21 LEU A  29      15.524 -11.040  -4.980  1.00 66.55           H  
ATOM     75 HD22 LEU A  29      13.993 -10.442  -5.625  1.00 66.55           H  
ATOM     76 HD23 LEU A  29      14.983  -9.393  -4.586  1.00 66.55           H  
ATOM     77  N   LYS A  30      11.693  -7.344  -7.894  1.00 81.03           N  
ATOM     78  CA  LYS A  30      10.793  -6.199  -7.910  1.00 81.03           C  
ATOM     79  C   LYS A  30      11.370  -5.043  -7.083  1.00 81.03           C  
ATOM     80  O   LYS A  30      11.914  -5.270  -6.001  1.00 81.03           O  
ATOM     81  CB  LYS A  30       9.461  -6.672  -7.332  1.00 81.03           C  
ATOM     82  CG  LYS A  30       8.705  -7.718  -8.183  1.00 81.03           C  
ATOM     83  CD  LYS A  30       8.286  -7.157  -9.548  1.00 81.03           C  
ATOM     84  CE  LYS A  30       7.052  -7.843 -10.148  1.00 81.03           C  
ATOM     85  NZ  LYS A  30       6.539  -7.085 -11.327  1.00 81.03           N1+
ATOM     86  H   LYS A  30      11.318  -8.238  -7.609  1.00 81.03           H  
ATOM     87  HA  LYS A  30      10.669  -5.843  -8.933  1.00 81.03           H  
ATOM     88  HB2 LYS A  30       8.817  -5.809  -7.163  1.00 81.03           H  
ATOM     89  HB3 LYS A  30       9.699  -7.107  -6.361  1.00 81.03           H  
ATOM     90  HG2 LYS A  30       7.811  -8.024  -7.640  1.00 81.03           H  
ATOM     91  HG3 LYS A  30       9.320  -8.606  -8.329  1.00 81.03           H  
ATOM     92  HD2 LYS A  30       8.061  -6.098  -9.427  1.00 81.03           H  
ATOM     93  HD3 LYS A  30       9.126  -7.244 -10.237  1.00 81.03           H  
ATOM     94  HE2 LYS A  30       6.275  -7.889  -9.384  1.00 81.03           H  
ATOM     95  HE3 LYS A  30       7.315  -8.863 -10.427  1.00 81.03           H  
ATOM     96  HZ1 LYS A  30       5.774  -7.554 -11.791  1.00 81.03           H  
ATOM     97  HZ2 LYS A  30       6.161  -6.180 -11.087  1.00 81.03           H  
ATOM     98  HZ3 LYS A  30       7.269  -6.865 -11.988  1.00 81.03           H  
ATOM     99  N   ASP A  31      11.242  -3.820  -7.589  1.00 89.05           N  
ATOM    100  CA  ASP A  31      11.824  -2.625  -6.963  1.00 89.05           C  
ATOM    101  C   ASP A  31      11.137  -2.251  -5.638  1.00 89.05           C  
ATOM    102  O   ASP A  31      11.789  -1.799  -4.689  1.00 89.05           O  
ATOM    103  CB  ASP A  31      11.730  -1.448  -7.943  1.00 89.05           C  
ATOM    104  CG  ASP A  31      12.532  -1.669  -9.229  1.00 89.05           C  
ATOM    105  OD1 ASP A  31      13.784  -1.730  -9.138  1.00 89.05           O  
ATOM    106  OD2 ASP A  31      11.885  -1.758 -10.298  1.00 89.05           O1-
ATOM    107  H   ASP A  31      10.844  -3.721  -8.512  1.00 89.05           H  
ATOM    108  HA  ASP A  31      12.877  -2.809  -6.752  1.00 89.05           H  
ATOM    109  HB2 ASP A  31      10.684  -1.263  -8.187  1.00 89.05           H  
ATOM    110  HB3 ASP A  31      12.118  -0.561  -7.442  1.00 89.05           H  
ATOM    111  N   CYS A  32       9.823  -2.473  -5.562  1.00 92.19           N  
ATOM    112  CA  CYS A  32       8.968  -2.020  -4.475  1.00 92.19           C  
ATOM    113  C   CYS A  32       8.229  -3.178  -3.808  1.00 92.19           C  
ATOM    114  O   CYS A  32       7.655  -4.050  -4.463  1.00 92.19           O  
ATOM    115  CB  CYS A  32       7.980  -0.982  -5.016  1.00 92.19           C  
ATOM    116  SG  CYS A  32       8.769   0.439  -5.806  1.00 92.19           S  
ATOM    117  H   CYS A  32       9.361  -2.856  -6.375  1.00 92.19           H  
ATOM    118  HA  CYS A  32       9.580  -1.530  -3.718  1.00 92.19           H  
ATOM    119  HB2 CYS A  32       7.337  -1.466  -5.752  1.00 92.19           H  
ATOM    120  HB3 CYS A  32       7.352  -0.623  -4.201  1.00 92.19           H  
ATOM    121  N   GLN A  33       8.190  -3.139  -2.481  1.00 93.38           N  
ATOM    122  CA  GLN A  33       7.262  -3.899  -1.661  1.00 93.38           C  
ATOM    123  C   GLN A  33       6.014  -3.054  -1.411  1.00 93.38           C  
ATOM    124  O   GLN A  33       6.126  -1.922  -0.945  1.00 93.38           O  
ATOM    125  CB  GLN A  33       7.953  -4.254  -0.343  1.00 93.38           C  
ATOM    126  CG  GLN A  33       7.093  -5.185   0.508  1.00 93.38           C  
ATOM    127  CD  GLN A  33       7.804  -5.580   1.795  1.00 93.38           C  
ATOM    128  NE2 GLN A  33       8.019  -6.856   2.031  1.00 93.38           N  
ATOM    129  OE1 GLN A  33       8.188  -4.762   2.616  1.00 93.38           O  
ATOM    130  H   GLN A  33       8.700  -2.400  -2.019  1.00 93.38           H  
ATOM    131  HA  GLN A  33       6.981  -4.819  -2.174  1.00 93.38           H  
ATOM    132  HB2 GLN A  33       8.892  -4.762  -0.563  1.00 93.38           H  
ATOM    133  HB3 GLN A  33       8.173  -3.345   0.215  1.00 93.38           H  
ATOM    134  HG2 GLN A  33       6.864  -6.077  -0.075  1.00 93.38           H  
ATOM    135  HG3 GLN A  33       6.157  -4.689   0.764  1.00 93.38           H  
ATOM    136 HE21 GLN A  33       7.645  -7.548   1.397  1.00 93.38           H  
ATOM    137 HE22 GLN A  33       8.481  -7.071   2.903  1.00 93.38           H  
ATOM    138  N   VAL A  34       4.840  -3.609  -1.688  1.00 94.51           N  
ATOM    139  CA  VAL A  34       3.537  -2.992  -1.435  1.00 94.51           C  
ATOM    140  C   VAL A  34       2.833  -3.814  -0.363  1.00 94.51           C  
ATOM    141  O   VAL A  34       2.361  -4.917  -0.629  1.00 94.51           O  
ATOM    142  CB  VAL A  34       2.699  -2.902  -2.725  1.00 94.51           C  
ATOM    143  CG1 VAL A  34       1.412  -2.110  -2.468  1.00 94.51           C  
ATOM    144  CG2 VAL A  34       3.468  -2.204  -3.853  1.00 94.51           C  
ATOM    145  H   VAL A  34       4.835  -4.551  -2.052  1.00 94.51           H  
ATOM    146  HA  VAL A  34       3.677  -1.979  -1.057  1.00 94.51           H  
ATOM    147  HB  VAL A  34       2.435  -3.903  -3.066  1.00 94.51           H  
ATOM    148 HG11 VAL A  34       0.823  -2.066  -3.384  1.00 94.51           H  
ATOM    149 HG12 VAL A  34       1.650  -1.095  -2.150  1.00 94.51           H  
ATOM    150 HG13 VAL A  34       0.821  -2.601  -1.695  1.00 94.51           H  
ATOM    151 HG21 VAL A  34       4.304  -2.823  -4.179  1.00 94.51           H  
ATOM    152 HG22 VAL A  34       3.846  -1.239  -3.515  1.00 94.51           H  
ATOM    153 HG23 VAL A  34       2.809  -2.047  -4.707  1.00 94.51           H  
ATOM    154  N   SER A  35       2.785  -3.285   0.855  1.00 93.59           N  
ATOM    155  CA  SER A  35       2.259  -3.991   2.023  1.00 93.59           C  
ATOM    156  C   SER A  35       0.966  -3.352   2.507  1.00 93.59           C  
ATOM    157  O   SER A  35       0.948  -2.176   2.862  1.00 93.59           O  
ATOM    158  CB  SER A  35       3.284  -4.005   3.159  1.00 93.59           C  
ATOM    159  OG  SER A  35       4.498  -4.596   2.739  1.00 93.59           O  
ATOM    160  H   SER A  35       3.233  -2.392   1.004  1.00 93.59           H  
ATOM    161  HA  SER A  35       2.059  -5.031   1.766  1.00 93.59           H  
ATOM    162  HB2 SER A  35       2.879  -4.572   3.997  1.00 93.59           H  
ATOM    163  HB3 SER A  35       3.477  -2.982   3.482  1.00 93.59           H  
ATOM    164  HG  SER A  35       5.164  -4.472   3.419  1.00 93.59           H  
ATOM    165  N   LEU A  36      -0.109  -4.122   2.588  1.00 94.06           N  
ATOM    166  CA  LEU A  36      -1.311  -3.761   3.322  1.00 94.06           C  
ATOM    167  C   LEU A  36      -1.119  -4.103   4.800  1.00 94.06           C  
ATOM    168  O   LEU A  36      -0.765  -5.227   5.143  1.00 94.06           O  
ATOM    169  CB  LEU A  36      -2.504  -4.503   2.710  1.00 94.06           C  
ATOM    170  CG  LEU A  36      -3.837  -4.209   3.415  1.00 94.06           C  
ATOM    171  CD1 LEU A  36      -4.259  -2.743   3.294  1.00 94.06           C  
ATOM    172  CD2 LEU A  36      -4.932  -5.065   2.798  1.00 94.06           C  
ATOM    173  H   LEU A  36      -0.008  -5.086   2.304  1.00 94.06           H  
ATOM    174  HA  LEU A  36      -1.477  -2.688   3.224  1.00 94.06           H  
ATOM    175  HB2 LEU A  36      -2.308  -5.574   2.768  1.00 94.06           H  
ATOM    176  HB3 LEU A  36      -2.584  -4.233   1.657  1.00 94.06           H  
ATOM    177  HG  LEU A  36      -3.768  -4.471   4.471  1.00 94.06           H  
ATOM    178 HD11 LEU A  36      -3.638  -2.130   3.948  1.00 94.06           H  
ATOM    179 HD12 LEU A  36      -5.301  -2.628   3.592  1.00 94.06           H  
ATOM    180 HD13 LEU A  36      -4.137  -2.396   2.268  1.00 94.06           H  
ATOM    181 HD21 LEU A  36      -5.069  -4.798   1.751  1.00 94.06           H  
ATOM    182 HD22 LEU A  36      -5.860  -4.912   3.349  1.00 94.06           H  
ATOM    183 HD23 LEU A  36      -4.650  -6.116   2.860  1.00 94.06           H  
ATOM    184  N   THR A  37      -1.390  -3.141   5.674  1.00 92.34           N  
ATOM    185  CA  THR A  37      -1.348  -3.311   7.125  1.00 92.34           C  
ATOM    186  C   THR A  37      -2.581  -2.703   7.783  1.00 92.34           C  
ATOM    187  O   THR A  37      -3.192  -1.761   7.272  1.00 92.34           O  
ATOM    188  CB  THR A  37      -0.052  -2.733   7.706  1.00 92.34           C  
ATOM    189  CG2 THR A  37       0.106  -1.225   7.526  1.00 92.34           C  
ATOM    190  OG1 THR A  37      -0.013  -2.959   9.088  1.00 92.34           O  
ATOM    191  H   THR A  37      -1.648  -2.231   5.320  1.00 92.34           H  
ATOM    192  HA  THR A  37      -1.355  -4.377   7.353  1.00 92.34           H  
ATOM    193  HB  THR A  37       0.801  -3.229   7.242  1.00 92.34           H  
ATOM    194  HG1 THR A  37       0.305  -3.854   9.231  1.00 92.34           H  
ATOM    195 HG21 THR A  37       0.137  -0.979   6.465  1.00 92.34           H  
ATOM    196 HG22 THR A  37       1.040  -0.910   7.991  1.00 92.34           H  
ATOM    197 HG23 THR A  37      -0.721  -0.702   8.005  1.00 92.34           H  
ATOM    198  N   ALA A  38      -2.950  -3.250   8.932  1.00 91.42           N  
ATOM    199  CA  ALA A  38      -4.032  -2.763   9.768  1.00 91.42           C  
ATOM    200  C   ALA A  38      -3.522  -1.764  10.818  1.00 91.42           C  
ATOM    201  O   ALA A  38      -2.477  -1.979  11.433  1.00 91.42           O  
ATOM    202  CB  ALA A  38      -4.674  -3.992  10.406  1.00 91.42           C  
ATOM    203  H   ALA A  38      -2.355  -3.970   9.315  1.00 91.42           H  
ATOM    204  HA  ALA A  38      -4.782  -2.264   9.156  1.00 91.42           H  
ATOM    205  HB1 ALA A  38      -3.919  -4.579  10.929  1.00 91.42           H  
ATOM    206  HB2 ALA A  38      -5.423  -3.670  11.129  1.00 91.42           H  
ATOM    207  HB3 ALA A  38      -5.144  -4.598   9.632  1.00 91.42           H  
ATOM    208  N   THR A  39      -4.284  -0.700  11.081  1.00 89.48           N  
ATOM    209  CA  THR A  39      -4.078   0.119  12.284  1.00 89.48           C  
ATOM    210  C   THR A  39      -4.661  -0.591  13.510  1.00 89.48           C  
ATOM    211  O   THR A  39      -5.379  -1.587  13.395  1.00 89.48           O  
ATOM    212  CB  THR A  39      -4.629   1.554  12.160  1.00 89.48           C  
ATOM    213  CG2 THR A  39      -4.246   2.248  10.851  1.00 89.48           C  
ATOM    214  OG1 THR A  39      -6.025   1.600  12.304  1.00 89.48           O  
ATOM    215  H   THR A  39      -5.156  -0.583  10.584  1.00 89.48           H  
ATOM    216  HA  THR A  39      -3.005   0.211  12.452  1.00 89.48           H  
ATOM    217  HB  THR A  39      -4.204   2.137  12.977  1.00 89.48           H  
ATOM    218  HG1 THR A  39      -6.279   2.500  12.520  1.00 89.48           H  
ATOM    219 HG21 THR A  39      -3.161   2.261  10.754  1.00 89.48           H  
ATOM    220 HG22 THR A  39      -4.615   3.273  10.861  1.00 89.48           H  
ATOM    221 HG23 THR A  39      -4.675   1.723   9.998  1.00 89.48           H  
ATOM    222  N   SER A  40      -4.385  -0.070  14.706  1.00 86.64           N  
ATOM    223  CA  SER A  40      -4.933  -0.594  15.966  1.00 86.64           C  
ATOM    224  C   SER A  40      -6.466  -0.561  16.040  1.00 86.64           C  
ATOM    225  O   SER A  40      -7.055  -1.304  16.817  1.00 86.64           O  
ATOM    226  CB  SER A  40      -4.364   0.214  17.136  1.00 86.64           C  
ATOM    227  OG  SER A  40      -4.481   1.603  16.876  1.00 86.64           O  
ATOM    228  H   SER A  40      -3.845   0.782  14.770  1.00 86.64           H  
ATOM    229  HA  SER A  40      -4.629  -1.634  16.080  1.00 86.64           H  
ATOM    230  HB2 SER A  40      -3.311  -0.036  17.266  1.00 86.64           H  
ATOM    231  HB3 SER A  40      -4.901  -0.042  18.050  1.00 86.64           H  
ATOM    232  HG  SER A  40      -4.570   2.073  17.708  1.00 86.64           H  
ATOM    233  N   GLU A  41      -7.118   0.279  15.237  1.00 87.95           N  
ATOM    234  CA  GLU A  41      -8.577   0.423  15.194  1.00 87.95           C  
ATOM    235  C   GLU A  41      -9.255  -0.597  14.264  1.00 87.95           C  
ATOM    236  O   GLU A  41     -10.483  -0.722  14.239  1.00 87.95           O  
ATOM    237  CB  GLU A  41      -8.911   1.836  14.719  1.00 87.95           C  
ATOM    238  CG  GLU A  41      -8.393   2.956  15.628  1.00 87.95           C  
ATOM    239  CD  GLU A  41      -8.601   4.283  14.900  1.00 87.95           C  
ATOM    240  OE1 GLU A  41      -9.562   5.000  15.247  1.00 87.95           O  
ATOM    241  OE2 GLU A  41      -7.855   4.505  13.915  1.00 87.95           O1-
ATOM    242  H   GLU A  41      -6.572   0.870  14.627  1.00 87.95           H  
ATOM    243  HA  GLU A  41      -8.991   0.284  16.193  1.00 87.95           H  
ATOM    244  HB2 GLU A  41      -9.993   1.938  14.633  1.00 87.95           H  
ATOM    245  HB3 GLU A  41      -8.475   1.956  13.727  1.00 87.95           H  
ATOM    246  HG2 GLU A  41      -7.330   2.823  15.830  1.00 87.95           H  
ATOM    247  HG3 GLU A  41      -8.932   2.937  16.575  1.00 87.95           H  
ATOM    248  N   ALA A  42      -8.478  -1.341  13.474  1.00 84.87           N  
ATOM    249  CA  ALA A  42      -9.023  -2.331  12.564  1.00 84.87           C  
ATOM    250  C   ALA A  42      -9.645  -3.508  13.328  1.00 84.87           C  
ATOM    251  O   ALA A  42      -8.987  -4.206  14.095  1.00 84.87           O  
ATOM    252  CB  ALA A  42      -7.912  -2.810  11.640  1.00 84.87           C  
ATOM    253  H   ALA A  42      -7.475  -1.254  13.547  1.00 84.87           H  
ATOM    254  HA  ALA A  42      -9.792  -1.854  11.957  1.00 84.87           H  
ATOM    255  HB1 ALA A  42      -7.463  -1.967  11.115  1.00 84.87           H  
ATOM    256  HB2 ALA A  42      -8.302  -3.529  10.920  1.00 84.87           H  
ATOM    257  HB3 ALA A  42      -7.158  -3.300  12.257  1.00 84.87           H  
ATOM    258  N   ARG A  43     -10.918  -3.810  13.040  1.00 81.09           N  
ATOM    259  CA  ARG A  43     -11.622  -4.971  13.628  1.00 81.09           C  
ATOM    260  C   ARG A  43     -11.031  -6.321  13.221  1.00 81.09           C  
ATOM    261  O   ARG A  43     -11.217  -7.310  13.922  1.00 81.09           O  
ATOM    262  CB  ARG A  43     -13.102  -4.955  13.234  1.00 81.09           C  
ATOM    263  CG  ARG A  43     -13.874  -3.798  13.871  1.00 81.09           C  
ATOM    264  CD  ARG A  43     -15.362  -3.978  13.560  1.00 81.09           C  
ATOM    265  NE  ARG A  43     -16.174  -2.925  14.188  1.00 81.09           N  
ATOM    266  CZ  ARG A  43     -17.490  -2.917  14.311  1.00 81.09           C  
ATOM    267  NH1 ARG A  43     -18.236  -3.886  13.854  1.00 81.09           N1+
ATOM    268  NH2 ARG A  43     -18.085  -1.922  14.903  1.00 81.09           N  
ATOM    269  H   ARG A  43     -11.427  -3.139  12.483  1.00 81.09           H  
ATOM    270  HA  ARG A  43     -11.525  -4.925  14.713  1.00 81.09           H  
ATOM    271  HB2 ARG A  43     -13.552  -5.890  13.569  1.00 81.09           H  
ATOM    272  HB3 ARG A  43     -13.191  -4.902  12.149  1.00 81.09           H  
ATOM    273  HG2 ARG A  43     -13.724  -3.812  14.951  1.00 81.09           H  
ATOM    274  HG3 ARG A  43     -13.522  -2.847  13.471  1.00 81.09           H  
ATOM    275  HD2 ARG A  43     -15.504  -3.950  12.480  1.00 81.09           H  
ATOM    276  HD3 ARG A  43     -15.677  -4.951  13.937  1.00 81.09           H  
ATOM    277  HE  ARG A  43     -15.672  -2.138  14.574  1.00 81.09           H  
ATOM    278 HH11 ARG A  43     -17.786  -4.682  13.426  1.00 81.09           H  
ATOM    279 HH12 ARG A  43     -19.236  -3.862  13.990  1.00 81.09           H  
ATOM    280 HH21 ARG A  43     -17.541  -1.155  15.271  1.00 81.09           H  
ATOM    281 HH22 ARG A  43     -19.088  -1.909  15.019  1.00 81.09           H  
ATOM    282  N   ARG A  44     -10.410  -6.385  12.044  1.00 78.22           N  
ATOM    283  CA  ARG A  44      -9.709  -7.560  11.526  1.00 78.22           C  
ATOM    284  C   ARG A  44      -8.351  -7.097  11.044  1.00 78.22           C  
ATOM    285  O   ARG A  44      -8.291  -6.217  10.190  1.00 78.22           O  
ATOM    286  CB  ARG A  44     -10.482  -8.223  10.376  1.00 78.22           C  
ATOM    287  CG  ARG A  44     -11.764  -8.918  10.847  1.00 78.22           C  
ATOM    288  CD  ARG A  44     -12.396  -9.695   9.687  1.00 78.22           C  
ATOM    289  NE  ARG A  44     -13.663 -10.334  10.099  1.00 78.22           N  
ATOM    290  CZ  ARG A  44     -14.191 -11.441   9.606  1.00 78.22           C  
ATOM    291  NH1 ARG A  44     -13.615 -12.125   8.656  1.00 78.22           N1+
ATOM    292  NH2 ARG A  44     -15.324 -11.893  10.069  1.00 78.22           N  
ATOM    293  H   ARG A  44     -10.244  -5.508  11.571  1.00 78.22           H  
ATOM    294  HA  ARG A  44      -9.552  -8.284  12.325  1.00 78.22           H  
ATOM    295  HB2 ARG A  44     -10.732  -7.470   9.629  1.00 78.22           H  
ATOM    296  HB3 ARG A  44      -9.833  -8.965   9.910  1.00 78.22           H  
ATOM    297  HG2 ARG A  44     -11.524  -9.610  11.654  1.00 78.22           H  
ATOM    298  HG3 ARG A  44     -12.467  -8.172  11.215  1.00 78.22           H  
ATOM    299  HD2 ARG A  44     -12.588  -9.008   8.862  1.00 78.22           H  
ATOM    300  HD3 ARG A  44     -11.680 -10.446   9.355  1.00 78.22           H  
ATOM    301  HE  ARG A  44     -14.145  -9.906  10.877  1.00 78.22           H  
ATOM    302 HH11 ARG A  44     -14.006 -12.999   8.334  1.00 78.22           H  
ATOM    303 HH12 ARG A  44     -12.706 -11.832   8.328  1.00 78.22           H  
ATOM    304 HH21 ARG A  44     -15.704 -12.758   9.711  1.00 78.22           H  
ATOM    305 HH22 ARG A  44     -15.774 -11.440  10.851  1.00 78.22           H  
ATOM    306  N   SER A  45      -7.296  -7.688  11.586  1.00 77.64           N  
ATOM    307  CA  SER A  45      -5.948  -7.456  11.092  1.00 77.64           C  
ATOM    308  C   SER A  45      -5.803  -8.130   9.733  1.00 77.64           C  
ATOM    309  O   SER A  45      -5.914  -9.352   9.637  1.00 77.64           O  
ATOM    310  CB  SER A  45      -4.910  -7.991  12.080  1.00 77.64           C  
ATOM    311  OG  SER A  45      -5.148  -7.462  13.371  1.00 77.64           O  
ATOM    312  H   SER A  45      -7.412  -8.342  12.347  1.00 77.64           H  
ATOM    313  HA  SER A  45      -5.791  -6.384  10.978  1.00 77.64           H  
ATOM    314  HB2 SER A  45      -4.977  -9.078  12.127  1.00 77.64           H  
ATOM    315  HB3 SER A  45      -3.912  -7.712  11.745  1.00 77.64           H  
ATOM    316  HG  SER A  45      -5.010  -6.511  13.366  1.00 77.64           H  
ATOM    317  N   PHE A  46      -5.570  -7.336   8.694  1.00 78.08           N  
ATOM    318  CA  PHE A  46      -5.163  -7.837   7.390  1.00 78.08           C  
ATOM    319  C   PHE A  46      -3.707  -7.480   7.137  1.00 78.08           C  
ATOM    320  O   PHE A  46      -3.263  -6.367   7.428  1.00 78.08           O  
ATOM    321  CB  PHE A  46      -6.086  -7.325   6.282  1.00 78.08           C  
ATOM    322  CG  PHE A  46      -7.491  -7.892   6.356  1.00 78.08           C  
ATOM    323  CD1 PHE A  46      -7.739  -9.204   5.916  1.00 78.08           C  
ATOM    324  CD2 PHE A  46      -8.556  -7.124   6.857  1.00 78.08           C  
ATOM    325  CE1 PHE A  46      -9.040  -9.735   5.972  1.00 78.08           C  
ATOM    326  CE2 PHE A  46      -9.859  -7.642   6.901  1.00 78.08           C  
ATOM    327  CZ  PHE A  46     -10.102  -8.953   6.460  1.00 78.08           C  
ATOM    328  H   PHE A  46      -5.572  -6.334   8.817  1.00 78.08           H  
ATOM    329  HA  PHE A  46      -5.233  -8.925   7.383  1.00 78.08           H  
ATOM    330  HB2 PHE A  46      -6.119  -6.236   6.308  1.00 78.08           H  
ATOM    331  HB3 PHE A  46      -5.661  -7.607   5.319  1.00 78.08           H  
ATOM    332  HD1 PHE A  46      -6.927  -9.803   5.532  1.00 78.08           H  
ATOM    333  HD2 PHE A  46      -8.380  -6.119   7.211  1.00 78.08           H  
ATOM    334  HE1 PHE A  46      -9.215 -10.743   5.628  1.00 78.08           H  
ATOM    335  HE2 PHE A  46     -10.665  -7.023   7.267  1.00 78.08           H  
ATOM    336  HZ  PHE A  46     -11.104  -9.356   6.481  1.00 78.08           H  
ATOM    337  N   TRP A  47      -2.998  -8.455   6.586  1.00 82.39           N  
ATOM    338  CA  TRP A  47      -1.635  -8.320   6.115  1.00 82.39           C  
ATOM    339  C   TRP A  47      -1.571  -8.996   4.758  1.00 82.39           C  
ATOM    340  O   TRP A  47      -1.884 -10.179   4.643  1.00 82.39           O  
ATOM    341  CB  TRP A  47      -0.662  -8.931   7.124  1.00 82.39           C  
ATOM    342  CG  TRP A  47      -0.681  -8.262   8.463  1.00 82.39           C  
ATOM    343  CD1 TRP A  47      -1.448  -8.626   9.515  1.00 82.39           C  
ATOM    344  CD2 TRP A  47       0.094  -7.109   8.908  1.00 82.39           C  
ATOM    345  CE2 TRP A  47      -0.248  -6.841  10.267  1.00 82.39           C  
ATOM    346  CE3 TRP A  47       1.075  -6.285   8.315  1.00 82.39           C  
ATOM    347  NE1 TRP A  47      -1.204  -7.782  10.581  1.00 82.39           N  
ATOM    348  CZ2 TRP A  47       0.368  -5.825  11.010  1.00 82.39           C  
ATOM    349  CZ3 TRP A  47       1.734  -5.294   9.067  1.00 82.39           C  
ATOM    350  CH2 TRP A  47       1.390  -5.070  10.413  1.00 82.39           C  
ATOM    351  H   TRP A  47      -3.448  -9.332   6.366  1.00 82.39           H  
ATOM    352  HA  TRP A  47      -1.385  -7.265   6.003  1.00 82.39           H  
ATOM    353  HB2 TRP A  47       0.347  -8.859   6.718  1.00 82.39           H  
ATOM    354  HB3 TRP A  47      -0.892  -9.989   7.253  1.00 82.39           H  
ATOM    355  HD1 TRP A  47      -2.136  -9.458   9.509  1.00 82.39           H  
ATOM    356  HE1 TRP A  47      -1.616  -7.899  11.495  1.00 82.39           H  
ATOM    357  HE3 TRP A  47       1.345  -6.453   7.283  1.00 82.39           H  
ATOM    358  HZ2 TRP A  47       0.090  -5.652  12.039  1.00 82.39           H  
ATOM    359  HZ3 TRP A  47       2.515  -4.705   8.608  1.00 82.39           H  
ATOM    360  HH2 TRP A  47       1.900  -4.306  10.981  1.00 82.39           H  
ATOM    361  N   ASP A  48      -1.222  -8.226   3.741  1.00 88.33           N  
ATOM    362  CA  ASP A  48      -0.909  -8.741   2.415  1.00 88.33           C  
ATOM    363  C   ASP A  48       0.311  -7.983   1.916  1.00 88.33           C  
ATOM    364  O   ASP A  48       0.425  -6.781   2.146  1.00 88.33           O  
ATOM    365  CB  ASP A  48      -2.105  -8.613   1.455  1.00 88.33           C  
ATOM    366  CG  ASP A  48      -1.831  -9.274   0.094  1.00 88.33           C  
ATOM    367  OD1 ASP A  48      -0.938 -10.149   0.047  1.00 88.33           O  
ATOM    368  OD2 ASP A  48      -2.503  -8.888  -0.892  1.00 88.33           O1-
ATOM    369  H   ASP A  48      -0.961  -7.267   3.919  1.00 88.33           H  
ATOM    370  HA  ASP A  48      -0.646  -9.796   2.492  1.00 88.33           H  
ATOM    371  HB2 ASP A  48      -2.973  -9.096   1.904  1.00 88.33           H  
ATOM    372  HB3 ASP A  48      -2.340  -7.559   1.307  1.00 88.33           H  
ATOM    373  N   THR A  49       1.229  -8.684   1.272  1.00 91.52           N  
ATOM    374  CA  THR A  49       2.474  -8.101   0.791  1.00 91.52           C  
ATOM    375  C   THR A  49       2.688  -8.569  -0.626  1.00 91.52           C  
ATOM    376  O   THR A  49       2.874  -9.757  -0.885  1.00 91.52           O  
ATOM    377  CB  THR A  49       3.669  -8.487   1.664  1.00 91.52           C  
ATOM    378  CG2 THR A  49       4.967  -7.873   1.152  1.00 91.52           C  
ATOM    379  OG1 THR A  49       3.510  -8.004   2.980  1.00 91.52           O  
ATOM    380  H   THR A  49       0.972  -9.607   0.954  1.00 91.52           H  
ATOM    381  HA  THR A  49       2.403  -7.014   0.792  1.00 91.52           H  
ATOM    382  HB  THR A  49       3.769  -9.572   1.691  1.00 91.52           H  
ATOM    383  HG1 THR A  49       4.258  -8.315   3.494  1.00 91.52           H  
ATOM    384 HG21 THR A  49       5.776  -8.171   1.819  1.00 91.52           H  
ATOM    385 HG22 THR A  49       5.194  -8.232   0.148  1.00 91.52           H  
ATOM    386 HG23 THR A  49       4.866  -6.788   1.136  1.00 91.52           H  
ATOM    387  N   GLN A  50       2.714  -7.610  -1.534  1.00 93.56           N  
ATOM    388  CA  GLN A  50       2.988  -7.839  -2.938  1.00 93.56           C  
ATOM    389  C   GLN A  50       4.259  -7.110  -3.350  1.00 93.56           C  
ATOM    390  O   GLN A  50       4.771  -6.241  -2.642  1.00 93.56           O  
ATOM    391  CB  GLN A  50       1.766  -7.445  -3.769  1.00 93.56           C  
ATOM    392  CG  GLN A  50       0.565  -8.332  -3.398  1.00 93.56           C  
ATOM    393  CD  GLN A  50      -0.572  -8.185  -4.390  1.00 93.56           C  
ATOM    394  NE2 GLN A  50      -1.781  -7.999  -3.920  1.00 93.56           N  
ATOM    395  OE1 GLN A  50      -0.383  -8.251  -5.593  1.00 93.56           O  
ATOM    396  H   GLN A  50       2.566  -6.657  -1.234  1.00 93.56           H  
ATOM    397  HA  GLN A  50       3.169  -8.900  -3.107  1.00 93.56           H  
ATOM    398  HB2 GLN A  50       1.517  -6.399  -3.592  1.00 93.56           H  
ATOM    399  HB3 GLN A  50       2.003  -7.579  -4.824  1.00 93.56           H  
ATOM    400  HG2 GLN A  50       0.210  -8.072  -2.401  1.00 93.56           H  
ATOM    401  HG3 GLN A  50       0.864  -9.380  -3.388  1.00 93.56           H  
ATOM    402 HE21 GLN A  50      -2.499  -7.861  -4.617  1.00 93.56           H  
ATOM    403 HE22 GLN A  50      -1.973  -8.146  -2.939  1.00 93.56           H  
ATOM    404  N   TYR A  51       4.786  -7.492  -4.505  1.00 92.40           N  
ATOM    405  CA  TYR A  51       6.033  -6.961  -5.022  1.00 92.40           C  
ATOM    406  C   TYR A  51       5.818  -6.472  -6.452  1.00 92.40           C  
ATOM    407  O   TYR A  51       5.330  -7.221  -7.301  1.00 92.40           O  
ATOM    408  CB  TYR A  51       7.113  -8.039  -4.923  1.00 92.40           C  
ATOM    409  CG  TYR A  51       7.416  -8.543  -3.530  1.00 92.40           C  
ATOM    410  CD1 TYR A  51       8.306  -7.831  -2.702  1.00 92.40           C  
ATOM    411  CD2 TYR A  51       6.830  -9.739  -3.075  1.00 92.40           C  
ATOM    412  CE1 TYR A  51       8.620  -8.324  -1.422  1.00 92.40           C  
ATOM    413  CE2 TYR A  51       7.136 -10.229  -1.792  1.00 92.40           C  
ATOM    414  CZ  TYR A  51       8.040  -9.528  -0.970  1.00 92.40           C  
ATOM    415  OH  TYR A  51       8.359 -10.009   0.260  1.00 92.40           O  
ATOM    416  H   TYR A  51       4.286  -8.160  -5.074  1.00 92.40           H  
ATOM    417  HA  TYR A  51       6.355  -6.112  -4.419  1.00 92.40           H  
ATOM    418  HB2 TYR A  51       8.040  -7.607  -5.301  1.00 92.40           H  
ATOM    419  HB3 TYR A  51       6.845  -8.881  -5.561  1.00 92.40           H  
ATOM    420  HD1 TYR A  51       8.747  -6.908  -3.050  1.00 92.40           H  
ATOM    421  HD2 TYR A  51       6.138 -10.278  -3.705  1.00 92.40           H  
ATOM    422  HE1 TYR A  51       9.299  -7.776  -0.785  1.00 92.40           H  
ATOM    423  HE2 TYR A  51       6.682 -11.140  -1.430  1.00 92.40           H  
ATOM    424  HH  TYR A  51       9.075  -9.509   0.659  1.00 92.40           H  
ATOM    425  N   ALA A  52       6.199  -5.228  -6.723  1.00 92.72           N  
ATOM    426  CA  ALA A  52       5.973  -4.561  -8.000  1.00 92.72           C  
ATOM    427  C   ALA A  52       7.202  -3.778  -8.465  1.00 92.72           C  
ATOM    428  O   ALA A  52       8.041  -3.367  -7.663  1.00 92.72           O  
ATOM    429  CB  ALA A  52       4.735  -3.671  -7.892  1.00 92.72           C  
ATOM    430  H   ALA A  52       6.645  -4.688  -5.996  1.00 92.72           H  
ATOM    431  HA  ALA A  52       5.765  -5.304  -8.771  1.00 92.72           H  
ATOM    432  HB1 ALA A  52       3.883  -4.211  -8.306  1.00 92.72           H  
ATOM    433  HB2 ALA A  52       4.537  -3.405  -6.854  1.00 92.72           H  
ATOM    434  HB3 ALA A  52       4.871  -2.755  -8.466  1.00 92.72           H  
ATOM    435  N   ASN A  53       7.319  -3.620  -9.780  1.00 92.45           N  
ATOM    436  CA  ASN A  53       8.278  -2.707 -10.386  1.00 92.45           C  
ATOM    437  C   ASN A  53       7.656  -1.310 -10.467  1.00 92.45           C  
ATOM    438  O   ASN A  53       6.460  -1.129 -10.239  1.00 92.45           O  
ATOM    439  CB  ASN A  53       8.655  -3.217 -11.783  1.00 92.45           C  
ATOM    440  CG  ASN A  53       9.309  -4.579 -11.778  1.00 92.45           C  
ATOM    441  ND2 ASN A  53       8.901  -5.453 -12.671  1.00 92.45           N  
ATOM    442  OD1 ASN A  53      10.185  -4.901 -10.999  1.00 92.45           O  
ATOM    443  H   ASN A  53       6.538  -3.884 -10.364  1.00 92.45           H  
ATOM    444  HA  ASN A  53       9.182  -2.640  -9.782  1.00 92.45           H  
ATOM    445  HB2 ASN A  53       7.761  -3.234 -12.407  1.00 92.45           H  
ATOM    446  HB3 ASN A  53       9.362  -2.524 -12.239  1.00 92.45           H  
ATOM    447 HD21 ASN A  53       8.242  -5.107 -13.355  1.00 92.45           H  
ATOM    448 HD22 ASN A  53       9.542  -6.215 -12.839  1.00 92.45           H  
ATOM    449  N   TYR A  54       8.459  -0.322 -10.844  1.00 89.05           N  
ATOM    450  CA  TYR A  54       7.925   0.996 -11.174  1.00 89.05           C  
ATOM    451  C   TYR A  54       6.957   0.933 -12.363  1.00 89.05           C  
ATOM    452  O   TYR A  54       7.219   0.247 -13.352  1.00 89.05           O  
ATOM    453  CB  TYR A  54       9.066   1.968 -11.480  1.00 89.05           C  
ATOM    454  CG  TYR A  54      10.166   1.995 -10.440  1.00 89.05           C  
ATOM    455  CD1 TYR A  54       9.849   2.161  -9.077  1.00 89.05           C  
ATOM    456  CD2 TYR A  54      11.507   1.829 -10.835  1.00 89.05           C  
ATOM    457  CE1 TYR A  54      10.872   2.179  -8.114  1.00 89.05           C  
ATOM    458  CE2 TYR A  54      12.532   1.838  -9.871  1.00 89.05           C  
ATOM    459  CZ  TYR A  54      12.213   2.017  -8.509  1.00 89.05           C  
ATOM    460  OH  TYR A  54      13.196   2.012  -7.573  1.00 89.05           O  
ATOM    461  H   TYR A  54       9.445  -0.501 -10.969  1.00 89.05           H  
ATOM    462  HA  TYR A  54       7.372   1.368 -10.311  1.00 89.05           H  
ATOM    463  HB2 TYR A  54       8.652   2.972 -11.569  1.00 89.05           H  
ATOM    464  HB3 TYR A  54       9.496   1.701 -12.446  1.00 89.05           H  
ATOM    465  HD1 TYR A  54       8.821   2.267  -8.765  1.00 89.05           H  
ATOM    466  HD2 TYR A  54      11.749   1.657 -11.873  1.00 89.05           H  
ATOM    467  HE1 TYR A  54      10.643   2.293  -7.065  1.00 89.05           H  
ATOM    468  HE2 TYR A  54      13.556   1.671 -10.171  1.00 89.05           H  
ATOM    469  HH  TYR A  54      14.040   1.789  -7.973  1.00 89.05           H  
ATOM    470  N   ASN A  55       5.896   1.730 -12.285  1.00 91.07           N  
ATOM    471  CA  ASN A  55       4.772   1.796 -13.217  1.00 91.07           C  
ATOM    472  C   ASN A  55       3.938   0.503 -13.319  1.00 91.07           C  
ATOM    473  O   ASN A  55       3.182   0.356 -14.279  1.00 91.07           O  
ATOM    474  CB  ASN A  55       5.212   2.343 -14.586  1.00 91.07           C  
ATOM    475  CG  ASN A  55       6.083   3.579 -14.508  1.00 91.07           C  
ATOM    476  ND2 ASN A  55       7.319   3.479 -14.936  1.00 91.07           N  
ATOM    477  OD1 ASN A  55       5.697   4.649 -14.078  1.00 91.07           O  
ATOM    478  H   ASN A  55       5.738   2.218 -11.415  1.00 91.07           H  
ATOM    479  HA  ASN A  55       4.088   2.533 -12.794  1.00 91.07           H  
ATOM    480  HB2 ASN A  55       4.322   2.602 -15.161  1.00 91.07           H  
ATOM    481  HB3 ASN A  55       5.736   1.555 -15.128  1.00 91.07           H  
ATOM    482 HD21 ASN A  55       7.660   2.568 -15.206  1.00 91.07           H  
ATOM    483 HD22 ASN A  55       7.875   4.320 -14.865  1.00 91.07           H  
ATOM    484  N   ASP A  56       4.056  -0.423 -12.359  1.00 94.82           N  
ATOM    485  CA  ASP A  56       3.150  -1.572 -12.248  1.00 94.82           C  
ATOM    486  C   ASP A  56       1.877  -1.173 -11.476  1.00 94.82           C  
ATOM    487  O   ASP A  56       1.930  -0.444 -10.481  1.00 94.82           O  
ATOM    488  CB  ASP A  56       3.821  -2.782 -11.553  1.00 94.82           C  
ATOM    489  CG  ASP A  56       4.830  -3.616 -12.370  1.00 94.82           C  
ATOM    490  OD1 ASP A  56       4.967  -3.427 -13.595  1.00 94.82           O  
ATOM    491  OD2 ASP A  56       5.467  -4.532 -11.764  1.00 94.82           O1-
ATOM    492  H   ASP A  56       4.686  -0.251 -11.589  1.00 94.82           H  
ATOM    493  HA  ASP A  56       2.852  -1.889 -13.248  1.00 94.82           H  
ATOM    494  HB2 ASP A  56       4.300  -2.436 -10.638  1.00 94.82           H  
ATOM    495  HB3 ASP A  56       3.031  -3.469 -11.249  1.00 94.82           H  
ATOM    496  N   ASP A  57       0.738  -1.731 -11.885  1.00 95.68           N  
ATOM    497  CA  ASP A  57      -0.496  -1.720 -11.099  1.00 95.68           C  
ATOM    498  C   ASP A  57      -0.585  -2.988 -10.240  1.00 95.68           C  
ATOM    499  O   ASP A  57      -0.433  -4.109 -10.731  1.00 95.68           O  
ATOM    500  CB  ASP A  57      -1.723  -1.598 -12.013  1.00 95.68           C  
ATOM    501  CG  ASP A  57      -1.861  -0.227 -12.679  1.00 95.68           C  
ATOM    502  OD1 ASP A  57      -1.483   0.785 -12.046  1.00 95.68           O  
ATOM    503  OD2 ASP A  57      -2.401  -0.192 -13.806  1.00 95.68           O1-
ATOM    504  H   ASP A  57       0.752  -2.308 -12.714  1.00 95.68           H  
ATOM    505  HA  ASP A  57      -0.492  -0.858 -10.431  1.00 95.68           H  
ATOM    506  HB2 ASP A  57      -2.618  -1.772 -11.416  1.00 95.68           H  
ATOM    507  HB3 ASP A  57      -1.677  -2.374 -12.776  1.00 95.68           H  
ATOM    508  N   VAL A  58      -0.863  -2.816  -8.948  1.00 94.86           N  
ATOM    509  CA  VAL A  58      -0.979  -3.902  -7.968  1.00 94.86           C  
ATOM    510  C   VAL A  58      -2.416  -3.987  -7.474  1.00 94.86           C  
ATOM    511  O   VAL A  58      -2.891  -3.098  -6.765  1.00 94.86           O  
ATOM    512  CB  VAL A  58       0.001  -3.700  -6.797  1.00 94.86           C  
ATOM    513  CG1 VAL A  58      -0.048  -4.872  -5.811  1.00 94.86           C  
ATOM    514  CG2 VAL A  58       1.442  -3.605  -7.299  1.00 94.86           C  
ATOM    515  H   VAL A  58      -0.929  -1.866  -8.612  1.00 94.86           H  
ATOM    516  HA  VAL A  58      -0.726  -4.849  -8.443  1.00 94.86           H  
ATOM    517  HB  VAL A  58      -0.243  -2.781  -6.264  1.00 94.86           H  
ATOM    518 HG11 VAL A  58       0.246  -5.794  -6.314  1.00 94.86           H  
ATOM    519 HG12 VAL A  58      -1.055  -4.996  -5.412  1.00 94.86           H  
ATOM    520 HG13 VAL A  58       0.630  -4.680  -4.980  1.00 94.86           H  
ATOM    521 HG21 VAL A  58       1.563  -2.732  -7.939  1.00 94.86           H  
ATOM    522 HG22 VAL A  58       2.124  -3.513  -6.453  1.00 94.86           H  
ATOM    523 HG23 VAL A  58       1.683  -4.500  -7.872  1.00 94.86           H  
ATOM    524  N   GLU A  59      -3.113  -5.068  -7.825  1.00 94.60           N  
ATOM    525  CA  GLU A  59      -4.429  -5.379  -7.262  1.00 94.60           C  
ATOM    526  C   GLU A  59      -4.273  -6.078  -5.908  1.00 94.60           C  
ATOM    527  O   GLU A  59      -3.669  -7.144  -5.808  1.00 94.60           O  
ATOM    528  CB  GLU A  59      -5.284  -6.216  -8.235  1.00 94.60           C  
ATOM    529  CG  GLU A  59      -6.696  -6.437  -7.658  1.00 94.60           C  
ATOM    530  CD  GLU A  59      -7.653  -7.201  -8.589  1.00 94.60           C  
ATOM    531  OE1 GLU A  59      -8.177  -8.263  -8.159  1.00 94.60           O  
ATOM    532  OE2 GLU A  59      -7.970  -6.667  -9.673  1.00 94.60           O1-
ATOM    533  H   GLU A  59      -2.666  -5.764  -8.405  1.00 94.60           H  
ATOM    534  HA  GLU A  59      -4.962  -4.443  -7.098  1.00 94.60           H  
ATOM    535  HB2 GLU A  59      -5.364  -5.683  -9.182  1.00 94.60           H  
ATOM    536  HB3 GLU A  59      -4.807  -7.180  -8.413  1.00 94.60           H  
ATOM    537  HG2 GLU A  59      -6.618  -6.982  -6.717  1.00 94.60           H  
ATOM    538  HG3 GLU A  59      -7.135  -5.466  -7.429  1.00 94.60           H  
ATOM    539  N   ILE A  60      -4.869  -5.507  -4.863  1.00 93.11           N  
ATOM    540  CA  ILE A  60      -4.848  -6.047  -3.502  1.00 93.11           C  
ATOM    541  C   ILE A  60      -6.267  -6.437  -3.092  1.00 93.11           C  
ATOM    542  O   ILE A  60      -7.218  -5.665  -3.244  1.00 93.11           O  
ATOM    543  CB  ILE A  60      -4.197  -5.049  -2.521  1.00 93.11           C  
ATOM    544  CG1 ILE A  60      -2.804  -4.614  -3.036  1.00 93.11           C  
ATOM    545  CG2 ILE A  60      -4.115  -5.658  -1.108  1.00 93.11           C  
ATOM    546  CD1 ILE A  60      -1.967  -3.764  -2.077  1.00 93.11           C  
ATOM    547  H   ILE A  60      -5.368  -4.643  -5.019  1.00 93.11           H  
ATOM    548  HA  ILE A  60      -4.240  -6.951  -3.485  1.00 93.11           H  
ATOM    549  HB  ILE A  60      -4.832  -4.165  -2.483  1.00 93.11           H  
ATOM    550 HG12 ILE A  60      -2.219  -5.498  -3.289  1.00 93.11           H  
ATOM    551 HG13 ILE A  60      -2.936  -4.029  -3.946  1.00 93.11           H  
ATOM    552 HG21 ILE A  60      -5.104  -5.938  -0.744  1.00 93.11           H  
ATOM    553 HG22 ILE A  60      -3.697  -4.936  -0.407  1.00 93.11           H  
ATOM    554 HG23 ILE A  60      -3.473  -6.538  -1.122  1.00 93.11           H  
ATOM    555 HD11 ILE A  60      -2.566  -2.959  -1.651  1.00 93.11           H  
ATOM    556 HD12 ILE A  60      -1.137  -3.334  -2.637  1.00 93.11           H  
ATOM    557 HD13 ILE A  60      -1.567  -4.385  -1.277  1.00 93.11           H  
ATOM    558  N   SER A  61      -6.406  -7.644  -2.538  1.00 89.79           N  
ATOM    559  CA  SER A  61      -7.670  -8.169  -2.014  1.00 89.79           C  
ATOM    560  C   SER A  61      -7.589  -8.367  -0.500  1.00 89.79           C  
ATOM    561  O   SER A  61      -6.752  -9.111  -0.003  1.00 89.79           O  
ATOM    562  CB  SER A  61      -8.035  -9.485  -2.705  1.00 89.79           C  
ATOM    563  OG  SER A  61      -8.428  -9.262  -4.049  1.00 89.79           O  
ATOM    564  H   SER A  61      -5.570  -8.190  -2.387  1.00 89.79           H  
ATOM    565  HA  SER A  61      -8.475  -7.464  -2.219  1.00 89.79           H  
ATOM    566  HB2 SER A  61      -8.868  -9.946  -2.174  1.00 89.79           H  
ATOM    567  HB3 SER A  61      -7.184 -10.165  -2.675  1.00 89.79           H  
ATOM    568  HG  SER A  61      -7.679  -8.896  -4.526  1.00 89.79           H  
ATOM    569  N   ALA A  62      -8.505  -7.744   0.243  1.00 86.27           N  
ATOM    570  CA  ALA A  62      -8.568  -7.805   1.702  1.00 86.27           C  
ATOM    571  C   ALA A  62      -9.992  -8.120   2.174  1.00 86.27           C  
ATOM    572  O   ALA A  62     -10.853  -7.246   2.335  1.00 86.27           O  
ATOM    573  CB  ALA A  62      -8.029  -6.491   2.257  1.00 86.27           C  
ATOM    574  H   ALA A  62      -9.183  -7.173  -0.240  1.00 86.27           H  
ATOM    575  HA  ALA A  62      -7.914  -8.599   2.062  1.00 86.27           H  
ATOM    576  HB1 ALA A  62      -7.012  -6.362   1.887  1.00 86.27           H  
ATOM    577  HB2 ALA A  62      -8.023  -6.518   3.346  1.00 86.27           H  
ATOM    578  HB3 ALA A  62      -8.640  -5.661   1.903  1.00 86.27           H  
ATOM    579  N   GLY A  63     -10.269  -9.410   2.368  1.00 85.26           N  
ATOM    580  CA  GLY A  63     -11.622  -9.889   2.634  1.00 85.26           C  
ATOM    581  C   GLY A  63     -12.558  -9.565   1.466  1.00 85.26           C  
ATOM    582  O   GLY A  63     -12.350 -10.032   0.353  1.00 85.26           O  
ATOM    583  H   GLY A  63      -9.545 -10.082   2.160  1.00 85.26           H  
ATOM    584  HA2 GLY A  63     -11.996  -9.428   3.548  1.00 85.26           H  
ATOM    585  HA3 GLY A  63     -11.603 -10.971   2.767  1.00 85.26           H  
ATOM    586  N   ARG A  64     -13.595  -8.757   1.715  1.00 87.98           N  
ATOM    587  CA  ARG A  64     -14.556  -8.320   0.680  1.00 87.98           C  
ATOM    588  C   ARG A  64     -14.099  -7.101  -0.127  1.00 87.98           C  
ATOM    589  O   ARG A  64     -14.802  -6.676  -1.036  1.00 87.98           O  
ATOM    590  CB  ARG A  64     -15.934  -8.079   1.313  1.00 87.98           C  
ATOM    591  CG  ARG A  64     -15.957  -6.834   2.215  1.00 87.98           C  
ATOM    592  CD  ARG A  64     -17.337  -6.668   2.848  1.00 87.98           C  
ATOM    593  NE  ARG A  64     -17.391  -5.446   3.667  1.00 87.98           N  
ATOM    594  CZ  ARG A  64     -18.440  -5.025   4.350  1.00 87.98           C  
ATOM    595  NH1 ARG A  64     -19.549  -5.711   4.407  1.00 87.98           N1+
ATOM    596  NH2 ARG A  64     -18.390  -3.893   4.992  1.00 87.98           N  
ATOM    597  H   ARG A  64     -13.660  -8.360   2.641  1.00 87.98           H  
ATOM    598  HA  ARG A  64     -14.659  -9.120  -0.053  1.00 87.98           H  
ATOM    599  HB2 ARG A  64     -16.666  -7.949   0.517  1.00 87.98           H  
ATOM    600  HB3 ARG A  64     -16.218  -8.958   1.892  1.00 87.98           H  
ATOM    601  HG2 ARG A  64     -15.736  -5.945   1.625  1.00 87.98           H  
ATOM    602  HG3 ARG A  64     -15.213  -6.930   3.006  1.00 87.98           H  
ATOM    603  HD2 ARG A  64     -17.549  -7.540   3.466  1.00 87.98           H  
ATOM    604  HD3 ARG A  64     -18.079  -6.605   2.052  1.00 87.98           H  
ATOM    605  HE  ARG A  64     -16.567  -4.862   3.661  1.00 87.98           H  
ATOM    606 HH11 ARG A  64     -20.358  -5.349   4.892  1.00 87.98           H  
ATOM    607 HH12 ARG A  64     -19.623  -6.558   3.862  1.00 87.98           H  
ATOM    608 HH21 ARG A  64     -17.551  -3.333   4.938  1.00 87.98           H  
ATOM    609 HH22 ARG A  64     -19.204  -3.537   5.471  1.00 87.98           H  
ATOM    610  N   HIS A  65     -12.991  -6.487   0.270  1.00 90.35           N  
ATOM    611  CA  HIS A  65     -12.488  -5.267  -0.338  1.00 90.35           C  
ATOM    612  C   HIS A  65     -11.451  -5.609  -1.400  1.00 90.35           C  
ATOM    613  O   HIS A  65     -10.606  -6.477  -1.187  1.00 90.35           O  
ATOM    614  CB  HIS A  65     -11.906  -4.377   0.756  1.00 90.35           C  
ATOM    615  CG  HIS A  65     -12.951  -3.864   1.714  1.00 90.35           C  
ATOM    616  CD2 HIS A  65     -13.309  -4.411   2.916  1.00 90.35           C  
ATOM    617  ND1 HIS A  65     -13.778  -2.790   1.496  1.00 90.35           N  
ATOM    618  CE1 HIS A  65     -14.620  -2.693   2.536  1.00 90.35           C  
ATOM    619  NE2 HIS A  65     -14.400  -3.682   3.424  1.00 90.35           N  
ATOM    620  H   HIS A  65     -12.403  -6.932   0.959  1.00 90.35           H  
ATOM    621  HA  HIS A  65     -13.304  -4.726  -0.817  1.00 90.35           H  
ATOM    622  HB2 HIS A  65     -11.149  -4.949   1.294  1.00 90.35           H  
ATOM    623  HB3 HIS A  65     -11.400  -3.529   0.294  1.00 90.35           H  
ATOM    624  HD1 HIS A  65     -13.713  -2.150   0.717  1.00 90.35           H  
ATOM    625  HD2 HIS A  65     -12.850  -5.279   3.367  1.00 90.35           H  
ATOM    626  HE1 HIS A  65     -15.366  -1.919   2.644  1.00 90.35           H  
ATOM    627  N   LYS A  66     -11.516  -4.901  -2.524  1.00 92.20           N  
ATOM    628  CA  LYS A  66     -10.523  -4.951  -3.592  1.00 92.20           C  
ATOM    629  C   LYS A  66     -10.170  -3.534  -3.997  1.00 92.20           C  
ATOM    630  O   LYS A  66     -11.050  -2.666  -4.021  1.00 92.20           O  
ATOM    631  CB  LYS A  66     -11.042  -5.731  -4.801  1.00 92.20           C  
ATOM    632  CG  LYS A  66     -11.322  -7.203  -4.478  1.00 92.20           C  
ATOM    633  CD  LYS A  66     -11.542  -7.953  -5.791  1.00 92.20           C  
ATOM    634  CE  LYS A  66     -11.645  -9.458  -5.563  1.00 92.20           C  
ATOM    635  NZ  LYS A  66     -11.466 -10.152  -6.859  1.00 92.20           N1+
ATOM    636  H   LYS A  66     -12.227  -4.189  -2.609  1.00 92.20           H  
ATOM    637  HA  LYS A  66      -9.614  -5.432  -3.233  1.00 92.20           H  
ATOM    638  HB2 LYS A  66     -10.280  -5.678  -5.579  1.00 92.20           H  
ATOM    639  HB3 LYS A  66     -11.951  -5.264  -5.181  1.00 92.20           H  
ATOM    640  HG2 LYS A  66     -10.463  -7.625  -3.955  1.00 92.20           H  
ATOM    641  HG3 LYS A  66     -12.206  -7.292  -3.846  1.00 92.20           H  
ATOM    642  HD2 LYS A  66     -10.686  -7.760  -6.438  1.00 92.20           H  
ATOM    643  HD3 LYS A  66     -12.442  -7.584  -6.283  1.00 92.20           H  
ATOM    644  HE2 LYS A  66     -10.843  -9.749  -4.884  1.00 92.20           H  
ATOM    645  HE3 LYS A  66     -12.602  -9.699  -5.103  1.00 92.20           H  
ATOM    646  HZ1 LYS A  66     -11.438 -11.155  -6.747  1.00 92.20           H  
ATOM    647  HZ2 LYS A  66     -10.579  -9.869  -7.251  1.00 92.20           H  
ATOM    648  HZ3 LYS A  66     -12.174  -9.885  -7.528  1.00 92.20           H  
ATOM    649  N   PHE A  67      -8.903  -3.301  -4.286  1.00 95.35           N  
ATOM    650  CA  PHE A  67      -8.409  -2.007  -4.731  1.00 95.35           C  
ATOM    651  C   PHE A  67      -7.116  -2.172  -5.520  1.00 95.35           C  
ATOM    652  O   PHE A  67      -6.437  -3.189  -5.401  1.00 95.35           O  
ATOM    653  CB  PHE A  67      -8.230  -1.073  -3.525  1.00 95.35           C  
ATOM    654  CG  PHE A  67      -7.281  -1.580  -2.464  1.00 95.35           C  
ATOM    655  CD1 PHE A  67      -7.732  -2.448  -1.449  1.00 95.35           C  
ATOM    656  CD2 PHE A  67      -5.935  -1.186  -2.504  1.00 95.35           C  
ATOM    657  CE1 PHE A  67      -6.837  -2.912  -0.470  1.00 95.35           C  
ATOM    658  CE2 PHE A  67      -5.047  -1.639  -1.519  1.00 95.35           C  
ATOM    659  CZ  PHE A  67      -5.496  -2.496  -0.500  1.00 95.35           C  
ATOM    660  H   PHE A  67      -8.229  -4.050  -4.210  1.00 95.35           H  
ATOM    661  HA  PHE A  67      -9.133  -1.563  -5.414  1.00 95.35           H  
ATOM    662  HB2 PHE A  67      -7.875  -0.103  -3.873  1.00 95.35           H  
ATOM    663  HB3 PHE A  67      -9.201  -0.906  -3.060  1.00 95.35           H  
ATOM    664  HD1 PHE A  67      -8.762  -2.771  -1.432  1.00 95.35           H  
ATOM    665  HD2 PHE A  67      -5.577  -0.549  -3.299  1.00 95.35           H  
ATOM    666  HE1 PHE A  67      -7.169  -3.608   0.287  1.00 95.35           H  
ATOM    667  HE2 PHE A  67      -4.008  -1.351  -1.572  1.00 95.35           H  
ATOM    668  HZ  PHE A  67      -4.792  -2.874   0.227  1.00 95.35           H  
ATOM    669  N   VAL A  68      -6.796  -1.161  -6.321  1.00 96.51           N  
ATOM    670  CA  VAL A  68      -5.598  -1.142  -7.162  1.00 96.51           C  
ATOM    671  C   VAL A  68      -4.720   0.031  -6.759  1.00 96.51           C  
ATOM    672  O   VAL A  68      -5.207   1.159  -6.627  1.00 96.51           O  
ATOM    673  CB  VAL A  68      -5.953  -1.103  -8.658  1.00 96.51           C  
ATOM    674  CG1 VAL A  68      -4.695  -1.125  -9.532  1.00 96.51           C  
ATOM    675  CG2 VAL A  68      -6.825  -2.304  -9.051  1.00 96.51           C  
ATOM    676  H   VAL A  68      -7.397  -0.350  -6.343  1.00 96.51           H  
ATOM    677  HA  VAL A  68      -5.030  -2.058  -6.996  1.00 96.51           H  
ATOM    678  HB  VAL A  68      -6.508  -0.189  -8.869  1.00 96.51           H  
ATOM    679 HG11 VAL A  68      -4.972  -1.150 -10.586  1.00 96.51           H  
ATOM    680 HG12 VAL A  68      -4.092  -0.231  -9.373  1.00 96.51           H  
ATOM    681 HG13 VAL A  68      -4.093  -2.005  -9.308  1.00 96.51           H  
ATOM    682 HG21 VAL A  68      -7.020  -2.286 -10.123  1.00 96.51           H  
ATOM    683 HG22 VAL A  68      -6.312  -3.234  -8.807  1.00 96.51           H  
ATOM    684 HG23 VAL A  68      -7.781  -2.273  -8.528  1.00 96.51           H  
ATOM    685  N   ILE A  69      -3.434  -0.246  -6.562  1.00 97.30           N  
ATOM    686  CA  ILE A  69      -2.396   0.747  -6.294  1.00 97.30           C  
ATOM    687  C   ILE A  69      -1.473   0.815  -7.501  1.00 97.30           C  
ATOM    688  O   ILE A  69      -0.910  -0.204  -7.892  1.00 97.30           O  
ATOM    689  CB  ILE A  69      -1.617   0.388  -5.013  1.00 97.30           C  
ATOM    690  CG1 ILE A  69      -2.538   0.258  -3.781  1.00 97.30           C  
ATOM    691  CG2 ILE A  69      -0.495   1.406  -4.741  1.00 97.30           C  
ATOM    692  CD1 ILE A  69      -3.388   1.491  -3.445  1.00 97.30           C  
ATOM    693  H   ILE A  69      -3.128  -1.197  -6.706  1.00 97.30           H  
ATOM    694  HA  ILE A  69      -2.847   1.730  -6.159  1.00 97.30           H  
ATOM    695  HB  ILE A  69      -1.145  -0.583  -5.161  1.00 97.30           H  
ATOM    696 HG12 ILE A  69      -1.918   0.022  -2.916  1.00 97.30           H  
ATOM    697 HG13 ILE A  69      -3.204  -0.593  -3.926  1.00 97.30           H  
ATOM    698 HG21 ILE A  69       0.267   1.335  -5.517  1.00 97.30           H  
ATOM    699 HG22 ILE A  69      -0.884   2.424  -4.735  1.00 97.30           H  
ATOM    700 HG23 ILE A  69      -0.020   1.186  -3.785  1.00 97.30           H  
ATOM    701 HD11 ILE A  69      -4.163   1.624  -4.200  1.00 97.30           H  
ATOM    702 HD12 ILE A  69      -2.773   2.390  -3.393  1.00 97.30           H  
ATOM    703 HD13 ILE A  69      -3.873   1.339  -2.480  1.00 97.30           H  
ATOM    704  N   HIS A  70      -1.298   2.008  -8.054  1.00 96.15           N  
ATOM    705  CA  HIS A  70      -0.250   2.263  -9.029  1.00 96.15           C  
ATOM    706  C   HIS A  70       1.054   2.525  -8.286  1.00 96.15           C  
ATOM    707  O   HIS A  70       1.088   3.350  -7.366  1.00 96.15           O  
ATOM    708  CB  HIS A  70      -0.620   3.455  -9.909  1.00 96.15           C  
ATOM    709  CG  HIS A  70       0.341   3.624 -11.044  1.00 96.15           C  
ATOM    710  CD2 HIS A  70       1.236   4.636 -11.241  1.00 96.15           C  
ATOM    711  ND1 HIS A  70       0.462   2.751 -12.094  1.00 96.15           N  
ATOM    712  CE1 HIS A  70       1.416   3.218 -12.911  1.00 96.15           C  
ATOM    713  NE2 HIS A  70       1.919   4.372 -12.435  1.00 96.15           N  
ATOM    714  H   HIS A  70      -1.740   2.815  -7.639  1.00 96.15           H  
ATOM    715  HA  HIS A  70      -0.128   1.392  -9.673  1.00 96.15           H  
ATOM    716  HB2 HIS A  70      -0.668   4.368  -9.316  1.00 96.15           H  
ATOM    717  HB3 HIS A  70      -1.593   3.271 -10.365  1.00 96.15           H  
ATOM    718  HD1 HIS A  70      -0.119   1.938 -12.239  1.00 96.15           H  
ATOM    719  HD2 HIS A  70       1.379   5.491 -10.596  1.00 96.15           H  
ATOM    720  HE1 HIS A  70       1.725   2.739 -13.828  1.00 96.15           H  
ATOM    721  N   VAL A  71       2.114   1.818  -8.662  1.00 94.33           N  
ATOM    722  CA  VAL A  71       3.452   2.013  -8.104  1.00 94.33           C  
ATOM    723  C   VAL A  71       4.210   2.990  -8.988  1.00 94.33           C  
ATOM    724  O   VAL A  71       4.509   2.704 -10.140  1.00 94.33           O  
ATOM    725  CB  VAL A  71       4.192   0.675  -7.957  1.00 94.33           C  
ATOM    726  CG1 VAL A  71       5.579   0.874  -7.334  1.00 94.33           C  
ATOM    727  CG2 VAL A  71       3.395  -0.272  -7.048  1.00 94.33           C  
ATOM    728  H   VAL A  71       2.010   1.154  -9.417  1.00 94.33           H  
ATOM    729  HA  VAL A  71       3.369   2.452  -7.110  1.00 94.33           H  
ATOM    730  HB  VAL A  71       4.310   0.206  -8.934  1.00 94.33           H  
ATOM    731 HG11 VAL A  71       5.492   1.349  -6.356  1.00 94.33           H  
ATOM    732 HG12 VAL A  71       6.193   1.499  -7.981  1.00 94.33           H  
ATOM    733 HG13 VAL A  71       6.072  -0.093  -7.239  1.00 94.33           H  
ATOM    734 HG21 VAL A  71       3.982  -1.166  -6.839  1.00 94.33           H  
ATOM    735 HG22 VAL A  71       3.145   0.226  -6.111  1.00 94.33           H  
ATOM    736 HG23 VAL A  71       2.474  -0.569  -7.550  1.00 94.33           H  
ATOM    737  N   GLU A  72       4.553   4.146  -8.441  1.00 92.21           N  
ATOM    738  CA  GLU A  72       5.300   5.194  -9.135  1.00 92.21           C  
ATOM    739  C   GLU A  72       6.815   5.010  -8.919  1.00 92.21           C  
ATOM    740  O   GLU A  72       7.264   4.136  -8.168  1.00 92.21           O  
ATOM    741  CB  GLU A  72       4.798   6.571  -8.659  1.00 92.21           C  
ATOM    742  CG  GLU A  72       3.314   6.813  -9.002  1.00 92.21           C  
ATOM    743  CD  GLU A  72       2.696   8.031  -8.296  1.00 92.21           C  
ATOM    744  OE1 GLU A  72       1.443   8.131  -8.323  1.00 92.21           O  
ATOM    745  OE2 GLU A  72       3.453   8.821  -7.685  1.00 92.21           O1-
ATOM    746  H   GLU A  72       4.364   4.279  -7.458  1.00 92.21           H  
ATOM    747  HA  GLU A  72       5.108   5.125 -10.205  1.00 92.21           H  
ATOM    748  HB2 GLU A  72       5.393   7.354  -9.129  1.00 92.21           H  
ATOM    749  HB3 GLU A  72       4.939   6.634  -7.580  1.00 92.21           H  
ATOM    750  HG2 GLU A  72       2.729   5.939  -8.716  1.00 92.21           H  
ATOM    751  HG3 GLU A  72       3.226   6.938 -10.082  1.00 92.21           H  
ATOM    752  N   GLN A  73       7.633   5.841  -9.574  1.00 88.73           N  
ATOM    753  CA  GLN A  73       9.080   5.865  -9.324  1.00 88.73           C  
ATOM    754  C   GLN A  73       9.401   6.098  -7.838  1.00 88.73           C  
ATOM    755  O   GLN A  73       8.629   6.711  -7.099  1.00 88.73           O  
ATOM    756  CB  GLN A  73       9.780   6.916 -10.198  1.00 88.73           C  
ATOM    757  CG  GLN A  73       9.953   6.429 -11.644  1.00 88.73           C  
ATOM    758  CD  GLN A  73      10.750   7.399 -12.515  1.00 88.73           C  
ATOM    759  NE2 GLN A  73      10.944   7.084 -13.776  1.00 88.73           N  
ATOM    760  OE1 GLN A  73      11.217   8.448 -12.112  1.00 88.73           O  
ATOM    761  H   GLN A  73       7.224   6.576 -10.133  1.00 88.73           H  
ATOM    762  HA  GLN A  73       9.482   4.884  -9.580  1.00 88.73           H  
ATOM    763  HB2 GLN A  73       9.217   7.849 -10.180  1.00 88.73           H  
ATOM    764  HB3 GLN A  73      10.771   7.108  -9.788  1.00 88.73           H  
ATOM    765  HG2 GLN A  73      10.473   5.471 -11.638  1.00 88.73           H  
ATOM    766  HG3 GLN A  73       8.972   6.282 -12.094  1.00 88.73           H  
ATOM    767 HE21 GLN A  73      11.448   7.774 -14.314  1.00 88.73           H  
ATOM    768 HE22 GLN A  73      10.539   6.244 -14.164  1.00 88.73           H  
ATOM    769  N   ASP A  74      10.550   5.576  -7.397  1.00 87.48           N  
ATOM    770  CA  ASP A  74      11.016   5.618  -6.002  1.00 87.48           C  
ATOM    771  C   ASP A  74      10.042   4.998  -4.983  1.00 87.48           C  
ATOM    772  O   ASP A  74      10.080   5.328  -3.796  1.00 87.48           O  
ATOM    773  CB  ASP A  74      11.457   7.043  -5.615  1.00 87.48           C  
ATOM    774  CG  ASP A  74      12.615   7.566  -6.461  1.00 87.48           C  
ATOM    775  OD1 ASP A  74      13.534   6.763  -6.744  1.00 87.48           O  
ATOM    776  OD2 ASP A  74      12.610   8.786  -6.740  1.00 87.48           O1-
ATOM    777  H   ASP A  74      11.167   5.143  -8.069  1.00 87.48           H  
ATOM    778  HA  ASP A  74      11.908   4.994  -5.955  1.00 87.48           H  
ATOM    779  HB2 ASP A  74      10.609   7.724  -5.685  1.00 87.48           H  
ATOM    780  HB3 ASP A  74      11.793   7.042  -4.578  1.00 87.48           H  
ATOM    781  N   CYS A  75       9.167   4.091  -5.434  1.00 90.82           N  
ATOM    782  CA  CYS A  75       8.088   3.511  -4.629  1.00 90.82           C  
ATOM    783  C   CYS A  75       7.149   4.575  -4.036  1.00 90.82           C  
ATOM    784  O   CYS A  75       6.586   4.418  -2.945  1.00 90.82           O  
ATOM    785  CB  CYS A  75       8.647   2.519  -3.602  1.00 90.82           C  
ATOM    786  SG  CYS A  75       9.805   1.311  -4.295  1.00 90.82           S  
ATOM    787  H   CYS A  75       9.140   3.919  -6.428  1.00 90.82           H  
ATOM    788  HA  CYS A  75       7.467   2.943  -5.322  1.00 90.82           H  
ATOM    789  HB2 CYS A  75       9.149   3.086  -2.819  1.00 90.82           H  
ATOM    790  HB3 CYS A  75       7.812   1.985  -3.148  1.00 90.82           H  
ATOM    791  N   GLY A  76       6.958   5.666  -4.784  1.00 91.72           N  
ATOM    792  CA  GLY A  76       5.728   6.444  -4.733  1.00 91.72           C  
ATOM    793  C   GLY A  76       4.529   5.564  -5.075  1.00 91.72           C  
ATOM    794  O   GLY A  76       4.673   4.472  -5.629  1.00 91.72           O  
ATOM    795  H   GLY A  76       7.514   5.763  -5.622  1.00 91.72           H  
ATOM    796  HA2 GLY A  76       5.780   7.254  -5.461  1.00 91.72           H  
ATOM    797  HA3 GLY A  76       5.592   6.882  -3.745  1.00 91.72           H  
ATOM    798  N   GLY A  77       3.329   6.020  -4.745  1.00 92.71           N  
ATOM    799  CA  GLY A  77       2.146   5.310  -5.190  1.00 92.71           C  
ATOM    800  C   GLY A  77       0.863   6.063  -4.944  1.00 92.71           C  
ATOM    801  O   GLY A  77       0.762   6.900  -4.044  1.00 92.71           O  
ATOM    802  H   GLY A  77       3.217   6.953  -4.375  1.00 92.71           H  
ATOM    803  HA2 GLY A  77       2.239   5.156  -6.265  1.00 92.71           H  
ATOM    804  HA3 GLY A  77       2.072   4.335  -4.709  1.00 92.71           H  
ATOM    805  N   SER A  78      -0.130   5.705  -5.740  1.00 95.10           N  
ATOM    806  CA  SER A  78      -1.453   6.303  -5.726  1.00 95.10           C  
ATOM    807  C   SER A  78      -2.520   5.219  -5.860  1.00 95.10           C  
ATOM    808  O   SER A  78      -2.329   4.180  -6.493  1.00 95.10           O  
ATOM    809  CB  SER A  78      -1.549   7.385  -6.814  1.00 95.10           C  
ATOM    810  OG  SER A  78      -1.060   6.939  -8.061  1.00 95.10           O  
ATOM    811  H   SER A  78       0.066   5.034  -6.470  1.00 95.10           H  
ATOM    812  HA  SER A  78      -1.607   6.796  -4.767  1.00 95.10           H  
ATOM    813  HB2 SER A  78      -0.959   8.247  -6.504  1.00 95.10           H  
ATOM    814  HB3 SER A  78      -2.588   7.698  -6.922  1.00 95.10           H  
ATOM    815  HG  SER A  78      -0.194   7.330  -8.198  1.00 95.10           H  
ATOM    816  N   LYS A  79      -3.668   5.426  -5.208  1.00 95.88           N  
ATOM    817  CA  LYS A  79      -4.814   4.523  -5.352  1.00 95.88           C  
ATOM    818  C   LYS A  79      -5.511   4.825  -6.675  1.00 95.88           C  
ATOM    819  O   LYS A  79      -6.063   5.910  -6.832  1.00 95.88           O  
ATOM    820  CB  LYS A  79      -5.754   4.672  -4.148  1.00 95.88           C  
ATOM    821  CG  LYS A  79      -6.909   3.653  -4.189  1.00 95.88           C  
ATOM    822  CD  LYS A  79      -7.987   3.963  -3.140  1.00 95.88           C  
ATOM    823  CE  LYS A  79      -8.833   5.170  -3.573  1.00 95.88           C  
ATOM    824  NZ  LYS A  79      -9.761   5.627  -2.507  1.00 95.88           N1+
ATOM    825  H   LYS A  79      -3.793   6.305  -4.728  1.00 95.88           H  
ATOM    826  HA  LYS A  79      -4.455   3.494  -5.392  1.00 95.88           H  
ATOM    827  HB2 LYS A  79      -6.146   5.689  -4.138  1.00 95.88           H  
ATOM    828  HB3 LYS A  79      -5.186   4.517  -3.231  1.00 95.88           H  
ATOM    829  HG2 LYS A  79      -6.503   2.660  -3.996  1.00 95.88           H  
ATOM    830  HG3 LYS A  79      -7.376   3.640  -5.174  1.00 95.88           H  
ATOM    831  HD2 LYS A  79      -8.635   3.092  -3.043  1.00 95.88           H  
ATOM    832  HD3 LYS A  79      -7.509   4.158  -2.180  1.00 95.88           H  
ATOM    833  HE2 LYS A  79      -9.390   4.892  -4.468  1.00 95.88           H  
ATOM    834  HE3 LYS A  79      -8.167   5.988  -3.849  1.00 95.88           H  
ATOM    835  HZ1 LYS A  79     -10.334   6.387  -2.846  1.00 95.88           H  
ATOM    836  HZ2 LYS A  79      -9.262   6.010  -1.718  1.00 95.88           H  
ATOM    837  HZ3 LYS A  79     -10.361   4.875  -2.197  1.00 95.88           H  
ATOM    838  N   VAL A  80      -5.548   3.850  -7.577  1.00 96.52           N  
ATOM    839  CA  VAL A  80      -6.210   3.975  -8.885  1.00 96.52           C  
ATOM    840  C   VAL A  80      -7.707   3.727  -8.760  1.00 96.52           C  
ATOM    841  O   VAL A  80      -8.521   4.468  -9.305  1.00 96.52           O  
ATOM    842  CB  VAL A  80      -5.604   2.988  -9.901  1.00 96.52           C  
ATOM    843  CG1 VAL A  80      -6.243   3.114 -11.288  1.00 96.52           C  
ATOM    844  CG2 VAL A  80      -4.108   3.221 -10.056  1.00 96.52           C  
ATOM    845  H   VAL A  80      -5.068   2.988  -7.364  1.00 96.52           H  
ATOM    846  HA  VAL A  80      -6.070   4.986  -9.267  1.00 96.52           H  
ATOM    847  HB  VAL A  80      -5.756   1.970  -9.542  1.00 96.52           H  
ATOM    848 HG11 VAL A  80      -5.743   2.440 -11.983  1.00 96.52           H  
ATOM    849 HG12 VAL A  80      -7.300   2.848 -11.255  1.00 96.52           H  
ATOM    850 HG13 VAL A  80      -6.138   4.135 -11.655  1.00 96.52           H  
ATOM    851 HG21 VAL A  80      -3.912   4.236 -10.405  1.00 96.52           H  
ATOM    852 HG22 VAL A  80      -3.702   2.513 -10.779  1.00 96.52           H  
ATOM    853 HG23 VAL A  80      -3.595   3.062  -9.108  1.00 96.52           H  
ATOM    854  N   SER A  81      -8.095   2.669  -8.044  1.00 96.37           N  
ATOM    855  CA  SER A  81      -9.493   2.244  -7.972  1.00 96.37           C  
ATOM    856  C   SER A  81      -9.798   1.397  -6.735  1.00 96.37           C  
ATOM    857  O   SER A  81      -8.904   0.972  -6.000  1.00 96.37           O  
ATOM    858  CB  SER A  81      -9.861   1.483  -9.256  1.00 96.37           C  
ATOM    859  OG  SER A  81      -9.233   0.220  -9.282  1.00 96.37           O  
ATOM    860  H   SER A  81      -7.391   2.091  -7.607  1.00 96.37           H  
ATOM    861  HA  SER A  81     -10.122   3.133  -7.923  1.00 96.37           H  
ATOM    862  HB2 SER A  81      -9.559   2.062 -10.128  1.00 96.37           H  
ATOM    863  HB3 SER A  81     -10.941   1.341  -9.298  1.00 96.37           H  
ATOM    864  HG  SER A  81      -8.731   0.130 -10.095  1.00 96.37           H  
ATOM    865  N   GLY A  82     -11.091   1.157  -6.506  1.00 94.80           N  
ATOM    866  CA  GLY A  82     -11.595   0.297  -5.440  1.00 94.80           C  
ATOM    867  C   GLY A  82     -11.583   0.933  -4.048  1.00 94.80           C  
ATOM    868  O   GLY A  82     -11.551   2.156  -3.882  1.00 94.80           O  
ATOM    869  H   GLY A  82     -11.762   1.547  -7.153  1.00 94.80           H  
ATOM    870  HA2 GLY A  82     -10.995  -0.613  -5.415  1.00 94.80           H  
ATOM    871  HA3 GLY A  82     -12.619   0.003  -5.669  1.00 94.80           H  
ATOM    872  N   THR A  83     -11.674   0.088  -3.023  1.00 93.95           N  
ATOM    873  CA  THR A  83     -11.809   0.514  -1.623  1.00 93.95           C  
ATOM    874  C   THR A  83     -10.768  -0.175  -0.759  1.00 93.95           C  
ATOM    875  O   THR A  83     -10.842  -1.383  -0.556  1.00 93.95           O  
ATOM    876  CB  THR A  83     -13.217   0.209  -1.088  1.00 93.95           C  
ATOM    877  CG2 THR A  83     -13.455   0.769   0.314  1.00 93.95           C  
ATOM    878  OG1 THR A  83     -14.199   0.772  -1.923  1.00 93.95           O  
ATOM    879  H   THR A  83     -11.630  -0.901  -3.224  1.00 93.95           H  
ATOM    880  HA  THR A  83     -11.651   1.589  -1.543  1.00 93.95           H  
ATOM    881  HB  THR A  83     -13.371  -0.870  -1.065  1.00 93.95           H  
ATOM    882  HG1 THR A  83     -13.796   1.489  -2.418  1.00 93.95           H  
ATOM    883 HG21 THR A  83     -14.499   0.625   0.592  1.00 93.95           H  
ATOM    884 HG22 THR A  83     -12.825   0.252   1.038  1.00 93.95           H  
ATOM    885 HG23 THR A  83     -13.226   1.834   0.336  1.00 93.95           H  
ATOM    886  N   ILE A  84      -9.840   0.599  -0.200  1.00 93.78           N  
ATOM    887  CA  ILE A  84      -8.961   0.127   0.872  1.00 93.78           C  
ATOM    888  C   ILE A  84      -9.834  -0.044   2.128  1.00 93.78           C  
ATOM    889  O   ILE A  84     -10.615   0.862   2.435  1.00 93.78           O  
ATOM    890  CB  ILE A  84      -7.801   1.119   1.094  1.00 93.78           C  
ATOM    891  CG1 ILE A  84      -6.931   1.265  -0.174  1.00 93.78           C  
ATOM    892  CG2 ILE A  84      -6.922   0.678   2.283  1.00 93.78           C  
ATOM    893  CD1 ILE A  84      -5.988   2.473  -0.149  1.00 93.78           C  
ATOM    894  H   ILE A  84      -9.851   1.592  -0.382  1.00 93.78           H  
ATOM    895  HA  ILE A  84      -8.530  -0.830   0.576  1.00 93.78           H  
ATOM    896  HB  ILE A  84      -8.244   2.092   1.305  1.00 93.78           H  
ATOM    897 HG12 ILE A  84      -6.332   0.361  -0.294  1.00 93.78           H  
ATOM    898 HG13 ILE A  84      -7.561   1.372  -1.057  1.00 93.78           H  
ATOM    899 HG21 ILE A  84      -6.123   1.400   2.455  1.00 93.78           H  
ATOM    900 HG22 ILE A  84      -7.507   0.626   3.200  1.00 93.78           H  
ATOM    901 HG23 ILE A  84      -6.474  -0.295   2.081  1.00 93.78           H  
ATOM    902 HD11 ILE A  84      -5.467   2.544  -1.103  1.00 93.78           H  
ATOM    903 HD12 ILE A  84      -5.245   2.373   0.643  1.00 93.78           H  
ATOM    904 HD13 ILE A  84      -6.564   3.386   0.003  1.00 93.78           H  
ATOM    905  N   PRO A  85      -9.768  -1.181   2.846  1.00 93.19           N  
ATOM    906  CA  PRO A  85     -10.576  -1.377   4.042  1.00 93.19           C  
ATOM    907  C   PRO A  85     -10.400  -0.232   5.059  1.00 93.19           C  
ATOM    908  O   PRO A  85      -9.290   0.281   5.216  1.00 93.19           O  
ATOM    909  CB  PRO A  85     -10.129  -2.709   4.642  1.00 93.19           C  
ATOM    910  CG  PRO A  85      -9.484  -3.459   3.487  1.00 93.19           C  
ATOM    911  CD  PRO A  85      -8.975  -2.365   2.550  1.00 93.19           C  
ATOM    912  HA  PRO A  85     -11.615  -1.463   3.722  1.00 93.19           H  
ATOM    913  HB2 PRO A  85      -9.365  -2.532   5.399  1.00 93.19           H  
ATOM    914  HB3 PRO A  85     -10.966  -3.262   5.069  1.00 93.19           H  
ATOM    915  HG2 PRO A  85     -10.247  -4.059   2.991  1.00 93.19           H  
ATOM    916  HG3 PRO A  85      -8.669  -4.092   3.837  1.00 93.19           H  
ATOM    917  HD2 PRO A  85      -9.104  -2.681   1.515  1.00 93.19           H  
ATOM    918  HD3 PRO A  85      -7.925  -2.162   2.758  1.00 93.19           H  
ATOM    919  N   PRO A  86     -11.457   0.156   5.795  1.00 92.31           N  
ATOM    920  CA  PRO A  86     -11.340   1.143   6.867  1.00 92.31           C  
ATOM    921  C   PRO A  86     -10.256   0.757   7.878  1.00 92.31           C  
ATOM    922  O   PRO A  86     -10.084  -0.429   8.169  1.00 92.31           O  
ATOM    923  CB  PRO A  86     -12.720   1.204   7.528  1.00 92.31           C  
ATOM    924  CG  PRO A  86     -13.663   0.750   6.415  1.00 92.31           C  
ATOM    925  CD  PRO A  86     -12.836  -0.280   5.650  1.00 92.31           C  
ATOM    926  HA  PRO A  86     -11.105   2.112   6.426  1.00 92.31           H  
ATOM    927  HB2 PRO A  86     -12.956   2.210   7.875  1.00 92.31           H  
ATOM    928  HB3 PRO A  86     -12.773   0.494   8.353  1.00 92.31           H  
ATOM    929  HG2 PRO A  86     -14.581   0.318   6.812  1.00 92.31           H  
ATOM    930  HG3 PRO A  86     -13.886   1.594   5.762  1.00 92.31           H  
ATOM    931  HD2 PRO A  86     -13.146  -0.294   4.605  1.00 92.31           H  
ATOM    932  HD3 PRO A  86     -12.954  -1.266   6.099  1.00 92.31           H  
ATOM    933  N   HIS A  87      -9.552   1.751   8.426  1.00 92.59           N  
ATOM    934  CA  HIS A  87      -8.462   1.555   9.397  1.00 92.59           C  
ATOM    935  C   HIS A  87      -7.298   0.698   8.868  1.00 92.59           C  
ATOM    936  O   HIS A  87      -6.636  -0.006   9.624  1.00 92.59           O  
ATOM    937  CB  HIS A  87      -9.028   1.047  10.733  1.00 92.59           C  
ATOM    938  CG  HIS A  87     -10.160   1.882  11.259  1.00 92.59           C  
ATOM    939  CD2 HIS A  87     -11.481   1.538  11.219  1.00 92.59           C  
ATOM    940  ND1 HIS A  87     -10.073   3.120  11.863  1.00 92.59           N  
ATOM    941  CE1 HIS A  87     -11.321   3.501  12.181  1.00 92.59           C  
ATOM    942  NE2 HIS A  87     -12.218   2.576  11.789  1.00 92.59           N  
ATOM    943  H   HIS A  87      -9.781   2.700   8.167  1.00 92.59           H  
ATOM    944  HA  HIS A  87      -8.034   2.538   9.596  1.00 92.59           H  
ATOM    945  HB2 HIS A  87      -9.374   0.020  10.611  1.00 92.59           H  
ATOM    946  HB3 HIS A  87      -8.242   1.026  11.487  1.00 92.59           H  
ATOM    947  HD1 HIS A  87      -9.244   3.582  12.208  1.00 92.59           H  
ATOM    948  HD2 HIS A  87     -11.881   0.621  10.812  1.00 92.59           H  
ATOM    949  HE1 HIS A  87     -11.559   4.397  12.735  1.00 92.59           H  
ATOM    950  N   HIS A  88      -7.050   0.735   7.558  1.00 94.01           N  
ATOM    951  CA  HIS A  88      -5.885   0.106   6.941  1.00 94.01           C  
ATOM    952  C   HIS A  88      -5.026   1.131   6.213  1.00 94.01           C  
ATOM    953  O   HIS A  88      -5.500   2.190   5.787  1.00 94.01           O  
ATOM    954  CB  HIS A  88      -6.291  -1.037   6.009  1.00 94.01           C  
ATOM    955  CG  HIS A  88      -6.862  -2.211   6.749  1.00 94.01           C  
ATOM    956  CD2 HIS A  88      -6.263  -3.428   6.909  1.00 94.01           C  
ATOM    957  ND1 HIS A  88      -8.023  -2.227   7.485  1.00 94.01           N  
ATOM    958  CE1 HIS A  88      -8.131  -3.427   8.064  1.00 94.01           C  
ATOM    959  NE2 HIS A  88      -7.078  -4.189   7.747  1.00 94.01           N  
ATOM    960  H   HIS A  88      -7.650   1.283   6.957  1.00 94.01           H  
ATOM    961  HA  HIS A  88      -5.254  -0.326   7.718  1.00 94.01           H  
ATOM    962  HB2 HIS A  88      -5.397  -1.377   5.487  1.00 94.01           H  
ATOM    963  HB3 HIS A  88      -7.000  -0.685   5.259  1.00 94.01           H  
ATOM    964  HD1 HIS A  88      -8.648  -1.447   7.633  1.00 94.01           H  
ATOM    965  HD2 HIS A  88      -5.307  -3.726   6.503  1.00 94.01           H  
ATOM    966  HE1 HIS A  88      -8.928  -3.729   8.728  1.00 94.01           H  
ATOM    967  N   LEU A  89      -3.752   0.783   6.081  1.00 94.36           N  
ATOM    968  CA  LEU A  89      -2.740   1.544   5.373  1.00 94.36           C  
ATOM    969  C   LEU A  89      -2.070   0.634   4.348  1.00 94.36           C  
ATOM    970  O   LEU A  89      -1.772  -0.522   4.643  1.00 94.36           O  
ATOM    971  CB  LEU A  89      -1.699   2.088   6.366  1.00 94.36           C  
ATOM    972  CG  LEU A  89      -2.248   2.941   7.523  1.00 94.36           C  
ATOM    973  CD1 LEU A  89      -1.105   3.311   8.468  1.00 94.36           C  
ATOM    974  CD2 LEU A  89      -2.901   4.236   7.040  1.00 94.36           C  
ATOM    975  H   LEU A  89      -3.471  -0.120   6.436  1.00 94.36           H  
ATOM    976  HA  LEU A  89      -3.205   2.378   4.845  1.00 94.36           H  
ATOM    977  HB2 LEU A  89      -0.969   2.673   5.807  1.00 94.36           H  
ATOM    978  HB3 LEU A  89      -1.172   1.237   6.797  1.00 94.36           H  
ATOM    979  HG  LEU A  89      -2.980   2.369   8.093  1.00 94.36           H  
ATOM    980 HD11 LEU A  89      -0.650   2.400   8.855  1.00 94.36           H  
ATOM    981 HD12 LEU A  89      -1.492   3.887   9.309  1.00 94.36           H  
ATOM    982 HD13 LEU A  89      -0.350   3.888   7.935  1.00 94.36           H  
ATOM    983 HD21 LEU A  89      -3.837   3.986   6.539  1.00 94.36           H  
ATOM    984 HD22 LEU A  89      -2.240   4.760   6.350  1.00 94.36           H  
ATOM    985 HD23 LEU A  89      -3.140   4.873   7.892  1.00 94.36           H  
ATOM    986  N   VAL A  90      -1.786   1.169   3.171  1.00 95.52           N  
ATOM    987  CA  VAL A  90      -0.848   0.562   2.231  1.00 95.52           C  
ATOM    988  C   VAL A  90       0.485   1.268   2.392  1.00 95.52           C  
ATOM    989  O   VAL A  90       0.538   2.496   2.389  1.00 95.52           O  
ATOM    990  CB  VAL A  90      -1.332   0.635   0.779  1.00 95.52           C  
ATOM    991  CG1 VAL A  90      -0.381  -0.157  -0.123  1.00 95.52           C  
ATOM    992  CG2 VAL A  90      -2.747   0.069   0.618  1.00 95.52           C  
ATOM    993  H   VAL A  90      -2.069   2.123   2.997  1.00 95.52           H  
ATOM    994  HA  VAL A  90      -0.723  -0.493   2.476  1.00 95.52           H  
ATOM    995  HB  VAL A  90      -1.336   1.675   0.451  1.00 95.52           H  
ATOM    996 HG11 VAL A  90       0.616   0.285  -0.114  1.00 95.52           H  
ATOM    997 HG12 VAL A  90      -0.316  -1.193   0.210  1.00 95.52           H  
ATOM    998 HG13 VAL A  90      -0.738  -0.139  -1.153  1.00 95.52           H  
ATOM    999 HG21 VAL A  90      -3.066   0.230  -0.411  1.00 95.52           H  
ATOM   1000 HG22 VAL A  90      -2.752  -0.997   0.847  1.00 95.52           H  
ATOM   1001 HG23 VAL A  90      -3.449   0.589   1.269  1.00 95.52           H  
ATOM   1002  N   ILE A  91       1.556   0.504   2.541  1.00 94.46           N  
ATOM   1003  CA  ILE A  91       2.916   1.006   2.662  1.00 94.46           C  
ATOM   1004  C   ILE A  91       3.694   0.519   1.449  1.00 94.46           C  
ATOM   1005  O   ILE A  91       3.870  -0.682   1.264  1.00 94.46           O  
ATOM   1006  CB  ILE A  91       3.564   0.563   3.990  1.00 94.46           C  
ATOM   1007  CG1 ILE A  91       2.676   0.956   5.195  1.00 94.46           C  
ATOM   1008  CG2 ILE A  91       4.963   1.203   4.102  1.00 94.46           C  
ATOM   1009  CD1 ILE A  91       3.236   0.531   6.557  1.00 94.46           C  
ATOM   1010  H   ILE A  91       1.426  -0.497   2.548  1.00 94.46           H  
ATOM   1011  HA  ILE A  91       2.903   2.095   2.651  1.00 94.46           H  
ATOM   1012  HB  ILE A  91       3.675  -0.521   3.983  1.00 94.46           H  
ATOM   1013 HG12 ILE A  91       2.521   2.035   5.197  1.00 94.46           H  
ATOM   1014 HG13 ILE A  91       1.701   0.479   5.096  1.00 94.46           H  
ATOM   1015 HG21 ILE A  91       5.563   0.962   3.225  1.00 94.46           H  
ATOM   1016 HG22 ILE A  91       4.874   2.287   4.177  1.00 94.46           H  
ATOM   1017 HG23 ILE A  91       5.490   0.815   4.974  1.00 94.46           H  
ATOM   1018 HD11 ILE A  91       4.159   1.067   6.777  1.00 94.46           H  
ATOM   1019 HD12 ILE A  91       2.511   0.778   7.333  1.00 94.46           H  
ATOM   1020 HD13 ILE A  91       3.421  -0.543   6.565  1.00 94.46           H  
ATOM   1021  N   LEU A  92       4.179   1.457   0.646  1.00 94.26           N  
ATOM   1022  CA  LEU A  92       5.104   1.191  -0.441  1.00 94.26           C  
ATOM   1023  C   LEU A  92       6.514   1.469   0.063  1.00 94.26           C  
ATOM   1024  O   LEU A  92       6.792   2.548   0.588  1.00 94.26           O  
ATOM   1025  CB  LEU A  92       4.759   2.007  -1.690  1.00 94.26           C  
ATOM   1026  CG  LEU A  92       3.385   1.670  -2.295  1.00 94.26           C  
ATOM   1027  CD1 LEU A  92       2.237   2.474  -1.673  1.00 94.26           C  
ATOM   1028  CD2 LEU A  92       3.412   1.988  -3.783  1.00 94.26           C  
ATOM   1029  H   LEU A  92       3.995   2.423   0.873  1.00 94.26           H  
ATOM   1030  HA  LEU A  92       5.032   0.140  -0.721  1.00 94.26           H  
ATOM   1031  HB2 LEU A  92       5.528   1.789  -2.431  1.00 94.26           H  
ATOM   1032  HB3 LEU A  92       4.814   3.072  -1.465  1.00 94.26           H  
ATOM   1033  HG  LEU A  92       3.184   0.606  -2.174  1.00 94.26           H  
ATOM   1034 HD11 LEU A  92       2.116   2.239  -0.616  1.00 94.26           H  
ATOM   1035 HD12 LEU A  92       2.429   3.541  -1.787  1.00 94.26           H  
ATOM   1036 HD13 LEU A  92       1.305   2.229  -2.182  1.00 94.26           H  
ATOM   1037 HD21 LEU A  92       2.442   1.792  -4.239  1.00 94.26           H  
ATOM   1038 HD22 LEU A  92       4.163   1.375  -4.282  1.00 94.26           H  
ATOM   1039 HD23 LEU A  92       3.674   3.037  -3.916  1.00 94.26           H  
ATOM   1040  N   SER A  93       7.387   0.473  -0.038  1.00 92.61           N  
ATOM   1041  CA  SER A  93       8.765   0.542   0.444  1.00 92.61           C  
ATOM   1042  C   SER A  93       9.739   0.037  -0.617  1.00 92.61           C  
ATOM   1043  O   SER A  93       9.531  -1.048  -1.159  1.00 92.61           O  
ATOM   1044  CB  SER A  93       8.943  -0.281   1.720  1.00 92.61           C  
ATOM   1045  OG  SER A  93       8.180   0.293   2.763  1.00 92.61           O  
ATOM   1046  H   SER A  93       7.074  -0.391  -0.456  1.00 92.61           H  
ATOM   1047  HA  SER A  93       9.001   1.576   0.698  1.00 92.61           H  
ATOM   1048  HB2 SER A  93       8.619  -1.307   1.546  1.00 92.61           H  
ATOM   1049  HB3 SER A  93       9.994  -0.286   2.006  1.00 92.61           H  
ATOM   1050  HG  SER A  93       7.268   0.271   2.466  1.00 92.61           H  
ATOM   1051  N   PRO A  94      10.836   0.761  -0.878  1.00 91.08           N  
ATOM   1052  CA  PRO A  94      11.919   0.268  -1.715  1.00 91.08           C  
ATOM   1053  C   PRO A  94      12.561  -0.975  -1.107  1.00 91.08           C  
ATOM   1054  O   PRO A  94      12.980  -0.966   0.054  1.00 91.08           O  
ATOM   1055  CB  PRO A  94      12.899   1.438  -1.861  1.00 91.08           C  
ATOM   1056  CG  PRO A  94      11.973   2.640  -1.683  1.00 91.08           C  
ATOM   1057  CD  PRO A  94      11.015   2.171  -0.604  1.00 91.08           C  
ATOM   1058  HA  PRO A  94      11.523   0.013  -2.698  1.00 91.08           H  
ATOM   1059  HB2 PRO A  94      13.639   1.425  -1.060  1.00 91.08           H  
ATOM   1060  HB3 PRO A  94      13.383   1.440  -2.837  1.00 91.08           H  
ATOM   1061  HG2 PRO A  94      12.487   3.550  -1.374  1.00 91.08           H  
ATOM   1062  HG3 PRO A  94      11.435   2.835  -2.610  1.00 91.08           H  
ATOM   1063  HD2 PRO A  94      10.073   2.712  -0.698  1.00 91.08           H  
ATOM   1064  HD3 PRO A  94      11.452   2.313   0.384  1.00 91.08           H  
ATOM   1065  N   MET A  95      12.694  -2.031  -1.908  1.00 87.32           N  
ATOM   1066  CA  MET A  95      13.324  -3.288  -1.487  1.00 87.32           C  
ATOM   1067  C   MET A  95      14.817  -3.126  -1.171  1.00 87.32           C  
ATOM   1068  O   MET A  95      15.388  -3.918  -0.427  1.00 87.32           O  
ATOM   1069  CB  MET A  95      13.121  -4.341  -2.586  1.00 87.32           C  
ATOM   1070  CG  MET A  95      11.688  -4.881  -2.592  1.00 87.32           C  
ATOM   1071  SD  MET A  95      11.242  -5.827  -1.107  1.00 87.32           S  
ATOM   1072  CE  MET A  95      12.260  -7.307  -1.313  1.00 87.32           C  
ATOM   1073  H   MET A  95      12.318  -1.973  -2.844  1.00 87.32           H  
ATOM   1074  HA  MET A  95      12.849  -3.632  -0.568  1.00 87.32           H  
ATOM   1075  HB2 MET A  95      13.343  -3.903  -3.560  1.00 87.32           H  
ATOM   1076  HB3 MET A  95      13.809  -5.171  -2.431  1.00 87.32           H  
ATOM   1077  HG2 MET A  95      11.561  -5.527  -3.461  1.00 87.32           H  
ATOM   1078  HG3 MET A  95      10.996  -4.046  -2.697  1.00 87.32           H  
ATOM   1079  HE1 MET A  95      12.044  -8.010  -0.509  1.00 87.32           H  
ATOM   1080  HE2 MET A  95      12.035  -7.774  -2.272  1.00 87.32           H  
ATOM   1081  HE3 MET A  95      13.317  -7.040  -1.275  1.00 87.32           H  
ATOM   1082  N   SER A  96      15.449  -2.071  -1.690  1.00 81.56           N  
ATOM   1083  CA  SER A  96      16.833  -1.700  -1.381  1.00 81.56           C  
ATOM   1084  C   SER A  96      17.023  -1.119   0.028  1.00 81.56           C  
ATOM   1085  O   SER A  96      18.155  -0.851   0.423  1.00 81.56           O  
ATOM   1086  CB  SER A  96      17.331  -0.708  -2.436  1.00 81.56           C  
ATOM   1087  OG  SER A  96      16.507   0.445  -2.441  1.00 81.56           O  
ATOM   1088  H   SER A  96      14.918  -1.443  -2.277  1.00 81.56           H  
ATOM   1089  HA  SER A  96      17.451  -2.596  -1.439  1.00 81.56           H  
ATOM   1090  HB2 SER A  96      17.296  -1.182  -3.417  1.00 81.56           H  
ATOM   1091  HB3 SER A  96      18.361  -0.424  -2.217  1.00 81.56           H  
ATOM   1092  HG  SER A  96      16.759   1.015  -3.171  1.00 81.56           H  
ATOM   1093  N   GLY A  97      15.945  -0.890   0.790  1.00 71.26           N  
ATOM   1094  CA  GLY A  97      15.977  -0.416   2.178  1.00 71.26           C  
ATOM   1095  C   GLY A  97      16.278   1.078   2.367  1.00 71.26           C  
ATOM   1096  O   GLY A  97      15.894   1.633   3.392  1.00 71.26           O  
ATOM   1097  H   GLY A  97      15.040  -1.117   0.403  1.00 71.26           H  
ATOM   1098  HA2 GLY A  97      15.012  -0.626   2.638  1.00 71.26           H  
ATOM   1099  HA3 GLY A  97      16.740  -0.976   2.719  1.00 71.26           H  
ATOM   1100  N   GLY A  98      16.915   1.738   1.393  1.00 68.40           N  
ATOM   1101  CA  GLY A  98      17.400   3.122   1.510  1.00 68.40           C  
ATOM   1102  C   GLY A  98      16.515   4.219   0.908  1.00 68.40           C  
ATOM   1103  O   GLY A  98      16.953   5.364   0.853  1.00 68.40           O  
ATOM   1104  H   GLY A  98      17.242   1.188   0.612  1.00 68.40           H  
ATOM   1105  HA2 GLY A  98      17.545   3.364   2.563  1.00 68.40           H  
ATOM   1106  HA3 GLY A  98      18.373   3.187   1.024  1.00 68.40           H  
ATOM   1107  N   GLY A  99      15.318   3.905   0.408  1.00 71.91           N  
ATOM   1108  CA  GLY A  99      14.487   4.887  -0.296  1.00 71.91           C  
ATOM   1109  C   GLY A  99      13.239   5.342   0.467  1.00 71.91           C  
ATOM   1110  O   GLY A  99      12.948   4.900   1.580  1.00 71.91           O  
ATOM   1111  H   GLY A  99      14.969   2.966   0.538  1.00 71.91           H  
ATOM   1112  HA2 GLY A  99      14.226   4.502  -1.281  1.00 71.91           H  
ATOM   1113  HA3 GLY A  99      15.069   5.786  -0.498  1.00 71.91           H  
ATOM   1114  N   ARG A 100      12.502   6.266  -0.156  1.00 80.61           N  
ATOM   1115  CA  ARG A 100      11.308   6.898   0.417  1.00 80.61           C  
ATOM   1116  C   ARG A 100      10.206   5.863   0.588  1.00 80.61           C  
ATOM   1117  O   ARG A 100       9.925   5.099  -0.325  1.00 80.61           O  
ATOM   1118  CB  ARG A 100      10.832   8.042  -0.492  1.00 80.61           C  
ATOM   1119  CG  ARG A 100      11.856   9.187  -0.538  1.00 80.61           C  
ATOM   1120  CD  ARG A 100      11.521  10.212  -1.623  1.00 80.61           C  
ATOM   1121  NE  ARG A 100      10.332  11.023  -1.301  1.00 80.61           N  
ATOM   1122  CZ  ARG A 100       9.839  11.967  -2.083  1.00 80.61           C  
ATOM   1123  NH1 ARG A 100      10.362  12.253  -3.240  1.00 80.61           N1+
ATOM   1124  NH2 ARG A 100       8.795  12.650  -1.731  1.00 80.61           N  
ATOM   1125  H   ARG A 100      12.740   6.491  -1.111  1.00 80.61           H  
ATOM   1126  HA  ARG A 100      11.558   7.294   1.402  1.00 80.61           H  
ATOM   1127  HB2 ARG A 100      10.671   7.652  -1.497  1.00 80.61           H  
ATOM   1128  HB3 ARG A 100       9.883   8.427  -0.119  1.00 80.61           H  
ATOM   1129  HG2 ARG A 100      11.909   9.677   0.434  1.00 80.61           H  
ATOM   1130  HG3 ARG A 100      12.842   8.784  -0.771  1.00 80.61           H  
ATOM   1131  HD2 ARG A 100      11.370   9.686  -2.565  1.00 80.61           H  
ATOM   1132  HD3 ARG A 100      12.380  10.873  -1.739  1.00 80.61           H  
ATOM   1133  HE  ARG A 100       9.846  10.821  -0.438  1.00 80.61           H  
ATOM   1134 HH11 ARG A 100       9.925  12.914  -3.866  1.00 80.61           H  
ATOM   1135 HH12 ARG A 100      11.104  11.667  -3.595  1.00 80.61           H  
ATOM   1136 HH21 ARG A 100       8.315  12.420  -0.873  1.00 80.61           H  
ATOM   1137 HH22 ARG A 100       8.407  13.330  -2.369  1.00 80.61           H  
ATOM   1138  N   ARG A 101       9.563   5.860   1.754  1.00 89.02           N  
ATOM   1139  CA  ARG A 101       8.365   5.052   1.981  1.00 89.02           C  
ATOM   1140  C   ARG A 101       7.133   5.914   1.801  1.00 89.02           C  
ATOM   1141  O   ARG A 101       7.049   7.010   2.362  1.00 89.02           O  
ATOM   1142  CB  ARG A 101       8.391   4.365   3.345  1.00 89.02           C  
ATOM   1143  CG  ARG A 101       9.573   3.404   3.490  1.00 89.02           C  
ATOM   1144  CD  ARG A 101       9.512   2.748   4.869  1.00 89.02           C  
ATOM   1145  NE  ARG A 101      10.663   1.858   5.077  1.00 89.02           N  
ATOM   1146  CZ  ARG A 101      11.063   1.351   6.227  1.00 89.02           C  
ATOM   1147  NH1 ARG A 101      10.440   1.601   7.347  1.00 89.02           N1+
ATOM   1148  NH2 ARG A 101      12.115   0.586   6.273  1.00 89.02           N  
ATOM   1149  H   ARG A 101       9.840   6.529   2.459  1.00 89.02           H  
ATOM   1150  HA  ARG A 101       8.321   4.270   1.222  1.00 89.02           H  
ATOM   1151  HB2 ARG A 101       7.462   3.811   3.477  1.00 89.02           H  
ATOM   1152  HB3 ARG A 101       8.467   5.125   4.123  1.00 89.02           H  
ATOM   1153  HG2 ARG A 101      10.511   3.953   3.398  1.00 89.02           H  
ATOM   1154  HG3 ARG A 101       9.528   2.643   2.711  1.00 89.02           H  
ATOM   1155  HD2 ARG A 101       9.512   3.533   5.625  1.00 89.02           H  
ATOM   1156  HD3 ARG A 101       8.590   2.173   4.946  1.00 89.02           H  
ATOM   1157  HE  ARG A 101      11.192   1.609   4.253  1.00 89.02           H  
ATOM   1158 HH11 ARG A 101      10.802   1.260   8.226  1.00 89.02           H  
ATOM   1159 HH12 ARG A 101       9.654   2.234   7.325  1.00 89.02           H  
ATOM   1160 HH21 ARG A 101      12.447   0.227   7.157  1.00 89.02           H  
ATOM   1161 HH22 ARG A 101      12.651   0.423   5.433  1.00 89.02           H  
ATOM   1162  N   THR A 102       6.170   5.391   1.065  1.00 94.20           N  
ATOM   1163  CA  THR A 102       4.893   6.055   0.820  1.00 94.20           C  
ATOM   1164  C   THR A 102       3.808   5.315   1.577  1.00 94.20           C  
ATOM   1165  O   THR A 102       3.759   4.089   1.563  1.00 94.20           O  
ATOM   1166  CB  THR A 102       4.600   6.137  -0.678  1.00 94.20           C  
ATOM   1167  CG2 THR A 102       3.363   6.978  -0.959  1.00 94.20           C  
ATOM   1168  OG1 THR A 102       5.690   6.755  -1.315  1.00 94.20           O  
ATOM   1169  H   THR A 102       6.317   4.474   0.668  1.00 94.20           H  
ATOM   1170  HA  THR A 102       4.931   7.079   1.191  1.00 94.20           H  
ATOM   1171  HB  THR A 102       4.456   5.138  -1.091  1.00 94.20           H  
ATOM   1172  HG1 THR A 102       6.126   6.075  -1.834  1.00 94.20           H  
ATOM   1173 HG21 THR A 102       3.219   7.056  -2.037  1.00 94.20           H  
ATOM   1174 HG22 THR A 102       2.481   6.502  -0.531  1.00 94.20           H  
ATOM   1175 HG23 THR A 102       3.487   7.977  -0.542  1.00 94.20           H  
ATOM   1176  N   ILE A 103       2.949   6.054   2.267  1.00 95.48           N  
ATOM   1177  CA  ILE A 103       1.810   5.520   3.004  1.00 95.48           C  
ATOM   1178  C   ILE A 103       0.544   6.043   2.340  1.00 95.48           C  
ATOM   1179  O   ILE A 103       0.377   7.253   2.192  1.00 95.48           O  
ATOM   1180  CB  ILE A 103       1.878   5.888   4.501  1.00 95.48           C  
ATOM   1181  CG1 ILE A 103       3.183   5.357   5.139  1.00 95.48           C  
ATOM   1182  CG2 ILE A 103       0.643   5.326   5.235  1.00 95.48           C  
ATOM   1183  CD1 ILE A 103       3.390   5.791   6.597  1.00 95.48           C  
ATOM   1184  H   ILE A 103       3.027   7.059   2.207  1.00 95.48           H  
ATOM   1185  HA  ILE A 103       1.812   4.432   2.933  1.00 95.48           H  
ATOM   1186  HB  ILE A 103       1.870   6.974   4.590  1.00 95.48           H  
ATOM   1187 HG12 ILE A 103       4.036   5.732   4.574  1.00 95.48           H  
ATOM   1188 HG13 ILE A 103       3.200   4.269   5.085  1.00 95.48           H  
ATOM   1189 HG21 ILE A 103       0.633   4.240   5.146  1.00 95.48           H  
ATOM   1190 HG22 ILE A 103      -0.275   5.725   4.802  1.00 95.48           H  
ATOM   1191 HG23 ILE A 103       0.658   5.604   6.288  1.00 95.48           H  
ATOM   1192 HD11 ILE A 103       3.328   6.876   6.672  1.00 95.48           H  
ATOM   1193 HD12 ILE A 103       2.646   5.329   7.246  1.00 95.48           H  
ATOM   1194 HD13 ILE A 103       4.376   5.468   6.931  1.00 95.48           H  
ATOM   1195  N   ILE A 104      -0.362   5.136   1.998  1.00 96.12           N  
ATOM   1196  CA  ILE A 104      -1.687   5.442   1.466  1.00 96.12           C  
ATOM   1197  C   ILE A 104      -2.712   4.979   2.494  1.00 96.12           C  
ATOM   1198  O   ILE A 104      -2.714   3.813   2.889  1.00 96.12           O  
ATOM   1199  CB  ILE A 104      -1.912   4.788   0.087  1.00 96.12           C  
ATOM   1200  CG1 ILE A 104      -0.715   5.039  -0.860  1.00 96.12           C  
ATOM   1201  CG2 ILE A 104      -3.233   5.306  -0.506  1.00 96.12           C  
ATOM   1202  CD1 ILE A 104      -0.863   4.391  -2.239  1.00 96.12           C  
ATOM   1203  H   ILE A 104      -0.128   4.163   2.132  1.00 96.12           H  
ATOM   1204  HA  ILE A 104      -1.779   6.520   1.335  1.00 96.12           H  
ATOM   1205  HB  ILE A 104      -2.011   3.712   0.228  1.00 96.12           H  
ATOM   1206 HG12 ILE A 104       0.188   4.614  -0.422  1.00 96.12           H  
ATOM   1207 HG13 ILE A 104      -0.555   6.110  -0.980  1.00 96.12           H  
ATOM   1208 HG21 ILE A 104      -4.055   5.118   0.184  1.00 96.12           H  
ATOM   1209 HG22 ILE A 104      -3.457   4.786  -1.437  1.00 96.12           H  
ATOM   1210 HG23 ILE A 104      -3.159   6.376  -0.701  1.00 96.12           H  
ATOM   1211 HD11 ILE A 104       0.079   4.483  -2.780  1.00 96.12           H  
ATOM   1212 HD12 ILE A 104      -1.094   3.332  -2.123  1.00 96.12           H  
ATOM   1213 HD13 ILE A 104      -1.645   4.885  -2.817  1.00 96.12           H  
ATOM   1214  N   ASN A 105      -3.563   5.881   2.972  1.00 94.52           N  
ATOM   1215  CA  ASN A 105      -4.582   5.522   3.957  1.00 94.52           C  
ATOM   1216  C   ASN A 105      -5.858   4.960   3.305  1.00 94.52           C  
ATOM   1217  O   ASN A 105      -5.992   4.922   2.084  1.00 94.52           O  
ATOM   1218  CB  ASN A 105      -4.815   6.718   4.898  1.00 94.52           C  
ATOM   1219  CG  ASN A 105      -5.607   7.857   4.281  1.00 94.52           C  
ATOM   1220  ND2 ASN A 105      -5.707   8.945   4.998  1.00 94.52           N  
ATOM   1221  OD1 ASN A 105      -6.186   7.746   3.211  1.00 94.52           O  
ATOM   1222  H   ASN A 105      -3.544   6.814   2.586  1.00 94.52           H  
ATOM   1223  HA  ASN A 105      -4.187   4.709   4.566  1.00 94.52           H  
ATOM   1224  HB2 ASN A 105      -5.352   6.378   5.783  1.00 94.52           H  
ATOM   1225  HB3 ASN A 105      -3.850   7.105   5.224  1.00 94.52           H  
ATOM   1226 HD21 ASN A 105      -6.199   9.736   4.607  1.00 94.52           H  
ATOM   1227 HD22 ASN A 105      -5.231   9.068   5.880  1.00 94.52           H  
ATOM   1228  N   SER A 106      -6.836   4.562   4.124  1.00 93.17           N  
ATOM   1229  CA  SER A 106      -8.103   4.008   3.625  1.00 93.17           C  
ATOM   1230  C   SER A 106      -8.918   4.945   2.712  1.00 93.17           C  
ATOM   1231  O   SER A 106      -9.659   4.467   1.852  1.00 93.17           O  
ATOM   1232  CB  SER A 106      -8.948   3.483   4.786  1.00 93.17           C  
ATOM   1233  OG  SER A 106      -9.308   4.507   5.696  1.00 93.17           O  
ATOM   1234  H   SER A 106      -6.616   4.452   5.104  1.00 93.17           H  
ATOM   1235  HA  SER A 106      -7.841   3.138   3.022  1.00 93.17           H  
ATOM   1236  HB2 SER A 106      -9.848   3.011   4.393  1.00 93.17           H  
ATOM   1237  HB3 SER A 106      -8.371   2.727   5.319  1.00 93.17           H  
ATOM   1238  HG  SER A 106      -8.700   5.244   5.610  1.00 93.17           H  
ATOM   1239  N   ALA A 107      -8.748   6.269   2.826  1.00 93.15           N  
ATOM   1240  CA  ALA A 107      -9.367   7.237   1.917  1.00 93.15           C  
ATOM   1241  C   ALA A 107      -8.660   7.283   0.545  1.00 93.15           C  
ATOM   1242  O   ALA A 107      -9.254   7.679  -0.459  1.00 93.15           O  
ATOM   1243  CB  ALA A 107      -9.410   8.605   2.611  1.00 93.15           C  
ATOM   1244  H   ALA A 107      -8.041   6.628   3.453  1.00 93.15           H  
ATOM   1245  HA  ALA A 107     -10.397   6.932   1.732  1.00 93.15           H  
ATOM   1246  HB1 ALA A 107      -9.987   8.540   3.534  1.00 93.15           H  
ATOM   1247  HB2 ALA A 107      -8.404   8.950   2.849  1.00 93.15           H  
ATOM   1248  HB3 ALA A 107      -9.880   9.336   1.954  1.00 93.15           H  
ATOM   1249  N   GLY A 108      -7.435   6.760   0.449  1.00 93.11           N  
ATOM   1250  CA  GLY A 108      -6.565   6.881  -0.720  1.00 93.11           C  
ATOM   1251  C   GLY A 108      -5.654   8.105  -0.659  1.00 93.11           C  
ATOM   1252  O   GLY A 108      -5.029   8.434  -1.661  1.00 93.11           O  
ATOM   1253  H   GLY A 108      -7.014   6.384   1.286  1.00 93.11           H  
ATOM   1254  HA2 GLY A 108      -7.156   6.952  -1.633  1.00 93.11           H  
ATOM   1255  HA3 GLY A 108      -5.935   5.993  -0.781  1.00 93.11           H  
ATOM   1256  N   GLU A 109      -5.586   8.784   0.487  1.00 94.97           N  
ATOM   1257  CA  GLU A 109      -4.705   9.931   0.677  1.00 94.97           C  
ATOM   1258  C   GLU A 109      -3.270   9.444   0.850  1.00 94.97           C  
ATOM   1259  O   GLU A 109      -2.990   8.537   1.643  1.00 94.97           O  
ATOM   1260  CB  GLU A 109      -5.118  10.772   1.887  1.00 94.97           C  
ATOM   1261  CG  GLU A 109      -6.558  11.297   1.796  1.00 94.97           C  
ATOM   1262  CD  GLU A 109      -7.015  11.930   3.116  1.00 94.97           C  
ATOM   1263  OE1 GLU A 109      -7.588  13.036   3.067  1.00 94.97           O  
ATOM   1264  OE2 GLU A 109      -6.814  11.280   4.170  1.00 94.97           O1-
ATOM   1265  H   GLU A 109      -6.071   8.439   1.302  1.00 94.97           H  
ATOM   1266  HA  GLU A 109      -4.758  10.567  -0.207  1.00 94.97           H  
ATOM   1267  HB2 GLU A 109      -4.996  10.161   2.781  1.00 94.97           H  
ATOM   1268  HB3 GLU A 109      -4.442  11.623   1.972  1.00 94.97           H  
ATOM   1269  HG2 GLU A 109      -7.239  10.481   1.554  1.00 94.97           H  
ATOM   1270  HG3 GLU A 109      -6.611  12.024   0.986  1.00 94.97           H  
ATOM   1271  N   VAL A 110      -2.368  10.066   0.100  1.00 95.18           N  
ATOM   1272  CA  VAL A 110      -0.958   9.699   0.029  1.00 95.18           C  
ATOM   1273  C   VAL A 110      -0.150  10.624   0.928  1.00 95.18           C  
ATOM   1274  O   VAL A 110      -0.283  11.846   0.866  1.00 95.18           O  
ATOM   1275  CB  VAL A 110      -0.452   9.759  -1.424  1.00 95.18           C  
ATOM   1276  CG1 VAL A 110       0.978   9.227  -1.515  1.00 95.18           C  
ATOM   1277  CG2 VAL A 110      -1.326   8.923  -2.371  1.00 95.18           C  
ATOM   1278  H   VAL A 110      -2.677  10.819  -0.499  1.00 95.18           H  
ATOM   1279  HA  VAL A 110      -0.839   8.674   0.381  1.00 95.18           H  
ATOM   1280  HB  VAL A 110      -0.465  10.793  -1.769  1.00 95.18           H  
ATOM   1281 HG11 VAL A 110       1.662   9.844  -0.932  1.00 95.18           H  
ATOM   1282 HG12 VAL A 110       1.307   9.237  -2.554  1.00 95.18           H  
ATOM   1283 HG13 VAL A 110       0.992   8.199  -1.154  1.00 95.18           H  
ATOM   1284 HG21 VAL A 110      -1.375   7.888  -2.032  1.00 95.18           H  
ATOM   1285 HG22 VAL A 110      -0.901   8.946  -3.374  1.00 95.18           H  
ATOM   1286 HG23 VAL A 110      -2.336   9.331  -2.424  1.00 95.18           H  
ATOM   1287  N   ARG A 111       0.733  10.051   1.742  1.00 94.19           N  
ATOM   1288  CA  ARG A 111       1.740  10.798   2.499  1.00 94.19           C  
ATOM   1289  C   ARG A 111       3.067  10.064   2.495  1.00 94.19           C  
ATOM   1290  O   ARG A 111       3.117   8.840   2.413  1.00 94.19           O  
ATOM   1291  CB  ARG A 111       1.234  11.093   3.920  1.00 94.19           C  
ATOM   1292  CG  ARG A 111       1.101   9.834   4.791  1.00 94.19           C  
ATOM   1293  CD  ARG A 111       0.505  10.194   6.152  1.00 94.19           C  
ATOM   1294  NE  ARG A 111       0.410   9.007   7.025  1.00 94.19           N  
ATOM   1295  CZ  ARG A 111       1.188   8.705   8.051  1.00 94.19           C  
ATOM   1296  NH1 ARG A 111       2.217   9.434   8.385  1.00 94.19           N1+
ATOM   1297  NH2 ARG A 111       0.943   7.645   8.769  1.00 94.19           N  
ATOM   1298  H   ARG A 111       0.759   9.042   1.771  1.00 94.19           H  
ATOM   1299  HA  ARG A 111       1.898  11.753   1.997  1.00 94.19           H  
ATOM   1300  HB2 ARG A 111       1.926  11.783   4.402  1.00 94.19           H  
ATOM   1301  HB3 ARG A 111       0.264  11.586   3.849  1.00 94.19           H  
ATOM   1302  HG2 ARG A 111       0.452   9.111   4.299  1.00 94.19           H  
ATOM   1303  HG3 ARG A 111       2.085   9.389   4.942  1.00 94.19           H  
ATOM   1304  HD2 ARG A 111       1.106  10.976   6.615  1.00 94.19           H  
ATOM   1305  HD3 ARG A 111      -0.495  10.598   5.994  1.00 94.19           H  
ATOM   1306  HE  ARG A 111      -0.344   8.368   6.814  1.00 94.19           H  
ATOM   1307 HH11 ARG A 111       2.793   9.196   9.180  1.00 94.19           H  
ATOM   1308 HH12 ARG A 111       2.460  10.221   7.801  1.00 94.19           H  
ATOM   1309 HH21 ARG A 111       0.144   7.064   8.560  1.00 94.19           H  
ATOM   1310 HH22 ARG A 111       1.538   7.420   9.554  1.00 94.19           H  
ATOM   1311  N   LEU A 112       4.151  10.806   2.659  1.00 88.93           N  
ATOM   1312  CA  LEU A 112       5.451  10.199   2.916  1.00 88.93           C  
ATOM   1313  C   LEU A 112       5.495   9.709   4.363  1.00 88.93           C  
ATOM   1314  O   LEU A 112       5.012  10.390   5.274  1.00 88.93           O  
ATOM   1315  CB  LEU A 112       6.565  11.208   2.613  1.00 88.93           C  
ATOM   1316  CG  LEU A 112       6.569  11.668   1.146  1.00 88.93           C  
ATOM   1317  CD1 LEU A 112       7.471  12.894   1.018  1.00 88.93           C  
ATOM   1318  CD2 LEU A 112       7.034  10.557   0.197  1.00 88.93           C  
ATOM   1319  H   LEU A 112       4.045  11.804   2.776  1.00 88.93           H  
ATOM   1320  HA  LEU A 112       5.581   9.330   2.272  1.00 88.93           H  
ATOM   1321  HB2 LEU A 112       7.529  10.760   2.854  1.00 88.93           H  
ATOM   1322  HB3 LEU A 112       6.424  12.067   3.268  1.00 88.93           H  
ATOM   1323  HG  LEU A 112       5.566  11.980   0.854  1.00 88.93           H  
ATOM   1324 HD11 LEU A 112       7.231  13.433   0.101  1.00 88.93           H  
ATOM   1325 HD12 LEU A 112       8.523  12.617   1.084  1.00 88.93           H  
ATOM   1326 HD13 LEU A 112       7.257  13.589   1.831  1.00 88.93           H  
ATOM   1327 HD21 LEU A 112       8.040  10.226   0.455  1.00 88.93           H  
ATOM   1328 HD22 LEU A 112       6.366   9.699   0.272  1.00 88.93           H  
ATOM   1329 HD23 LEU A 112       6.983  10.893  -0.838  1.00 88.93           H  
ATOM   1330  N   ALA A 113       6.080   8.535   4.583  1.00 81.20           N  
ATOM   1331  CA  ALA A 113       6.503   8.168   5.923  1.00 81.20           C  
ATOM   1332  C   ALA A 113       7.651   9.103   6.325  1.00 81.20           C  
ATOM   1333  O   ALA A 113       8.597   9.285   5.556  1.00 81.20           O  
ATOM   1334  CB  ALA A 113       6.932   6.702   5.960  1.00 81.20           C  
ATOM   1335  H   ALA A 113       6.477   8.032   3.803  1.00 81.20           H  
ATOM   1336  HA  ALA A 113       5.668   8.305   6.610  1.00 81.20           H  
ATOM   1337  HB1 ALA A 113       6.215   6.072   5.434  1.00 81.20           H  
ATOM   1338  HB2 ALA A 113       7.913   6.621   5.492  1.00 81.20           H  
ATOM   1339  HB3 ALA A 113       7.023   6.376   6.996  1.00 81.20           H  
ATOM   1340  N   ALA A 114       7.567   9.693   7.517  1.00 67.79           N  
ATOM   1341  CA  ALA A 114       8.738  10.306   8.126  1.00 67.79           C  
ATOM   1342  C   ALA A 114       9.788   9.204   8.343  1.00 67.79           C  
ATOM   1343  O   ALA A 114       9.441   8.124   8.830  1.00 67.79           O  
ATOM   1344  CB  ALA A 114       8.325  11.008   9.426  1.00 67.79           C  
ATOM   1345  H   ALA A 114       6.782   9.486   8.119  1.00 67.79           H  
ATOM   1346  HA  ALA A 114       9.149  11.050   7.444  1.00 67.79           H  
ATOM   1347  HB1 ALA A 114       7.587  11.782   9.216  1.00 67.79           H  
ATOM   1348  HB2 ALA A 114       7.912  10.282  10.126  1.00 67.79           H  
ATOM   1349  HB3 ALA A 114       9.204  11.466   9.879  1.00 67.79           H  
ATOM   1350  N   THR A 115      11.019   9.460   7.900  1.00 51.95           N  
ATOM   1351  CA  THR A 115      12.201   8.630   8.181  1.00 51.95           C  
ATOM   1352  C   THR A 115      12.493   8.569   9.667  1.00 51.95           C  
ATOM   1353  O   THR A 115      12.394   9.646  10.299  1.00 51.95           O  
ATOM   1354  CB  THR A 115      13.448   9.186   7.496  1.00 51.95           C  
ATOM   1355  CG2 THR A 115      13.468   8.878   6.001  1.00 51.95           C  
ATOM   1356  OG1 THR A 115      13.458  10.581   7.691  1.00 51.95           O  
ATOM   1357  OXT THR A 115      12.866   7.461  10.097  1.00 51.95           O1-
ATOM   1358  H   THR A 115      11.215  10.373   7.514  1.00 51.95           H  
ATOM   1359  HA  THR A 115      12.028   7.603   7.857  1.00 51.95           H  
ATOM   1360  HB  THR A 115      14.338   8.749   7.949  1.00 51.95           H  
ATOM   1361  HG1 THR A 115      13.282  10.670   8.631  1.00 51.95           H  
ATOM   1362 HG21 THR A 115      14.371   9.299   5.560  1.00 51.95           H  
ATOM   1363 HG22 THR A 115      12.592   9.313   5.520  1.00 51.95           H  
ATOM   1364 HG23 THR A 115      13.466   7.798   5.852  1.00 51.95           H  
END
