# Supplementary material for: The structural landscape and diversity of Pyricularia oryzae MAX effectors revisited
Source: PLoS Pathog. 2024 May 6;20(5):e1012176. doi: 10.1371/journal.ppat.1012176 (PMC11132498; doi:10.1371/journal.ppat.1012176)
Supplement: S1 File — (ZIP) [file ppat.1012176.s018.zip › Supplementary_Data/MAX15.pdb]

ATOM      1  N   THR A  20     -51.303  34.701  45.215  1.00 44.46           N  
ATOM      2  CA  THR A  20     -50.444  33.778  44.447  1.00 44.46           C  
ATOM      3  C   THR A  20     -49.498  34.608  43.614  1.00 44.46           C  
ATOM      4  O   THR A  20     -49.923  35.610  43.053  1.00 44.46           O  
ATOM      5  CB  THR A  20     -51.256  32.812  43.581  1.00 44.46           C  
ATOM      6  CG2 THR A  20     -51.348  31.454  44.268  1.00 44.46           C  
ATOM      7  OG1 THR A  20     -52.578  33.280  43.443  1.00 44.46           O  
ATOM      8  H   THR A  20     -50.743  35.294  45.809  1.00 44.46           H  
ATOM      9  HA  THR A  20     -49.837  33.189  45.135  1.00 44.46           H  
ATOM     10  HB  THR A  20     -50.797  32.694  42.599  1.00 44.46           H  
ATOM     11  HG1 THR A  20     -52.986  32.783  42.731  1.00 44.46           H  
ATOM     12 HG21 THR A  20     -50.350  31.033  44.390  1.00 44.46           H  
ATOM     13 HG22 THR A  20     -51.933  30.771  43.652  1.00 44.46           H  
ATOM     14 HG23 THR A  20     -51.823  31.547  45.245  1.00 44.46           H  
ATOM     15  H2  THR A  20     -51.976  34.177  45.756  1.00 44.46           H  
ATOM     16  H3  THR A  20     -51.802  35.275  44.551  1.00 44.46           H  
ATOM     17  N   GLU A  21     -48.218  34.266  43.695  1.00 45.41           N  
ATOM     18  CA  GLU A  21     -47.057  35.098  43.374  1.00 45.41           C  
ATOM     19  C   GLU A  21     -46.759  35.262  41.876  1.00 45.41           C  
ATOM     20  O   GLU A  21     -47.111  34.430  41.042  1.00 45.41           O  
ATOM     21  CB  GLU A  21     -45.835  34.496  44.089  1.00 45.41           C  
ATOM     22  CG  GLU A  21     -45.912  34.667  45.612  1.00 45.41           C  
ATOM     23  CD  GLU A  21     -44.817  33.856  46.311  1.00 45.41           C  
ATOM     24  OE1 GLU A  21     -43.919  34.485  46.909  1.00 45.41           O  
ATOM     25  OE2 GLU A  21     -44.942  32.612  46.264  1.00 45.41           O1-
ATOM     26  H   GLU A  21     -47.967  33.380  44.111  1.00 45.41           H  
ATOM     27  HA  GLU A  21     -47.220  36.097  43.779  1.00 45.41           H  
ATOM     28  HB2 GLU A  21     -44.929  34.991  43.739  1.00 45.41           H  
ATOM     29  HB3 GLU A  21     -45.766  33.439  43.833  1.00 45.41           H  
ATOM     30  HG2 GLU A  21     -46.883  34.326  45.971  1.00 45.41           H  
ATOM     31  HG3 GLU A  21     -45.826  35.726  45.853  1.00 45.41           H  
ATOM     32  N   GLN A  22     -46.081  36.377  41.600  1.00 42.62           N  
ATOM     33  CA  GLN A  22     -45.393  36.792  40.378  1.00 42.62           C  
ATOM     34  C   GLN A  22     -44.002  36.146  40.244  1.00 42.62           C  
ATOM     35  O   GLN A  22     -43.344  35.870  41.243  1.00 42.62           O  
ATOM     36  CB  GLN A  22     -45.179  38.321  40.483  1.00 42.62           C  
ATOM     37  CG  GLN A  22     -46.172  39.163  39.677  1.00 42.62           C  
ATOM     38  CD  GLN A  22     -46.162  40.627  40.116  1.00 42.62           C  
ATOM     39  NE2 GLN A  22     -46.073  41.573  39.207  1.00 42.62           N  
ATOM     40  OE1 GLN A  22     -46.256  40.955  41.285  1.00 42.62           O  
ATOM     41  H   GLN A  22     -45.827  36.928  42.407  1.00 42.62           H  
ATOM     42  HA  GLN A  22     -45.993  36.539  39.504  1.00 42.62           H  
ATOM     43  HB2 GLN A  22     -45.216  38.617  41.531  1.00 42.62           H  
ATOM     44  HB3 GLN A  22     -44.181  38.584  40.131  1.00 42.62           H  
ATOM     45  HG2 GLN A  22     -47.181  38.777  39.822  1.00 42.62           H  
ATOM     46  HG3 GLN A  22     -45.924  39.088  38.619  1.00 42.62           H  
ATOM     47 HE21 GLN A  22     -45.988  41.352  38.225  1.00 42.62           H  
ATOM     48 HE22 GLN A  22     -46.068  42.517  39.566  1.00 42.62           H  
ATOM     49  N   GLY A  23     -43.511  36.071  39.001  1.00 39.29           N  
ATOM     50  CA  GLY A  23     -42.101  35.869  38.624  1.00 39.29           C  
ATOM     51  C   GLY A  23     -41.976  34.863  37.472  1.00 39.29           C  
ATOM     52  O   GLY A  23     -42.735  33.907  37.425  1.00 39.29           O  
ATOM     53  H   GLY A  23     -44.162  36.212  38.242  1.00 39.29           H  
ATOM     54  HA2 GLY A  23     -41.669  36.821  38.317  1.00 39.29           H  
ATOM     55  HA3 GLY A  23     -41.535  35.489  39.474  1.00 39.29           H  
ATOM     56  N   SER A  24     -41.072  34.939  36.498  1.00 39.72           N  
ATOM     57  CA  SER A  24     -39.922  35.798  36.168  1.00 39.72           C  
ATOM     58  C   SER A  24     -39.352  35.138  34.888  1.00 39.72           C  
ATOM     59  O   SER A  24     -39.231  33.917  34.874  1.00 39.72           O  
ATOM     60  CB  SER A  24     -38.897  35.672  37.304  1.00 39.72           C  
ATOM     61  OG  SER A  24     -37.847  36.594  37.165  1.00 39.72           O  
ATOM     62  H   SER A  24     -41.129  34.129  35.896  1.00 39.72           H  
ATOM     63  HA  SER A  24     -40.212  36.834  35.993  1.00 39.72           H  
ATOM     64  HB2 SER A  24     -39.389  35.875  38.255  1.00 39.72           H  
ATOM     65  HB3 SER A  24     -38.496  34.659  37.337  1.00 39.72           H  
ATOM     66  HG  SER A  24     -37.304  36.356  36.410  1.00 39.72           H  
ATOM     67  N   SER A  25     -39.216  35.757  33.713  1.00 48.60           N  
ATOM     68  CA  SER A  25     -38.050  36.498  33.179  1.00 48.60           C  
ATOM     69  C   SER A  25     -38.125  36.296  31.645  1.00 48.60           C  
ATOM     70  O   SER A  25     -38.322  35.169  31.202  1.00 48.60           O  
ATOM     71  CB  SER A  25     -36.720  35.897  33.664  1.00 48.60           C  
ATOM     72  OG  SER A  25     -36.386  36.417  34.937  1.00 48.60           O  
ATOM     73  H   SER A  25     -39.529  35.132  32.985  1.00 48.60           H  
ATOM     74  HA  SER A  25     -38.114  37.560  33.418  1.00 48.60           H  
ATOM     75  HB2 SER A  25     -36.795  34.810  33.708  1.00 48.60           H  
ATOM     76  HB3 SER A  25     -35.925  36.160  32.968  1.00 48.60           H  
ATOM     77  HG  SER A  25     -35.991  37.282  34.805  1.00 48.60           H  
ATOM     78  N   ASP A  26     -38.213  37.324  30.792  1.00 44.32           N  
ATOM     79  CA  ASP A  26     -37.096  38.134  30.258  1.00 44.32           C  
ATOM     80  C   ASP A  26     -35.943  37.266  29.695  1.00 44.32           C  
ATOM     81  O   ASP A  26     -35.473  36.363  30.367  1.00 44.32           O  
ATOM     82  CB  ASP A  26     -36.593  39.160  31.295  1.00 44.32           C  
ATOM     83  CG  ASP A  26     -37.474  40.408  31.426  1.00 44.32           C  
ATOM     84  OD1 ASP A  26     -37.948  40.916  30.383  1.00 44.32           O  
ATOM     85  OD2 ASP A  26     -37.594  40.914  32.556  1.00 44.32           O1-
ATOM     86  H   ASP A  26     -38.872  37.098  30.060  1.00 44.32           H  
ATOM     87  HA  ASP A  26     -37.490  38.698  29.412  1.00 44.32           H  
ATOM     88  HB2 ASP A  26     -36.480  38.679  32.266  1.00 44.32           H  
ATOM     89  HB3 ASP A  26     -35.600  39.501  31.004  1.00 44.32           H  
ATOM     90  N   GLN A  27     -35.346  37.468  28.517  1.00 45.94           N  
ATOM     91  CA  GLN A  27     -35.439  38.516  27.506  1.00 45.94           C  
ATOM     92  C   GLN A  27     -34.579  38.088  26.292  1.00 45.94           C  
ATOM     93  O   GLN A  27     -33.460  37.616  26.453  1.00 45.94           O  
ATOM     94  CB  GLN A  27     -34.846  39.826  28.081  1.00 45.94           C  
ATOM     95  CG  GLN A  27     -35.826  41.003  28.061  1.00 45.94           C  
ATOM     96  CD  GLN A  27     -35.339  42.178  28.910  1.00 45.94           C  
ATOM     97  NE2 GLN A  27     -36.216  42.879  29.583  1.00 45.94           N  
ATOM     98  OE1 GLN A  27     -34.169  42.530  28.908  1.00 45.94           O  
ATOM     99  H   GLN A  27     -34.595  36.811  28.365  1.00 45.94           H  
ATOM    100  HA  GLN A  27     -36.478  38.653  27.207  1.00 45.94           H  
ATOM    101  HB2 GLN A  27     -34.515  39.666  29.107  1.00 45.94           H  
ATOM    102  HB3 GLN A  27     -33.954  40.115  27.525  1.00 45.94           H  
ATOM    103  HG2 GLN A  27     -35.955  41.363  27.040  1.00 45.94           H  
ATOM    104  HG3 GLN A  27     -36.808  40.661  28.389  1.00 45.94           H  
ATOM    105 HE21 GLN A  27     -35.839  43.522  30.266  1.00 45.94           H  
ATOM    106 HE22 GLN A  27     -37.078  42.405  29.811  1.00 45.94           H  
ATOM    107  N   LYS A  28     -35.079  38.366  25.083  1.00 43.82           N  
ATOM    108  CA  LYS A  28     -34.389  39.156  24.041  1.00 43.82           C  
ATOM    109  C   LYS A  28     -32.980  38.705  23.596  1.00 43.82           C  
ATOM    110  O   LYS A  28     -31.963  39.193  24.082  1.00 43.82           O  
ATOM    111  CB  LYS A  28     -34.444  40.616  24.526  1.00 43.82           C  
ATOM    112  CG  LYS A  28     -34.401  41.690  23.436  1.00 43.82           C  
ATOM    113  CD  LYS A  28     -34.732  43.046  24.082  1.00 43.82           C  
ATOM    114  CE  LYS A  28     -34.929  44.123  23.013  1.00 43.82           C  
ATOM    115  NZ  LYS A  28     -35.326  45.423  23.612  1.00 43.82           N1+
ATOM    116  H   LYS A  28     -36.085  38.454  25.068  1.00 43.82           H  
ATOM    117  HA  LYS A  28     -35.010  39.098  23.147  1.00 43.82           H  
ATOM    118  HB2 LYS A  28     -33.651  40.799  25.251  1.00 43.82           H  
ATOM    119  HB3 LYS A  28     -35.401  40.746  25.033  1.00 43.82           H  
ATOM    120  HG2 LYS A  28     -35.148  41.462  22.675  1.00 43.82           H  
ATOM    121  HG3 LYS A  28     -33.414  41.721  22.976  1.00 43.82           H  
ATOM    122  HD2 LYS A  28     -35.654  42.958  24.657  1.00 43.82           H  
ATOM    123  HD3 LYS A  28     -33.924  43.329  24.757  1.00 43.82           H  
ATOM    124  HE2 LYS A  28     -34.003  44.231  22.449  1.00 43.82           H  
ATOM    125  HE3 LYS A  28     -35.698  43.783  22.320  1.00 43.82           H  
ATOM    126  HZ1 LYS A  28     -36.198  45.328  24.114  1.00 43.82           H  
ATOM    127  HZ2 LYS A  28     -34.625  45.761  24.256  1.00 43.82           H  
ATOM    128  HZ3 LYS A  28     -35.462  46.117  22.891  1.00 43.82           H  
ATOM    129  N   ILE A  29     -32.956  37.902  22.529  1.00 47.45           N  
ATOM    130  CA  ILE A  29     -31.803  37.722  21.632  1.00 47.45           C  
ATOM    131  C   ILE A  29     -31.438  39.098  21.051  1.00 47.45           C  
ATOM    132  O   ILE A  29     -32.260  39.729  20.383  1.00 47.45           O  
ATOM    133  CB  ILE A  29     -32.155  36.702  20.515  1.00 47.45           C  
ATOM    134  CG1 ILE A  29     -32.578  35.339  21.120  1.00 47.45           C  
ATOM    135  CG2 ILE A  29     -30.975  36.515  19.542  1.00 47.45           C  
ATOM    136  CD1 ILE A  29     -33.138  34.338  20.102  1.00 47.45           C  
ATOM    137  H   ILE A  29     -33.839  37.527  22.214  1.00 47.45           H  
ATOM    138  HA  ILE A  29     -30.958  37.338  22.204  1.00 47.45           H  
ATOM    139  HB  ILE A  29     -32.998  37.097  19.947  1.00 47.45           H  
ATOM    140 HG12 ILE A  29     -31.725  34.887  21.626  1.00 47.45           H  
ATOM    141 HG13 ILE A  29     -33.362  35.493  21.862  1.00 47.45           H  
ATOM    142 HG21 ILE A  29     -31.252  35.843  18.730  1.00 47.45           H  
ATOM    143 HG22 ILE A  29     -30.111  36.103  20.065  1.00 47.45           H  
ATOM    144 HG23 ILE A  29     -30.694  37.464  19.085  1.00 47.45           H  
ATOM    145 HD11 ILE A  29     -32.353  34.005  19.423  1.00 47.45           H  
ATOM    146 HD12 ILE A  29     -33.527  33.467  20.631  1.00 47.45           H  
ATOM    147 HD13 ILE A  29     -33.946  34.797  19.532  1.00 47.45           H  
ATOM    148  N   ARG A  30     -30.233  39.597  21.344  1.00 55.68           N  
ATOM    149  CA  ARG A  30     -29.683  40.815  20.734  1.00 55.68           C  
ATOM    150  C   ARG A  30     -28.721  40.427  19.615  1.00 55.68           C  
ATOM    151  O   ARG A  30     -27.738  39.738  19.866  1.00 55.68           O  
ATOM    152  CB  ARG A  30     -28.981  41.714  21.768  1.00 55.68           C  
ATOM    153  CG  ARG A  30     -29.944  42.358  22.777  1.00 55.68           C  
ATOM    154  CD  ARG A  30     -29.190  43.370  23.653  1.00 55.68           C  
ATOM    155  NE  ARG A  30     -30.027  43.877  24.761  1.00 55.68           N  
ATOM    156  CZ  ARG A  30     -29.691  44.826  25.622  1.00 55.68           C  
ATOM    157  NH1 ARG A  30     -28.555  45.462  25.541  1.00 55.68           N1+
ATOM    158  NH2 ARG A  30     -30.492  45.149  26.600  1.00 55.68           N  
ATOM    159  H   ARG A  30     -29.609  39.027  21.899  1.00 55.68           H  
ATOM    160  HA  ARG A  30     -30.491  41.390  20.280  1.00 55.68           H  
ATOM    161  HB2 ARG A  30     -28.466  42.509  21.229  1.00 55.68           H  
ATOM    162  HB3 ARG A  30     -28.231  41.130  22.303  1.00 55.68           H  
ATOM    163  HG2 ARG A  30     -30.746  42.869  22.244  1.00 55.68           H  
ATOM    164  HG3 ARG A  30     -30.374  41.578  23.405  1.00 55.68           H  
ATOM    165  HD2 ARG A  30     -28.861  44.197  23.023  1.00 55.68           H  
ATOM    166  HD3 ARG A  30     -28.310  42.879  24.067  1.00 55.68           H  
ATOM    167  HE  ARG A  30     -30.867  43.355  24.962  1.00 55.68           H  
ATOM    168 HH11 ARG A  30     -27.906  45.208  24.811  1.00 55.68           H  
ATOM    169 HH12 ARG A  30     -28.296  46.166  26.217  1.00 55.68           H  
ATOM    170 HH21 ARG A  30     -30.191  45.833  27.280  1.00 55.68           H  
ATOM    171 HH22 ARG A  30     -31.293  44.573  26.818  1.00 55.68           H  
ATOM    172  N   ASN A  31     -29.002  40.929  18.416  1.00 46.66           N  
ATOM    173  CA  ASN A  31     -28.016  41.099  17.356  1.00 46.66           C  
ATOM    174  C   ASN A  31     -26.983  42.141  17.800  1.00 46.66           C  
ATOM    175  O   ASN A  31     -27.362  43.199  18.308  1.00 46.66           O  
ATOM    176  CB  ASN A  31     -28.726  41.589  16.076  1.00 46.66           C  
ATOM    177  CG  ASN A  31     -29.589  40.535  15.409  1.00 46.66           C  
ATOM    178  ND2 ASN A  31     -30.562  40.937  14.627  1.00 46.66           N  
ATOM    179  OD1 ASN A  31     -29.409  39.345  15.580  1.00 46.66           O  
ATOM    180  H   ASN A  31     -29.870  41.435  18.311  1.00 46.66           H  
ATOM    181  HA  ASN A  31     -27.512  40.153  17.161  1.00 46.66           H  
ATOM    182  HB2 ASN A  31     -29.333  42.465  16.305  1.00 46.66           H  
ATOM    183  HB3 ASN A  31     -27.975  41.889  15.346  1.00 46.66           H  
ATOM    184 HD21 ASN A  31     -31.052  40.204  14.134  1.00 46.66           H  
ATOM    185 HD22 ASN A  31     -30.639  41.910  14.367  1.00 46.66           H  
ATOM    186  N   LEU A  32     -25.705  41.865  17.561  1.00 45.94           N  
ATOM    187  CA  LEU A  32     -24.668  42.888  17.492  1.00 45.94           C  
ATOM    188  C   LEU A  32     -23.741  42.545  16.322  1.00 45.94           C  
ATOM    189  O   LEU A  32     -22.873  41.683  16.426  1.00 45.94           O  
ATOM    190  CB  LEU A  32     -23.924  43.035  18.842  1.00 45.94           C  
ATOM    191  CG  LEU A  32     -24.111  44.425  19.495  1.00 45.94           C  
ATOM    192  CD1 LEU A  32     -24.997  44.349  20.742  1.00 45.94           C  
ATOM    193  CD2 LEU A  32     -22.765  45.017  19.907  1.00 45.94           C  
ATOM    194  H   LEU A  32     -25.462  40.955  17.196  1.00 45.94           H  
ATOM    195  HA  LEU A  32     -25.139  43.839  17.243  1.00 45.94           H  
ATOM    196  HB2 LEU A  32     -22.860  42.873  18.669  1.00 45.94           H  
ATOM    197  HB3 LEU A  32     -24.240  42.253  19.531  1.00 45.94           H  
ATOM    198  HG  LEU A  32     -24.570  45.121  18.794  1.00 45.94           H  
ATOM    199 HD11 LEU A  32     -24.536  43.697  21.485  1.00 45.94           H  
ATOM    200 HD12 LEU A  32     -25.971  43.951  20.458  1.00 45.94           H  
ATOM    201 HD13 LEU A  32     -25.125  45.349  21.155  1.00 45.94           H  
ATOM    202 HD21 LEU A  32     -22.154  45.131  19.011  1.00 45.94           H  
ATOM    203 HD22 LEU A  32     -22.908  46.002  20.352  1.00 45.94           H  
ATOM    204 HD23 LEU A  32     -22.257  44.360  20.612  1.00 45.94           H  
ATOM    205  N   GLU A  33     -23.972  43.220  15.200  1.00 44.96           N  
ATOM    206  CA  GLU A  33     -22.918  43.549  14.246  1.00 44.96           C  
ATOM    207  C   GLU A  33     -21.986  44.561  14.919  1.00 44.96           C  
ATOM    208  O   GLU A  33     -22.457  45.528  15.518  1.00 44.96           O  
ATOM    209  CB  GLU A  33     -23.522  44.198  12.988  1.00 44.96           C  
ATOM    210  CG  GLU A  33     -24.357  43.226  12.144  1.00 44.96           C  
ATOM    211  CD  GLU A  33     -25.046  43.935  10.967  1.00 44.96           C  
ATOM    212  OE1 GLU A  33     -24.926  43.422   9.833  1.00 44.96           O  
ATOM    213  OE2 GLU A  33     -25.741  44.942  11.231  1.00 44.96           O1-
ATOM    214  H   GLU A  33     -24.755  43.859  15.186  1.00 44.96           H  
ATOM    215  HA  GLU A  33     -22.359  42.656  13.968  1.00 44.96           H  
ATOM    216  HB2 GLU A  33     -24.143  45.039  13.296  1.00 44.96           H  
ATOM    217  HB3 GLU A  33     -22.712  44.581  12.368  1.00 44.96           H  
ATOM    218  HG2 GLU A  33     -25.122  42.770  12.772  1.00 44.96           H  
ATOM    219  HG3 GLU A  33     -23.705  42.431  11.782  1.00 44.96           H  
ATOM    220  N   LEU A  34     -20.677  44.352  14.810  1.00 47.92           N  
ATOM    221  CA  LEU A  34     -19.680  45.402  14.985  1.00 47.92           C  
ATOM    222  C   LEU A  34     -18.557  45.143  13.984  1.00 47.92           C  
ATOM    223  O   LEU A  34     -17.789  44.189  14.106  1.00 47.92           O  
ATOM    224  CB  LEU A  34     -19.182  45.483  16.444  1.00 47.92           C  
ATOM    225  CG  LEU A  34     -19.878  46.580  17.278  1.00 47.92           C  
ATOM    226  CD1 LEU A  34     -19.577  46.382  18.763  1.00 47.92           C  
ATOM    227  CD2 LEU A  34     -19.408  47.988  16.896  1.00 47.92           C  
ATOM    228  H   LEU A  34     -20.358  43.501  14.370  1.00 47.92           H  
ATOM    229  HA  LEU A  34     -20.136  46.357  14.723  1.00 47.92           H  
ATOM    230  HB2 LEU A  34     -18.111  45.687  16.445  1.00 47.92           H  
ATOM    231  HB3 LEU A  34     -19.327  44.513  16.919  1.00 47.92           H  
ATOM    232  HG  LEU A  34     -20.960  46.523  17.160  1.00 47.92           H  
ATOM    233 HD11 LEU A  34     -18.511  46.521  18.944  1.00 47.92           H  
ATOM    234 HD12 LEU A  34     -20.145  47.103  19.351  1.00 47.92           H  
ATOM    235 HD13 LEU A  34     -19.856  45.372  19.065  1.00 47.92           H  
ATOM    236 HD21 LEU A  34     -19.891  48.727  17.536  1.00 47.92           H  
ATOM    237 HD22 LEU A  34     -18.326  48.065  17.000  1.00 47.92           H  
ATOM    238 HD23 LEU A  34     -19.676  48.202  15.862  1.00 47.92           H  
ATOM    239  N   GLU A  35     -18.524  46.002  12.970  1.00 45.79           N  
ATOM    240  CA  GLU A  35     -17.389  46.210  12.087  1.00 45.79           C  
ATOM    241  C   GLU A  35     -16.113  46.547  12.869  1.00 45.79           C  
ATOM    242  O   GLU A  35     -16.152  47.225  13.897  1.00 45.79           O  
ATOM    243  CB  GLU A  35     -17.676  47.393  11.156  1.00 45.79           C  
ATOM    244  CG  GLU A  35     -18.761  47.129  10.107  1.00 45.79           C  
ATOM    245  CD  GLU A  35     -18.378  47.819   8.791  1.00 45.79           C  
ATOM    246  OE1 GLU A  35     -18.378  47.120   7.754  1.00 45.79           O  
ATOM    247  OE2 GLU A  35     -18.012  49.015   8.845  1.00 45.79           O1-
ATOM    248  H   GLU A  35     -19.246  46.707  12.931  1.00 45.79           H  
ATOM    249  HA  GLU A  35     -17.218  45.312  11.493  1.00 45.79           H  
ATOM    250  HB2 GLU A  35     -17.940  48.274  11.740  1.00 45.79           H  
ATOM    251  HB3 GLU A  35     -16.741  47.607  10.638  1.00 45.79           H  
ATOM    252  HG2 GLU A  35     -18.846  46.055   9.942  1.00 45.79           H  
ATOM    253  HG3 GLU A  35     -19.720  47.496  10.472  1.00 45.79           H  
ATOM    254  N   GLY A  36     -14.967  46.122  12.333  1.00 35.88           N  
ATOM    255  CA  GLY A  36     -13.659  46.520  12.841  1.00 35.88           C  
ATOM    256  C   GLY A  36     -12.499  45.783  12.177  1.00 35.88           C  
ATOM    257  O   GLY A  36     -11.898  44.908  12.790  1.00 35.88           O  
ATOM    258  H   GLY A  36     -15.011  45.551  11.500  1.00 35.88           H  
ATOM    259  HA2 GLY A  36     -13.527  47.591  12.690  1.00 35.88           H  
ATOM    260  HA3 GLY A  36     -13.620  46.321  13.912  1.00 35.88           H  
ATOM    261  N   SER A  37     -12.147  46.160  10.944  1.00 45.88           N  
ATOM    262  CA  SER A  37     -10.740  46.092  10.508  1.00 45.88           C  
ATOM    263  C   SER A  37      -9.998  47.262  11.158  1.00 45.88           C  
ATOM    264  O   SER A  37     -10.518  48.379  11.127  1.00 45.88           O  
ATOM    265  CB  SER A  37     -10.617  46.197   8.983  1.00 45.88           C  
ATOM    266  OG  SER A  37     -10.696  44.920   8.383  1.00 45.88           O  
ATOM    267  H   SER A  37     -12.713  46.875  10.511  1.00 45.88           H  
ATOM    268  HA  SER A  37     -10.283  45.159  10.840  1.00 45.88           H  
ATOM    269  HB2 SER A  37      -9.647  46.624   8.729  1.00 45.88           H  
ATOM    270  HB3 SER A  37     -11.394  46.852   8.591  1.00 45.88           H  
ATOM    271  HG  SER A  37     -11.402  44.933   7.733  1.00 45.88           H  
ATOM    272  N   PRO A  38      -8.805  47.039  11.737  1.00 47.07           N  
ATOM    273  CA  PRO A  38      -7.615  47.479  11.009  1.00 47.07           C  
ATOM    274  C   PRO A  38      -6.354  46.603  11.184  1.00 47.07           C  
ATOM    275  O   PRO A  38      -6.125  45.954  12.198  1.00 47.07           O  
ATOM    276  CB  PRO A  38      -7.358  48.904  11.520  1.00 47.07           C  
ATOM    277  CG  PRO A  38      -7.874  48.892  12.957  1.00 47.07           C  
ATOM    278  CD  PRO A  38      -8.631  47.568  13.086  1.00 47.07           C  
ATOM    279  HA  PRO A  38      -7.838  47.536   9.943  1.00 47.07           H  
ATOM    280  HB2 PRO A  38      -7.939  49.615  10.932  1.00 47.07           H  
ATOM    281  HB3 PRO A  38      -6.304  49.179  11.502  1.00 47.07           H  
ATOM    282  HG2 PRO A  38      -7.046  48.920  13.666  1.00 47.07           H  
ATOM    283  HG3 PRO A  38      -8.545  49.736  13.121  1.00 47.07           H  
ATOM    284  HD2 PRO A  38      -8.045  46.865  13.678  1.00 47.07           H  
ATOM    285  HD3 PRO A  38      -9.590  47.731  13.577  1.00 47.07           H  
ATOM    286  N   GLU A  39      -5.517  46.693  10.148  1.00 38.77           N  
ATOM    287  CA  GLU A  39      -4.050  46.789  10.182  1.00 38.77           C  
ATOM    288  C   GLU A  39      -3.186  45.613  10.678  1.00 38.77           C  
ATOM    289  O   GLU A  39      -2.965  45.359  11.859  1.00 38.77           O  
ATOM    290  CB  GLU A  39      -3.624  48.134  10.786  1.00 38.77           C  
ATOM    291  CG  GLU A  39      -4.027  49.282   9.843  1.00 38.77           C  
ATOM    292  CD  GLU A  39      -3.641  50.662  10.384  1.00 38.77           C  
ATOM    293  OE1 GLU A  39      -3.267  51.507   9.542  1.00 38.77           O  
ATOM    294  OE2 GLU A  39      -3.725  50.859  11.617  1.00 38.77           O1-
ATOM    295  H   GLU A  39      -5.919  47.178   9.358  1.00 38.77           H  
ATOM    296  HA  GLU A  39      -3.770  46.889   9.134  1.00 38.77           H  
ATOM    297  HB2 GLU A  39      -4.080  48.255  11.769  1.00 38.77           H  
ATOM    298  HB3 GLU A  39      -2.540  48.146  10.899  1.00 38.77           H  
ATOM    299  HG2 GLU A  39      -3.529  49.121   8.886  1.00 38.77           H  
ATOM    300  HG3 GLU A  39      -5.099  49.261   9.648  1.00 38.77           H  
ATOM    301  N   VAL A  40      -2.562  44.977   9.678  1.00 45.28           N  
ATOM    302  CA  VAL A  40      -1.108  44.776   9.549  1.00 45.28           C  
ATOM    303  C   VAL A  40      -0.307  45.023  10.832  1.00 45.28           C  
ATOM    304  O   VAL A  40       0.096  46.141  11.146  1.00 45.28           O  
ATOM    305  CB  VAL A  40      -0.551  45.667   8.408  1.00 45.28           C  
ATOM    306  CG1 VAL A  40       0.931  45.377   8.116  1.00 45.28           C  
ATOM    307  CG2 VAL A  40      -1.315  45.440   7.093  1.00 45.28           C  
ATOM    308  H   VAL A  40      -3.026  45.079   8.787  1.00 45.28           H  
ATOM    309  HA  VAL A  40      -0.951  43.738   9.255  1.00 45.28           H  
ATOM    310  HB  VAL A  40      -0.657  46.717   8.679  1.00 45.28           H  
ATOM    311 HG11 VAL A  40       1.270  45.999   7.288  1.00 45.28           H  
ATOM    312 HG12 VAL A  40       1.545  45.624   8.982  1.00 45.28           H  
ATOM    313 HG13 VAL A  40       1.065  44.327   7.855  1.00 45.28           H  
ATOM    314 HG21 VAL A  40      -1.304  44.384   6.823  1.00 45.28           H  
ATOM    315 HG22 VAL A  40      -2.344  45.786   7.182  1.00 45.28           H  
ATOM    316 HG23 VAL A  40      -0.850  46.018   6.294  1.00 45.28           H  
ATOM    317  N   ARG A  41       0.075  43.927  11.491  1.00 41.14           N  
ATOM    318  CA  ARG A  41       1.268  43.895  12.336  1.00 41.14           C  
ATOM    319  C   ARG A  41       2.219  42.830  11.811  1.00 41.14           C  
ATOM    320  O   ARG A  41       2.193  41.665  12.192  1.00 41.14           O  
ATOM    321  CB  ARG A  41       0.884  43.801  13.823  1.00 41.14           C  
ATOM    322  CG  ARG A  41       1.710  44.800  14.648  1.00 41.14           C  
ATOM    323  CD  ARG A  41       1.227  44.822  16.099  1.00 41.14           C  
ATOM    324  NE  ARG A  41       2.040  45.735  16.925  1.00 41.14           N  
ATOM    325  CZ  ARG A  41       1.783  46.091  18.171  1.00 41.14           C  
ATOM    326  NH1 ARG A  41       0.731  45.656  18.806  1.00 41.14           N1+
ATOM    327  NH2 ARG A  41       2.584  46.900  18.806  1.00 41.14           N  
ATOM    328  H   ARG A  41      -0.393  43.059  11.272  1.00 41.14           H  
ATOM    329  HA  ARG A  41       1.784  44.845  12.204  1.00 41.14           H  
ATOM    330  HB2 ARG A  41      -0.169  44.057  13.940  1.00 41.14           H  
ATOM    331  HB3 ARG A  41       1.031  42.788  14.198  1.00 41.14           H  
ATOM    332  HG2 ARG A  41       2.761  44.514  14.612  1.00 41.14           H  
ATOM    333  HG3 ARG A  41       1.595  45.799  14.228  1.00 41.14           H  
ATOM    334  HD2 ARG A  41       0.186  45.146  16.106  1.00 41.14           H  
ATOM    335  HD3 ARG A  41       1.286  43.813  16.506  1.00 41.14           H  
ATOM    336  HE  ARG A  41       2.844  46.152  16.477  1.00 41.14           H  
ATOM    337 HH11 ARG A  41       0.513  45.976  19.739  1.00 41.14           H  
ATOM    338 HH12 ARG A  41       0.071  45.082  18.300  1.00 41.14           H  
ATOM    339 HH21 ARG A  41       3.382  47.295  18.329  1.00 41.14           H  
ATOM    340 HH22 ARG A  41       2.360  47.200  19.744  1.00 41.14           H  
ATOM    341  N   THR A  42       3.055  43.266  10.878  1.00 47.84           N  
ATOM    342  CA  THR A  42       4.329  42.635  10.542  1.00 47.84           C  
ATOM    343  C   THR A  42       5.155  42.434  11.811  1.00 47.84           C  
ATOM    344  O   THR A  42       5.333  43.392  12.565  1.00 47.84           O  
ATOM    345  CB  THR A  42       5.125  43.571   9.611  1.00 47.84           C  
ATOM    346  CG2 THR A  42       4.580  43.560   8.186  1.00 47.84           C  
ATOM    347  OG1 THR A  42       5.035  44.904  10.070  1.00 47.84           O  
ATOM    348  H   THR A  42       2.956  44.227  10.582  1.00 47.84           H  
ATOM    349  HA  THR A  42       4.159  41.677  10.051  1.00 47.84           H  
ATOM    350  HB  THR A  42       6.170  43.260   9.587  1.00 47.84           H  
ATOM    351  HG1 THR A  42       5.429  44.952  10.944  1.00 47.84           H  
ATOM    352 HG21 THR A  42       3.554  43.928   8.171  1.00 47.84           H  
ATOM    353 HG22 THR A  42       4.609  42.548   7.782  1.00 47.84           H  
ATOM    354 HG23 THR A  42       5.195  44.207   7.561  1.00 47.84           H  
ATOM    355  N   SER A  43       5.676  41.221  12.022  1.00 43.37           N  
ATOM    356  CA  SER A  43       7.070  40.924  12.421  1.00 43.37           C  
ATOM    357  C   SER A  43       7.167  39.579  13.144  1.00 43.37           C  
ATOM    358  O   SER A  43       7.017  39.505  14.361  1.00 43.37           O  
ATOM    359  CB  SER A  43       7.730  41.964  13.341  1.00 43.37           C  
ATOM    360  OG  SER A  43       7.928  43.177  12.655  1.00 43.37           O  
ATOM    361  H   SER A  43       5.205  40.470  11.538  1.00 43.37           H  
ATOM    362  HA  SER A  43       7.681  40.868  11.520  1.00 43.37           H  
ATOM    363  HB2 SER A  43       8.702  41.591  13.664  1.00 43.37           H  
ATOM    364  HB3 SER A  43       7.110  42.135  14.222  1.00 43.37           H  
ATOM    365  HG  SER A  43       7.070  43.606  12.644  1.00 43.37           H  
ATOM    366  N   ARG A  44       7.504  38.524  12.400  1.00 39.41           N  
ATOM    367  CA  ARG A  44       8.646  37.654  12.727  1.00 39.41           C  
ATOM    368  C   ARG A  44       8.886  36.692  11.572  1.00 39.41           C  
ATOM    369  O   ARG A  44       8.395  35.570  11.536  1.00 39.41           O  
ATOM    370  CB  ARG A  44       8.518  36.927  14.085  1.00 39.41           C  
ATOM    371  CG  ARG A  44       9.520  37.539  15.080  1.00 39.41           C  
ATOM    372  CD  ARG A  44       9.417  36.877  16.454  1.00 39.41           C  
ATOM    373  NE  ARG A  44      10.499  37.333  17.349  1.00 39.41           N  
ATOM    374  CZ  ARG A  44      10.919  36.720  18.442  1.00 39.41           C  
ATOM    375  NH1 ARG A  44      10.354  35.629  18.879  1.00 39.41           N1+
ATOM    376  NH2 ARG A  44      11.925  37.196  19.122  1.00 39.41           N  
ATOM    377  H   ARG A  44       7.314  38.609  11.411  1.00 39.41           H  
ATOM    378  HA  ARG A  44       9.539  38.278  12.770  1.00 39.41           H  
ATOM    379  HB2 ARG A  44       7.501  36.995  14.470  1.00 39.41           H  
ATOM    380  HB3 ARG A  44       8.763  35.871  13.978  1.00 39.41           H  
ATOM    381  HG2 ARG A  44      10.529  37.393  14.694  1.00 39.41           H  
ATOM    382  HG3 ARG A  44       9.336  38.608  15.186  1.00 39.41           H  
ATOM    383  HD2 ARG A  44       8.447  37.119  16.890  1.00 39.41           H  
ATOM    384  HD3 ARG A  44       9.485  35.798  16.316  1.00 39.41           H  
ATOM    385  HE  ARG A  44      10.986  38.174  17.075  1.00 39.41           H  
ATOM    386 HH11 ARG A  44       9.572  35.253  18.362  1.00 39.41           H  
ATOM    387 HH12 ARG A  44      10.692  35.165  19.710  1.00 39.41           H  
ATOM    388 HH21 ARG A  44      12.407  38.022  18.797  1.00 39.41           H  
ATOM    389 HH22 ARG A  44      12.260  36.714  19.944  1.00 39.41           H  
ATOM    390  N   SER A  45       9.656  37.192  10.618  1.00 42.68           N  
ATOM    391  CA  SER A  45      10.466  36.394   9.714  1.00 42.68           C  
ATOM    392  C   SER A  45      11.327  35.469  10.577  1.00 42.68           C  
ATOM    393  O   SER A  45      12.165  35.952  11.336  1.00 42.68           O  
ATOM    394  CB  SER A  45      11.368  37.337   8.888  1.00 42.68           C  
ATOM    395  OG  SER A  45      10.757  38.607   8.689  1.00 42.68           O  
ATOM    396  H   SER A  45       9.921  38.166  10.658  1.00 42.68           H  
ATOM    397  HA  SER A  45       9.829  35.812   9.047  1.00 42.68           H  
ATOM    398  HB2 SER A  45      12.311  37.502   9.409  1.00 42.68           H  
ATOM    399  HB3 SER A  45      11.589  36.873   7.927  1.00 42.68           H  
ATOM    400  HG  SER A  45      11.369  39.144   8.180  1.00 42.68           H  
ATOM    401  N   TYR A  46      11.111  34.156  10.520  1.00 44.51           N  
ATOM    402  CA  TYR A  46      12.212  33.251  10.813  1.00 44.51           C  
ATOM    403  C   TYR A  46      13.069  33.251   9.551  1.00 44.51           C  
ATOM    404  O   TYR A  46      12.697  32.706   8.513  1.00 44.51           O  
ATOM    405  CB  TYR A  46      11.733  31.871  11.286  1.00 44.51           C  
ATOM    406  CG  TYR A  46      10.734  31.172  10.388  1.00 44.51           C  
ATOM    407  CD1 TYR A  46       9.356  31.411  10.553  1.00 44.51           C  
ATOM    408  CD2 TYR A  46      11.185  30.296   9.383  1.00 44.51           C  
ATOM    409  CE1 TYR A  46       8.430  30.782   9.700  1.00 44.51           C  
ATOM    410  CE2 TYR A  46      10.263  29.674   8.522  1.00 44.51           C  
ATOM    411  CZ  TYR A  46       8.883  29.920   8.681  1.00 44.51           C  
ATOM    412  OH  TYR A  46       7.986  29.331   7.849  1.00 44.51           O  
ATOM    413  H   TYR A  46      10.368  33.799   9.937  1.00 44.51           H  
ATOM    414  HA  TYR A  46      12.818  33.655  11.624  1.00 44.51           H  
ATOM    415  HB2 TYR A  46      11.283  31.989  12.272  1.00 44.51           H  
ATOM    416  HB3 TYR A  46      12.606  31.229  11.409  1.00 44.51           H  
ATOM    417  HD1 TYR A  46       9.009  32.086  11.321  1.00 44.51           H  
ATOM    418  HD2 TYR A  46      12.244  30.138   9.245  1.00 44.51           H  
ATOM    419  HE1 TYR A  46       7.370  30.964   9.805  1.00 44.51           H  
ATOM    420  HE2 TYR A  46      10.617  29.026   7.734  1.00 44.51           H  
ATOM    421  HH  TYR A  46       8.423  28.803   7.176  1.00 44.51           H  
ATOM    422  N   GLU A  47      14.179  33.975   9.621  1.00 41.15           N  
ATOM    423  CA  GLU A  47      15.281  33.813   8.690  1.00 41.15           C  
ATOM    424  C   GLU A  47      15.665  32.331   8.694  1.00 41.15           C  
ATOM    425  O   GLU A  47      16.162  31.795   9.684  1.00 41.15           O  
ATOM    426  CB  GLU A  47      16.463  34.699   9.120  1.00 41.15           C  
ATOM    427  CG  GLU A  47      16.174  36.181   8.849  1.00 41.15           C  
ATOM    428  CD  GLU A  47      17.293  37.098   9.360  1.00 41.15           C  
ATOM    429  OE1 GLU A  47      17.788  37.904   8.543  1.00 41.15           O  
ATOM    430  OE2 GLU A  47      17.541  37.060  10.589  1.00 41.15           O1-
ATOM    431  H   GLU A  47      14.377  34.497  10.463  1.00 41.15           H  
ATOM    432  HA  GLU A  47      14.973  34.100   7.685  1.00 41.15           H  
ATOM    433  HB2 GLU A  47      17.346  34.409   8.550  1.00 41.15           H  
ATOM    434  HB3 GLU A  47      16.665  34.543  10.179  1.00 41.15           H  
ATOM    435  HG2 GLU A  47      15.243  36.460   9.342  1.00 41.15           H  
ATOM    436  HG3 GLU A  47      16.030  36.318   7.778  1.00 41.15           H  
ATOM    437  N   ALA A  48      15.407  31.644   7.584  1.00 42.63           N  
ATOM    438  CA  ALA A  48      16.112  30.415   7.264  1.00 42.63           C  
ATOM    439  C   ALA A  48      17.497  30.803   6.730  1.00 42.63           C  
ATOM    440  O   ALA A  48      17.824  30.573   5.568  1.00 42.63           O  
ATOM    441  CB  ALA A  48      15.268  29.558   6.313  1.00 42.63           C  
ATOM    442  H   ALA A  48      14.906  32.109   6.840  1.00 42.63           H  
ATOM    443  HA  ALA A  48      16.265  29.844   8.179  1.00 42.63           H  
ATOM    444  HB1 ALA A  48      15.095  30.098   5.383  1.00 42.63           H  
ATOM    445  HB2 ALA A  48      15.797  28.631   6.092  1.00 42.63           H  
ATOM    446  HB3 ALA A  48      14.311  29.324   6.779  1.00 42.63           H  
ATOM    447  N   ASP A  49      18.301  31.415   7.596  1.00 44.25           N  
ATOM    448  CA  ASP A  49      19.730  31.566   7.385  1.00 44.25           C  
ATOM    449  C   ASP A  49      20.377  30.205   7.636  1.00 44.25           C  
ATOM    450  O   ASP A  49      20.718  29.836   8.755  1.00 44.25           O  
ATOM    451  CB  ASP A  49      20.309  32.684   8.276  1.00 44.25           C  
ATOM    452  CG  ASP A  49      20.857  33.861   7.469  1.00 44.25           C  
ATOM    453  OD1 ASP A  49      21.335  33.621   6.333  1.00 44.25           O  
ATOM    454  OD2 ASP A  49      20.843  34.975   8.022  1.00 44.25           O1-
ATOM    455  H   ASP A  49      17.946  31.638   8.515  1.00 44.25           H  
ATOM    456  HA  ASP A  49      19.891  31.825   6.338  1.00 44.25           H  
ATOM    457  HB2 ASP A  49      21.132  32.299   8.878  1.00 44.25           H  
ATOM    458  HB3 ASP A  49      19.544  33.041   8.966  1.00 44.25           H  
ATOM    459  N   ASN A  50      20.462  29.404   6.577  1.00 44.97           N  
ATOM    460  CA  ASN A  50      21.404  28.293   6.471  1.00 44.97           C  
ATOM    461  C   ASN A  50      21.836  28.122   5.007  1.00 44.97           C  
ATOM    462  O   ASN A  50      21.823  27.027   4.444  1.00 44.97           O  
ATOM    463  CB  ASN A  50      20.858  27.011   7.136  1.00 44.97           C  
ATOM    464  CG  ASN A  50      21.095  26.994   8.638  1.00 44.97           C  
ATOM    465  ND2 ASN A  50      20.065  26.821   9.430  1.00 44.97           N  
ATOM    466  OD1 ASN A  50      22.212  27.086   9.118  1.00 44.97           O  
ATOM    467  H   ASN A  50      19.987  29.721   5.744  1.00 44.97           H  
ATOM    468  HA  ASN A  50      22.309  28.577   7.007  1.00 44.97           H  
ATOM    469  HB2 ASN A  50      21.377  26.138   6.740  1.00 44.97           H  
ATOM    470  HB3 ASN A  50      19.796  26.905   6.913  1.00 44.97           H  
ATOM    471 HD21 ASN A  50      20.270  27.028  10.398  1.00 44.97           H  
ATOM    472 HD22 ASN A  50      19.137  26.944   9.051  1.00 44.97           H  
ATOM    473  N   VAL A  51      22.277  29.216   4.380  1.00 50.04           N  
ATOM    474  CA  VAL A  51      23.237  29.131   3.271  1.00 50.04           C  
ATOM    475  C   VAL A  51      24.600  28.873   3.907  1.00 50.04           C  
ATOM    476  O   VAL A  51      25.352  29.783   4.237  1.00 50.04           O  
ATOM    477  CB  VAL A  51      23.210  30.383   2.374  1.00 50.04           C  
ATOM    478  CG1 VAL A  51      24.229  30.263   1.230  1.00 50.04           C  
ATOM    479  CG2 VAL A  51      21.824  30.549   1.739  1.00 50.04           C  
ATOM    480  H   VAL A  51      22.206  30.101   4.863  1.00 50.04           H  
ATOM    481  HA  VAL A  51      22.984  28.278   2.642  1.00 50.04           H  
ATOM    482  HB  VAL A  51      23.437  31.270   2.966  1.00 50.04           H  
ATOM    483 HG11 VAL A  51      24.153  31.140   0.587  1.00 50.04           H  
ATOM    484 HG12 VAL A  51      24.034  29.368   0.640  1.00 50.04           H  
ATOM    485 HG13 VAL A  51      25.243  30.231   1.629  1.00 50.04           H  
ATOM    486 HG21 VAL A  51      21.075  30.715   2.513  1.00 50.04           H  
ATOM    487 HG22 VAL A  51      21.556  29.663   1.163  1.00 50.04           H  
ATOM    488 HG23 VAL A  51      21.821  31.422   1.085  1.00 50.04           H  
ATOM    489  N   GLY A  52      24.886  27.600   4.174  1.00 36.07           N  
ATOM    490  CA  GLY A  52      26.015  27.225   5.016  1.00 36.07           C  
ATOM    491  C   GLY A  52      26.554  25.835   4.727  1.00 36.07           C  
ATOM    492  O   GLY A  52      26.366  24.917   5.513  1.00 36.07           O  
ATOM    493  H   GLY A  52      24.155  26.922   4.012  1.00 36.07           H  
ATOM    494  HA2 GLY A  52      26.828  27.942   4.896  1.00 36.07           H  
ATOM    495  HA3 GLY A  52      25.696  27.258   6.057  1.00 36.07           H  
ATOM    496  N   ARG A  53      27.342  25.740   3.650  1.00 40.87           N  
ATOM    497  CA  ARG A  53      28.470  24.804   3.511  1.00 40.87           C  
ATOM    498  C   ARG A  53      28.097  23.333   3.285  1.00 40.87           C  
ATOM    499  O   ARG A  53      28.012  22.528   4.209  1.00 40.87           O  
ATOM    500  CB  ARG A  53      29.396  25.036   4.724  1.00 40.87           C  
ATOM    501  CG  ARG A  53      30.869  24.693   4.495  1.00 40.87           C  
ATOM    502  CD  ARG A  53      31.649  25.171   5.728  1.00 40.87           C  
ATOM    503  NE  ARG A  53      33.107  25.113   5.525  1.00 40.87           N  
ATOM    504  CZ  ARG A  53      34.018  25.637   6.330  1.00 40.87           C  
ATOM    505  NH1 ARG A  53      33.698  26.226   7.451  1.00 40.87           N1+
ATOM    506  NH2 ARG A  53      35.282  25.579   6.021  1.00 40.87           N  
ATOM    507  H   ARG A  53      27.328  26.547   3.043  1.00 40.87           H  
ATOM    508  HA  ARG A  53      29.025  25.117   2.627  1.00 40.87           H  
ATOM    509  HB2 ARG A  53      29.354  26.094   4.981  1.00 40.87           H  
ATOM    510  HB3 ARG A  53      29.025  24.479   5.584  1.00 40.87           H  
ATOM    511  HG2 ARG A  53      30.991  23.618   4.361  1.00 40.87           H  
ATOM    512  HG3 ARG A  53      31.229  25.217   3.610  1.00 40.87           H  
ATOM    513  HD2 ARG A  53      31.370  26.204   5.935  1.00 40.87           H  
ATOM    514  HD3 ARG A  53      31.367  24.557   6.583  1.00 40.87           H  
ATOM    515  HE  ARG A  53      33.432  24.705   4.661  1.00 40.87           H  
ATOM    516 HH11 ARG A  53      34.402  26.680   8.014  1.00 40.87           H  
ATOM    517 HH12 ARG A  53      32.721  26.362   7.669  1.00 40.87           H  
ATOM    518 HH21 ARG A  53      35.577  25.177   5.142  1.00 40.87           H  
ATOM    519 HH22 ARG A  53      35.971  26.013   6.619  1.00 40.87           H  
ATOM    520  N   ALA A  54      28.058  22.956   2.007  1.00 45.17           N  
ATOM    521  CA  ALA A  54      28.333  21.587   1.591  1.00 45.17           C  
ATOM    522  C   ALA A  54      29.673  21.142   2.205  1.00 45.17           C  
ATOM    523  O   ALA A  54      30.746  21.570   1.780  1.00 45.17           O  
ATOM    524  CB  ALA A  54      28.363  21.538   0.055  1.00 45.17           C  
ATOM    525  H   ALA A  54      28.084  23.671   1.294  1.00 45.17           H  
ATOM    526  HA  ALA A  54      27.538  20.934   1.950  1.00 45.17           H  
ATOM    527  HB1 ALA A  54      29.134  22.203  -0.332  1.00 45.17           H  
ATOM    528  HB2 ALA A  54      27.395  21.837  -0.346  1.00 45.17           H  
ATOM    529  HB3 ALA A  54      28.580  20.521  -0.274  1.00 45.17           H  
ATOM    530  N   LYS A  55      29.625  20.312   3.251  1.00 42.59           N  
ATOM    531  CA  LYS A  55      30.787  19.533   3.667  1.00 42.59           C  
ATOM    532  C   LYS A  55      30.876  18.356   2.710  1.00 42.59           C  
ATOM    533  O   LYS A  55      30.195  17.351   2.885  1.00 42.59           O  
ATOM    534  CB  LYS A  55      30.700  19.099   5.138  1.00 42.59           C  
ATOM    535  CG  LYS A  55      31.027  20.254   6.099  1.00 42.59           C  
ATOM    536  CD  LYS A  55      31.037  19.755   7.551  1.00 42.59           C  
ATOM    537  CE  LYS A  55      31.365  20.896   8.523  1.00 42.59           C  
ATOM    538  NZ  LYS A  55      31.331  20.436   9.935  1.00 42.59           N1+
ATOM    539  H   LYS A  55      28.719  20.091   3.641  1.00 42.59           H  
ATOM    540  HA  LYS A  55      31.696  20.121   3.537  1.00 42.59           H  
ATOM    541  HB2 LYS A  55      29.706  18.706   5.349  1.00 42.59           H  
ATOM    542  HB3 LYS A  55      31.424  18.301   5.302  1.00 42.59           H  
ATOM    543  HG2 LYS A  55      30.280  21.040   5.989  1.00 42.59           H  
ATOM    544  HG3 LYS A  55      32.008  20.661   5.854  1.00 42.59           H  
ATOM    545  HD2 LYS A  55      30.055  19.347   7.788  1.00 42.59           H  
ATOM    546  HD3 LYS A  55      31.781  18.965   7.652  1.00 42.59           H  
ATOM    547  HE2 LYS A  55      30.634  21.691   8.374  1.00 42.59           H  
ATOM    548  HE3 LYS A  55      32.351  21.291   8.277  1.00 42.59           H  
ATOM    549  HZ1 LYS A  55      30.414  20.078  10.165  1.00 42.59           H  
ATOM    550  HZ2 LYS A  55      31.531  21.196  10.570  1.00 42.59           H  
ATOM    551  HZ3 LYS A  55      32.004  19.700  10.093  1.00 42.59           H  
ATOM    552  N   THR A  56      31.704  18.508   1.685  1.00 41.34           N  
ATOM    553  CA  THR A  56      32.239  17.392   0.913  1.00 41.34           C  
ATOM    554  C   THR A  56      32.892  16.442   1.912  1.00 41.34           C  
ATOM    555  O   THR A  56      33.922  16.762   2.506  1.00 41.34           O  
ATOM    556  CB  THR A  56      33.273  17.883  -0.119  1.00 41.34           C  
ATOM    557  CG2 THR A  56      33.373  16.939  -1.313  1.00 41.34           C  
ATOM    558  OG1 THR A  56      32.899  19.147  -0.622  1.00 41.34           O  
ATOM    559  H   THR A  56      32.087  19.423   1.491  1.00 41.34           H  
ATOM    560  HA  THR A  56      31.423  16.887   0.396  1.00 41.34           H  
ATOM    561  HB  THR A  56      34.253  17.983   0.346  1.00 41.34           H  
ATOM    562  HG1 THR A  56      33.503  19.368  -1.335  1.00 41.34           H  
ATOM    563 HG21 THR A  56      33.667  15.947  -0.970  1.00 41.34           H  
ATOM    564 HG22 THR A  56      34.130  17.302  -2.009  1.00 41.34           H  
ATOM    565 HG23 THR A  56      32.413  16.875  -1.824  1.00 41.34           H  
ATOM    566  N   VAL A  57      32.250  15.308   2.182  1.00 41.03           N  
ATOM    567  CA  VAL A  57      32.861  14.240   2.970  1.00 41.03           C  
ATOM    568  C   VAL A  57      33.891  13.583   2.061  1.00 41.03           C  
ATOM    569  O   VAL A  57      33.566  12.738   1.231  1.00 41.03           O  
ATOM    570  CB  VAL A  57      31.813  13.252   3.519  1.00 41.03           C  
ATOM    571  CG1 VAL A  57      32.475  12.100   4.288  1.00 41.03           C  
ATOM    572  CG2 VAL A  57      30.857  13.967   4.485  1.00 41.03           C  
ATOM    573  H   VAL A  57      31.349  15.141   1.759  1.00 41.03           H  
ATOM    574  HA  VAL A  57      33.384  14.672   3.823  1.00 41.03           H  
ATOM    575  HB  VAL A  57      31.231  12.838   2.695  1.00 41.03           H  
ATOM    576 HG11 VAL A  57      31.709  11.445   4.703  1.00 41.03           H  
ATOM    577 HG12 VAL A  57      33.097  11.507   3.617  1.00 41.03           H  
ATOM    578 HG13 VAL A  57      33.092  12.489   5.098  1.00 41.03           H  
ATOM    579 HG21 VAL A  57      30.315  14.756   3.964  1.00 41.03           H  
ATOM    580 HG22 VAL A  57      30.130  13.255   4.877  1.00 41.03           H  
ATOM    581 HG23 VAL A  57      31.416  14.403   5.314  1.00 41.03           H  
ATOM    582  N   THR A  58      35.138  14.027   2.178  1.00 41.78           N  
ATOM    583  CA  THR A  58      36.288  13.343   1.593  1.00 41.78           C  
ATOM    584  C   THR A  58      36.457  12.025   2.340  1.00 41.78           C  
ATOM    585  O   THR A  58      36.884  12.006   3.493  1.00 41.78           O  
ATOM    586  CB  THR A  58      37.558  14.205   1.690  1.00 41.78           C  
ATOM    587  CG2 THR A  58      38.693  13.656   0.827  1.00 41.78           C  
ATOM    588  OG1 THR A  58      37.288  15.509   1.226  1.00 41.78           O  
ATOM    589  H   THR A  58      35.310  14.856   2.728  1.00 41.78           H  
ATOM    590  HA  THR A  58      36.088  13.143   0.540  1.00 41.78           H  
ATOM    591  HB  THR A  58      37.887  14.270   2.727  1.00 41.78           H  
ATOM    592  HG1 THR A  58      38.103  16.012   1.287  1.00 41.78           H  
ATOM    593 HG21 THR A  58      39.009  12.685   1.210  1.00 41.78           H  
ATOM    594 HG22 THR A  58      38.357  13.541  -0.204  1.00 41.78           H  
ATOM    595 HG23 THR A  58      39.545  14.335   0.855  1.00 41.78           H  
ATOM    596  N   LEU A  59      36.070  10.920   1.703  1.00 49.01           N  
ATOM    597  CA  LEU A  59      36.383   9.581   2.192  1.00 49.01           C  
ATOM    598  C   LEU A  59      37.912   9.432   2.268  1.00 49.01           C  
ATOM    599  O   LEU A  59      38.592   9.773   1.294  1.00 49.01           O  
ATOM    600  CB  LEU A  59      35.785   8.532   1.236  1.00 49.01           C  
ATOM    601  CG  LEU A  59      34.270   8.327   1.416  1.00 49.01           C  
ATOM    602  CD1 LEU A  59      33.662   7.726   0.149  1.00 49.01           C  
ATOM    603  CD2 LEU A  59      33.980   7.380   2.583  1.00 49.01           C  
ATOM    604  H   LEU A  59      35.639  11.015   0.794  1.00 49.01           H  
ATOM    605  HA  LEU A  59      35.949   9.464   3.185  1.00 49.01           H  
ATOM    606  HB2 LEU A  59      36.287   7.576   1.389  1.00 49.01           H  
ATOM    607  HB3 LEU A  59      35.994   8.842   0.212  1.00 49.01           H  
ATOM    608  HG  LEU A  59      33.787   9.286   1.603  1.00 49.01           H  
ATOM    609 HD11 LEU A  59      34.130   6.767  -0.073  1.00 49.01           H  
ATOM    610 HD12 LEU A  59      32.591   7.582   0.289  1.00 49.01           H  
ATOM    611 HD13 LEU A  59      33.814   8.406  -0.689  1.00 49.01           H  
ATOM    612 HD21 LEU A  59      34.433   6.405   2.402  1.00 49.01           H  
ATOM    613 HD22 LEU A  59      32.903   7.258   2.696  1.00 49.01           H  
ATOM    614 HD23 LEU A  59      34.379   7.795   3.509  1.00 49.01           H  
ATOM    615  N   PRO A  60      38.478   8.914   3.371  1.00 42.62           N  
ATOM    616  CA  PRO A  60      39.879   8.537   3.391  1.00 42.62           C  
ATOM    617  C   PRO A  60      40.091   7.376   2.411  1.00 42.62           C  
ATOM    618  O   PRO A  60      39.759   6.222   2.674  1.00 42.62           O  
ATOM    619  CB  PRO A  60      40.207   8.206   4.851  1.00 42.62           C  
ATOM    620  CG  PRO A  60      38.858   7.804   5.446  1.00 42.62           C  
ATOM    621  CD  PRO A  60      37.839   8.610   4.642  1.00 42.62           C  
ATOM    622  HA  PRO A  60      40.496   9.380   3.082  1.00 42.62           H  
ATOM    623  HB2 PRO A  60      40.943   7.407   4.939  1.00 42.62           H  
ATOM    624  HB3 PRO A  60      40.565   9.106   5.350  1.00 42.62           H  
ATOM    625  HG2 PRO A  60      38.691   6.740   5.277  1.00 42.62           H  
ATOM    626  HG3 PRO A  60      38.803   8.031   6.511  1.00 42.62           H  
ATOM    627  HD2 PRO A  60      37.610   9.541   5.161  1.00 42.62           H  
ATOM    628  HD3 PRO A  60      36.933   8.020   4.503  1.00 42.62           H  
ATOM    629  N   SER A  61      40.657   7.703   1.249  1.00 51.58           N  
ATOM    630  CA  SER A  61      41.412   6.762   0.430  1.00 51.58           C  
ATOM    631  C   SER A  61      42.548   6.236   1.294  1.00 51.58           C  
ATOM    632  O   SER A  61      43.459   7.001   1.565  1.00 51.58           O  
ATOM    633  CB  SER A  61      41.981   7.499  -0.797  1.00 51.58           C  
ATOM    634  OG  SER A  61      43.137   6.860  -1.311  1.00 51.58           O  
ATOM    635  H   SER A  61      40.754   8.689   1.051  1.00 51.58           H  
ATOM    636  HA  SER A  61      40.776   5.939   0.103  1.00 51.58           H  
ATOM    637  HB2 SER A  61      41.215   7.552  -1.570  1.00 51.58           H  
ATOM    638  HB3 SER A  61      42.257   8.515  -0.515  1.00 51.58           H  
ATOM    639  HG  SER A  61      43.864   7.075  -0.722  1.00 51.58           H  
ATOM    640  N   HIS A  62      42.475   4.985   1.751  1.00 49.82           N  
ATOM    641  CA  HIS A  62      43.608   4.063   1.892  1.00 49.82           C  
ATOM    642  C   HIS A  62      43.134   2.762   2.550  1.00 49.82           C  
ATOM    643  O   HIS A  62      43.262   2.566   3.752  1.00 49.82           O  
ATOM    644  CB  HIS A  62      44.814   4.649   2.670  1.00 49.82           C  
ATOM    645  CG  HIS A  62      45.809   5.377   1.791  1.00 49.82           C  
ATOM    646  CD2 HIS A  62      46.169   6.698   1.876  1.00 49.82           C  
ATOM    647  ND1 HIS A  62      46.489   4.852   0.714  1.00 49.82           N  
ATOM    648  CE1 HIS A  62      47.209   5.837   0.151  1.00 49.82           C  
ATOM    649  NE2 HIS A  62      47.039   6.982   0.821  1.00 49.82           N  
ATOM    650  H   HIS A  62      41.551   4.577   1.755  1.00 49.82           H  
ATOM    651  HA  HIS A  62      43.956   3.808   0.891  1.00 49.82           H  
ATOM    652  HB2 HIS A  62      44.459   5.307   3.462  1.00 49.82           H  
ATOM    653  HB3 HIS A  62      45.368   3.839   3.145  1.00 49.82           H  
ATOM    654  HD1 HIS A  62      46.416   3.907   0.364  1.00 49.82           H  
ATOM    655  HD2 HIS A  62      45.797   7.409   2.599  1.00 49.82           H  
ATOM    656  HE1 HIS A  62      47.823   5.739  -0.732  1.00 49.82           H  
ATOM    657  N   HIS A  63      42.693   1.814   1.729  1.00 40.57           N  
ATOM    658  CA  HIS A  63      42.997   0.415   2.001  1.00 40.57           C  
ATOM    659  C   HIS A  63      43.647  -0.169   0.753  1.00 40.57           C  
ATOM    660  O   HIS A  63      43.027  -0.301  -0.300  1.00 40.57           O  
ATOM    661  CB  HIS A  63      41.778  -0.357   2.521  1.00 40.57           C  
ATOM    662  CG  HIS A  63      41.618  -0.197   4.015  1.00 40.57           C  
ATOM    663  CD2 HIS A  63      40.665   0.537   4.671  1.00 40.57           C  
ATOM    664  ND1 HIS A  63      42.456  -0.717   4.981  1.00 40.57           N  
ATOM    665  CE1 HIS A  63      42.019  -0.302   6.182  1.00 40.57           C  
ATOM    666  NE2 HIS A  63      40.921   0.453   6.043  1.00 40.57           N  
ATOM    667  H   HIS A  63      42.483   2.052   0.770  1.00 40.57           H  
ATOM    668  HA  HIS A  63      43.746   0.366   2.791  1.00 40.57           H  
ATOM    669  HB2 HIS A  63      41.915  -1.418   2.313  1.00 40.57           H  
ATOM    670  HB3 HIS A  63      40.875  -0.027   2.007  1.00 40.57           H  
ATOM    671  HD1 HIS A  63      43.242  -1.332   4.829  1.00 40.57           H  
ATOM    672  HD2 HIS A  63      39.867   1.099   4.209  1.00 40.57           H  
ATOM    673  HE1 HIS A  63      42.466  -0.554   7.132  1.00 40.57           H  
ATOM    674  N   ARG A  64      44.949  -0.454   0.877  1.00 43.15           N  
ATOM    675  CA  ARG A  64      45.691  -1.302  -0.055  1.00 43.15           C  
ATOM    676  C   ARG A  64      44.932  -2.619  -0.186  1.00 43.15           C  
ATOM    677  O   ARG A  64      44.783  -3.338   0.798  1.00 43.15           O  
ATOM    678  CB  ARG A  64      47.102  -1.594   0.493  1.00 43.15           C  
ATOM    679  CG  ARG A  64      48.154  -0.525   0.172  1.00 43.15           C  
ATOM    680  CD  ARG A  64      49.490  -0.924   0.817  1.00 43.15           C  
ATOM    681  NE  ARG A  64      50.598  -0.038   0.409  1.00 43.15           N  
ATOM    682  CZ  ARG A  64      51.777   0.070   1.002  1.00 43.15           C  
ATOM    683  NH1 ARG A  64      52.075  -0.592   2.086  1.00 43.15           N1+
ATOM    684  NH2 ARG A  64      52.694   0.856   0.510  1.00 43.15           N  
ATOM    685  H   ARG A  64      45.364  -0.290   1.783  1.00 43.15           H  
ATOM    686  HA  ARG A  64      45.749  -0.836  -1.039  1.00 43.15           H  
ATOM    687  HB2 ARG A  64      47.450  -2.528   0.053  1.00 43.15           H  
ATOM    688  HB3 ARG A  64      47.047  -1.745   1.572  1.00 43.15           H  
ATOM    689  HG2 ARG A  64      47.833   0.440   0.562  1.00 43.15           H  
ATOM    690  HG3 ARG A  64      48.274  -0.456  -0.910  1.00 43.15           H  
ATOM    691  HD2 ARG A  64      49.369  -0.896   1.900  1.00 43.15           H  
ATOM    692  HD3 ARG A  64      49.733  -1.945   0.523  1.00 43.15           H  
ATOM    693  HE  ARG A  64      50.462   0.507  -0.431  1.00 43.15           H  
ATOM    694 HH11 ARG A  64      52.980  -0.491   2.522  1.00 43.15           H  
ATOM    695 HH12 ARG A  64      51.391  -1.218   2.486  1.00 43.15           H  
ATOM    696 HH21 ARG A  64      53.591   0.935   0.967  1.00 43.15           H  
ATOM    697 HH22 ARG A  64      52.520   1.390  -0.329  1.00 43.15           H  
ATOM    698  N   ILE A  65      44.492  -2.931  -1.397  1.00 48.11           N  
ATOM    699  CA  ILE A  65      44.111  -4.287  -1.780  1.00 48.11           C  
ATOM    700  C   ILE A  65      45.400  -5.122  -1.676  1.00 48.11           C  
ATOM    701  O   ILE A  65      46.379  -4.764  -2.338  1.00 48.11           O  
ATOM    702  CB  ILE A  65      43.534  -4.277  -3.218  1.00 48.11           C  
ATOM    703  CG1 ILE A  65      42.306  -3.337  -3.326  1.00 48.11           C  
ATOM    704  CG2 ILE A  65      43.159  -5.702  -3.661  1.00 48.11           C  
ATOM    705  CD1 ILE A  65      41.857  -3.065  -4.768  1.00 48.11           C  
ATOM    706  H   ILE A  65      44.594  -2.248  -2.134  1.00 48.11           H  
ATOM    707  HA  ILE A  65      43.353  -4.661  -1.092  1.00 48.11           H  
ATOM    708  HB  ILE A  65      44.305  -3.905  -3.893  1.00 48.11           H  
ATOM    709 HG12 ILE A  65      42.538  -2.366  -2.890  1.00 48.11           H  
ATOM    710 HG13 ILE A  65      41.473  -3.761  -2.766  1.00 48.11           H  
ATOM    711 HG21 ILE A  65      44.039  -6.344  -3.653  1.00 48.11           H  
ATOM    712 HG22 ILE A  65      42.776  -5.700  -4.681  1.00 48.11           H  
ATOM    713 HG23 ILE A  65      42.405  -6.122  -2.995  1.00 48.11           H  
ATOM    714 HD11 ILE A  65      41.456  -3.970  -5.223  1.00 48.11           H  
ATOM    715 HD12 ILE A  65      41.073  -2.307  -4.761  1.00 48.11           H  
ATOM    716 HD13 ILE A  65      42.697  -2.699  -5.358  1.00 48.11           H  
ATOM    717  N   PRO A  66      45.482  -6.176  -0.844  1.00 43.10           N  
ATOM    718  CA  PRO A  66      46.595  -7.104  -0.951  1.00 43.10           C  
ATOM    719  C   PRO A  66      46.531  -7.751  -2.335  1.00 43.10           C  
ATOM    720  O   PRO A  66      45.483  -8.232  -2.759  1.00 43.10           O  
ATOM    721  CB  PRO A  66      46.450  -8.094   0.205  1.00 43.10           C  
ATOM    722  CG  PRO A  66      44.956  -8.056   0.524  1.00 43.10           C  
ATOM    723  CD  PRO A  66      44.514  -6.643   0.136  1.00 43.10           C  
ATOM    724  HA  PRO A  66      47.538  -6.568  -0.844  1.00 43.10           H  
ATOM    725  HB2 PRO A  66      47.011  -7.728   1.065  1.00 43.10           H  
ATOM    726  HB3 PRO A  66      46.781  -9.096  -0.066  1.00 43.10           H  
ATOM    727  HG2 PRO A  66      44.763  -8.264   1.577  1.00 43.10           H  
ATOM    728  HG3 PRO A  66      44.436  -8.780  -0.104  1.00 43.10           H  
ATOM    729  HD2 PRO A  66      43.507  -6.675  -0.281  1.00 43.10           H  
ATOM    730  HD3 PRO A  66      44.542  -5.994   1.011  1.00 43.10           H  
ATOM    731  N   ASN A  67      47.657  -7.695  -3.044  1.00 45.16           N  
ATOM    732  CA  ASN A  67      47.870  -8.286  -4.359  1.00 45.16           C  
ATOM    733  C   ASN A  67      47.466  -9.770  -4.318  1.00 45.16           C  
ATOM    734  O   ASN A  67      48.218 -10.607  -3.822  1.00 45.16           O  
ATOM    735  CB  ASN A  67      49.372  -8.090  -4.711  1.00 45.16           C  
ATOM    736  CG  ASN A  67      49.644  -7.422  -6.044  1.00 45.16           C  
ATOM    737  ND2 ASN A  67      50.898  -7.176  -6.345  1.00 45.16           N  
ATOM    738  OD1 ASN A  67      48.767  -7.095  -6.820  1.00 45.16           O  
ATOM    739  H   ASN A  67      48.445  -7.230  -2.618  1.00 45.16           H  
ATOM    740  HA  ASN A  67      47.237  -7.772  -5.082  1.00 45.16           H  
ATOM    741  HB2 ASN A  67      49.884  -9.052  -4.728  1.00 45.16           H  
ATOM    742  HB3 ASN A  67      49.867  -7.488  -3.949  1.00 45.16           H  
ATOM    743 HD21 ASN A  67      51.647  -7.479  -5.739  1.00 45.16           H  
ATOM    744 HD22 ASN A  67      51.057  -6.750  -7.247  1.00 45.16           H  
ATOM    745  N   VAL A  68      46.273 -10.099  -4.807  1.00 45.32           N  
ATOM    746  CA  VAL A  68      45.891 -11.488  -5.061  1.00 45.32           C  
ATOM    747  C   VAL A  68      46.371 -11.799  -6.477  1.00 45.32           C  
ATOM    748  O   VAL A  68      45.949 -11.100  -7.403  1.00 45.32           O  
ATOM    749  CB  VAL A  68      44.374 -11.737  -4.916  1.00 45.32           C  
ATOM    750  CG1 VAL A  68      44.117 -13.241  -4.759  1.00 45.32           C  
ATOM    751  CG2 VAL A  68      43.757 -11.024  -3.705  1.00 45.32           C  
ATOM    752  H   VAL A  68      45.652  -9.364  -5.117  1.00 45.32           H  
ATOM    753  HA  VAL A  68      46.397 -12.126  -4.337  1.00 45.32           H  
ATOM    754  HB  VAL A  68      43.855 -11.383  -5.807  1.00 45.32           H  
ATOM    755 HG11 VAL A  68      44.504 -13.778  -5.624  1.00 45.32           H  
ATOM    756 HG12 VAL A  68      44.599 -13.616  -3.856  1.00 45.32           H  
ATOM    757 HG13 VAL A  68      43.045 -13.427  -4.694  1.00 45.32           H  
ATOM    758 HG21 VAL A  68      44.310 -11.277  -2.800  1.00 45.32           H  
ATOM    759 HG22 VAL A  68      43.783  -9.945  -3.852  1.00 45.32           H  
ATOM    760 HG23 VAL A  68      42.715 -11.324  -3.587  1.00 45.32           H  
ATOM    761  N   PRO A  69      47.256 -12.787  -6.702  1.00 44.87           N  
ATOM    762  CA  PRO A  69      47.585 -13.187  -8.058  1.00 44.87           C  
ATOM    763  C   PRO A  69      46.318 -13.698  -8.749  1.00 44.87           C  
ATOM    764  O   PRO A  69      45.685 -14.667  -8.329  1.00 44.87           O  
ATOM    765  CB  PRO A  69      48.706 -14.222  -7.952  1.00 44.87           C  
ATOM    766  CG  PRO A  69      48.577 -14.757  -6.527  1.00 44.87           C  
ATOM    767  CD  PRO A  69      47.971 -13.598  -5.733  1.00 44.87           C  
ATOM    768  HA  PRO A  69      47.967 -12.325  -8.605  1.00 44.87           H  
ATOM    769  HB2 PRO A  69      48.607 -15.017  -8.692  1.00 44.87           H  
ATOM    770  HB3 PRO A  69      49.669 -13.722  -8.061  1.00 44.87           H  
ATOM    771  HG2 PRO A  69      49.541 -15.063  -6.121  1.00 44.87           H  
ATOM    772  HG3 PRO A  69      47.882 -15.596  -6.520  1.00 44.87           H  
ATOM    773  HD2 PRO A  69      47.303 -13.989  -4.966  1.00 44.87           H  
ATOM    774  HD3 PRO A  69      48.763 -13.004  -5.277  1.00 44.87           H  
ATOM    775  N   ASN A  70      45.951 -12.985  -9.809  1.00 43.91           N  
ATOM    776  CA  ASN A  70      44.855 -13.273 -10.716  1.00 43.91           C  
ATOM    777  C   ASN A  70      45.141 -14.580 -11.472  1.00 43.91           C  
ATOM    778  O   ASN A  70      45.667 -14.558 -12.580  1.00 43.91           O  
ATOM    779  CB  ASN A  70      44.733 -12.047 -11.646  1.00 43.91           C  
ATOM    780  CG  ASN A  70      43.542 -12.106 -12.583  1.00 43.91           C  
ATOM    781  ND2 ASN A  70      43.598 -11.411 -13.695  1.00 43.91           N  
ATOM    782  OD1 ASN A  70      42.540 -12.746 -12.322  1.00 43.91           O  
ATOM    783  H   ASN A  70      46.491 -12.153 -10.001  1.00 43.91           H  
ATOM    784  HA  ASN A  70      43.932 -13.391 -10.148  1.00 43.91           H  
ATOM    785  HB2 ASN A  70      44.622 -11.145 -11.043  1.00 43.91           H  
ATOM    786  HB3 ASN A  70      45.642 -11.953 -12.240  1.00 43.91           H  
ATOM    787 HD21 ASN A  70      42.798 -11.489 -14.306  1.00 43.91           H  
ATOM    788 HD22 ASN A  70      44.438 -10.908 -13.944  1.00 43.91           H  
ATOM    789  N   MET A  71      44.826 -15.730 -10.874  1.00 43.36           N  
ATOM    790  CA  MET A  71      44.825 -17.014 -11.579  1.00 43.36           C  
ATOM    791  C   MET A  71      43.449 -17.261 -12.200  1.00 43.36           C  
ATOM    792  O   MET A  71      42.762 -18.223 -11.865  1.00 43.36           O  
ATOM    793  CB  MET A  71      45.333 -18.161 -10.690  1.00 43.36           C  
ATOM    794  CG  MET A  71      46.819 -17.983 -10.351  1.00 43.36           C  
ATOM    795  SD  MET A  71      47.723 -19.528 -10.045  1.00 43.36           S  
ATOM    796  CE  MET A  71      47.028 -20.031  -8.449  1.00 43.36           C  
ATOM    797  H   MET A  71      44.539 -15.701  -9.906  1.00 43.36           H  
ATOM    798  HA  MET A  71      45.514 -16.955 -12.421  1.00 43.36           H  
ATOM    799  HB2 MET A  71      45.223 -19.094 -11.243  1.00 43.36           H  
ATOM    800  HB3 MET A  71      44.745 -18.225  -9.775  1.00 43.36           H  
ATOM    801  HG2 MET A  71      47.308 -17.494 -11.193  1.00 43.36           H  
ATOM    802  HG3 MET A  71      46.916 -17.325  -9.487  1.00 43.36           H  
ATOM    803  HE1 MET A  71      47.501 -20.956  -8.119  1.00 43.36           H  
ATOM    804  HE2 MET A  71      47.209 -19.251  -7.710  1.00 43.36           H  
ATOM    805  HE3 MET A  71      45.955 -20.195  -8.550  1.00 43.36           H  
ATOM    806  N   PHE A  72      43.037 -16.376 -13.117  1.00 40.74           N  
ATOM    807  CA  PHE A  72      41.981 -16.726 -14.057  1.00 40.74           C  
ATOM    808  C   PHE A  72      42.593 -17.543 -15.192  1.00 40.74           C  
ATOM    809  O   PHE A  72      43.309 -17.056 -16.065  1.00 40.74           O  
ATOM    810  CB  PHE A  72      41.137 -15.538 -14.524  1.00 40.74           C  
ATOM    811  CG  PHE A  72      39.728 -15.979 -14.896  1.00 40.74           C  
ATOM    812  CD1 PHE A  72      39.394 -16.298 -16.226  1.00 40.74           C  
ATOM    813  CD2 PHE A  72      38.760 -16.132 -13.884  1.00 40.74           C  
ATOM    814  CE1 PHE A  72      38.095 -16.741 -16.542  1.00 40.74           C  
ATOM    815  CE2 PHE A  72      37.464 -16.579 -14.198  1.00 40.74           C  
ATOM    816  CZ  PHE A  72      37.129 -16.880 -15.530  1.00 40.74           C  
ATOM    817  H   PHE A  72      43.634 -15.592 -13.337  1.00 40.74           H  
ATOM    818  HA  PHE A  72      41.279 -17.368 -13.524  1.00 40.74           H  
ATOM    819  HB2 PHE A  72      41.063 -14.813 -13.713  1.00 40.74           H  
ATOM    820  HB3 PHE A  72      41.618 -15.043 -15.368  1.00 40.74           H  
ATOM    821  HD1 PHE A  72      40.139 -16.217 -17.004  1.00 40.74           H  
ATOM    822  HD2 PHE A  72      39.014 -15.907 -12.859  1.00 40.74           H  
ATOM    823  HE1 PHE A  72      37.848 -16.992 -17.563  1.00 40.74           H  
ATOM    824  HE2 PHE A  72      36.729 -16.696 -13.416  1.00 40.74           H  
ATOM    825  HZ  PHE A  72      36.137 -17.231 -15.771  1.00 40.74           H  
ATOM    826  N   SER A  73      42.300 -18.829 -15.089  1.00 50.68           N  
ATOM    827  CA  SER A  73      42.425 -19.887 -16.071  1.00 50.68           C  
ATOM    828  C   SER A  73      42.140 -19.458 -17.511  1.00 50.68           C  
ATOM    829  O   SER A  73      41.084 -18.899 -17.813  1.00 50.68           O  
ATOM    830  CB  SER A  73      41.371 -20.929 -15.681  1.00 50.68           C  
ATOM    831  OG  SER A  73      40.109 -20.292 -15.546  1.00 50.68           O  
ATOM    832  H   SER A  73      41.745 -19.073 -14.282  1.00 50.68           H  
ATOM    833  HA  SER A  73      43.421 -20.325 -16.001  1.00 50.68           H  
ATOM    834  HB2 SER A  73      41.647 -21.388 -14.732  1.00 50.68           H  
ATOM    835  HB3 SER A  73      41.314 -21.706 -16.443  1.00 50.68           H  
ATOM    836  HG  SER A  73      40.043 -19.621 -16.229  1.00 50.68           H  
ATOM    837  N   GLY A  74      43.029 -19.870 -18.412  1.00 38.16           N  
ATOM    838  CA  GLY A  74      42.779 -19.880 -19.845  1.00 38.16           C  
ATOM    839  C   GLY A  74      44.019 -20.264 -20.643  1.00 38.16           C  
ATOM    840  O   GLY A  74      44.756 -19.374 -21.045  1.00 38.16           O  
ATOM    841  H   GLY A  74      43.914 -20.224 -18.077  1.00 38.16           H  
ATOM    842  HA2 GLY A  74      41.968 -20.570 -20.075  1.00 38.16           H  
ATOM    843  HA3 GLY A  74      42.473 -18.880 -20.154  1.00 38.16           H  
ATOM    844  N   ARG A  75      44.241 -21.570 -20.888  1.00 36.21           N  
ATOM    845  CA  ARG A  75      44.152 -22.213 -22.225  1.00 36.21           C  
ATOM    846  C   ARG A  75      44.780 -23.630 -22.246  1.00 36.21           C  
ATOM    847  O   ARG A  75      45.979 -23.789 -22.097  1.00 36.21           O  
ATOM    848  CB  ARG A  75      44.769 -21.343 -23.355  1.00 36.21           C  
ATOM    849  CG  ARG A  75      44.118 -21.568 -24.728  1.00 36.21           C  
ATOM    850  CD  ARG A  75      44.530 -20.435 -25.680  1.00 36.21           C  
ATOM    851  NE  ARG A  75      43.810 -20.489 -26.968  1.00 36.21           N  
ATOM    852  CZ  ARG A  75      43.997 -19.672 -27.993  1.00 36.21           C  
ATOM    853  NH1 ARG A  75      44.876 -18.709 -27.959  1.00 36.21           N1+
ATOM    854  NH2 ARG A  75      43.300 -19.808 -29.087  1.00 36.21           N  
ATOM    855  H   ARG A  75      43.963 -22.178 -20.131  1.00 36.21           H  
ATOM    856  HA  ARG A  75      43.090 -22.316 -22.445  1.00 36.21           H  
ATOM    857  HB2 ARG A  75      45.846 -21.500 -23.415  1.00 36.21           H  
ATOM    858  HB3 ARG A  75      44.603 -20.285 -23.155  1.00 36.21           H  
ATOM    859  HG2 ARG A  75      44.436 -22.527 -25.137  1.00 36.21           H  
ATOM    860  HG3 ARG A  75      43.033 -21.558 -24.619  1.00 36.21           H  
ATOM    861  HD2 ARG A  75      45.604 -20.504 -25.854  1.00 36.21           H  
ATOM    862  HD3 ARG A  75      44.318 -19.478 -25.203  1.00 36.21           H  
ATOM    863  HE  ARG A  75      43.116 -21.214 -27.081  1.00 36.21           H  
ATOM    864 HH11 ARG A  75      45.018 -18.105 -28.756  1.00 36.21           H  
ATOM    865 HH12 ARG A  75      45.439 -18.586 -27.130  1.00 36.21           H  
ATOM    866 HH21 ARG A  75      42.610 -20.540 -29.176  1.00 36.21           H  
ATOM    867 HH22 ARG A  75      43.461 -19.186 -29.866  1.00 36.21           H  
ATOM    868  N   ALA A  76      43.913 -24.608 -22.523  1.00 40.48           N  
ATOM    869  CA  ALA A  76      44.086 -25.821 -23.344  1.00 40.48           C  
ATOM    870  C   ALA A  76      45.112 -26.944 -23.015  1.00 40.48           C  
ATOM    871  O   ALA A  76      46.311 -26.803 -23.200  1.00 40.48           O  
ATOM    872  CB  ALA A  76      44.189 -25.387 -24.811  1.00 40.48           C  
ATOM    873  H   ALA A  76      42.947 -24.333 -22.414  1.00 40.48           H  
ATOM    874  HA  ALA A  76      43.114 -26.310 -23.280  1.00 40.48           H  
ATOM    875  HB1 ALA A  76      44.165 -26.266 -25.455  1.00 40.48           H  
ATOM    876  HB2 ALA A  76      43.360 -24.731 -25.075  1.00 40.48           H  
ATOM    877  HB3 ALA A  76      45.136 -24.872 -24.971  1.00 40.48           H  
ATOM    878  N   ARG A  77      44.513 -28.128 -22.775  1.00 41.99           N  
ATOM    879  CA  ARG A  77      44.802 -29.490 -23.295  1.00 41.99           C  
ATOM    880  C   ARG A  77      46.177 -30.143 -23.060  1.00 41.99           C  
ATOM    881  O   ARG A  77      47.127 -29.878 -23.782  1.00 41.99           O  
ATOM    882  CB  ARG A  77      44.466 -29.569 -24.803  1.00 41.99           C  
ATOM    883  CG  ARG A  77      42.964 -29.588 -25.126  1.00 41.99           C  
ATOM    884  CD  ARG A  77      42.749 -29.773 -26.636  1.00 41.99           C  
ATOM    885  NE  ARG A  77      41.324 -29.979 -26.975  1.00 41.99           N  
ATOM    886  CZ  ARG A  77      40.852 -30.503 -28.097  1.00 41.99           C  
ATOM    887  NH1 ARG A  77      41.632 -30.873 -29.075  1.00 41.99           N1+
ATOM    888  NH2 ARG A  77      39.569 -30.670 -28.262  1.00 41.99           N  
ATOM    889  H   ARG A  77      43.578 -28.030 -22.406  1.00 41.99           H  
ATOM    890  HA  ARG A  77      44.101 -30.158 -22.793  1.00 41.99           H  
ATOM    891  HB2 ARG A  77      44.947 -28.741 -25.324  1.00 41.99           H  
ATOM    892  HB3 ARG A  77      44.891 -30.491 -25.199  1.00 41.99           H  
ATOM    893  HG2 ARG A  77      42.500 -30.419 -24.595  1.00 41.99           H  
ATOM    894  HG3 ARG A  77      42.505 -28.654 -24.803  1.00 41.99           H  
ATOM    895  HD2 ARG A  77      43.324 -30.641 -26.958  1.00 41.99           H  
ATOM    896  HD3 ARG A  77      43.129 -28.896 -27.160  1.00 41.99           H  
ATOM    897  HE  ARG A  77      40.643 -29.725 -26.274  1.00 41.99           H  
ATOM    898 HH11 ARG A  77      41.251 -31.278 -29.918  1.00 41.99           H  
ATOM    899 HH12 ARG A  77      42.632 -30.758 -28.986  1.00 41.99           H  
ATOM    900 HH21 ARG A  77      39.221 -31.077 -29.118  1.00 41.99           H  
ATOM    901 HH22 ARG A  77      38.914 -30.425 -27.534  1.00 41.99           H  
ATOM    902  N   ALA A  78      46.144 -31.238 -22.296  1.00 37.53           N  
ATOM    903  CA  ALA A  78      46.644 -32.540 -22.749  1.00 37.53           C  
ATOM    904  C   ALA A  78      45.818 -33.661 -22.093  1.00 37.53           C  
ATOM    905  O   ALA A  78      45.692 -33.722 -20.874  1.00 37.53           O  
ATOM    906  CB  ALA A  78      48.139 -32.687 -22.451  1.00 37.53           C  
ATOM    907  H   ALA A  78      45.454 -31.283 -21.560  1.00 37.53           H  
ATOM    908  HA  ALA A  78      46.519 -32.607 -23.830  1.00 37.53           H  
ATOM    909  HB1 ALA A  78      48.315 -32.604 -21.379  1.00 37.53           H  
ATOM    910  HB2 ALA A  78      48.490 -33.660 -22.793  1.00 37.53           H  
ATOM    911  HB3 ALA A  78      48.703 -31.909 -22.966  1.00 37.53           H  
ATOM    912  N   ALA A  79      45.216 -34.518 -22.917  1.00 42.81           N  
ATOM    913  CA  ALA A  79      44.626 -35.776 -22.491  1.00 42.81           C  
ATOM    914  C   ALA A  79      45.730 -36.840 -22.448  1.00 42.81           C  
ATOM    915  O   ALA A  79      46.412 -37.044 -23.448  1.00 42.81           O  
ATOM    916  CB  ALA A  79      43.518 -36.155 -23.486  1.00 42.81           C  
ATOM    917  H   ALA A  79      45.418 -34.442 -23.904  1.00 42.81           H  
ATOM    918  HA  ALA A  79      44.190 -35.668 -21.498  1.00 42.81           H  
ATOM    919  HB1 ALA A  79      43.068 -37.101 -23.185  1.00 42.81           H  
ATOM    920  HB2 ALA A  79      43.933 -36.266 -24.487  1.00 42.81           H  
ATOM    921  HB3 ALA A  79      42.747 -35.385 -23.494  1.00 42.81           H  
ATOM    922  N   ALA A  80      45.873 -37.528 -21.320  1.00 40.54           N  
ATOM    923  CA  ALA A  80      46.511 -38.836 -21.238  1.00 40.54           C  
ATOM    924  C   ALA A  80      45.935 -39.548 -20.011  1.00 40.54           C  
ATOM    925  O   ALA A  80      46.318 -39.283 -18.875  1.00 40.54           O  
ATOM    926  CB  ALA A  80      48.037 -38.696 -21.174  1.00 40.54           C  
ATOM    927  H   ALA A  80      45.395 -37.202 -20.492  1.00 40.54           H  
ATOM    928  HA  ALA A  80      46.264 -39.416 -22.127  1.00 40.54           H  
ATOM    929  HB1 ALA A  80      48.410 -38.234 -22.088  1.00 40.54           H  
ATOM    930  HB2 ALA A  80      48.322 -38.082 -20.320  1.00 40.54           H  
ATOM    931  HB3 ALA A  80      48.491 -39.682 -21.067  1.00 40.54           H  
ATOM    932  N   GLY A  81      44.942 -40.404 -20.249  1.00 34.69           N  
ATOM    933  CA  GLY A  81      44.454 -41.324 -19.237  1.00 34.69           C  
ATOM    934  C   GLY A  81      45.480 -42.418 -18.955  1.00 34.69           C  
ATOM    935  O   GLY A  81      46.175 -42.872 -19.862  1.00 34.69           O  
ATOM    936  H   GLY A  81      44.681 -40.581 -21.209  1.00 34.69           H  
ATOM    937  HA2 GLY A  81      43.530 -41.795 -19.573  1.00 34.69           H  
ATOM    938  HA3 GLY A  81      44.248 -40.775 -18.318  1.00 34.69           H  
ATOM    939  N   LYS A  82      45.510 -42.871 -17.703  1.00 36.97           N  
ATOM    940  CA  LYS A  82      45.755 -44.266 -17.324  1.00 36.97           C  
ATOM    941  C   LYS A  82      45.131 -44.503 -15.941  1.00 36.97           C  
ATOM    942  O   LYS A  82      45.552 -43.848 -14.991  1.00 36.97           O  
ATOM    943  CB  LYS A  82      47.259 -44.603 -17.322  1.00 36.97           C  
ATOM    944  CG  LYS A  82      47.617 -45.478 -18.535  1.00 36.97           C  
ATOM    945  CD  LYS A  82      49.109 -45.808 -18.569  1.00 36.97           C  
ATOM    946  CE  LYS A  82      49.426 -46.583 -19.852  1.00 36.97           C  
ATOM    947  NZ  LYS A  82      50.825 -47.076 -19.854  1.00 36.97           N1+
ATOM    948  H   LYS A  82      45.092 -42.289 -16.991  1.00 36.97           H  
ATOM    949  HA  LYS A  82      45.266 -44.916 -18.050  1.00 36.97           H  
ATOM    950  HB2 LYS A  82      47.851 -43.688 -17.333  1.00 36.97           H  
ATOM    951  HB3 LYS A  82      47.511 -45.157 -16.418  1.00 36.97           H  
ATOM    952  HG2 LYS A  82      47.355 -44.966 -19.460  1.00 36.97           H  
ATOM    953  HG3 LYS A  82      47.050 -46.408 -18.484  1.00 36.97           H  
ATOM    954  HD2 LYS A  82      49.356 -46.410 -17.694  1.00 36.97           H  
ATOM    955  HD3 LYS A  82      49.686 -44.884 -18.544  1.00 36.97           H  
ATOM    956  HE2 LYS A  82      48.736 -47.424 -19.924  1.00 36.97           H  
ATOM    957  HE3 LYS A  82      49.247 -45.930 -20.707  1.00 36.97           H  
ATOM    958  HZ1 LYS A  82      50.977 -47.691 -19.067  1.00 36.97           H  
ATOM    959  HZ2 LYS A  82      51.472 -46.304 -19.781  1.00 36.97           H  
ATOM    960  HZ3 LYS A  82      51.023 -47.589 -20.700  1.00 36.97           H  
ATOM    961  N   PRO A  83      44.121 -45.380 -15.826  1.00 48.41           N  
ATOM    962  CA  PRO A  83      43.589 -45.832 -14.551  1.00 48.41           C  
ATOM    963  C   PRO A  83      44.248 -47.161 -14.169  1.00 48.41           C  
ATOM    964  O   PRO A  83      44.347 -48.046 -15.013  1.00 48.41           O  
ATOM    965  CB  PRO A  83      42.092 -46.007 -14.819  1.00 48.41           C  
ATOM    966  CG  PRO A  83      42.041 -46.496 -16.272  1.00 48.41           C  
ATOM    967  CD  PRO A  83      43.324 -45.950 -16.910  1.00 48.41           C  
ATOM    968  HA  PRO A  83      43.745 -45.097 -13.761  1.00 48.41           H  
ATOM    969  HB2 PRO A  83      41.633 -46.720 -14.135  1.00 48.41           H  
ATOM    970  HB3 PRO A  83      41.598 -45.038 -14.743  1.00 48.41           H  
ATOM    971  HG2 PRO A  83      42.053 -47.586 -16.298  1.00 48.41           H  
ATOM    972  HG3 PRO A  83      41.153 -46.122 -16.781  1.00 48.41           H  
ATOM    973  HD2 PRO A  83      43.868 -46.757 -17.402  1.00 48.41           H  
ATOM    974  HD3 PRO A  83      43.065 -45.175 -17.631  1.00 48.41           H  
ATOM    975  N   THR A  84      44.629 -47.339 -12.908  1.00 37.90           N  
ATOM    976  CA  THR A  84      44.767 -48.676 -12.308  1.00 37.90           C  
ATOM    977  C   THR A  84      44.435 -48.576 -10.825  1.00 37.90           C  
ATOM    978  O   THR A  84      45.273 -48.186 -10.017  1.00 37.90           O  
ATOM    979  CB  THR A  84      46.147 -49.335 -12.511  1.00 37.90           C  
ATOM    980  CG2 THR A  84      46.415 -49.805 -13.942  1.00 37.90           C  
ATOM    981  OG1 THR A  84      47.186 -48.454 -12.164  1.00 37.90           O  
ATOM    982  H   THR A  84      44.649 -46.550 -12.278  1.00 37.90           H  
ATOM    983  HA  THR A  84      44.037 -49.347 -12.760  1.00 37.90           H  
ATOM    984  HB  THR A  84      46.199 -50.211 -11.864  1.00 37.90           H  
ATOM    985  HG1 THR A  84      47.082 -48.287 -11.224  1.00 37.90           H  
ATOM    986 HG21 THR A  84      46.628 -48.952 -14.586  1.00 37.90           H  
ATOM    987 HG22 THR A  84      47.285 -50.461 -13.936  1.00 37.90           H  
ATOM    988 HG23 THR A  84      45.558 -50.361 -14.320  1.00 37.90           H  
ATOM    989  N   SER A  85      43.172 -48.877 -10.515  1.00 39.83           N  
ATOM    990  CA  SER A  85      42.753 -49.418  -9.223  1.00 39.83           C  
ATOM    991  C   SER A  85      43.283 -50.848  -9.130  1.00 39.83           C  
ATOM    992  O   SER A  85      43.237 -51.578 -10.122  1.00 39.83           O  
ATOM    993  CB  SER A  85      41.221 -49.431  -9.149  1.00 39.83           C  
ATOM    994  OG  SER A  85      40.747 -49.840  -7.885  1.00 39.83           O  
ATOM    995  H   SER A  85      42.579 -49.149 -11.286  1.00 39.83           H  
ATOM    996  HA  SER A  85      43.157 -48.815  -8.410  1.00 39.83           H  
ATOM    997  HB2 SER A  85      40.852 -48.424  -9.344  1.00 39.83           H  
ATOM    998  HB3 SER A  85      40.825 -50.101  -9.912  1.00 39.83           H  
ATOM    999  HG  SER A  85      40.957 -50.763  -7.727  1.00 39.83           H  
ATOM   1000  N   GLU A  86      43.805 -51.206  -7.966  1.00 42.40           N  
ATOM   1001  CA  GLU A  86      44.288 -52.540  -7.617  1.00 42.40           C  
ATOM   1002  C   GLU A  86      43.134 -53.550  -7.458  1.00 42.40           C  
ATOM   1003  O   GLU A  86      42.023 -53.159  -7.096  1.00 42.40           O  
ATOM   1004  CB  GLU A  86      45.119 -52.428  -6.321  1.00 42.40           C  
ATOM   1005  CG  GLU A  86      46.457 -51.711  -6.559  1.00 42.40           C  
ATOM   1006  CD  GLU A  86      47.220 -51.440  -5.253  1.00 42.40           C  
ATOM   1007  OE1 GLU A  86      48.274 -52.085  -5.049  1.00 42.40           O  
ATOM   1008  OE2 GLU A  86      46.791 -50.515  -4.525  1.00 42.40           O1-
ATOM   1009  H   GLU A  86      43.796 -50.540  -7.207  1.00 42.40           H  
ATOM   1010  HA  GLU A  86      44.939 -52.903  -8.411  1.00 42.40           H  
ATOM   1011  HB2 GLU A  86      44.541 -51.894  -5.567  1.00 42.40           H  
ATOM   1012  HB3 GLU A  86      45.340 -53.427  -5.944  1.00 42.40           H  
ATOM   1013  HG2 GLU A  86      47.064 -52.317  -7.232  1.00 42.40           H  
ATOM   1014  HG3 GLU A  86      46.274 -50.759  -7.057  1.00 42.40           H  
ATOM   1015  N   GLU A  87      43.482 -54.822  -7.718  1.00 39.59           N  
ATOM   1016  CA  GLU A  87      42.831 -56.091  -7.327  1.00 39.59           C  
ATOM   1017  C   GLU A  87      41.423 -56.409  -7.870  1.00 39.59           C  
ATOM   1018  O   GLU A  87      40.563 -55.551  -8.010  1.00 39.59           O  
ATOM   1019  CB  GLU A  87      42.875 -56.231  -5.793  1.00 39.59           C  
ATOM   1020  CG  GLU A  87      44.305 -56.396  -5.257  1.00 39.59           C  
ATOM   1021  CD  GLU A  87      44.318 -56.531  -3.728  1.00 39.59           C  
ATOM   1022  OE1 GLU A  87      44.646 -57.640  -3.248  1.00 39.59           O  
ATOM   1023  OE2 GLU A  87      43.998 -55.531  -3.048  1.00 39.59           O1-
ATOM   1024  H   GLU A  87      44.445 -54.938  -7.998  1.00 39.59           H  
ATOM   1025  HA  GLU A  87      43.466 -56.883  -7.725  1.00 39.59           H  
ATOM   1026  HB2 GLU A  87      42.300 -57.110  -5.500  1.00 39.59           H  
ATOM   1027  HB3 GLU A  87      42.406 -55.360  -5.335  1.00 39.59           H  
ATOM   1028  HG2 GLU A  87      44.916 -55.541  -5.548  1.00 39.59           H  
ATOM   1029  HG3 GLU A  87      44.748 -57.281  -5.713  1.00 39.59           H  
ATOM   1030  N   ASP A  88      41.010 -57.647  -8.127  1.00 36.84           N  
ATOM   1031  CA  ASP A  88      41.583 -58.977  -8.384  1.00 36.84           C  
ATOM   1032  C   ASP A  88      40.336 -59.870  -8.634  1.00 36.84           C  
ATOM   1033  O   ASP A  88      39.232 -59.541  -8.194  1.00 36.84           O  
ATOM   1034  CB  ASP A  88      42.411 -59.541  -7.202  1.00 36.84           C  
ATOM   1035  CG  ASP A  88      43.029 -60.918  -7.503  1.00 36.84           C  
ATOM   1036  OD1 ASP A  88      43.237 -61.212  -8.708  1.00 36.84           O  
ATOM   1037  OD2 ASP A  88      43.231 -61.702  -6.553  1.00 36.84           O1-
ATOM   1038  H   ASP A  88      40.003 -57.662  -8.211  1.00 36.84           H  
ATOM   1039  HA  ASP A  88      42.201 -58.949  -9.281  1.00 36.84           H  
ATOM   1040  HB2 ASP A  88      41.776 -59.610  -6.319  1.00 36.84           H  
ATOM   1041  HB3 ASP A  88      43.236 -58.865  -6.978  1.00 36.84           H  
ATOM   1042  N   GLY A  89      40.481 -61.006  -9.318  1.00 37.01           N  
ATOM   1043  CA  GLY A  89      39.490 -62.091  -9.247  1.00 37.01           C  
ATOM   1044  C   GLY A  89      38.374 -62.072 -10.297  1.00 37.01           C  
ATOM   1045  O   GLY A  89      37.281 -61.545 -10.100  1.00 37.01           O  
ATOM   1046  H   GLY A  89      41.440 -61.258  -9.508  1.00 37.01           H  
ATOM   1047  HA2 GLY A  89      40.020 -63.040  -9.314  1.00 37.01           H  
ATOM   1048  HA3 GLY A  89      39.013 -62.066  -8.267  1.00 37.01           H  
ATOM   1049  N   GLY A  90      38.639 -62.736 -11.422  1.00 38.53           N  
ATOM   1050  CA  GLY A  90      37.724 -62.836 -12.551  1.00 38.53           C  
ATOM   1051  C   GLY A  90      36.500 -63.731 -12.364  1.00 38.53           C  
ATOM   1052  O   GLY A  90      36.321 -64.418 -11.364  1.00 38.53           O  
ATOM   1053  H   GLY A  90      39.551 -63.162 -11.498  1.00 38.53           H  
ATOM   1054  HA2 GLY A  90      37.368 -61.833 -12.786  1.00 38.53           H  
ATOM   1055  HA3 GLY A  90      38.280 -63.198 -13.416  1.00 38.53           H  
ATOM   1056  N   LYS A  91      35.698 -63.779 -13.431  1.00 43.86           N  
ATOM   1057  CA  LYS A  91      34.974 -64.971 -13.879  1.00 43.86           C  
ATOM   1058  C   LYS A  91      34.685 -64.842 -15.370  1.00 43.86           C  
ATOM   1059  O   LYS A  91      34.141 -63.848 -15.842  1.00 43.86           O  
ATOM   1060  CB  LYS A  91      33.709 -65.222 -13.037  1.00 43.86           C  
ATOM   1061  CG  LYS A  91      33.958 -66.388 -12.064  1.00 43.86           C  
ATOM   1062  CD  LYS A  91      32.906 -66.488 -10.960  1.00 43.86           C  
ATOM   1063  CE  LYS A  91      33.449 -67.407  -9.861  1.00 43.86           C  
ATOM   1064  NZ  LYS A  91      32.411 -67.738  -8.858  1.00 43.86           N1+
ATOM   1065  H   LYS A  91      35.803 -63.040 -14.112  1.00 43.86           H  
ATOM   1066  HA  LYS A  91      35.643 -65.822 -13.750  1.00 43.86           H  
ATOM   1067  HB2 LYS A  91      33.449 -64.319 -12.484  1.00 43.86           H  
ATOM   1068  HB3 LYS A  91      32.869 -65.479 -13.683  1.00 43.86           H  
ATOM   1069  HG2 LYS A  91      33.964 -67.320 -12.629  1.00 43.86           H  
ATOM   1070  HG3 LYS A  91      34.938 -66.298 -11.594  1.00 43.86           H  
ATOM   1071  HD2 LYS A  91      32.720 -65.499 -10.540  1.00 43.86           H  
ATOM   1072  HD3 LYS A  91      31.983 -66.884 -11.382  1.00 43.86           H  
ATOM   1073  HE2 LYS A  91      34.293 -66.907  -9.385  1.00 43.86           H  
ATOM   1074  HE3 LYS A  91      33.824 -68.320 -10.325  1.00 43.86           H  
ATOM   1075  HZ1 LYS A  91      31.641 -68.229  -9.291  1.00 43.86           H  
ATOM   1076  HZ2 LYS A  91      32.801 -68.316  -8.128  1.00 43.86           H  
ATOM   1077  HZ3 LYS A  91      32.060 -66.891  -8.435  1.00 43.86           H  
ATOM   1078  N   ALA A  92      35.146 -65.857 -16.090  1.00 42.60           N  
ATOM   1079  CA  ALA A  92      35.001 -66.045 -17.517  1.00 42.60           C  
ATOM   1080  C   ALA A  92      33.523 -66.036 -17.926  1.00 42.60           C  
ATOM   1081  O   ALA A  92      32.705 -66.733 -17.329  1.00 42.60           O  
ATOM   1082  CB  ALA A  92      35.666 -67.387 -17.849  1.00 42.60           C  
ATOM   1083  H   ALA A  92      35.567 -66.622 -15.582  1.00 42.60           H  
ATOM   1084  HA  ALA A  92      35.523 -65.243 -18.040  1.00 42.60           H  
ATOM   1085  HB1 ALA A  92      35.159 -68.197 -17.324  1.00 42.60           H  
ATOM   1086  HB2 ALA A  92      36.717 -67.368 -17.561  1.00 42.60           H  
ATOM   1087  HB3 ALA A  92      35.598 -67.571 -18.921  1.00 42.60           H  
ATOM   1088  N   ILE A  93      33.198 -65.265 -18.961  1.00 53.20           N  
ATOM   1089  CA  ILE A  93      31.889 -65.311 -19.608  1.00 53.20           C  
ATOM   1090  C   ILE A  93      31.938 -66.475 -20.601  1.00 53.20           C  
ATOM   1091  O   ILE A  93      32.736 -66.474 -21.543  1.00 53.20           O  
ATOM   1092  CB  ILE A  93      31.528 -63.954 -20.253  1.00 53.20           C  
ATOM   1093  CG1 ILE A  93      31.647 -62.795 -19.231  1.00 53.20           C  
ATOM   1094  CG2 ILE A  93      30.095 -64.022 -20.817  1.00 53.20           C  
ATOM   1095  CD1 ILE A  93      31.584 -61.401 -19.865  1.00 53.20           C  
ATOM   1096  H   ILE A  93      33.917 -64.703 -19.395  1.00 53.20           H  
ATOM   1097  HA  ILE A  93      31.132 -65.528 -18.854  1.00 53.20           H  
ATOM   1098  HB  ILE A  93      32.220 -63.766 -21.074  1.00 53.20           H  
ATOM   1099 HG12 ILE A  93      30.857 -62.885 -18.485  1.00 53.20           H  
ATOM   1100 HG13 ILE A  93      32.602 -62.847 -18.708  1.00 53.20           H  
ATOM   1101 HG21 ILE A  93      29.840 -63.094 -21.328  1.00 53.20           H  
ATOM   1102 HG22 ILE A  93      30.011 -64.830 -21.544  1.00 53.20           H  
ATOM   1103 HG23 ILE A  93      29.379 -64.196 -20.014  1.00 53.20           H  
ATOM   1104 HD11 ILE A  93      31.753 -60.649 -19.094  1.00 53.20           H  
ATOM   1105 HD12 ILE A  93      32.358 -61.305 -20.627  1.00 53.20           H  
ATOM   1106 HD13 ILE A  93      30.606 -61.224 -20.312  1.00 53.20           H  
ATOM   1107  N   GLU A  94      31.129 -67.498 -20.337  1.00 42.03           N  
ATOM   1108  CA  GLU A  94      30.971 -68.665 -21.194  1.00 42.03           C  
ATOM   1109  C   GLU A  94      30.517 -68.277 -22.606  1.00 42.03           C  
ATOM   1110  O   GLU A  94      29.604 -67.480 -22.821  1.00 42.03           O  
ATOM   1111  CB  GLU A  94      29.975 -69.666 -20.589  1.00 42.03           C  
ATOM   1112  CG  GLU A  94      30.574 -70.487 -19.441  1.00 42.03           C  
ATOM   1113  CD  GLU A  94      29.587 -71.575 -18.998  1.00 42.03           C  
ATOM   1114  OE1 GLU A  94      29.890 -72.767 -19.231  1.00 42.03           O  
ATOM   1115  OE2 GLU A  94      28.512 -71.199 -18.485  1.00 42.03           O1-
ATOM   1116  H   GLU A  94      30.547 -67.448 -19.513  1.00 42.03           H  
ATOM   1117  HA  GLU A  94      31.939 -69.159 -21.273  1.00 42.03           H  
ATOM   1118  HB2 GLU A  94      29.087 -69.135 -20.247  1.00 42.03           H  
ATOM   1119  HB3 GLU A  94      29.674 -70.362 -21.371  1.00 42.03           H  
ATOM   1120  HG2 GLU A  94      31.505 -70.942 -19.780  1.00 42.03           H  
ATOM   1121  HG3 GLU A  94      30.803 -69.826 -18.605  1.00 42.03           H  
ATOM   1122  N   ARG A  95      31.172 -68.907 -23.581  1.00 49.35           N  
ATOM   1123  CA  ARG A  95      30.841 -68.888 -25.003  1.00 49.35           C  
ATOM   1124  C   ARG A  95      29.683 -69.847 -25.300  1.00 49.35           C  
ATOM   1125  O   ARG A  95      29.866 -71.053 -25.172  1.00 49.35           O  
ATOM   1126  CB  ARG A  95      32.075 -69.366 -25.791  1.00 49.35           C  
ATOM   1127  CG  ARG A  95      33.239 -68.372 -25.865  1.00 49.35           C  
ATOM   1128  CD  ARG A  95      34.444 -69.085 -26.499  1.00 49.35           C  
ATOM   1129  NE  ARG A  95      35.399 -68.139 -27.106  1.00 49.35           N  
ATOM   1130  CZ  ARG A  95      36.608 -68.430 -27.555  1.00 49.35           C  
ATOM   1131  NH1 ARG A  95      37.142 -69.610 -27.399  1.00 49.35           N1+
ATOM   1132  NH2 ARG A  95      37.313 -67.527 -28.177  1.00 49.35           N  
ATOM   1133  H   ARG A  95      31.879 -69.563 -23.283  1.00 49.35           H  
ATOM   1134  HA  ARG A  95      30.555 -67.880 -25.304  1.00 49.35           H  
ATOM   1135  HB2 ARG A  95      32.433 -70.296 -25.349  1.00 49.35           H  
ATOM   1136  HB3 ARG A  95      31.764 -69.587 -26.812  1.00 49.35           H  
ATOM   1137  HG2 ARG A  95      32.935 -67.523 -26.478  1.00 49.35           H  
ATOM   1138  HG3 ARG A  95      33.507 -68.017 -24.870  1.00 49.35           H  
ATOM   1139  HD2 ARG A  95      34.088 -69.755 -27.281  1.00 49.35           H  
ATOM   1140  HD3 ARG A  95      34.934 -69.681 -25.729  1.00 49.35           H  
ATOM   1141  HE  ARG A  95      35.082 -67.186 -27.215  1.00 49.35           H  
ATOM   1142 HH11 ARG A  95      38.074 -69.809 -27.733  1.00 49.35           H  
ATOM   1143 HH12 ARG A  95      36.620 -70.316 -26.899  1.00 49.35           H  
ATOM   1144 HH21 ARG A  95      38.242 -67.745 -28.506  1.00 49.35           H  
ATOM   1145 HH22 ARG A  95      36.946 -66.594 -28.302  1.00 49.35           H  
ATOM   1146  N   ARG A  96      28.578 -69.328 -25.840  1.00 44.00           N  
ATOM   1147  CA  ARG A  96      27.695 -69.947 -26.862  1.00 44.00           C  
ATOM   1148  C   ARG A  96      27.031 -68.776 -27.604  1.00 44.00           C  
ATOM   1149  O   ARG A  96      26.543 -67.884 -26.934  1.00 44.00           O  
ATOM   1150  CB  ARG A  96      26.590 -70.825 -26.227  1.00 44.00           C  
ATOM   1151  CG  ARG A  96      27.083 -72.098 -25.526  1.00 44.00           C  
ATOM   1152  CD  ARG A  96      25.941 -73.030 -25.108  1.00 44.00           C  
ATOM   1153  NE  ARG A  96      26.433 -74.029 -24.139  1.00 44.00           N  
ATOM   1154  CZ  ARG A  96      25.802 -75.103 -23.701  1.00 44.00           C  
ATOM   1155  NH1 ARG A  96      24.628 -75.449 -24.154  1.00 44.00           N1+
ATOM   1156  NH2 ARG A  96      26.347 -75.851 -22.783  1.00 44.00           N  
ATOM   1157  H   ARG A  96      28.425 -68.344 -25.674  1.00 44.00           H  
ATOM   1158  HA  ARG A  96      28.278 -70.535 -27.571  1.00 44.00           H  
ATOM   1159  HB2 ARG A  96      26.026 -70.229 -25.510  1.00 44.00           H  
ATOM   1160  HB3 ARG A  96      25.905 -71.123 -27.021  1.00 44.00           H  
ATOM   1161  HG2 ARG A  96      27.772 -72.639 -26.174  1.00 44.00           H  
ATOM   1162  HG3 ARG A  96      27.602 -71.798 -24.616  1.00 44.00           H  
ATOM   1163  HD2 ARG A  96      25.156 -72.437 -24.638  1.00 44.00           H  
ATOM   1164  HD3 ARG A  96      25.537 -73.518 -25.995  1.00 44.00           H  
ATOM   1165  HE  ARG A  96      27.322 -73.825 -23.706  1.00 44.00           H  
ATOM   1166 HH11 ARG A  96      24.152 -76.262 -23.789  1.00 44.00           H  
ATOM   1167 HH12 ARG A  96      24.183 -74.857 -24.841  1.00 44.00           H  
ATOM   1168 HH21 ARG A  96      27.211 -75.560 -22.349  1.00 44.00           H  
ATOM   1169 HH22 ARG A  96      25.854 -76.650 -22.411  1.00 44.00           H  
ATOM   1170  N   GLY A  97      26.991 -68.623 -28.922  1.00 36.38           N  
ATOM   1171  CA  GLY A  97      27.280 -69.488 -30.061  1.00 36.38           C  
ATOM   1172  C   GLY A  97      26.230 -69.182 -31.146  1.00 36.38           C  
ATOM   1173  O   GLY A  97      25.055 -69.340 -30.846  1.00 36.38           O  
ATOM   1174  H   GLY A  97      26.469 -67.793 -29.164  1.00 36.38           H  
ATOM   1175  HA2 GLY A  97      27.194 -70.537 -29.779  1.00 36.38           H  
ATOM   1176  HA3 GLY A  97      28.282 -69.286 -30.440  1.00 36.38           H  
ATOM   1177  N   ALA A  98      26.689 -68.795 -32.353  1.00 35.62           N  
ATOM   1178  CA  ALA A  98      25.953 -68.605 -33.631  1.00 35.62           C  
ATOM   1179  C   ALA A  98      24.960 -67.413 -33.692  1.00 35.62           C  
ATOM   1180  O   ALA A  98      24.215 -67.200 -32.750  1.00 35.62           O  
ATOM   1181  CB  ALA A  98      25.319 -69.948 -34.010  1.00 35.62           C  
ATOM   1182  H   ALA A  98      27.688 -68.663 -32.423  1.00 35.62           H  
ATOM   1183  HA  ALA A  98      26.700 -68.396 -34.397  1.00 35.62           H  
ATOM   1184  HB1 ALA A  98      26.063 -70.745 -33.987  1.00 35.62           H  
ATOM   1185  HB2 ALA A  98      24.507 -70.183 -33.322  1.00 35.62           H  
ATOM   1186  HB3 ALA A  98      24.903 -69.884 -35.016  1.00 35.62           H  
ATOM   1187  N   ASP A  99      24.888 -66.536 -34.704  1.00 41.78           N  
ATOM   1188  CA  ASP A  99      25.318 -66.486 -36.117  1.00 41.78           C  
ATOM   1189  C   ASP A  99      25.702 -65.018 -36.467  1.00 41.78           C  
ATOM   1190  O   ASP A  99      25.070 -64.084 -35.987  1.00 41.78           O  
ATOM   1191  CB  ASP A  99      24.117 -66.920 -36.987  1.00 41.78           C  
ATOM   1192  CG  ASP A  99      24.188 -68.389 -37.391  1.00 41.78           C  
ATOM   1193  OD1 ASP A  99      25.211 -68.733 -38.034  1.00 41.78           O  
ATOM   1194  OD2 ASP A  99      23.258 -69.153 -37.058  1.00 41.78           O1-
ATOM   1195  H   ASP A  99      24.235 -65.797 -34.488  1.00 41.78           H  
ATOM   1196  HA  ASP A  99      26.172 -67.137 -36.303  1.00 41.78           H  
ATOM   1197  HB2 ASP A  99      24.120 -66.339 -37.909  1.00 41.78           H  
ATOM   1198  HB3 ASP A  99      23.177 -66.709 -36.478  1.00 41.78           H  
ATOM   1199  N   ARG A 100      26.850 -64.720 -37.108  1.00 39.64           N  
ATOM   1200  CA  ARG A 100      26.980 -64.369 -38.551  1.00 39.64           C  
ATOM   1201  C   ARG A 100      25.819 -63.503 -39.085  1.00 39.64           C  
ATOM   1202  O   ARG A 100      24.704 -63.981 -39.145  1.00 39.64           O  
ATOM   1203  CB  ARG A 100      27.112 -65.655 -39.394  1.00 39.64           C  
ATOM   1204  CG  ARG A 100      28.565 -66.018 -39.719  1.00 39.64           C  
ATOM   1205  CD  ARG A 100      28.588 -67.226 -40.664  1.00 39.64           C  
ATOM   1206  NE  ARG A 100      29.924 -67.443 -41.259  1.00 39.64           N  
ATOM   1207  CZ  ARG A 100      30.268 -68.473 -42.014  1.00 39.64           C  
ATOM   1208  NH1 ARG A 100      29.430 -69.437 -42.278  1.00 39.64           N1+
ATOM   1209  NH2 ARG A 100      31.466 -68.554 -42.524  1.00 39.64           N  
ATOM   1210  H   ARG A 100      27.346 -64.050 -36.538  1.00 39.64           H  
ATOM   1211  HA  ARG A 100      27.878 -63.764 -38.676  1.00 39.64           H  
ATOM   1212  HB2 ARG A 100      26.634 -66.489 -38.880  1.00 39.64           H  
ATOM   1213  HB3 ARG A 100      26.577 -65.520 -40.334  1.00 39.64           H  
ATOM   1214  HG2 ARG A 100      29.099 -66.258 -38.799  1.00 39.64           H  
ATOM   1215  HG3 ARG A 100      29.051 -65.170 -40.201  1.00 39.64           H  
ATOM   1216  HD2 ARG A 100      27.865 -67.063 -41.463  1.00 39.64           H  
ATOM   1217  HD3 ARG A 100      28.275 -68.103 -40.098  1.00 39.64           H  
ATOM   1218  HE  ARG A 100      30.649 -66.788 -41.001  1.00 39.64           H  
ATOM   1219 HH11 ARG A 100      28.522 -69.422 -41.837  1.00 39.64           H  
ATOM   1220 HH12 ARG A 100      29.700 -70.247 -42.817  1.00 39.64           H  
ATOM   1221 HH21 ARG A 100      31.721 -69.371 -43.062  1.00 39.64           H  
ATOM   1222 HH22 ARG A 100      32.177 -67.881 -42.276  1.00 39.64           H  
ATOM   1223  N   LYS A 101      25.987 -62.297 -39.625  1.00 41.02           N  
ATOM   1224  CA  LYS A 101      27.120 -61.450 -40.023  1.00 41.02           C  
ATOM   1225  C   LYS A 101      26.552 -60.028 -40.034  1.00 41.02           C  
ATOM   1226  O   LYS A 101      25.574 -59.840 -40.734  1.00 41.02           O  
ATOM   1227  CB  LYS A 101      27.485 -61.704 -41.504  1.00 41.02           C  
ATOM   1228  CG  LYS A 101      28.141 -63.027 -41.896  1.00 41.02           C  
ATOM   1229  CD  LYS A 101      28.365 -62.994 -43.416  1.00 41.02           C  
ATOM   1230  CE  LYS A 101      29.081 -64.242 -43.930  1.00 41.02           C  
ATOM   1231  NZ  LYS A 101      29.273 -64.152 -45.400  1.00 41.02           N1+
ATOM   1232  H   LYS A 101      25.093 -61.885 -39.852  1.00 41.02           H  
ATOM   1233  HA  LYS A 101      27.972 -61.513 -39.346  1.00 41.02           H  
ATOM   1234  HB2 LYS A 101      28.154 -60.901 -41.813  1.00 41.02           H  
ATOM   1235  HB3 LYS A 101      26.579 -61.614 -42.103  1.00 41.02           H  
ATOM   1236  HG2 LYS A 101      29.094 -63.130 -41.378  1.00 41.02           H  
ATOM   1237  HG3 LYS A 101      27.480 -63.857 -41.646  1.00 41.02           H  
ATOM   1238  HD2 LYS A 101      27.398 -62.906 -43.909  1.00 41.02           H  
ATOM   1239  HD3 LYS A 101      28.960 -62.115 -43.665  1.00 41.02           H  
ATOM   1240  HE2 LYS A 101      28.477 -65.115 -43.679  1.00 41.02           H  
ATOM   1241  HE3 LYS A 101      30.043 -64.324 -43.425  1.00 41.02           H  
ATOM   1242  HZ1 LYS A 101      28.378 -64.067 -45.859  1.00 41.02           H  
ATOM   1243  HZ2 LYS A 101      29.806 -63.327 -45.637  1.00 41.02           H  
ATOM   1244  HZ3 LYS A 101      29.745 -64.964 -45.770  1.00 41.02           H  
ATOM   1245  N   ASP A 102      27.187 -59.058 -39.393  1.00 43.33           N  
ATOM   1246  CA  ASP A 102      26.994 -57.648 -39.739  1.00 43.33           C  
ATOM   1247  C   ASP A 102      28.237 -56.867 -39.329  1.00 43.33           C  
ATOM   1248  O   ASP A 102      28.755 -57.078 -38.234  1.00 43.33           O  
ATOM   1249  CB  ASP A 102      25.735 -57.046 -39.089  1.00 43.33           C  
ATOM   1250  CG  ASP A 102      24.472 -57.302 -39.919  1.00 43.33           C  
ATOM   1251  OD1 ASP A 102      24.557 -57.096 -41.153  1.00 43.33           O  
ATOM   1252  OD2 ASP A 102      23.446 -57.666 -39.304  1.00 43.33           O1-
ATOM   1253  H   ASP A 102      27.922 -59.261 -38.731  1.00 43.33           H  
ATOM   1254  HA  ASP A 102      26.890 -57.564 -40.820  1.00 43.33           H  
ATOM   1255  HB2 ASP A 102      25.618 -57.440 -38.080  1.00 43.33           H  
ATOM   1256  HB3 ASP A 102      25.861 -55.966 -39.013  1.00 43.33           H  
ATOM   1257  N   LEU A 103      28.708 -56.039 -40.267  1.00 46.76           N  
ATOM   1258  CA  LEU A 103      29.607 -54.880 -40.175  1.00 46.76           C  
ATOM   1259  C   LEU A 103      30.565 -54.875 -41.379  1.00 46.76           C  
ATOM   1260  O   LEU A 103      31.640 -55.480 -41.322  1.00 46.76           O  
ATOM   1261  CB  LEU A 103      30.403 -54.771 -38.852  1.00 46.76           C  
ATOM   1262  CG  LEU A 103      29.596 -54.266 -37.634  1.00 46.76           C  
ATOM   1263  CD1 LEU A 103      30.436 -54.440 -36.367  1.00 46.76           C  
ATOM   1264  CD2 LEU A 103      29.209 -52.794 -37.762  1.00 46.76           C  
ATOM   1265  H   LEU A 103      28.176 -56.072 -41.125  1.00 46.76           H  
ATOM   1266  HA  LEU A 103      28.998 -53.980 -40.260  1.00 46.76           H  
ATOM   1267  HB2 LEU A 103      30.851 -55.740 -38.627  1.00 46.76           H  
ATOM   1268  HB3 LEU A 103      31.227 -54.074 -39.004  1.00 46.76           H  
ATOM   1269  HG  LEU A 103      28.666 -54.819 -37.507  1.00 46.76           H  
ATOM   1270 HD11 LEU A 103      30.664 -55.497 -36.232  1.00 46.76           H  
ATOM   1271 HD12 LEU A 103      31.360 -53.869 -36.448  1.00 46.76           H  
ATOM   1272 HD13 LEU A 103      29.867 -54.095 -35.503  1.00 46.76           H  
ATOM   1273 HD21 LEU A 103      28.522 -52.656 -38.597  1.00 46.76           H  
ATOM   1274 HD22 LEU A 103      30.096 -52.182 -37.922  1.00 46.76           H  
ATOM   1275 HD23 LEU A 103      28.703 -52.466 -36.854  1.00 46.76           H  
ATOM   1276  N   PRO A 104      30.238 -54.174 -42.479  1.00 43.21           N  
ATOM   1277  CA  PRO A 104      31.276 -53.586 -43.297  1.00 43.21           C  
ATOM   1278  C   PRO A 104      31.817 -52.335 -42.591  1.00 43.21           C  
ATOM   1279  O   PRO A 104      31.080 -51.476 -42.115  1.00 43.21           O  
ATOM   1280  CB  PRO A 104      30.629 -53.305 -44.648  1.00 43.21           C  
ATOM   1281  CG  PRO A 104      29.175 -53.011 -44.279  1.00 43.21           C  
ATOM   1282  CD  PRO A 104      28.927 -53.757 -42.960  1.00 43.21           C  
ATOM   1283  HA  PRO A 104      32.088 -54.296 -43.448  1.00 43.21           H  
ATOM   1284  HB2 PRO A 104      31.096 -52.464 -45.162  1.00 43.21           H  
ATOM   1285  HB3 PRO A 104      30.670 -54.203 -45.264  1.00 43.21           H  
ATOM   1286  HG2 PRO A 104      29.055 -51.941 -44.110  1.00 43.21           H  
ATOM   1287  HG3 PRO A 104      28.493 -53.347 -45.060  1.00 43.21           H  
ATOM   1288  HD2 PRO A 104      28.440 -53.092 -42.247  1.00 43.21           H  
ATOM   1289  HD3 PRO A 104      28.304 -54.634 -43.141  1.00 43.21           H  
ATOM   1290  N   VAL A 105      33.142 -52.291 -42.522  1.00 52.43           N  
ATOM   1291  CA  VAL A 105      33.989 -51.162 -42.136  1.00 52.43           C  
ATOM   1292  C   VAL A 105      33.557 -49.898 -42.889  1.00 52.43           C  
ATOM   1293  O   VAL A 105      33.786 -49.807 -44.094  1.00 52.43           O  
ATOM   1294  CB  VAL A 105      35.438 -51.560 -42.514  1.00 52.43           C  
ATOM   1295  CG1 VAL A 105      36.460 -50.426 -42.391  1.00 52.43           C  
ATOM   1296  CG2 VAL A 105      35.926 -52.730 -41.643  1.00 52.43           C  
ATOM   1297  H   VAL A 105      33.626 -53.089 -42.907  1.00 52.43           H  
ATOM   1298  HA  VAL A 105      33.920 -50.981 -41.064  1.00 52.43           H  
ATOM   1299  HB  VAL A 105      35.453 -51.897 -43.551  1.00 52.43           H  
ATOM   1300 HG11 VAL A 105      37.459 -50.794 -42.625  1.00 52.43           H  
ATOM   1301 HG12 VAL A 105      36.449 -50.024 -41.378  1.00 52.43           H  
ATOM   1302 HG13 VAL A 105      36.223 -49.623 -43.090  1.00 52.43           H  
ATOM   1303 HG21 VAL A 105      35.287 -53.603 -41.770  1.00 52.43           H  
ATOM   1304 HG22 VAL A 105      35.920 -52.435 -40.593  1.00 52.43           H  
ATOM   1305 HG23 VAL A 105      36.941 -53.006 -41.929  1.00 52.43           H  
ATOM   1306  N   GLU A 106      32.972 -48.916 -42.199  1.00 41.27           N  
ATOM   1307  CA  GLU A 106      32.846 -47.565 -42.754  1.00 41.27           C  
ATOM   1308  C   GLU A 106      34.124 -46.766 -42.490  1.00 41.27           C  
ATOM   1309  O   GLU A 106      34.601 -46.618 -41.363  1.00 41.27           O  
ATOM   1310  CB  GLU A 106      31.587 -46.812 -42.294  1.00 41.27           C  
ATOM   1311  CG  GLU A 106      30.382 -47.093 -43.209  1.00 41.27           C  
ATOM   1312  CD  GLU A 106      29.376 -45.932 -43.194  1.00 41.27           C  
ATOM   1313  OE1 GLU A 106      29.004 -45.477 -44.299  1.00 41.27           O  
ATOM   1314  OE2 GLU A 106      28.997 -45.507 -42.079  1.00 41.27           O1-
ATOM   1315  H   GLU A 106      32.700 -49.062 -41.237  1.00 41.27           H  
ATOM   1316  HA  GLU A 106      32.762 -47.653 -43.837  1.00 41.27           H  
ATOM   1317  HB2 GLU A 106      31.351 -47.058 -41.259  1.00 41.27           H  
ATOM   1318  HB3 GLU A 106      31.805 -45.746 -42.349  1.00 41.27           H  
ATOM   1319  HG2 GLU A 106      30.727 -47.239 -44.233  1.00 41.27           H  
ATOM   1320  HG3 GLU A 106      29.898 -48.016 -42.889  1.00 41.27           H  
ATOM   1321  N   GLN A 107      34.696 -46.288 -43.592  1.00 48.99           N  
ATOM   1322  CA  GLN A 107      35.827 -45.377 -43.647  1.00 48.99           C  
ATOM   1323  C   GLN A 107      35.447 -44.016 -43.040  1.00 48.99           C  
ATOM   1324  O   GLN A 107      34.308 -43.572 -43.193  1.00 48.99           O  
ATOM   1325  CB  GLN A 107      36.212 -45.163 -45.119  1.00 48.99           C  
ATOM   1326  CG  GLN A 107      36.672 -46.432 -45.852  1.00 48.99           C  
ATOM   1327  CD  GLN A 107      37.019 -46.161 -47.315  1.00 48.99           C  
ATOM   1328  NE2 GLN A 107      37.123 -47.184 -48.133  1.00 48.99           N  
ATOM   1329  OE1 GLN A 107      37.218 -45.044 -47.759  1.00 48.99           O  
ATOM   1330  H   GLN A 107      34.189 -46.427 -44.454  1.00 48.99           H  
ATOM   1331  HA  GLN A 107      36.663 -45.812 -43.099  1.00 48.99           H  
ATOM   1332  HB2 GLN A 107      35.357 -44.743 -45.650  1.00 48.99           H  
ATOM   1333  HB3 GLN A 107      37.021 -44.433 -45.158  1.00 48.99           H  
ATOM   1334  HG2 GLN A 107      37.549 -46.843 -45.353  1.00 48.99           H  
ATOM   1335  HG3 GLN A 107      35.877 -47.178 -45.823  1.00 48.99           H  
ATOM   1336 HE21 GLN A 107      36.905 -48.119 -47.819  1.00 48.99           H  
ATOM   1337 HE22 GLN A 107      37.315 -46.947 -49.096  1.00 48.99           H  
ATOM   1338  N   PRO A 108      36.385 -43.280 -42.421  1.00 46.89           N  
ATOM   1339  CA  PRO A 108      36.124 -41.901 -42.049  1.00 46.89           C  
ATOM   1340  C   PRO A 108      36.105 -41.035 -43.315  1.00 46.89           C  
ATOM   1341  O   PRO A 108      37.148 -40.731 -43.895  1.00 46.89           O  
ATOM   1342  CB  PRO A 108      37.232 -41.536 -41.060  1.00 46.89           C  
ATOM   1343  CG  PRO A 108      38.403 -42.422 -41.488  1.00 46.89           C  
ATOM   1344  CD  PRO A 108      37.739 -43.674 -42.068  1.00 46.89           C  
ATOM   1345  HA  PRO A 108      35.161 -41.819 -41.545  1.00 46.89           H  
ATOM   1346  HB2 PRO A 108      36.919 -41.813 -40.054  1.00 46.89           H  
ATOM   1347  HB3 PRO A 108      37.487 -40.477 -41.099  1.00 46.89           H  
ATOM   1348  HG2 PRO A 108      39.051 -42.666 -40.646  1.00 46.89           H  
ATOM   1349  HG3 PRO A 108      38.974 -41.922 -42.270  1.00 46.89           H  
ATOM   1350  HD2 PRO A 108      38.289 -44.021 -42.942  1.00 46.89           H  
ATOM   1351  HD3 PRO A 108      37.698 -44.455 -41.309  1.00 46.89           H  
ATOM   1352  N   HIS A 109      34.911 -40.625 -43.740  1.00 45.24           N  
ATOM   1353  CA  HIS A 109      34.743 -39.589 -44.752  1.00 45.24           C  
ATOM   1354  C   HIS A 109      35.363 -38.281 -44.240  1.00 45.24           C  
ATOM   1355  O   HIS A 109      34.857 -37.633 -43.324  1.00 45.24           O  
ATOM   1356  CB  HIS A 109      33.258 -39.437 -45.114  1.00 45.24           C  
ATOM   1357  CG  HIS A 109      32.762 -40.550 -46.004  1.00 45.24           C  
ATOM   1358  CD2 HIS A 109      32.281 -41.774 -45.617  1.00 45.24           C  
ATOM   1359  ND1 HIS A 109      32.751 -40.528 -47.381  1.00 45.24           N  
ATOM   1360  CE1 HIS A 109      32.273 -41.706 -47.813  1.00 45.24           C  
ATOM   1361  NE2 HIS A 109      31.982 -42.498 -46.775  1.00 45.24           N  
ATOM   1362  H   HIS A 109      34.087 -41.018 -43.310  1.00 45.24           H  
ATOM   1363  HA  HIS A 109      35.276 -39.891 -45.654  1.00 45.24           H  
ATOM   1364  HB2 HIS A 109      32.656 -39.395 -44.206  1.00 45.24           H  
ATOM   1365  HB3 HIS A 109      33.122 -38.495 -45.645  1.00 45.24           H  
ATOM   1366  HD1 HIS A 109      33.022 -39.753 -47.970  1.00 45.24           H  
ATOM   1367  HD2 HIS A 109      32.168 -42.132 -44.604  1.00 45.24           H  
ATOM   1368  HE1 HIS A 109      32.135 -41.984 -48.848  1.00 45.24           H  
ATOM   1369  N   TYR A 110      36.498 -37.912 -44.833  1.00 40.85           N  
ATOM   1370  CA  TYR A 110      37.090 -36.586 -44.716  1.00 40.85           C  
ATOM   1371  C   TYR A 110      36.089 -35.585 -45.305  1.00 40.85           C  
ATOM   1372  O   TYR A 110      35.869 -35.566 -46.515  1.00 40.85           O  
ATOM   1373  CB  TYR A 110      38.440 -36.566 -45.467  1.00 40.85           C  
ATOM   1374  CG  TYR A 110      39.636 -36.147 -44.636  1.00 40.85           C  
ATOM   1375  CD1 TYR A 110      40.100 -34.817 -44.683  1.00 40.85           C  
ATOM   1376  CD2 TYR A 110      40.317 -37.103 -43.858  1.00 40.85           C  
ATOM   1377  CE1 TYR A 110      41.250 -34.446 -43.960  1.00 40.85           C  
ATOM   1378  CE2 TYR A 110      41.469 -36.736 -43.135  1.00 40.85           C  
ATOM   1379  CZ  TYR A 110      41.939 -35.406 -43.190  1.00 40.85           C  
ATOM   1380  OH  TYR A 110      43.056 -35.048 -42.504  1.00 40.85           O  
ATOM   1381  H   TYR A 110      36.903 -38.551 -45.502  1.00 40.85           H  
ATOM   1382  HA  TYR A 110      37.257 -36.356 -43.663  1.00 40.85           H  
ATOM   1383  HB2 TYR A 110      38.652 -37.554 -45.875  1.00 40.85           H  
ATOM   1384  HB3 TYR A 110      38.376 -35.899 -46.328  1.00 40.85           H  
ATOM   1385  HD1 TYR A 110      39.580 -34.085 -45.283  1.00 40.85           H  
ATOM   1386  HD2 TYR A 110      39.960 -38.122 -43.831  1.00 40.85           H  
ATOM   1387  HE1 TYR A 110      41.619 -33.432 -43.997  1.00 40.85           H  
ATOM   1388  HE2 TYR A 110      41.994 -37.476 -42.549  1.00 40.85           H  
ATOM   1389  HH  TYR A 110      43.445 -35.800 -42.051  1.00 40.85           H  
ATOM   1390  N   TYR A 111      35.456 -34.767 -44.466  1.00 46.84           N  
ATOM   1391  CA  TYR A 111      34.665 -33.640 -44.950  1.00 46.84           C  
ATOM   1392  C   TYR A 111      35.626 -32.632 -45.594  1.00 46.84           C  
ATOM   1393  O   TYR A 111      36.331 -31.894 -44.904  1.00 46.84           O  
ATOM   1394  CB  TYR A 111      33.825 -33.034 -43.812  1.00 46.84           C  
ATOM   1395  CG  TYR A 111      32.589 -33.845 -43.451  1.00 46.84           C  
ATOM   1396  CD1 TYR A 111      31.360 -33.566 -44.082  1.00 46.84           C  
ATOM   1397  CD2 TYR A 111      32.664 -34.885 -42.501  1.00 46.84           C  
ATOM   1398  CE1 TYR A 111      30.210 -34.313 -43.759  1.00 46.84           C  
ATOM   1399  CE2 TYR A 111      31.517 -35.638 -42.180  1.00 46.84           C  
ATOM   1400  CZ  TYR A 111      30.286 -35.352 -42.809  1.00 46.84           C  
ATOM   1401  OH  TYR A 111      29.175 -36.075 -42.512  1.00 46.84           O  
ATOM   1402  H   TYR A 111      35.580 -34.888 -43.471  1.00 46.84           H  
ATOM   1403  HA  TYR A 111      33.976 -33.989 -45.719  1.00 46.84           H  
ATOM   1404  HB2 TYR A 111      34.448 -32.903 -42.928  1.00 46.84           H  
ATOM   1405  HB3 TYR A 111      33.497 -32.042 -44.122  1.00 46.84           H  
ATOM   1406  HD1 TYR A 111      31.296 -32.778 -44.818  1.00 46.84           H  
ATOM   1407  HD2 TYR A 111      33.608 -35.125 -42.035  1.00 46.84           H  
ATOM   1408  HE1 TYR A 111      29.266 -34.108 -44.242  1.00 46.84           H  
ATOM   1409  HE2 TYR A 111      31.586 -36.447 -41.467  1.00 46.84           H  
ATOM   1410  HH  TYR A 111      29.364 -36.806 -41.919  1.00 46.84           H  
ATOM   1411  N   GLN A 112      35.690 -32.631 -46.928  1.00 46.32           N  
ATOM   1412  CA  GLN A 112      36.218 -31.509 -47.696  1.00 46.32           C  
ATOM   1413  C   GLN A 112      35.326 -30.303 -47.402  1.00 46.32           C  
ATOM   1414  O   GLN A 112      34.200 -30.210 -47.883  1.00 46.32           O  
ATOM   1415  CB  GLN A 112      36.241 -31.836 -49.203  1.00 46.32           C  
ATOM   1416  CG  GLN A 112      37.559 -32.493 -49.639  1.00 46.32           C  
ATOM   1417  CD  GLN A 112      37.529 -32.937 -51.101  1.00 46.32           C  
ATOM   1418  NE2 GLN A 112      38.513 -32.590 -51.902  1.00 46.32           N  
ATOM   1419  OE1 GLN A 112      36.633 -33.626 -51.550  1.00 46.32           O  
ATOM   1420  H   GLN A 112      35.184 -33.348 -47.427  1.00 46.32           H  
ATOM   1421  HA  GLN A 112      37.231 -31.278 -47.366  1.00 46.32           H  
ATOM   1422  HB2 GLN A 112      35.398 -32.480 -49.451  1.00 46.32           H  
ATOM   1423  HB3 GLN A 112      36.134 -30.911 -49.770  1.00 46.32           H  
ATOM   1424  HG2 GLN A 112      37.747 -33.372 -49.023  1.00 46.32           H  
ATOM   1425  HG3 GLN A 112      38.375 -31.786 -49.489  1.00 46.32           H  
ATOM   1426 HE21 GLN A 112      39.261 -31.991 -51.584  1.00 46.32           H  
ATOM   1427 HE22 GLN A 112      38.415 -32.899 -52.859  1.00 46.32           H  
ATOM   1428  N   TYR A 113      35.824 -29.396 -46.567  1.00 41.29           N  
ATOM   1429  CA  TYR A 113      35.249 -28.070 -46.415  1.00 41.29           C  
ATOM   1430  C   TYR A 113      35.463 -27.318 -47.730  1.00 41.29           C  
ATOM   1431  O   TYR A 113      36.557 -26.818 -47.991  1.00 41.29           O  
ATOM   1432  CB  TYR A 113      35.900 -27.353 -45.221  1.00 41.29           C  
ATOM   1433  CG  TYR A 113      35.381 -27.799 -43.866  1.00 41.29           C  
ATOM   1434  CD1 TYR A 113      34.284 -27.126 -43.294  1.00 41.29           C  
ATOM   1435  CD2 TYR A 113      35.976 -28.878 -43.183  1.00 41.29           C  
ATOM   1436  CE1 TYR A 113      33.782 -27.522 -42.040  1.00 41.29           C  
ATOM   1437  CE2 TYR A 113      35.481 -29.274 -41.925  1.00 41.29           C  
ATOM   1438  CZ  TYR A 113      34.386 -28.596 -41.351  1.00 41.29           C  
ATOM   1439  OH  TYR A 113      33.905 -28.981 -40.140  1.00 41.29           O  
ATOM   1440  H   TYR A 113      36.704 -29.590 -46.111  1.00 41.29           H  
ATOM   1441  HA  TYR A 113      34.177 -28.150 -46.233  1.00 41.29           H  
ATOM   1442  HB2 TYR A 113      35.705 -26.284 -45.316  1.00 41.29           H  
ATOM   1443  HB3 TYR A 113      36.981 -27.483 -45.257  1.00 41.29           H  
ATOM   1444  HD1 TYR A 113      33.821 -26.308 -43.827  1.00 41.29           H  
ATOM   1445  HD2 TYR A 113      36.799 -29.415 -43.630  1.00 41.29           H  
ATOM   1446  HE1 TYR A 113      32.934 -27.006 -41.616  1.00 41.29           H  
ATOM   1447  HE2 TYR A 113      35.921 -30.112 -41.403  1.00 41.29           H  
ATOM   1448  HH  TYR A 113      33.113 -28.489 -39.912  1.00 41.29           H  
ATOM   1449  N   SER A 114      34.430 -27.268 -48.571  1.00 43.41           N  
ATOM   1450  CA  SER A 114      34.357 -26.288 -49.650  1.00 43.41           C  
ATOM   1451  C   SER A 114      34.382 -24.900 -49.019  1.00 43.41           C  
ATOM   1452  O   SER A 114      33.514 -24.538 -48.224  1.00 43.41           O  
ATOM   1453  CB  SER A 114      33.100 -26.475 -50.501  1.00 43.41           C  
ATOM   1454  OG  SER A 114      33.153 -27.737 -51.141  1.00 43.41           O  
ATOM   1455  H   SER A 114      33.619 -27.844 -48.397  1.00 43.41           H  
ATOM   1456  HA  SER A 114      35.224 -26.406 -50.300  1.00 43.41           H  
ATOM   1457  HB2 SER A 114      33.054 -25.688 -51.254  1.00 43.41           H  
ATOM   1458  HB3 SER A 114      32.213 -26.413 -49.872  1.00 43.41           H  
ATOM   1459  HG  SER A 114      32.395 -27.796 -51.727  1.00 43.41           H  
ATOM   1460  N   ALA A 115      35.446 -24.164 -49.316  1.00 48.96           N  
ATOM   1461  CA  ALA A 115      35.639 -22.789 -48.911  1.00 48.96           C  
ATOM   1462  C   ALA A 115      34.779 -21.874 -49.793  1.00 48.96           C  
ATOM   1463  O   ALA A 115      35.290 -21.267 -50.727  1.00 48.96           O  
ATOM   1464  CB  ALA A 115      37.143 -22.483 -48.992  1.00 48.96           C  
ATOM   1465  H   ALA A 115      36.135 -24.559 -49.941  1.00 48.96           H  
ATOM   1466  HA  ALA A 115      35.311 -22.665 -47.879  1.00 48.96           H  
ATOM   1467  HB1 ALA A 115      37.497 -22.613 -50.014  1.00 48.96           H  
ATOM   1468  HB2 ALA A 115      37.693 -23.150 -48.328  1.00 48.96           H  
ATOM   1469  HB3 ALA A 115      37.318 -21.451 -48.689  1.00 48.96           H  
ATOM   1470  N   ASP A 116      33.486 -21.772 -49.485  1.00 46.01           N  
ATOM   1471  CA  ASP A 116      32.683 -20.626 -49.913  1.00 46.01           C  
ATOM   1472  C   ASP A 116      32.915 -19.503 -48.891  1.00 46.01           C  
ATOM   1473  O   ASP A 116      32.434 -19.521 -47.754  1.00 46.01           O  
ATOM   1474  CB  ASP A 116      31.212 -21.014 -50.116  1.00 46.01           C  
ATOM   1475  CG  ASP A 116      31.006 -21.894 -51.361  1.00 46.01           C  
ATOM   1476  OD1 ASP A 116      31.702 -21.666 -52.375  1.00 46.01           O  
ATOM   1477  OD2 ASP A 116      30.151 -22.805 -51.283  1.00 46.01           O1-
ATOM   1478  H   ASP A 116      33.092 -22.399 -48.798  1.00 46.01           H  
ATOM   1479  HA  ASP A 116      33.045 -20.270 -50.877  1.00 46.01           H  
ATOM   1480  HB2 ASP A 116      30.627 -20.103 -50.242  1.00 46.01           H  
ATOM   1481  HB3 ASP A 116      30.848 -21.531 -49.228  1.00 46.01           H  
ATOM   1482  N   SER A 117      33.787 -18.571 -49.271  1.00 50.14           N  
ATOM   1483  CA  SER A 117      34.434 -17.575 -48.416  1.00 50.14           C  
ATOM   1484  C   SER A 117      33.624 -16.296 -48.193  1.00 50.14           C  
ATOM   1485  O   SER A 117      34.226 -15.248 -47.998  1.00 50.14           O  
ATOM   1486  CB  SER A 117      35.824 -17.248 -48.977  1.00 50.14           C  
ATOM   1487  OG  SER A 117      35.725 -16.586 -50.222  1.00 50.14           O  
ATOM   1488  H   SER A 117      34.113 -18.612 -50.227  1.00 50.14           H  
ATOM   1489  HA  SER A 117      34.574 -18.025 -47.434  1.00 50.14           H  
ATOM   1490  HB2 SER A 117      36.363 -16.612 -48.274  1.00 50.14           H  
ATOM   1491  HB3 SER A 117      36.388 -18.172 -49.106  1.00 50.14           H  
ATOM   1492  HG  SER A 117      35.150 -15.823 -50.127  1.00 50.14           H  
ATOM   1493  N   ASP A 118      32.293 -16.358 -48.182  1.00 50.34           N  
ATOM   1494  CA  ASP A 118      31.451 -15.148 -48.095  1.00 50.34           C  
ATOM   1495  C   ASP A 118      30.589 -15.075 -46.822  1.00 50.34           C  
ATOM   1496  O   ASP A 118      29.874 -14.102 -46.591  1.00 50.34           O  
ATOM   1497  CB  ASP A 118      30.634 -14.999 -49.384  1.00 50.34           C  
ATOM   1498  CG  ASP A 118      31.531 -14.801 -50.613  1.00 50.34           C  
ATOM   1499  OD1 ASP A 118      32.492 -14.005 -50.525  1.00 50.34           O  
ATOM   1500  OD2 ASP A 118      31.250 -15.464 -51.634  1.00 50.34           O1-
ATOM   1501  H   ASP A 118      31.862 -17.233 -48.445  1.00 50.34           H  
ATOM   1502  HA  ASP A 118      32.089 -14.265 -48.047  1.00 50.34           H  
ATOM   1503  HB2 ASP A 118      29.980 -14.131 -49.297  1.00 50.34           H  
ATOM   1504  HB3 ASP A 118      30.009 -15.882 -49.514  1.00 50.34           H  
ATOM   1505  N   TYR A 119      30.671 -16.071 -45.934  1.00 48.07           N  
ATOM   1506  CA  TYR A 119      29.837 -16.113 -44.723  1.00 48.07           C  
ATOM   1507  C   TYR A 119      30.382 -15.285 -43.540  1.00 48.07           C  
ATOM   1508  O   TYR A 119      29.679 -15.067 -42.554  1.00 48.07           O  
ATOM   1509  CB  TYR A 119      29.579 -17.577 -44.342  1.00 48.07           C  
ATOM   1510  CG  TYR A 119      28.436 -17.748 -43.359  1.00 48.07           C  
ATOM   1511  CD1 TYR A 119      28.700 -17.948 -41.990  1.00 48.07           C  
ATOM   1512  CD2 TYR A 119      27.105 -17.657 -43.812  1.00 48.07           C  
ATOM   1513  CE1 TYR A 119      27.637 -18.056 -41.073  1.00 48.07           C  
ATOM   1514  CE2 TYR A 119      26.038 -17.767 -42.901  1.00 48.07           C  
ATOM   1515  CZ  TYR A 119      26.303 -17.963 -41.530  1.00 48.07           C  
ATOM   1516  OH  TYR A 119      25.277 -18.062 -40.645  1.00 48.07           O  
ATOM   1517  H   TYR A 119      31.240 -16.869 -46.178  1.00 48.07           H  
ATOM   1518  HA  TYR A 119      28.870 -15.676 -44.973  1.00 48.07           H  
ATOM   1519  HB2 TYR A 119      30.491 -18.006 -43.928  1.00 48.07           H  
ATOM   1520  HB3 TYR A 119      29.331 -18.138 -45.243  1.00 48.07           H  
ATOM   1521  HD1 TYR A 119      29.722 -17.980 -41.643  1.00 48.07           H  
ATOM   1522  HD2 TYR A 119      26.906 -17.486 -44.860  1.00 48.07           H  
ATOM   1523  HE1 TYR A 119      27.846 -18.189 -40.023  1.00 48.07           H  
ATOM   1524  HE2 TYR A 119      25.016 -17.689 -43.240  1.00 48.07           H  
ATOM   1525  HH  TYR A 119      25.604 -18.156 -39.748  1.00 48.07           H  
ATOM   1526  N   TRP A 120      31.630 -14.807 -43.604  1.00 49.79           N  
ATOM   1527  CA  TRP A 120      32.275 -14.120 -42.472  1.00 49.79           C  
ATOM   1528  C   TRP A 120      32.174 -12.590 -42.501  1.00 49.79           C  
ATOM   1529  O   TRP A 120      32.541 -11.962 -41.511  1.00 49.79           O  
ATOM   1530  CB  TRP A 120      33.715 -14.616 -42.306  1.00 49.79           C  
ATOM   1531  CG  TRP A 120      33.814 -16.052 -41.888  1.00 49.79           C  
ATOM   1532  CD1 TRP A 120      34.099 -17.090 -42.704  1.00 49.79           C  
ATOM   1533  CD2 TRP A 120      33.584 -16.633 -40.566  1.00 49.79           C  
ATOM   1534  CE2 TRP A 120      33.759 -18.047 -40.660  1.00 49.79           C  
ATOM   1535  CE3 TRP A 120      33.233 -16.113 -39.300  1.00 49.79           C  
ATOM   1536  NE1 TRP A 120      34.069 -18.269 -41.986  1.00 49.79           N  
ATOM   1537  CZ2 TRP A 120      33.604 -18.899 -39.557  1.00 49.79           C  
ATOM   1538  CZ3 TRP A 120      33.074 -16.959 -38.184  1.00 49.79           C  
ATOM   1539  CH2 TRP A 120      33.261 -18.348 -38.310  1.00 49.79           C  
ATOM   1540  H   TRP A 120      32.154 -14.951 -44.455  1.00 49.79           H  
ATOM   1541  HA  TRP A 120      31.754 -14.405 -41.558  1.00 49.79           H  
ATOM   1542  HB2 TRP A 120      34.256 -14.467 -43.241  1.00 49.79           H  
ATOM   1543  HB3 TRP A 120      34.209 -14.017 -41.542  1.00 49.79           H  
ATOM   1544  HD1 TRP A 120      34.300 -17.000 -43.761  1.00 49.79           H  
ATOM   1545  HE1 TRP A 120      34.218 -19.173 -42.411  1.00 49.79           H  
ATOM   1546  HE3 TRP A 120      33.079 -15.048 -39.204  1.00 49.79           H  
ATOM   1547  HZ2 TRP A 120      33.738 -19.965 -39.674  1.00 49.79           H  
ATOM   1548  HZ3 TRP A 120      32.799 -16.536 -37.229  1.00 49.79           H  
ATOM   1549  HH2 TRP A 120      33.129 -18.992 -37.453  1.00 49.79           H  
ATOM   1550  N   ASP A 121      31.632 -11.994 -43.569  1.00 49.17           N  
ATOM   1551  CA  ASP A 121      31.530 -10.528 -43.709  1.00 49.17           C  
ATOM   1552  C   ASP A 121      30.187  -9.946 -43.231  1.00 49.17           C  
ATOM   1553  O   ASP A 121      29.872  -8.770 -43.413  1.00 49.17           O  
ATOM   1554  CB  ASP A 121      31.908 -10.099 -45.141  1.00 49.17           C  
ATOM   1555  CG  ASP A 121      33.003  -9.020 -45.202  1.00 49.17           C  
ATOM   1556  OD1 ASP A 121      33.404  -8.483 -44.141  1.00 49.17           O  
ATOM   1557  OD2 ASP A 121      33.464  -8.750 -46.330  1.00 49.17           O1-
ATOM   1558  H   ASP A 121      31.363 -12.556 -44.363  1.00 49.17           H  
ATOM   1559  HA  ASP A 121      32.267 -10.106 -43.026  1.00 49.17           H  
ATOM   1560  HB2 ASP A 121      32.272 -10.967 -45.692  1.00 49.17           H  
ATOM   1561  HB3 ASP A 121      31.021  -9.742 -45.664  1.00 49.17           H  
ATOM   1562  N   SER A 122      29.374 -10.760 -42.554  1.00 47.77           N  
ATOM   1563  CA  SER A 122      28.236 -10.242 -41.801  1.00 47.77           C  
ATOM   1564  C   SER A 122      28.739  -9.724 -40.458  1.00 47.77           C  
ATOM   1565  O   SER A 122      28.956 -10.497 -39.520  1.00 47.77           O  
ATOM   1566  CB  SER A 122      27.153 -11.305 -41.648  1.00 47.77           C  
ATOM   1567  OG  SER A 122      26.631 -11.617 -42.923  1.00 47.77           O  
ATOM   1568  H   SER A 122      29.685 -11.708 -42.397  1.00 47.77           H  
ATOM   1569  HA  SER A 122      27.786  -9.409 -42.341  1.00 47.77           H  
ATOM   1570  HB2 SER A 122      26.352 -10.923 -41.016  1.00 47.77           H  
ATOM   1571  HB3 SER A 122      27.574 -12.201 -41.192  1.00 47.77           H  
ATOM   1572  HG  SER A 122      27.362 -11.811 -43.515  1.00 47.77           H  
ATOM   1573  N   ALA A 123      28.928  -8.404 -40.359  1.00 58.66           N  
ATOM   1574  CA  ALA A 123      29.099  -7.725 -39.077  1.00 58.66           C  
ATOM   1575  C   ALA A 123      28.065  -8.295 -38.091  1.00 58.66           C  
ATOM   1576  O   ALA A 123      26.886  -8.343 -38.449  1.00 58.66           O  
ATOM   1577  CB  ALA A 123      28.897  -6.216 -39.275  1.00 58.66           C  
ATOM   1578  H   ALA A 123      28.861  -7.858 -41.206  1.00 58.66           H  
ATOM   1579  HA  ALA A 123      30.113  -7.916 -38.726  1.00 58.66           H  
ATOM   1580  HB1 ALA A 123      29.632  -5.840 -39.985  1.00 58.66           H  
ATOM   1581  HB2 ALA A 123      27.896  -6.024 -39.663  1.00 58.66           H  
ATOM   1582  HB3 ALA A 123      29.020  -5.700 -38.323  1.00 58.66           H  
ATOM   1583  N   PRO A 124      28.460  -8.762 -36.889  1.00 57.92           N  
ATOM   1584  CA  PRO A 124      27.516  -9.381 -35.977  1.00 57.92           C  
ATOM   1585  C   PRO A 124      26.411  -8.368 -35.713  1.00 57.92           C  
ATOM   1586  O   PRO A 124      26.667  -7.322 -35.104  1.00 57.92           O  
ATOM   1587  CB  PRO A 124      28.315  -9.760 -34.723  1.00 57.92           C  
ATOM   1588  CG  PRO A 124      29.549  -8.858 -34.788  1.00 57.92           C  
ATOM   1589  CD  PRO A 124      29.777  -8.674 -36.288  1.00 57.92           C  
ATOM   1590  HA  PRO A 124      27.092 -10.277 -36.431  1.00 57.92           H  
ATOM   1591  HB2 PRO A 124      28.629 -10.801 -34.803  1.00 57.92           H  
ATOM   1592  HB3 PRO A 124      27.746  -9.606 -33.807  1.00 57.92           H  
ATOM   1593  HG2 PRO A 124      29.321  -7.893 -34.335  1.00 57.92           H  
ATOM   1594  HG3 PRO A 124      30.412  -9.315 -34.303  1.00 57.92           H  
ATOM   1595  HD2 PRO A 124      30.401  -9.479 -36.674  1.00 57.92           H  
ATOM   1596  HD3 PRO A 124      30.243  -7.707 -36.481  1.00 57.92           H  
ATOM   1597  N   GLU A 125      25.203  -8.660 -36.209  1.00 59.33           N  
ATOM   1598  CA  GLU A 125      24.018  -7.883 -35.889  1.00 59.33           C  
ATOM   1599  C   GLU A 125      24.038  -7.704 -34.381  1.00 59.33           C  
ATOM   1600  O   GLU A 125      24.103  -8.674 -33.614  1.00 59.33           O  
ATOM   1601  CB  GLU A 125      22.723  -8.583 -36.316  1.00 59.33           C  
ATOM   1602  CG  GLU A 125      22.396  -8.377 -37.800  1.00 59.33           C  
ATOM   1603  CD  GLU A 125      21.010  -8.940 -38.153  1.00 59.33           C  
ATOM   1604  OE1 GLU A 125      20.369  -8.360 -39.055  1.00 59.33           O  
ATOM   1605  OE2 GLU A 125      20.583  -9.902 -37.472  1.00 59.33           O1-
ATOM   1606  H   GLU A 125      25.114  -9.426 -36.861  1.00 59.33           H  
ATOM   1607  HA  GLU A 125      24.076  -6.911 -36.380  1.00 59.33           H  
ATOM   1608  HB2 GLU A 125      21.905  -8.158 -35.734  1.00 59.33           H  
ATOM   1609  HB3 GLU A 125      22.794  -9.646 -36.085  1.00 59.33           H  
ATOM   1610  HG2 GLU A 125      22.423  -7.309 -38.015  1.00 59.33           H  
ATOM   1611  HG3 GLU A 125      23.159  -8.869 -38.403  1.00 59.33           H  
ATOM   1612  N   ARG A 126      24.116  -6.442 -33.948  1.00 57.12           N  
ATOM   1613  CA  ARG A 126      24.132  -6.109 -32.532  1.00 57.12           C  
ATOM   1614  C   ARG A 126      22.861  -6.708 -31.962  1.00 57.12           C  
ATOM   1615  O   ARG A 126      21.793  -6.131 -32.153  1.00 57.12           O  
ATOM   1616  CB  ARG A 126      24.166  -4.588 -32.327  1.00 57.12           C  
ATOM   1617  CG  ARG A 126      25.541  -3.978 -32.618  1.00 57.12           C  
ATOM   1618  CD  ARG A 126      25.482  -2.470 -32.348  1.00 57.12           C  
ATOM   1619  NE  ARG A 126      26.813  -1.845 -32.443  1.00 57.12           N  
ATOM   1620  CZ  ARG A 126      27.100  -0.577 -32.206  1.00 57.12           C  
ATOM   1621  NH1 ARG A 126      26.182   0.283 -31.856  1.00 57.12           N1+
ATOM   1622  NH2 ARG A 126      28.323  -0.143 -32.329  1.00 57.12           N  
ATOM   1623  H   ARG A 126      24.125  -5.711 -34.645  1.00 57.12           H  
ATOM   1624  HA  ARG A 126      24.992  -6.581 -32.057  1.00 57.12           H  
ATOM   1625  HB2 ARG A 126      23.417  -4.118 -32.963  1.00 57.12           H  
ATOM   1626  HB3 ARG A 126      23.910  -4.379 -31.288  1.00 57.12           H  
ATOM   1627  HG2 ARG A 126      25.816  -4.156 -33.657  1.00 57.12           H  
ATOM   1628  HG3 ARG A 126      26.283  -4.440 -31.966  1.00 57.12           H  
ATOM   1629  HD2 ARG A 126      24.810  -2.016 -33.076  1.00 57.12           H  
ATOM   1630  HD3 ARG A 126      25.078  -2.309 -31.348  1.00 57.12           H  
ATOM   1631  HE  ARG A 126      27.559  -2.431 -32.790  1.00 57.12           H  
ATOM   1632 HH11 ARG A 126      26.409   1.266 -31.811  1.00 57.12           H  
ATOM   1633 HH12 ARG A 126      25.217  -0.010 -31.914  1.00 57.12           H  
ATOM   1634 HH21 ARG A 126      29.042  -0.762 -32.675  1.00 57.12           H  
ATOM   1635 HH22 ARG A 126      28.536   0.840 -32.232  1.00 57.12           H  
ATOM   1636  N   ARG A 127      22.987  -7.857 -31.281  1.00 60.17           N  
ATOM   1637  CA  ARG A 127      21.887  -8.474 -30.539  1.00 60.17           C  
ATOM   1638  C   ARG A 127      21.170  -7.336 -29.822  1.00 60.17           C  
ATOM   1639  O   ARG A 127      21.875  -6.550 -29.168  1.00 60.17           O  
ATOM   1640  CB  ARG A 127      22.392  -9.494 -29.508  1.00 60.17           C  
ATOM   1641  CG  ARG A 127      22.924 -10.780 -30.151  1.00 60.17           C  
ATOM   1642  CD  ARG A 127      23.322 -11.777 -29.055  1.00 60.17           C  
ATOM   1643  NE  ARG A 127      23.809 -13.043 -29.630  1.00 60.17           N  
ATOM   1644  CZ  ARG A 127      24.179 -14.122 -28.962  1.00 60.17           C  
ATOM   1645  NH1 ARG A 127      24.157 -14.171 -27.657  1.00 60.17           N1+
ATOM   1646  NH2 ARG A 127      24.580 -15.184 -29.601  1.00 60.17           N  
ATOM   1647  H   ARG A 127      23.834  -8.378 -31.454  1.00 60.17           H  
ATOM   1648  HA  ARG A 127      21.218  -8.951 -31.256  1.00 60.17           H  
ATOM   1649  HB2 ARG A 127      23.175  -9.039 -28.901  1.00 60.17           H  
ATOM   1650  HB3 ARG A 127      21.561  -9.756 -28.853  1.00 60.17           H  
ATOM   1651  HG2 ARG A 127      22.147 -11.220 -30.776  1.00 60.17           H  
ATOM   1652  HG3 ARG A 127      23.791 -10.551 -30.770  1.00 60.17           H  
ATOM   1653  HD2 ARG A 127      24.104 -11.330 -28.441  1.00 60.17           H  
ATOM   1654  HD3 ARG A 127      22.450 -11.975 -28.432  1.00 60.17           H  
ATOM   1655  HE  ARG A 127      23.844 -13.096 -30.638  1.00 60.17           H  
ATOM   1656 HH11 ARG A 127      23.820 -13.367 -27.148  1.00 60.17           H  
ATOM   1657 HH12 ARG A 127      24.422 -15.019 -27.176  1.00 60.17           H  
ATOM   1658 HH21 ARG A 127      24.595 -15.190 -30.611  1.00 60.17           H  
ATOM   1659 HH22 ARG A 127      24.846 -16.022 -29.105  1.00 60.17           H  
ATOM   1660  N   PRO A 128      19.840  -7.191 -29.966  1.00 55.10           N  
ATOM   1661  CA  PRO A 128      19.122  -6.159 -29.243  1.00 55.10           C  
ATOM   1662  C   PRO A 128      19.561  -6.277 -27.790  1.00 55.10           C  
ATOM   1663  O   PRO A 128      19.489  -7.362 -27.208  1.00 55.10           O  
ATOM   1664  CB  PRO A 128      17.630  -6.429 -29.469  1.00 55.10           C  
ATOM   1665  CG  PRO A 128      17.574  -7.878 -29.956  1.00 55.10           C  
ATOM   1666  CD  PRO A 128      18.916  -8.078 -30.653  1.00 55.10           C  
ATOM   1667  HA  PRO A 128      19.382  -5.177 -29.638  1.00 55.10           H  
ATOM   1668  HB2 PRO A 128      17.042  -6.289 -28.561  1.00 55.10           H  
ATOM   1669  HB3 PRO A 128      17.264  -5.773 -30.258  1.00 55.10           H  
ATOM   1670  HG2 PRO A 128      16.738  -8.045 -30.636  1.00 55.10           H  
ATOM   1671  HG3 PRO A 128      17.509  -8.547 -29.099  1.00 55.10           H  
ATOM   1672  HD2 PRO A 128      18.842  -7.783 -31.700  1.00 55.10           H  
ATOM   1673  HD3 PRO A 128      19.212  -9.124 -30.575  1.00 55.10           H  
ATOM   1674  N   LYS A 129      20.163  -5.202 -27.257  1.00 63.18           N  
ATOM   1675  CA  LYS A 129      20.632  -5.169 -25.871  1.00 63.18           C  
ATOM   1676  C   LYS A 129      19.440  -5.608 -25.041  1.00 63.18           C  
ATOM   1677  O   LYS A 129      18.465  -4.862 -24.969  1.00 63.18           O  
ATOM   1678  CB  LYS A 129      21.083  -3.753 -25.458  1.00 63.18           C  
ATOM   1679  CG  LYS A 129      22.595  -3.529 -25.592  1.00 63.18           C  
ATOM   1680  CD  LYS A 129      22.951  -2.075 -25.244  1.00 63.18           C  
ATOM   1681  CE  LYS A 129      24.470  -1.864 -25.270  1.00 63.18           C  
ATOM   1682  NZ  LYS A 129      24.829  -0.426 -25.157  1.00 63.18           N1+
ATOM   1683  H   LYS A 129      20.254  -4.381 -27.838  1.00 63.18           H  
ATOM   1684  HA  LYS A 129      21.439  -5.888 -25.733  1.00 63.18           H  
ATOM   1685  HB2 LYS A 129      20.540  -3.012 -26.045  1.00 63.18           H  
ATOM   1686  HB3 LYS A 129      20.823  -3.596 -24.411  1.00 63.18           H  
ATOM   1687  HG2 LYS A 129      22.903  -3.743 -26.615  1.00 63.18           H  
ATOM   1688  HG3 LYS A 129      23.117  -4.206 -24.915  1.00 63.18           H  
ATOM   1689  HD2 LYS A 129      22.566  -1.835 -24.253  1.00 63.18           H  
ATOM   1690  HD3 LYS A 129      22.475  -1.421 -25.975  1.00 63.18           H  
ATOM   1691  HE2 LYS A 129      24.854  -2.266 -26.207  1.00 63.18           H  
ATOM   1692  HE3 LYS A 129      24.918  -2.439 -24.459  1.00 63.18           H  
ATOM   1693  HZ1 LYS A 129      25.832  -0.307 -25.174  1.00 63.18           H  
ATOM   1694  HZ2 LYS A 129      24.444   0.090 -25.935  1.00 63.18           H  
ATOM   1695  HZ3 LYS A 129      24.465  -0.023 -24.305  1.00 63.18           H  
ATOM   1696  N   SER A 130      19.512  -6.812 -24.469  1.00 52.26           N  
ATOM   1697  CA  SER A 130      18.503  -7.280 -23.528  1.00 52.26           C  
ATOM   1698  C   SER A 130      18.288  -6.135 -22.544  1.00 52.26           C  
ATOM   1699  O   SER A 130      19.291  -5.628 -22.015  1.00 52.26           O  
ATOM   1700  CB  SER A 130      18.973  -8.534 -22.790  1.00 52.26           C  
ATOM   1701  OG  SER A 130      17.995  -8.954 -21.860  1.00 52.26           O  
ATOM   1702  H   SER A 130      20.255  -7.436 -24.750  1.00 52.26           H  
ATOM   1703  HA  SER A 130      17.593  -7.512 -24.082  1.00 52.26           H  
ATOM   1704  HB2 SER A 130      19.908  -8.331 -22.267  1.00 52.26           H  
ATOM   1705  HB3 SER A 130      19.139  -9.332 -23.514  1.00 52.26           H  
ATOM   1706  HG  SER A 130      17.973  -8.363 -21.104  1.00 52.26           H  
ATOM   1707  N   PRO A 131      17.046  -5.651 -22.357  1.00 58.34           N  
ATOM   1708  CA  PRO A 131      16.795  -4.583 -21.409  1.00 58.34           C  
ATOM   1709  C   PRO A 131      17.440  -5.003 -20.091  1.00 58.34           C  
ATOM   1710  O   PRO A 131      17.293  -6.151 -19.659  1.00 58.34           O  
ATOM   1711  CB  PRO A 131      15.274  -4.413 -21.340  1.00 58.34           C  
ATOM   1712  CG  PRO A 131      14.721  -5.719 -21.914  1.00 58.34           C  
ATOM   1713  CD  PRO A 131      15.801  -6.178 -22.888  1.00 58.34           C  
ATOM   1714  HA  PRO A 131      17.251  -3.660 -21.766  1.00 58.34           H  
ATOM   1715  HB2 PRO A 131      14.977  -3.585 -21.985  1.00 58.34           H  
ATOM   1716  HB3 PRO A 131      14.925  -4.242 -20.322  1.00 58.34           H  
ATOM   1717  HG2 PRO A 131      14.624  -6.452 -21.113  1.00 58.34           H  
ATOM   1718  HG3 PRO A 131      13.764  -5.571 -22.413  1.00 58.34           H  
ATOM   1719  HD2 PRO A 131      15.620  -5.754 -23.876  1.00 58.34           H  
ATOM   1720  HD3 PRO A 131      15.805  -7.266 -22.937  1.00 58.34           H  
ATOM   1721  N   ARG A 132      18.261  -4.111 -19.522  1.00 59.09           N  
ATOM   1722  CA  ARG A 132      18.963  -4.388 -18.265  1.00 59.09           C  
ATOM   1723  C   ARG A 132      17.938  -4.911 -17.251  1.00 59.09           C  
ATOM   1724  O   ARG A 132      16.823  -4.379 -17.241  1.00 59.09           O  
ATOM   1725  CB  ARG A 132      19.647  -3.129 -17.715  1.00 59.09           C  
ATOM   1726  CG  ARG A 132      20.870  -2.701 -18.536  1.00 59.09           C  
ATOM   1727  CD  ARG A 132      21.532  -1.489 -17.871  1.00 59.09           C  
ATOM   1728  NE  ARG A 132      22.726  -1.036 -18.612  1.00 59.09           N  
ATOM   1729  CZ  ARG A 132      23.671  -0.232 -18.150  1.00 59.09           C  
ATOM   1730  NH1 ARG A 132      23.636   0.259 -16.943  1.00 59.09           N1+
ATOM   1731  NH2 ARG A 132      24.687   0.097 -18.897  1.00 59.09           N  
ATOM   1732  H   ARG A 132      18.344  -3.202 -19.954  1.00 59.09           H  
ATOM   1733  HA  ARG A 132      19.696  -5.173 -18.452  1.00 59.09           H  
ATOM   1734  HB2 ARG A 132      19.973  -3.333 -16.695  1.00 59.09           H  
ATOM   1735  HB3 ARG A 132      18.925  -2.313 -17.678  1.00 59.09           H  
ATOM   1736  HG2 ARG A 132      20.559  -2.440 -19.548  1.00 59.09           H  
ATOM   1737  HG3 ARG A 132      21.582  -3.525 -18.580  1.00 59.09           H  
ATOM   1738  HD2 ARG A 132      21.813  -1.770 -16.856  1.00 59.09           H  
ATOM   1739  HD3 ARG A 132      20.809  -0.675 -17.818  1.00 59.09           H  
ATOM   1740  HE  ARG A 132      22.831  -1.383 -19.555  1.00 59.09           H  
ATOM   1741 HH11 ARG A 132      24.365   0.869 -16.601  1.00 59.09           H  
ATOM   1742 HH12 ARG A 132      22.859   0.029 -16.340  1.00 59.09           H  
ATOM   1743 HH21 ARG A 132      24.799  -0.299 -19.819  1.00 59.09           H  
ATOM   1744 HH22 ARG A 132      25.398   0.708 -18.520  1.00 59.09           H  
ATOM   1745  N   PRO A 133      18.285  -5.910 -16.420  1.00 52.35           N  
ATOM   1746  CA  PRO A 133      17.381  -6.390 -15.384  1.00 52.35           C  
ATOM   1747  C   PRO A 133      16.899  -5.182 -14.580  1.00 52.35           C  
ATOM   1748  O   PRO A 133      17.710  -4.438 -14.022  1.00 52.35           O  
ATOM   1749  CB  PRO A 133      18.179  -7.406 -14.557  1.00 52.35           C  
ATOM   1750  CG  PRO A 133      19.641  -7.091 -14.874  1.00 52.35           C  
ATOM   1751  CD  PRO A 133      19.591  -6.535 -16.294  1.00 52.35           C  
ATOM   1752  HA  PRO A 133      16.525  -6.888 -15.840  1.00 52.35           H  
ATOM   1753  HB2 PRO A 133      17.945  -8.412 -14.904  1.00 52.35           H  
ATOM   1754  HB3 PRO A 133      17.973  -7.322 -13.490  1.00 52.35           H  
ATOM   1755  HG2 PRO A 133      20.000  -6.318 -14.195  1.00 52.35           H  
ATOM   1756  HG3 PRO A 133      20.271  -7.978 -14.808  1.00 52.35           H  
ATOM   1757  HD2 PRO A 133      20.402  -5.821 -16.435  1.00 52.35           H  
ATOM   1758  HD3 PRO A 133      19.672  -7.350 -17.014  1.00 52.35           H  
ATOM   1759  N   ARG A 134      15.585  -4.923 -14.621  1.00 66.52           N  
ATOM   1760  CA  ARG A 134      14.979  -3.838 -13.848  1.00 66.52           C  
ATOM   1761  C   ARG A 134      15.289  -4.146 -12.389  1.00 66.52           C  
ATOM   1762  O   ARG A 134      14.956  -5.231 -11.920  1.00 66.52           O  
ATOM   1763  CB  ARG A 134      13.463  -3.733 -14.104  1.00 66.52           C  
ATOM   1764  CG  ARG A 134      13.118  -3.224 -15.515  1.00 66.52           C  
ATOM   1765  CD  ARG A 134      11.606  -2.978 -15.646  1.00 66.52           C  
ATOM   1766  NE  ARG A 134      11.239  -2.434 -16.972  1.00 66.52           N  
ATOM   1767  CZ  ARG A 134      10.093  -1.848 -17.291  1.00 66.52           C  
ATOM   1768  NH1 ARG A 134       9.128  -1.688 -16.428  1.00 66.52           N1+
ATOM   1769  NH2 ARG A 134       9.889  -1.401 -18.499  1.00 66.52           N  
ATOM   1770  H   ARG A 134      14.984  -5.564 -15.119  1.00 66.52           H  
ATOM   1771  HA  ARG A 134      15.461  -2.895 -14.108  1.00 66.52           H  
ATOM   1772  HB2 ARG A 134      12.997  -4.706 -13.943  1.00 66.52           H  
ATOM   1773  HB3 ARG A 134      13.047  -3.037 -13.375  1.00 66.52           H  
ATOM   1774  HG2 ARG A 134      13.434  -3.959 -16.256  1.00 66.52           H  
ATOM   1775  HG3 ARG A 134      13.648  -2.289 -15.695  1.00 66.52           H  
ATOM   1776  HD2 ARG A 134      11.305  -2.277 -14.868  1.00 66.52           H  
ATOM   1777  HD3 ARG A 134      11.080  -3.919 -15.485  1.00 66.52           H  
ATOM   1778  HE  ARG A 134      11.924  -2.528 -17.708  1.00 66.52           H  
ATOM   1779 HH11 ARG A 134       8.273  -1.214 -16.680  1.00 66.52           H  
ATOM   1780 HH12 ARG A 134       9.253  -2.010 -15.479  1.00 66.52           H  
ATOM   1781 HH21 ARG A 134      10.591  -1.506 -19.218  1.00 66.52           H  
ATOM   1782 HH22 ARG A 134       9.013  -0.949 -18.721  1.00 66.52           H  
ATOM   1783  N   ILE A 135      15.979  -3.231 -11.709  1.00 64.56           N  
ATOM   1784  CA  ILE A 135      16.238  -3.338 -10.272  1.00 64.56           C  
ATOM   1785  C   ILE A 135      14.892  -3.607  -9.604  1.00 64.56           C  
ATOM   1786  O   ILE A 135      13.934  -2.870  -9.840  1.00 64.56           O  
ATOM   1787  CB  ILE A 135      16.895  -2.042  -9.741  1.00 64.56           C  
ATOM   1788  CG1 ILE A 135      18.305  -1.875 -10.357  1.00 64.56           C  
ATOM   1789  CG2 ILE A 135      16.976  -2.041  -8.202  1.00 64.56           C  
ATOM   1790  CD1 ILE A 135      18.903  -0.476 -10.164  1.00 64.56           C  
ATOM   1791  H   ILE A 135      16.265  -2.389 -12.189  1.00 64.56           H  
ATOM   1792  HA  ILE A 135      16.902  -4.182 -10.085  1.00 64.56           H  
ATOM   1793  HB  ILE A 135      16.278  -1.197 -10.046  1.00 64.56           H  
ATOM   1794 HG12 ILE A 135      18.262  -2.053 -11.431  1.00 64.56           H  
ATOM   1795 HG13 ILE A 135      18.980  -2.615  -9.927  1.00 64.56           H  
ATOM   1796 HG21 ILE A 135      17.438  -1.122  -7.843  1.00 64.56           H  
ATOM   1797 HG22 ILE A 135      17.559  -2.892  -7.851  1.00 64.56           H  
ATOM   1798 HG23 ILE A 135      15.979  -2.086  -7.763  1.00 64.56           H  
ATOM   1799 HD11 ILE A 135      19.848  -0.411 -10.704  1.00 64.56           H  
ATOM   1800 HD12 ILE A 135      18.219   0.278 -10.554  1.00 64.56           H  
ATOM   1801 HD13 ILE A 135      19.096  -0.282  -9.108  1.00 64.56           H  
ATOM   1802  N   THR A 136      14.805  -4.682  -8.824  1.00 69.38           N  
ATOM   1803  CA  THR A 136      13.593  -5.020  -8.085  1.00 69.38           C  
ATOM   1804  C   THR A 136      13.250  -3.857  -7.155  1.00 69.38           C  
ATOM   1805  O   THR A 136      13.956  -3.611  -6.178  1.00 69.38           O  
ATOM   1806  CB  THR A 136      13.800  -6.313  -7.288  1.00 69.38           C  
ATOM   1807  CG2 THR A 136      12.493  -6.814  -6.702  1.00 69.38           C  
ATOM   1808  OG1 THR A 136      14.285  -7.334  -8.130  1.00 69.38           O  
ATOM   1809  H   THR A 136      15.578  -5.330  -8.775  1.00 69.38           H  
ATOM   1810  HA  THR A 136      12.777  -5.176  -8.790  1.00 69.38           H  
ATOM   1811  HB  THR A 136      14.518  -6.146  -6.485  1.00 69.38           H  
ATOM   1812  HG1 THR A 136      14.201  -8.166  -7.657  1.00 69.38           H  
ATOM   1813 HG21 THR A 136      11.788  -7.057  -7.497  1.00 69.38           H  
ATOM   1814 HG22 THR A 136      12.064  -6.042  -6.064  1.00 69.38           H  
ATOM   1815 HG23 THR A 136      12.686  -7.697  -6.092  1.00 69.38           H  
ATOM   1816  N   GLN A 137      12.201  -3.103  -7.489  1.00 75.60           N  
ATOM   1817  CA  GLN A 137      11.734  -1.983  -6.677  1.00 75.60           C  
ATOM   1818  C   GLN A 137      10.889  -2.517  -5.524  1.00 75.60           C  
ATOM   1819  O   GLN A 137       9.961  -3.302  -5.728  1.00 75.60           O  
ATOM   1820  CB  GLN A 137      10.951  -0.971  -7.525  1.00 75.60           C  
ATOM   1821  CG  GLN A 137      11.847  -0.156  -8.465  1.00 75.60           C  
ATOM   1822  CD  GLN A 137      11.031   0.677  -9.449  1.00 75.60           C  
ATOM   1823  NE2 GLN A 137      11.435   1.888  -9.756  1.00 75.60           N  
ATOM   1824  OE1 GLN A 137      10.047   0.235 -10.009  1.00 75.60           O  
ATOM   1825  H   GLN A 137      11.717  -3.301  -8.353  1.00 75.60           H  
ATOM   1826  HA  GLN A 137      12.597  -1.467  -6.256  1.00 75.60           H  
ATOM   1827  HB2 GLN A 137      10.422  -0.281  -6.868  1.00 75.60           H  
ATOM   1828  HB3 GLN A 137      10.214  -1.503  -8.127  1.00 75.60           H  
ATOM   1829  HG2 GLN A 137      12.483   0.499  -7.870  1.00 75.60           H  
ATOM   1830  HG3 GLN A 137      12.486  -0.822  -9.044  1.00 75.60           H  
ATOM   1831 HE21 GLN A 137      10.772   2.418 -10.303  1.00 75.60           H  
ATOM   1832 HE22 GLN A 137      12.194   2.328  -9.256  1.00 75.60           H  
ATOM   1833  N   TRP A 138      11.212  -2.066  -4.316  1.00 85.60           N  
ATOM   1834  CA  TRP A 138      10.464  -2.395  -3.114  1.00 85.60           C  
ATOM   1835  C   TRP A 138       9.569  -1.225  -2.728  1.00 85.60           C  
ATOM   1836  O   TRP A 138      10.053  -0.111  -2.529  1.00 85.60           O  
ATOM   1837  CB  TRP A 138      11.420  -2.741  -1.978  1.00 85.60           C  
ATOM   1838  CG  TRP A 138      12.252  -3.965  -2.182  1.00 85.60           C  
ATOM   1839  CD1 TRP A 138      13.420  -4.031  -2.862  1.00 85.60           C  
ATOM   1840  CD2 TRP A 138      11.968  -5.327  -1.742  1.00 85.60           C  
ATOM   1841  CE2 TRP A 138      13.021  -6.177  -2.195  1.00 85.60           C  
ATOM   1842  CE3 TRP A 138      10.926  -5.925  -1.002  1.00 85.60           C  
ATOM   1843  NE1 TRP A 138      13.878  -5.333  -2.869  1.00 85.60           N  
ATOM   1844  CZ2 TRP A 138      13.038  -7.553  -1.931  1.00 85.60           C  
ATOM   1845  CZ3 TRP A 138      10.932  -7.307  -0.729  1.00 85.60           C  
ATOM   1846  CH2 TRP A 138      11.982  -8.119  -1.195  1.00 85.60           C  
ATOM   1847  H   TRP A 138      11.971  -1.405  -4.229  1.00 85.60           H  
ATOM   1848  HA  TRP A 138       9.836  -3.268  -3.296  1.00 85.60           H  
ATOM   1849  HB2 TRP A 138      12.078  -1.893  -1.788  1.00 85.60           H  
ATOM   1850  HB3 TRP A 138      10.803  -2.906  -1.095  1.00 85.60           H  
ATOM   1851  HD1 TRP A 138      13.896  -3.200  -3.363  1.00 85.60           H  
ATOM   1852  HE1 TRP A 138      14.701  -5.623  -3.377  1.00 85.60           H  
ATOM   1853  HE3 TRP A 138      10.109  -5.310  -0.652  1.00 85.60           H  
ATOM   1854  HZ2 TRP A 138      13.846  -8.169  -2.296  1.00 85.60           H  
ATOM   1855  HZ3 TRP A 138      10.131  -7.750  -0.157  1.00 85.60           H  
ATOM   1856  HH2 TRP A 138      11.977  -9.179  -0.986  1.00 85.60           H  
ATOM   1857  N   CYS A 139       8.284  -1.500  -2.552  1.00 89.11           N  
ATOM   1858  CA  CYS A 139       7.304  -0.541  -2.069  1.00 89.11           C  
ATOM   1859  C   CYS A 139       6.908  -0.850  -0.628  1.00 89.11           C  
ATOM   1860  O   CYS A 139       7.068  -1.974  -0.143  1.00 89.11           O  
ATOM   1861  CB  CYS A 139       6.096  -0.526  -2.999  1.00 89.11           C  
ATOM   1862  SG  CYS A 139       6.477  -0.155  -4.722  1.00 89.11           S  
ATOM   1863  H   CYS A 139       7.971  -2.450  -2.688  1.00 89.11           H  
ATOM   1864  HA  CYS A 139       7.736   0.459  -2.085  1.00 89.11           H  
ATOM   1865  HB2 CYS A 139       5.603  -1.498  -2.965  1.00 89.11           H  
ATOM   1866  HB3 CYS A 139       5.395   0.229  -2.643  1.00 89.11           H  
ATOM   1867  N   LYS A 140       6.393   0.167   0.062  1.00 91.24           N  
ATOM   1868  CA  LYS A 140       5.947   0.083   1.450  1.00 91.24           C  
ATOM   1869  C   LYS A 140       4.508   0.575   1.555  1.00 91.24           C  
ATOM   1870  O   LYS A 140       4.208   1.674   1.095  1.00 91.24           O  
ATOM   1871  CB  LYS A 140       6.893   0.925   2.314  1.00 91.24           C  
ATOM   1872  CG  LYS A 140       6.623   0.759   3.813  1.00 91.24           C  
ATOM   1873  CD  LYS A 140       7.377   1.836   4.601  1.00 91.24           C  
ATOM   1874  CE  LYS A 140       7.248   1.511   6.080  1.00 91.24           C  
ATOM   1875  NZ  LYS A 140       7.692   2.602   6.976  1.00 91.24           N1+
ATOM   1876  H   LYS A 140       6.273   1.054  -0.406  1.00 91.24           H  
ATOM   1877  HA  LYS A 140       5.978  -0.952   1.789  1.00 91.24           H  
ATOM   1878  HB2 LYS A 140       7.923   0.631   2.111  1.00 91.24           H  
ATOM   1879  HB3 LYS A 140       6.777   1.972   2.036  1.00 91.24           H  
ATOM   1880  HG2 LYS A 140       5.559   0.861   4.023  1.00 91.24           H  
ATOM   1881  HG3 LYS A 140       6.950  -0.233   4.123  1.00 91.24           H  
ATOM   1882  HD2 LYS A 140       6.918   2.804   4.403  1.00 91.24           H  
ATOM   1883  HD3 LYS A 140       8.427   1.858   4.311  1.00 91.24           H  
ATOM   1884  HE2 LYS A 140       7.806   0.597   6.282  1.00 91.24           H  
ATOM   1885  HE3 LYS A 140       6.194   1.325   6.284  1.00 91.24           H  
ATOM   1886  HZ1 LYS A 140       7.020   3.347   6.860  1.00 91.24           H  
ATOM   1887  HZ2 LYS A 140       8.613   2.960   6.766  1.00 91.24           H  
ATOM   1888  HZ3 LYS A 140       7.585   2.334   7.944  1.00 91.24           H  
ATOM   1889  N   VAL A 141       3.663  -0.214   2.210  1.00 91.94           N  
ATOM   1890  CA  VAL A 141       2.289   0.160   2.559  1.00 91.94           C  
ATOM   1891  C   VAL A 141       2.152   0.146   4.072  1.00 91.94           C  
ATOM   1892  O   VAL A 141       2.533  -0.824   4.728  1.00 91.94           O  
ATOM   1893  CB  VAL A 141       1.256  -0.773   1.902  1.00 91.94           C  
ATOM   1894  CG1 VAL A 141      -0.181  -0.334   2.215  1.00 91.94           C  
ATOM   1895  CG2 VAL A 141       1.407  -0.789   0.379  1.00 91.94           C  
ATOM   1896  H   VAL A 141       4.004  -1.099   2.556  1.00 91.94           H  
ATOM   1897  HA  VAL A 141       2.085   1.173   2.211  1.00 91.94           H  
ATOM   1898  HB  VAL A 141       1.402  -1.789   2.271  1.00 91.94           H  
ATOM   1899 HG11 VAL A 141      -0.345   0.686   1.867  1.00 91.94           H  
ATOM   1900 HG12 VAL A 141      -0.374  -0.380   3.286  1.00 91.94           H  
ATOM   1901 HG13 VAL A 141      -0.890  -0.996   1.717  1.00 91.94           H  
ATOM   1902 HG21 VAL A 141       2.388  -1.168   0.092  1.00 91.94           H  
ATOM   1903 HG22 VAL A 141       0.655  -1.458  -0.042  1.00 91.94           H  
ATOM   1904 HG23 VAL A 141       1.270   0.214  -0.024  1.00 91.94           H  
ATOM   1905  N   GLU A 142       1.611   1.227   4.615  1.00 92.40           N  
ATOM   1906  CA  GLU A 142       1.271   1.396   6.021  1.00 92.40           C  
ATOM   1907  C   GLU A 142      -0.232   1.623   6.156  1.00 92.40           C  
ATOM   1908  O   GLU A 142      -0.838   2.382   5.399  1.00 92.40           O  
ATOM   1909  CB  GLU A 142       2.038   2.579   6.615  1.00 92.40           C  
ATOM   1910  CG  GLU A 142       3.536   2.314   6.752  1.00 92.40           C  
ATOM   1911  CD  GLU A 142       4.297   3.579   7.158  1.00 92.40           C  
ATOM   1912  OE1 GLU A 142       5.414   3.769   6.622  1.00 92.40           O  
ATOM   1913  OE2 GLU A 142       3.845   4.301   8.063  1.00 92.40           O1-
ATOM   1914  H   GLU A 142       1.372   2.003   4.015  1.00 92.40           H  
ATOM   1915  HA  GLU A 142       1.533   0.500   6.583  1.00 92.40           H  
ATOM   1916  HB2 GLU A 142       1.627   2.810   7.598  1.00 92.40           H  
ATOM   1917  HB3 GLU A 142       1.904   3.441   5.962  1.00 92.40           H  
ATOM   1918  HG2 GLU A 142       3.934   1.939   5.809  1.00 92.40           H  
ATOM   1919  HG3 GLU A 142       3.685   1.549   7.514  1.00 92.40           H  
ATOM   1920  N   LEU A 143      -0.826   0.962   7.142  1.00 93.22           N  
ATOM   1921  CA  LEU A 143      -2.232   1.084   7.483  1.00 93.22           C  
ATOM   1922  C   LEU A 143      -2.341   1.707   8.872  1.00 93.22           C  
ATOM   1923  O   LEU A 143      -1.707   1.229   9.813  1.00 93.22           O  
ATOM   1924  CB  LEU A 143      -2.871  -0.313   7.405  1.00 93.22           C  
ATOM   1925  CG  LEU A 143      -4.404  -0.266   7.338  1.00 93.22           C  
ATOM   1926  CD1 LEU A 143      -4.867   0.201   5.962  1.00 93.22           C  
ATOM   1927  CD2 LEU A 143      -4.992  -1.651   7.605  1.00 93.22           C  
ATOM   1928  H   LEU A 143      -0.255   0.380   7.738  1.00 93.22           H  
ATOM   1929  HA  LEU A 143      -2.720   1.746   6.768  1.00 93.22           H  
ATOM   1930  HB2 LEU A 143      -2.502  -0.833   6.521  1.00 93.22           H  
ATOM   1931  HB3 LEU A 143      -2.561  -0.888   8.278  1.00 93.22           H  
ATOM   1932  HG  LEU A 143      -4.777   0.418   8.101  1.00 93.22           H  
ATOM   1933 HD11 LEU A 143      -4.372  -0.374   5.179  1.00 93.22           H  
ATOM   1934 HD12 LEU A 143      -5.946   0.064   5.878  1.00 93.22           H  
ATOM   1935 HD13 LEU A 143      -4.642   1.260   5.837  1.00 93.22           H  
ATOM   1936 HD21 LEU A 143      -4.691  -1.999   8.593  1.00 93.22           H  
ATOM   1937 HD22 LEU A 143      -6.080  -1.601   7.568  1.00 93.22           H  
ATOM   1938 HD23 LEU A 143      -4.647  -2.355   6.848  1.00 93.22           H  
ATOM   1939  N   VAL A 144      -3.153   2.748   9.015  1.00 92.59           N  
ATOM   1940  CA  VAL A 144      -3.367   3.480  10.271  1.00 92.59           C  
ATOM   1941  C   VAL A 144      -4.868   3.587  10.521  1.00 92.59           C  
ATOM   1942  O   VAL A 144      -5.639   3.735   9.581  1.00 92.59           O  
ATOM   1943  CB  VAL A 144      -2.699   4.873  10.215  1.00 92.59           C  
ATOM   1944  CG1 VAL A 144      -2.757   5.602  11.563  1.00 92.59           C  
ATOM   1945  CG2 VAL A 144      -1.217   4.785   9.816  1.00 92.59           C  
ATOM   1946  H   VAL A 144      -3.614   3.107   8.191  1.00 92.59           H  
ATOM   1947  HA  VAL A 144      -2.923   2.929  11.100  1.00 92.59           H  
ATOM   1948  HB  VAL A 144      -3.214   5.482   9.472  1.00 92.59           H  
ATOM   1949 HG11 VAL A 144      -2.322   6.595  11.460  1.00 92.59           H  
ATOM   1950 HG12 VAL A 144      -2.193   5.052  12.316  1.00 92.59           H  
ATOM   1951 HG13 VAL A 144      -3.788   5.728  11.893  1.00 92.59           H  
ATOM   1952 HG21 VAL A 144      -0.683   4.113  10.488  1.00 92.59           H  
ATOM   1953 HG22 VAL A 144      -0.760   5.773   9.861  1.00 92.59           H  
ATOM   1954 HG23 VAL A 144      -1.121   4.422   8.793  1.00 92.59           H  
ATOM   1955  N   LYS A 145      -5.318   3.514  11.774  1.00 93.67           N  
ATOM   1956  CA  LYS A 145      -6.714   3.791  12.152  1.00 93.67           C  
ATOM   1957  C   LYS A 145      -6.714   4.844  13.248  1.00 93.67           C  
ATOM   1958  O   LYS A 145      -6.165   4.624  14.325  1.00 93.67           O  
ATOM   1959  CB  LYS A 145      -7.422   2.491  12.554  1.00 93.67           C  
ATOM   1960  CG  LYS A 145      -8.926   2.683  12.787  1.00 93.67           C  
ATOM   1961  CD  LYS A 145      -9.628   1.327  12.922  1.00 93.67           C  
ATOM   1962  CE  LYS A 145     -11.142   1.528  13.036  1.00 93.67           C  
ATOM   1963  NZ  LYS A 145     -11.868   0.238  12.940  1.00 93.67           N1+
ATOM   1964  H   LYS A 145      -4.640   3.402  12.514  1.00 93.67           H  
ATOM   1965  HA  LYS A 145      -7.248   4.203  11.296  1.00 93.67           H  
ATOM   1966  HB2 LYS A 145      -7.298   1.779  11.738  1.00 93.67           H  
ATOM   1967  HB3 LYS A 145      -6.965   2.083  13.456  1.00 93.67           H  
ATOM   1968  HG2 LYS A 145      -9.353   3.217  11.938  1.00 93.67           H  
ATOM   1969  HG3 LYS A 145      -9.086   3.271  13.691  1.00 93.67           H  
ATOM   1970  HD2 LYS A 145      -9.416   0.737  12.031  1.00 93.67           H  
ATOM   1971  HD3 LYS A 145      -9.250   0.804  13.800  1.00 93.67           H  
ATOM   1972  HE2 LYS A 145     -11.461   2.184  12.226  1.00 93.67           H  
ATOM   1973  HE3 LYS A 145     -11.363   2.026  13.980  1.00 93.67           H  
ATOM   1974  HZ1 LYS A 145     -12.865   0.389  13.007  1.00 93.67           H  
ATOM   1975  HZ2 LYS A 145     -11.691  -0.182  12.039  1.00 93.67           H  
ATOM   1976  HZ3 LYS A 145     -11.576  -0.401  13.666  1.00 93.67           H  
ATOM   1977  N   GLY A 146      -7.268   6.019  12.958  1.00 89.96           N  
ATOM   1978  CA  GLY A 146      -7.089   7.185  13.823  1.00 89.96           C  
ATOM   1979  C   GLY A 146      -5.607   7.559  13.940  1.00 89.96           C  
ATOM   1980  O   GLY A 146      -4.985   7.918  12.945  1.00 89.96           O  
ATOM   1981  H   GLY A 146      -7.673   6.151  12.042  1.00 89.96           H  
ATOM   1982  HA2 GLY A 146      -7.493   6.970  14.812  1.00 89.96           H  
ATOM   1983  HA3 GLY A 146      -7.626   8.037  13.405  1.00 89.96           H  
ATOM   1984  N   ARG A 147      -5.041   7.467  15.149  1.00 87.67           N  
ATOM   1985  CA  ARG A 147      -3.609   7.718  15.415  1.00 87.67           C  
ATOM   1986  C   ARG A 147      -2.789   6.438  15.604  1.00 87.67           C  
ATOM   1987  O   ARG A 147      -1.585   6.522  15.825  1.00 87.67           O  
ATOM   1988  CB  ARG A 147      -3.451   8.660  16.620  1.00 87.67           C  
ATOM   1989  CG  ARG A 147      -4.051  10.048  16.358  1.00 87.67           C  
ATOM   1990  CD  ARG A 147      -3.793  10.969  17.554  1.00 87.67           C  
ATOM   1991  NE  ARG A 147      -4.367  12.310  17.336  1.00 87.67           N  
ATOM   1992  CZ  ARG A 147      -4.302  13.332  18.172  1.00 87.67           C  
ATOM   1993  NH1 ARG A 147      -3.690  13.246  19.322  1.00 87.67           N1+
ATOM   1994  NH2 ARG A 147      -4.857  14.471  17.867  1.00 87.67           N  
ATOM   1995  H   ARG A 147      -5.605   7.098  15.901  1.00 87.67           H  
ATOM   1996  HA  ARG A 147      -3.160   8.200  14.547  1.00 87.67           H  
ATOM   1997  HB2 ARG A 147      -3.928   8.213  17.493  1.00 87.67           H  
ATOM   1998  HB3 ARG A 147      -2.390   8.782  16.837  1.00 87.67           H  
ATOM   1999  HG2 ARG A 147      -3.591  10.477  15.467  1.00 87.67           H  
ATOM   2000  HG3 ARG A 147      -5.126   9.962  16.199  1.00 87.67           H  
ATOM   2001  HD2 ARG A 147      -2.717  11.052  17.705  1.00 87.67           H  
ATOM   2002  HD3 ARG A 147      -4.239  10.521  18.442  1.00 87.67           H  
ATOM   2003  HE  ARG A 147      -4.854  12.460  16.464  1.00 87.67           H  
ATOM   2004 HH11 ARG A 147      -3.659  14.032  19.955  1.00 87.67           H  
ATOM   2005 HH12 ARG A 147      -3.263  12.369  19.581  1.00 87.67           H  
ATOM   2006 HH21 ARG A 147      -5.343  14.584  16.989  1.00 87.67           H  
ATOM   2007 HH22 ARG A 147      -4.814  15.246  18.514  1.00 87.67           H  
ATOM   2008  N   GLU A 148      -3.421   5.270  15.537  1.00 90.93           N  
ATOM   2009  CA  GLU A 148      -2.770   3.997  15.838  1.00 90.93           C  
ATOM   2010  C   GLU A 148      -2.310   3.282  14.562  1.00 90.93           C  
ATOM   2011  O   GLU A 148      -3.136   3.043  13.669  1.00 90.93           O  
ATOM   2012  CB  GLU A 148      -3.709   3.084  16.623  1.00 90.93           C  
ATOM   2013  CG  GLU A 148      -4.012   3.626  18.024  1.00 90.93           C  
ATOM   2014  CD  GLU A 148      -4.849   2.641  18.850  1.00 90.93           C  
ATOM   2015  OE1 GLU A 148      -4.938   2.875  20.074  1.00 90.93           O  
ATOM   2016  OE2 GLU A 148      -5.400   1.685  18.252  1.00 90.93           O1-
ATOM   2017  H   GLU A 148      -4.400   5.242  15.287  1.00 90.93           H  
ATOM   2018  HA  GLU A 148      -1.913   4.191  16.484  1.00 90.93           H  
ATOM   2019  HB2 GLU A 148      -3.229   2.110  16.722  1.00 90.93           H  
ATOM   2020  HB3 GLU A 148      -4.638   2.961  16.066  1.00 90.93           H  
ATOM   2021  HG2 GLU A 148      -4.551   4.570  17.935  1.00 90.93           H  
ATOM   2022  HG3 GLU A 148      -3.068   3.818  18.535  1.00 90.93           H  
ATOM   2023  N   PRO A 149      -1.026   2.889  14.461  1.00 90.45           N  
ATOM   2024  CA  PRO A 149      -0.541   2.077  13.355  1.00 90.45           C  
ATOM   2025  C   PRO A 149      -1.130   0.666  13.447  1.00 90.45           C  
ATOM   2026  O   PRO A 149      -1.028  -0.015  14.463  1.00 90.45           O  
ATOM   2027  CB  PRO A 149       0.984   2.089  13.476  1.00 90.45           C  
ATOM   2028  CG  PRO A 149       1.217   2.248  14.979  1.00 90.45           C  
ATOM   2029  CD  PRO A 149       0.040   3.110  15.432  1.00 90.45           C  
ATOM   2030  HA  PRO A 149      -0.827   2.529  12.405  1.00 90.45           H  
ATOM   2031  HB2 PRO A 149       1.380   2.960  12.954  1.00 90.45           H  
ATOM   2032  HB3 PRO A 149       1.436   1.176  13.089  1.00 90.45           H  
ATOM   2033  HG2 PRO A 149       2.172   2.729  15.190  1.00 90.45           H  
ATOM   2034  HG3 PRO A 149       1.165   1.274  15.465  1.00 90.45           H  
ATOM   2035  HD2 PRO A 149       0.325   4.162  15.422  1.00 90.45           H  
ATOM   2036  HD3 PRO A 149      -0.265   2.809  16.434  1.00 90.45           H  
ATOM   2037  N   GLN A 150      -1.747   0.215  12.363  1.00 93.58           N  
ATOM   2038  CA  GLN A 150      -2.462  -1.061  12.285  1.00 93.58           C  
ATOM   2039  C   GLN A 150      -1.633  -2.151  11.609  1.00 93.58           C  
ATOM   2040  O   GLN A 150      -1.845  -3.339  11.862  1.00 93.58           O  
ATOM   2041  CB  GLN A 150      -3.783  -0.842  11.535  1.00 93.58           C  
ATOM   2042  CG  GLN A 150      -4.676   0.149  12.292  1.00 93.58           C  
ATOM   2043  CD  GLN A 150      -5.150  -0.395  13.634  1.00 93.58           C  
ATOM   2044  NE2 GLN A 150      -5.147   0.422  14.665  1.00 93.58           N  
ATOM   2045  OE1 GLN A 150      -5.536  -1.552  13.748  1.00 93.58           O  
ATOM   2046  H   GLN A 150      -1.773   0.817  11.552  1.00 93.58           H  
ATOM   2047  HA  GLN A 150      -2.685  -1.416  13.291  1.00 93.58           H  
ATOM   2048  HB2 GLN A 150      -3.583  -0.451  10.538  1.00 93.58           H  
ATOM   2049  HB3 GLN A 150      -4.305  -1.792  11.425  1.00 93.58           H  
ATOM   2050  HG2 GLN A 150      -5.546   0.392  11.683  1.00 93.58           H  
ATOM   2051  HG3 GLN A 150      -4.142   1.087  12.444  1.00 93.58           H  
ATOM   2052 HE21 GLN A 150      -5.406   0.072  15.576  1.00 93.58           H  
ATOM   2053 HE22 GLN A 150      -4.770   1.356  14.590  1.00 93.58           H  
ATOM   2054  N   GLY A 151      -0.695  -1.760  10.750  1.00 89.23           N  
ATOM   2055  CA  GLY A 151       0.223  -2.682  10.102  1.00 89.23           C  
ATOM   2056  C   GLY A 151       1.081  -2.008   9.045  1.00 89.23           C  
ATOM   2057  O   GLY A 151       0.782  -0.912   8.576  1.00 89.23           O  
ATOM   2058  H   GLY A 151      -0.616  -0.777  10.530  1.00 89.23           H  
ATOM   2059  HA2 GLY A 151      -0.340  -3.487   9.628  1.00 89.23           H  
ATOM   2060  HA3 GLY A 151       0.874  -3.120  10.858  1.00 89.23           H  
ATOM   2061  N   MET A 152       2.160  -2.687   8.675  1.00 92.07           N  
ATOM   2062  CA  MET A 152       3.106  -2.231   7.668  1.00 92.07           C  
ATOM   2063  C   MET A 152       3.681  -3.438   6.935  1.00 92.07           C  
ATOM   2064  O   MET A 152       4.134  -4.384   7.577  1.00 92.07           O  
ATOM   2065  CB  MET A 152       4.220  -1.442   8.364  1.00 92.07           C  
ATOM   2066  CG  MET A 152       5.320  -0.973   7.408  1.00 92.07           C  
ATOM   2067  SD  MET A 152       6.840  -0.518   8.286  1.00 92.07           S  
ATOM   2068  CE  MET A 152       7.540  -2.166   8.550  1.00 92.07           C  
ATOM   2069  H   MET A 152       2.343  -3.587   9.095  1.00 92.07           H  
ATOM   2070  HA  MET A 152       2.596  -1.580   6.957  1.00 92.07           H  
ATOM   2071  HB2 MET A 152       3.793  -0.571   8.860  1.00 92.07           H  
ATOM   2072  HB3 MET A 152       4.664  -2.080   9.128  1.00 92.07           H  
ATOM   2073  HG2 MET A 152       4.945  -0.124   6.837  1.00 92.07           H  
ATOM   2074  HG3 MET A 152       5.576  -1.761   6.699  1.00 92.07           H  
ATOM   2075  HE1 MET A 152       7.693  -2.663   7.592  1.00 92.07           H  
ATOM   2076  HE2 MET A 152       8.494  -2.080   9.070  1.00 92.07           H  
ATOM   2077  HE3 MET A 152       6.861  -2.764   9.157  1.00 92.07           H  
ATOM   2078  N   VAL A 153       3.722  -3.382   5.604  1.00 91.04           N  
ATOM   2079  CA  VAL A 153       4.356  -4.409   4.766  1.00 91.04           C  
ATOM   2080  C   VAL A 153       5.257  -3.746   3.728  1.00 91.04           C  
ATOM   2081  O   VAL A 153       4.901  -2.724   3.139  1.00 91.04           O  
ATOM   2082  CB  VAL A 153       3.303  -5.342   4.129  1.00 91.04           C  
ATOM   2083  CG1 VAL A 153       3.917  -6.347   3.145  1.00 91.04           C  
ATOM   2084  CG2 VAL A 153       2.597  -6.169   5.211  1.00 91.04           C  
ATOM   2085  H   VAL A 153       3.325  -2.574   5.147  1.00 91.04           H  
ATOM   2086  HA  VAL A 153       4.994  -5.032   5.393  1.00 91.04           H  
ATOM   2087  HB  VAL A 153       2.563  -4.743   3.597  1.00 91.04           H  
ATOM   2088 HG11 VAL A 153       3.137  -7.003   2.758  1.00 91.04           H  
ATOM   2089 HG12 VAL A 153       4.673  -6.956   3.642  1.00 91.04           H  
ATOM   2090 HG13 VAL A 153       4.364  -5.835   2.293  1.00 91.04           H  
ATOM   2091 HG21 VAL A 153       3.315  -6.805   5.729  1.00 91.04           H  
ATOM   2092 HG22 VAL A 153       1.831  -6.798   4.756  1.00 91.04           H  
ATOM   2093 HG23 VAL A 153       2.122  -5.517   5.943  1.00 91.04           H  
ATOM   2094  N   LYS A 154       6.439  -4.336   3.507  1.00 91.04           N  
ATOM   2095  CA  LYS A 154       7.372  -3.973   2.435  1.00 91.04           C  
ATOM   2096  C   LYS A 154       7.520  -5.162   1.489  1.00 91.04           C  
ATOM   2097  O   LYS A 154       7.909  -6.240   1.928  1.00 91.04           O  
ATOM   2098  CB  LYS A 154       8.721  -3.506   3.020  1.00 91.04           C  
ATOM   2099  CG  LYS A 154       9.677  -3.007   1.921  1.00 91.04           C  
ATOM   2100  CD  LYS A 154      11.053  -2.553   2.441  1.00 91.04           C  
ATOM   2101  CE  LYS A 154      11.900  -2.153   1.220  1.00 91.04           C  
ATOM   2102  NZ  LYS A 154      13.264  -1.652   1.531  1.00 91.04           N1+
ATOM   2103  H   LYS A 154       6.629  -5.195   4.005  1.00 91.04           H  
ATOM   2104  HA  LYS A 154       6.942  -3.147   1.868  1.00 91.04           H  
ATOM   2105  HB2 LYS A 154       8.538  -2.693   3.723  1.00 91.04           H  
ATOM   2106  HB3 LYS A 154       9.186  -4.333   3.556  1.00 91.04           H  
ATOM   2107  HG2 LYS A 154       9.834  -3.809   1.199  1.00 91.04           H  
ATOM   2108  HG3 LYS A 154       9.208  -2.168   1.405  1.00 91.04           H  
ATOM   2109  HD2 LYS A 154      11.530  -3.376   2.973  1.00 91.04           H  
ATOM   2110  HD3 LYS A 154      10.926  -1.702   3.111  1.00 91.04           H  
ATOM   2111  HE2 LYS A 154      11.356  -1.393   0.658  1.00 91.04           H  
ATOM   2112  HE3 LYS A 154      11.987  -3.027   0.575  1.00 91.04           H  
ATOM   2113  HZ1 LYS A 154      13.232  -0.842   2.132  1.00 91.04           H  
ATOM   2114  HZ2 LYS A 154      13.834  -2.379   1.938  1.00 91.04           H  
ATOM   2115  HZ3 LYS A 154      13.712  -1.360   0.674  1.00 91.04           H  
ATOM   2116  N   GLN A 155       7.230  -4.967   0.209  1.00 88.29           N  
ATOM   2117  CA  GLN A 155       7.286  -6.021  -0.803  1.00 88.29           C  
ATOM   2118  C   GLN A 155       7.618  -5.432  -2.172  1.00 88.29           C  
ATOM   2119  O   GLN A 155       7.618  -4.213  -2.351  1.00 88.29           O  
ATOM   2120  CB  GLN A 155       5.959  -6.805  -0.822  1.00 88.29           C  
ATOM   2121  CG  GLN A 155       6.165  -8.276  -1.218  1.00 88.29           C  
ATOM   2122  CD  GLN A 155       4.896  -9.104  -1.058  1.00 88.29           C  
ATOM   2123  NE2 GLN A 155       4.988 -10.414  -1.091  1.00 88.29           N  
ATOM   2124  OE1 GLN A 155       3.800  -8.605  -0.899  1.00 88.29           O  
ATOM   2125  H   GLN A 155       6.976  -4.040  -0.101  1.00 88.29           H  
ATOM   2126  HA  GLN A 155       8.089  -6.709  -0.539  1.00 88.29           H  
ATOM   2127  HB2 GLN A 155       5.256  -6.341  -1.514  1.00 88.29           H  
ATOM   2128  HB3 GLN A 155       5.519  -6.789   0.175  1.00 88.29           H  
ATOM   2129  HG2 GLN A 155       6.488  -8.347  -2.256  1.00 88.29           H  
ATOM   2130  HG3 GLN A 155       6.936  -8.711  -0.582  1.00 88.29           H  
ATOM   2131 HE21 GLN A 155       5.882 -10.882  -1.140  1.00 88.29           H  
ATOM   2132 HE22 GLN A 155       4.113 -10.893  -0.930  1.00 88.29           H  
ATOM   2133  N   ASN A 156       7.926  -6.290  -3.137  1.00 86.82           N  
ATOM   2134  CA  ASN A 156       8.049  -5.856  -4.519  1.00 86.82           C  
ATOM   2135  C   ASN A 156       6.711  -5.309  -5.018  1.00 86.82           C  
ATOM   2136  O   ASN A 156       5.652  -5.825  -4.661  1.00 86.82           O  
ATOM   2137  CB  ASN A 156       8.497  -7.013  -5.405  1.00 86.82           C  
ATOM   2138  CG  ASN A 156       9.825  -7.621  -5.047  1.00 86.82           C  
ATOM   2139  ND2 ASN A 156      10.115  -8.759  -5.627  1.00 86.82           N  
ATOM   2140  OD1 ASN A 156      10.606  -7.107  -4.269  1.00 86.82           O  
ATOM   2141  H   ASN A 156       7.954  -7.280  -2.940  1.00 86.82           H  
ATOM   2142  HA  ASN A 156       8.798  -5.066  -4.571  1.00 86.82           H  
ATOM   2143  HB2 ASN A 156       8.583  -6.646  -6.427  1.00 86.82           H  
ATOM   2144  HB3 ASN A 156       7.738  -7.794  -5.377  1.00 86.82           H  
ATOM   2145 HD21 ASN A 156      11.014  -9.167  -5.412  1.00 86.82           H  
ATOM   2146 HD22 ASN A 156       9.492  -9.094  -6.349  1.00 86.82           H  
ATOM   2147  N   TRP A 157       6.770  -4.285  -5.863  1.00 83.39           N  
ATOM   2148  CA  TRP A 157       5.579  -3.646  -6.424  1.00 83.39           C  
ATOM   2149  C   TRP A 157       4.675  -4.606  -7.212  1.00 83.39           C  
ATOM   2150  O   TRP A 157       3.467  -4.414  -7.244  1.00 83.39           O  
ATOM   2151  CB  TRP A 157       6.035  -2.511  -7.337  1.00 83.39           C  
ATOM   2152  CG  TRP A 157       6.767  -2.938  -8.564  1.00 83.39           C  
ATOM   2153  CD1 TRP A 157       8.099  -3.110  -8.666  1.00 83.39           C  
ATOM   2154  CD2 TRP A 157       6.214  -3.293  -9.863  1.00 83.39           C  
ATOM   2155  CE2 TRP A 157       7.294  -3.635 -10.728  1.00 83.39           C  
ATOM   2156  CE3 TRP A 157       4.908  -3.377 -10.385  1.00 83.39           C  
ATOM   2157  NE1 TRP A 157       8.423  -3.489  -9.951  1.00 83.39           N  
ATOM   2158  CZ2 TRP A 157       7.091  -4.037 -12.055  1.00 83.39           C  
ATOM   2159  CZ3 TRP A 157       4.691  -3.787 -11.713  1.00 83.39           C  
ATOM   2160  CH2 TRP A 157       5.776  -4.116 -12.546  1.00 83.39           C  
ATOM   2161  H   TRP A 157       7.675  -3.909  -6.110  1.00 83.39           H  
ATOM   2162  HA  TRP A 157       4.979  -3.226  -5.618  1.00 83.39           H  
ATOM   2163  HB2 TRP A 157       6.682  -1.830  -6.785  1.00 83.39           H  
ATOM   2164  HB3 TRP A 157       5.145  -1.962  -7.644  1.00 83.39           H  
ATOM   2165  HD1 TRP A 157       8.789  -2.963  -7.848  1.00 83.39           H  
ATOM   2166  HE1 TRP A 157       9.372  -3.641 -10.263  1.00 83.39           H  
ATOM   2167  HE3 TRP A 157       4.069  -3.151  -9.744  1.00 83.39           H  
ATOM   2168  HZ2 TRP A 157       7.930  -4.315 -12.676  1.00 83.39           H  
ATOM   2169  HZ3 TRP A 157       3.680  -3.870 -12.085  1.00 83.39           H  
ATOM   2170  HH2 TRP A 157       5.590  -4.451 -13.556  1.00 83.39           H  
ATOM   2171  N   ASP A 158       5.239  -5.656  -7.817  1.00 83.96           N  
ATOM   2172  CA  ASP A 158       4.509  -6.658  -8.604  1.00 83.96           C  
ATOM   2173  C   ASP A 158       3.728  -7.659  -7.735  1.00 83.96           C  
ATOM   2174  O   ASP A 158       3.033  -8.536  -8.255  1.00 83.96           O  
ATOM   2175  CB  ASP A 158       5.490  -7.389  -9.544  1.00 83.96           C  
ATOM   2176  CG  ASP A 158       6.417  -8.373  -8.811  1.00 83.96           C  
ATOM   2177  OD1 ASP A 158       7.032  -7.970  -7.800  1.00 83.96           O  
ATOM   2178  OD2 ASP A 158       6.526  -9.551  -9.225  1.00 83.96           O1-
ATOM   2179  H   ASP A 158       6.232  -5.804  -7.709  1.00 83.96           H  
ATOM   2180  HA  ASP A 158       3.780  -6.134  -9.222  1.00 83.96           H  
ATOM   2181  HB2 ASP A 158       6.095  -6.654 -10.075  1.00 83.96           H  
ATOM   2182  HB3 ASP A 158       4.910  -7.936 -10.287  1.00 83.96           H  
ATOM   2183  N   LYS A 159       3.852  -7.560  -6.407  1.00 87.60           N  
ATOM   2184  CA  LYS A 159       3.171  -8.429  -5.450  1.00 87.60           C  
ATOM   2185  C   LYS A 159       1.975  -7.734  -4.816  1.00 87.60           C  
ATOM   2186  O   LYS A 159       1.895  -6.514  -4.720  1.00 87.60           O  
ATOM   2187  CB  LYS A 159       4.162  -8.963  -4.404  1.00 87.60           C  
ATOM   2188  CG  LYS A 159       5.332  -9.764  -5.001  1.00 87.60           C  
ATOM   2189  CD  LYS A 159       4.875 -10.982  -5.815  1.00 87.60           C  
ATOM   2190  CE  LYS A 159       6.090 -11.697  -6.403  1.00 87.60           C  
ATOM   2191  NZ  LYS A 159       5.670 -12.697  -7.409  1.00 87.60           N1+
ATOM   2192  H   LYS A 159       4.392  -6.788  -6.044  1.00 87.60           H  
ATOM   2193  HA  LYS A 159       2.751  -9.275  -5.994  1.00 87.60           H  
ATOM   2194  HB2 LYS A 159       3.625  -9.602  -3.703  1.00 87.60           H  
ATOM   2195  HB3 LYS A 159       4.564  -8.119  -3.843  1.00 87.60           H  
ATOM   2196  HG2 LYS A 159       5.919  -9.110  -5.645  1.00 87.60           H  
ATOM   2197  HG3 LYS A 159       5.972 -10.101  -4.186  1.00 87.60           H  
ATOM   2198  HD2 LYS A 159       4.304 -11.660  -5.181  1.00 87.60           H  
ATOM   2199  HD3 LYS A 159       4.252 -10.643  -6.643  1.00 87.60           H  
ATOM   2200  HE2 LYS A 159       6.667 -12.156  -5.601  1.00 87.60           H  
ATOM   2201  HE3 LYS A 159       6.709 -10.945  -6.893  1.00 87.60           H  
ATOM   2202  HZ1 LYS A 159       5.024 -13.370  -7.022  1.00 87.60           H  
ATOM   2203  HZ2 LYS A 159       6.475 -13.163  -7.803  1.00 87.60           H  
ATOM   2204  HZ3 LYS A 159       5.225 -12.201  -8.168  1.00 87.60           H  
ATOM   2205  N   THR A 160       1.023  -8.558  -4.391  1.00 91.03           N  
ATOM   2206  CA  THR A 160      -0.139  -8.102  -3.626  1.00 91.03           C  
ATOM   2207  C   THR A 160       0.243  -8.024  -2.155  1.00 91.03           C  
ATOM   2208  O   THR A 160       0.745  -8.994  -1.590  1.00 91.03           O  
ATOM   2209  CB  THR A 160      -1.340  -9.025  -3.851  1.00 91.03           C  
ATOM   2210  CG2 THR A 160      -2.597  -8.550  -3.128  1.00 91.03           C  
ATOM   2211  OG1 THR A 160      -1.618  -9.044  -5.238  1.00 91.03           O  
ATOM   2212  H   THR A 160       1.215  -9.549  -4.403  1.00 91.03           H  
ATOM   2213  HA  THR A 160      -0.424  -7.104  -3.962  1.00 91.03           H  
ATOM   2214  HB  THR A 160      -1.093 -10.034  -3.520  1.00 91.03           H  
ATOM   2215  HG1 THR A 160      -0.773  -9.123  -5.686  1.00 91.03           H  
ATOM   2216 HG21 THR A 160      -2.848  -7.533  -3.432  1.00 91.03           H  
ATOM   2217 HG22 THR A 160      -2.451  -8.579  -2.048  1.00 91.03           H  
ATOM   2218 HG23 THR A 160      -3.430  -9.209  -3.374  1.00 91.03           H  
ATOM   2219  N   PHE A 161      -0.004  -6.871  -1.548  1.00 91.53           N  
ATOM   2220  CA  PHE A 161       0.276  -6.596  -0.149  1.00 91.53           C  
ATOM   2221  C   PHE A 161      -0.980  -6.902   0.652  1.00 91.53           C  
ATOM   2222  O   PHE A 161      -2.026  -6.320   0.383  1.00 91.53           O  
ATOM   2223  CB  PHE A 161       0.663  -5.124   0.032  1.00 91.53           C  
ATOM   2224  CG  PHE A 161       1.947  -4.691  -0.639  1.00 91.53           C  
ATOM   2225  CD1 PHE A 161       3.033  -4.276   0.149  1.00 91.53           C  
ATOM   2226  CD2 PHE A 161       2.051  -4.651  -2.043  1.00 91.53           C  
ATOM   2227  CE1 PHE A 161       4.215  -3.835  -0.462  1.00 91.53           C  
ATOM   2228  CE2 PHE A 161       3.247  -4.247  -2.655  1.00 91.53           C  
ATOM   2229  CZ  PHE A 161       4.327  -3.834  -1.863  1.00 91.53           C  
ATOM   2230  H   PHE A 161      -0.483  -6.152  -2.072  1.00 91.53           H  
ATOM   2231  HA  PHE A 161       1.097  -7.224   0.198  1.00 91.53           H  
ATOM   2232  HB2 PHE A 161       0.729  -4.914   1.099  1.00 91.53           H  
ATOM   2233  HB3 PHE A 161      -0.139  -4.506  -0.372  1.00 91.53           H  
ATOM   2234  HD1 PHE A 161       2.946  -4.259   1.225  1.00 91.53           H  
ATOM   2235  HD2 PHE A 161       1.218  -4.933  -2.670  1.00 91.53           H  
ATOM   2236  HE1 PHE A 161       5.029  -3.478   0.152  1.00 91.53           H  
ATOM   2237  HE2 PHE A 161       3.330  -4.263  -3.732  1.00 91.53           H  
ATOM   2238  HZ  PHE A 161       5.244  -3.522  -2.340  1.00 91.53           H  
ATOM   2239  N   VAL A 162      -0.882  -7.773   1.651  1.00 93.13           N  
ATOM   2240  CA  VAL A 162      -2.026  -8.113   2.505  1.00 93.13           C  
ATOM   2241  C   VAL A 162      -1.782  -7.587   3.912  1.00 93.13           C  
ATOM   2242  O   VAL A 162      -0.820  -7.985   4.568  1.00 93.13           O  
ATOM   2243  CB  VAL A 162      -2.344  -9.617   2.474  1.00 93.13           C  
ATOM   2244  CG1 VAL A 162      -3.648  -9.896   3.234  1.00 93.13           C  
ATOM   2245  CG2 VAL A 162      -2.502 -10.115   1.030  1.00 93.13           C  
ATOM   2246  H   VAL A 162      -0.003  -8.241   1.817  1.00 93.13           H  
ATOM   2247  HA  VAL A 162      -2.916  -7.619   2.115  1.00 93.13           H  
ATOM   2248  HB  VAL A 162      -1.535 -10.174   2.946  1.00 93.13           H  
ATOM   2249 HG11 VAL A 162      -3.538  -9.636   4.287  1.00 93.13           H  
ATOM   2250 HG12 VAL A 162      -4.465  -9.323   2.796  1.00 93.13           H  
ATOM   2251 HG13 VAL A 162      -3.892 -10.956   3.164  1.00 93.13           H  
ATOM   2252 HG21 VAL A 162      -1.543 -10.093   0.513  1.00 93.13           H  
ATOM   2253 HG22 VAL A 162      -3.208  -9.483   0.492  1.00 93.13           H  
ATOM   2254 HG23 VAL A 162      -2.870 -11.141   1.023  1.00 93.13           H  
ATOM   2255  N   ILE A 163      -2.644  -6.684   4.385  1.00 92.87           N  
ATOM   2256  CA  ILE A 163      -2.561  -6.101   5.733  1.00 92.87           C  
ATOM   2257  C   ILE A 163      -3.952  -6.128   6.356  1.00 92.87           C  
ATOM   2258  O   ILE A 163      -4.877  -5.530   5.820  1.00 92.87           O  
ATOM   2259  CB  ILE A 163      -1.991  -4.659   5.722  1.00 92.87           C  
ATOM   2260  CG1 ILE A 163      -0.682  -4.574   4.907  1.00 92.87           C  
ATOM   2261  CG2 ILE A 163      -1.772  -4.187   7.176  1.00 92.87           C  
ATOM   2262  CD1 ILE A 163      -0.010  -3.195   4.894  1.00 92.87           C  
ATOM   2263  H   ILE A 163      -3.401  -6.396   3.782  1.00 92.87           H  
ATOM   2264  HA  ILE A 163      -1.899  -6.715   6.343  1.00 92.87           H  
ATOM   2265  HB  ILE A 163      -2.720  -3.996   5.255  1.00 92.87           H  
ATOM   2266 HG12 ILE A 163      -0.893  -4.829   3.869  1.00 92.87           H  
ATOM   2267 HG13 ILE A 163       0.017  -5.310   5.301  1.00 92.87           H  
ATOM   2268 HG21 ILE A 163      -2.707  -4.226   7.735  1.00 92.87           H  
ATOM   2269 HG22 ILE A 163      -1.023  -4.812   7.663  1.00 92.87           H  
ATOM   2270 HG23 ILE A 163      -1.442  -3.149   7.187  1.00 92.87           H  
ATOM   2271 HD11 ILE A 163       0.406  -2.961   5.874  1.00 92.87           H  
ATOM   2272 HD12 ILE A 163      -0.736  -2.433   4.611  1.00 92.87           H  
ATOM   2273 HD13 ILE A 163       0.803  -3.198   4.168  1.00 92.87           H  
ATOM   2274  N   LYS A 164      -4.109  -6.813   7.498  1.00 91.25           N  
ATOM   2275  CA  LYS A 164      -5.397  -6.924   8.221  1.00 91.25           C  
ATOM   2276  C   LYS A 164      -6.564  -7.430   7.346  1.00 91.25           C  
ATOM   2277  O   LYS A 164      -7.711  -7.088   7.600  1.00 91.25           O  
ATOM   2278  CB  LYS A 164      -5.726  -5.583   8.919  1.00 91.25           C  
ATOM   2279  CG  LYS A 164      -4.765  -5.186  10.050  1.00 91.25           C  
ATOM   2280  CD  LYS A 164      -4.988  -6.020  11.320  1.00 91.25           C  
ATOM   2281  CE  LYS A 164      -4.146  -5.438  12.462  1.00 91.25           C  
ATOM   2282  NZ  LYS A 164      -4.417  -6.111  13.756  1.00 91.25           N1+
ATOM   2283  H   LYS A 164      -3.300  -7.290   7.870  1.00 91.25           H  
ATOM   2284  HA  LYS A 164      -5.293  -7.691   8.989  1.00 91.25           H  
ATOM   2285  HB2 LYS A 164      -5.730  -4.786   8.175  1.00 91.25           H  
ATOM   2286  HB3 LYS A 164      -6.731  -5.621   9.339  1.00 91.25           H  
ATOM   2287  HG2 LYS A 164      -3.730  -5.280   9.721  1.00 91.25           H  
ATOM   2288  HG3 LYS A 164      -4.949  -4.139  10.290  1.00 91.25           H  
ATOM   2289  HD2 LYS A 164      -6.043  -5.979  11.592  1.00 91.25           H  
ATOM   2290  HD3 LYS A 164      -4.703  -7.056  11.138  1.00 91.25           H  
ATOM   2291  HE2 LYS A 164      -3.090  -5.519  12.202  1.00 91.25           H  
ATOM   2292  HE3 LYS A 164      -4.366  -4.375  12.550  1.00 91.25           H  
ATOM   2293  HZ1 LYS A 164      -5.386  -5.994  14.017  1.00 91.25           H  
ATOM   2294  HZ2 LYS A 164      -4.201  -7.097  13.707  1.00 91.25           H  
ATOM   2295  HZ3 LYS A 164      -3.852  -5.691  14.479  1.00 91.25           H  
ATOM   2296  N   GLY A 165      -6.269  -8.255   6.340  1.00 91.20           N  
ATOM   2297  CA  GLY A 165      -7.263  -8.797   5.406  1.00 91.20           C  
ATOM   2298  C   GLY A 165      -7.578  -7.898   4.206  1.00 91.20           C  
ATOM   2299  O   GLY A 165      -8.320  -8.326   3.333  1.00 91.20           O  
ATOM   2300  H   GLY A 165      -5.298  -8.475   6.169  1.00 91.20           H  
ATOM   2301  HA2 GLY A 165      -8.200  -8.980   5.932  1.00 91.20           H  
ATOM   2302  HA3 GLY A 165      -6.904  -9.749   5.015  1.00 91.20           H  
ATOM   2303  N   PHE A 166      -6.999  -6.696   4.124  1.00 92.77           N  
ATOM   2304  CA  PHE A 166      -7.084  -5.850   2.934  1.00 92.77           C  
ATOM   2305  C   PHE A 166      -5.965  -6.191   1.960  1.00 92.77           C  
ATOM   2306  O   PHE A 166      -4.798  -6.269   2.357  1.00 92.77           O  
ATOM   2307  CB  PHE A 166      -7.022  -4.369   3.314  1.00 92.77           C  
ATOM   2308  CG  PHE A 166      -8.118  -3.953   4.265  1.00 92.77           C  
ATOM   2309  CD1 PHE A 166      -9.445  -3.859   3.806  1.00 92.77           C  
ATOM   2310  CD2 PHE A 166      -7.820  -3.709   5.618  1.00 92.77           C  
ATOM   2311  CE1 PHE A 166     -10.475  -3.537   4.704  1.00 92.77           C  
ATOM   2312  CE2 PHE A 166      -8.851  -3.390   6.516  1.00 92.77           C  
ATOM   2313  CZ  PHE A 166     -10.178  -3.314   6.060  1.00 92.77           C  
ATOM   2314  H   PHE A 166      -6.406  -6.372   4.875  1.00 92.77           H  
ATOM   2315  HA  PHE A 166      -8.038  -6.029   2.437  1.00 92.77           H  
ATOM   2316  HB2 PHE A 166      -6.053  -4.157   3.766  1.00 92.77           H  
ATOM   2317  HB3 PHE A 166      -7.103  -3.770   2.407  1.00 92.77           H  
ATOM   2318  HD1 PHE A 166      -9.676  -4.051   2.768  1.00 92.77           H  
ATOM   2319  HD2 PHE A 166      -6.803  -3.790   5.971  1.00 92.77           H  
ATOM   2320  HE1 PHE A 166     -11.494  -3.473   4.352  1.00 92.77           H  
ATOM   2321  HE2 PHE A 166      -8.625  -3.225   7.559  1.00 92.77           H  
ATOM   2322  HZ  PHE A 166     -10.974  -3.097   6.757  1.00 92.77           H  
ATOM   2323  N   GLU A 167      -6.325  -6.355   0.691  1.00 94.98           N  
ATOM   2324  CA  GLU A 167      -5.389  -6.603  -0.398  1.00 94.98           C  
ATOM   2325  C   GLU A 167      -5.099  -5.309  -1.154  1.00 94.98           C  
ATOM   2326  O   GLU A 167      -5.986  -4.707  -1.755  1.00 94.98           O  
ATOM   2327  CB  GLU A 167      -5.938  -7.656  -1.365  1.00 94.98           C  
ATOM   2328  CG  GLU A 167      -6.192  -9.015  -0.699  1.00 94.98           C  
ATOM   2329  CD  GLU A 167      -6.446 -10.136  -1.719  1.00 94.98           C  
ATOM   2330  OE1 GLU A 167      -6.487 -11.303  -1.270  1.00 94.98           O  
ATOM   2331  OE2 GLU A 167      -6.531  -9.843  -2.937  1.00 94.98           O1-
ATOM   2332  H   GLU A 167      -7.302  -6.280   0.445  1.00 94.98           H  
ATOM   2333  HA  GLU A 167      -4.452  -6.987   0.005  1.00 94.98           H  
ATOM   2334  HB2 GLU A 167      -6.868  -7.298  -1.808  1.00 94.98           H  
ATOM   2335  HB3 GLU A 167      -5.202  -7.780  -2.158  1.00 94.98           H  
ATOM   2336  HG2 GLU A 167      -5.324  -9.276  -0.095  1.00 94.98           H  
ATOM   2337  HG3 GLU A 167      -7.050  -8.930  -0.032  1.00 94.98           H  
ATOM   2338  N   PHE A 168      -3.837  -4.894  -1.170  1.00 93.14           N  
ATOM   2339  CA  PHE A 168      -3.376  -3.749  -1.939  1.00 93.14           C  
ATOM   2340  C   PHE A 168      -2.538  -4.213  -3.120  1.00 93.14           C  
ATOM   2341  O   PHE A 168      -1.654  -5.063  -2.988  1.00 93.14           O  
ATOM   2342  CB  PHE A 168      -2.615  -2.751  -1.060  1.00 93.14           C  
ATOM   2343  CG  PHE A 168      -3.376  -2.310   0.168  1.00 93.14           C  
ATOM   2344  CD1 PHE A 168      -4.262  -1.223   0.082  1.00 93.14           C  
ATOM   2345  CD2 PHE A 168      -3.233  -3.011   1.381  1.00 93.14           C  
ATOM   2346  CE1 PHE A 168      -5.000  -0.834   1.212  1.00 93.14           C  
ATOM   2347  CE2 PHE A 168      -3.965  -2.614   2.510  1.00 93.14           C  
ATOM   2348  CZ  PHE A 168      -4.846  -1.523   2.426  1.00 93.14           C  
ATOM   2349  H   PHE A 168      -3.156  -5.422  -0.643  1.00 93.14           H  
ATOM   2350  HA  PHE A 168      -4.244  -3.220  -2.332  1.00 93.14           H  
ATOM   2351  HB2 PHE A 168      -1.668  -3.188  -0.743  1.00 93.14           H  
ATOM   2352  HB3 PHE A 168      -2.376  -1.873  -1.660  1.00 93.14           H  
ATOM   2353  HD1 PHE A 168      -4.400  -0.711  -0.858  1.00 93.14           H  
ATOM   2354  HD2 PHE A 168      -2.585  -3.873   1.436  1.00 93.14           H  
ATOM   2355  HE1 PHE A 168      -5.719  -0.031   1.143  1.00 93.14           H  
ATOM   2356  HE2 PHE A 168      -3.879  -3.170   3.432  1.00 93.14           H  
ATOM   2357  HZ  PHE A 168      -5.431  -1.239   3.288  1.00 93.14           H  
ATOM   2358  N   LYS A 169      -2.777  -3.602  -4.278  1.00 91.44           N  
ATOM   2359  CA  LYS A 169      -1.908  -3.738  -5.450  1.00 91.44           C  
ATOM   2360  C   LYS A 169      -1.247  -2.406  -5.720  1.00 91.44           C  
ATOM   2361  O   LYS A 169      -1.902  -1.364  -5.640  1.00 91.44           O  
ATOM   2362  CB  LYS A 169      -2.675  -4.263  -6.667  1.00 91.44           C  
ATOM   2363  CG  LYS A 169      -3.148  -5.702  -6.435  1.00 91.44           C  
ATOM   2364  CD  LYS A 169      -3.888  -6.249  -7.659  1.00 91.44           C  
ATOM   2365  CE  LYS A 169      -4.357  -7.670  -7.331  1.00 91.44           C  
ATOM   2366  NZ  LYS A 169      -5.186  -8.250  -8.415  1.00 91.44           N1+
ATOM   2367  H   LYS A 169      -3.491  -2.887  -4.286  1.00 91.44           H  
ATOM   2368  HA  LYS A 169      -1.109  -4.448  -5.232  1.00 91.44           H  
ATOM   2369  HB2 LYS A 169      -3.530  -3.617  -6.867  1.00 91.44           H  
ATOM   2370  HB3 LYS A 169      -2.015  -4.244  -7.534  1.00 91.44           H  
ATOM   2371  HG2 LYS A 169      -2.285  -6.333  -6.225  1.00 91.44           H  
ATOM   2372  HG3 LYS A 169      -3.820  -5.730  -5.576  1.00 91.44           H  
ATOM   2373  HD2 LYS A 169      -4.747  -5.613  -7.872  1.00 91.44           H  
ATOM   2374  HD3 LYS A 169      -3.217  -6.263  -8.517  1.00 91.44           H  
ATOM   2375  HE2 LYS A 169      -4.934  -7.639  -6.407  1.00 91.44           H  
ATOM   2376  HE3 LYS A 169      -3.485  -8.295  -7.136  1.00 91.44           H  
ATOM   2377  HZ1 LYS A 169      -5.499  -9.169  -8.136  1.00 91.44           H  
ATOM   2378  HZ2 LYS A 169      -6.008  -7.683  -8.565  1.00 91.44           H  
ATOM   2379  HZ3 LYS A 169      -4.659  -8.326  -9.274  1.00 91.44           H  
ATOM   2380  N   LEU A 170       0.044  -2.453  -6.021  1.00 89.10           N  
ATOM   2381  CA  LEU A 170       0.844  -1.278  -6.306  1.00 89.10           C  
ATOM   2382  C   LEU A 170       1.320  -1.329  -7.756  1.00 89.10           C  
ATOM   2383  O   LEU A 170       1.529  -2.394  -8.333  1.00 89.10           O  
ATOM   2384  CB  LEU A 170       1.990  -1.124  -5.283  1.00 89.10           C  
ATOM   2385  CG  LEU A 170       1.511  -0.538  -3.938  1.00 89.10           C  
ATOM   2386  CD1 LEU A 170       0.861  -1.545  -2.985  1.00 89.10           C  
ATOM   2387  CD2 LEU A 170       2.678   0.066  -3.161  1.00 89.10           C  
ATOM   2388  H   LEU A 170       0.498  -3.349  -6.125  1.00 89.10           H  
ATOM   2389  HA  LEU A 170       0.215  -0.391  -6.227  1.00 89.10           H  
ATOM   2390  HB2 LEU A 170       2.494  -2.078  -5.128  1.00 89.10           H  
ATOM   2391  HB3 LEU A 170       2.714  -0.431  -5.713  1.00 89.10           H  
ATOM   2392  HG  LEU A 170       0.798   0.261  -4.140  1.00 89.10           H  
ATOM   2393 HD11 LEU A 170       0.171  -2.214  -3.497  1.00 89.10           H  
ATOM   2394 HD12 LEU A 170       0.293  -0.994  -2.236  1.00 89.10           H  
ATOM   2395 HD13 LEU A 170       1.625  -2.140  -2.485  1.00 89.10           H  
ATOM   2396 HD21 LEU A 170       3.376  -0.726  -2.889  1.00 89.10           H  
ATOM   2397 HD22 LEU A 170       2.306   0.553  -2.260  1.00 89.10           H  
ATOM   2398 HD23 LEU A 170       3.180   0.816  -3.773  1.00 89.10           H  
ATOM   2399  N   SER A 171       1.456  -0.163  -8.362  1.00 87.11           N  
ATOM   2400  CA  SER A 171       2.171   0.002  -9.619  1.00 87.11           C  
ATOM   2401  C   SER A 171       3.685   0.054  -9.377  1.00 87.11           C  
ATOM   2402  O   SER A 171       4.161   0.176  -8.246  1.00 87.11           O  
ATOM   2403  CB  SER A 171       1.714   1.303 -10.260  1.00 87.11           C  
ATOM   2404  OG  SER A 171       2.082   2.298  -9.352  1.00 87.11           O  
ATOM   2405  H   SER A 171       1.233   0.685  -7.861  1.00 87.11           H  
ATOM   2406  HA  SER A 171       1.943  -0.826 -10.290  1.00 87.11           H  
ATOM   2407  HB2 SER A 171       0.634   1.306 -10.408  1.00 87.11           H  
ATOM   2408  HB3 SER A 171       2.218   1.459 -11.213  1.00 87.11           H  
ATOM   2409  HG  SER A 171       2.420   3.043  -9.855  1.00 87.11           H  
ATOM   2410  N   HIS A 172       4.454   0.020 -10.466  1.00 83.91           N  
ATOM   2411  CA  HIS A 172       5.914   0.157 -10.440  1.00 83.91           C  
ATOM   2412  C   HIS A 172       6.417   1.437  -9.749  1.00 83.91           C  
ATOM   2413  O   HIS A 172       7.487   1.429  -9.149  1.00 83.91           O  
ATOM   2414  CB  HIS A 172       6.433   0.070 -11.881  1.00 83.91           C  
ATOM   2415  CG  HIS A 172       6.106   1.277 -12.732  1.00 83.91           C  
ATOM   2416  CD2 HIS A 172       6.982   2.270 -13.078  1.00 83.91           C  
ATOM   2417  ND1 HIS A 172       4.877   1.633 -13.248  1.00 83.91           N  
ATOM   2418  CE1 HIS A 172       5.015   2.810 -13.881  1.00 83.91           C  
ATOM   2419  NE2 HIS A 172       6.292   3.216 -13.839  1.00 83.91           N  
ATOM   2420  H   HIS A 172       4.009  -0.122 -11.361  1.00 83.91           H  
ATOM   2421  HA  HIS A 172       6.329  -0.676  -9.873  1.00 83.91           H  
ATOM   2422  HB2 HIS A 172       6.033  -0.826 -12.355  1.00 83.91           H  
ATOM   2423  HB3 HIS A 172       7.517  -0.039 -11.839  1.00 83.91           H  
ATOM   2424  HD1 HIS A 172       3.985   1.199 -13.057  1.00 83.91           H  
ATOM   2425  HD2 HIS A 172       8.023   2.321 -12.794  1.00 83.91           H  
ATOM   2426  HE1 HIS A 172       4.209   3.377 -14.323  1.00 83.91           H  
ATOM   2427  N   ASP A 173       5.646   2.524  -9.783  1.00 85.48           N  
ATOM   2428  CA  ASP A 173       5.953   3.790  -9.114  1.00 85.48           C  
ATOM   2429  C   ASP A 173       5.534   3.832  -7.631  1.00 85.48           C  
ATOM   2430  O   ASP A 173       5.555   4.888  -7.000  1.00 85.48           O  
ATOM   2431  CB  ASP A 173       5.432   4.978  -9.949  1.00 85.48           C  
ATOM   2432  CG  ASP A 173       3.922   4.934 -10.198  1.00 85.48           C  
ATOM   2433  OD1 ASP A 173       3.446   3.894 -10.705  1.00 85.48           O  
ATOM   2434  OD2 ASP A 173       3.210   5.907  -9.888  1.00 85.48           O1-
ATOM   2435  H   ASP A 173       4.780   2.509 -10.302  1.00 85.48           H  
ATOM   2436  HA  ASP A 173       7.041   3.861  -9.109  1.00 85.48           H  
ATOM   2437  HB2 ASP A 173       5.938   4.969 -10.914  1.00 85.48           H  
ATOM   2438  HB3 ASP A 173       5.697   5.912  -9.452  1.00 85.48           H  
ATOM   2439  N   CYS A 174       5.182   2.676  -7.056  1.00 85.47           N  
ATOM   2440  CA  CYS A 174       4.663   2.514  -5.699  1.00 85.47           C  
ATOM   2441  C   CYS A 174       3.356   3.274  -5.423  1.00 85.47           C  
ATOM   2442  O   CYS A 174       3.045   3.555  -4.261  1.00 85.47           O  
ATOM   2443  CB  CYS A 174       5.751   2.789  -4.645  1.00 85.47           C  
ATOM   2444  SG  CYS A 174       7.226   1.738  -4.714  1.00 85.47           S  
ATOM   2445  H   CYS A 174       5.184   1.853  -7.641  1.00 85.47           H  
ATOM   2446  HA  CYS A 174       4.392   1.461  -5.618  1.00 85.47           H  
ATOM   2447  HB2 CYS A 174       5.306   2.665  -3.658  1.00 85.47           H  
ATOM   2448  HB3 CYS A 174       6.062   3.830  -4.732  1.00 85.47           H  
ATOM   2449  N   THR A 175       2.565   3.572  -6.457  1.00 88.09           N  
ATOM   2450  CA  THR A 175       1.218   4.121  -6.285  1.00 88.09           C  
ATOM   2451  C   THR A 175       0.206   2.990  -6.127  1.00 88.09           C  
ATOM   2452  O   THR A 175       0.318   1.921  -6.726  1.00 88.09           O  
ATOM   2453  CB  THR A 175       0.831   5.147  -7.366  1.00 88.09           C  
ATOM   2454  CG2 THR A 175       1.700   6.395  -7.259  1.00 88.09           C  
ATOM   2455  OG1 THR A 175       0.945   4.688  -8.681  1.00 88.09           O  
ATOM   2456  H   THR A 175       2.827   3.285  -7.389  1.00 88.09           H  
ATOM   2457  HA  THR A 175       1.204   4.674  -5.346  1.00 88.09           H  
ATOM   2458  HB  THR A 175      -0.205   5.440  -7.199  1.00 88.09           H  
ATOM   2459  HG1 THR A 175       1.677   5.148  -9.097  1.00 88.09           H  
ATOM   2460 HG21 THR A 175       2.755   6.136  -7.346  1.00 88.09           H  
ATOM   2461 HG22 THR A 175       1.535   6.878  -6.296  1.00 88.09           H  
ATOM   2462 HG23 THR A 175       1.440   7.095  -8.054  1.00 88.09           H  
ATOM   2463  N   ILE A 176      -0.768   3.182  -5.236  1.00 89.85           N  
ATOM   2464  CA  ILE A 176      -1.770   2.154  -4.937  1.00 89.85           C  
ATOM   2465  C   ILE A 176      -2.810   2.146  -6.055  1.00 89.85           C  
ATOM   2466  O   ILE A 176      -3.549   3.115  -6.215  1.00 89.85           O  
ATOM   2467  CB  ILE A 176      -2.410   2.364  -3.548  1.00 89.85           C  
ATOM   2468  CG1 ILE A 176      -1.323   2.389  -2.449  1.00 89.85           C  
ATOM   2469  CG2 ILE A 176      -3.429   1.237  -3.297  1.00 89.85           C  
ATOM   2470  CD1 ILE A 176      -1.871   2.686  -1.052  1.00 89.85           C  
ATOM   2471  H   ILE A 176      -0.830   4.073  -4.765  1.00 89.85           H  
ATOM   2472  HA  ILE A 176      -1.277   1.182  -4.926  1.00 89.85           H  
ATOM   2473  HB  ILE A 176      -2.934   3.319  -3.539  1.00 89.85           H  
ATOM   2474 HG12 ILE A 176      -0.593   3.166  -2.674  1.00 89.85           H  
ATOM   2475 HG13 ILE A 176      -0.801   1.432  -2.428  1.00 89.85           H  
ATOM   2476 HG21 ILE A 176      -3.851   1.299  -2.293  1.00 89.85           H  
ATOM   2477 HG22 ILE A 176      -2.945   0.267  -3.403  1.00 89.85           H  
ATOM   2478 HG23 ILE A 176      -4.253   1.304  -4.007  1.00 89.85           H  
ATOM   2479 HD11 ILE A 176      -2.448   1.833  -0.697  1.00 89.85           H  
ATOM   2480 HD12 ILE A 176      -2.494   3.580  -1.070  1.00 89.85           H  
ATOM   2481 HD13 ILE A 176      -1.037   2.845  -0.369  1.00 89.85           H  
ATOM   2482  N   VAL A 177      -2.888   1.039  -6.793  1.00 90.13           N  
ATOM   2483  CA  VAL A 177      -3.840   0.852  -7.899  1.00 90.13           C  
ATOM   2484  C   VAL A 177      -5.118   0.130  -7.468  1.00 90.13           C  
ATOM   2485  O   VAL A 177      -6.136   0.244  -8.142  1.00 90.13           O  
ATOM   2486  CB  VAL A 177      -3.186   0.148  -9.105  1.00 90.13           C  
ATOM   2487  CG1 VAL A 177      -2.045   0.989  -9.686  1.00 90.13           C  
ATOM   2488  CG2 VAL A 177      -2.629  -1.245  -8.791  1.00 90.13           C  
ATOM   2489  H   VAL A 177      -2.246   0.288  -6.583  1.00 90.13           H  
ATOM   2490  HA  VAL A 177      -4.161   1.834  -8.249  1.00 90.13           H  
ATOM   2491  HB  VAL A 177      -3.943   0.037  -9.881  1.00 90.13           H  
ATOM   2492 HG11 VAL A 177      -2.417   1.977  -9.956  1.00 90.13           H  
ATOM   2493 HG12 VAL A 177      -1.244   1.107  -8.956  1.00 90.13           H  
ATOM   2494 HG13 VAL A 177      -1.649   0.508 -10.580  1.00 90.13           H  
ATOM   2495 HG21 VAL A 177      -3.393  -1.853  -8.308  1.00 90.13           H  
ATOM   2496 HG22 VAL A 177      -2.333  -1.731  -9.721  1.00 90.13           H  
ATOM   2497 HG23 VAL A 177      -1.746  -1.160  -8.158  1.00 90.13           H  
ATOM   2498  N   ALA A 178      -5.091  -0.604  -6.348  1.00 91.68           N  
ATOM   2499  CA  ALA A 178      -6.262  -1.295  -5.797  1.00 91.68           C  
ATOM   2500  C   ALA A 178      -6.193  -1.437  -4.267  1.00 91.68           C  
ATOM   2501  O   ALA A 178      -5.108  -1.380  -3.687  1.00 91.68           O  
ATOM   2502  CB  ALA A 178      -6.401  -2.670  -6.463  1.00 91.68           C  
ATOM   2503  H   ALA A 178      -4.226  -0.653  -5.830  1.00 91.68           H  
ATOM   2504  HA  ALA A 178      -7.152  -0.712  -6.037  1.00 91.68           H  
ATOM   2505  HB1 ALA A 178      -7.354  -3.118  -6.182  1.00 91.68           H  
ATOM   2506  HB2 ALA A 178      -6.370  -2.568  -7.547  1.00 91.68           H  
ATOM   2507  HB3 ALA A 178      -5.599  -3.328  -6.127  1.00 91.68           H  
ATOM   2508  N   GLY A 179      -7.350  -1.629  -3.622  1.00 90.28           N  
ATOM   2509  CA  GLY A 179      -7.477  -1.892  -2.178  1.00 90.28           C  
ATOM   2510  C   GLY A 179      -7.591  -0.653  -1.286  1.00 90.28           C  
ATOM   2511  O   GLY A 179      -8.096  -0.736  -0.168  1.00 90.28           O  
ATOM   2512  H   GLY A 179      -8.185  -1.759  -4.176  1.00 90.28           H  
ATOM   2513  HA2 GLY A 179      -6.592  -2.430  -1.840  1.00 90.28           H  
ATOM   2514  HA3 GLY A 179      -8.342  -2.531  -1.999  1.00 90.28           H  
ATOM   2515  N   ARG A 180      -7.186   0.528  -1.780  1.00 92.44           N  
ATOM   2516  CA  ARG A 180      -7.214   1.780  -1.000  1.00 92.44           C  
ATOM   2517  C   ARG A 180      -8.614   2.134  -0.499  1.00 92.44           C  
ATOM   2518  O   ARG A 180      -8.806   2.319   0.696  1.00 92.44           O  
ATOM   2519  CB  ARG A 180      -6.601   2.930  -1.813  1.00 92.44           C  
ATOM   2520  CG  ARG A 180      -6.546   4.210  -0.974  1.00 92.44           C  
ATOM   2521  CD  ARG A 180      -5.784   5.312  -1.702  1.00 92.44           C  
ATOM   2522  NE  ARG A 180      -5.765   6.510  -0.861  1.00 92.44           N  
ATOM   2523  CZ  ARG A 180      -4.944   7.532  -0.922  1.00 92.44           C  
ATOM   2524  NH1 ARG A 180      -4.030   7.641  -1.849  1.00 92.44           N1+
ATOM   2525  NH2 ARG A 180      -5.063   8.461  -0.023  1.00 92.44           N  
ATOM   2526  H   ARG A 180      -6.744   0.521  -2.688  1.00 92.44           H  
ATOM   2527  HA  ARG A 180      -6.614   1.636  -0.102  1.00 92.44           H  
ATOM   2528  HB2 ARG A 180      -7.189   3.109  -2.713  1.00 92.44           H  
ATOM   2529  HB3 ARG A 180      -5.587   2.661  -2.106  1.00 92.44           H  
ATOM   2530  HG2 ARG A 180      -7.559   4.562  -0.778  1.00 92.44           H  
ATOM   2531  HG3 ARG A 180      -6.053   4.003  -0.025  1.00 92.44           H  
ATOM   2532  HD2 ARG A 180      -6.283   5.535  -2.645  1.00 92.44           H  
ATOM   2533  HD3 ARG A 180      -4.767   4.971  -1.898  1.00 92.44           H  
ATOM   2534  HE  ARG A 180      -6.473   6.559  -0.142  1.00 92.44           H  
ATOM   2535 HH11 ARG A 180      -3.989   6.928  -2.563  1.00 92.44           H  
ATOM   2536 HH12 ARG A 180      -3.412   8.440  -1.866  1.00 92.44           H  
ATOM   2537 HH21 ARG A 180      -4.452   9.264   0.006  1.00 92.44           H  
ATOM   2538 HH22 ARG A 180      -5.804   8.333   0.651  1.00 92.44           H  
ATOM   2539  N   HIS A 181      -9.587   2.197  -1.404  1.00 93.24           N  
ATOM   2540  CA  HIS A 181     -10.948   2.604  -1.056  1.00 93.24           C  
ATOM   2541  C   HIS A 181     -11.652   1.620  -0.117  1.00 93.24           C  
ATOM   2542  O   HIS A 181     -12.485   2.035   0.683  1.00 93.24           O  
ATOM   2543  CB  HIS A 181     -11.763   2.786  -2.338  1.00 93.24           C  
ATOM   2544  CG  HIS A 181     -11.300   3.956  -3.163  1.00 93.24           C  
ATOM   2545  CD2 HIS A 181     -11.043   3.956  -4.507  1.00 93.24           C  
ATOM   2546  ND1 HIS A 181     -11.081   5.238  -2.702  1.00 93.24           N  
ATOM   2547  CE1 HIS A 181     -10.722   5.993  -3.752  1.00 93.24           C  
ATOM   2548  NE2 HIS A 181     -10.674   5.252  -4.870  1.00 93.24           N  
ATOM   2549  H   HIS A 181      -9.352   2.059  -2.377  1.00 93.24           H  
ATOM   2550  HA  HIS A 181     -10.903   3.560  -0.533  1.00 93.24           H  
ATOM   2551  HB2 HIS A 181     -12.804   2.964  -2.069  1.00 93.24           H  
ATOM   2552  HB3 HIS A 181     -11.720   1.874  -2.933  1.00 93.24           H  
ATOM   2553  HD1 HIS A 181     -11.049   5.544  -1.740  1.00 93.24           H  
ATOM   2554  HD2 HIS A 181     -11.127   3.111  -5.175  1.00 93.24           H  
ATOM   2555  HE1 HIS A 181     -10.452   7.037  -3.697  1.00 93.24           H  
ATOM   2556  N   GLU A 182     -11.330   0.329  -0.189  1.00 94.46           N  
ATOM   2557  CA  GLU A 182     -11.902  -0.687   0.701  1.00 94.46           C  
ATOM   2558  C   GLU A 182     -11.411  -0.496   2.138  1.00 94.46           C  
ATOM   2559  O   GLU A 182     -12.216  -0.464   3.071  1.00 94.46           O  
ATOM   2560  CB  GLU A 182     -11.533  -2.082   0.191  1.00 94.46           C  
ATOM   2561  CG  GLU A 182     -12.210  -2.387  -1.153  1.00 94.46           C  
ATOM   2562  CD  GLU A 182     -11.758  -3.720  -1.761  1.00 94.46           C  
ATOM   2563  OE1 GLU A 182     -12.175  -3.965  -2.914  1.00 94.46           O  
ATOM   2564  OE2 GLU A 182     -10.979  -4.439  -1.101  1.00 94.46           O1-
ATOM   2565  H   GLU A 182     -10.610   0.032  -0.833  1.00 94.46           H  
ATOM   2566  HA  GLU A 182     -12.988  -0.599   0.717  1.00 94.46           H  
ATOM   2567  HB2 GLU A 182     -10.450  -2.145   0.082  1.00 94.46           H  
ATOM   2568  HB3 GLU A 182     -11.856  -2.821   0.925  1.00 94.46           H  
ATOM   2569  HG2 GLU A 182     -13.290  -2.397  -1.006  1.00 94.46           H  
ATOM   2570  HG3 GLU A 182     -11.976  -1.591  -1.861  1.00 94.46           H  
ATOM   2571  N   ALA A 183     -10.107  -0.271   2.307  1.00 92.86           N  
ATOM   2572  CA  ALA A 183      -9.521   0.052   3.600  1.00 92.86           C  
ATOM   2573  C   ALA A 183     -10.055   1.384   4.159  1.00 92.86           C  
ATOM   2574  O   ALA A 183     -10.424   1.461   5.333  1.00 92.86           O  
ATOM   2575  CB  ALA A 183      -8.004   0.067   3.420  1.00 92.86           C  
ATOM   2576  H   ALA A 183      -9.495  -0.328   1.505  1.00 92.86           H  
ATOM   2577  HA  ALA A 183      -9.778  -0.734   4.310  1.00 92.86           H  
ATOM   2578  HB1 ALA A 183      -7.718   0.822   2.688  1.00 92.86           H  
ATOM   2579  HB2 ALA A 183      -7.531   0.296   4.375  1.00 92.86           H  
ATOM   2580  HB3 ALA A 183      -7.677  -0.915   3.077  1.00 92.86           H  
ATOM   2581  N   GLU A 184     -10.172   2.414   3.314  1.00 93.25           N  
ATOM   2582  CA  GLU A 184     -10.721   3.722   3.700  1.00 93.25           C  
ATOM   2583  C   GLU A 184     -12.192   3.633   4.131  1.00 93.25           C  
ATOM   2584  O   GLU A 184     -12.563   4.211   5.154  1.00 93.25           O  
ATOM   2585  CB  GLU A 184     -10.512   4.748   2.573  1.00 93.25           C  
ATOM   2586  CG  GLU A 184      -9.044   5.213   2.455  1.00 93.25           C  
ATOM   2587  CD  GLU A 184      -8.773   6.138   1.250  1.00 93.25           C  
ATOM   2588  OE1 GLU A 184      -7.645   6.699   1.177  1.00 93.25           O  
ATOM   2589  OE2 GLU A 184      -9.637   6.234   0.346  1.00 93.25           O1-
ATOM   2590  H   GLU A 184      -9.804   2.310   2.379  1.00 93.25           H  
ATOM   2591  HA  GLU A 184     -10.195   4.092   4.581  1.00 93.25           H  
ATOM   2592  HB2 GLU A 184     -11.130   5.623   2.773  1.00 93.25           H  
ATOM   2593  HB3 GLU A 184     -10.842   4.304   1.633  1.00 93.25           H  
ATOM   2594  HG2 GLU A 184      -8.776   5.740   3.370  1.00 93.25           H  
ATOM   2595  HG3 GLU A 184      -8.393   4.342   2.376  1.00 93.25           H  
ATOM   2596  N   ARG A 185     -13.023   2.837   3.443  1.00 94.76           N  
ATOM   2597  CA  ARG A 185     -14.414   2.572   3.863  1.00 94.76           C  
ATOM   2598  C   ARG A 185     -14.506   1.871   5.216  1.00 94.76           C  
ATOM   2599  O   ARG A 185     -15.449   2.116   5.960  1.00 94.76           O  
ATOM   2600  CB  ARG A 185     -15.137   1.724   2.812  1.00 94.76           C  
ATOM   2601  CG  ARG A 185     -15.580   2.546   1.598  1.00 94.76           C  
ATOM   2602  CD  ARG A 185     -16.246   1.601   0.597  1.00 94.76           C  
ATOM   2603  NE  ARG A 185     -16.518   2.264  -0.689  1.00 94.76           N  
ATOM   2604  CZ  ARG A 185     -17.099   1.703  -1.734  1.00 94.76           C  
ATOM   2605  NH1 ARG A 185     -17.569   0.486  -1.693  1.00 94.76           N1+
ATOM   2606  NH2 ARG A 185     -17.213   2.358  -2.855  1.00 94.76           N  
ATOM   2607  H   ARG A 185     -12.665   2.382   2.616  1.00 94.76           H  
ATOM   2608  HA  ARG A 185     -14.936   3.520   3.992  1.00 94.76           H  
ATOM   2609  HB2 ARG A 185     -16.028   1.288   3.263  1.00 94.76           H  
ATOM   2610  HB3 ARG A 185     -14.486   0.910   2.495  1.00 94.76           H  
ATOM   2611  HG2 ARG A 185     -16.292   3.310   1.910  1.00 94.76           H  
ATOM   2612  HG3 ARG A 185     -14.720   3.034   1.138  1.00 94.76           H  
ATOM   2613  HD2 ARG A 185     -17.174   1.229   1.030  1.00 94.76           H  
ATOM   2614  HD3 ARG A 185     -15.577   0.758   0.421  1.00 94.76           H  
ATOM   2615  HE  ARG A 185     -16.175   3.208  -0.793  1.00 94.76           H  
ATOM   2616 HH11 ARG A 185     -17.457  -0.048  -0.843  1.00 94.76           H  
ATOM   2617 HH12 ARG A 185     -17.979   0.056  -2.509  1.00 94.76           H  
ATOM   2618 HH21 ARG A 185     -16.855   3.299  -2.932  1.00 94.76           H  
ATOM   2619 HH22 ARG A 185     -17.651   1.921  -3.653  1.00 94.76           H  
ATOM   2620  N   ALA A 186     -13.530   1.032   5.557  1.00 92.62           N  
ATOM   2621  CA  ALA A 186     -13.436   0.396   6.870  1.00 92.62           C  
ATOM   2622  C   ALA A 186     -12.843   1.320   7.963  1.00 92.62           C  
ATOM   2623  O   ALA A 186     -12.657   0.897   9.111  1.00 92.62           O  
ATOM   2624  CB  ALA A 186     -12.687  -0.926   6.693  1.00 92.62           C  
ATOM   2625  H   ALA A 186     -12.806   0.842   4.878  1.00 92.62           H  
ATOM   2626  HA  ALA A 186     -14.446   0.152   7.200  1.00 92.62           H  
ATOM   2627  HB1 ALA A 186     -12.602  -1.434   7.654  1.00 92.62           H  
ATOM   2628  HB2 ALA A 186     -11.696  -0.745   6.278  1.00 92.62           H  
ATOM   2629  HB3 ALA A 186     -13.236  -1.567   6.003  1.00 92.62           H  
ATOM   2630  N   GLY A 187     -12.568   2.587   7.630  1.00 92.81           N  
ATOM   2631  CA  GLY A 187     -12.086   3.616   8.551  1.00 92.81           C  
ATOM   2632  C   GLY A 187     -10.568   3.647   8.726  1.00 92.81           C  
ATOM   2633  O   GLY A 187     -10.084   4.224   9.702  1.00 92.81           O  
ATOM   2634  H   GLY A 187     -12.730   2.877   6.676  1.00 92.81           H  
ATOM   2635  HA2 GLY A 187     -12.391   4.587   8.162  1.00 92.81           H  
ATOM   2636  HA3 GLY A 187     -12.546   3.479   9.530  1.00 92.81           H  
ATOM   2637  N   TYR A 188      -9.814   3.016   7.825  1.00 93.76           N  
ATOM   2638  CA  TYR A 188      -8.355   3.043   7.842  1.00 93.76           C  
ATOM   2639  C   TYR A 188      -7.811   4.125   6.903  1.00 93.76           C  
ATOM   2640  O   TYR A 188      -8.290   4.303   5.791  1.00 93.76           O  
ATOM   2641  CB  TYR A 188      -7.787   1.666   7.485  1.00 93.76           C  
ATOM   2642  CG  TYR A 188      -8.165   0.551   8.443  1.00 93.76           C  
ATOM   2643  CD1 TYR A 188      -7.311   0.219   9.509  1.00 93.76           C  
ATOM   2644  CD2 TYR A 188      -9.368  -0.158   8.271  1.00 93.76           C  
ATOM   2645  CE1 TYR A 188      -7.653  -0.824  10.395  1.00 93.76           C  
ATOM   2646  CE2 TYR A 188      -9.732  -1.176   9.172  1.00 93.76           C  
ATOM   2647  CZ  TYR A 188      -8.871  -1.510  10.235  1.00 93.76           C  
ATOM   2648  OH  TYR A 188      -9.223  -2.466  11.134  1.00 93.76           O  
ATOM   2649  H   TYR A 188     -10.261   2.586   7.028  1.00 93.76           H  
ATOM   2650  HA  TYR A 188      -8.016   3.278   8.851  1.00 93.76           H  
ATOM   2651  HB2 TYR A 188      -6.700   1.756   7.471  1.00 93.76           H  
ATOM   2652  HB3 TYR A 188      -8.100   1.395   6.477  1.00 93.76           H  
ATOM   2653  HD1 TYR A 188      -6.393   0.773   9.637  1.00 93.76           H  
ATOM   2654  HD2 TYR A 188     -10.018   0.096   7.447  1.00 93.76           H  
ATOM   2655  HE1 TYR A 188      -6.997  -1.101  11.207  1.00 93.76           H  
ATOM   2656  HE2 TYR A 188     -10.663  -1.709   9.047  1.00 93.76           H  
ATOM   2657  HH  TYR A 188      -8.516  -2.637  11.760  1.00 93.76           H  
ATOM   2658  N   ALA A 189      -6.757   4.814   7.320  1.00 92.16           N  
ATOM   2659  CA  ALA A 189      -5.920   5.617   6.443  1.00 92.16           C  
ATOM   2660  C   ALA A 189      -4.782   4.747   5.892  1.00 92.16           C  
ATOM   2661  O   ALA A 189      -4.128   4.016   6.641  1.00 92.16           O  
ATOM   2662  CB  ALA A 189      -5.409   6.836   7.216  1.00 92.16           C  
ATOM   2663  H   ALA A 189      -6.376   4.582   8.227  1.00 92.16           H  
ATOM   2664  HA  ALA A 189      -6.516   5.979   5.605  1.00 92.16           H  
ATOM   2665  HB1 ALA A 189      -6.253   7.434   7.559  1.00 92.16           H  
ATOM   2666  HB2 ALA A 189      -4.823   6.513   8.077  1.00 92.16           H  
ATOM   2667  HB3 ALA A 189      -4.782   7.446   6.566  1.00 92.16           H  
ATOM   2668  N   VAL A 190      -4.537   4.840   4.585  1.00 91.22           N  
ATOM   2669  CA  VAL A 190      -3.455   4.117   3.909  1.00 91.22           C  
ATOM   2670  C   VAL A 190      -2.349   5.102   3.549  1.00 91.22           C  
ATOM   2671  O   VAL A 190      -2.588   6.072   2.830  1.00 91.22           O  
ATOM   2672  CB  VAL A 190      -3.951   3.364   2.661  1.00 91.22           C  
ATOM   2673  CG1 VAL A 190      -2.858   2.408   2.176  1.00 91.22           C  
ATOM   2674  CG2 VAL A 190      -5.210   2.526   2.917  1.00 91.22           C  
ATOM   2675  H   VAL A 190      -5.112   5.455   4.027  1.00 91.22           H  
ATOM   2676  HA  VAL A 190      -3.042   3.374   4.591  1.00 91.22           H  
ATOM   2677  HB  VAL A 190      -4.179   4.078   1.869  1.00 91.22           H  
ATOM   2678 HG11 VAL A 190      -3.241   1.796   1.360  1.00 91.22           H  
ATOM   2679 HG12 VAL A 190      -2.556   1.745   2.986  1.00 91.22           H  
ATOM   2680 HG13 VAL A 190      -1.989   2.971   1.836  1.00 91.22           H  
ATOM   2681 HG21 VAL A 190      -5.002   1.741   3.644  1.00 91.22           H  
ATOM   2682 HG22 VAL A 190      -5.537   2.070   1.983  1.00 91.22           H  
ATOM   2683 HG23 VAL A 190      -6.027   3.151   3.279  1.00 91.22           H  
ATOM   2684  N   LEU A 191      -1.136   4.851   4.034  1.00 86.47           N  
ATOM   2685  CA  LEU A 191       0.051   5.648   3.740  1.00 86.47           C  
ATOM   2686  C   LEU A 191       1.019   4.796   2.909  1.00 86.47           C  
ATOM   2687  O   LEU A 191       1.442   3.724   3.335  1.00 86.47           O  
ATOM   2688  CB  LEU A 191       0.692   6.158   5.048  1.00 86.47           C  
ATOM   2689  CG  LEU A 191      -0.235   6.919   6.013  1.00 86.47           C  
ATOM   2690  CD1 LEU A 191       0.524   7.253   7.298  1.00 86.47           C  
ATOM   2691  CD2 LEU A 191      -0.752   8.222   5.403  1.00 86.47           C  
ATOM   2692  H   LEU A 191      -1.011   4.017   4.589  1.00 86.47           H  
ATOM   2693  HA  LEU A 191      -0.227   6.517   3.143  1.00 86.47           H  
ATOM   2694  HB2 LEU A 191       1.539   6.796   4.793  1.00 86.47           H  
ATOM   2695  HB3 LEU A 191       1.084   5.300   5.595  1.00 86.47           H  
ATOM   2696  HG  LEU A 191      -1.086   6.293   6.280  1.00 86.47           H  
ATOM   2697 HD11 LEU A 191      -0.142   7.752   8.002  1.00 86.47           H  
ATOM   2698 HD12 LEU A 191       1.372   7.901   7.078  1.00 86.47           H  
ATOM   2699 HD13 LEU A 191       0.892   6.335   7.756  1.00 86.47           H  
ATOM   2700 HD21 LEU A 191      -1.367   8.749   6.133  1.00 86.47           H  
ATOM   2701 HD22 LEU A 191      -1.367   8.003   4.531  1.00 86.47           H  
ATOM   2702 HD23 LEU A 191       0.084   8.857   5.110  1.00 86.47           H  
ATOM   2703  N   SER A 192       1.380   5.257   1.715  1.00 80.22           N  
ATOM   2704  CA  SER A 192       2.431   4.639   0.900  1.00 80.22           C  
ATOM   2705  C   SER A 192       3.682   5.511   0.945  1.00 80.22           C  
ATOM   2706  O   SER A 192       3.632   6.673   0.539  1.00 80.22           O  
ATOM   2707  CB  SER A 192       1.954   4.419  -0.541  1.00 80.22           C  
ATOM   2708  OG  SER A 192       1.546   5.641  -1.124  1.00 80.22           O  
ATOM   2709  H   SER A 192       0.972   6.116   1.374  1.00 80.22           H  
ATOM   2710  HA  SER A 192       2.686   3.659   1.302  1.00 80.22           H  
ATOM   2711  HB2 SER A 192       2.764   3.989  -1.129  1.00 80.22           H  
ATOM   2712  HB3 SER A 192       1.117   3.721  -0.542  1.00 80.22           H  
ATOM   2713  HG  SER A 192       2.266   6.268  -1.023  1.00 80.22           H  
ATOM   2714  N   ALA A 193       4.806   4.968   1.414  1.00 62.46           N  
ATOM   2715  CA  ALA A 193       6.094   5.653   1.319  1.00 62.46           C  
ATOM   2716  C   ALA A 193       6.794   5.263   0.009  1.00 62.46           C  
ATOM   2717  O   ALA A 193       6.926   4.076  -0.301  1.00 62.46           O  
ATOM   2718  CB  ALA A 193       6.944   5.363   2.560  1.00 62.46           C  
ATOM   2719  H   ALA A 193       4.794   3.992   1.671  1.00 62.46           H  
ATOM   2720  HA  ALA A 193       5.922   6.729   1.301  1.00 62.46           H  
ATOM   2721  HB1 ALA A 193       7.863   5.946   2.514  1.00 62.46           H  
ATOM   2722  HB2 ALA A 193       6.390   5.635   3.459  1.00 62.46           H  
ATOM   2723  HB3 ALA A 193       7.195   4.302   2.591  1.00 62.46           H  
ATOM   2724  N   ALA A 194       7.246   6.270  -0.741  1.00 60.40           N  
ATOM   2725  CA  ALA A 194       8.032   6.105  -1.959  1.00 60.40           C  
ATOM   2726  C   ALA A 194       9.446   5.570  -1.651  1.00 60.40           C  
ATOM   2727  O   ALA A 194       9.998   5.874  -0.597  1.00 60.40           O  
ATOM   2728  CB  ALA A 194       8.062   7.450  -2.698  1.00 60.40           C  
ATOM   2729  H   ALA A 194       7.091   7.214  -0.419  1.00 60.40           H  
ATOM   2730  HA  ALA A 194       7.523   5.380  -2.596  1.00 60.40           H  
ATOM   2731  HB1 ALA A 194       8.604   8.188  -2.108  1.00 60.40           H  
ATOM   2732  HB2 ALA A 194       7.045   7.800  -2.874  1.00 60.40           H  
ATOM   2733  HB3 ALA A 194       8.557   7.329  -3.662  1.00 60.40           H  
ATOM   2734  N   TYR A 195       9.966   4.762  -2.585  1.00 59.95           N  
ATOM   2735  CA  TYR A 195      11.314   4.184  -2.750  1.00 59.95           C  
ATOM   2736  C   TYR A 195      12.280   4.179  -1.540  1.00 59.95           C  
ATOM   2737  O   TYR A 195      12.660   5.219  -1.009  1.00 59.95           O  
ATOM   2738  CB  TYR A 195      11.991   4.859  -3.955  1.00 59.95           C  
ATOM   2739  CG  TYR A 195      11.120   4.960  -5.198  1.00 59.95           C  
ATOM   2740  CD1 TYR A 195      10.933   3.841  -6.034  1.00 59.95           C  
ATOM   2741  CD2 TYR A 195      10.471   6.175  -5.493  1.00 59.95           C  
ATOM   2742  CE1 TYR A 195      10.120   3.950  -7.181  1.00 59.95           C  
ATOM   2743  CE2 TYR A 195       9.652   6.284  -6.631  1.00 59.95           C  
ATOM   2744  CZ  TYR A 195       9.496   5.177  -7.488  1.00 59.95           C  
ATOM   2745  OH  TYR A 195       8.779   5.307  -8.629  1.00 59.95           O  
ATOM   2746  H   TYR A 195       9.363   4.604  -3.379  1.00 59.95           H  
ATOM   2747  HA  TYR A 195      11.159   3.141  -3.027  1.00 59.95           H  
ATOM   2748  HB2 TYR A 195      12.895   4.304  -4.206  1.00 59.95           H  
ATOM   2749  HB3 TYR A 195      12.300   5.863  -3.663  1.00 59.95           H  
ATOM   2750  HD1 TYR A 195      11.401   2.898  -5.792  1.00 59.95           H  
ATOM   2751  HD2 TYR A 195      10.614   7.031  -4.850  1.00 59.95           H  
ATOM   2752  HE1 TYR A 195       9.939   3.100  -7.822  1.00 59.95           H  
ATOM   2753  HE2 TYR A 195       9.163   7.219  -6.863  1.00 59.95           H  
ATOM   2754  HH  TYR A 195       8.279   6.126  -8.655  1.00 59.95           H  
ATOM   2755  N   LYS A 196      12.801   2.993  -1.194  1.00 51.85           N  
ATOM   2756  CA  LYS A 196      14.040   2.837  -0.409  1.00 51.85           C  
ATOM   2757  C   LYS A 196      15.028   1.951  -1.140  1.00 51.85           C  
ATOM   2758  O   LYS A 196      14.614   0.810  -1.455  1.00 51.85           O  
ATOM   2759  CB  LYS A 196      13.777   2.277   0.999  1.00 51.85           C  
ATOM   2760  CG  LYS A 196      13.860   3.366   2.072  1.00 51.85           C  
ATOM   2761  CD  LYS A 196      13.900   2.728   3.466  1.00 51.85           C  
ATOM   2762  CE  LYS A 196      13.988   3.828   4.525  1.00 51.85           C  
ATOM   2763  NZ  LYS A 196      14.145   3.277   5.895  1.00 51.85           N1+
ATOM   2764  OXT LYS A 196      16.183   2.397  -1.237  1.00 51.85           O1-
ATOM   2765  H   LYS A 196      12.511   2.179  -1.715  1.00 51.85           H  
ATOM   2766  HA  LYS A 196      14.547   3.800  -0.337  1.00 51.85           H  
ATOM   2767  HB2 LYS A 196      12.803   1.790   1.031  1.00 51.85           H  
ATOM   2768  HB3 LYS A 196      14.541   1.531   1.219  1.00 51.85           H  
ATOM   2769  HG2 LYS A 196      14.771   3.948   1.927  1.00 51.85           H  
ATOM   2770  HG3 LYS A 196      12.998   4.027   1.983  1.00 51.85           H  
ATOM   2771  HD2 LYS A 196      12.996   2.138   3.618  1.00 51.85           H  
ATOM   2772  HD3 LYS A 196      14.777   2.084   3.535  1.00 51.85           H  
ATOM   2773  HE2 LYS A 196      13.092   4.446   4.459  1.00 51.85           H  
ATOM   2774  HE3 LYS A 196      14.837   4.466   4.282  1.00 51.85           H  
ATOM   2775  HZ1 LYS A 196      14.208   4.034   6.561  1.00 51.85           H  
ATOM   2776  HZ2 LYS A 196      13.361   2.691   6.145  1.00 51.85           H  
ATOM   2777  HZ3 LYS A 196      15.000   2.743   5.959  1.00 51.85           H  
END
