# Supplementary material for: The structural landscape and diversity of Pyricularia oryzae MAX effectors revisited
Source: PLoS Pathog. 2024 May 6;20(5):e1012176. doi: 10.1371/journal.ppat.1012176 (PMC11132498; doi:10.1371/journal.ppat.1012176)
Supplement: S1 File — (ZIP) [file ppat.1012176.s018.zip › Supplementary_Data/MAX01.pdb]

ATOM      1  N   LYS A  22     -13.874  -6.961 -10.006  1.00 32.98           N  
ATOM      2  CA  LYS A  22     -14.701  -7.449  -8.875  1.00 32.98           C  
ATOM      3  C   LYS A  22     -13.824  -8.283  -7.944  1.00 32.98           C  
ATOM      4  O   LYS A  22     -13.746  -9.485  -8.136  1.00 32.98           O  
ATOM      5  CB  LYS A  22     -15.950  -8.248  -9.333  1.00 32.98           C  
ATOM      6  CG  LYS A  22     -17.230  -7.401  -9.464  1.00 32.98           C  
ATOM      7  CD  LYS A  22     -18.443  -8.290  -9.806  1.00 32.98           C  
ATOM      8  CE  LYS A  22     -19.760  -7.498  -9.806  1.00 32.98           C  
ATOM      9  NZ  LYS A  22     -20.920  -8.360 -10.165  1.00 32.98           N1+
ATOM     10  H   LYS A  22     -13.087  -6.429  -9.663  1.00 32.98           H  
ATOM     11  HA  LYS A  22     -15.044  -6.599  -8.285  1.00 32.98           H  
ATOM     12  HB2 LYS A  22     -15.741  -8.757 -10.275  1.00 32.98           H  
ATOM     13  HB3 LYS A  22     -16.167  -9.015  -8.589  1.00 32.98           H  
ATOM     14  HG2 LYS A  22     -17.094  -6.652 -10.244  1.00 32.98           H  
ATOM     15  HG3 LYS A  22     -17.415  -6.895  -8.516  1.00 32.98           H  
ATOM     16  HD2 LYS A  22     -18.514  -9.091  -9.069  1.00 32.98           H  
ATOM     17  HD3 LYS A  22     -18.286  -8.737 -10.787  1.00 32.98           H  
ATOM     18  HE2 LYS A  22     -19.908  -7.069  -8.816  1.00 32.98           H  
ATOM     19  HE3 LYS A  22     -19.674  -6.677 -10.518  1.00 32.98           H  
ATOM     20  HZ1 LYS A  22     -21.018  -9.123  -9.510  1.00 32.98           H  
ATOM     21  HZ2 LYS A  22     -20.803  -8.756 -11.087  1.00 32.98           H  
ATOM     22  HZ3 LYS A  22     -21.780  -7.831 -10.163  1.00 32.98           H  
ATOM     23  H2  LYS A  22     -13.512  -7.748 -10.526  1.00 32.98           H  
ATOM     24  H3  LYS A  22     -14.414  -6.372 -10.624  1.00 32.98           H  
ATOM     25  N   ILE A  23     -13.158  -7.584  -7.024  1.00 39.53           N  
ATOM     26  CA  ILE A  23     -12.698  -7.946  -5.671  1.00 39.53           C  
ATOM     27  C   ILE A  23     -12.815  -6.586  -4.954  1.00 39.53           C  
ATOM     28  O   ILE A  23     -12.205  -5.624  -5.400  1.00 39.53           O  
ATOM     29  CB  ILE A  23     -11.252  -8.510  -5.660  1.00 39.53           C  
ATOM     30  CG1 ILE A  23     -11.215  -9.896  -6.348  1.00 39.53           C  
ATOM     31  CG2 ILE A  23     -10.721  -8.600  -4.219  1.00 39.53           C  
ATOM     32  CD1 ILE A  23      -9.861 -10.613  -6.338  1.00 39.53           C  
ATOM     33  H   ILE A  23     -13.108  -6.582  -7.135  1.00 39.53           H  
ATOM     34  HA  ILE A  23     -13.371  -8.666  -5.206  1.00 39.53           H  
ATOM     35  HB  ILE A  23     -10.604  -7.831  -6.213  1.00 39.53           H  
ATOM     36 HG12 ILE A  23     -11.958 -10.551  -5.893  1.00 39.53           H  
ATOM     37 HG13 ILE A  23     -11.461  -9.763  -7.402  1.00 39.53           H  
ATOM     38 HG21 ILE A  23     -10.725  -7.619  -3.744  1.00 39.53           H  
ATOM     39 HG22 ILE A  23      -9.685  -8.939  -4.216  1.00 39.53           H  
ATOM     40 HG23 ILE A  23     -11.325  -9.289  -3.628  1.00 39.53           H  
ATOM     41 HD11 ILE A  23      -9.086  -9.948  -6.720  1.00 39.53           H  
ATOM     42 HD12 ILE A  23      -9.916 -11.498  -6.972  1.00 39.53           H  
ATOM     43 HD13 ILE A  23      -9.605 -10.931  -5.328  1.00 39.53           H  
ATOM     44  N   GLU A  24     -14.001  -6.324  -4.407  1.00 36.42           N  
ATOM     45  CA  GLU A  24     -14.274  -6.212  -2.965  1.00 36.42           C  
ATOM     46  C   GLU A  24     -13.921  -4.826  -2.422  1.00 36.42           C  
ATOM     47  O   GLU A  24     -12.915  -4.605  -1.758  1.00 36.42           O  
ATOM     48  CB  GLU A  24     -13.776  -7.390  -2.114  1.00 36.42           C  
ATOM     49  CG  GLU A  24     -14.655  -8.624  -2.367  1.00 36.42           C  
ATOM     50  CD  GLU A  24     -14.290  -9.838  -1.505  1.00 36.42           C  
ATOM     51  OE1 GLU A  24     -14.856 -10.910  -1.813  1.00 36.42           O  
ATOM     52  OE2 GLU A  24     -13.481  -9.687  -0.566  1.00 36.42           O1-
ATOM     53  H   GLU A  24     -14.333  -5.473  -4.839  1.00 36.42           H  
ATOM     54  HA  GLU A  24     -15.357  -6.258  -2.859  1.00 36.42           H  
ATOM     55  HB2 GLU A  24     -13.865  -7.114  -1.063  1.00 36.42           H  
ATOM     56  HB3 GLU A  24     -12.732  -7.606  -2.338  1.00 36.42           H  
ATOM     57  HG2 GLU A  24     -14.588  -8.900  -3.419  1.00 36.42           H  
ATOM     58  HG3 GLU A  24     -15.693  -8.358  -2.166  1.00 36.42           H  
ATOM     59  N   ASN A  25     -14.828  -3.883  -2.711  1.00 37.00           N  
ATOM     60  CA  ASN A  25     -15.017  -2.688  -1.900  1.00 37.00           C  
ATOM     61  C   ASN A  25     -14.999  -3.138  -0.438  1.00 37.00           C  
ATOM     62  O   ASN A  25     -15.936  -3.832  -0.029  1.00 37.00           O  
ATOM     63  CB  ASN A  25     -16.409  -2.078  -2.205  1.00 37.00           C  
ATOM     64  CG  ASN A  25     -16.640  -1.646  -3.638  1.00 37.00           C  
ATOM     65  ND2 ASN A  25     -17.876  -1.407  -4.010  1.00 37.00           N  
ATOM     66  OD1 ASN A  25     -15.755  -1.539  -4.457  1.00 37.00           O  
ATOM     67  H   ASN A  25     -15.576  -4.123  -3.345  1.00 37.00           H  
ATOM     68  HA  ASN A  25     -14.222  -1.967  -2.089  1.00 37.00           H  
ATOM     69  HB2 ASN A  25     -16.547  -1.205  -1.568  1.00 37.00           H  
ATOM     70  HB3 ASN A  25     -17.181  -2.804  -1.949  1.00 37.00           H  
ATOM     71 HD21 ASN A  25     -17.937  -0.971  -4.919  1.00 37.00           H  
ATOM     72 HD22 ASN A  25     -18.587  -1.354  -3.295  1.00 37.00           H  
ATOM     73  N   ALA A  26     -13.991  -2.771   0.356  1.00 46.41           N  
ATOM     74  CA  ALA A  26     -14.199  -2.910   1.784  1.00 46.41           C  
ATOM     75  C   ALA A  26     -15.316  -1.941   2.142  1.00 46.41           C  
ATOM     76  O   ALA A  26     -15.250  -0.732   1.902  1.00 46.41           O  
ATOM     77  CB  ALA A  26     -12.959  -2.698   2.623  1.00 46.41           C  
ATOM     78  H   ALA A  26     -13.175  -2.298  -0.005  1.00 46.41           H  
ATOM     79  HA  ALA A  26     -14.527  -3.932   1.975  1.00 46.41           H  
ATOM     80  HB1 ALA A  26     -13.066  -3.247   3.558  1.00 46.41           H  
ATOM     81  HB2 ALA A  26     -12.896  -1.640   2.876  1.00 46.41           H  
ATOM     82  HB3 ALA A  26     -12.084  -3.080   2.098  1.00 46.41           H  
ATOM     83  N   ILE A  27     -16.394  -2.525   2.631  1.00 41.09           N  
ATOM     84  CA  ILE A  27     -17.553  -1.793   3.081  1.00 41.09           C  
ATOM     85  C   ILE A  27     -17.125  -1.148   4.396  1.00 41.09           C  
ATOM     86  O   ILE A  27     -17.152  -1.785   5.447  1.00 41.09           O  
ATOM     87  CB  ILE A  27     -18.759  -2.755   3.187  1.00 41.09           C  
ATOM     88  CG1 ILE A  27     -19.096  -3.366   1.802  1.00 41.09           C  
ATOM     89  CG2 ILE A  27     -19.979  -2.014   3.758  1.00 41.09           C  
ATOM     90  CD1 ILE A  27     -20.092  -4.531   1.856  1.00 41.09           C  
ATOM     91  H   ILE A  27     -16.389  -3.530   2.730  1.00 41.09           H  
ATOM     92  HA  ILE A  27     -17.795  -1.004   2.369  1.00 41.09           H  
ATOM     93  HB  ILE A  27     -18.499  -3.566   3.868  1.00 41.09           H  
ATOM     94 HG12 ILE A  27     -18.190  -3.762   1.342  1.00 41.09           H  
ATOM     95 HG13 ILE A  27     -19.488  -2.588   1.148  1.00 41.09           H  
ATOM     96 HG21 ILE A  27     -20.230  -1.156   3.133  1.00 41.09           H  
ATOM     97 HG22 ILE A  27     -20.838  -2.681   3.830  1.00 41.09           H  
ATOM     98 HG23 ILE A  27     -19.752  -1.668   4.766  1.00 41.09           H  
ATOM     99 HD11 ILE A  27     -20.197  -4.960   0.859  1.00 41.09           H  
ATOM    100 HD12 ILE A  27     -21.072  -4.188   2.189  1.00 41.09           H  
ATOM    101 HD13 ILE A  27     -19.725  -5.301   2.533  1.00 41.09           H  
ATOM    102  N   VAL A  28     -16.731   0.126   4.347  1.00 48.89           N  
ATOM    103  CA  VAL A  28     -17.010   1.001   5.486  1.00 48.89           C  
ATOM    104  C   VAL A  28     -18.538   1.002   5.590  1.00 48.89           C  
ATOM    105  O   VAL A  28     -19.190   1.335   4.594  1.00 48.89           O  
ATOM    106  CB  VAL A  28     -16.462   2.426   5.298  1.00 48.89           C  
ATOM    107  CG1 VAL A  28     -16.732   3.267   6.553  1.00 48.89           C  
ATOM    108  CG2 VAL A  28     -14.948   2.419   5.046  1.00 48.89           C  
ATOM    109  H   VAL A  28     -16.608   0.549   3.438  1.00 48.89           H  
ATOM    110  HA  VAL A  28     -16.547   0.575   6.377  1.00 48.89           H  
ATOM    111  HB  VAL A  28     -16.951   2.897   4.446  1.00 48.89           H  
ATOM    112 HG11 VAL A  28     -16.373   4.284   6.391  1.00 48.89           H  
ATOM    113 HG12 VAL A  28     -17.802   3.324   6.751  1.00 48.89           H  
ATOM    114 HG13 VAL A  28     -16.225   2.839   7.418  1.00 48.89           H  
ATOM    115 HG21 VAL A  28     -14.430   1.923   5.867  1.00 48.89           H  
ATOM    116 HG22 VAL A  28     -14.724   1.896   4.116  1.00 48.89           H  
ATOM    117 HG23 VAL A  28     -14.583   3.442   4.958  1.00 48.89           H  
ATOM    118  N   PRO A  29     -19.140   0.556   6.707  1.00 45.98           N  
ATOM    119  CA  PRO A  29     -20.591   0.446   6.820  1.00 45.98           C  
ATOM    120  C   PRO A  29     -21.247   1.777   6.425  1.00 45.98           C  
ATOM    121  O   PRO A  29     -21.049   2.785   7.095  1.00 45.98           O  
ATOM    122  CB  PRO A  29     -20.863   0.046   8.278  1.00 45.98           C  
ATOM    123  CG  PRO A  29     -19.557  -0.604   8.731  1.00 45.98           C  
ATOM    124  CD  PRO A  29     -18.489   0.138   7.936  1.00 45.98           C  
ATOM    125  HA  PRO A  29     -20.940  -0.350   6.163  1.00 45.98           H  
ATOM    126  HB2 PRO A  29     -21.703  -0.644   8.355  1.00 45.98           H  
ATOM    127  HB3 PRO A  29     -21.047   0.929   8.890  1.00 45.98           H  
ATOM    128  HG2 PRO A  29     -19.405  -0.502   9.805  1.00 45.98           H  
ATOM    129  HG3 PRO A  29     -19.554  -1.655   8.442  1.00 45.98           H  
ATOM    130  HD2 PRO A  29     -17.651  -0.533   7.750  1.00 45.98           H  
ATOM    131  HD3 PRO A  29     -18.160   1.018   8.488  1.00 45.98           H  
ATOM    132  N   GLY A  30     -21.971   1.793   5.300  1.00 55.11           N  
ATOM    133  CA  GLY A  30     -22.716   2.960   4.809  1.00 55.11           C  
ATOM    134  C   GLY A  30     -22.112   3.744   3.634  1.00 55.11           C  
ATOM    135  O   GLY A  30     -22.844   4.521   3.029  1.00 55.11           O  
ATOM    136  H   GLY A  30     -22.004   0.944   4.753  1.00 55.11           H  
ATOM    137  HA2 GLY A  30     -23.710   2.632   4.506  1.00 55.11           H  
ATOM    138  HA3 GLY A  30     -22.848   3.670   5.625  1.00 55.11           H  
ATOM    139  N   PHE A  31     -20.852   3.524   3.236  1.00 60.27           N  
ATOM    140  CA  PHE A  31     -20.227   4.287   2.142  1.00 60.27           C  
ATOM    141  C   PHE A  31     -19.585   3.369   1.096  1.00 60.27           C  
ATOM    142  O   PHE A  31     -18.698   2.572   1.395  1.00 60.27           O  
ATOM    143  CB  PHE A  31     -19.237   5.314   2.713  1.00 60.27           C  
ATOM    144  CG  PHE A  31     -19.913   6.414   3.514  1.00 60.27           C  
ATOM    145  CD1 PHE A  31     -20.416   7.559   2.864  1.00 60.27           C  
ATOM    146  CD2 PHE A  31     -20.076   6.279   4.907  1.00 60.27           C  
ATOM    147  CE1 PHE A  31     -21.076   8.560   3.600  1.00 60.27           C  
ATOM    148  CE2 PHE A  31     -20.737   7.279   5.642  1.00 60.27           C  
ATOM    149  CZ  PHE A  31     -21.237   8.419   4.989  1.00 60.27           C  
ATOM    150  H   PHE A  31     -20.283   2.860   3.742  1.00 60.27           H  
ATOM    151  HA  PHE A  31     -20.992   4.864   1.623  1.00 60.27           H  
ATOM    152  HB2 PHE A  31     -18.506   4.803   3.339  1.00 60.27           H  
ATOM    153  HB3 PHE A  31     -18.694   5.775   1.887  1.00 60.27           H  
ATOM    154  HD1 PHE A  31     -20.296   7.673   1.797  1.00 60.27           H  
ATOM    155  HD2 PHE A  31     -19.701   5.403   5.415  1.00 60.27           H  
ATOM    156  HE1 PHE A  31     -21.456   9.438   3.100  1.00 60.27           H  
ATOM    157  HE2 PHE A  31     -20.859   7.172   6.710  1.00 60.27           H  
ATOM    158  HZ  PHE A  31     -21.740   9.189   5.556  1.00 60.27           H  
ATOM    159  N   ARG A  32     -20.031   3.481  -0.163  1.00 75.59           N  
ATOM    160  CA  ARG A  32     -19.355   2.865  -1.314  1.00 75.59           C  
ATOM    161  C   ARG A  32     -18.379   3.888  -1.884  1.00 75.59           C  
ATOM    162  O   ARG A  32     -18.817   4.917  -2.387  1.00 75.59           O  
ATOM    163  CB  ARG A  32     -20.360   2.406  -2.386  1.00 75.59           C  
ATOM    164  CG  ARG A  32     -21.308   1.305  -1.889  1.00 75.59           C  
ATOM    165  CD  ARG A  32     -22.259   0.832  -3.003  1.00 75.59           C  
ATOM    166  NE  ARG A  32     -21.973  -0.551  -3.439  1.00 75.59           N  
ATOM    167  CZ  ARG A  32     -22.723  -1.282  -4.246  1.00 75.59           C  
ATOM    168  NH1 ARG A  32     -23.801  -0.804  -4.805  1.00 75.59           N1+
ATOM    169  NH2 ARG A  32     -22.411  -2.523  -4.499  1.00 75.59           N  
ATOM    170  H   ARG A  32     -20.721   4.194  -0.349  1.00 75.59           H  
ATOM    171  HA  ARG A  32     -18.775   2.004  -0.982  1.00 75.59           H  
ATOM    172  HB2 ARG A  32     -20.949   3.263  -2.714  1.00 75.59           H  
ATOM    173  HB3 ARG A  32     -19.802   2.029  -3.243  1.00 75.59           H  
ATOM    174  HG2 ARG A  32     -20.727   0.469  -1.503  1.00 75.59           H  
ATOM    175  HG3 ARG A  32     -21.910   1.704  -1.072  1.00 75.59           H  
ATOM    176  HD2 ARG A  32     -23.276   0.876  -2.611  1.00 75.59           H  
ATOM    177  HD3 ARG A  32     -22.196   1.511  -3.853  1.00 75.59           H  
ATOM    178  HE  ARG A  32     -21.175  -1.001  -3.014  1.00 75.59           H  
ATOM    179 HH11 ARG A  32     -24.375  -1.366  -5.417  1.00 75.59           H  
ATOM    180 HH12 ARG A  32     -24.054   0.155  -4.619  1.00 75.59           H  
ATOM    181 HH21 ARG A  32     -23.033  -3.084  -5.063  1.00 75.59           H  
ATOM    182 HH22 ARG A  32     -21.611  -2.946  -4.052  1.00 75.59           H  
ATOM    183  N   ILE A  33     -17.085   3.601  -1.806  1.00 87.59           N  
ATOM    184  CA  ILE A  33     -16.057   4.398  -2.480  1.00 87.59           C  
ATOM    185  C   ILE A  33     -16.040   3.993  -3.959  1.00 87.59           C  
ATOM    186  O   ILE A  33     -15.907   2.811  -4.277  1.00 87.59           O  
ATOM    187  CB  ILE A  33     -14.689   4.217  -1.787  1.00 87.59           C  
ATOM    188  CG1 ILE A  33     -14.718   4.742  -0.329  1.00 87.59           C  
ATOM    189  CG2 ILE A  33     -13.601   4.952  -2.588  1.00 87.59           C  
ATOM    190  CD1 ILE A  33     -13.573   4.194   0.535  1.00 87.59           C  
ATOM    191  H   ILE A  33     -16.793   2.757  -1.333  1.00 87.59           H  
ATOM    192  HA  ILE A  33     -16.322   5.453  -2.419  1.00 87.59           H  
ATOM    193  HB  ILE A  33     -14.450   3.154  -1.772  1.00 87.59           H  
ATOM    194 HG12 ILE A  33     -14.668   5.831  -0.334  1.00 87.59           H  
ATOM    195 HG13 ILE A  33     -15.649   4.456   0.159  1.00 87.59           H  
ATOM    196 HG21 ILE A  33     -12.644   4.881  -2.072  1.00 87.59           H  
ATOM    197 HG22 ILE A  33     -13.852   6.006  -2.701  1.00 87.59           H  
ATOM    198 HG23 ILE A  33     -13.476   4.502  -3.573  1.00 87.59           H  
ATOM    199 HD11 ILE A  33     -12.605   4.464   0.113  1.00 87.59           H  
ATOM    200 HD12 ILE A  33     -13.642   4.609   1.541  1.00 87.59           H  
ATOM    201 HD13 ILE A  33     -13.645   3.108   0.597  1.00 87.59           H  
ATOM    202  N   ASP A  34     -16.201   4.968  -4.852  1.00 90.48           N  
ATOM    203  CA  ASP A  34     -16.163   4.780  -6.304  1.00 90.48           C  
ATOM    204  C   ASP A  34     -14.890   5.421  -6.872  1.00 90.48           C  
ATOM    205  O   ASP A  34     -14.861   6.616  -7.166  1.00 90.48           O  
ATOM    206  CB  ASP A  34     -17.447   5.343  -6.942  1.00 90.48           C  
ATOM    207  CG  ASP A  34     -17.492   5.168  -8.467  1.00 90.48           C  
ATOM    208  OD1 ASP A  34     -16.561   4.544  -9.036  1.00 90.48           O  
ATOM    209  OD2 ASP A  34     -18.475   5.654  -9.075  1.00 90.48           O1-
ATOM    210  H   ASP A  34     -16.278   5.918  -4.519  1.00 90.48           H  
ATOM    211  HA  ASP A  34     -16.132   3.717  -6.541  1.00 90.48           H  
ATOM    212  HB2 ASP A  34     -17.536   6.403  -6.705  1.00 90.48           H  
ATOM    213  HB3 ASP A  34     -18.304   4.828  -6.509  1.00 90.48           H  
ATOM    214  N   LEU A  35     -13.834   4.616  -7.043  1.00 91.69           N  
ATOM    215  CA  LEU A  35     -12.546   5.097  -7.556  1.00 91.69           C  
ATOM    216  C   LEU A  35     -12.639   5.687  -8.968  1.00 91.69           C  
ATOM    217  O   LEU A  35     -11.782   6.485  -9.333  1.00 91.69           O  
ATOM    218  CB  LEU A  35     -11.505   3.964  -7.568  1.00 91.69           C  
ATOM    219  CG  LEU A  35     -11.133   3.366  -6.205  1.00 91.69           C  
ATOM    220  CD1 LEU A  35     -10.039   2.326  -6.442  1.00 91.69           C  
ATOM    221  CD2 LEU A  35     -10.614   4.409  -5.213  1.00 91.69           C  
ATOM    222  H   LEU A  35     -13.917   3.650  -6.761  1.00 91.69           H  
ATOM    223  HA  LEU A  35     -12.192   5.901  -6.911  1.00 91.69           H  
ATOM    224  HB2 LEU A  35     -10.593   4.358  -8.017  1.00 91.69           H  
ATOM    225  HB3 LEU A  35     -11.869   3.165  -8.214  1.00 91.69           H  
ATOM    226  HG  LEU A  35     -12.003   2.870  -5.776  1.00 91.69           H  
ATOM    227 HD11 LEU A  35      -9.816   1.799  -5.514  1.00 91.69           H  
ATOM    228 HD12 LEU A  35      -9.128   2.805  -6.800  1.00 91.69           H  
ATOM    229 HD13 LEU A  35     -10.367   1.589  -7.175  1.00 91.69           H  
ATOM    230 HD21 LEU A  35     -10.283   3.914  -4.301  1.00 91.69           H  
ATOM    231 HD22 LEU A  35     -11.407   5.111  -4.953  1.00 91.69           H  
ATOM    232 HD23 LEU A  35      -9.779   4.958  -5.647  1.00 91.69           H  
ATOM    233  N   SER A  36     -13.659   5.343  -9.764  1.00 89.44           N  
ATOM    234  CA  SER A  36     -13.810   5.900 -11.118  1.00 89.44           C  
ATOM    235  C   SER A  36     -14.026   7.418 -11.109  1.00 89.44           C  
ATOM    236  O   SER A  36     -13.703   8.088 -12.087  1.00 89.44           O  
ATOM    237  CB  SER A  36     -14.943   5.202 -11.876  1.00 89.44           C  
ATOM    238  OG  SER A  36     -16.220   5.578 -11.401  1.00 89.44           O  
ATOM    239  H   SER A  36     -14.417   4.795  -9.383  1.00 89.44           H  
ATOM    240  HA  SER A  36     -12.889   5.713 -11.670  1.00 89.44           H  
ATOM    241  HB2 SER A  36     -14.827   4.122 -11.798  1.00 89.44           H  
ATOM    242  HB3 SER A  36     -14.876   5.480 -12.928  1.00 89.44           H  
ATOM    243  HG  SER A  36     -16.389   5.164 -10.551  1.00 89.44           H  
ATOM    244  N   ARG A  37     -14.514   7.961  -9.986  1.00 88.72           N  
ATOM    245  CA  ARG A  37     -14.773   9.391  -9.771  1.00 88.72           C  
ATOM    246  C   ARG A  37     -13.674  10.100  -8.985  1.00 88.72           C  
ATOM    247  O   ARG A  37     -13.726  11.317  -8.839  1.00 88.72           O  
ATOM    248  CB  ARG A  37     -16.116   9.546  -9.052  1.00 88.72           C  
ATOM    249  CG  ARG A  37     -17.270   8.937  -9.853  1.00 88.72           C  
ATOM    250  CD  ARG A  37     -18.564   9.109  -9.066  1.00 88.72           C  
ATOM    251  NE  ARG A  37     -19.671   8.425  -9.745  1.00 88.72           N  
ATOM    252  CZ  ARG A  37     -20.949   8.725  -9.645  1.00 88.72           C  
ATOM    253  NH1 ARG A  37     -21.378   9.616  -8.793  1.00 88.72           N1+
ATOM    254  NH2 ARG A  37     -21.824   8.129 -10.403  1.00 88.72           N  
ATOM    255  H   ARG A  37     -14.737   7.330  -9.230  1.00 88.72           H  
ATOM    256  HA  ARG A  37     -14.822   9.900 -10.734  1.00 88.72           H  
ATOM    257  HB2 ARG A  37     -16.316  10.607  -8.897  1.00 88.72           H  
ATOM    258  HB3 ARG A  37     -16.054   9.062  -8.078  1.00 88.72           H  
ATOM    259  HG2 ARG A  37     -17.353   9.436 -10.819  1.00 88.72           H  
ATOM    260  HG3 ARG A  37     -17.098   7.873 -10.012  1.00 88.72           H  
ATOM    261  HD2 ARG A  37     -18.768  10.175  -8.963  1.00 88.72           H  
ATOM    262  HD3 ARG A  37     -18.431   8.670  -8.077  1.00 88.72           H  
ATOM    263  HE  ARG A  37     -19.418   7.557 -10.194  1.00 88.72           H  
ATOM    264 HH11 ARG A  37     -20.692  10.049  -8.192  1.00 88.72           H  
ATOM    265 HH12 ARG A  37     -22.359   9.841  -8.714  1.00 88.72           H  
ATOM    266 HH21 ARG A  37     -21.486   7.446 -11.066  1.00 88.72           H  
ATOM    267 HH22 ARG A  37     -22.803   8.375 -10.356  1.00 88.72           H  
ATOM    268  N   GLU A  38     -12.697   9.358  -8.472  1.00 92.36           N  
ATOM    269  CA  GLU A  38     -11.577   9.934  -7.739  1.00 92.36           C  
ATOM    270  C   GLU A  38     -10.574  10.574  -8.710  1.00 92.36           C  
ATOM    271  O   GLU A  38     -10.143   9.916  -9.670  1.00 92.36           O  
ATOM    272  CB  GLU A  38     -10.893   8.867  -6.874  1.00 92.36           C  
ATOM    273  CG  GLU A  38     -11.717   8.521  -5.626  1.00 92.36           C  
ATOM    274  CD  GLU A  38     -11.834   9.707  -4.655  1.00 92.36           C  
ATOM    275  OE1 GLU A  38     -12.890   9.821  -3.999  1.00 92.36           O  
ATOM    276  OE2 GLU A  38     -10.852  10.491  -4.569  1.00 92.36           O1-
ATOM    277  H   GLU A  38     -12.678   8.370  -8.677  1.00 92.36           H  
ATOM    278  HA  GLU A  38     -11.975  10.703  -7.077  1.00 92.36           H  
ATOM    279  HB2 GLU A  38      -9.912   9.227  -6.565  1.00 92.36           H  
ATOM    280  HB3 GLU A  38     -10.733   7.964  -7.462  1.00 92.36           H  
ATOM    281  HG2 GLU A  38     -12.707   8.182  -5.930  1.00 92.36           H  
ATOM    282  HG3 GLU A  38     -11.224   7.690  -5.122  1.00 92.36           H  
ATOM    283  N   PRO A  39     -10.156  11.833  -8.473  1.00 92.81           N  
ATOM    284  CA  PRO A  39      -9.130  12.460  -9.291  1.00 92.81           C  
ATOM    285  C   PRO A  39      -7.818  11.684  -9.165  1.00 92.81           C  
ATOM    286  O   PRO A  39      -7.437  11.263  -8.064  1.00 92.81           O  
ATOM    287  CB  PRO A  39      -9.017  13.905  -8.794  1.00 92.81           C  
ATOM    288  CG  PRO A  39      -9.527  13.843  -7.355  1.00 92.81           C  
ATOM    289  CD  PRO A  39     -10.569  12.727  -7.398  1.00 92.81           C  
ATOM    290  HA  PRO A  39      -9.445  12.464 -10.334  1.00 92.81           H  
ATOM    291  HB2 PRO A  39      -7.995  14.281  -8.845  1.00 92.81           H  
ATOM    292  HB3 PRO A  39      -9.681  14.539  -9.381  1.00 92.81           H  
ATOM    293  HG2 PRO A  39      -9.967  14.790  -7.042  1.00 92.81           H  
ATOM    294  HG3 PRO A  39      -8.707  13.569  -6.691  1.00 92.81           H  
ATOM    295  HD2 PRO A  39     -11.548  13.144  -7.635  1.00 92.81           H  
ATOM    296  HD3 PRO A  39     -10.605  12.220  -6.433  1.00 92.81           H  
ATOM    297  N   ASN A  40      -7.119  11.514 -10.290  1.00 92.69           N  
ATOM    298  CA  ASN A  40      -5.805  10.875 -10.303  1.00 92.69           C  
ATOM    299  C   ASN A  40      -4.856  11.594  -9.332  1.00 92.69           C  
ATOM    300  O   ASN A  40      -4.893  12.825  -9.246  1.00 92.69           O  
ATOM    301  CB  ASN A  40      -5.227  10.862 -11.732  1.00 92.69           C  
ATOM    302  CG  ASN A  40      -5.922   9.871 -12.644  1.00 92.69           C  
ATOM    303  ND2 ASN A  40      -5.720   9.959 -13.935  1.00 92.69           N  
ATOM    304  OD1 ASN A  40      -6.643   8.992 -12.203  1.00 92.69           O  
ATOM    305  H   ASN A  40      -7.491  11.875 -11.156  1.00 92.69           H  
ATOM    306  HA  ASN A  40      -5.933   9.848  -9.963  1.00 92.69           H  
ATOM    307  HB2 ASN A  40      -5.284  11.862 -12.162  1.00 92.69           H  
ATOM    308  HB3 ASN A  40      -4.176  10.577 -11.688  1.00 92.69           H  
ATOM    309 HD21 ASN A  40      -6.158   9.256 -14.513  1.00 92.69           H  
ATOM    310 HD22 ASN A  40      -5.058  10.625 -14.308  1.00 92.69           H  
ATOM    311  N   PRO A  41      -4.020  10.859  -8.581  1.00 92.44           N  
ATOM    312  CA  PRO A  41      -2.951  11.489  -7.824  1.00 92.44           C  
ATOM    313  C   PRO A  41      -1.992  12.211  -8.773  1.00 92.44           C  
ATOM    314  O   PRO A  41      -1.753  11.768  -9.898  1.00 92.44           O  
ATOM    315  CB  PRO A  41      -2.263  10.360  -7.058  1.00 92.44           C  
ATOM    316  CG  PRO A  41      -2.528   9.129  -7.917  1.00 92.44           C  
ATOM    317  CD  PRO A  41      -3.887   9.408  -8.555  1.00 92.44           C  
ATOM    318  HA  PRO A  41      -3.364  12.209  -7.118  1.00 92.44           H  
ATOM    319  HB2 PRO A  41      -1.198  10.542  -6.918  1.00 92.44           H  
ATOM    320  HB3 PRO A  41      -2.749  10.236  -6.090  1.00 92.44           H  
ATOM    321  HG2 PRO A  41      -2.548   8.216  -7.322  1.00 92.44           H  
ATOM    322  HG3 PRO A  41      -1.764   9.074  -8.693  1.00 92.44           H  
ATOM    323  HD2 PRO A  41      -3.913   8.985  -9.559  1.00 92.44           H  
ATOM    324  HD3 PRO A  41      -4.677   8.980  -7.939  1.00 92.44           H  
ATOM    325  N   VAL A  42      -1.422  13.319  -8.307  1.00 88.26           N  
ATOM    326  CA  VAL A  42      -0.318  13.977  -9.008  1.00 88.26           C  
ATOM    327  C   VAL A  42       0.936  13.160  -8.729  1.00 88.26           C  
ATOM    328  O   VAL A  42       1.405  13.109  -7.595  1.00 88.26           O  
ATOM    329  CB  VAL A  42      -0.154  15.442  -8.568  1.00 88.26           C  
ATOM    330  CG1 VAL A  42       1.021  16.111  -9.293  1.00 88.26           C  
ATOM    331  CG2 VAL A  42      -1.422  16.249  -8.882  1.00 88.26           C  
ATOM    332  H   VAL A  42      -1.624  13.613  -7.362  1.00 88.26           H  
ATOM    333  HA  VAL A  42      -0.513  13.966 -10.080  1.00 88.26           H  
ATOM    334  HB  VAL A  42       0.024  15.485  -7.494  1.00 88.26           H  
ATOM    335 HG11 VAL A  42       0.883  16.055 -10.373  1.00 88.26           H  
ATOM    336 HG12 VAL A  42       1.091  17.157  -8.994  1.00 88.26           H  
ATOM    337 HG13 VAL A  42       1.957  15.622  -9.024  1.00 88.26           H  
ATOM    338 HG21 VAL A  42      -1.631  16.216  -9.952  1.00 88.26           H  
ATOM    339 HG22 VAL A  42      -1.283  17.286  -8.576  1.00 88.26           H  
ATOM    340 HG23 VAL A  42      -2.276  15.842  -8.340  1.00 88.26           H  
ATOM    341  N   VAL A  43       1.457  12.496  -9.756  1.00 85.66           N  
ATOM    342  CA  VAL A  43       2.632  11.627  -9.648  1.00 85.66           C  
ATOM    343  C   VAL A  43       3.739  12.121 -10.568  1.00 85.66           C  
ATOM    344  O   VAL A  43       3.477  12.633 -11.655  1.00 85.66           O  
ATOM    345  CB  VAL A  43       2.281  10.146  -9.892  1.00 85.66           C  
ATOM    346  CG1 VAL A  43       1.282   9.665  -8.830  1.00 85.66           C  
ATOM    347  CG2 VAL A  43       1.698   9.872 -11.283  1.00 85.66           C  
ATOM    348  H   VAL A  43       1.011  12.562 -10.660  1.00 85.66           H  
ATOM    349  HA  VAL A  43       3.023  11.688  -8.632  1.00 85.66           H  
ATOM    350  HB  VAL A  43       3.194   9.559  -9.786  1.00 85.66           H  
ATOM    351 HG11 VAL A  43       1.053   8.612  -8.990  1.00 85.66           H  
ATOM    352 HG12 VAL A  43       0.354  10.231  -8.902  1.00 85.66           H  
ATOM    353 HG13 VAL A  43       1.708   9.794  -7.835  1.00 85.66           H  
ATOM    354 HG21 VAL A  43       2.374  10.234 -12.058  1.00 85.66           H  
ATOM    355 HG22 VAL A  43       0.727  10.353 -11.396  1.00 85.66           H  
ATOM    356 HG23 VAL A  43       1.589   8.796 -11.422  1.00 85.66           H  
ATOM    357  N   TYR A  44       4.984  11.975 -10.120  1.00 85.38           N  
ATOM    358  CA  TYR A  44       6.170  12.223 -10.931  1.00 85.38           C  
ATOM    359  C   TYR A  44       6.888  10.894 -11.161  1.00 85.38           C  
ATOM    360  O   TYR A  44       7.518  10.357 -10.249  1.00 85.38           O  
ATOM    361  CB  TYR A  44       7.065  13.267 -10.250  1.00 85.38           C  
ATOM    362  CG  TYR A  44       8.350  13.538 -11.011  1.00 85.38           C  
ATOM    363  CD1 TYR A  44       9.545  12.899 -10.627  1.00 85.38           C  
ATOM    364  CD2 TYR A  44       8.341  14.399 -12.125  1.00 85.38           C  
ATOM    365  CE1 TYR A  44      10.735  13.130 -11.343  1.00 85.38           C  
ATOM    366  CE2 TYR A  44       9.526  14.627 -12.850  1.00 85.38           C  
ATOM    367  CZ  TYR A  44      10.725  13.996 -12.459  1.00 85.38           C  
ATOM    368  OH  TYR A  44      11.872  14.226 -13.150  1.00 85.38           O  
ATOM    369  H   TYR A  44       5.126  11.534  -9.223  1.00 85.38           H  
ATOM    370  HA  TYR A  44       5.884  12.622 -11.904  1.00 85.38           H  
ATOM    371  HB2 TYR A  44       7.310  12.930  -9.243  1.00 85.38           H  
ATOM    372  HB3 TYR A  44       6.508  14.200 -10.158  1.00 85.38           H  
ATOM    373  HD1 TYR A  44       9.539  12.216  -9.790  1.00 85.38           H  
ATOM    374  HD2 TYR A  44       7.421  14.877 -12.428  1.00 85.38           H  
ATOM    375  HE1 TYR A  44      11.648  12.639 -11.040  1.00 85.38           H  
ATOM    376  HE2 TYR A  44       9.529  15.282 -13.709  1.00 85.38           H  
ATOM    377  HH  TYR A  44      12.622  13.789 -12.740  1.00 85.38           H  
ATOM    378  N   ASP A  45       6.783  10.361 -12.377  1.00 83.53           N  
ATOM    379  CA  ASP A  45       7.515   9.161 -12.773  1.00 83.53           C  
ATOM    380  C   ASP A  45       8.960   9.544 -13.112  1.00 83.53           C  
ATOM    381  O   ASP A  45       9.238  10.133 -14.161  1.00 83.53           O  
ATOM    382  CB  ASP A  45       6.831   8.466 -13.958  1.00 83.53           C  
ATOM    383  CG  ASP A  45       5.456   7.894 -13.612  1.00 83.53           C  
ATOM    384  OD1 ASP A  45       5.323   7.144 -12.622  1.00 83.53           O  
ATOM    385  OD2 ASP A  45       4.504   8.145 -14.380  1.00 83.53           O1-
ATOM    386  H   ASP A  45       6.221  10.825 -13.076  1.00 83.53           H  
ATOM    387  HA  ASP A  45       7.528   8.454 -11.943  1.00 83.53           H  
ATOM    388  HB2 ASP A  45       6.735   9.172 -14.783  1.00 83.53           H  
ATOM    389  HB3 ASP A  45       7.464   7.644 -14.291  1.00 83.53           H  
ATOM    390  N   ALA A  46       9.898   9.225 -12.218  1.00 80.81           N  
ATOM    391  CA  ALA A  46      11.304   9.504 -12.471  1.00 80.81           C  
ATOM    392  C   ALA A  46      11.802   8.686 -13.686  1.00 80.81           C  
ATOM    393  O   ALA A  46      11.543   7.486 -13.778  1.00 80.81           O  
ATOM    394  CB  ALA A  46      12.128   9.260 -11.201  1.00 80.81           C  
ATOM    395  H   ALA A  46       9.628   8.756 -11.365  1.00 80.81           H  
ATOM    396  HA  ALA A  46      11.367  10.566 -12.706  1.00 80.81           H  
ATOM    397  HB1 ALA A  46      11.749   9.886 -10.393  1.00 80.81           H  
ATOM    398  HB2 ALA A  46      12.056   8.215 -10.900  1.00 80.81           H  
ATOM    399  HB3 ALA A  46      13.174   9.506 -11.384  1.00 80.81           H  
ATOM    400  N   PRO A  47      12.563   9.290 -14.620  1.00 75.79           N  
ATOM    401  CA  PRO A  47      12.910   8.656 -15.896  1.00 75.79           C  
ATOM    402  C   PRO A  47      13.782   7.395 -15.771  1.00 75.79           C  
ATOM    403  O   PRO A  47      13.830   6.601 -16.708  1.00 75.79           O  
ATOM    404  CB  PRO A  47      13.606   9.755 -16.712  1.00 75.79           C  
ATOM    405  CG  PRO A  47      14.094  10.757 -15.666  1.00 75.79           C  
ATOM    406  CD  PRO A  47      13.029  10.665 -14.582  1.00 75.79           C  
ATOM    407  HA  PRO A  47      11.992   8.365 -16.406  1.00 75.79           H  
ATOM    408  HB2 PRO A  47      12.872  10.240 -17.356  1.00 75.79           H  
ATOM    409  HB3 PRO A  47      14.430   9.368 -17.312  1.00 75.79           H  
ATOM    410  HG2 PRO A  47      15.053  10.429 -15.265  1.00 75.79           H  
ATOM    411  HG3 PRO A  47      14.171  11.765 -16.073  1.00 75.79           H  
ATOM    412  HD2 PRO A  47      13.459  10.917 -13.612  1.00 75.79           H  
ATOM    413  HD3 PRO A  47      12.201  11.334 -14.816  1.00 75.79           H  
ATOM    414  N   ALA A  48      14.469   7.210 -14.639  1.00 74.47           N  
ATOM    415  CA  ALA A  48      15.354   6.074 -14.377  1.00 74.47           C  
ATOM    416  C   ALA A  48      14.723   4.972 -13.504  1.00 74.47           C  
ATOM    417  O   ALA A  48      15.343   3.926 -13.315  1.00 74.47           O  
ATOM    418  CB  ALA A  48      16.650   6.616 -13.760  1.00 74.47           C  
ATOM    419  H   ALA A  48      14.347   7.890 -13.902  1.00 74.47           H  
ATOM    420  HA  ALA A  48      15.612   5.600 -15.324  1.00 74.47           H  
ATOM    421  HB1 ALA A  48      16.441   7.071 -12.792  1.00 74.47           H  
ATOM    422  HB2 ALA A  48      17.098   7.355 -14.424  1.00 74.47           H  
ATOM    423  HB3 ALA A  48      17.356   5.797 -13.620  1.00 74.47           H  
ATOM    424  N   SER A  49      13.521   5.185 -12.962  1.00 78.05           N  
ATOM    425  CA  SER A  49      12.788   4.154 -12.220  1.00 78.05           C  
ATOM    426  C   SER A  49      11.816   3.417 -13.135  1.00 78.05           C  
ATOM    427  O   SER A  49      11.330   3.976 -14.121  1.00 78.05           O  
ATOM    428  CB  SER A  49      12.072   4.743 -10.999  1.00 78.05           C  
ATOM    429  OG  SER A  49      11.247   5.835 -11.345  1.00 78.05           O  
ATOM    430  H   SER A  49      13.000   6.013 -13.214  1.00 78.05           H  
ATOM    431  HA  SER A  49      13.494   3.416 -11.840  1.00 78.05           H  
ATOM    432  HB2 SER A  49      12.819   5.086 -10.283  1.00 78.05           H  
ATOM    433  HB3 SER A  49      11.469   3.970 -10.525  1.00 78.05           H  
ATOM    434  HG  SER A  49      10.680   5.582 -12.077  1.00 78.05           H  
ATOM    435  N   SER A  50      11.493   2.166 -12.795  1.00 84.03           N  
ATOM    436  CA  SER A  50      10.321   1.510 -13.372  1.00 84.03           C  
ATOM    437  C   SER A  50       9.091   2.381 -13.126  1.00 84.03           C  
ATOM    438  O   SER A  50       8.959   3.031 -12.086  1.00 84.03           O  
ATOM    439  CB  SER A  50      10.114   0.098 -12.806  1.00 84.03           C  
ATOM    440  OG  SER A  50      10.349   0.074 -11.412  1.00 84.03           O  
ATOM    441  H   SER A  50      11.857   1.762 -11.944  1.00 84.03           H  
ATOM    442  HA  SER A  50      10.465   1.423 -14.449  1.00 84.03           H  
ATOM    443  HB2 SER A  50      10.816  -0.583 -13.286  1.00 84.03           H  
ATOM    444  HB3 SER A  50       9.099  -0.239 -13.019  1.00 84.03           H  
ATOM    445  HG  SER A  50       9.692  -0.478 -10.982  1.00 84.03           H  
ATOM    446  N   VAL A  51       8.204   2.427 -14.114  1.00 85.95           N  
ATOM    447  CA  VAL A  51       6.960   3.177 -13.981  1.00 85.95           C  
ATOM    448  C   VAL A  51       6.076   2.457 -12.969  1.00 85.95           C  
ATOM    449  O   VAL A  51       5.982   1.236 -12.988  1.00 85.95           O  
ATOM    450  CB  VAL A  51       6.268   3.357 -15.336  1.00 85.95           C  
ATOM    451  CG1 VAL A  51       5.028   4.225 -15.159  1.00 85.95           C  
ATOM    452  CG2 VAL A  51       7.186   4.060 -16.350  1.00 85.95           C  
ATOM    453  H   VAL A  51       8.318   1.821 -14.914  1.00 85.95           H  
ATOM    454  HA  VAL A  51       7.193   4.166 -13.585  1.00 85.95           H  
ATOM    455  HB  VAL A  51       5.976   2.388 -15.743  1.00 85.95           H  
ATOM    456 HG11 VAL A  51       5.256   5.102 -14.553  1.00 85.95           H  
ATOM    457 HG12 VAL A  51       4.237   3.651 -14.677  1.00 85.95           H  
ATOM    458 HG13 VAL A  51       4.694   4.575 -16.135  1.00 85.95           H  
ATOM    459 HG21 VAL A  51       8.070   3.453 -16.544  1.00 85.95           H  
ATOM    460 HG22 VAL A  51       6.654   4.209 -17.290  1.00 85.95           H  
ATOM    461 HG23 VAL A  51       7.494   5.027 -15.952  1.00 85.95           H  
ATOM    462  N   GLN A  52       5.462   3.199 -12.057  1.00 91.26           N  
ATOM    463  CA  GLN A  52       4.558   2.633 -11.060  1.00 91.26           C  
ATOM    464  C   GLN A  52       3.185   2.433 -11.696  1.00 91.26           C  
ATOM    465  O   GLN A  52       2.558   3.420 -12.064  1.00 91.26           O  
ATOM    466  CB  GLN A  52       4.500   3.595  -9.873  1.00 91.26           C  
ATOM    467  CG  GLN A  52       5.811   3.595  -9.079  1.00 91.26           C  
ATOM    468  CD  GLN A  52       5.828   4.621  -7.955  1.00 91.26           C  
ATOM    469  NE2 GLN A  52       6.835   4.595  -7.114  1.00 91.26           N  
ATOM    470  OE1 GLN A  52       4.955   5.452  -7.789  1.00 91.26           O  
ATOM    471  H   GLN A  52       5.571   4.203 -12.086  1.00 91.26           H  
ATOM    472  HA  GLN A  52       4.923   1.665 -10.717  1.00 91.26           H  
ATOM    473  HB2 GLN A  52       4.297   4.601 -10.239  1.00 91.26           H  
ATOM    474  HB3 GLN A  52       3.690   3.290  -9.211  1.00 91.26           H  
ATOM    475  HG2 GLN A  52       6.651   3.807  -9.741  1.00 91.26           H  
ATOM    476  HG3 GLN A  52       5.959   2.605  -8.646  1.00 91.26           H  
ATOM    477 HE21 GLN A  52       6.823   5.307  -6.398  1.00 91.26           H  
ATOM    478 HE22 GLN A  52       7.598   3.950  -7.263  1.00 91.26           H  
ATOM    479  N   GLU A  53       2.736   1.187 -11.859  1.00 93.52           N  
ATOM    480  CA  GLU A  53       1.559   0.826 -12.667  1.00 93.52           C  
ATOM    481  C   GLU A  53       0.214   1.059 -11.976  1.00 93.52           C  
ATOM    482  O   GLU A  53      -0.831   1.106 -12.626  1.00 93.52           O  
ATOM    483  CB  GLU A  53       1.659  -0.627 -13.161  1.00 93.52           C  
ATOM    484  CG  GLU A  53       2.966  -0.954 -13.911  1.00 93.52           C  
ATOM    485  CD  GLU A  53       4.150  -1.345 -13.003  1.00 93.52           C  
ATOM    486  OE1 GLU A  53       5.200  -1.728 -13.559  1.00 93.52           O  
ATOM    487  OE2 GLU A  53       4.012  -1.299 -11.750  1.00 93.52           O1-
ATOM    488  H   GLU A  53       3.328   0.421 -11.573  1.00 93.52           H  
ATOM    489  HA  GLU A  53       1.541   1.465 -13.550  1.00 93.52           H  
ATOM    490  HB2 GLU A  53       0.833  -0.793 -13.854  1.00 93.52           H  
ATOM    491  HB3 GLU A  53       1.522  -1.315 -12.327  1.00 93.52           H  
ATOM    492  HG2 GLU A  53       2.761  -1.794 -14.575  1.00 93.52           H  
ATOM    493  HG3 GLU A  53       3.241  -0.105 -14.536  1.00 93.52           H  
ATOM    494  N   CYS A  54       0.236   1.234 -10.660  1.00 95.27           N  
ATOM    495  CA  CYS A  54      -0.955   1.311  -9.835  1.00 95.27           C  
ATOM    496  C   CYS A  54      -1.066   2.674  -9.165  1.00 95.27           C  
ATOM    497  O   CYS A  54      -0.092   3.174  -8.604  1.00 95.27           O  
ATOM    498  CB  CYS A  54      -0.880   0.201  -8.787  1.00 95.27           C  
ATOM    499  SG  CYS A  54      -0.661  -1.466  -9.448  1.00 95.27           S  
ATOM    500  H   CYS A  54       1.130   1.206 -10.191  1.00 95.27           H  
ATOM    501  HA  CYS A  54      -1.845   1.151 -10.444  1.00 95.27           H  
ATOM    502  HB2 CYS A  54      -1.782   0.226  -8.176  1.00 95.27           H  
ATOM    503  HB3 CYS A  54      -0.026   0.403  -8.139  1.00 95.27           H  
ATOM    504  N   PHE A  55      -2.274   3.228  -9.119  1.00 96.10           N  
ATOM    505  CA  PHE A  55      -2.612   4.275  -8.162  1.00 96.10           C  
ATOM    506  C   PHE A  55      -3.126   3.652  -6.868  1.00 96.10           C  
ATOM    507  O   PHE A  55      -3.933   2.724  -6.910  1.00 96.10           O  
ATOM    508  CB  PHE A  55      -3.637   5.246  -8.757  1.00 96.10           C  
ATOM    509  CG  PHE A  55      -3.154   6.112  -9.904  1.00 96.10           C  
ATOM    510  CD1 PHE A  55      -1.847   6.638  -9.915  1.00 96.10           C  
ATOM    511  CD2 PHE A  55      -4.040   6.441 -10.950  1.00 96.10           C  
ATOM    512  CE1 PHE A  55      -1.435   7.488 -10.954  1.00 96.10           C  
ATOM    513  CE2 PHE A  55      -3.625   7.293 -11.989  1.00 96.10           C  
ATOM    514  CZ  PHE A  55      -2.322   7.821 -11.990  1.00 96.10           C  
ATOM    515  H   PHE A  55      -3.035   2.740  -9.570  1.00 96.10           H  
ATOM    516  HA  PHE A  55      -1.712   4.833  -7.906  1.00 96.10           H  
ATOM    517  HB2 PHE A  55      -3.964   5.919  -7.965  1.00 96.10           H  
ATOM    518  HB3 PHE A  55      -4.498   4.667  -9.093  1.00 96.10           H  
ATOM    519  HD1 PHE A  55      -1.151   6.417  -9.119  1.00 96.10           H  
ATOM    520  HD2 PHE A  55      -5.034   6.021 -10.973  1.00 96.10           H  
ATOM    521  HE1 PHE A  55      -0.430   7.883 -10.963  1.00 96.10           H  
ATOM    522  HE2 PHE A  55      -4.291   7.513 -12.811  1.00 96.10           H  
ATOM    523  HZ  PHE A  55      -1.989   8.447 -12.804  1.00 96.10           H  
ATOM    524  N   TRP A  56      -2.700   4.192  -5.727  1.00 96.82           N  
ATOM    525  CA  TRP A  56      -3.262   3.888  -4.412  1.00 96.82           C  
ATOM    526  C   TRP A  56      -3.988   5.111  -3.850  1.00 96.82           C  
ATOM    527  O   TRP A  56      -3.582   6.247  -4.081  1.00 96.82           O  
ATOM    528  CB  TRP A  56      -2.179   3.365  -3.459  1.00 96.82           C  
ATOM    529  CG  TRP A  56      -1.078   4.321  -3.124  1.00 96.82           C  
ATOM    530  CD1 TRP A  56       0.141   4.334  -3.705  1.00 96.82           C  
ATOM    531  CD2 TRP A  56      -1.071   5.417  -2.157  1.00 96.82           C  
ATOM    532  CE2 TRP A  56       0.198   6.069  -2.227  1.00 96.82           C  
ATOM    533  CE3 TRP A  56      -2.016   5.938  -1.242  1.00 96.82           C  
ATOM    534  NE1 TRP A  56       0.905   5.350  -3.171  1.00 96.82           N  
ATOM    535  CZ2 TRP A  56       0.499   7.199  -1.454  1.00 96.82           C  
ATOM    536  CZ3 TRP A  56      -1.722   7.076  -0.466  1.00 96.82           C  
ATOM    537  CH2 TRP A  56      -0.473   7.712  -0.579  1.00 96.82           C  
ATOM    538  H   TRP A  56      -2.070   4.980  -5.783  1.00 96.82           H  
ATOM    539  HA  TRP A  56      -3.999   3.093  -4.522  1.00 96.82           H  
ATOM    540  HB2 TRP A  56      -2.658   3.065  -2.527  1.00 96.82           H  
ATOM    541  HB3 TRP A  56      -1.735   2.472  -3.898  1.00 96.82           H  
ATOM    542  HD1 TRP A  56       0.461   3.651  -4.477  1.00 96.82           H  
ATOM    543  HE1 TRP A  56       1.853   5.531  -3.468  1.00 96.82           H  
ATOM    544  HE3 TRP A  56      -2.986   5.470  -1.160  1.00 96.82           H  
ATOM    545  HZ2 TRP A  56       1.456   7.690  -1.546  1.00 96.82           H  
ATOM    546  HZ3 TRP A  56      -2.465   7.486   0.202  1.00 96.82           H  
ATOM    547  HH2 TRP A  56      -0.264   8.602  -0.003  1.00 96.82           H  
ATOM    548  N   PHE A  57      -5.057   4.870  -3.095  1.00 96.99           N  
ATOM    549  CA  PHE A  57      -5.933   5.883  -2.510  1.00 96.99           C  
ATOM    550  C   PHE A  57      -6.213   5.515  -1.058  1.00 96.99           C  
ATOM    551  O   PHE A  57      -6.778   4.457  -0.780  1.00 96.99           O  
ATOM    552  CB  PHE A  57      -7.255   5.949  -3.284  1.00 96.99           C  
ATOM    553  CG  PHE A  57      -7.136   6.280  -4.749  1.00 96.99           C  
ATOM    554  CD1 PHE A  57      -7.368   7.588  -5.212  1.00 96.99           C  
ATOM    555  CD2 PHE A  57      -6.784   5.265  -5.655  1.00 96.99           C  
ATOM    556  CE1 PHE A  57      -7.227   7.883  -6.579  1.00 96.99           C  
ATOM    557  CE2 PHE A  57      -6.609   5.573  -7.008  1.00 96.99           C  
ATOM    558  CZ  PHE A  57      -6.839   6.876  -7.478  1.00 96.99           C  
ATOM    559  H   PHE A  57      -5.352   3.908  -3.006  1.00 96.99           H  
ATOM    560  HA  PHE A  57      -5.456   6.863  -2.545  1.00 96.99           H  
ATOM    561  HB2 PHE A  57      -7.891   6.697  -2.810  1.00 96.99           H  
ATOM    562  HB3 PHE A  57      -7.743   4.977  -3.211  1.00 96.99           H  
ATOM    563  HD1 PHE A  57      -7.656   8.364  -4.518  1.00 96.99           H  
ATOM    564  HD2 PHE A  57      -6.600   4.260  -5.306  1.00 96.99           H  
ATOM    565  HE1 PHE A  57      -7.407   8.885  -6.939  1.00 96.99           H  
ATOM    566  HE2 PHE A  57      -6.244   4.804  -7.673  1.00 96.99           H  
ATOM    567  HZ  PHE A  57      -6.698   7.112  -8.522  1.00 96.99           H  
ATOM    568  N   MET A  58      -5.822   6.380  -0.128  1.00 96.65           N  
ATOM    569  CA  MET A  58      -6.053   6.200   1.299  1.00 96.65           C  
ATOM    570  C   MET A  58      -7.320   6.933   1.727  1.00 96.65           C  
ATOM    571  O   MET A  58      -7.478   8.121   1.449  1.00 96.65           O  
ATOM    572  CB  MET A  58      -4.827   6.688   2.075  1.00 96.65           C  
ATOM    573  CG  MET A  58      -4.954   6.393   3.575  1.00 96.65           C  
ATOM    574  SD  MET A  58      -3.571   6.969   4.596  1.00 96.65           S  
ATOM    575  CE  MET A  58      -2.176   6.223   3.717  1.00 96.65           C  
ATOM    576  H   MET A  58      -5.426   7.259  -0.429  1.00 96.65           H  
ATOM    577  HA  MET A  58      -6.179   5.138   1.511  1.00 96.65           H  
ATOM    578  HB2 MET A  58      -4.697   7.760   1.927  1.00 96.65           H  
ATOM    579  HB3 MET A  58      -3.954   6.168   1.681  1.00 96.65           H  
ATOM    580  HG2 MET A  58      -5.058   5.317   3.711  1.00 96.65           H  
ATOM    581  HG3 MET A  58      -5.859   6.867   3.954  1.00 96.65           H  
ATOM    582  HE1 MET A  58      -2.055   6.703   2.746  1.00 96.65           H  
ATOM    583  HE2 MET A  58      -2.351   5.156   3.580  1.00 96.65           H  
ATOM    584  HE3 MET A  58      -1.256   6.383   4.280  1.00 96.65           H  
ATOM    585  N   PHE A  59      -8.190   6.243   2.460  1.00 95.64           N  
ATOM    586  CA  PHE A  59      -9.430   6.794   2.992  1.00 95.64           C  
ATOM    587  C   PHE A  59      -9.537   6.579   4.500  1.00 95.64           C  
ATOM    588  O   PHE A  59      -9.093   5.556   5.029  1.00 95.64           O  
ATOM    589  CB  PHE A  59     -10.645   6.177   2.286  1.00 95.64           C  
ATOM    590  CG  PHE A  59     -10.713   6.434   0.796  1.00 95.64           C  
ATOM    591  CD1 PHE A  59     -11.507   7.482   0.295  1.00 95.64           C  
ATOM    592  CD2 PHE A  59     -10.015   5.600  -0.095  1.00 95.64           C  
ATOM    593  CE1 PHE A  59     -11.562   7.733  -1.086  1.00 95.64           C  
ATOM    594  CE2 PHE A  59     -10.102   5.830  -1.476  1.00 95.64           C  
ATOM    595  CZ  PHE A  59     -10.845   6.914  -1.970  1.00 95.64           C  
ATOM    596  H   PHE A  59      -7.990   5.273   2.658  1.00 95.64           H  
ATOM    597  HA  PHE A  59      -9.445   7.868   2.809  1.00 95.64           H  
ATOM    598  HB2 PHE A  59     -10.643   5.101   2.457  1.00 95.64           H  
ATOM    599  HB3 PHE A  59     -11.551   6.574   2.744  1.00 95.64           H  
ATOM    600  HD1 PHE A  59     -12.087   8.096   0.968  1.00 95.64           H  
ATOM    601  HD2 PHE A  59      -9.423   4.777   0.276  1.00 95.64           H  
ATOM    602  HE1 PHE A  59     -12.167   8.539  -1.475  1.00 95.64           H  
ATOM    603  HE2 PHE A  59      -9.608   5.158  -2.162  1.00 95.64           H  
ATOM    604  HZ  PHE A  59     -10.899   7.096  -3.034  1.00 95.64           H  
ATOM    605  N   TYR A  60     -10.210   7.517   5.163  1.00 94.80           N  
ATOM    606  CA  TYR A  60     -10.710   7.376   6.524  1.00 94.80           C  
ATOM    607  C   TYR A  60     -12.211   7.672   6.544  1.00 94.80           C  
ATOM    608  O   TYR A  60     -12.641   8.755   6.157  1.00 94.80           O  
ATOM    609  CB  TYR A  60      -9.936   8.295   7.470  1.00 94.80           C  
ATOM    610  CG  TYR A  60     -10.402   8.195   8.909  1.00 94.80           C  
ATOM    611  CD1 TYR A  60     -10.990   9.306   9.542  1.00 94.80           C  
ATOM    612  CD2 TYR A  60     -10.270   6.978   9.605  1.00 94.80           C  
ATOM    613  CE1 TYR A  60     -11.420   9.212  10.879  1.00 94.80           C  
ATOM    614  CE2 TYR A  60     -10.704   6.874  10.940  1.00 94.80           C  
ATOM    615  CZ  TYR A  60     -11.273   7.994  11.580  1.00 94.80           C  
ATOM    616  OH  TYR A  60     -11.680   7.901  12.873  1.00 94.80           O  
ATOM    617  H   TYR A  60     -10.515   8.331   4.649  1.00 94.80           H  
ATOM    618  HA  TYR A  60     -10.553   6.350   6.856  1.00 94.80           H  
ATOM    619  HB2 TYR A  60     -10.032   9.325   7.126  1.00 94.80           H  
ATOM    620  HB3 TYR A  60      -8.880   8.028   7.430  1.00 94.80           H  
ATOM    621  HD1 TYR A  60     -11.110  10.231   8.998  1.00 94.80           H  
ATOM    622  HD2 TYR A  60      -9.837   6.122   9.109  1.00 94.80           H  
ATOM    623  HE1 TYR A  60     -11.861  10.072  11.360  1.00 94.80           H  
ATOM    624  HE2 TYR A  60     -10.620   5.938  11.472  1.00 94.80           H  
ATOM    625  HH  TYR A  60     -12.059   8.728  13.181  1.00 94.80           H  
ATOM    626  N   ASN A  61     -13.019   6.695   6.959  1.00 92.66           N  
ATOM    627  CA  ASN A  61     -14.483   6.773   6.997  1.00 92.66           C  
ATOM    628  C   ASN A  61     -15.111   7.273   5.680  1.00 92.66           C  
ATOM    629  O   ASN A  61     -16.043   8.070   5.683  1.00 92.66           O  
ATOM    630  CB  ASN A  61     -14.925   7.556   8.246  1.00 92.66           C  
ATOM    631  CG  ASN A  61     -14.618   6.831   9.540  1.00 92.66           C  
ATOM    632  ND2 ASN A  61     -14.588   7.543  10.641  1.00 92.66           N  
ATOM    633  OD1 ASN A  61     -14.430   5.626   9.596  1.00 92.66           O  
ATOM    634  H   ASN A  61     -12.589   5.831   7.259  1.00 92.66           H  
ATOM    635  HA  ASN A  61     -14.849   5.754   7.114  1.00 92.66           H  
ATOM    636  HB2 ASN A  61     -16.004   7.709   8.214  1.00 92.66           H  
ATOM    637  HB3 ASN A  61     -14.447   8.536   8.249  1.00 92.66           H  
ATOM    638 HD21 ASN A  61     -14.745   8.539  10.595  1.00 92.66           H  
ATOM    639 HD22 ASN A  61     -14.359   7.045  11.490  1.00 92.66           H  
ATOM    640  N   GLY A  62     -14.581   6.810   4.543  1.00 91.10           N  
ATOM    641  CA  GLY A  62     -15.063   7.181   3.207  1.00 91.10           C  
ATOM    642  C   GLY A  62     -14.525   8.511   2.669  1.00 91.10           C  
ATOM    643  O   GLY A  62     -14.705   8.789   1.488  1.00 91.10           O  
ATOM    644  H   GLY A  62     -13.788   6.189   4.609  1.00 91.10           H  
ATOM    645  HA2 GLY A  62     -14.788   6.400   2.498  1.00 91.10           H  
ATOM    646  HA3 GLY A  62     -16.150   7.253   3.227  1.00 91.10           H  
ATOM    647  N   GLN A  63     -13.823   9.304   3.481  1.00 93.14           N  
ATOM    648  CA  GLN A  63     -13.168  10.530   3.035  1.00 93.14           C  
ATOM    649  C   GLN A  63     -11.732  10.236   2.602  1.00 93.14           C  
ATOM    650  O   GLN A  63     -10.970   9.615   3.346  1.00 93.14           O  
ATOM    651  CB  GLN A  63     -13.228  11.571   4.158  1.00 93.14           C  
ATOM    652  CG  GLN A  63     -12.674  12.929   3.706  1.00 93.14           C  
ATOM    653  CD  GLN A  63     -12.784  14.004   4.780  1.00 93.14           C  
ATOM    654  NE2 GLN A  63     -12.289  15.192   4.515  1.00 93.14           N  
ATOM    655  OE1 GLN A  63     -13.305  13.815   5.867  1.00 93.14           O  
ATOM    656  H   GLN A  63     -13.697   9.040   4.447  1.00 93.14           H  
ATOM    657  HA  GLN A  63     -13.713  10.932   2.181  1.00 93.14           H  
ATOM    658  HB2 GLN A  63     -12.655  11.218   5.015  1.00 93.14           H  
ATOM    659  HB3 GLN A  63     -14.267  11.698   4.462  1.00 93.14           H  
ATOM    660  HG2 GLN A  63     -11.620  12.824   3.447  1.00 93.14           H  
ATOM    661  HG3 GLN A  63     -13.214  13.266   2.822  1.00 93.14           H  
ATOM    662 HE21 GLN A  63     -11.805  15.363   3.645  1.00 93.14           H  
ATOM    663 HE22 GLN A  63     -12.361  15.878   5.253  1.00 93.14           H  
ATOM    664  N   ARG A  64     -11.351  10.690   1.404  1.00 94.74           N  
ATOM    665  CA  ARG A  64      -9.972  10.581   0.922  1.00 94.74           C  
ATOM    666  C   ARG A  64      -9.035  11.407   1.800  1.00 94.74           C  
ATOM    667  O   ARG A  64      -9.316  12.565   2.096  1.00 94.74           O  
ATOM    668  CB  ARG A  64      -9.900  11.000  -0.549  1.00 94.74           C  
ATOM    669  CG  ARG A  64      -8.475  10.907  -1.116  1.00 94.74           C  
ATOM    670  CD  ARG A  64      -8.582  11.045  -2.628  1.00 94.74           C  
ATOM    671  NE  ARG A  64      -7.290  11.241  -3.305  1.00 94.74           N  
ATOM    672  CZ  ARG A  64      -7.197  11.383  -4.615  1.00 94.74           C  
ATOM    673  NH1 ARG A  64      -8.240  11.285  -5.383  1.00 94.74           N1+
ATOM    674  NH2 ARG A  64      -6.069  11.626  -5.212  1.00 94.74           N  
ATOM    675  H   ARG A  64     -12.026  11.169   0.825  1.00 94.74           H  
ATOM    676  HA  ARG A  64      -9.661   9.538   0.987  1.00 94.74           H  
ATOM    677  HB2 ARG A  64     -10.257  12.024  -0.654  1.00 94.74           H  
ATOM    678  HB3 ARG A  64     -10.558  10.350  -1.126  1.00 94.74           H  
ATOM    679  HG2 ARG A  64      -7.862  11.713  -0.713  1.00 94.74           H  
ATOM    680  HG3 ARG A  64      -8.026   9.944  -0.871  1.00 94.74           H  
ATOM    681  HD2 ARG A  64      -9.235  11.886  -2.862  1.00 94.74           H  
ATOM    682  HD3 ARG A  64      -9.047  10.134  -3.005  1.00 94.74           H  
ATOM    683  HE  ARG A  64      -6.449  11.280  -2.747  1.00 94.74           H  
ATOM    684 HH11 ARG A  64      -9.141  11.060  -4.987  1.00 94.74           H  
ATOM    685 HH12 ARG A  64      -8.129  11.302  -6.387  1.00 94.74           H  
ATOM    686 HH21 ARG A  64      -5.221  11.749  -4.678  1.00 94.74           H  
ATOM    687 HH22 ARG A  64      -6.076  11.704  -6.219  1.00 94.74           H  
ATOM    688  N   VAL A  65      -7.925  10.790   2.184  1.00 96.44           N  
ATOM    689  CA  VAL A  65      -6.843  11.396   2.967  1.00 96.44           C  
ATOM    690  C   VAL A  65      -5.659  11.711   2.065  1.00 96.44           C  
ATOM    691  O   VAL A  65      -5.147  12.823   2.110  1.00 96.44           O  
ATOM    692  CB  VAL A  65      -6.431  10.468   4.127  1.00 96.44           C  
ATOM    693  CG1 VAL A  65      -5.254  11.024   4.936  1.00 96.44           C  
ATOM    694  CG2 VAL A  65      -7.614  10.266   5.084  1.00 96.44           C  
ATOM    695  H   VAL A  65      -7.806   9.833   1.885  1.00 96.44           H  
ATOM    696  HA  VAL A  65      -7.179  12.343   3.390  1.00 96.44           H  
ATOM    697  HB  VAL A  65      -6.143   9.496   3.727  1.00 96.44           H  
ATOM    698 HG11 VAL A  65      -5.505  12.006   5.337  1.00 96.44           H  
ATOM    699 HG12 VAL A  65      -5.011  10.346   5.754  1.00 96.44           H  
ATOM    700 HG13 VAL A  65      -4.370  11.116   4.305  1.00 96.44           H  
ATOM    701 HG21 VAL A  65      -8.434   9.764   4.571  1.00 96.44           H  
ATOM    702 HG22 VAL A  65      -7.316   9.653   5.935  1.00 96.44           H  
ATOM    703 HG23 VAL A  65      -7.966  11.231   5.449  1.00 96.44           H  
ATOM    704  N   ASP A  66      -5.245  10.748   1.240  1.00 96.41           N  
ATOM    705  CA  ASP A  66      -4.085  10.893   0.359  1.00 96.41           C  
ATOM    706  C   ASP A  66      -4.142   9.891  -0.805  1.00 96.41           C  
ATOM    707  O   ASP A  66      -4.977   8.980  -0.813  1.00 96.41           O  
ATOM    708  CB  ASP A  66      -2.795  10.717   1.185  1.00 96.41           C  
ATOM    709  CG  ASP A  66      -1.560  11.321   0.510  1.00 96.41           C  
ATOM    710  OD1 ASP A  66      -1.728  11.969  -0.548  1.00 96.41           O  
ATOM    711  OD2 ASP A  66      -0.461  11.099   1.057  1.00 96.41           O1-
ATOM    712  H   ASP A  66      -5.739   9.868   1.207  1.00 96.41           H  
ATOM    713  HA  ASP A  66      -4.094  11.900  -0.058  1.00 96.41           H  
ATOM    714  HB2 ASP A  66      -2.910  11.211   2.149  1.00 96.41           H  
ATOM    715  HB3 ASP A  66      -2.631   9.656   1.377  1.00 96.41           H  
ATOM    716  N   ALA A  67      -3.279  10.060  -1.801  1.00 96.83           N  
ATOM    717  CA  ALA A  67      -3.105   9.121  -2.898  1.00 96.83           C  
ATOM    718  C   ALA A  67      -1.714   9.245  -3.532  1.00 96.83           C  
ATOM    719  O   ALA A  67      -1.089  10.301  -3.502  1.00 96.83           O  
ATOM    720  CB  ALA A  67      -4.191   9.382  -3.943  1.00 96.83           C  
ATOM    721  H   ALA A  67      -2.584  10.785  -1.699  1.00 96.83           H  
ATOM    722  HA  ALA A  67      -3.214   8.106  -2.515  1.00 96.83           H  
ATOM    723  HB1 ALA A  67      -4.103   8.670  -4.764  1.00 96.83           H  
ATOM    724  HB2 ALA A  67      -4.048  10.393  -4.323  1.00 96.83           H  
ATOM    725  HB3 ALA A  67      -5.179   9.276  -3.494  1.00 96.83           H  
ATOM    726  N   GLY A  68      -1.274   8.191  -4.206  1.00 95.42           N  
ATOM    727  CA  GLY A  68      -0.004   8.177  -4.924  1.00 95.42           C  
ATOM    728  C   GLY A  68       0.073   7.015  -5.898  1.00 95.42           C  
ATOM    729  O   GLY A  68      -0.951   6.431  -6.259  1.00 95.42           O  
ATOM    730  H   GLY A  68      -1.857   7.366  -4.244  1.00 95.42           H  
ATOM    731  HA2 GLY A  68       0.119   9.105  -5.482  1.00 95.42           H  
ATOM    732  HA3 GLY A  68       0.813   8.103  -4.206  1.00 95.42           H  
ATOM    733  N   ALA A  69       1.286   6.670  -6.321  1.00 94.67           N  
ATOM    734  CA  ALA A  69       1.525   5.513  -7.170  1.00 94.67           C  
ATOM    735  C   ALA A  69       2.377   4.439  -6.472  1.00 94.67           C  
ATOM    736  O   ALA A  69       3.057   4.693  -5.474  1.00 94.67           O  
ATOM    737  CB  ALA A  69       2.035   5.977  -8.538  1.00 94.67           C  
ATOM    738  H   ALA A  69       2.096   7.172  -5.987  1.00 94.67           H  
ATOM    739  HA  ALA A  69       0.566   5.031  -7.361  1.00 94.67           H  
ATOM    740  HB1 ALA A  69       1.228   6.476  -9.075  1.00 94.67           H  
ATOM    741  HB2 ALA A  69       2.880   6.658  -8.432  1.00 94.67           H  
ATOM    742  HB3 ALA A  69       2.321   5.112  -9.136  1.00 94.67           H  
ATOM    743  N   CYS A  70       2.239   3.201  -6.943  1.00 94.90           N  
ATOM    744  CA  CYS A  70       2.986   2.028  -6.494  1.00 94.90           C  
ATOM    745  C   CYS A  70       3.096   0.991  -7.624  1.00 94.90           C  
ATOM    746  O   CYS A  70       2.400   1.084  -8.636  1.00 94.90           O  
ATOM    747  CB  CYS A  70       2.329   1.445  -5.228  1.00 94.90           C  
ATOM    748  SG  CYS A  70       0.638   0.860  -5.547  1.00 94.90           S  
ATOM    749  H   CYS A  70       1.637   3.073  -7.744  1.00 94.90           H  
ATOM    750  HA  CYS A  70       3.998   2.345  -6.242  1.00 94.90           H  
ATOM    751  HB2 CYS A  70       2.306   2.214  -4.456  1.00 94.90           H  
ATOM    752  HB3 CYS A  70       2.923   0.611  -4.852  1.00 94.90           H  
ATOM    753  HG  CYS A  70       0.277   1.866  -6.349  1.00 94.90           H  
ATOM    754  N   HIS A  71       3.978   0.007  -7.454  1.00 95.13           N  
ATOM    755  CA  HIS A  71       4.130  -1.086  -8.414  1.00 95.13           C  
ATOM    756  C   HIS A  71       3.038  -2.146  -8.264  1.00 95.13           C  
ATOM    757  O   HIS A  71       2.587  -2.438  -7.149  1.00 95.13           O  
ATOM    758  CB  HIS A  71       5.525  -1.709  -8.295  1.00 95.13           C  
ATOM    759  CG  HIS A  71       6.594  -0.756  -8.741  1.00 95.13           C  
ATOM    760  CD2 HIS A  71       7.530  -0.146  -7.952  1.00 95.13           C  
ATOM    761  ND1 HIS A  71       6.736  -0.262 -10.017  1.00 95.13           N  
ATOM    762  CE1 HIS A  71       7.714   0.655  -9.984  1.00 95.13           C  
ATOM    763  NE2 HIS A  71       8.237   0.757  -8.749  1.00 95.13           N  
ATOM    764  H   HIS A  71       4.514  -0.041  -6.600  1.00 95.13           H  
ATOM    765  HA  HIS A  71       4.038  -0.673  -9.419  1.00 95.13           H  
ATOM    766  HB2 HIS A  71       5.707  -2.013  -7.264  1.00 95.13           H  
ATOM    767  HB3 HIS A  71       5.576  -2.594  -8.928  1.00 95.13           H  
ATOM    768  HD1 HIS A  71       6.177  -0.512 -10.821  1.00 95.13           H  
ATOM    769  HD2 HIS A  71       7.668  -0.306  -6.893  1.00 95.13           H  
ATOM    770  HE1 HIS A  71       8.020   1.251 -10.832  1.00 95.13           H  
ATOM    771  N   SER A  72       2.665  -2.747  -9.393  1.00 95.39           N  
ATOM    772  CA  SER A  72       1.888  -3.992  -9.419  1.00 95.39           C  
ATOM    773  C   SER A  72       2.738  -5.192  -8.973  1.00 95.39           C  
ATOM    774  O   SER A  72       3.964  -5.142  -9.053  1.00 95.39           O  
ATOM    775  CB  SER A  72       1.275  -4.212 -10.807  1.00 95.39           C  
ATOM    776  OG  SER A  72       2.265  -4.464 -11.784  1.00 95.39           O  
ATOM    777  H   SER A  72       3.102  -2.432 -10.248  1.00 95.39           H  
ATOM    778  HA  SER A  72       1.061  -3.896  -8.715  1.00 95.39           H  
ATOM    779  HB2 SER A  72       0.596  -5.063 -10.765  1.00 95.39           H  
ATOM    780  HB3 SER A  72       0.703  -3.332 -11.099  1.00 95.39           H  
ATOM    781  HG  SER A  72       2.881  -3.729 -11.819  1.00 95.39           H  
ATOM    782  N   ASP A  73       2.099  -6.260  -8.477  1.00 96.02           N  
ATOM    783  CA  ASP A  73       2.767  -7.510  -8.040  1.00 96.02           C  
ATOM    784  C   ASP A  73       3.953  -7.284  -7.069  1.00 96.02           C  
ATOM    785  O   ASP A  73       5.002  -7.926  -7.148  1.00 96.02           O  
ATOM    786  CB  ASP A  73       3.111  -8.382  -9.267  1.00 96.02           C  
ATOM    787  CG  ASP A  73       3.138  -9.899  -9.004  1.00 96.02           C  
ATOM    788  OD1 ASP A  73       2.557 -10.353  -7.990  1.00 96.02           O  
ATOM    789  OD2 ASP A  73       3.570 -10.643  -9.920  1.00 96.02           O1-
ATOM    790  H   ASP A  73       1.090  -6.229  -8.438  1.00 96.02           H  
ATOM    791  HA  ASP A  73       2.022  -8.061  -7.464  1.00 96.02           H  
ATOM    792  HB2 ASP A  73       4.067  -8.064  -9.683  1.00 96.02           H  
ATOM    793  HB3 ASP A  73       2.354  -8.205 -10.031  1.00 96.02           H  
ATOM    794  N   TRP A  74       3.801  -6.316  -6.159  1.00 95.82           N  
ATOM    795  CA  TRP A  74       4.857  -5.836  -5.264  1.00 95.82           C  
ATOM    796  C   TRP A  74       4.381  -5.762  -3.809  1.00 95.82           C  
ATOM    797  O   TRP A  74       3.254  -6.114  -3.456  1.00 95.82           O  
ATOM    798  CB  TRP A  74       5.394  -4.488  -5.783  1.00 95.82           C  
ATOM    799  CG  TRP A  74       6.682  -4.035  -5.155  1.00 95.82           C  
ATOM    800  CD1 TRP A  74       6.820  -3.045  -4.243  1.00 95.82           C  
ATOM    801  CD2 TRP A  74       8.024  -4.581  -5.349  1.00 95.82           C  
ATOM    802  CE2 TRP A  74       8.926  -3.890  -4.485  1.00 95.82           C  
ATOM    803  CE3 TRP A  74       8.567  -5.598  -6.163  1.00 95.82           C  
ATOM    804  NE1 TRP A  74       8.135  -2.976  -3.826  1.00 95.82           N  
ATOM    805  CZ2 TRP A  74      10.295  -4.190  -4.426  1.00 95.82           C  
ATOM    806  CZ3 TRP A  74       9.942  -5.901  -6.122  1.00 95.82           C  
ATOM    807  CH2 TRP A  74      10.805  -5.202  -5.258  1.00 95.82           C  
ATOM    808  H   TRP A  74       2.900  -5.860  -6.133  1.00 95.82           H  
ATOM    809  HA  TRP A  74       5.684  -6.546  -5.292  1.00 95.82           H  
ATOM    810  HB2 TRP A  74       5.571  -4.579  -6.854  1.00 95.82           H  
ATOM    811  HB3 TRP A  74       4.631  -3.723  -5.642  1.00 95.82           H  
ATOM    812  HD1 TRP A  74       6.010  -2.439  -3.865  1.00 95.82           H  
ATOM    813  HE1 TRP A  74       8.449  -2.368  -3.083  1.00 95.82           H  
ATOM    814  HE3 TRP A  74       7.914  -6.137  -6.833  1.00 95.82           H  
ATOM    815  HZ2 TRP A  74      10.948  -3.642  -3.763  1.00 95.82           H  
ATOM    816  HZ3 TRP A  74      10.336  -6.675  -6.764  1.00 95.82           H  
ATOM    817  HH2 TRP A  74      11.858  -5.442  -5.239  1.00 95.82           H  
ATOM    818  N   SER A  75       5.255  -5.331  -2.904  1.00 96.19           N  
ATOM    819  CA  SER A  75       4.903  -5.063  -1.513  1.00 96.19           C  
ATOM    820  C   SER A  75       5.591  -3.805  -1.006  1.00 96.19           C  
ATOM    821  O   SER A  75       6.786  -3.612  -1.214  1.00 96.19           O  
ATOM    822  CB  SER A  75       5.265  -6.259  -0.638  1.00 96.19           C  
ATOM    823  OG  SER A  75       4.521  -7.392  -1.028  1.00 96.19           O  
ATOM    824  H   SER A  75       6.164  -5.033  -3.229  1.00 96.19           H  
ATOM    825  HA  SER A  75       3.827  -4.900  -1.447  1.00 96.19           H  
ATOM    826  HB2 SER A  75       5.017  -6.034   0.399  1.00 96.19           H  
ATOM    827  HB3 SER A  75       6.331  -6.467  -0.721  1.00 96.19           H  
ATOM    828  HG  SER A  75       4.232  -7.243  -1.932  1.00 96.19           H  
ATOM    829  N   PHE A  76       4.852  -2.956  -0.303  1.00 97.14           N  
ATOM    830  CA  PHE A  76       5.374  -1.713   0.252  1.00 97.14           C  
ATOM    831  C   PHE A  76       4.779  -1.444   1.630  1.00 97.14           C  
ATOM    832  O   PHE A  76       3.701  -1.930   1.974  1.00 97.14           O  
ATOM    833  CB  PHE A  76       5.138  -0.553  -0.727  1.00 97.14           C  
ATOM    834  CG  PHE A  76       3.685  -0.178  -0.944  1.00 97.14           C  
ATOM    835  CD1 PHE A  76       2.869  -0.948  -1.796  1.00 97.14           C  
ATOM    836  CD2 PHE A  76       3.152   0.963  -0.314  1.00 97.14           C  
ATOM    837  CE1 PHE A  76       1.530  -0.581  -2.013  1.00 97.14           C  
ATOM    838  CE2 PHE A  76       1.819   1.338  -0.551  1.00 97.14           C  
ATOM    839  CZ  PHE A  76       1.005   0.564  -1.395  1.00 97.14           C  
ATOM    840  H   PHE A  76       3.880  -3.172  -0.132  1.00 97.14           H  
ATOM    841  HA  PHE A  76       6.451  -1.810   0.385  1.00 97.14           H  
ATOM    842  HB2 PHE A  76       5.579  -0.809  -1.690  1.00 97.14           H  
ATOM    843  HB3 PHE A  76       5.674   0.322  -0.359  1.00 97.14           H  
ATOM    844  HD1 PHE A  76       3.265  -1.821  -2.295  1.00 97.14           H  
ATOM    845  HD2 PHE A  76       3.771   1.569   0.331  1.00 97.14           H  
ATOM    846  HE1 PHE A  76       0.909  -1.168  -2.674  1.00 97.14           H  
ATOM    847  HE2 PHE A  76       1.427   2.241  -0.107  1.00 97.14           H  
ATOM    848  HZ  PHE A  76      -0.015   0.862  -1.590  1.00 97.14           H  
ATOM    849  N   GLY A  77       5.513  -0.693   2.440  1.00 97.20           N  
ATOM    850  CA  GLY A  77       5.030  -0.228   3.728  1.00 97.20           C  
ATOM    851  C   GLY A  77       4.450   1.176   3.606  1.00 97.20           C  
ATOM    852  O   GLY A  77       5.048   2.033   2.957  1.00 97.20           O  
ATOM    853  H   GLY A  77       6.363  -0.278   2.085  1.00 97.20           H  
ATOM    854  HA2 GLY A  77       4.276  -0.906   4.127  1.00 97.20           H  
ATOM    855  HA3 GLY A  77       5.872  -0.216   4.419  1.00 97.20           H  
ATOM    856  N   LEU A  78       3.296   1.411   4.225  1.00 97.35           N  
ATOM    857  CA  LEU A  78       2.624   2.707   4.225  1.00 97.35           C  
ATOM    858  C   LEU A  78       2.126   3.039   5.630  1.00 97.35           C  
ATOM    859  O   LEU A  78       1.556   2.190   6.320  1.00 97.35           O  
ATOM    860  CB  LEU A  78       1.483   2.676   3.191  1.00 97.35           C  
ATOM    861  CG  LEU A  78       0.818   4.039   2.912  1.00 97.35           C  
ATOM    862  CD1 LEU A  78       1.771   5.028   2.239  1.00 97.35           C  
ATOM    863  CD2 LEU A  78      -0.382   3.836   1.990  1.00 97.35           C  
ATOM    864  H   LEU A  78       2.839   0.643   4.696  1.00 97.35           H  
ATOM    865  HA  LEU A  78       3.343   3.472   3.931  1.00 97.35           H  
ATOM    866  HB2 LEU A  78       0.723   1.979   3.544  1.00 97.35           H  
ATOM    867  HB3 LEU A  78       1.878   2.289   2.251  1.00 97.35           H  
ATOM    868  HG  LEU A  78       0.461   4.468   3.848  1.00 97.35           H  
ATOM    869 HD11 LEU A  78       2.597   5.281   2.902  1.00 97.35           H  
ATOM    870 HD12 LEU A  78       1.237   5.948   2.000  1.00 97.35           H  
ATOM    871 HD13 LEU A  78       2.165   4.604   1.315  1.00 97.35           H  
ATOM    872 HD21 LEU A  78      -0.830   4.798   1.739  1.00 97.35           H  
ATOM    873 HD22 LEU A  78      -1.119   3.210   2.493  1.00 97.35           H  
ATOM    874 HD23 LEU A  78      -0.075   3.358   1.060  1.00 97.35           H  
ATOM    875  N   GLN A  79       2.315   4.284   6.061  1.00 97.70           N  
ATOM    876  CA  GLN A  79       1.703   4.766   7.292  1.00 97.70           C  
ATOM    877  C   GLN A  79       0.226   5.086   7.035  1.00 97.70           C  
ATOM    878  O   GLN A  79      -0.090   6.035   6.329  1.00 97.70           O  
ATOM    879  CB  GLN A  79       2.494   5.959   7.838  1.00 97.70           C  
ATOM    880  CG  GLN A  79       1.882   6.437   9.162  1.00 97.70           C  
ATOM    881  CD  GLN A  79       2.728   7.476   9.883  1.00 97.70           C  
ATOM    882  NE2 GLN A  79       2.191   8.069  10.925  1.00 97.70           N  
ATOM    883  OE1 GLN A  79       3.866   7.760   9.558  1.00 97.70           O  
ATOM    884  H   GLN A  79       2.756   4.958   5.451  1.00 97.70           H  
ATOM    885  HA  GLN A  79       1.754   3.975   8.041  1.00 97.70           H  
ATOM    886  HB2 GLN A  79       3.523   5.644   8.009  1.00 97.70           H  
ATOM    887  HB3 GLN A  79       2.489   6.777   7.117  1.00 97.70           H  
ATOM    888  HG2 GLN A  79       0.903   6.874   8.966  1.00 97.70           H  
ATOM    889  HG3 GLN A  79       1.750   5.587   9.831  1.00 97.70           H  
ATOM    890 HE21 GLN A  79       2.751   8.803  11.335  1.00 97.70           H  
ATOM    891 HE22 GLN A  79       1.206   7.940  11.107  1.00 97.70           H  
ATOM    892  N   VAL A  80      -0.675   4.304   7.628  1.00 95.82           N  
ATOM    893  CA  VAL A  80      -2.130   4.469   7.529  1.00 95.82           C  
ATOM    894  C   VAL A  80      -2.655   4.917   8.893  1.00 95.82           C  
ATOM    895  O   VAL A  80      -2.708   4.147   9.861  1.00 95.82           O  
ATOM    896  CB  VAL A  80      -2.805   3.180   7.024  1.00 95.82           C  
ATOM    897  CG1 VAL A  80      -4.294   3.426   6.768  1.00 95.82           C  
ATOM    898  CG2 VAL A  80      -2.190   2.667   5.714  1.00 95.82           C  
ATOM    899  H   VAL A  80      -0.330   3.566   8.225  1.00 95.82           H  
ATOM    900  HA  VAL A  80      -2.352   5.252   6.804  1.00 95.82           H  
ATOM    901  HB  VAL A  80      -2.706   2.400   7.778  1.00 95.82           H  
ATOM    902 HG11 VAL A  80      -4.419   4.202   6.013  1.00 95.82           H  
ATOM    903 HG12 VAL A  80      -4.766   2.509   6.416  1.00 95.82           H  
ATOM    904 HG13 VAL A  80      -4.780   3.740   7.691  1.00 95.82           H  
ATOM    905 HG21 VAL A  80      -2.233   3.445   4.951  1.00 95.82           H  
ATOM    906 HG22 VAL A  80      -1.150   2.382   5.871  1.00 95.82           H  
ATOM    907 HG23 VAL A  80      -2.732   1.789   5.364  1.00 95.82           H  
ATOM    908  N   GLY A  81      -2.981   6.205   9.004  1.00 94.00           N  
ATOM    909  CA  GLY A  81      -3.272   6.846  10.284  1.00 94.00           C  
ATOM    910  C   GLY A  81      -2.076   6.769  11.244  1.00 94.00           C  
ATOM    911  O   GLY A  81      -0.995   7.287  10.971  1.00 94.00           O  
ATOM    912  H   GLY A  81      -2.905   6.788   8.183  1.00 94.00           H  
ATOM    913  HA2 GLY A  81      -4.141   6.365  10.733  1.00 94.00           H  
ATOM    914  HA3 GLY A  81      -3.509   7.896  10.113  1.00 94.00           H  
ATOM    915  N   LYS A  82      -2.267   6.115  12.395  1.00 94.85           N  
ATOM    916  CA  LYS A  82      -1.227   5.956  13.433  1.00 94.85           C  
ATOM    917  C   LYS A  82      -0.428   4.652  13.323  1.00 94.85           C  
ATOM    918  O   LYS A  82       0.382   4.375  14.203  1.00 94.85           O  
ATOM    919  CB  LYS A  82      -1.842   6.109  14.836  1.00 94.85           C  
ATOM    920  CG  LYS A  82      -2.399   7.516  15.094  1.00 94.85           C  
ATOM    921  CD  LYS A  82      -2.897   7.636  16.541  1.00 94.85           C  
ATOM    922  CE  LYS A  82      -3.437   9.048  16.792  1.00 94.85           C  
ATOM    923  NZ  LYS A  82      -3.915   9.223  18.187  1.00 94.85           N1+
ATOM    924  H   LYS A  82      -3.162   5.665  12.522  1.00 94.85           H  
ATOM    925  HA  LYS A  82      -0.483   6.744  13.310  1.00 94.85           H  
ATOM    926  HB2 LYS A  82      -1.071   5.916  15.582  1.00 94.85           H  
ATOM    927  HB3 LYS A  82      -2.633   5.371  14.966  1.00 94.85           H  
ATOM    928  HG2 LYS A  82      -1.611   8.250  14.924  1.00 94.85           H  
ATOM    929  HG3 LYS A  82      -3.224   7.717  14.411  1.00 94.85           H  
ATOM    930  HD2 LYS A  82      -2.070   7.434  17.221  1.00 94.85           H  
ATOM    931  HD3 LYS A  82      -3.687   6.904  16.710  1.00 94.85           H  
ATOM    932  HE2 LYS A  82      -2.641   9.762  16.581  1.00 94.85           H  
ATOM    933  HE3 LYS A  82      -4.247   9.244  16.089  1.00 94.85           H  
ATOM    934  HZ1 LYS A  82      -4.240  10.169  18.329  1.00 94.85           H  
ATOM    935  HZ2 LYS A  82      -4.679   8.594  18.390  1.00 94.85           H  
ATOM    936  HZ3 LYS A  82      -3.167   9.052  18.844  1.00 94.85           H  
ATOM    937  N   ARG A  83      -0.691   3.811  12.317  1.00 94.32           N  
ATOM    938  CA  ARG A  83      -0.061   2.489  12.186  1.00 94.32           C  
ATOM    939  C   ARG A  83       0.698   2.370  10.879  1.00 94.32           C  
ATOM    940  O   ARG A  83       0.268   2.883   9.854  1.00 94.32           O  
ATOM    941  CB  ARG A  83      -1.102   1.368  12.308  1.00 94.32           C  
ATOM    942  CG  ARG A  83      -1.676   1.278  13.728  1.00 94.32           C  
ATOM    943  CD  ARG A  83      -2.563   0.037  13.862  1.00 94.32           C  
ATOM    944  NE  ARG A  83      -3.079  -0.112  15.236  1.00 94.32           N  
ATOM    945  CZ  ARG A  83      -3.785  -1.131  15.695  1.00 94.32           C  
ATOM    946  NH1 ARG A  83      -4.125  -2.133  14.933  1.00 94.32           N1+
ATOM    947  NH2 ARG A  83      -4.165  -1.164  16.942  1.00 94.32           N  
ATOM    948  H   ARG A  83      -1.302   4.116  11.573  1.00 94.32           H  
ATOM    949  HA  ARG A  83       0.677   2.358  12.976  1.00 94.32           H  
ATOM    950  HB2 ARG A  83      -0.621   0.420  12.067  1.00 94.32           H  
ATOM    951  HB3 ARG A  83      -1.906   1.534  11.591  1.00 94.32           H  
ATOM    952  HG2 ARG A  83      -2.263   2.171  13.945  1.00 94.32           H  
ATOM    953  HG3 ARG A  83      -0.856   1.207  14.442  1.00 94.32           H  
ATOM    954  HD2 ARG A  83      -1.972  -0.841  13.600  1.00 94.32           H  
ATOM    955  HD3 ARG A  83      -3.393   0.120  13.161  1.00 94.32           H  
ATOM    956  HE  ARG A  83      -2.829   0.610  15.897  1.00 94.32           H  
ATOM    957 HH11 ARG A  83      -3.826  -2.137  13.968  1.00 94.32           H  
ATOM    958 HH12 ARG A  83      -4.645  -2.917  15.300  1.00 94.32           H  
ATOM    959 HH21 ARG A  83      -3.903  -0.425  17.579  1.00 94.32           H  
ATOM    960 HH22 ARG A  83      -4.680  -1.960  17.289  1.00 94.32           H  
ATOM    961  N   PHE A  84       1.797   1.633  10.924  1.00 96.81           N  
ATOM    962  CA  PHE A  84       2.471   1.173   9.723  1.00 96.81           C  
ATOM    963  C   PHE A  84       1.796  -0.109   9.229  1.00 96.81           C  
ATOM    964  O   PHE A  84       1.586  -1.036  10.014  1.00 96.81           O  
ATOM    965  CB  PHE A  84       3.950   0.974  10.040  1.00 96.81           C  
ATOM    966  CG  PHE A  84       4.800   0.881   8.799  1.00 96.81           C  
ATOM    967  CD1 PHE A  84       5.238  -0.369   8.324  1.00 96.81           C  
ATOM    968  CD2 PHE A  84       5.166   2.062   8.127  1.00 96.81           C  
ATOM    969  CE1 PHE A  84       6.097  -0.430   7.214  1.00 96.81           C  
ATOM    970  CE2 PHE A  84       6.021   1.999   7.016  1.00 96.81           C  
ATOM    971  CZ  PHE A  84       6.513   0.758   6.586  1.00 96.81           C  
ATOM    972  H   PHE A  84       2.080   1.221  11.801  1.00 96.81           H  
ATOM    973  HA  PHE A  84       2.389   1.931   8.944  1.00 96.81           H  
ATOM    974  HB2 PHE A  84       4.307   1.823  10.623  1.00 96.81           H  
ATOM    975  HB3 PHE A  84       4.081   0.080  10.648  1.00 96.81           H  
ATOM    976  HD1 PHE A  84       4.942  -1.279   8.825  1.00 96.81           H  
ATOM    977  HD2 PHE A  84       4.819   3.022   8.478  1.00 96.81           H  
ATOM    978  HE1 PHE A  84       6.460  -1.383   6.860  1.00 96.81           H  
ATOM    979  HE2 PHE A  84       6.329   2.905   6.514  1.00 96.81           H  
ATOM    980  HZ  PHE A  84       7.216   0.721   5.766  1.00 96.81           H  
ATOM    981  N   VAL A  85       1.430  -0.150   7.951  1.00 96.26           N  
ATOM    982  CA  VAL A  85       0.759  -1.289   7.319  1.00 96.26           C  
ATOM    983  C   VAL A  85       1.630  -1.783   6.174  1.00 96.26           C  
ATOM    984  O   VAL A  85       1.985  -1.015   5.283  1.00 96.26           O  
ATOM    985  CB  VAL A  85      -0.657  -0.918   6.828  1.00 96.26           C  
ATOM    986  CG1 VAL A  85      -1.383  -2.140   6.246  1.00 96.26           C  
ATOM    987  CG2 VAL A  85      -1.523  -0.375   7.975  1.00 96.26           C  
ATOM    988  H   VAL A  85       1.617   0.651   7.364  1.00 96.26           H  
ATOM    989  HA  VAL A  85       0.655  -2.098   8.042  1.00 96.26           H  
ATOM    990  HB  VAL A  85      -0.586  -0.152   6.056  1.00 96.26           H  
ATOM    991 HG11 VAL A  85      -1.447  -2.931   6.993  1.00 96.26           H  
ATOM    992 HG12 VAL A  85      -2.391  -1.860   5.940  1.00 96.26           H  
ATOM    993 HG13 VAL A  85      -0.857  -2.512   5.367  1.00 96.26           H  
ATOM    994 HG21 VAL A  85      -1.585  -1.112   8.776  1.00 96.26           H  
ATOM    995 HG22 VAL A  85      -1.095   0.549   8.362  1.00 96.26           H  
ATOM    996 HG23 VAL A  85      -2.526  -0.160   7.608  1.00 96.26           H  
ATOM    997  N   GLN A  86       1.953  -3.076   6.188  1.00 97.70           N  
ATOM    998  CA  GLN A  86       2.534  -3.742   5.029  1.00 97.70           C  
ATOM    999  C   GLN A  86       1.413  -4.056   4.037  1.00 97.70           C  
ATOM   1000  O   GLN A  86       0.480  -4.788   4.372  1.00 97.70           O  
ATOM   1001  CB  GLN A  86       3.282  -5.008   5.473  1.00 97.70           C  
ATOM   1002  CG  GLN A  86       4.075  -5.636   4.315  1.00 97.70           C  
ATOM   1003  CD  GLN A  86       5.209  -4.744   3.814  1.00 97.70           C  
ATOM   1004  NE2 GLN A  86       5.585  -4.854   2.564  1.00 97.70           N  
ATOM   1005  OE1 GLN A  86       5.785  -3.947   4.533  1.00 97.70           O  
ATOM   1006  H   GLN A  86       1.632  -3.652   6.953  1.00 97.70           H  
ATOM   1007  HA  GLN A  86       3.244  -3.064   4.555  1.00 97.70           H  
ATOM   1008  HB2 GLN A  86       2.568  -5.739   5.851  1.00 97.70           H  
ATOM   1009  HB3 GLN A  86       3.970  -4.760   6.281  1.00 97.70           H  
ATOM   1010  HG2 GLN A  86       3.400  -5.864   3.490  1.00 97.70           H  
ATOM   1011  HG3 GLN A  86       4.513  -6.575   4.655  1.00 97.70           H  
ATOM   1012 HE21 GLN A  86       5.084  -5.459   1.930  1.00 97.70           H  
ATOM   1013 HE22 GLN A  86       6.345  -4.255   2.275  1.00 97.70           H  
ATOM   1014  N   ILE A  87       1.509  -3.506   2.831  1.00 97.45           N  
ATOM   1015  CA  ILE A  87       0.522  -3.664   1.765  1.00 97.45           C  
ATOM   1016  C   ILE A  87       1.141  -4.501   0.649  1.00 97.45           C  
ATOM   1017  O   ILE A  87       2.260  -4.235   0.208  1.00 97.45           O  
ATOM   1018  CB  ILE A  87       0.014  -2.289   1.274  1.00 97.45           C  
ATOM   1019  CG1 ILE A  87      -0.611  -1.496   2.449  1.00 97.45           C  
ATOM   1020  CG2 ILE A  87      -1.014  -2.478   0.143  1.00 97.45           C  
ATOM   1021  CD1 ILE A  87      -1.071  -0.079   2.090  1.00 97.45           C  
ATOM   1022  H   ILE A  87       2.301  -2.913   2.627  1.00 97.45           H  
ATOM   1023  HA  ILE A  87      -0.340  -4.205   2.156  1.00 97.45           H  
ATOM   1024  HB  ILE A  87       0.860  -1.723   0.883  1.00 97.45           H  
ATOM   1025 HG12 ILE A  87      -1.459  -2.052   2.851  1.00 97.45           H  
ATOM   1026 HG13 ILE A  87       0.128  -1.388   3.243  1.00 97.45           H  
ATOM   1027 HG21 ILE A  87      -1.345  -1.508  -0.228  1.00 97.45           H  
ATOM   1028 HG22 ILE A  87      -1.873  -3.048   0.498  1.00 97.45           H  
ATOM   1029 HG23 ILE A  87      -0.563  -2.996  -0.702  1.00 97.45           H  
ATOM   1030 HD11 ILE A  87      -1.341   0.452   3.004  1.00 97.45           H  
ATOM   1031 HD12 ILE A  87      -0.264   0.458   1.593  1.00 97.45           H  
ATOM   1032 HD13 ILE A  87      -1.944  -0.113   1.438  1.00 97.45           H  
ATOM   1033  N   LYS A  88       0.410  -5.523   0.202  1.00 97.70           N  
ATOM   1034  CA  LYS A  88       0.728  -6.309  -0.992  1.00 97.70           C  
ATOM   1035  C   LYS A  88      -0.165  -5.858  -2.139  1.00 97.70           C  
ATOM   1036  O   LYS A  88      -1.378  -5.782  -1.959  1.00 97.70           O  
ATOM   1037  CB  LYS A  88       0.553  -7.810  -0.729  1.00 97.70           C  
ATOM   1038  CG  LYS A  88       1.453  -8.320   0.404  1.00 97.70           C  
ATOM   1039  CD  LYS A  88       1.431  -9.850   0.457  1.00 97.70           C  
ATOM   1040  CE  LYS A  88       2.460 -10.348   1.474  1.00 97.70           C  
ATOM   1041  NZ  LYS A  88       2.466 -11.829   1.543  1.00 97.70           N1+
ATOM   1042  H   LYS A  88      -0.495  -5.665   0.627  1.00 97.70           H  
ATOM   1043  HA  LYS A  88       1.761  -6.131  -1.291  1.00 97.70           H  
ATOM   1044  HB2 LYS A  88       0.798  -8.342  -1.649  1.00 97.70           H  
ATOM   1045  HB3 LYS A  88      -0.487  -8.019  -0.480  1.00 97.70           H  
ATOM   1046  HG2 LYS A  88       1.107  -7.920   1.357  1.00 97.70           H  
ATOM   1047  HG3 LYS A  88       2.475  -7.981   0.238  1.00 97.70           H  
ATOM   1048  HD2 LYS A  88       1.678 -10.243  -0.529  1.00 97.70           H  
ATOM   1049  HD3 LYS A  88       0.431 -10.182   0.736  1.00 97.70           H  
ATOM   1050  HE2 LYS A  88       3.441  -9.981   1.170  1.00 97.70           H  
ATOM   1051  HE3 LYS A  88       2.226  -9.918   2.448  1.00 97.70           H  
ATOM   1052  HZ1 LYS A  88       2.676 -12.211   0.631  1.00 97.70           H  
ATOM   1053  HZ2 LYS A  88       1.562 -12.173   1.832  1.00 97.70           H  
ATOM   1054  HZ3 LYS A  88       3.169 -12.153   2.192  1.00 97.70           H  
ATOM   1055  N   THR A  89       0.428  -5.598  -3.293  1.00 97.18           N  
ATOM   1056  CA  THR A  89      -0.286  -5.264  -4.526  1.00 97.18           C  
ATOM   1057  C   THR A  89      -0.312  -6.491  -5.421  1.00 97.18           C  
ATOM   1058  O   THR A  89       0.729  -7.113  -5.614  1.00 97.18           O  
ATOM   1059  CB  THR A  89       0.392  -4.106  -5.271  1.00 97.18           C  
ATOM   1060  CG2 THR A  89      -0.505  -3.529  -6.361  1.00 97.18           C  
ATOM   1061  OG1 THR A  89       0.710  -3.043  -4.406  1.00 97.18           O  
ATOM   1062  H   THR A  89       1.428  -5.720  -3.366  1.00 97.18           H  
ATOM   1063  HA  THR A  89      -1.309  -4.968  -4.292  1.00 97.18           H  
ATOM   1064  HB  THR A  89       1.319  -4.460  -5.722  1.00 97.18           H  
ATOM   1065  HG1 THR A  89       1.135  -2.391  -4.968  1.00 97.18           H  
ATOM   1066 HG21 THR A  89      -1.503  -3.319  -5.976  1.00 97.18           H  
ATOM   1067 HG22 THR A  89      -0.589  -4.246  -7.177  1.00 97.18           H  
ATOM   1068 HG23 THR A  89      -0.069  -2.611  -6.755  1.00 97.18           H  
ATOM   1069  N   ASP A  90      -1.465  -6.849  -5.979  1.00 95.78           N  
ATOM   1070  CA  ASP A  90      -1.543  -7.909  -6.989  1.00 95.78           C  
ATOM   1071  C   ASP A  90      -1.268  -7.381  -8.416  1.00 95.78           C  
ATOM   1072  O   ASP A  90      -0.978  -6.202  -8.633  1.00 95.78           O  
ATOM   1073  CB  ASP A  90      -2.863  -8.693  -6.836  1.00 95.78           C  
ATOM   1074  CG  ASP A  90      -4.110  -8.032  -7.428  1.00 95.78           C  
ATOM   1075  OD1 ASP A  90      -4.018  -6.937  -8.017  1.00 95.78           O  
ATOM   1076  OD2 ASP A  90      -5.182  -8.671  -7.410  1.00 95.78           O1-
ATOM   1077  H   ASP A  90      -2.296  -6.312  -5.776  1.00 95.78           H  
ATOM   1078  HA  ASP A  90      -0.750  -8.627  -6.782  1.00 95.78           H  
ATOM   1079  HB2 ASP A  90      -3.036  -8.895  -5.778  1.00 95.78           H  
ATOM   1080  HB3 ASP A  90      -2.735  -9.655  -7.331  1.00 95.78           H  
ATOM   1081  N   LYS A  91      -1.366  -8.256  -9.425  1.00 94.21           N  
ATOM   1082  CA  LYS A  91      -1.168  -7.891 -10.843  1.00 94.21           C  
ATOM   1083  C   LYS A  91      -2.230  -6.947 -11.414  1.00 94.21           C  
ATOM   1084  O   LYS A  91      -2.047  -6.434 -12.507  1.00 94.21           O  
ATOM   1085  CB  LYS A  91      -1.110  -9.156 -11.710  1.00 94.21           C  
ATOM   1086  CG  LYS A  91       0.131  -9.987 -11.389  1.00 94.21           C  
ATOM   1087  CD  LYS A  91       0.275 -11.165 -12.352  1.00 94.21           C  
ATOM   1088  CE  LYS A  91       1.554 -11.897 -11.949  1.00 94.21           C  
ATOM   1089  NZ  LYS A  91       1.888 -12.996 -12.880  1.00 94.21           N1+
ATOM   1090  H   LYS A  91      -1.551  -9.220  -9.188  1.00 94.21           H  
ATOM   1091  HA  LYS A  91      -0.223  -7.355 -10.939  1.00 94.21           H  
ATOM   1092  HB2 LYS A  91      -2.010  -9.751 -11.556  1.00 94.21           H  
ATOM   1093  HB3 LYS A  91      -1.062  -8.862 -12.758  1.00 94.21           H  
ATOM   1094  HG2 LYS A  91       0.071 -10.361 -10.367  1.00 94.21           H  
ATOM   1095  HG3 LYS A  91       1.011  -9.352 -11.484  1.00 94.21           H  
ATOM   1096  HD2 LYS A  91      -0.588 -11.825 -12.267  1.00 94.21           H  
ATOM   1097  HD3 LYS A  91       0.363 -10.788 -13.371  1.00 94.21           H  
ATOM   1098  HE2 LYS A  91       2.371 -11.177 -11.911  1.00 94.21           H  
ATOM   1099  HE3 LYS A  91       1.448 -12.269 -10.929  1.00 94.21           H  
ATOM   1100  HZ1 LYS A  91       2.747 -13.419 -12.559  1.00 94.21           H  
ATOM   1101  HZ2 LYS A  91       1.154 -13.689 -12.898  1.00 94.21           H  
ATOM   1102  HZ3 LYS A  91       2.049 -12.618 -13.803  1.00 94.21           H  
ATOM   1103  N   LYS A  92      -3.358  -6.769 -10.726  1.00 94.33           N  
ATOM   1104  CA  LYS A  92      -4.482  -5.913 -11.135  1.00 94.33           C  
ATOM   1105  C   LYS A  92      -4.611  -4.686 -10.233  1.00 94.33           C  
ATOM   1106  O   LYS A  92      -5.680  -4.080 -10.176  1.00 94.33           O  
ATOM   1107  CB  LYS A  92      -5.779  -6.731 -11.165  1.00 94.33           C  
ATOM   1108  CG  LYS A  92      -5.738  -7.852 -12.205  1.00 94.33           C  
ATOM   1109  CD  LYS A  92      -7.114  -8.514 -12.301  1.00 94.33           C  
ATOM   1110  CE  LYS A  92      -7.051  -9.612 -13.361  1.00 94.33           C  
ATOM   1111  NZ  LYS A  92      -8.368 -10.262 -13.544  1.00 94.33           N1+
ATOM   1112  H   LYS A  92      -3.390  -7.124  -9.781  1.00 94.33           H  
ATOM   1113  HA  LYS A  92      -4.294  -5.513 -12.131  1.00 94.33           H  
ATOM   1114  HB2 LYS A  92      -5.952  -7.158 -10.178  1.00 94.33           H  
ATOM   1115  HB3 LYS A  92      -6.607  -6.066 -11.412  1.00 94.33           H  
ATOM   1116  HG2 LYS A  92      -5.469  -7.433 -13.175  1.00 94.33           H  
ATOM   1117  HG3 LYS A  92      -4.995  -8.596 -11.917  1.00 94.33           H  
ATOM   1118  HD2 LYS A  92      -7.376  -8.938 -11.331  1.00 94.33           H  
ATOM   1119  HD3 LYS A  92      -7.850  -7.762 -12.586  1.00 94.33           H  
ATOM   1120  HE2 LYS A  92      -6.303 -10.342 -13.054  1.00 94.33           H  
ATOM   1121  HE3 LYS A  92      -6.713  -9.165 -14.296  1.00 94.33           H  
ATOM   1122  HZ1 LYS A  92      -9.039  -9.579 -13.867  1.00 94.33           H  
ATOM   1123  HZ2 LYS A  92      -8.678 -10.663 -12.671  1.00 94.33           H  
ATOM   1124  HZ3 LYS A  92      -8.293 -10.994 -14.237  1.00 94.33           H  
ATOM   1125  N   CYS A  93      -3.541  -4.341  -9.515  1.00 95.30           N  
ATOM   1126  CA  CYS A  93      -3.490  -3.213  -8.596  1.00 95.30           C  
ATOM   1127  C   CYS A  93      -4.476  -3.291  -7.419  1.00 95.30           C  
ATOM   1128  O   CYS A  93      -4.762  -2.268  -6.795  1.00 95.30           O  
ATOM   1129  CB  CYS A  93      -3.595  -1.912  -9.398  1.00 95.30           C  
ATOM   1130  SG  CYS A  93      -2.287  -1.705 -10.625  1.00 95.30           S  
ATOM   1131  H   CYS A  93      -2.720  -4.926  -9.578  1.00 95.30           H  
ATOM   1132  HA  CYS A  93      -2.499  -3.230  -8.143  1.00 95.30           H  
ATOM   1133  HB2 CYS A  93      -3.560  -1.065  -8.712  1.00 95.30           H  
ATOM   1134  HB3 CYS A  93      -4.558  -1.881  -9.907  1.00 95.30           H  
ATOM   1135  N   ASN A  94      -4.976  -4.483  -7.074  1.00 95.78           N  
ATOM   1136  CA  ASN A  94      -5.708  -4.672  -5.825  1.00 95.78           C  
ATOM   1137  C   ASN A  94      -4.711  -4.667  -4.663  1.00 95.78           C  
ATOM   1138  O   ASN A  94      -3.649  -5.290  -4.733  1.00 95.78           O  
ATOM   1139  CB  ASN A  94      -6.558  -5.950  -5.831  1.00 95.78           C  
ATOM   1140  CG  ASN A  94      -7.498  -6.032  -7.017  1.00 95.78           C  
ATOM   1141  ND2 ASN A  94      -7.333  -7.008  -7.871  1.00 95.78           N  
ATOM   1142  OD1 ASN A  94      -8.404  -5.235  -7.200  1.00 95.78           O  
ATOM   1143  H   ASN A  94      -4.659  -5.305  -7.567  1.00 95.78           H  
ATOM   1144  HA  ASN A  94      -6.387  -3.828  -5.703  1.00 95.78           H  
ATOM   1145  HB2 ASN A  94      -5.902  -6.820  -5.813  1.00 95.78           H  
ATOM   1146  HB3 ASN A  94      -7.162  -5.985  -4.925  1.00 95.78           H  
ATOM   1147 HD21 ASN A  94      -7.776  -6.878  -8.769  1.00 95.78           H  
ATOM   1148 HD22 ASN A  94      -6.530  -7.607  -7.738  1.00 95.78           H  
ATOM   1149  N   LEU A  95      -5.062  -3.953  -3.594  1.00 96.34           N  
ATOM   1150  CA  LEU A  95      -4.211  -3.761  -2.425  1.00 96.34           C  
ATOM   1151  C   LEU A  95      -4.727  -4.586  -1.252  1.00 96.34           C  
ATOM   1152  O   LEU A  95      -5.905  -4.532  -0.900  1.00 96.34           O  
ATOM   1153  CB  LEU A  95      -4.125  -2.267  -2.074  1.00 96.34           C  
ATOM   1154  CG  LEU A  95      -3.529  -1.389  -3.188  1.00 96.34           C  
ATOM   1155  CD1 LEU A  95      -3.515   0.064  -2.737  1.00 96.34           C  
ATOM   1156  CD2 LEU A  95      -2.096  -1.764  -3.547  1.00 96.34           C  
ATOM   1157  H   LEU A  95      -5.974  -3.518  -3.585  1.00 96.34           H  
ATOM   1158  HA  LEU A  95      -3.206  -4.116  -2.650  1.00 96.34           H  
ATOM   1159  HB2 LEU A  95      -5.128  -1.909  -1.845  1.00 96.34           H  
ATOM   1160  HB3 LEU A  95      -3.522  -2.152  -1.173  1.00 96.34           H  
ATOM   1161  HG  LEU A  95      -4.151  -1.467  -4.079  1.00 96.34           H  
ATOM   1162 HD11 LEU A  95      -3.267   0.696  -3.590  1.00 96.34           H  
ATOM   1163 HD12 LEU A  95      -4.509   0.331  -2.377  1.00 96.34           H  
ATOM   1164 HD13 LEU A  95      -2.784   0.211  -1.941  1.00 96.34           H  
ATOM   1165 HD21 LEU A  95      -1.447  -1.691  -2.674  1.00 96.34           H  
ATOM   1166 HD22 LEU A  95      -1.723  -1.103  -4.329  1.00 96.34           H  
ATOM   1167 HD23 LEU A  95      -2.069  -2.787  -3.922  1.00 96.34           H  
ATOM   1168  N   HIS A  96      -3.819  -5.327  -0.629  1.00 95.44           N  
ATOM   1169  CA  HIS A  96      -4.109  -6.205   0.493  1.00 95.44           C  
ATOM   1170  C   HIS A  96      -3.254  -5.813   1.694  1.00 95.44           C  
ATOM   1171  O   HIS A  96      -2.026  -5.899   1.653  1.00 95.44           O  
ATOM   1172  CB  HIS A  96      -3.869  -7.660   0.076  1.00 95.44           C  
ATOM   1173  CG  HIS A  96      -4.698  -8.086  -1.108  1.00 95.44           C  
ATOM   1174  CD2 HIS A  96      -4.290  -8.135  -2.415  1.00 95.44           C  
ATOM   1175  ND1 HIS A  96      -6.023  -8.457  -1.081  1.00 95.44           N  
ATOM   1176  CE1 HIS A  96      -6.401  -8.738  -2.338  1.00 95.44           C  
ATOM   1177  NE2 HIS A  96      -5.375  -8.568  -3.183  1.00 95.44           N  
ATOM   1178  H   HIS A  96      -2.894  -5.368  -1.032  1.00 95.44           H  
ATOM   1179  HA  HIS A  96      -5.158  -6.107   0.772  1.00 95.44           H  
ATOM   1180  HB2 HIS A  96      -4.101  -8.312   0.918  1.00 95.44           H  
ATOM   1181  HB3 HIS A  96      -2.816  -7.792  -0.174  1.00 95.44           H  
ATOM   1182  HD1 HIS A  96      -6.635  -8.446  -0.277  1.00 95.44           H  
ATOM   1183  HD2 HIS A  96      -3.313  -7.870  -2.791  1.00 95.44           H  
ATOM   1184  HE1 HIS A  96      -7.393  -9.040  -2.638  1.00 95.44           H  
ATOM   1185  N   GLY A  97      -3.906  -5.420   2.782  1.00 94.53           N  
ATOM   1186  CA  GLY A  97      -3.267  -5.089   4.049  1.00 94.53           C  
ATOM   1187  C   GLY A  97      -4.254  -5.198   5.208  1.00 94.53           C  
ATOM   1188  O   GLY A  97      -5.467  -5.260   5.010  1.00 94.53           O  
ATOM   1189  H   GLY A  97      -4.912  -5.338   2.745  1.00 94.53           H  
ATOM   1190  HA2 GLY A  97      -2.433  -5.767   4.230  1.00 94.53           H  
ATOM   1191  HA3 GLY A  97      -2.881  -4.071   4.009  1.00 94.53           H  
ATOM   1192  N   THR A  98      -3.731  -5.219   6.432  1.00 95.09           N  
ATOM   1193  CA  THR A  98      -4.556  -5.216   7.648  1.00 95.09           C  
ATOM   1194  C   THR A  98      -4.738  -3.783   8.130  1.00 95.09           C  
ATOM   1195  O   THR A  98      -3.839  -3.207   8.746  1.00 95.09           O  
ATOM   1196  CB  THR A  98      -3.954  -6.100   8.747  1.00 95.09           C  
ATOM   1197  CG2 THR A  98      -4.886  -6.229   9.951  1.00 95.09           C  
ATOM   1198  OG1 THR A  98      -3.752  -7.401   8.250  1.00 95.09           O  
ATOM   1199  H   THR A  98      -2.726  -5.211   6.531  1.00 95.09           H  
ATOM   1200  HA  THR A  98      -5.538  -5.629   7.415  1.00 95.09           H  
ATOM   1201  HB  THR A  98      -2.996  -5.691   9.069  1.00 95.09           H  
ATOM   1202  HG1 THR A  98      -3.481  -7.965   8.978  1.00 95.09           H  
ATOM   1203 HG21 THR A  98      -4.442  -6.893  10.692  1.00 95.09           H  
ATOM   1204 HG22 THR A  98      -5.847  -6.635   9.635  1.00 95.09           H  
ATOM   1205 HG23 THR A  98      -5.044  -5.252  10.410  1.00 95.09           H  
ATOM   1206  N   TYR A  99      -5.903  -3.201   7.852  1.00 93.83           N  
ATOM   1207  CA  TYR A  99      -6.213  -1.814   8.201  1.00 93.83           C  
ATOM   1208  C   TYR A  99      -6.903  -1.707   9.567  1.00 93.83           C  
ATOM   1209  O   TYR A  99      -7.635  -2.600   9.994  1.00 93.83           O  
ATOM   1210  CB  TYR A  99      -7.029  -1.163   7.077  1.00 93.83           C  
ATOM   1211  CG  TYR A  99      -6.433  -1.365   5.693  1.00 93.83           C  
ATOM   1212  CD1 TYR A  99      -5.211  -0.751   5.350  1.00 93.83           C  
ATOM   1213  CD2 TYR A  99      -7.076  -2.210   4.767  1.00 93.83           C  
ATOM   1214  CE1 TYR A  99      -4.623  -0.996   4.093  1.00 93.83           C  
ATOM   1215  CE2 TYR A  99      -6.490  -2.456   3.511  1.00 93.83           C  
ATOM   1216  CZ  TYR A  99      -5.258  -1.861   3.176  1.00 93.83           C  
ATOM   1217  OH  TYR A  99      -4.686  -2.133   1.976  1.00 93.83           O  
ATOM   1218  H   TYR A  99      -6.578  -3.710   7.301  1.00 93.83           H  
ATOM   1219  HA  TYR A  99      -5.275  -1.263   8.266  1.00 93.83           H  
ATOM   1220  HB2 TYR A  99      -8.041  -1.567   7.096  1.00 93.83           H  
ATOM   1221  HB3 TYR A  99      -7.098  -0.093   7.273  1.00 93.83           H  
ATOM   1222  HD1 TYR A  99      -4.716  -0.102   6.057  1.00 93.83           H  
ATOM   1223  HD2 TYR A  99      -8.011  -2.687   5.021  1.00 93.83           H  
ATOM   1224  HE1 TYR A  99      -3.680  -0.537   3.835  1.00 93.83           H  
ATOM   1225  HE2 TYR A  99      -6.967  -3.111   2.797  1.00 93.83           H  
ATOM   1226  HH  TYR A  99      -3.908  -1.601   1.794  1.00 93.83           H  
ATOM   1227  N   ALA A 100      -6.669  -0.598  10.273  1.00 92.90           N  
ATOM   1228  CA  ALA A 100      -7.451  -0.263  11.461  1.00 92.90           C  
ATOM   1229  C   ALA A 100      -8.900   0.101  11.068  1.00 92.90           C  
ATOM   1230  O   ALA A 100      -9.118   0.559   9.946  1.00 92.90           O  
ATOM   1231  CB  ALA A 100      -6.750   0.879  12.208  1.00 92.90           C  
ATOM   1232  H   ALA A 100      -6.118   0.131   9.844  1.00 92.90           H  
ATOM   1233  HA  ALA A 100      -7.475  -1.140  12.108  1.00 92.90           H  
ATOM   1234  HB1 ALA A 100      -7.315   1.140  13.102  1.00 92.90           H  
ATOM   1235  HB2 ALA A 100      -6.686   1.755  11.562  1.00 92.90           H  
ATOM   1236  HB3 ALA A 100      -5.745   0.570  12.496  1.00 92.90           H  
ATOM   1237  N   PRO A 101      -9.888  -0.036  11.973  1.00 91.81           N  
ATOM   1238  CA  PRO A 101     -11.268   0.350  11.688  1.00 91.81           C  
ATOM   1239  C   PRO A 101     -11.387   1.775  11.131  1.00 91.81           C  
ATOM   1240  O   PRO A 101     -10.729   2.699  11.613  1.00 91.81           O  
ATOM   1241  CB  PRO A 101     -12.022   0.197  13.011  1.00 91.81           C  
ATOM   1242  CG  PRO A 101     -11.236  -0.902  13.723  1.00 91.81           C  
ATOM   1243  CD  PRO A 101      -9.795  -0.626  13.301  1.00 91.81           C  
ATOM   1244  HA  PRO A 101     -11.673  -0.356  10.963  1.00 91.81           H  
ATOM   1245  HB2 PRO A 101     -11.961   1.118  13.590  1.00 91.81           H  
ATOM   1246  HB3 PRO A 101     -13.062  -0.087  12.852  1.00 91.81           H  
ATOM   1247  HG2 PRO A 101     -11.358  -0.850  14.805  1.00 91.81           H  
ATOM   1248  HG3 PRO A 101     -11.548  -1.877  13.348  1.00 91.81           H  
ATOM   1249  HD2 PRO A 101      -9.341   0.090  13.986  1.00 91.81           H  
ATOM   1250  HD3 PRO A 101      -9.230  -1.559  13.289  1.00 91.81           H  
ATOM   1251  N   GLY A 102     -12.218   1.931  10.100  1.00 92.12           N  
ATOM   1252  CA  GLY A 102     -12.427   3.194   9.389  1.00 92.12           C  
ATOM   1253  C   GLY A 102     -11.368   3.516   8.334  1.00 92.12           C  
ATOM   1254  O   GLY A 102     -11.656   4.282   7.421  1.00 92.12           O  
ATOM   1255  H   GLY A 102     -12.691   1.114   9.740  1.00 92.12           H  
ATOM   1256  HA2 GLY A 102     -13.400   3.174   8.899  1.00 92.12           H  
ATOM   1257  HA3 GLY A 102     -12.432   4.012  10.110  1.00 92.12           H  
ATOM   1258  N   TRP A 103     -10.176   2.919   8.408  1.00 95.15           N  
ATOM   1259  CA  TRP A 103      -9.126   3.110   7.412  1.00 95.15           C  
ATOM   1260  C   TRP A 103      -9.197   2.073   6.302  1.00 95.15           C  
ATOM   1261  O   TRP A 103      -9.469   0.898   6.541  1.00 95.15           O  
ATOM   1262  CB  TRP A 103      -7.746   3.087   8.066  1.00 95.15           C  
ATOM   1263  CG  TRP A 103      -7.450   4.290   8.895  1.00 95.15           C  
ATOM   1264  CD1 TRP A 103      -7.708   4.424  10.214  1.00 95.15           C  
ATOM   1265  CD2 TRP A 103      -6.943   5.581   8.445  1.00 95.15           C  
ATOM   1266  CE2 TRP A 103      -6.894   6.457   9.569  1.00 95.15           C  
ATOM   1267  CE3 TRP A 103      -6.561   6.111   7.195  1.00 95.15           C  
ATOM   1268  NE1 TRP A 103      -7.368   5.700  10.620  1.00 95.15           N  
ATOM   1269  CZ2 TRP A 103      -6.479   7.792   9.463  1.00 95.15           C  
ATOM   1270  CZ3 TRP A 103      -6.124   7.444   7.082  1.00 95.15           C  
ATOM   1271  CH2 TRP A 103      -6.083   8.284   8.208  1.00 95.15           C  
ATOM   1272  H   TRP A 103     -10.012   2.231   9.129  1.00 95.15           H  
ATOM   1273  HA  TRP A 103      -9.249   4.091   6.955  1.00 95.15           H  
ATOM   1274  HB2 TRP A 103      -7.631   2.186   8.669  1.00 95.15           H  
ATOM   1275  HB3 TRP A 103      -7.001   3.043   7.271  1.00 95.15           H  
ATOM   1276  HD1 TRP A 103      -8.178   3.667  10.824  1.00 95.15           H  
ATOM   1277  HE1 TRP A 103      -7.613   6.073  11.526  1.00 95.15           H  
ATOM   1278  HE3 TRP A 103      -6.623   5.493   6.312  1.00 95.15           H  
ATOM   1279  HZ2 TRP A 103      -6.490   8.442  10.326  1.00 95.15           H  
ATOM   1280  HZ3 TRP A 103      -5.838   7.834   6.117  1.00 95.15           H  
ATOM   1281  HH2 TRP A 103      -5.771   9.312   8.097  1.00 95.15           H  
ATOM   1282  N   ILE A 104      -8.864   2.508   5.092  1.00 95.31           N  
ATOM   1283  CA  ILE A 104      -8.594   1.614   3.974  1.00 95.31           C  
ATOM   1284  C   ILE A 104      -7.635   2.259   2.981  1.00 95.31           C  
ATOM   1285  O   ILE A 104      -7.611   3.479   2.829  1.00 95.31           O  
ATOM   1286  CB  ILE A 104      -9.905   1.163   3.303  1.00 95.31           C  
ATOM   1287  CG1 ILE A 104      -9.558   0.156   2.193  1.00 95.31           C  
ATOM   1288  CG2 ILE A 104     -10.748   2.327   2.750  1.00 95.31           C  
ATOM   1289  CD1 ILE A 104     -10.690  -0.796   1.922  1.00 95.31           C  
ATOM   1290  H   ILE A 104      -8.721   3.497   4.949  1.00 95.31           H  
ATOM   1291  HA  ILE A 104      -8.101   0.726   4.370  1.00 95.31           H  
ATOM   1292  HB  ILE A 104     -10.498   0.650   4.060  1.00 95.31           H  
ATOM   1293 HG12 ILE A 104      -9.291   0.677   1.273  1.00 95.31           H  
ATOM   1294 HG13 ILE A 104      -8.715  -0.462   2.501  1.00 95.31           H  
ATOM   1295 HG21 ILE A 104     -10.203   2.850   1.965  1.00 95.31           H  
ATOM   1296 HG22 ILE A 104     -10.989   3.024   3.553  1.00 95.31           H  
ATOM   1297 HG23 ILE A 104     -11.684   1.949   2.337  1.00 95.31           H  
ATOM   1298 HD11 ILE A 104     -10.812  -1.358   2.847  1.00 95.31           H  
ATOM   1299 HD12 ILE A 104     -11.595  -0.256   1.644  1.00 95.31           H  
ATOM   1300 HD13 ILE A 104     -10.407  -1.489   1.130  1.00 95.31           H  
ATOM   1301  N   VAL A 105      -6.867   1.425   2.285  1.00 96.35           N  
ATOM   1302  CA  VAL A 105      -6.151   1.813   1.075  1.00 96.35           C  
ATOM   1303  C   VAL A 105      -6.686   0.974  -0.079  1.00 96.35           C  
ATOM   1304  O   VAL A 105      -6.672  -0.252  -0.012  1.00 96.35           O  
ATOM   1305  CB  VAL A 105      -4.632   1.675   1.241  1.00 96.35           C  
ATOM   1306  CG1 VAL A 105      -3.900   2.336   0.070  1.00 96.35           C  
ATOM   1307  CG2 VAL A 105      -4.144   2.362   2.525  1.00 96.35           C  
ATOM   1308  H   VAL A 105      -6.945   0.434   2.462  1.00 96.35           H  
ATOM   1309  HA  VAL A 105      -6.358   2.862   0.866  1.00 96.35           H  
ATOM   1310  HB  VAL A 105      -4.362   0.620   1.286  1.00 96.35           H  
ATOM   1311 HG11 VAL A 105      -4.065   3.413   0.083  1.00 96.35           H  
ATOM   1312 HG12 VAL A 105      -4.268   1.948  -0.879  1.00 96.35           H  
ATOM   1313 HG13 VAL A 105      -2.830   2.140   0.140  1.00 96.35           H  
ATOM   1314 HG21 VAL A 105      -3.063   2.250   2.605  1.00 96.35           H  
ATOM   1315 HG22 VAL A 105      -4.592   1.903   3.405  1.00 96.35           H  
ATOM   1316 HG23 VAL A 105      -4.398   3.422   2.501  1.00 96.35           H  
ATOM   1317  N   LEU A 106      -7.192   1.637  -1.112  1.00 95.91           N  
ATOM   1318  CA  LEU A 106      -7.704   1.010  -2.327  1.00 95.91           C  
ATOM   1319  C   LEU A 106      -6.755   1.289  -3.486  1.00 95.91           C  
ATOM   1320  O   LEU A 106      -6.076   2.313  -3.486  1.00 95.91           O  
ATOM   1321  CB  LEU A 106      -9.107   1.544  -2.640  1.00 95.91           C  
ATOM   1322  CG  LEU A 106     -10.181   1.252  -1.584  1.00 95.91           C  
ATOM   1323  CD1 LEU A 106     -11.490   1.927  -1.987  1.00 95.91           C  
ATOM   1324  CD2 LEU A 106     -10.439  -0.249  -1.457  1.00 95.91           C  
ATOM   1325  H   LEU A 106      -7.129   2.645  -1.101  1.00 95.91           H  
ATOM   1326  HA  LEU A 106      -7.754  -0.071  -2.197  1.00 95.91           H  
ATOM   1327  HB2 LEU A 106      -9.037   2.622  -2.785  1.00 95.91           H  
ATOM   1328  HB3 LEU A 106      -9.434   1.086  -3.573  1.00 95.91           H  
ATOM   1329  HG  LEU A 106      -9.877   1.661  -0.621  1.00 95.91           H  
ATOM   1330 HD11 LEU A 106     -11.327   3.001  -2.069  1.00 95.91           H  
ATOM   1331 HD12 LEU A 106     -11.837   1.540  -2.945  1.00 95.91           H  
ATOM   1332 HD13 LEU A 106     -12.247   1.746  -1.223  1.00 95.91           H  
ATOM   1333 HD21 LEU A 106     -11.300  -0.421  -0.811  1.00 95.91           H  
ATOM   1334 HD22 LEU A 106      -9.568  -0.741  -1.024  1.00 95.91           H  
ATOM   1335 HD23 LEU A 106     -10.644  -0.682  -2.436  1.00 95.91           H  
ATOM   1336  N   GLY A 107      -6.718   0.399  -4.473  1.00 96.24           N  
ATOM   1337  CA  GLY A 107      -5.896   0.579  -5.662  1.00 96.24           C  
ATOM   1338  C   GLY A 107      -6.687   0.438  -6.954  1.00 96.24           C  
ATOM   1339  O   GLY A 107      -7.740  -0.202  -6.986  1.00 96.24           O  
ATOM   1340  H   GLY A 107      -7.338  -0.399  -4.458  1.00 96.24           H  
ATOM   1341  HA2 GLY A 107      -5.466   1.581  -5.645  1.00 96.24           H  
ATOM   1342  HA3 GLY A 107      -5.072  -0.134  -5.667  1.00 96.24           H  
ATOM   1343  N   ARG A 108      -6.178   1.065  -8.015  1.00 94.73           N  
ATOM   1344  CA  ARG A 108      -6.583   0.807  -9.401  1.00 94.73           C  
ATOM   1345  C   ARG A 108      -5.378   0.892 -10.323  1.00 94.73           C  
ATOM   1346  O   ARG A 108      -4.388   1.547 -10.000  1.00 94.73           O  
ATOM   1347  CB  ARG A 108      -7.714   1.741  -9.878  1.00 94.73           C  
ATOM   1348  CG  ARG A 108      -7.302   3.214 -10.031  1.00 94.73           C  
ATOM   1349  CD  ARG A 108      -8.378   4.032 -10.752  1.00 94.73           C  
ATOM   1350  NE  ARG A 108      -8.046   5.472 -10.811  1.00 94.73           N  
ATOM   1351  CZ  ARG A 108      -8.904   6.437 -11.095  1.00 94.73           C  
ATOM   1352  NH1 ARG A 108     -10.076   6.185 -11.593  1.00 94.73           N1+
ATOM   1353  NH2 ARG A 108      -8.614   7.683 -10.883  1.00 94.73           N  
ATOM   1354  H   ARG A 108      -5.321   1.581  -7.876  1.00 94.73           H  
ATOM   1355  HA  ARG A 108      -6.948  -0.219  -9.458  1.00 94.73           H  
ATOM   1356  HB2 ARG A 108      -8.059   1.381 -10.848  1.00 94.73           H  
ATOM   1357  HB3 ARG A 108      -8.552   1.672  -9.184  1.00 94.73           H  
ATOM   1358  HG2 ARG A 108      -6.373   3.302 -10.596  1.00 94.73           H  
ATOM   1359  HG3 ARG A 108      -7.158   3.619  -9.029  1.00 94.73           H  
ATOM   1360  HD2 ARG A 108      -8.481   3.648 -11.767  1.00 94.73           H  
ATOM   1361  HD3 ARG A 108      -9.323   3.900 -10.225  1.00 94.73           H  
ATOM   1362  HE  ARG A 108      -7.124   5.757 -10.513  1.00 94.73           H  
ATOM   1363 HH11 ARG A 108     -10.250   5.261 -11.961  1.00 94.73           H  
ATOM   1364 HH12 ARG A 108     -10.733   6.942 -11.711  1.00 94.73           H  
ATOM   1365 HH21 ARG A 108      -7.678   8.013 -11.071  1.00 94.73           H  
ATOM   1366 HH22 ARG A 108      -9.347   8.374 -10.809  1.00 94.73           H  
ATOM   1367  N   GLU A 109      -5.496   0.255 -11.473  1.00 94.98           N  
ATOM   1368  CA  GLU A 109      -4.531   0.396 -12.556  1.00 94.98           C  
ATOM   1369  C   GLU A 109      -4.548   1.823 -13.117  1.00 94.98           C  
ATOM   1370  O   GLU A 109      -5.568   2.519 -13.087  1.00 94.98           O  
ATOM   1371  CB  GLU A 109      -4.833  -0.676 -13.606  1.00 94.98           C  
ATOM   1372  CG  GLU A 109      -3.700  -0.872 -14.622  1.00 94.98           C  
ATOM   1373  CD  GLU A 109      -3.931  -2.090 -15.536  1.00 94.98           C  
ATOM   1374  OE1 GLU A 109      -3.108  -2.280 -16.458  1.00 94.98           O  
ATOM   1375  OE2 GLU A 109      -4.914  -2.841 -15.313  1.00 94.98           O1-
ATOM   1376  H   GLU A 109      -6.352  -0.240 -11.682  1.00 94.98           H  
ATOM   1377  HA  GLU A 109      -3.531   0.211 -12.166  1.00 94.98           H  
ATOM   1378  HB2 GLU A 109      -4.979  -1.617 -13.075  1.00 94.98           H  
ATOM   1379  HB3 GLU A 109      -5.757  -0.425 -14.127  1.00 94.98           H  
ATOM   1380  HG2 GLU A 109      -3.612   0.028 -15.231  1.00 94.98           H  
ATOM   1381  HG3 GLU A 109      -2.765  -1.007 -14.078  1.00 94.98           H  
ATOM   1382  N   ARG A 110      -3.383   2.278 -13.571  1.00 91.16           N  
ATOM   1383  CA  ARG A 110      -3.197   3.587 -14.184  1.00 91.16           C  
ATOM   1384  C   ARG A 110      -3.631   3.591 -15.644  1.00 91.16           C  
ATOM   1385  O   ARG A 110      -2.972   3.007 -16.500  1.00 91.16           O  
ATOM   1386  CB  ARG A 110      -1.717   3.939 -14.090  1.00 91.16           C  
ATOM   1387  CG  ARG A 110      -1.346   4.460 -12.707  1.00 91.16           C  
ATOM   1388  CD  ARG A 110       0.122   4.863 -12.691  1.00 91.16           C  
ATOM   1389  NE  ARG A 110       0.429   6.085 -13.458  1.00 91.16           N  
ATOM   1390  CZ  ARG A 110       1.623   6.648 -13.521  1.00 91.16           C  
ATOM   1391  NH1 ARG A 110       2.658   6.161 -12.899  1.00 91.16           N1+
ATOM   1392  NH2 ARG A 110       1.821   7.714 -14.224  1.00 91.16           N  
ATOM   1393  H   ARG A 110      -2.582   1.664 -13.530  1.00 91.16           H  
ATOM   1394  HA  ARG A 110      -3.782   4.338 -13.655  1.00 91.16           H  
ATOM   1395  HB2 ARG A 110      -1.492   4.700 -14.837  1.00 91.16           H  
ATOM   1396  HB3 ARG A 110      -1.113   3.064 -14.334  1.00 91.16           H  
ATOM   1397  HG2 ARG A 110      -1.977   5.315 -12.466  1.00 91.16           H  
ATOM   1398  HG3 ARG A 110      -1.510   3.677 -11.967  1.00 91.16           H  
ATOM   1399  HD2 ARG A 110       0.664   4.034 -13.147  1.00 91.16           H  
ATOM   1400  HD3 ARG A 110       0.438   4.988 -11.656  1.00 91.16           H  
ATOM   1401  HE  ARG A 110      -0.295   6.477 -14.044  1.00 91.16           H  
ATOM   1402 HH11 ARG A 110       2.584   5.257 -12.454  1.00 91.16           H  
ATOM   1403 HH12 ARG A 110       3.549   6.635 -12.949  1.00 91.16           H  
ATOM   1404 HH21 ARG A 110       1.071   8.104 -14.778  1.00 91.16           H  
ATOM   1405 HH22 ARG A 110       2.769   8.047 -14.321  1.00 91.16           H  
ATOM   1406  N   ASP A 111      -4.670   4.358 -15.948  1.00 85.12           N  
ATOM   1407  CA  ASP A 111      -5.134   4.536 -17.330  1.00 85.12           C  
ATOM   1408  C   ASP A 111      -4.160   5.383 -18.180  1.00 85.12           C  
ATOM   1409  O   ASP A 111      -4.141   5.289 -19.410  1.00 85.12           O  
ATOM   1410  CB  ASP A 111      -6.527   5.185 -17.317  1.00 85.12           C  
ATOM   1411  CG  ASP A 111      -7.584   4.385 -16.543  1.00 85.12           C  
ATOM   1412  OD1 ASP A 111      -7.533   3.138 -16.582  1.00 85.12           O  
ATOM   1413  OD2 ASP A 111      -8.447   5.042 -15.915  1.00 85.12           O1-
ATOM   1414  H   ASP A 111      -5.266   4.668 -15.194  1.00 85.12           H  
ATOM   1415  HA  ASP A 111      -5.221   3.556 -17.798  1.00 85.12           H  
ATOM   1416  HB2 ASP A 111      -6.443   6.182 -16.884  1.00 85.12           H  
ATOM   1417  HB3 ASP A 111      -6.870   5.296 -18.346  1.00 85.12           H  
ATOM   1418  N   ASP A 112      -3.326   6.217 -17.548  1.00 77.83           N  
ATOM   1419  CA  ASP A 112      -2.425   7.153 -18.231  1.00 77.83           C  
ATOM   1420  C   ASP A 112      -1.185   6.484 -18.843  1.00 77.83           C  
ATOM   1421  O   ASP A 112      -0.557   7.045 -19.747  1.00 77.83           O  
ATOM   1422  CB  ASP A 112      -2.059   8.315 -17.292  1.00 77.83           C  
ATOM   1423  CG  ASP A 112      -1.209   7.914 -16.083  1.00 77.83           C  
ATOM   1424  OD1 ASP A 112      -1.561   6.939 -15.392  1.00 77.83           O  
ATOM   1425  OD2 ASP A 112      -0.211   8.605 -15.798  1.00 77.83           O1-
ATOM   1426  H   ASP A 112      -3.283   6.190 -16.539  1.00 77.83           H  
ATOM   1427  HA  ASP A 112      -2.978   7.584 -19.065  1.00 77.83           H  
ATOM   1428  HB2 ASP A 112      -2.978   8.779 -16.934  1.00 77.83           H  
ATOM   1429  HB3 ASP A 112      -1.519   9.065 -17.871  1.00 77.83           H  
ATOM   1430  N   LEU A 113      -0.867   5.253 -18.437  1.00 73.01           N  
ATOM   1431  CA  LEU A 113       0.252   4.500 -19.008  1.00 73.01           C  
ATOM   1432  C   LEU A 113       0.022   4.127 -20.468  1.00 73.01           C  
ATOM   1433  O   LEU A 113       0.950   4.198 -21.279  1.00 73.01           O  
ATOM   1434  CB  LEU A 113       0.524   3.256 -18.155  1.00 73.01           C  
ATOM   1435  CG  LEU A 113       0.959   3.596 -16.724  1.00 73.01           C  
ATOM   1436  CD1 LEU A 113       1.422   2.333 -16.015  1.00 73.01           C  
ATOM   1437  CD2 LEU A 113       2.100   4.608 -16.690  1.00 73.01           C  
ATOM   1438  H   LEU A 113      -1.426   4.829 -17.710  1.00 73.01           H  
ATOM   1439  HA  LEU A 113       1.137   5.137 -19.014  1.00 73.01           H  
ATOM   1440  HB2 LEU A 113      -0.371   2.635 -18.115  1.00 73.01           H  
ATOM   1441  HB3 LEU A 113       1.314   2.680 -18.637  1.00 73.01           H  
ATOM   1442  HG  LEU A 113       0.117   4.021 -16.178  1.00 73.01           H  
ATOM   1443 HD11 LEU A 113       1.923   2.628 -15.093  1.00 73.01           H  
ATOM   1444 HD12 LEU A 113       2.131   1.778 -16.629  1.00 73.01           H  
ATOM   1445 HD13 LEU A 113       0.562   1.700 -15.793  1.00 73.01           H  
ATOM   1446 HD21 LEU A 113       1.751   5.585 -17.022  1.00 73.01           H  
ATOM   1447 HD22 LEU A 113       2.915   4.259 -17.325  1.00 73.01           H  
ATOM   1448 HD23 LEU A 113       2.426   4.743 -15.658  1.00 73.01           H  
ATOM   1449  N   ASN A 114      -1.226   3.834 -20.827  1.00 53.28           N  
ATOM   1450  CA  ASN A 114      -1.597   3.539 -22.207  1.00 53.28           C  
ATOM   1451  C   ASN A 114      -1.548   4.800 -23.091  1.00 53.28           C  
ATOM   1452  O   ASN A 114      -1.248   4.711 -24.281  1.00 53.28           O  
ATOM   1453  CB  ASN A 114      -2.965   2.839 -22.190  1.00 53.28           C  
ATOM   1454  CG  ASN A 114      -2.885   1.455 -21.558  1.00 53.28           C  
ATOM   1455  ND2 ASN A 114      -3.955   0.974 -20.972  1.00 53.28           N  
ATOM   1456  OD1 ASN A 114      -1.864   0.791 -21.581  1.00 53.28           O  
ATOM   1457  H   ASN A 114      -1.939   3.815 -20.111  1.00 53.28           H  
ATOM   1458  HA  ASN A 114      -0.867   2.847 -22.626  1.00 53.28           H  
ATOM   1459  HB2 ASN A 114      -3.320   2.714 -23.213  1.00 53.28           H  
ATOM   1460  HB3 ASN A 114      -3.685   3.450 -21.646  1.00 53.28           H  
ATOM   1461 HD21 ASN A 114      -4.774   1.550 -20.837  1.00 53.28           H  
ATOM   1462 HD22 ASN A 114      -3.825   0.109 -20.469  1.00 53.28           H  
ATOM   1463  N   ASN A 115      -1.735   5.991 -22.510  1.00 47.70           N  
ATOM   1464  CA  ASN A 115      -1.624   7.258 -23.239  1.00 47.70           C  
ATOM   1465  C   ASN A 115      -0.161   7.693 -23.449  1.00 47.70           C  
ATOM   1466  O   ASN A 115       0.178   8.217 -24.513  1.00 47.70           O  
ATOM   1467  CB  ASN A 115      -2.478   8.316 -22.521  1.00 47.70           C  
ATOM   1468  CG  ASN A 115      -3.969   8.058 -22.680  1.00 47.70           C  
ATOM   1469  ND2 ASN A 115      -4.780   8.536 -21.767  1.00 47.70           N  
ATOM   1470  OD1 ASN A 115      -4.431   7.452 -23.632  1.00 47.70           O  
ATOM   1471  H   ASN A 115      -1.945   6.012 -21.523  1.00 47.70           H  
ATOM   1472  HA  ASN A 115      -2.035   7.120 -24.238  1.00 47.70           H  
ATOM   1473  HB2 ASN A 115      -2.268   9.297 -22.948  1.00 47.70           H  
ATOM   1474  HB3 ASN A 115      -2.218   8.344 -21.463  1.00 47.70           H  
ATOM   1475 HD21 ASN A 115      -5.751   8.274 -21.863  1.00 47.70           H  
ATOM   1476 HD22 ASN A 115      -4.416   8.991 -20.942  1.00 47.70           H  
ATOM   1477  N   ASN A 116       0.736   7.408 -22.499  1.00 45.50           N  
ATOM   1478  CA  ASN A 116       2.161   7.743 -22.623  1.00 45.50           C  
ATOM   1479  C   ASN A 116       2.954   6.776 -23.523  1.00 45.50           C  
ATOM   1480  O   ASN A 116       3.982   7.169 -24.085  1.00 45.50           O  
ATOM   1481  CB  ASN A 116       2.763   7.879 -21.214  1.00 45.50           C  
ATOM   1482  CG  ASN A 116       2.372   9.189 -20.546  1.00 45.50           C  
ATOM   1483  ND2 ASN A 116       2.440   9.263 -19.238  1.00 45.50           N  
ATOM   1484  OD1 ASN A 116       2.029  10.166 -21.187  1.00 45.50           O  
ATOM   1485  H   ASN A 116       0.398   7.036 -21.624  1.00 45.50           H  
ATOM   1486  HA  ASN A 116       2.241   8.714 -23.112  1.00 45.50           H  
ATOM   1487  HB2 ASN A 116       3.851   7.867 -21.279  1.00 45.50           H  
ATOM   1488  HB3 ASN A 116       2.444   7.042 -20.592  1.00 45.50           H  
ATOM   1489 HD21 ASN A 116       2.108  10.122 -18.824  1.00 45.50           H  
ATOM   1490 HD22 ASN A 116       2.638   8.453 -18.669  1.00 45.50           H  
ATOM   1491  N   GLN A 117       2.483   5.543 -23.745  1.00 42.35           N  
ATOM   1492  CA  GLN A 117       3.084   4.659 -24.753  1.00 42.35           C  
ATOM   1493  C   GLN A 117       2.894   5.192 -26.183  1.00 42.35           C  
ATOM   1494  O   GLN A 117       3.834   5.139 -26.977  1.00 42.35           O  
ATOM   1495  CB  GLN A 117       2.559   3.225 -24.607  1.00 42.35           C  
ATOM   1496  CG  GLN A 117       3.212   2.507 -23.414  1.00 42.35           C  
ATOM   1497  CD  GLN A 117       2.869   1.021 -23.354  1.00 42.35           C  
ATOM   1498  NE2 GLN A 117       3.474   0.269 -22.462  1.00 42.35           N  
ATOM   1499  OE1 GLN A 117       2.086   0.492 -24.119  1.00 42.35           O  
ATOM   1500  H   GLN A 117       1.680   5.222 -23.223  1.00 42.35           H  
ATOM   1501  HA  GLN A 117       4.161   4.634 -24.587  1.00 42.35           H  
ATOM   1502  HB2 GLN A 117       2.809   2.675 -25.514  1.00 42.35           H  
ATOM   1503  HB3 GLN A 117       1.475   3.231 -24.495  1.00 42.35           H  
ATOM   1504  HG2 GLN A 117       4.296   2.599 -23.489  1.00 42.35           H  
ATOM   1505  HG3 GLN A 117       2.895   2.976 -22.482  1.00 42.35           H  
ATOM   1506 HE21 GLN A 117       4.021   0.683 -21.720  1.00 42.35           H  
ATOM   1507 HE22 GLN A 117       3.130  -0.679 -22.417  1.00 42.35           H  
ATOM   1508  N   ASN A 118       1.755   5.823 -26.487  1.00 33.68           N  
ATOM   1509  CA  ASN A 118       1.552   6.490 -27.778  1.00 33.68           C  
ATOM   1510  C   ASN A 118       2.448   7.731 -27.953  1.00 33.68           C  
ATOM   1511  O   ASN A 118       2.919   7.990 -29.060  1.00 33.68           O  
ATOM   1512  CB  ASN A 118       0.054   6.793 -27.958  1.00 33.68           C  
ATOM   1513  CG  ASN A 118      -0.736   5.563 -28.383  1.00 33.68           C  
ATOM   1514  ND2 ASN A 118      -2.020   5.528 -28.120  1.00 33.68           N  
ATOM   1515  OD1 ASN A 118      -0.222   4.633 -28.978  1.00 33.68           O  
ATOM   1516  H   ASN A 118       1.004   5.828 -25.812  1.00 33.68           H  
ATOM   1517  HA  ASN A 118       1.858   5.805 -28.569  1.00 33.68           H  
ATOM   1518  HB2 ASN A 118      -0.071   7.538 -28.744  1.00 33.68           H  
ATOM   1519  HB3 ASN A 118      -0.360   7.200 -27.035  1.00 33.68           H  
ATOM   1520 HD21 ASN A 118      -2.452   6.246 -27.557  1.00 33.68           H  
ATOM   1521 HD22 ASN A 118      -2.492   4.667 -28.357  1.00 33.68           H  
ATOM   1522  N   GLN A 119       2.789   8.443 -26.873  1.00 36.95           N  
ATOM   1523  CA  GLN A 119       3.735   9.566 -26.937  1.00 36.95           C  
ATOM   1524  C   GLN A 119       5.203   9.117 -27.065  1.00 36.95           C  
ATOM   1525  O   GLN A 119       5.986   9.767 -27.758  1.00 36.95           O  
ATOM   1526  CB  GLN A 119       3.536  10.498 -25.736  1.00 36.95           C  
ATOM   1527  CG  GLN A 119       2.167  11.197 -25.781  1.00 36.95           C  
ATOM   1528  CD  GLN A 119       2.034  12.311 -24.748  1.00 36.95           C  
ATOM   1529  NE2 GLN A 119       0.918  13.006 -24.718  1.00 36.95           N  
ATOM   1530  OE1 GLN A 119       2.925  12.600 -23.970  1.00 36.95           O  
ATOM   1531  H   GLN A 119       2.358   8.218 -25.988  1.00 36.95           H  
ATOM   1532  HA  GLN A 119       3.519  10.146 -27.834  1.00 36.95           H  
ATOM   1533  HB2 GLN A 119       4.316  11.259 -25.767  1.00 36.95           H  
ATOM   1534  HB3 GLN A 119       3.636   9.939 -24.806  1.00 36.95           H  
ATOM   1535  HG2 GLN A 119       1.377  10.467 -25.604  1.00 36.95           H  
ATOM   1536  HG3 GLN A 119       2.017  11.632 -26.769  1.00 36.95           H  
ATOM   1537 HE21 GLN A 119       0.152  12.785 -25.338  1.00 36.95           H  
ATOM   1538 HE22 GLN A 119       0.866  13.703 -23.990  1.00 36.95           H  
ATOM   1539  N   ARG A 120       5.589   7.967 -26.489  1.00 38.87           N  
ATOM   1540  CA  ARG A 120       6.936   7.391 -26.692  1.00 38.87           C  
ATOM   1541  C   ARG A 120       7.161   6.848 -28.107  1.00 38.87           C  
ATOM   1542  O   ARG A 120       8.293   6.897 -28.582  1.00 38.87           O  
ATOM   1543  CB  ARG A 120       7.241   6.323 -25.628  1.00 38.87           C  
ATOM   1544  CG  ARG A 120       7.796   6.947 -24.337  1.00 38.87           C  
ATOM   1545  CD  ARG A 120       8.192   5.856 -23.332  1.00 38.87           C  
ATOM   1546  NE  ARG A 120       8.921   6.410 -22.172  1.00 38.87           N  
ATOM   1547  CZ  ARG A 120       9.413   5.727 -21.149  1.00 38.87           C  
ATOM   1548  NH1 ARG A 120       9.279   4.433 -21.052  1.00 38.87           N1+
ATOM   1549  NH2 ARG A 120      10.053   6.336 -20.190  1.00 38.87           N  
ATOM   1550  H   ARG A 120       4.930   7.495 -25.888  1.00 38.87           H  
ATOM   1551  HA  ARG A 120       7.666   8.195 -26.596  1.00 38.87           H  
ATOM   1552  HB2 ARG A 120       6.343   5.744 -25.412  1.00 38.87           H  
ATOM   1553  HB3 ARG A 120       7.996   5.643 -26.022  1.00 38.87           H  
ATOM   1554  HG2 ARG A 120       7.045   7.599 -23.892  1.00 38.87           H  
ATOM   1555  HG3 ARG A 120       8.678   7.539 -24.583  1.00 38.87           H  
ATOM   1556  HD2 ARG A 120       7.285   5.356 -22.992  1.00 38.87           H  
ATOM   1557  HD3 ARG A 120       8.827   5.128 -23.836  1.00 38.87           H  
ATOM   1558  HE  ARG A 120       9.026   7.414 -22.139  1.00 38.87           H  
ATOM   1559 HH11 ARG A 120       9.620   3.949 -20.233  1.00 38.87           H  
ATOM   1560 HH12 ARG A 120       8.733   3.944 -21.746  1.00 38.87           H  
ATOM   1561 HH21 ARG A 120      10.398   5.822 -19.392  1.00 38.87           H  
ATOM   1562 HH22 ARG A 120      10.143   7.342 -20.189  1.00 38.87           H  
ATOM   1563  N   ILE A 121       6.119   6.373 -28.794  1.00 44.08           N  
ATOM   1564  CA  ILE A 121       6.218   5.938 -30.201  1.00 44.08           C  
ATOM   1565  C   ILE A 121       6.267   7.156 -31.144  1.00 44.08           C  
ATOM   1566  O   ILE A 121       7.020   7.151 -32.117  1.00 44.08           O  
ATOM   1567  CB  ILE A 121       5.089   4.932 -30.536  1.00 44.08           C  
ATOM   1568  CG1 ILE A 121       5.227   3.660 -29.661  1.00 44.08           C  
ATOM   1569  CG2 ILE A 121       5.129   4.531 -32.024  1.00 44.08           C  
ATOM   1570  CD1 ILE A 121       4.007   2.730 -29.704  1.00 44.08           C  
ATOM   1571  H   ILE A 121       5.231   6.289 -28.320  1.00 44.08           H  
ATOM   1572  HA  ILE A 121       7.164   5.414 -30.336  1.00 44.08           H  
ATOM   1573  HB  ILE A 121       4.130   5.406 -30.327  1.00 44.08           H  
ATOM   1574 HG12 ILE A 121       5.376   3.936 -28.617  1.00 44.08           H  
ATOM   1575 HG13 ILE A 121       6.107   3.099 -29.973  1.00 44.08           H  
ATOM   1576 HG21 ILE A 121       4.329   3.828 -32.253  1.00 44.08           H  
ATOM   1577 HG22 ILE A 121       6.089   4.076 -32.269  1.00 44.08           H  
ATOM   1578 HG23 ILE A 121       4.979   5.404 -32.659  1.00 44.08           H  
ATOM   1579 HD11 ILE A 121       3.106   3.288 -29.448  1.00 44.08           H  
ATOM   1580 HD12 ILE A 121       3.894   2.285 -30.692  1.00 44.08           H  
ATOM   1581 HD13 ILE A 121       4.141   1.928 -28.978  1.00 44.08           H  
ATOM   1582  N   GLN A 122       5.558   8.243 -30.821  1.00 38.12           N  
ATOM   1583  CA  GLN A 122       5.589   9.480 -31.615  1.00 38.12           C  
ATOM   1584  C   GLN A 122       6.869  10.314 -31.413  1.00 38.12           C  
ATOM   1585  O   GLN A 122       7.310  10.980 -32.345  1.00 38.12           O  
ATOM   1586  CB  GLN A 122       4.313  10.288 -31.342  1.00 38.12           C  
ATOM   1587  CG  GLN A 122       3.090   9.612 -31.988  1.00 38.12           C  
ATOM   1588  CD  GLN A 122       1.789  10.382 -31.782  1.00 38.12           C  
ATOM   1589  NE2 GLN A 122       0.726   9.994 -32.451  1.00 38.12           N  
ATOM   1590  OE1 GLN A 122       1.691  11.341 -31.036  1.00 38.12           O  
ATOM   1591  H   GLN A 122       4.917   8.197 -30.042  1.00 38.12           H  
ATOM   1592  HA  GLN A 122       5.584   9.209 -32.671  1.00 38.12           H  
ATOM   1593  HB2 GLN A 122       4.163  10.392 -30.267  1.00 38.12           H  
ATOM   1594  HB3 GLN A 122       4.425  11.282 -31.775  1.00 38.12           H  
ATOM   1595  HG2 GLN A 122       3.263   9.524 -33.060  1.00 38.12           H  
ATOM   1596  HG3 GLN A 122       2.959   8.608 -31.585  1.00 38.12           H  
ATOM   1597 HE21 GLN A 122      -0.111  10.536 -32.290  1.00 38.12           H  
ATOM   1598 HE22 GLN A 122       0.764   9.199 -33.072  1.00 38.12           H  
ATOM   1599  N   GLY A 123       7.530  10.225 -30.254  1.00 42.02           N  
ATOM   1600  CA  GLY A 123       8.783  10.942 -29.970  1.00 42.02           C  
ATOM   1601  C   GLY A 123      10.072  10.289 -30.493  1.00 42.02           C  
ATOM   1602  O   GLY A 123      11.140  10.877 -30.344  1.00 42.02           O  
ATOM   1603  H   GLY A 123       7.073   9.755 -29.486  1.00 42.02           H  
ATOM   1604  HA2 GLY A 123       8.881  11.045 -28.889  1.00 42.02           H  
ATOM   1605  HA3 GLY A 123       8.725  11.944 -30.394  1.00 42.02           H  
ATOM   1606  N   LYS A 124      10.014   9.086 -31.088  1.00 45.11           N  
ATOM   1607  CA  LYS A 124      11.209   8.337 -31.537  1.00 45.11           C  
ATOM   1608  C   LYS A 124      11.393   8.264 -33.059  1.00 45.11           C  
ATOM   1609  O   LYS A 124      12.264   7.540 -33.532  1.00 45.11           O  
ATOM   1610  CB  LYS A 124      11.268   6.963 -30.842  1.00 45.11           C  
ATOM   1611  CG  LYS A 124      12.700   6.640 -30.382  1.00 45.11           C  
ATOM   1612  CD  LYS A 124      12.786   5.243 -29.757  1.00 45.11           C  
ATOM   1613  CE  LYS A 124      14.205   5.006 -29.228  1.00 45.11           C  
ATOM   1614  NZ  LYS A 124      14.372   3.625 -28.713  1.00 45.11           N1+
ATOM   1615  H   LYS A 124       9.108   8.647 -31.164  1.00 45.11           H  
ATOM   1616  HA  LYS A 124      12.082   8.899 -31.205  1.00 45.11           H  
ATOM   1617  HB2 LYS A 124      10.627   6.970 -29.960  1.00 45.11           H  
ATOM   1618  HB3 LYS A 124      10.903   6.192 -31.520  1.00 45.11           H  
ATOM   1619  HG2 LYS A 124      13.378   6.689 -31.234  1.00 45.11           H  
ATOM   1620  HG3 LYS A 124      13.008   7.380 -29.645  1.00 45.11           H  
ATOM   1621  HD2 LYS A 124      12.543   4.503 -30.520  1.00 45.11           H  
ATOM   1622  HD3 LYS A 124      12.068   5.168 -28.941  1.00 45.11           H  
ATOM   1623  HE2 LYS A 124      14.407   5.734 -28.442  1.00 45.11           H  
ATOM   1624  HE3 LYS A 124      14.909   5.191 -30.039  1.00 45.11           H  
ATOM   1625  HZ1 LYS A 124      13.709   3.439 -27.974  1.00 45.11           H  
ATOM   1626  HZ2 LYS A 124      15.307   3.494 -28.354  1.00 45.11           H  
ATOM   1627  HZ3 LYS A 124      14.222   2.959 -29.457  1.00 45.11           H  
ATOM   1628  N   THR A 125      10.620   9.037 -33.821  1.00 38.60           N  
ATOM   1629  CA  THR A 125      10.723   9.108 -35.288  1.00 38.60           C  
ATOM   1630  C   THR A 125      11.311  10.457 -35.708  1.00 38.60           C  
ATOM   1631  O   THR A 125      10.590  11.324 -36.185  1.00 38.60           O  
ATOM   1632  CB  THR A 125       9.368   8.825 -35.969  1.00 38.60           C  
ATOM   1633  CG2 THR A 125       9.539   8.507 -37.457  1.00 38.60           C  
ATOM   1634  OG1 THR A 125       8.755   7.688 -35.403  1.00 38.60           O  
ATOM   1635  H   THR A 125       9.954   9.641 -33.360  1.00 38.60           H  
ATOM   1636  HA  THR A 125      11.411   8.338 -35.637  1.00 38.60           H  
ATOM   1637  HB  THR A 125       8.698   9.676 -35.848  1.00 38.60           H  
ATOM   1638  HG1 THR A 125       8.314   7.946 -34.590  1.00 38.60           H  
ATOM   1639 HG21 THR A 125      10.195   7.645 -37.582  1.00 38.60           H  
ATOM   1640 HG22 THR A 125       8.565   8.279 -37.889  1.00 38.60           H  
ATOM   1641 HG23 THR A 125       9.958   9.367 -37.978  1.00 38.60           H  
ATOM   1642  N   ILE A 126      12.619  10.664 -35.511  1.00 48.27           N  
ATOM   1643  CA  ILE A 126      13.350  11.795 -36.109  1.00 48.27           C  
ATOM   1644  C   ILE A 126      14.649  11.272 -36.748  1.00 48.27           C  
ATOM   1645  O   ILE A 126      15.588  10.868 -36.070  1.00 48.27           O  
ATOM   1646  CB  ILE A 126      13.530  12.987 -35.126  1.00 48.27           C  
ATOM   1647  CG1 ILE A 126      12.150  13.533 -34.679  1.00 48.27           C  
ATOM   1648  CG2 ILE A 126      14.345  14.113 -35.786  1.00 48.27           C  
ATOM   1649  CD1 ILE A 126      12.179  14.735 -33.726  1.00 48.27           C  
ATOM   1650  H   ILE A 126      13.164   9.947 -35.053  1.00 48.27           H  
ATOM   1651  HA  ILE A 126      12.743  12.190 -36.924  1.00 48.27           H  
ATOM   1652  HB  ILE A 126      14.070  12.641 -34.245  1.00 48.27           H  
ATOM   1653 HG12 ILE A 126      11.568  13.810 -35.558  1.00 48.27           H  
ATOM   1654 HG13 ILE A 126      11.616  12.741 -34.153  1.00 48.27           H  
ATOM   1655 HG21 ILE A 126      15.369  13.773 -35.945  1.00 48.27           H  
ATOM   1656 HG22 ILE A 126      14.425  14.980 -35.130  1.00 48.27           H  
ATOM   1657 HG23 ILE A 126      13.900  14.416 -36.734  1.00 48.27           H  
ATOM   1658 HD11 ILE A 126      12.858  14.535 -32.897  1.00 48.27           H  
ATOM   1659 HD12 ILE A 126      11.177  14.902 -33.331  1.00 48.27           H  
ATOM   1660 HD13 ILE A 126      12.492  15.636 -34.253  1.00 48.27           H  
ATOM   1661  N   THR A 127      14.625  11.287 -38.086  1.00 42.68           N  
ATOM   1662  CA  THR A 127      15.721  11.229 -39.076  1.00 42.68           C  
ATOM   1663  C   THR A 127      16.664  10.020 -39.103  1.00 42.68           C  
ATOM   1664  O   THR A 127      17.766  10.028 -38.566  1.00 42.68           O  
ATOM   1665  CB  THR A 127      16.507  12.552 -39.147  1.00 42.68           C  
ATOM   1666  CG2 THR A 127      15.750  13.592 -39.972  1.00 42.68           C  
ATOM   1667  OG1 THR A 127      16.705  13.098 -37.872  1.00 42.68           O  
ATOM   1668  H   THR A 127      13.750  11.623 -38.465  1.00 42.68           H  
ATOM   1669  HA  THR A 127      15.214  11.174 -40.039  1.00 42.68           H  
ATOM   1670  HB  THR A 127      17.473  12.383 -39.622  1.00 42.68           H  
ATOM   1671  HG1 THR A 127      17.114  12.420 -37.329  1.00 42.68           H  
ATOM   1672 HG21 THR A 127      15.631  13.241 -40.997  1.00 42.68           H  
ATOM   1673 HG22 THR A 127      14.773  13.788 -39.531  1.00 42.68           H  
ATOM   1674 HG23 THR A 127      16.323  14.519 -39.991  1.00 42.68           H  
ATOM   1675  N   THR A 128      16.315   9.045 -39.944  1.00 39.26           N  
ATOM   1676  CA  THR A 128      17.300   8.404 -40.831  1.00 39.26           C  
ATOM   1677  C   THR A 128      16.723   8.413 -42.245  1.00 39.26           C  
ATOM   1678  O   THR A 128      15.990   7.517 -42.651  1.00 39.26           O  
ATOM   1679  CB  THR A 128      17.716   6.992 -40.382  1.00 39.26           C  
ATOM   1680  CG2 THR A 128      19.065   6.601 -40.989  1.00 39.26           C  
ATOM   1681  OG1 THR A 128      17.863   6.944 -38.983  1.00 39.26           O  
ATOM   1682  H   THR A 128      15.350   8.992 -40.237  1.00 39.26           H  
ATOM   1683  HA  THR A 128      18.205   9.010 -40.844  1.00 39.26           H  
ATOM   1684  HB  THR A 128      16.959   6.263 -40.672  1.00 39.26           H  
ATOM   1685  HG1 THR A 128      18.111   7.820 -38.680  1.00 39.26           H  
ATOM   1686 HG21 THR A 128      19.339   5.605 -40.642  1.00 39.26           H  
ATOM   1687 HG22 THR A 128      18.993   6.582 -42.077  1.00 39.26           H  
ATOM   1688 HG23 THR A 128      19.837   7.308 -40.687  1.00 39.26           H  
ATOM   1689  N   ARG A 129      16.975   9.504 -42.969  1.00 46.82           N  
ATOM   1690  CA  ARG A 129      16.761   9.618 -44.414  1.00 46.82           C  
ATOM   1691  C   ARG A 129      17.742  10.657 -44.935  1.00 46.82           C  
ATOM   1692  O   ARG A 129      17.492  11.841 -44.799  1.00 46.82           O  
ATOM   1693  CB  ARG A 129      15.304  10.011 -44.763  1.00 46.82           C  
ATOM   1694  CG  ARG A 129      14.564   8.894 -45.513  1.00 46.82           C  
ATOM   1695  CD  ARG A 129      13.222   9.412 -46.048  1.00 46.82           C  
ATOM   1696  NE  ARG A 129      12.484   8.365 -46.781  1.00 46.82           N  
ATOM   1697  CZ  ARG A 129      11.324   8.516 -47.398  1.00 46.82           C  
ATOM   1698  NH1 ARG A 129      10.701   9.661 -47.418  1.00 46.82           N1+
ATOM   1699  NH2 ARG A 129      10.764   7.511 -48.011  1.00 46.82           N  
ATOM   1700  H   ARG A 129      17.501  10.249 -42.536  1.00 46.82           H  
ATOM   1701  HA  ARG A 129      17.002   8.667 -44.889  1.00 46.82           H  
ATOM   1702  HB2 ARG A 129      14.754  10.271 -43.858  1.00 46.82           H  
ATOM   1703  HB3 ARG A 129      15.304  10.889 -45.409  1.00 46.82           H  
ATOM   1704  HG2 ARG A 129      15.172   8.559 -46.353  1.00 46.82           H  
ATOM   1705  HG3 ARG A 129      14.393   8.056 -44.838  1.00 46.82           H  
ATOM   1706  HD2 ARG A 129      13.418  10.253 -46.714  1.00 46.82           H  
ATOM   1707  HD3 ARG A 129      12.623   9.763 -45.208  1.00 46.82           H  
ATOM   1708  HE  ARG A 129      12.916   7.453 -46.819  1.00 46.82           H  
ATOM   1709 HH11 ARG A 129       9.829   9.775 -47.916  1.00 46.82           H  
ATOM   1710 HH12 ARG A 129      11.144  10.456 -46.980  1.00 46.82           H  
ATOM   1711 HH21 ARG A 129       9.884   7.638 -48.491  1.00 46.82           H  
ATOM   1712 HH22 ARG A 129      11.231   6.616 -48.045  1.00 46.82           H  
ATOM   1713  N   GLU A 130      18.843  10.174 -45.482  1.00 43.00           N  
ATOM   1714  CA  GLU A 130      19.353  10.604 -46.780  1.00 43.00           C  
ATOM   1715  C   GLU A 130      20.306   9.504 -47.252  1.00 43.00           C  
ATOM   1716  O   GLU A 130      21.406   9.322 -46.739  1.00 43.00           O  
ATOM   1717  CB  GLU A 130      19.977  12.011 -46.762  1.00 43.00           C  
ATOM   1718  CG  GLU A 130      18.994  12.992 -47.434  1.00 43.00           C  
ATOM   1719  CD  GLU A 130      19.406  14.466 -47.362  1.00 43.00           C  
ATOM   1720  OE1 GLU A 130      18.555  15.299 -47.753  1.00 43.00           O  
ATOM   1721  OE2 GLU A 130      20.543  14.753 -46.929  1.00 43.00           O1-
ATOM   1722  H   GLU A 130      19.121   9.237 -45.226  1.00 43.00           H  
ATOM   1723  HA  GLU A 130      18.524  10.628 -47.488  1.00 43.00           H  
ATOM   1724  HB2 GLU A 130      20.185  12.319 -45.737  1.00 43.00           H  
ATOM   1725  HB3 GLU A 130      20.908  12.009 -47.330  1.00 43.00           H  
ATOM   1726  HG2 GLU A 130      18.004  12.885 -46.991  1.00 43.00           H  
ATOM   1727  HG3 GLU A 130      18.897  12.707 -48.482  1.00 43.00           H  
ATOM   1728  N   GLY A 131      19.776   8.671 -48.145  1.00 47.24           N  
ATOM   1729  CA  GLY A 131      20.567   7.846 -49.033  1.00 47.24           C  
ATOM   1730  C   GLY A 131      20.694   8.596 -50.351  1.00 47.24           C  
ATOM   1731  O   GLY A 131      19.676   8.996 -50.917  1.00 47.24           O  
ATOM   1732  H   GLY A 131      18.870   8.920 -48.515  1.00 47.24           H  
ATOM   1733  HA2 GLY A 131      20.068   6.895 -49.217  1.00 47.24           H  
ATOM   1734  HA3 GLY A 131      21.556   7.659 -48.614  1.00 47.24           H  
ATOM   1735  N   ASN A 132      21.934   8.821 -50.765  1.00 44.38           N  
ATOM   1736  CA  ASN A 132      22.483   8.609 -52.103  1.00 44.38           C  
ATOM   1737  C   ASN A 132      23.992   8.847 -52.041  1.00 44.38           C  
ATOM   1738  O   ASN A 132      24.396   9.853 -51.419  1.00 44.38           O  
ATOM   1739  CB  ASN A 132      21.804   9.491 -53.167  1.00 44.38           C  
ATOM   1740  CG  ASN A 132      20.692   8.787 -53.930  1.00 44.38           C  
ATOM   1741  ND2 ASN A 132      19.994   9.519 -54.765  1.00 44.38           N  
ATOM   1742  OD1 ASN A 132      20.440   7.592 -53.849  1.00 44.38           O  
ATOM   1743  OXT ASN A 132      24.693   7.971 -52.581  1.00 44.38           O1-
ATOM   1744  H   ASN A 132      22.659   8.830 -50.061  1.00 44.38           H  
ATOM   1745  HA  ASN A 132      22.381   7.560 -52.381  1.00 44.38           H  
ATOM   1746  HB2 ASN A 132      21.421  10.401 -52.704  1.00 44.38           H  
ATOM   1747  HB3 ASN A 132      22.553   9.782 -53.904  1.00 44.38           H  
ATOM   1748 HD21 ASN A 132      20.179  10.511 -54.818  1.00 44.38           H  
ATOM   1749 HD22 ASN A 132      19.271   9.035 -55.277  1.00 44.38           H  
END
