# Supplementary material for: The structural landscape and diversity of Pyricularia oryzae MAX effectors revisited
Source: PLoS Pathog. 2024 May 6;20(5):e1012176. doi: 10.1371/journal.ppat.1012176 (PMC11132498; doi:10.1371/journal.ppat.1012176)
Supplement: S1 File — (ZIP) [file ppat.1012176.s018.zip › Supplementary_Data/MAX29.pdb]

ATOM      1  N   GLN A  25      11.983  -5.255 -18.910  1.00 49.14           N  
ATOM      2  CA  GLN A  25      10.533  -5.366 -18.728  1.00 49.14           C  
ATOM      3  C   GLN A  25      10.080  -4.379 -17.638  1.00 49.14           C  
ATOM      4  O   GLN A  25      10.854  -4.138 -16.707  1.00 49.14           O  
ATOM      5  CB  GLN A  25      10.160  -6.807 -18.351  1.00 49.14           C  
ATOM      6  CG  GLN A  25      10.275  -7.755 -19.556  1.00 49.14           C  
ATOM      7  CD  GLN A  25       9.987  -9.207 -19.187  1.00 49.14           C  
ATOM      8  NE2 GLN A  25       9.399  -9.987 -20.066  1.00 49.14           N  
ATOM      9  OE1 GLN A  25      10.326  -9.683 -18.122  1.00 49.14           O  
ATOM     10  H   GLN A  25      12.537  -6.022 -18.557  1.00 49.14           H  
ATOM     11  HA  GLN A  25      10.041  -5.104 -19.665  1.00 49.14           H  
ATOM     12  HB2 GLN A  25       9.130  -6.831 -17.995  1.00 49.14           H  
ATOM     13  HB3 GLN A  25      10.805  -7.147 -17.541  1.00 49.14           H  
ATOM     14  HG2 GLN A  25      11.281  -7.709 -19.973  1.00 49.14           H  
ATOM     15  HG3 GLN A  25       9.570  -7.436 -20.323  1.00 49.14           H  
ATOM     16 HE21 GLN A  25       9.196 -10.917 -19.726  1.00 49.14           H  
ATOM     17 HE22 GLN A  25       9.027  -9.628 -20.933  1.00 49.14           H  
ATOM     18  N   PRO A  26       8.893  -3.764 -17.767  1.00 57.35           N  
ATOM     19  CA  PRO A  26       8.352  -2.946 -16.693  1.00 57.35           C  
ATOM     20  C   PRO A  26       8.232  -3.812 -15.437  1.00 57.35           C  
ATOM     21  O   PRO A  26       7.683  -4.910 -15.490  1.00 57.35           O  
ATOM     22  CB  PRO A  26       7.004  -2.429 -17.201  1.00 57.35           C  
ATOM     23  CG  PRO A  26       6.587  -3.453 -18.256  1.00 57.35           C  
ATOM     24  CD  PRO A  26       7.914  -3.948 -18.827  1.00 57.35           C  
ATOM     25  HA  PRO A  26       9.014  -2.104 -16.488  1.00 57.35           H  
ATOM     26  HB2 PRO A  26       6.272  -2.354 -16.396  1.00 57.35           H  
ATOM     27  HB3 PRO A  26       7.145  -1.457 -17.675  1.00 57.35           H  
ATOM     28  HG2 PRO A  26       6.071  -4.281 -17.770  1.00 57.35           H  
ATOM     29  HG3 PRO A  26       5.953  -3.010 -19.024  1.00 57.35           H  
ATOM     30  HD2 PRO A  26       7.819  -4.995 -19.113  1.00 57.35           H  
ATOM     31  HD3 PRO A  26       8.193  -3.340 -19.688  1.00 57.35           H  
ATOM     32  N   GLU A  27       8.798  -3.351 -14.325  1.00 66.35           N  
ATOM     33  CA  GLU A  27       8.639  -4.054 -13.057  1.00 66.35           C  
ATOM     34  C   GLU A  27       7.201  -3.867 -12.569  1.00 66.35           C  
ATOM     35  O   GLU A  27       6.675  -2.752 -12.544  1.00 66.35           O  
ATOM     36  CB  GLU A  27       9.672  -3.602 -12.008  1.00 66.35           C  
ATOM     37  CG  GLU A  27      11.112  -3.994 -12.392  1.00 66.35           C  
ATOM     38  CD  GLU A  27      12.122  -3.882 -11.232  1.00 66.35           C  
ATOM     39  OE1 GLU A  27      13.280  -4.315 -11.416  1.00 66.35           O  
ATOM     40  OE2 GLU A  27      11.764  -3.403 -10.130  1.00 66.35           O1-
ATOM     41  H   GLU A  27       9.250  -2.448 -14.321  1.00 66.35           H  
ATOM     42  HA  GLU A  27       8.791  -5.120 -13.228  1.00 66.35           H  
ATOM     43  HB2 GLU A  27       9.609  -2.523 -11.867  1.00 66.35           H  
ATOM     44  HB3 GLU A  27       9.416  -4.091 -11.068  1.00 66.35           H  
ATOM     45  HG2 GLU A  27      11.440  -3.362 -13.218  1.00 66.35           H  
ATOM     46  HG3 GLU A  27      11.106  -5.026 -12.741  1.00 66.35           H  
ATOM     47  N   HIS A  28       6.548  -4.963 -12.196  1.00 69.35           N  
ATOM     48  CA  HIS A  28       5.246  -4.910 -11.552  1.00 69.35           C  
ATOM     49  C   HIS A  28       5.416  -4.943 -10.033  1.00 69.35           C  
ATOM     50  O   HIS A  28       6.225  -5.699  -9.479  1.00 69.35           O  
ATOM     51  CB  HIS A  28       4.349  -6.038 -12.060  1.00 69.35           C  
ATOM     52  CG  HIS A  28       4.004  -5.934 -13.526  1.00 69.35           C  
ATOM     53  CD2 HIS A  28       4.728  -6.401 -14.593  1.00 69.35           C  
ATOM     54  ND1 HIS A  28       2.843  -5.399 -14.030  1.00 69.35           N  
ATOM     55  CE1 HIS A  28       2.858  -5.557 -15.362  1.00 69.35           C  
ATOM     56  NE2 HIS A  28       4.002  -6.126 -15.763  1.00 69.35           N  
ATOM     57  H   HIS A  28       6.978  -5.870 -12.310  1.00 69.35           H  
ATOM     58  HA  HIS A  28       4.750  -3.974 -11.811  1.00 69.35           H  
ATOM     59  HB2 HIS A  28       3.420  -6.029 -11.490  1.00 69.35           H  
ATOM     60  HB3 HIS A  28       4.842  -6.990 -11.863  1.00 69.35           H  
ATOM     61  HD1 HIS A  28       2.075  -5.044 -13.478  1.00 69.35           H  
ATOM     62  HD2 HIS A  28       5.676  -6.916 -14.534  1.00 69.35           H  
ATOM     63  HE1 HIS A  28       2.058  -5.268 -16.027  1.00 69.35           H  
ATOM     64  N   CYS A  29       4.609  -4.136  -9.353  1.00 73.46           N  
ATOM     65  CA  CYS A  29       4.427  -4.206  -7.916  1.00 73.46           C  
ATOM     66  C   CYS A  29       3.048  -4.799  -7.642  1.00 73.46           C  
ATOM     67  O   CYS A  29       2.032  -4.311  -8.133  1.00 73.46           O  
ATOM     68  CB  CYS A  29       4.561  -2.825  -7.274  1.00 73.46           C  
ATOM     69  SG  CYS A  29       5.788  -1.708  -7.984  1.00 73.46           S  
ATOM     70  H   CYS A  29       3.943  -3.581  -9.872  1.00 73.46           H  
ATOM     71  HA  CYS A  29       5.188  -4.852  -7.478  1.00 73.46           H  
ATOM     72  HB2 CYS A  29       4.778  -2.961  -6.214  1.00 73.46           H  
ATOM     73  HB3 CYS A  29       3.597  -2.324  -7.359  1.00 73.46           H  
ATOM     74  N   PHE A  30       2.993  -5.837  -6.825  1.00 70.90           N  
ATOM     75  CA  PHE A  30       1.731  -6.365  -6.339  1.00 70.90           C  
ATOM     76  C   PHE A  30       1.310  -5.623  -5.089  1.00 70.90           C  
ATOM     77  O   PHE A  30       2.077  -5.527  -4.131  1.00 70.90           O  
ATOM     78  CB  PHE A  30       1.855  -7.856  -6.082  1.00 70.90           C  
ATOM     79  CG  PHE A  30       1.796  -8.657  -7.357  1.00 70.90           C  
ATOM     80  CD1 PHE A  30       0.548  -8.985  -7.918  1.00 70.90           C  
ATOM     81  CD2 PHE A  30       2.981  -9.036  -8.007  1.00 70.90           C  
ATOM     82  CE1 PHE A  30       0.480  -9.695  -9.128  1.00 70.90           C  
ATOM     83  CE2 PHE A  30       2.900  -9.760  -9.206  1.00 70.90           C  
ATOM     84  CZ  PHE A  30       1.663 -10.083  -9.774  1.00 70.90           C  
ATOM     85  H   PHE A  30       3.844  -6.170  -6.395  1.00 70.90           H  
ATOM     86  HA  PHE A  30       0.954  -6.220  -7.089  1.00 70.90           H  
ATOM     87  HB2 PHE A  30       1.036  -8.176  -5.438  1.00 70.90           H  
ATOM     88  HB3 PHE A  30       2.795  -8.040  -5.562  1.00 70.90           H  
ATOM     89  HD1 PHE A  30      -0.364  -8.669  -7.433  1.00 70.90           H  
ATOM     90  HD2 PHE A  30       3.940  -8.763  -7.592  1.00 70.90           H  
ATOM     91  HE1 PHE A  30      -0.476  -9.933  -9.570  1.00 70.90           H  
ATOM     92  HE2 PHE A  30       3.791 -10.081  -9.726  1.00 70.90           H  
ATOM     93  HZ  PHE A  30       1.634 -10.621 -10.711  1.00 70.90           H  
ATOM     94  N   VAL A  31       0.069  -5.148  -5.098  1.00 71.33           N  
ATOM     95  CA  VAL A  31      -0.574  -4.543  -3.940  1.00 71.33           C  
ATOM     96  C   VAL A  31      -1.675  -5.490  -3.473  1.00 71.33           C  
ATOM     97  O   VAL A  31      -2.502  -5.949  -4.259  1.00 71.33           O  
ATOM     98  CB  VAL A  31      -1.142  -3.150  -4.258  1.00 71.33           C  
ATOM     99  CG1 VAL A  31      -1.556  -2.466  -2.951  1.00 71.33           C  
ATOM    100  CG2 VAL A  31      -0.151  -2.207  -4.941  1.00 71.33           C  
ATOM    101  H   VAL A  31      -0.512  -5.307  -5.909  1.00 71.33           H  
ATOM    102  HA  VAL A  31       0.159  -4.425  -3.142  1.00 71.33           H  
ATOM    103  HB  VAL A  31      -2.013  -3.259  -4.904  1.00 71.33           H  
ATOM    104 HG11 VAL A  31      -2.299  -3.075  -2.437  1.00 71.33           H  
ATOM    105 HG12 VAL A  31      -1.994  -1.491  -3.168  1.00 71.33           H  
ATOM    106 HG13 VAL A  31      -0.693  -2.334  -2.299  1.00 71.33           H  
ATOM    107 HG21 VAL A  31       0.590  -1.876  -4.214  1.00 71.33           H  
ATOM    108 HG22 VAL A  31       0.347  -2.684  -5.785  1.00 71.33           H  
ATOM    109 HG23 VAL A  31      -0.696  -1.337  -5.307  1.00 71.33           H  
ATOM    110  N   ARG A  32      -1.725  -5.791  -2.178  1.00 70.63           N  
ATOM    111  CA  ARG A  32      -2.826  -6.527  -1.548  1.00 70.63           C  
ATOM    112  C   ARG A  32      -3.446  -5.705  -0.437  1.00 70.63           C  
ATOM    113  O   ARG A  32      -2.717  -5.092   0.334  1.00 70.63           O  
ATOM    114  CB  ARG A  32      -2.365  -7.896  -1.032  1.00 70.63           C  
ATOM    115  CG  ARG A  32      -1.911  -8.824  -2.167  1.00 70.63           C  
ATOM    116  CD  ARG A  32      -1.805 -10.268  -1.661  1.00 70.63           C  
ATOM    117  NE  ARG A  32      -1.441 -11.204  -2.744  1.00 70.63           N  
ATOM    118  CZ  ARG A  32      -2.236 -12.046  -3.387  1.00 70.63           C  
ATOM    119  NH1 ARG A  32      -3.514 -12.137  -3.139  1.00 70.63           N1+
ATOM    120  NH2 ARG A  32      -1.752 -12.827  -4.311  1.00 70.63           N  
ATOM    121  H   ARG A  32      -1.000  -5.412  -1.586  1.00 70.63           H  
ATOM    122  HA  ARG A  32      -3.619  -6.688  -2.279  1.00 70.63           H  
ATOM    123  HB2 ARG A  32      -1.552  -7.767  -0.317  1.00 70.63           H  
ATOM    124  HB3 ARG A  32      -3.205  -8.358  -0.514  1.00 70.63           H  
ATOM    125  HG2 ARG A  32      -0.948  -8.490  -2.551  1.00 70.63           H  
ATOM    126  HG3 ARG A  32      -2.639  -8.786  -2.978  1.00 70.63           H  
ATOM    127  HD2 ARG A  32      -2.751 -10.560  -1.204  1.00 70.63           H  
ATOM    128  HD3 ARG A  32      -1.038 -10.307  -0.888  1.00 70.63           H  
ATOM    129  HE  ARG A  32      -0.478 -11.181  -3.047  1.00 70.63           H  
ATOM    130 HH11 ARG A  32      -4.106 -12.716  -3.717  1.00 70.63           H  
ATOM    131 HH12 ARG A  32      -3.926 -11.510  -2.464  1.00 70.63           H  
ATOM    132 HH21 ARG A  32      -2.367 -13.437  -4.831  1.00 70.63           H  
ATOM    133 HH22 ARG A  32      -0.778 -12.774  -4.573  1.00 70.63           H  
ATOM    134  N   ILE A  33      -4.771  -5.757  -0.333  1.00 68.64           N  
ATOM    135  CA  ILE A  33      -5.518  -5.259   0.822  1.00 68.64           C  
ATOM    136  C   ILE A  33      -5.774  -6.431   1.754  1.00 68.64           C  
ATOM    137  O   ILE A  33      -6.301  -7.480   1.366  1.00 68.64           O  
ATOM    138  CB  ILE A  33      -6.860  -4.582   0.471  1.00 68.64           C  
ATOM    139  CG1 ILE A  33      -6.714  -3.570  -0.663  1.00 68.64           C  
ATOM    140  CG2 ILE A  33      -7.411  -3.871   1.720  1.00 68.64           C  
ATOM    141  CD1 ILE A  33      -8.031  -3.019  -1.225  1.00 68.64           C  
ATOM    142  H   ILE A  33      -5.273  -6.336  -0.990  1.00 68.64           H  
ATOM    143  HA  ILE A  33      -4.905  -4.519   1.337  1.00 68.64           H  
ATOM    144  HB  ILE A  33      -7.568  -5.347   0.151  1.00 68.64           H  
ATOM    145 HG12 ILE A  33      -6.238  -4.093  -1.493  1.00 68.64           H  
ATOM    146 HG13 ILE A  33      -6.084  -2.747  -0.324  1.00 68.64           H  
ATOM    147 HG21 ILE A  33      -7.596  -4.593   2.515  1.00 68.64           H  
ATOM    148 HG22 ILE A  33      -8.353  -3.367   1.501  1.00 68.64           H  
ATOM    149 HG23 ILE A  33      -6.695  -3.132   2.079  1.00 68.64           H  
ATOM    150 HD11 ILE A  33      -8.888  -3.329  -0.628  1.00 68.64           H  
ATOM    151 HD12 ILE A  33      -7.994  -1.930  -1.262  1.00 68.64           H  
ATOM    152 HD13 ILE A  33      -8.176  -3.393  -2.238  1.00 68.64           H  
ATOM    153  N   LEU A  34      -5.434  -6.219   3.007  1.00 68.12           N  
ATOM    154  CA  LEU A  34      -5.750  -7.084   4.119  1.00 68.12           C  
ATOM    155  C   LEU A  34      -6.937  -6.498   4.875  1.00 68.12           C  
ATOM    156  O   LEU A  34      -7.037  -5.282   5.008  1.00 68.12           O  
ATOM    157  CB  LEU A  34      -4.538  -7.119   5.038  1.00 68.12           C  
ATOM    158  CG  LEU A  34      -3.228  -7.605   4.406  1.00 68.12           C  
ATOM    159  CD1 LEU A  34      -2.110  -7.221   5.369  1.00 68.12           C  
ATOM    160  CD2 LEU A  34      -3.273  -9.111   4.185  1.00 68.12           C  
ATOM    161  H   LEU A  34      -5.045  -5.315   3.235  1.00 68.12           H  
ATOM    162  HA  LEU A  34      -5.988  -8.091   3.776  1.00 68.12           H  
ATOM    163  HB2 LEU A  34      -4.390  -6.094   5.380  1.00 68.12           H  
ATOM    164  HB3 LEU A  34      -4.769  -7.727   5.913  1.00 68.12           H  
ATOM    165  HG  LEU A  34      -3.036  -7.115   3.451  1.00 68.12           H  
ATOM    166 HD11 LEU A  34      -1.862  -6.168   5.236  1.00 68.12           H  
ATOM    167 HD12 LEU A  34      -2.421  -7.383   6.401  1.00 68.12           H  
ATOM    168 HD13 LEU A  34      -1.211  -7.816   5.212  1.00 68.12           H  
ATOM    169 HD21 LEU A  34      -3.998  -9.341   3.404  1.00 68.12           H  
ATOM    170 HD22 LEU A  34      -2.286  -9.447   3.866  1.00 68.12           H  
ATOM    171 HD23 LEU A  34      -3.564  -9.611   5.108  1.00 68.12           H  
ATOM    172  N   LYS A  35      -7.791  -7.355   5.428  1.00 67.51           N  
ATOM    173  CA  LYS A  35      -8.761  -7.000   6.462  1.00 67.51           C  
ATOM    174  C   LYS A  35      -8.593  -7.947   7.641  1.00 67.51           C  
ATOM    175  O   LYS A  35      -8.773  -9.147   7.473  1.00 67.51           O  
ATOM    176  CB  LYS A  35     -10.176  -7.047   5.897  1.00 67.51           C  
ATOM    177  CG  LYS A  35     -11.215  -6.583   6.923  1.00 67.51           C  
ATOM    178  CD  LYS A  35     -12.627  -6.803   6.379  1.00 67.51           C  
ATOM    179  CE  LYS A  35     -13.636  -6.370   7.442  1.00 67.51           C  
ATOM    180  NZ  LYS A  35     -15.026  -6.655   7.014  1.00 67.51           N1+
ATOM    181  H   LYS A  35      -7.665  -8.338   5.230  1.00 67.51           H  
ATOM    182  HA  LYS A  35      -8.559  -5.979   6.784  1.00 67.51           H  
ATOM    183  HB2 LYS A  35     -10.397  -8.071   5.596  1.00 67.51           H  
ATOM    184  HB3 LYS A  35     -10.221  -6.388   5.030  1.00 67.51           H  
ATOM    185  HG2 LYS A  35     -11.105  -7.156   7.843  1.00 67.51           H  
ATOM    186  HG3 LYS A  35     -11.062  -5.526   7.141  1.00 67.51           H  
ATOM    187  HD2 LYS A  35     -12.758  -7.861   6.151  1.00 67.51           H  
ATOM    188  HD3 LYS A  35     -12.759  -6.216   5.471  1.00 67.51           H  
ATOM    189  HE2 LYS A  35     -13.498  -5.306   7.635  1.00 67.51           H  
ATOM    190  HE3 LYS A  35     -13.407  -6.907   8.363  1.00 67.51           H  
ATOM    191  HZ1 LYS A  35     -15.144  -7.646   6.860  1.00 67.51           H  
ATOM    192  HZ2 LYS A  35     -15.231  -6.169   6.152  1.00 67.51           H  
ATOM    193  HZ3 LYS A  35     -15.681  -6.356   7.723  1.00 67.51           H  
ATOM    194  N   TYR A  36      -8.258  -7.420   8.813  1.00 66.46           N  
ATOM    195  CA  TYR A  36      -7.865  -8.182   9.997  1.00 66.46           C  
ATOM    196  C   TYR A  36      -6.840  -9.246   9.620  1.00 66.46           C  
ATOM    197  O   TYR A  36      -7.001 -10.419   9.932  1.00 66.46           O  
ATOM    198  CB  TYR A  36      -9.095  -8.746  10.718  1.00 66.46           C  
ATOM    199  CG  TYR A  36     -10.123  -7.699  11.086  1.00 66.46           C  
ATOM    200  CD1 TYR A  36      -9.800  -6.705  12.028  1.00 66.46           C  
ATOM    201  CD2 TYR A  36     -11.400  -7.727  10.496  1.00 66.46           C  
ATOM    202  CE1 TYR A  36     -10.746  -5.719  12.365  1.00 66.46           C  
ATOM    203  CE2 TYR A  36     -12.352  -6.748  10.836  1.00 66.46           C  
ATOM    204  CZ  TYR A  36     -12.018  -5.733  11.755  1.00 66.46           C  
ATOM    205  OH  TYR A  36     -12.931  -4.772  12.042  1.00 66.46           O  
ATOM    206  H   TYR A  36      -8.194  -6.413   8.861  1.00 66.46           H  
ATOM    207  HA  TYR A  36      -7.358  -7.502  10.681  1.00 66.46           H  
ATOM    208  HB2 TYR A  36      -9.559  -9.507  10.090  1.00 66.46           H  
ATOM    209  HB3 TYR A  36      -8.766  -9.237  11.633  1.00 66.46           H  
ATOM    210  HD1 TYR A  36      -8.822  -6.703  12.487  1.00 66.46           H  
ATOM    211  HD2 TYR A  36     -11.643  -8.516   9.799  1.00 66.46           H  
ATOM    212  HE1 TYR A  36     -10.490  -4.951  13.080  1.00 66.46           H  
ATOM    213  HE2 TYR A  36     -13.349  -6.768  10.422  1.00 66.46           H  
ATOM    214  HH  TYR A  36     -12.536  -4.061  12.552  1.00 66.46           H  
ATOM    215  N   GLU A  37      -5.842  -8.819   8.840  1.00 59.43           N  
ATOM    216  CA  GLU A  37      -4.743  -9.664   8.383  1.00 59.43           C  
ATOM    217  C   GLU A  37      -5.150 -10.809   7.427  1.00 59.43           C  
ATOM    218  O   GLU A  37      -4.313 -11.588   6.976  1.00 59.43           O  
ATOM    219  CB  GLU A  37      -3.933 -10.145   9.590  1.00 59.43           C  
ATOM    220  CG  GLU A  37      -3.685  -9.112  10.710  1.00 59.43           C  
ATOM    221  CD  GLU A  37      -3.113  -9.769  11.969  1.00 59.43           C  
ATOM    222  OE1 GLU A  37      -1.993  -9.383  12.372  1.00 59.43           O  
ATOM    223  OE2 GLU A  37      -3.802 -10.659  12.516  1.00 59.43           O1-
ATOM    224  H   GLU A  37      -5.751  -7.823   8.699  1.00 59.43           H  
ATOM    225  HA  GLU A  37      -4.072  -9.025   7.809  1.00 59.43           H  
ATOM    226  HB2 GLU A  37      -4.417 -11.029  10.005  1.00 59.43           H  
ATOM    227  HB3 GLU A  37      -2.962 -10.414   9.175  1.00 59.43           H  
ATOM    228  HG2 GLU A  37      -3.008  -8.346  10.332  1.00 59.43           H  
ATOM    229  HG3 GLU A  37      -4.610  -8.616  11.005  1.00 59.43           H  
ATOM    230  N   ILE A  38      -6.422 -10.872   7.026  1.00 63.13           N  
ATOM    231  CA  ILE A  38      -6.921 -11.775   5.988  1.00 63.13           C  
ATOM    232  C   ILE A  38      -6.847 -11.045   4.642  1.00 63.13           C  
ATOM    233  O   ILE A  38      -7.441  -9.973   4.502  1.00 63.13           O  
ATOM    234  CB  ILE A  38      -8.353 -12.257   6.309  1.00 63.13           C  
ATOM    235  CG1 ILE A  38      -8.384 -12.985   7.673  1.00 63.13           C  
ATOM    236  CG2 ILE A  38      -8.866 -13.183   5.188  1.00 63.13           C  
ATOM    237  CD1 ILE A  38      -9.792 -13.322   8.173  1.00 63.13           C  
ATOM    238  H   ILE A  38      -7.091 -10.263   7.475  1.00 63.13           H  
ATOM    239  HA  ILE A  38      -6.289 -12.663   5.972  1.00 63.13           H  
ATOM    240  HB  ILE A  38      -9.016 -11.392   6.357  1.00 63.13           H  
ATOM    241 HG12 ILE A  38      -7.928 -12.355   8.438  1.00 63.13           H  
ATOM    242 HG13 ILE A  38      -7.799 -13.903   7.610  1.00 63.13           H  
ATOM    243 HG21 ILE A  38      -8.227 -14.063   5.105  1.00 63.13           H  
ATOM    244 HG22 ILE A  38      -8.883 -12.660   4.232  1.00 63.13           H  
ATOM    245 HG23 ILE A  38      -9.888 -13.501   5.397  1.00 63.13           H  
ATOM    246 HD11 ILE A  38     -10.257 -14.076   7.538  1.00 63.13           H  
ATOM    247 HD12 ILE A  38     -10.405 -12.420   8.185  1.00 63.13           H  
ATOM    248 HD13 ILE A  38      -9.726 -13.718   9.186  1.00 63.13           H  
ATOM    249  N   PRO A  39      -6.162 -11.589   3.620  1.00 64.62           N  
ATOM    250  CA  PRO A  39      -6.199 -11.025   2.275  1.00 64.62           C  
ATOM    251  C   PRO A  39      -7.632 -11.031   1.740  1.00 64.62           C  
ATOM    252  O   PRO A  39      -8.225 -12.093   1.568  1.00 64.62           O  
ATOM    253  CB  PRO A  39      -5.265 -11.894   1.424  1.00 64.62           C  
ATOM    254  CG  PRO A  39      -4.375 -12.586   2.453  1.00 64.62           C  
ATOM    255  CD  PRO A  39      -5.276 -12.737   3.672  1.00 64.62           C  
ATOM    256  HA  PRO A  39      -5.822 -10.003   2.302  1.00 64.62           H  
ATOM    257  HB2 PRO A  39      -5.827 -12.653   0.879  1.00 64.62           H  
ATOM    258  HB3 PRO A  39      -4.680 -11.289   0.731  1.00 64.62           H  
ATOM    259  HG2 PRO A  39      -4.006 -13.548   2.097  1.00 64.62           H  
ATOM    260  HG3 PRO A  39      -3.549 -11.920   2.701  1.00 64.62           H  
ATOM    261  HD2 PRO A  39      -4.669 -12.741   4.577  1.00 64.62           H  
ATOM    262  HD3 PRO A  39      -5.861 -13.653   3.597  1.00 64.62           H  
ATOM    263  N   ILE A  40      -8.183  -9.850   1.470  1.00 64.13           N  
ATOM    264  CA  ILE A  40      -9.549  -9.705   0.941  1.00 64.13           C  
ATOM    265  C   ILE A  40      -9.566  -9.326  -0.538  1.00 64.13           C  
ATOM    266  O   ILE A  40     -10.529  -9.626  -1.238  1.00 64.13           O  
ATOM    267  CB  ILE A  40     -10.362  -8.696   1.769  1.00 64.13           C  
ATOM    268  CG1 ILE A  40      -9.604  -7.366   1.959  1.00 64.13           C  
ATOM    269  CG2 ILE A  40     -10.756  -9.318   3.118  1.00 64.13           C  
ATOM    270  CD1 ILE A  40     -10.546  -6.201   2.226  1.00 64.13           C  
ATOM    271  H   ILE A  40      -7.645  -9.018   1.665  1.00 64.13           H  
ATOM    272  HA  ILE A  40     -10.066 -10.662   1.000  1.00 64.13           H  
ATOM    273  HB  ILE A  40     -11.283  -8.496   1.221  1.00 64.13           H  
ATOM    274 HG12 ILE A  40      -8.895  -7.456   2.782  1.00 64.13           H  
ATOM    275 HG13 ILE A  40      -9.044  -7.117   1.058  1.00 64.13           H  
ATOM    276 HG21 ILE A  40     -11.246 -10.277   2.952  1.00 64.13           H  
ATOM    277 HG22 ILE A  40      -9.871  -9.482   3.732  1.00 64.13           H  
ATOM    278 HG23 ILE A  40     -11.453  -8.662   3.641  1.00 64.13           H  
ATOM    279 HD11 ILE A  40     -11.158  -6.017   1.343  1.00 64.13           H  
ATOM    280 HD12 ILE A  40      -9.945  -5.314   2.427  1.00 64.13           H  
ATOM    281 HD13 ILE A  40     -11.201  -6.416   3.070  1.00 64.13           H  
ATOM    282  N   HIS A  41      -8.504  -8.682  -1.022  1.00 61.99           N  
ATOM    283  CA  HIS A  41      -8.347  -8.305  -2.419  1.00 61.99           C  
ATOM    284  C   HIS A  41      -6.865  -8.122  -2.748  1.00 61.99           C  
ATOM    285  O   HIS A  41      -6.064  -7.786  -1.872  1.00 61.99           O  
ATOM    286  CB  HIS A  41      -9.144  -7.022  -2.699  1.00 61.99           C  
ATOM    287  CG  HIS A  41      -9.540  -6.888  -4.143  1.00 61.99           C  
ATOM    288  CD2 HIS A  41      -9.398  -5.781  -4.937  1.00 61.99           C  
ATOM    289  ND1 HIS A  41     -10.184  -7.849  -4.894  1.00 61.99           N  
ATOM    290  CE1 HIS A  41     -10.411  -7.337  -6.115  1.00 61.99           C  
ATOM    291  NE2 HIS A  41      -9.990  -6.071  -6.166  1.00 61.99           N  
ATOM    292  H   HIS A  41      -7.748  -8.445  -0.394  1.00 61.99           H  
ATOM    293  HA  HIS A  41      -8.739  -9.112  -3.038  1.00 61.99           H  
ATOM    294  HB2 HIS A  41      -8.564  -6.151  -2.391  1.00 61.99           H  
ATOM    295  HB3 HIS A  41     -10.067  -7.028  -2.118  1.00 61.99           H  
ATOM    296  HD1 HIS A  41     -10.482  -8.761  -4.578  1.00 61.99           H  
ATOM    297  HD2 HIS A  41      -8.943  -4.841  -4.663  1.00 61.99           H  
ATOM    298  HE1 HIS A  41     -10.894  -7.848  -6.935  1.00 61.99           H  
ATOM    299  N   GLY A  42      -6.473  -8.361  -3.993  1.00 60.22           N  
ATOM    300  CA  GLY A  42      -5.097  -8.152  -4.413  1.00 60.22           C  
ATOM    301  C   GLY A  42      -4.987  -8.066  -5.917  1.00 60.22           C  
ATOM    302  O   GLY A  42      -5.359  -9.019  -6.594  1.00 60.22           O  
ATOM    303  H   GLY A  42      -7.156  -8.542  -4.715  1.00 60.22           H  
ATOM    304  HA2 GLY A  42      -4.723  -7.221  -3.986  1.00 60.22           H  
ATOM    305  HA3 GLY A  42      -4.479  -8.985  -4.076  1.00 60.22           H  
ATOM    306  N   ASP A  43      -4.418  -6.962  -6.389  1.00 60.69           N  
ATOM    307  CA  ASP A  43      -4.172  -6.705  -7.801  1.00 60.69           C  
ATOM    308  C   ASP A  43      -2.687  -6.397  -8.025  1.00 60.69           C  
ATOM    309  O   ASP A  43      -1.990  -5.822  -7.180  1.00 60.69           O  
ATOM    310  CB  ASP A  43      -5.043  -5.557  -8.320  1.00 60.69           C  
ATOM    311  CG  ASP A  43      -6.546  -5.843  -8.322  1.00 60.69           C  
ATOM    312  OD1 ASP A  43      -6.918  -6.956  -8.754  1.00 60.69           O  
ATOM    313  OD2 ASP A  43      -7.300  -4.920  -7.941  1.00 60.69           O1-
ATOM    314  H   ASP A  43      -4.037  -6.288  -5.740  1.00 60.69           H  
ATOM    315  HA  ASP A  43      -4.427  -7.592  -8.381  1.00 60.69           H  
ATOM    316  HB2 ASP A  43      -4.743  -5.326  -9.343  1.00 60.69           H  
ATOM    317  HB3 ASP A  43      -4.829  -4.682  -7.707  1.00 60.69           H  
ATOM    318  N   GLY A  44      -2.188  -6.814  -9.185  1.00 59.67           N  
ATOM    319  CA  GLY A  44      -0.878  -6.408  -9.679  1.00 59.67           C  
ATOM    320  C   GLY A  44      -0.978  -5.064 -10.386  1.00 59.67           C  
ATOM    321  O   GLY A  44      -1.841  -4.879 -11.242  1.00 59.67           O  
ATOM    322  H   GLY A  44      -2.829  -7.221  -9.851  1.00 59.67           H  
ATOM    323  HA2 GLY A  44      -0.504  -7.146 -10.390  1.00 59.67           H  
ATOM    324  HA3 GLY A  44      -0.167  -6.333  -8.857  1.00 59.67           H  
ATOM    325  N   TYR A  45      -0.069  -4.148 -10.071  1.00 66.03           N  
ATOM    326  CA  TYR A  45       0.008  -2.843 -10.712  1.00 66.03           C  
ATOM    327  C   TYR A  45       1.385  -2.596 -11.309  1.00 66.03           C  
ATOM    328  O   TYR A  45       2.413  -3.047 -10.806  1.00 66.03           O  
ATOM    329  CB  TYR A  45      -0.328  -1.753  -9.711  1.00 66.03           C  
ATOM    330  CG  TYR A  45      -1.758  -1.762  -9.248  1.00 66.03           C  
ATOM    331  CD1 TYR A  45      -2.765  -1.283 -10.104  1.00 66.03           C  
ATOM    332  CD2 TYR A  45      -2.079  -2.317  -8.001  1.00 66.03           C  
ATOM    333  CE1 TYR A  45      -4.112  -1.434  -9.747  1.00 66.03           C  
ATOM    334  CE2 TYR A  45      -3.420  -2.424  -7.619  1.00 66.03           C  
ATOM    335  CZ  TYR A  45      -4.434  -2.034  -8.519  1.00 66.03           C  
ATOM    336  OH  TYR A  45      -5.725  -2.328  -8.280  1.00 66.03           O  
ATOM    337  H   TYR A  45       0.626  -4.355  -9.368  1.00 66.03           H  
ATOM    338  HA  TYR A  45      -0.719  -2.784 -11.522  1.00 66.03           H  
ATOM    339  HB2 TYR A  45      -0.129  -0.787 -10.174  1.00 66.03           H  
ATOM    340  HB3 TYR A  45       0.334  -1.895  -8.856  1.00 66.03           H  
ATOM    341  HD1 TYR A  45      -2.503  -0.847 -11.056  1.00 66.03           H  
ATOM    342  HD2 TYR A  45      -1.303  -2.724  -7.370  1.00 66.03           H  
ATOM    343  HE1 TYR A  45      -4.895  -1.130 -10.426  1.00 66.03           H  
ATOM    344  HE2 TYR A  45      -3.667  -2.909  -6.687  1.00 66.03           H  
ATOM    345  HH  TYR A  45      -6.233  -2.452  -9.085  1.00 66.03           H  
ATOM    346  N   LEU A  46       1.401  -1.848 -12.405  1.00 62.40           N  
ATOM    347  CA  LEU A  46       2.633  -1.351 -13.001  1.00 62.40           C  
ATOM    348  C   LEU A  46       3.254  -0.283 -12.095  1.00 62.40           C  
ATOM    349  O   LEU A  46       2.538   0.549 -11.529  1.00 62.40           O  
ATOM    350  CB  LEU A  46       2.307  -0.786 -14.394  1.00 62.40           C  
ATOM    351  CG  LEU A  46       2.013  -1.872 -15.445  1.00 62.40           C  
ATOM    352  CD1 LEU A  46       1.334  -1.257 -16.669  1.00 62.40           C  
ATOM    353  CD2 LEU A  46       3.314  -2.515 -15.921  1.00 62.40           C  
ATOM    354  H   LEU A  46       0.527  -1.452 -12.722  1.00 62.40           H  
ATOM    355  HA  LEU A  46       3.353  -2.165 -13.091  1.00 62.40           H  
ATOM    356  HB2 LEU A  46       3.143  -0.178 -14.738  1.00 62.40           H  
ATOM    357  HB3 LEU A  46       1.445  -0.125 -14.303  1.00 62.40           H  
ATOM    358  HG  LEU A  46       1.356  -2.637 -15.032  1.00 62.40           H  
ATOM    359 HD11 LEU A  46       0.384  -0.811 -16.373  1.00 62.40           H  
ATOM    360 HD12 LEU A  46       1.139  -2.030 -17.412  1.00 62.40           H  
ATOM    361 HD13 LEU A  46       1.971  -0.487 -17.104  1.00 62.40           H  
ATOM    362 HD21 LEU A  46       3.827  -3.008 -15.095  1.00 62.40           H  
ATOM    363 HD22 LEU A  46       3.113  -3.245 -16.705  1.00 62.40           H  
ATOM    364 HD23 LEU A  46       3.974  -1.748 -16.326  1.00 62.40           H  
ATOM    365  N   VAL A  47       4.583  -0.256 -12.005  1.00 70.62           N  
ATOM    366  CA  VAL A  47       5.282   0.928 -11.489  1.00 70.62           C  
ATOM    367  C   VAL A  47       4.872   2.184 -12.263  1.00 70.62           C  
ATOM    368  O   VAL A  47       4.608   2.136 -13.465  1.00 70.62           O  
ATOM    369  CB  VAL A  47       6.809   0.788 -11.546  1.00 70.62           C  
ATOM    370  CG1 VAL A  47       7.321  -0.214 -10.511  1.00 70.62           C  
ATOM    371  CG2 VAL A  47       7.368   0.469 -12.938  1.00 70.62           C  
ATOM    372  H   VAL A  47       5.131  -0.983 -12.441  1.00 70.62           H  
ATOM    373  HA  VAL A  47       4.997   1.072 -10.447  1.00 70.62           H  
ATOM    374  HB  VAL A  47       7.208   1.766 -11.276  1.00 70.62           H  
ATOM    375 HG11 VAL A  47       6.829  -1.178 -10.633  1.00 70.62           H  
ATOM    376 HG12 VAL A  47       7.118   0.180  -9.515  1.00 70.62           H  
ATOM    377 HG13 VAL A  47       8.398  -0.346 -10.610  1.00 70.62           H  
ATOM    378 HG21 VAL A  47       7.147   1.292 -13.618  1.00 70.62           H  
ATOM    379 HG22 VAL A  47       8.450   0.352 -12.882  1.00 70.62           H  
ATOM    380 HG23 VAL A  47       6.928  -0.445 -13.339  1.00 70.62           H  
ATOM    381  N   GLY A  48       4.804   3.316 -11.570  1.00 74.01           N  
ATOM    382  CA  GLY A  48       4.381   4.601 -12.120  1.00 74.01           C  
ATOM    383  C   GLY A  48       2.872   4.736 -12.336  1.00 74.01           C  
ATOM    384  O   GLY A  48       2.445   5.706 -12.963  1.00 74.01           O  
ATOM    385  H   GLY A  48       4.992   3.296 -10.578  1.00 74.01           H  
ATOM    386  HA2 GLY A  48       4.877   4.764 -13.077  1.00 74.01           H  
ATOM    387  HA3 GLY A  48       4.688   5.387 -11.430  1.00 74.01           H  
ATOM    388  N   SER A  49       2.057   3.792 -11.854  1.00 80.12           N  
ATOM    389  CA  SER A  49       0.598   3.867 -11.974  1.00 80.12           C  
ATOM    390  C   SER A  49      -0.056   4.545 -10.773  1.00 80.12           C  
ATOM    391  O   SER A  49       0.398   4.432  -9.633  1.00 80.12           O  
ATOM    392  CB  SER A  49      -0.032   2.499 -12.249  1.00 80.12           C  
ATOM    393  OG  SER A  49       0.156   1.599 -11.181  1.00 80.12           O  
ATOM    394  H   SER A  49       2.457   3.037 -11.315  1.00 80.12           H  
ATOM    395  HA  SER A  49       0.366   4.481 -12.845  1.00 80.12           H  
ATOM    396  HB2 SER A  49      -1.102   2.633 -12.407  1.00 80.12           H  
ATOM    397  HB3 SER A  49       0.404   2.079 -13.155  1.00 80.12           H  
ATOM    398  HG  SER A  49       1.061   1.279 -11.211  1.00 80.12           H  
ATOM    399  N   ASP A  50      -1.155   5.245 -11.044  1.00 82.23           N  
ATOM    400  CA  ASP A  50      -2.090   5.684 -10.017  1.00 82.23           C  
ATOM    401  C   ASP A  50      -3.165   4.619  -9.813  1.00 82.23           C  
ATOM    402  O   ASP A  50      -3.758   4.113 -10.768  1.00 82.23           O  
ATOM    403  CB  ASP A  50      -2.726   7.023 -10.393  1.00 82.23           C  
ATOM    404  CG  ASP A  50      -1.711   8.158 -10.423  1.00 82.23           C  
ATOM    405  OD1 ASP A  50      -1.001   8.400  -9.418  1.00 82.23           O  
ATOM    406  OD2 ASP A  50      -1.653   8.889 -11.431  1.00 82.23           O1-
ATOM    407  H   ASP A  50      -1.481   5.279 -12.000  1.00 82.23           H  
ATOM    408  HA  ASP A  50      -1.560   5.819  -9.074  1.00 82.23           H  
ATOM    409  HB2 ASP A  50      -3.492   7.268  -9.657  1.00 82.23           H  
ATOM    410  HB3 ASP A  50      -3.208   6.932 -11.367  1.00 82.23           H  
ATOM    411  N   VAL A  51      -3.439   4.318  -8.551  1.00 78.20           N  
ATOM    412  CA  VAL A  51      -4.414   3.333  -8.109  1.00 78.20           C  
ATOM    413  C   VAL A  51      -5.510   4.027  -7.321  1.00 78.20           C  
ATOM    414  O   VAL A  51      -5.275   4.923  -6.505  1.00 78.20           O  
ATOM    415  CB  VAL A  51      -3.760   2.214  -7.289  1.00 78.20           C  
ATOM    416  CG1 VAL A  51      -4.785   1.123  -6.947  1.00 78.20           C  
ATOM    417  CG2 VAL A  51      -2.607   1.569  -8.064  1.00 78.20           C  
ATOM    418  H   VAL A  51      -2.902   4.777  -7.829  1.00 78.20           H  
ATOM    419  HA  VAL A  51      -4.863   2.870  -8.988  1.00 78.20           H  
ATOM    420  HB  VAL A  51      -3.369   2.642  -6.365  1.00 78.20           H  
ATOM    421 HG11 VAL A  51      -4.286   0.267  -6.494  1.00 78.20           H  
ATOM    422 HG12 VAL A  51      -5.291   0.781  -7.850  1.00 78.20           H  
ATOM    423 HG13 VAL A  51      -5.518   1.498  -6.232  1.00 78.20           H  
ATOM    424 HG21 VAL A  51      -1.776   2.269  -8.159  1.00 78.20           H  
ATOM    425 HG22 VAL A  51      -2.255   0.684  -7.533  1.00 78.20           H  
ATOM    426 HG23 VAL A  51      -2.941   1.279  -9.060  1.00 78.20           H  
ATOM    427  N   ASN A  52      -6.734   3.596  -7.595  1.00 79.79           N  
ATOM    428  CA  ASN A  52      -7.944   4.105  -6.988  1.00 79.79           C  
ATOM    429  C   ASN A  52      -8.721   2.945  -6.381  1.00 79.79           C  
ATOM    430  O   ASN A  52      -9.291   2.150  -7.127  1.00 79.79           O  
ATOM    431  CB  ASN A  52      -8.762   4.792  -8.086  1.00 79.79           C  
ATOM    432  CG  ASN A  52      -9.792   5.665  -7.435  1.00 79.79           C  
ATOM    433  ND2 ASN A  52      -9.429   6.917  -7.345  1.00 79.79           N  
ATOM    434  OD1 ASN A  52     -10.826   5.250  -6.937  1.00 79.79           O  
ATOM    435  H   ASN A  52      -6.830   2.827  -8.244  1.00 79.79           H  
ATOM    436  HA  ASN A  52      -7.704   4.819  -6.200  1.00 79.79           H  
ATOM    437  HB2 ASN A  52      -8.105   5.395  -8.712  1.00 79.79           H  
ATOM    438  HB3 ASN A  52      -9.260   4.064  -8.727  1.00 79.79           H  
ATOM    439 HD21 ASN A  52      -9.368   7.170  -6.369  1.00 79.79           H  
ATOM    440 HD22 ASN A  52      -8.570   7.134  -7.829  1.00 79.79           H  
ATOM    441  N   TRP A  53      -8.745   2.841  -5.056  1.00 76.31           N  
ATOM    442  CA  TRP A  53      -9.383   1.727  -4.365  1.00 76.31           C  
ATOM    443  C   TRP A  53     -10.476   2.168  -3.414  1.00 76.31           C  
ATOM    444  O   TRP A  53     -10.371   3.180  -2.729  1.00 76.31           O  
ATOM    445  CB  TRP A  53      -8.328   0.877  -3.656  1.00 76.31           C  
ATOM    446  CG  TRP A  53      -7.643  -0.133  -4.519  1.00 76.31           C  
ATOM    447  CD1 TRP A  53      -7.900  -0.402  -5.819  1.00 76.31           C  
ATOM    448  CD2 TRP A  53      -6.643  -1.115  -4.126  1.00 76.31           C  
ATOM    449  CE2 TRP A  53      -6.392  -1.983  -5.212  1.00 76.31           C  
ATOM    450  CE3 TRP A  53      -5.968  -1.407  -2.938  1.00 76.31           C  
ATOM    451  NE1 TRP A  53      -7.183  -1.498  -6.206  1.00 76.31           N  
ATOM    452  CZ2 TRP A  53      -5.569  -3.104  -5.120  1.00 76.31           C  
ATOM    453  CZ3 TRP A  53      -5.018  -2.447  -2.872  1.00 76.31           C  
ATOM    454  CH2 TRP A  53      -4.840  -3.322  -3.951  1.00 76.31           C  
ATOM    455  H   TRP A  53      -8.261   3.530  -4.498  1.00 76.31           H  
ATOM    456  HA  TRP A  53      -9.887   1.090  -5.092  1.00 76.31           H  
ATOM    457  HB2 TRP A  53      -7.581   1.526  -3.199  1.00 76.31           H  
ATOM    458  HB3 TRP A  53      -8.810   0.321  -2.852  1.00 76.31           H  
ATOM    459  HD1 TRP A  53      -8.632   0.077  -6.454  1.00 76.31           H  
ATOM    460  HE1 TRP A  53      -7.231  -1.935  -7.115  1.00 76.31           H  
ATOM    461  HE3 TRP A  53      -6.212  -0.809  -2.072  1.00 76.31           H  
ATOM    462  HZ2 TRP A  53      -5.529  -3.799  -5.946  1.00 76.31           H  
ATOM    463  HZ3 TRP A  53      -4.478  -2.630  -1.955  1.00 76.31           H  
ATOM    464  HH2 TRP A  53      -4.182  -4.174  -3.873  1.00 76.31           H  
ATOM    465  N   TRP A  54     -11.512   1.342  -3.328  1.00 74.08           N  
ATOM    466  CA  TRP A  54     -12.510   1.424  -2.276  1.00 74.08           C  
ATOM    467  C   TRP A  54     -12.213   0.353  -1.236  1.00 74.08           C  
ATOM    468  O   TRP A  54     -12.307  -0.843  -1.508  1.00 74.08           O  
ATOM    469  CB  TRP A  54     -13.908   1.310  -2.878  1.00 74.08           C  
ATOM    470  CG  TRP A  54     -14.331   2.548  -3.601  1.00 74.08           C  
ATOM    471  CD1 TRP A  54     -14.153   2.805  -4.916  1.00 74.08           C  
ATOM    472  CD2 TRP A  54     -14.956   3.740  -3.040  1.00 74.08           C  
ATOM    473  CE2 TRP A  54     -15.163   4.679  -4.094  1.00 74.08           C  
ATOM    474  CE3 TRP A  54     -15.368   4.118  -1.743  1.00 74.08           C  
ATOM    475  NE1 TRP A  54     -14.646   4.061  -5.213  1.00 74.08           N  
ATOM    476  CZ2 TRP A  54     -15.771   5.924  -3.878  1.00 74.08           C  
ATOM    477  CZ3 TRP A  54     -15.979   5.366  -1.516  1.00 74.08           C  
ATOM    478  CH2 TRP A  54     -16.187   6.264  -2.579  1.00 74.08           C  
ATOM    479  H   TRP A  54     -11.512   0.510  -3.901  1.00 74.08           H  
ATOM    480  HA  TRP A  54     -12.454   2.394  -1.781  1.00 74.08           H  
ATOM    481  HB2 TRP A  54     -13.954   0.455  -3.552  1.00 74.08           H  
ATOM    482  HB3 TRP A  54     -14.621   1.134  -2.072  1.00 74.08           H  
ATOM    483  HD1 TRP A  54     -13.682   2.133  -5.617  1.00 74.08           H  
ATOM    484  HE1 TRP A  54     -14.593   4.463  -6.138  1.00 74.08           H  
ATOM    485  HE3 TRP A  54     -15.222   3.428  -0.926  1.00 74.08           H  
ATOM    486  HZ2 TRP A  54     -15.927   6.605  -4.702  1.00 74.08           H  
ATOM    487  HZ3 TRP A  54     -16.304   5.633  -0.522  1.00 74.08           H  
ATOM    488  HH2 TRP A  54     -16.669   7.212  -2.393  1.00 74.08           H  
ATOM    489  N   VAL A  55     -11.843   0.791  -0.037  1.00 70.79           N  
ATOM    490  CA  VAL A  55     -11.599  -0.075   1.114  1.00 70.79           C  
ATOM    491  C   VAL A  55     -12.761   0.113   2.081  1.00 70.79           C  
ATOM    492  O   VAL A  55     -12.869   1.128   2.768  1.00 70.79           O  
ATOM    493  CB  VAL A  55     -10.226   0.205   1.750  1.00 70.79           C  
ATOM    494  CG1 VAL A  55      -9.959  -0.850   2.819  1.00 70.79           C  
ATOM    495  CG2 VAL A  55      -9.108   0.100   0.707  1.00 70.79           C  
ATOM    496  H   VAL A  55     -11.804   1.789   0.113  1.00 70.79           H  
ATOM    497  HA  VAL A  55     -11.595  -1.114   0.785  1.00 70.79           H  
ATOM    498  HB  VAL A  55     -10.203   1.198   2.200  1.00 70.79           H  
ATOM    499 HG11 VAL A  55     -10.672  -0.745   3.637  1.00 70.79           H  
ATOM    500 HG12 VAL A  55      -8.953  -0.736   3.222  1.00 70.79           H  
ATOM    501 HG13 VAL A  55     -10.044  -1.843   2.376  1.00 70.79           H  
ATOM    502 HG21 VAL A  55      -9.208  -0.844   0.172  1.00 70.79           H  
ATOM    503 HG22 VAL A  55      -9.177   0.924  -0.003  1.00 70.79           H  
ATOM    504 HG23 VAL A  55      -8.130   0.142   1.187  1.00 70.79           H  
ATOM    505  N   GLY A  56     -13.700  -0.834   2.073  1.00 71.92           N  
ATOM    506  CA  GLY A  56     -14.995  -0.630   2.723  1.00 71.92           C  
ATOM    507  C   GLY A  56     -15.760   0.524   2.064  1.00 71.92           C  
ATOM    508  O   GLY A  56     -16.027   0.485   0.869  1.00 71.92           O  
ATOM    509  H   GLY A  56     -13.610  -1.579   1.398  1.00 71.92           H  
ATOM    510  HA2 GLY A  56     -15.597  -1.534   2.637  1.00 71.92           H  
ATOM    511  HA3 GLY A  56     -14.839  -0.408   3.779  1.00 71.92           H  
ATOM    512  N   ASN A  57     -16.108   1.552   2.839  1.00 75.08           N  
ATOM    513  CA  ASN A  57     -16.774   2.769   2.356  1.00 75.08           C  
ATOM    514  C   ASN A  57     -15.812   3.956   2.162  1.00 75.08           C  
ATOM    515  O   ASN A  57     -16.265   5.078   1.940  1.00 75.08           O  
ATOM    516  CB  ASN A  57     -17.929   3.119   3.311  1.00 75.08           C  
ATOM    517  CG  ASN A  57     -17.461   3.533   4.699  1.00 75.08           C  
ATOM    518  ND2 ASN A  57     -18.350   4.044   5.516  1.00 75.08           N  
ATOM    519  OD1 ASN A  57     -16.319   3.367   5.091  1.00 75.08           O  
ATOM    520  H   ASN A  57     -15.796   1.564   3.799  1.00 75.08           H  
ATOM    521  HA  ASN A  57     -17.204   2.570   1.375  1.00 75.08           H  
ATOM    522  HB2 ASN A  57     -18.596   2.262   3.409  1.00 75.08           H  
ATOM    523  HB3 ASN A  57     -18.498   3.943   2.883  1.00 75.08           H  
ATOM    524 HD21 ASN A  57     -17.999   4.339   6.416  1.00 75.08           H  
ATOM    525 HD22 ASN A  57     -19.293   4.224   5.202  1.00 75.08           H  
ATOM    526  N   GLN A  58     -14.502   3.728   2.272  1.00 71.65           N  
ATOM    527  CA  GLN A  58     -13.487   4.763   2.158  1.00 71.65           C  
ATOM    528  C   GLN A  58     -12.728   4.621   0.842  1.00 71.65           C  
ATOM    529  O   GLN A  58     -12.220   3.552   0.506  1.00 71.65           O  
ATOM    530  CB  GLN A  58     -12.560   4.700   3.375  1.00 71.65           C  
ATOM    531  CG  GLN A  58     -11.548   5.856   3.388  1.00 71.65           C  
ATOM    532  CD  GLN A  58     -10.675   5.868   4.640  1.00 71.65           C  
ATOM    533  NE2 GLN A  58      -9.702   6.747   4.706  1.00 71.65           N  
ATOM    534  OE1 GLN A  58     -10.841   5.100   5.570  1.00 71.65           O  
ATOM    535  H   GLN A  58     -14.178   2.789   2.455  1.00 71.65           H  
ATOM    536  HA  GLN A  58     -13.969   5.741   2.170  1.00 71.65           H  
ATOM    537  HB2 GLN A  58     -13.168   4.755   4.278  1.00 71.65           H  
ATOM    538  HB3 GLN A  58     -12.023   3.751   3.374  1.00 71.65           H  
ATOM    539  HG2 GLN A  58     -10.891   5.771   2.522  1.00 71.65           H  
ATOM    540  HG3 GLN A  58     -12.080   6.805   3.329  1.00 71.65           H  
ATOM    541 HE21 GLN A  58      -9.067   6.627   5.481  1.00 71.65           H  
ATOM    542 HE22 GLN A  58      -9.543   7.387   3.940  1.00 71.65           H  
ATOM    543  N   LYS A  59     -12.617   5.732   0.117  1.00 76.77           N  
ATOM    544  CA  LYS A  59     -11.771   5.830  -1.066  1.00 76.77           C  
ATOM    545  C   LYS A  59     -10.313   6.060  -0.658  1.00 76.77           C  
ATOM    546  O   LYS A  59     -10.030   6.922   0.178  1.00 76.77           O  
ATOM    547  CB  LYS A  59     -12.318   6.941  -1.962  1.00 76.77           C  
ATOM    548  CG  LYS A  59     -11.676   6.885  -3.344  1.00 76.77           C  
ATOM    549  CD  LYS A  59     -12.157   8.067  -4.186  1.00 76.77           C  
ATOM    550  CE  LYS A  59     -11.606   7.861  -5.585  1.00 76.77           C  
ATOM    551  NZ  LYS A  59     -10.987   9.077  -6.151  1.00 76.77           N1+
ATOM    552  H   LYS A  59     -13.072   6.570   0.449  1.00 76.77           H  
ATOM    553  HA  LYS A  59     -11.828   4.889  -1.613  1.00 76.77           H  
ATOM    554  HB2 LYS A  59     -13.394   6.812  -2.076  1.00 76.77           H  
ATOM    555  HB3 LYS A  59     -12.126   7.909  -1.500  1.00 76.77           H  
ATOM    556  HG2 LYS A  59     -10.591   6.938  -3.248  1.00 76.77           H  
ATOM    557  HG3 LYS A  59     -11.947   5.946  -3.827  1.00 76.77           H  
ATOM    558  HD2 LYS A  59     -13.246   8.092  -4.220  1.00 76.77           H  
ATOM    559  HD3 LYS A  59     -11.774   8.989  -3.749  1.00 76.77           H  
ATOM    560  HE2 LYS A  59     -10.842   7.087  -5.503  1.00 76.77           H  
ATOM    561  HE3 LYS A  59     -12.382   7.461  -6.238  1.00 76.77           H  
ATOM    562  HZ1 LYS A  59     -10.626   8.863  -7.070  1.00 76.77           H  
ATOM    563  HZ2 LYS A  59     -10.169   9.305  -5.605  1.00 76.77           H  
ATOM    564  HZ3 LYS A  59     -11.614   9.868  -6.169  1.00 76.77           H  
ATOM    565  N   VAL A  60      -9.401   5.306  -1.259  1.00 73.83           N  
ATOM    566  CA  VAL A  60      -7.954   5.393  -1.060  1.00 73.83           C  
ATOM    567  C   VAL A  60      -7.294   5.551  -2.422  1.00 73.83           C  
ATOM    568  O   VAL A  60      -7.352   4.655  -3.262  1.00 73.83           O  
ATOM    569  CB  VAL A  60      -7.395   4.164  -0.317  1.00 73.83           C  
ATOM    570  CG1 VAL A  60      -5.934   4.417   0.081  1.00 73.83           C  
ATOM    571  CG2 VAL A  60      -8.177   3.856   0.967  1.00 73.83           C  
ATOM    572  H   VAL A  60      -9.726   4.620  -1.925  1.00 73.83           H  
ATOM    573  HA  VAL A  60      -7.730   6.275  -0.460  1.00 73.83           H  
ATOM    574  HB  VAL A  60      -7.444   3.286  -0.962  1.00 73.83           H  
ATOM    575 HG11 VAL A  60      -5.865   5.292   0.728  1.00 73.83           H  
ATOM    576 HG12 VAL A  60      -5.538   3.554   0.616  1.00 73.83           H  
ATOM    577 HG13 VAL A  60      -5.322   4.581  -0.806  1.00 73.83           H  
ATOM    578 HG21 VAL A  60      -8.140   4.703   1.652  1.00 73.83           H  
ATOM    579 HG22 VAL A  60      -9.215   3.621   0.734  1.00 73.83           H  
ATOM    580 HG23 VAL A  60      -7.744   2.977   1.444  1.00 73.83           H  
ATOM    581  N   ASP A  61      -6.659   6.702  -2.615  1.00 77.04           N  
ATOM    582  CA  ASP A  61      -5.972   7.057  -3.851  1.00 77.04           C  
ATOM    583  C   ASP A  61      -4.466   7.053  -3.590  1.00 77.04           C  
ATOM    584  O   ASP A  61      -3.983   7.691  -2.646  1.00 77.04           O  
ATOM    585  CB  ASP A  61      -6.470   8.426  -4.353  1.00 77.04           C  
ATOM    586  CG  ASP A  61      -7.953   8.455  -4.743  1.00 77.04           C  
ATOM    587  OD1 ASP A  61      -8.586   7.391  -4.882  1.00 77.04           O  
ATOM    588  OD2 ASP A  61      -8.524   9.542  -4.989  1.00 77.04           O1-
ATOM    589  H   ASP A  61      -6.640   7.387  -1.873  1.00 77.04           H  
ATOM    590  HA  ASP A  61      -6.190   6.319  -4.623  1.00 77.04           H  
ATOM    591  HB2 ASP A  61      -6.310   9.167  -3.570  1.00 77.04           H  
ATOM    592  HB3 ASP A  61      -5.883   8.713  -5.226  1.00 77.04           H  
ATOM    593  N   PHE A  62      -3.706   6.326  -4.405  1.00 75.99           N  
ATOM    594  CA  PHE A  62      -2.267   6.212  -4.214  1.00 75.99           C  
ATOM    595  C   PHE A  62      -1.501   5.983  -5.516  1.00 75.99           C  
ATOM    596  O   PHE A  62      -2.023   5.423  -6.467  1.00 75.99           O  
ATOM    597  CB  PHE A  62      -1.981   5.135  -3.166  1.00 75.99           C  
ATOM    598  CG  PHE A  62      -2.358   3.705  -3.524  1.00 75.99           C  
ATOM    599  CD1 PHE A  62      -3.626   3.211  -3.163  1.00 75.99           C  
ATOM    600  CD2 PHE A  62      -1.452   2.861  -4.196  1.00 75.99           C  
ATOM    601  CE1 PHE A  62      -3.983   1.883  -3.450  1.00 75.99           C  
ATOM    602  CE2 PHE A  62      -1.806   1.529  -4.476  1.00 75.99           C  
ATOM    603  CZ  PHE A  62      -3.068   1.037  -4.097  1.00 75.99           C  
ATOM    604  H   PHE A  62      -4.131   5.799  -5.155  1.00 75.99           H  
ATOM    605  HA  PHE A  62      -1.901   7.158  -3.814  1.00 75.99           H  
ATOM    606  HB2 PHE A  62      -0.915   5.202  -2.952  1.00 75.99           H  
ATOM    607  HB3 PHE A  62      -2.490   5.402  -2.239  1.00 75.99           H  
ATOM    608  HD1 PHE A  62      -4.343   3.864  -2.687  1.00 75.99           H  
ATOM    609  HD2 PHE A  62      -0.489   3.238  -4.508  1.00 75.99           H  
ATOM    610  HE1 PHE A  62      -4.967   1.519  -3.195  1.00 75.99           H  
ATOM    611  HE2 PHE A  62      -1.112   0.891  -5.004  1.00 75.99           H  
ATOM    612  HZ  PHE A  62      -3.350   0.021  -4.333  1.00 75.99           H  
ATOM    613  N   HIS A  63      -0.256   6.439  -5.555  1.00 79.30           N  
ATOM    614  CA  HIS A  63       0.678   6.262  -6.656  1.00 79.30           C  
ATOM    615  C   HIS A  63       1.704   5.191  -6.297  1.00 79.30           C  
ATOM    616  O   HIS A  63       2.198   5.167  -5.167  1.00 79.30           O  
ATOM    617  CB  HIS A  63       1.363   7.600  -6.946  1.00 79.30           C  
ATOM    618  CG  HIS A  63       2.234   7.536  -8.167  1.00 79.30           C  
ATOM    619  CD2 HIS A  63       3.597   7.421  -8.216  1.00 79.30           C  
ATOM    620  ND1 HIS A  63       1.777   7.559  -9.459  1.00 79.30           N  
ATOM    621  CE1 HIS A  63       2.839   7.465 -10.274  1.00 79.30           C  
ATOM    622  NE2 HIS A  63       3.975   7.385  -9.563  1.00 79.30           N  
ATOM    623  H   HIS A  63       0.113   6.876  -4.723  1.00 79.30           H  
ATOM    624  HA  HIS A  63       0.142   5.949  -7.552  1.00 79.30           H  
ATOM    625  HB2 HIS A  63       1.967   7.898  -6.089  1.00 79.30           H  
ATOM    626  HB3 HIS A  63       0.601   8.363  -7.109  1.00 79.30           H  
ATOM    627  HD1 HIS A  63       0.809   7.662  -9.731  1.00 79.30           H  
ATOM    628  HD2 HIS A  63       4.258   7.370  -7.363  1.00 79.30           H  
ATOM    629  HE1 HIS A  63       2.791   7.484 -11.353  1.00 79.30           H  
ATOM    630  N   ILE A  64       2.042   4.327  -7.249  1.00 77.10           N  
ATOM    631  CA  ILE A  64       3.093   3.324  -7.092  1.00 77.10           C  
ATOM    632  C   ILE A  64       4.360   3.854  -7.741  1.00 77.10           C  
ATOM    633  O   ILE A  64       4.447   3.967  -8.957  1.00 77.10           O  
ATOM    634  CB  ILE A  64       2.654   1.977  -7.680  1.00 77.10           C  
ATOM    635  CG1 ILE A  64       1.393   1.503  -6.929  1.00 77.10           C  
ATOM    636  CG2 ILE A  64       3.785   0.939  -7.560  1.00 77.10           C  
ATOM    637  CD1 ILE A  64       0.875   0.191  -7.483  1.00 77.10           C  
ATOM    638  H   ILE A  64       1.595   4.406  -8.152  1.00 77.10           H  
ATOM    639  HA  ILE A  64       3.295   3.166  -6.032  1.00 77.10           H  
ATOM    640  HB  ILE A  64       2.414   2.113  -8.734  1.00 77.10           H  
ATOM    641 HG12 ILE A  64       0.594   2.236  -7.045  1.00 77.10           H  
ATOM    642 HG13 ILE A  64       1.607   1.386  -5.867  1.00 77.10           H  
ATOM    643 HG21 ILE A  64       4.697   1.299  -8.036  1.00 77.10           H  
ATOM    644 HG22 ILE A  64       3.991   0.721  -6.512  1.00 77.10           H  
ATOM    645 HG23 ILE A  64       3.498   0.026  -8.082  1.00 77.10           H  
ATOM    646 HD11 ILE A  64       1.521  -0.635  -7.187  1.00 77.10           H  
ATOM    647 HD12 ILE A  64      -0.132   0.005  -7.109  1.00 77.10           H  
ATOM    648 HD13 ILE A  64       0.852   0.290  -8.569  1.00 77.10           H  
ATOM    649  N   ASN A  65       5.362   4.155  -6.930  1.00 77.42           N  
ATOM    650  CA  ASN A  65       6.654   4.626  -7.399  1.00 77.42           C  
ATOM    651  C   ASN A  65       7.453   3.507  -8.087  1.00 77.42           C  
ATOM    652  O   ASN A  65       7.216   2.316  -7.884  1.00 77.42           O  
ATOM    653  CB  ASN A  65       7.413   5.186  -6.193  1.00 77.42           C  
ATOM    654  CG  ASN A  65       6.773   6.425  -5.607  1.00 77.42           C  
ATOM    655  ND2 ASN A  65       6.640   6.501  -4.308  1.00 77.42           N  
ATOM    656  OD1 ASN A  65       6.410   7.350  -6.307  1.00 77.42           O  
ATOM    657  H   ASN A  65       5.239   3.991  -5.941  1.00 77.42           H  
ATOM    658  HA  ASN A  65       6.495   5.426  -8.122  1.00 77.42           H  
ATOM    659  HB2 ASN A  65       8.438   5.441  -6.465  1.00 77.42           H  
ATOM    660  HB3 ASN A  65       7.445   4.406  -5.431  1.00 77.42           H  
ATOM    661 HD21 ASN A  65       7.026   5.767  -3.731  1.00 77.42           H  
ATOM    662 HD22 ASN A  65       6.231   7.352  -3.949  1.00 77.42           H  
ATOM    663  N   ASN A  66       8.475   3.899  -8.849  1.00 76.48           N  
ATOM    664  CA  ASN A  66       9.371   2.980  -9.565  1.00 76.48           C  
ATOM    665  C   ASN A  66      10.201   2.067  -8.657  1.00 76.48           C  
ATOM    666  O   ASN A  66      10.667   1.018  -9.088  1.00 76.48           O  
ATOM    667  CB  ASN A  66      10.292   3.800 -10.478  1.00 76.48           C  
ATOM    668  CG  ASN A  66       9.553   4.485 -11.610  1.00 76.48           C  
ATOM    669  ND2 ASN A  66      10.155   5.479 -12.218  1.00 76.48           N  
ATOM    670  OD1 ASN A  66       8.439   4.157 -11.970  1.00 76.48           O  
ATOM    671  H   ASN A  66       8.581   4.892  -9.005  1.00 76.48           H  
ATOM    672  HA  ASN A  66       8.779   2.307 -10.186  1.00 76.48           H  
ATOM    673  HB2 ASN A  66      10.822   4.544  -9.884  1.00 76.48           H  
ATOM    674  HB3 ASN A  66      11.026   3.133 -10.929  1.00 76.48           H  
ATOM    675 HD21 ASN A  66      11.077   5.781 -11.938  1.00 76.48           H  
ATOM    676 HD22 ASN A  66       9.613   5.929 -12.942  1.00 76.48           H  
ATOM    677  N   ASP A  67      10.393   2.450  -7.398  1.00 72.50           N  
ATOM    678  CA  ASP A  67      11.032   1.615  -6.386  1.00 72.50           C  
ATOM    679  C   ASP A  67      10.048   0.645  -5.707  1.00 72.50           C  
ATOM    680  O   ASP A  67      10.429  -0.048  -4.759  1.00 72.50           O  
ATOM    681  CB  ASP A  67      11.815   2.500  -5.404  1.00 72.50           C  
ATOM    682  CG  ASP A  67      10.956   3.486  -4.607  1.00 72.50           C  
ATOM    683  OD1 ASP A  67       9.741   3.601  -4.892  1.00 72.50           O  
ATOM    684  OD2 ASP A  67      11.520   4.125  -3.697  1.00 72.50           O1-
ATOM    685  H   ASP A  67       9.939   3.287  -7.062  1.00 72.50           H  
ATOM    686  HA  ASP A  67      11.766   0.990  -6.894  1.00 72.50           H  
ATOM    687  HB2 ASP A  67      12.558   3.066  -5.966  1.00 72.50           H  
ATOM    688  HB3 ASP A  67      12.353   1.858  -4.707  1.00 72.50           H  
ATOM    689  N   CYS A  68       8.822   0.554  -6.239  1.00 70.73           N  
ATOM    690  CA  CYS A  68       7.672  -0.116  -5.659  1.00 70.73           C  
ATOM    691  C   CYS A  68       7.397   0.374  -4.236  1.00 70.73           C  
ATOM    692  O   CYS A  68       7.173  -0.420  -3.337  1.00 70.73           O  
ATOM    693  CB  CYS A  68       7.785  -1.639  -5.803  1.00 70.73           C  
ATOM    694  SG  CYS A  68       7.627  -2.336  -7.450  1.00 70.73           S  
ATOM    695  H   CYS A  68       8.622   1.133  -7.042  1.00 70.73           H  
ATOM    696  HA  CYS A  68       6.803   0.199  -6.237  1.00 70.73           H  
ATOM    697  HB2 CYS A  68       6.980  -2.082  -5.217  1.00 70.73           H  
ATOM    698  HB3 CYS A  68       8.752  -1.957  -5.413  1.00 70.73           H  
ATOM    699  N   THR A  69       7.413   1.684  -4.014  1.00 72.80           N  
ATOM    700  CA  THR A  69       6.852   2.298  -2.804  1.00 72.80           C  
ATOM    701  C   THR A  69       5.505   2.939  -3.128  1.00 72.80           C  
ATOM    702  O   THR A  69       5.226   3.247  -4.285  1.00 72.80           O  
ATOM    703  CB  THR A  69       7.832   3.281  -2.154  1.00 72.80           C  
ATOM    704  CG2 THR A  69       9.162   2.605  -1.822  1.00 72.80           C  
ATOM    705  OG1 THR A  69       8.089   4.385  -2.985  1.00 72.80           O  
ATOM    706  H   THR A  69       7.708   2.300  -4.758  1.00 72.80           H  
ATOM    707  HA  THR A  69       6.661   1.525  -2.059  1.00 72.80           H  
ATOM    708  HB  THR A  69       7.388   3.642  -1.226  1.00 72.80           H  
ATOM    709  HG1 THR A  69       8.773   4.119  -3.603  1.00 72.80           H  
ATOM    710 HG21 THR A  69       9.681   2.294  -2.728  1.00 72.80           H  
ATOM    711 HG22 THR A  69       9.795   3.286  -1.253  1.00 72.80           H  
ATOM    712 HG23 THR A  69       8.986   1.692  -1.251  1.00 72.80           H  
ATOM    713  N   ILE A  70       4.641   3.119  -2.130  1.00 71.58           N  
ATOM    714  CA  ILE A  70       3.347   3.783  -2.316  1.00 71.58           C  
ATOM    715  C   ILE A  70       3.418   5.220  -1.794  1.00 71.58           C  
ATOM    716  O   ILE A  70       3.868   5.457  -0.673  1.00 71.58           O  
ATOM    717  CB  ILE A  70       2.197   2.957  -1.697  1.00 71.58           C  
ATOM    718  CG1 ILE A  70       1.865   1.742  -2.590  1.00 71.58           C  
ATOM    719  CG2 ILE A  70       0.936   3.818  -1.597  1.00 71.58           C  
ATOM    720  CD1 ILE A  70       1.039   0.668  -1.864  1.00 71.58           C  
ATOM    721  H   ILE A  70       4.915   2.867  -1.191  1.00 71.58           H  
ATOM    722  HA  ILE A  70       3.132   3.848  -3.383  1.00 71.58           H  
ATOM    723  HB  ILE A  70       2.486   2.622  -0.700  1.00 71.58           H  
ATOM    724 HG12 ILE A  70       2.787   1.297  -2.964  1.00 71.58           H  
ATOM    725 HG13 ILE A  70       1.316   2.075  -3.470  1.00 71.58           H  
ATOM    726 HG21 ILE A  70       0.805   4.276  -2.577  1.00 71.58           H  
ATOM    727 HG22 ILE A  70       0.058   3.226  -1.341  1.00 71.58           H  
ATOM    728 HG23 ILE A  70       1.054   4.588  -0.834  1.00 71.58           H  
ATOM    729 HD11 ILE A  70       0.895  -0.186  -2.525  1.00 71.58           H  
ATOM    730 HD12 ILE A  70       1.555   0.339  -0.962  1.00 71.58           H  
ATOM    731 HD13 ILE A  70       0.054   1.050  -1.594  1.00 71.58           H  
ATOM    732  N   GLN A  71       2.907   6.163  -2.583  1.00 74.29           N  
ATOM    733  CA  GLN A  71       2.669   7.547  -2.185  1.00 74.29           C  
ATOM    734  C   GLN A  71       1.168   7.850  -2.223  1.00 74.29           C  
ATOM    735  O   GLN A  71       0.532   7.742  -3.268  1.00 74.29           O  
ATOM    736  CB  GLN A  71       3.465   8.473  -3.111  1.00 74.29           C  
ATOM    737  CG  GLN A  71       3.273   9.954  -2.750  1.00 74.29           C  
ATOM    738  CD  GLN A  71       4.077  10.893  -3.642  1.00 74.29           C  
ATOM    739  NE2 GLN A  71       4.058  12.178  -3.370  1.00 74.29           N  
ATOM    740  OE1 GLN A  71       4.734  10.510  -4.590  1.00 74.29           O  
ATOM    741  H   GLN A  71       2.612   5.885  -3.508  1.00 74.29           H  
ATOM    742  HA  GLN A  71       3.028   7.702  -1.167  1.00 74.29           H  
ATOM    743  HB2 GLN A  71       3.155   8.307  -4.143  1.00 74.29           H  
ATOM    744  HB3 GLN A  71       4.524   8.227  -3.025  1.00 74.29           H  
ATOM    745  HG2 GLN A  71       3.577  10.112  -1.716  1.00 74.29           H  
ATOM    746  HG3 GLN A  71       2.222  10.227  -2.845  1.00 74.29           H  
ATOM    747 HE21 GLN A  71       3.562  12.535  -2.566  1.00 74.29           H  
ATOM    748 HE22 GLN A  71       4.636  12.754  -3.965  1.00 74.29           H  
ATOM    749  N   ARG A  72       0.576   8.277  -1.103  1.00 70.38           N  
ATOM    750  CA  ARG A  72      -0.843   8.659  -1.070  1.00 70.38           C  
ATOM    751  C   ARG A  72      -1.091   9.913  -1.920  1.00 70.38           C  
ATOM    752  O   ARG A  72      -0.363  10.899  -1.818  1.00 70.38           O  
ATOM    753  CB  ARG A  72      -1.300   8.843   0.384  1.00 70.38           C  
ATOM    754  CG  ARG A  72      -2.826   8.955   0.483  1.00 70.38           C  
ATOM    755  CD  ARG A  72      -3.271   9.254   1.916  1.00 70.38           C  
ATOM    756  NE  ARG A  72      -4.723   9.510   1.944  1.00 70.38           N  
ATOM    757  CZ  ARG A  72      -5.655   8.757   2.500  1.00 70.38           C  
ATOM    758  NH1 ARG A  72      -5.380   7.697   3.203  1.00 70.38           N1+
ATOM    759  NH2 ARG A  72      -6.908   9.056   2.335  1.00 70.38           N  
ATOM    760  H   ARG A  72       1.131   8.372  -0.264  1.00 70.38           H  
ATOM    761  HA  ARG A  72      -1.422   7.845  -1.507  1.00 70.38           H  
ATOM    762  HB2 ARG A  72      -0.836   9.739   0.797  1.00 70.38           H  
ATOM    763  HB3 ARG A  72      -0.979   7.984   0.974  1.00 70.38           H  
ATOM    764  HG2 ARG A  72      -3.283   8.024   0.148  1.00 70.38           H  
ATOM    765  HG3 ARG A  72      -3.176   9.767  -0.155  1.00 70.38           H  
ATOM    766  HD2 ARG A  72      -2.992   8.422   2.563  1.00 70.38           H  
ATOM    767  HD3 ARG A  72      -2.752  10.143   2.273  1.00 70.38           H  
ATOM    768  HE  ARG A  72      -5.036  10.320   1.428  1.00 70.38           H  
ATOM    769 HH11 ARG A  72      -4.414   7.530   3.445  1.00 70.38           H  
ATOM    770 HH12 ARG A  72      -6.082   7.173   3.704  1.00 70.38           H  
ATOM    771 HH21 ARG A  72      -7.612   8.429   2.698  1.00 70.38           H  
ATOM    772 HH22 ARG A  72      -7.150   9.849   1.758  1.00 70.38           H  
ATOM    773  N   ARG A  73      -2.159   9.900  -2.718  1.00 69.06           N  
ATOM    774  CA  ARG A  73      -2.674  11.064  -3.452  1.00 69.06           C  
ATOM    775  C   ARG A  73      -3.858  11.638  -2.659  1.00 69.06           C  
ATOM    776  O   ARG A  73      -4.875  10.977  -2.511  1.00 69.06           O  
ATOM    777  CB  ARG A  73      -3.089  10.614  -4.867  1.00 69.06           C  
ATOM    778  CG  ARG A  73      -1.952  10.206  -5.832  1.00 69.06           C  
ATOM    779  CD  ARG A  73      -1.442  11.363  -6.709  1.00 69.06           C  
ATOM    780  NE  ARG A  73      -1.035  10.899  -8.054  1.00 69.06           N  
ATOM    781  CZ  ARG A  73      -0.924  11.626  -9.150  1.00 69.06           C  
ATOM    782  NH1 ARG A  73      -1.149  12.910  -9.164  1.00 69.06           N1+
ATOM    783  NH2 ARG A  73      -0.590  11.081 -10.273  1.00 69.06           N  
ATOM    784  H   ARG A  73      -2.738   9.072  -2.707  1.00 69.06           H  
ATOM    785  HA  ARG A  73      -1.902  11.830  -3.534  1.00 69.06           H  
ATOM    786  HB2 ARG A  73      -3.744   9.749  -4.755  1.00 69.06           H  
ATOM    787  HB3 ARG A  73      -3.693  11.395  -5.330  1.00 69.06           H  
ATOM    788  HG2 ARG A  73      -1.123   9.754  -5.288  1.00 69.06           H  
ATOM    789  HG3 ARG A  73      -2.361   9.442  -6.493  1.00 69.06           H  
ATOM    790  HD2 ARG A  73      -0.600  11.843  -6.209  1.00 69.06           H  
ATOM    791  HD3 ARG A  73      -2.242  12.093  -6.824  1.00 69.06           H  
ATOM    792  HE  ARG A  73      -0.897   9.911  -8.210  1.00 69.06           H  
ATOM    793 HH11 ARG A  73      -1.371  13.368  -8.292  1.00 69.06           H  
ATOM    794 HH12 ARG A  73      -1.012  13.421 -10.024  1.00 69.06           H  
ATOM    795 HH21 ARG A  73      -0.657  10.075 -10.336  1.00 69.06           H  
ATOM    796 HH22 ARG A  73      -0.612  11.568 -11.158  1.00 69.06           H  
ATOM    797  N   GLY A  74      -3.737  12.863  -2.143  1.00 57.29           N  
ATOM    798  CA  GLY A  74      -4.827  13.551  -1.431  1.00 57.29           C  
ATOM    799  C   GLY A  74      -4.953  13.191   0.061  1.00 57.29           C  
ATOM    800  O   GLY A  74      -5.345  12.085   0.442  1.00 57.29           O  
ATOM    801  H   GLY A  74      -2.845  13.328  -2.234  1.00 57.29           H  
ATOM    802  HA2 GLY A  74      -5.777  13.307  -1.906  1.00 57.29           H  
ATOM    803  HA3 GLY A  74      -4.683  14.628  -1.527  1.00 57.29           H  
ATOM    804  N   GLY A  75      -4.624  14.171   0.906  1.00 51.68           N  
ATOM    805  CA  GLY A  75      -4.610  14.125   2.372  1.00 51.68           C  
ATOM    806  C   GLY A  75      -3.577  15.126   2.906  1.00 51.68           C  
ATOM    807  O   GLY A  75      -2.520  15.296   2.299  1.00 51.68           O  
ATOM    808  H   GLY A  75      -4.236  15.010   0.500  1.00 51.68           H  
ATOM    809  HA2 GLY A  75      -5.598  14.376   2.757  1.00 51.68           H  
ATOM    810  HA3 GLY A  75      -4.338  13.128   2.718  1.00 51.68           H  
ATOM    811  N   THR A  76      -3.869  15.837   3.997  1.00 38.42           N  
ATOM    812  CA  THR A  76      -2.890  16.691   4.688  1.00 38.42           C  
ATOM    813  C   THR A  76      -1.875  15.792   5.388  1.00 38.42           C  
ATOM    814  O   THR A  76      -2.117  15.353   6.502  1.00 38.42           O  
ATOM    815  CB  THR A  76      -3.545  17.660   5.707  1.00 38.42           C  
ATOM    816  CG2 THR A  76      -3.360  19.122   5.303  1.00 38.42           C  
ATOM    817  OG1 THR A  76      -4.936  17.441   5.823  1.00 38.42           O  
ATOM    818  H   THR A  76      -4.762  15.726   4.456  1.00 38.42           H  
ATOM    819  HA  THR A  76      -2.354  17.284   3.946  1.00 38.42           H  
ATOM    820  HB  THR A  76      -3.097  17.537   6.692  1.00 38.42           H  
ATOM    821  HG1 THR A  76      -5.216  17.801   6.667  1.00 38.42           H  
ATOM    822 HG21 THR A  76      -2.296  19.355   5.250  1.00 38.42           H  
ATOM    823 HG22 THR A  76      -3.825  19.770   6.046  1.00 38.42           H  
ATOM    824 HG23 THR A  76      -3.818  19.299   4.331  1.00 38.42           H  
ATOM    825  N   GLN A  77      -0.788  15.471   4.688  1.00 37.68           N  
ATOM    826  CA  GLN A  77       0.587  15.252   5.159  1.00 37.68           C  
ATOM    827  C   GLN A  77       1.314  14.278   4.225  1.00 37.68           C  
ATOM    828  O   GLN A  77       0.878  13.151   3.999  1.00 37.68           O  
ATOM    829  CB  GLN A  77       0.746  14.793   6.626  1.00 37.68           C  
ATOM    830  CG  GLN A  77       0.651  15.981   7.614  1.00 37.68           C  
ATOM    831  CD  GLN A  77       1.418  15.790   8.915  1.00 37.68           C  
ATOM    832  NE2 GLN A  77       1.309  16.724   9.835  1.00 37.68           N  
ATOM    833  OE1 GLN A  77       2.142  14.837   9.138  1.00 37.68           O  
ATOM    834  H   GLN A  77      -0.881  15.591   3.690  1.00 37.68           H  
ATOM    835  HA  GLN A  77       1.107  16.205   5.063  1.00 37.68           H  
ATOM    836  HB2 GLN A  77       0.033  14.008   6.880  1.00 37.68           H  
ATOM    837  HB3 GLN A  77       1.745  14.364   6.713  1.00 37.68           H  
ATOM    838  HG2 GLN A  77       1.052  16.879   7.143  1.00 37.68           H  
ATOM    839  HG3 GLN A  77      -0.387  16.186   7.879  1.00 37.68           H  
ATOM    840 HE21 GLN A  77       1.838  16.561  10.680  1.00 37.68           H  
ATOM    841 HE22 GLN A  77       0.707  17.523   9.697  1.00 37.68           H  
ATOM    842  N   GLU A  78       2.460  14.732   3.712  1.00 36.62           N  
ATOM    843  CA  GLU A  78       3.513  13.875   3.174  1.00 36.62           C  
ATOM    844  C   GLU A  78       3.872  12.809   4.216  1.00 36.62           C  
ATOM    845  O   GLU A  78       4.414  13.125   5.276  1.00 36.62           O  
ATOM    846  CB  GLU A  78       4.784  14.707   2.919  1.00 36.62           C  
ATOM    847  CG  GLU A  78       4.757  15.615   1.688  1.00 36.62           C  
ATOM    848  CD  GLU A  78       6.069  16.411   1.582  1.00 36.62           C  
ATOM    849  OE1 GLU A  78       6.712  16.337   0.512  1.00 36.62           O  
ATOM    850  OE2 GLU A  78       6.415  17.081   2.581  1.00 36.62           O1-
ATOM    851  H   GLU A  78       2.746  15.674   3.939  1.00 36.62           H  
ATOM    852  HA  GLU A  78       3.188  13.396   2.250  1.00 36.62           H  
ATOM    853  HB2 GLU A  78       5.618  14.017   2.789  1.00 36.62           H  
ATOM    854  HB3 GLU A  78       4.986  15.309   3.805  1.00 36.62           H  
ATOM    855  HG2 GLU A  78       4.605  15.002   0.800  1.00 36.62           H  
ATOM    856  HG3 GLU A  78       3.918  16.306   1.773  1.00 36.62           H  
ATOM    857  N   LYS A  79       3.611  11.535   3.923  1.00 41.81           N  
ATOM    858  CA  LYS A  79       4.194  10.423   4.679  1.00 41.81           C  
ATOM    859  C   LYS A  79       5.150   9.666   3.761  1.00 41.81           C  
ATOM    860  O   LYS A  79       4.832   9.373   2.612  1.00 41.81           O  
ATOM    861  CB  LYS A  79       3.115   9.576   5.377  1.00 41.81           C  
ATOM    862  CG  LYS A  79       2.531  10.310   6.607  1.00 41.81           C  
ATOM    863  CD  LYS A  79       1.548   9.423   7.395  1.00 41.81           C  
ATOM    864  CE  LYS A  79       0.951  10.153   8.611  1.00 41.81           C  
ATOM    865  NZ  LYS A  79      -0.089   9.337   9.300  1.00 41.81           N1+
ATOM    866  H   LYS A  79       3.101  11.322   3.078  1.00 41.81           H  
ATOM    867  HA  LYS A  79       4.809  10.837   5.477  1.00 41.81           H  
ATOM    868  HB2 LYS A  79       2.319   9.334   4.673  1.00 41.81           H  
ATOM    869  HB3 LYS A  79       3.569   8.644   5.713  1.00 41.81           H  
ATOM    870  HG2 LYS A  79       3.344  10.603   7.271  1.00 41.81           H  
ATOM    871  HG3 LYS A  79       2.011  11.209   6.275  1.00 41.81           H  
ATOM    872  HD2 LYS A  79       2.063   8.524   7.732  1.00 41.81           H  
ATOM    873  HD3 LYS A  79       0.739   9.126   6.728  1.00 41.81           H  
ATOM    874  HE2 LYS A  79       0.500  11.079   8.253  1.00 41.81           H  
ATOM    875  HE3 LYS A  79       1.747  10.413   9.308  1.00 41.81           H  
ATOM    876  HZ1 LYS A  79       0.272   8.587   9.872  1.00 41.81           H  
ATOM    877  HZ2 LYS A  79      -0.753   8.941   8.650  1.00 41.81           H  
ATOM    878  HZ3 LYS A  79      -0.615   9.876   9.974  1.00 41.81           H  
ATOM    879  N   LYS A  80       6.367   9.489   4.283  1.00 37.21           N  
ATOM    880  CA  LYS A  80       7.603   9.022   3.633  1.00 37.21           C  
ATOM    881  C   LYS A  80       7.390   7.795   2.728  1.00 37.21           C  
ATOM    882  O   LYS A  80       6.535   6.975   3.049  1.00 37.21           O  
ATOM    883  CB  LYS A  80       8.604   8.652   4.744  1.00 37.21           C  
ATOM    884  CG  LYS A  80       9.059   9.859   5.581  1.00 37.21           C  
ATOM    885  CD  LYS A  80       9.960   9.408   6.738  1.00 37.21           C  
ATOM    886  CE  LYS A  80      10.429  10.627   7.540  1.00 37.21           C  
ATOM    887  NZ  LYS A  80      11.245  10.229   8.714  1.00 37.21           N1+
ATOM    888  H   LYS A  80       6.446   9.772   5.250  1.00 37.21           H  
ATOM    889  HA  LYS A  80       7.997   9.833   3.021  1.00 37.21           H  
ATOM    890  HB2 LYS A  80       8.143   7.910   5.396  1.00 37.21           H  
ATOM    891  HB3 LYS A  80       9.485   8.194   4.294  1.00 37.21           H  
ATOM    892  HG2 LYS A  80       9.604  10.553   4.941  1.00 37.21           H  
ATOM    893  HG3 LYS A  80       8.191  10.372   5.997  1.00 37.21           H  
ATOM    894  HD2 LYS A  80       9.396   8.735   7.384  1.00 37.21           H  
ATOM    895  HD3 LYS A  80      10.822   8.877   6.335  1.00 37.21           H  
ATOM    896  HE2 LYS A  80       9.552  11.185   7.866  1.00 37.21           H  
ATOM    897  HE3 LYS A  80      11.005  11.277   6.880  1.00 37.21           H  
ATOM    898  HZ1 LYS A  80      10.701   9.648   9.336  1.00 37.21           H  
ATOM    899  HZ2 LYS A  80      11.542  11.047   9.227  1.00 37.21           H  
ATOM    900  HZ3 LYS A  80      12.063   9.714   8.422  1.00 37.21           H  
ATOM    901  N   PRO A  81       8.213   7.605   1.675  1.00 43.09           N  
ATOM    902  CA  PRO A  81       8.186   6.378   0.883  1.00 43.09           C  
ATOM    903  C   PRO A  81       8.419   5.166   1.795  1.00 43.09           C  
ATOM    904  O   PRO A  81       9.464   5.037   2.439  1.00 43.09           O  
ATOM    905  CB  PRO A  81       9.269   6.541  -0.192  1.00 43.09           C  
ATOM    906  CG  PRO A  81      10.225   7.573   0.405  1.00 43.09           C  
ATOM    907  CD  PRO A  81       9.310   8.461   1.245  1.00 43.09           C  
ATOM    908  HA  PRO A  81       7.217   6.278   0.395  1.00 43.09           H  
ATOM    909  HB2 PRO A  81       8.819   6.946  -1.098  1.00 43.09           H  
ATOM    910  HB3 PRO A  81       9.776   5.602  -0.415  1.00 43.09           H  
ATOM    911  HG2 PRO A  81      10.942   7.071   1.055  1.00 43.09           H  
ATOM    912  HG3 PRO A  81      10.742   8.140  -0.369  1.00 43.09           H  
ATOM    913  HD2 PRO A  81       8.914   9.266   0.627  1.00 43.09           H  
ATOM    914  HD3 PRO A  81       9.867   8.872   2.087  1.00 43.09           H  
ATOM    915  N   TYR A  82       7.404   4.311   1.891  1.00 47.67           N  
ATOM    916  CA  TYR A  82       7.418   3.107   2.713  1.00 47.67           C  
ATOM    917  C   TYR A  82       8.337   2.057   2.081  1.00 47.67           C  
ATOM    918  O   TYR A  82       8.097   1.645   0.949  1.00 47.67           O  
ATOM    919  CB  TYR A  82       5.984   2.587   2.839  1.00 47.67           C  
ATOM    920  CG  TYR A  82       5.065   3.452   3.680  1.00 47.67           C  
ATOM    921  CD1 TYR A  82       5.032   3.284   5.078  1.00 47.67           C  
ATOM    922  CD2 TYR A  82       4.242   4.418   3.068  1.00 47.67           C  
ATOM    923  CE1 TYR A  82       4.182   4.082   5.867  1.00 47.67           C  
ATOM    924  CE2 TYR A  82       3.403   5.228   3.856  1.00 47.67           C  
ATOM    925  CZ  TYR A  82       3.371   5.062   5.255  1.00 47.67           C  
ATOM    926  OH  TYR A  82       2.551   5.838   6.012  1.00 47.67           O  
ATOM    927  H   TYR A  82       6.545   4.539   1.411  1.00 47.67           H  
ATOM    928  HA  TYR A  82       7.789   3.350   3.709  1.00 47.67           H  
ATOM    929  HB2 TYR A  82       5.552   2.453   1.848  1.00 47.67           H  
ATOM    930  HB3 TYR A  82       6.038   1.602   3.304  1.00 47.67           H  
ATOM    931  HD1 TYR A  82       5.645   2.526   5.543  1.00 47.67           H  
ATOM    932  HD2 TYR A  82       4.261   4.556   1.997  1.00 47.67           H  
ATOM    933  HE1 TYR A  82       4.140   3.933   6.936  1.00 47.67           H  
ATOM    934  HE2 TYR A  82       2.780   5.982   3.397  1.00 47.67           H  
ATOM    935  HH  TYR A  82       2.529   5.536   6.923  1.00 47.67           H  
ATOM    936  N   ARG A  83       9.407   1.648   2.779  1.00 41.88           N  
ATOM    937  CA  ARG A  83      10.398   0.702   2.241  1.00 41.88           C  
ATOM    938  C   ARG A  83       9.903  -0.747   2.221  1.00 41.88           C  
ATOM    939  O   ARG A  83       9.274  -1.250   3.148  1.00 41.88           O  
ATOM    940  CB  ARG A  83      11.739   0.748   2.978  1.00 41.88           C  
ATOM    941  CG  ARG A  83      12.685   1.877   2.566  1.00 41.88           C  
ATOM    942  CD  ARG A  83      14.093   1.448   3.003  1.00 41.88           C  
ATOM    943  NE  ARG A  83      15.087   2.519   2.831  1.00 41.88           N  
ATOM    944  CZ  ARG A  83      16.395   2.353   2.898  1.00 41.88           C  
ATOM    945  NH1 ARG A  83      16.933   1.174   3.054  1.00 41.88           N1+
ATOM    946  NH2 ARG A  83      17.193   3.382   2.812  1.00 41.88           N  
ATOM    947  H   ARG A  83       9.514   1.979   3.727  1.00 41.88           H  
ATOM    948  HA  ARG A  83      10.571   0.979   1.201  1.00 41.88           H  
ATOM    949  HB2 ARG A  83      12.254  -0.179   2.729  1.00 41.88           H  
ATOM    950  HB3 ARG A  83      11.577   0.757   4.056  1.00 41.88           H  
ATOM    951  HG2 ARG A  83      12.669   2.012   1.485  1.00 41.88           H  
ATOM    952  HG3 ARG A  83      12.389   2.803   3.060  1.00 41.88           H  
ATOM    953  HD2 ARG A  83      14.062   1.156   4.053  1.00 41.88           H  
ATOM    954  HD3 ARG A  83      14.381   0.573   2.421  1.00 41.88           H  
ATOM    955  HE  ARG A  83      14.731   3.449   2.664  1.00 41.88           H  
ATOM    956 HH11 ARG A  83      16.322   0.376   3.159  1.00 41.88           H  
ATOM    957 HH12 ARG A  83      17.932   1.041   3.117  1.00 41.88           H  
ATOM    958 HH21 ARG A  83      18.192   3.240   2.851  1.00 41.88           H  
ATOM    959 HH22 ARG A  83      16.810   4.303   2.653  1.00 41.88           H  
ATOM    960  N   LEU A  84      10.302  -1.415   1.145  1.00 43.72           N  
ATOM    961  CA  LEU A  84       9.819  -2.702   0.652  1.00 43.72           C  
ATOM    962  C   LEU A  84      10.569  -3.950   1.146  1.00 43.72           C  
ATOM    963  O   LEU A  84      10.421  -5.042   0.605  1.00 43.72           O  
ATOM    964  CB  LEU A  84       9.866  -2.614  -0.876  1.00 43.72           C  
ATOM    965  CG  LEU A  84       8.488  -2.667  -1.516  1.00 43.72           C  
ATOM    966  CD1 LEU A  84       8.760  -2.746  -2.999  1.00 43.72           C  
ATOM    967  CD2 LEU A  84       7.696  -3.915  -1.186  1.00 43.72           C  
ATOM    968  H   LEU A  84      10.875  -0.891   0.499  1.00 43.72           H  
ATOM    969  HA  LEU A  84       8.791  -2.806   0.997  1.00 43.72           H  
ATOM    970  HB2 LEU A  84      10.346  -1.690  -1.197  1.00 43.72           H  
ATOM    971  HB3 LEU A  84      10.478  -3.425  -1.269  1.00 43.72           H  
ATOM    972  HG  LEU A  84       7.910  -1.778  -1.262  1.00 43.72           H  
ATOM    973 HD11 LEU A  84       9.257  -1.830  -3.316  1.00 43.72           H  
ATOM    974 HD12 LEU A  84       9.389  -3.606  -3.228  1.00 43.72           H  
ATOM    975 HD13 LEU A  84       7.804  -2.872  -3.509  1.00 43.72           H  
ATOM    976 HD21 LEU A  84       7.372  -3.900  -0.146  1.00 43.72           H  
ATOM    977 HD22 LEU A  84       8.299  -4.807  -1.357  1.00 43.72           H  
ATOM    978 HD23 LEU A  84       6.803  -3.919  -1.812  1.00 43.72           H  
ATOM    979  N   ASP A  85      11.384  -3.799   2.172  1.00 44.41           N  
ATOM    980  CA  ASP A  85      11.954  -4.876   2.983  1.00 44.41           C  
ATOM    981  C   ASP A  85      11.023  -5.248   4.156  1.00 44.41           C  
ATOM    982  O   ASP A  85      11.277  -6.183   4.922  1.00 44.41           O  
ATOM    983  CB  ASP A  85      13.385  -4.486   3.412  1.00 44.41           C  
ATOM    984  CG  ASP A  85      13.613  -3.004   3.781  1.00 44.41           C  
ATOM    985  OD1 ASP A  85      12.631  -2.240   3.924  1.00 44.41           O  
ATOM    986  OD2 ASP A  85      14.794  -2.597   3.862  1.00 44.41           O1-
ATOM    987  H   ASP A  85      11.516  -2.873   2.551  1.00 44.41           H  
ATOM    988  HA  ASP A  85      12.036  -5.775   2.372  1.00 44.41           H  
ATOM    989  HB2 ASP A  85      14.045  -4.715   2.575  1.00 44.41           H  
ATOM    990  HB3 ASP A  85      13.697  -5.115   4.245  1.00 44.41           H  
ATOM    991  N   SER A  86       9.885  -4.557   4.274  1.00 43.21           N  
ATOM    992  CA  SER A  86       8.871  -4.840   5.271  1.00 43.21           C  
ATOM    993  C   SER A  86       7.454  -4.631   4.742  1.00 43.21           C  
ATOM    994  O   SER A  86       7.192  -3.654   4.048  1.00 43.21           O  
ATOM    995  CB  SER A  86       9.188  -4.047   6.548  1.00 43.21           C  
ATOM    996  OG  SER A  86       9.169  -2.655   6.335  1.00 43.21           O  
ATOM    997  H   SER A  86       9.715  -3.801   3.627  1.00 43.21           H  
ATOM    998  HA  SER A  86       8.948  -5.907   5.478  1.00 43.21           H  
ATOM    999  HB2 SER A  86      10.178  -4.331   6.905  1.00 43.21           H  
ATOM   1000  HB3 SER A  86       8.458  -4.290   7.320  1.00 43.21           H  
ATOM   1001  HG  SER A  86       9.569  -2.440   5.490  1.00 43.21           H  
ATOM   1002  N   ILE A  87       6.533  -5.558   5.063  1.00 47.75           N  
ATOM   1003  CA  ILE A  87       5.084  -5.307   5.034  1.00 47.75           C  
ATOM   1004  C   ILE A  87       4.873  -3.930   5.651  1.00 47.75           C  
ATOM   1005  O   ILE A  87       5.085  -3.748   6.849  1.00 47.75           O  
ATOM   1006  CB  ILE A  87       4.263  -6.376   5.808  1.00 47.75           C  
ATOM   1007  CG1 ILE A  87       4.398  -7.750   5.114  1.00 47.75           C  
ATOM   1008  CG2 ILE A  87       2.800  -5.916   5.962  1.00 47.75           C  
ATOM   1009  CD1 ILE A  87       3.444  -8.836   5.634  1.00 47.75           C  
ATOM   1010  H   ILE A  87       6.841  -6.377   5.566  1.00 47.75           H  
ATOM   1011  HA  ILE A  87       4.746  -5.284   3.998  1.00 47.75           H  
ATOM   1012  HB  ILE A  87       4.644  -6.468   6.825  1.00 47.75           H  
ATOM   1013 HG12 ILE A  87       4.209  -7.630   4.047  1.00 47.75           H  
ATOM   1014 HG13 ILE A  87       5.426  -8.099   5.215  1.00 47.75           H  
ATOM   1015 HG21 ILE A  87       2.159  -6.698   6.369  1.00 47.75           H  
ATOM   1016 HG22 ILE A  87       2.741  -5.084   6.664  1.00 47.75           H  
ATOM   1017 HG23 ILE A  87       2.405  -5.569   5.008  1.00 47.75           H  
ATOM   1018 HD11 ILE A  87       3.357  -8.812   6.721  1.00 47.75           H  
ATOM   1019 HD12 ILE A  87       3.772  -9.818   5.294  1.00 47.75           H  
ATOM   1020 HD13 ILE A  87       2.448  -8.665   5.226  1.00 47.75           H  
ATOM   1021  N   SER A  88       4.544  -2.973   4.795  1.00 48.69           N  
ATOM   1022  CA  SER A  88       4.306  -1.597   5.177  1.00 48.69           C  
ATOM   1023  C   SER A  88       2.812  -1.445   5.364  1.00 48.69           C  
ATOM   1024  O   SER A  88       2.063  -1.353   4.394  1.00 48.69           O  
ATOM   1025  CB  SER A  88       4.856  -0.662   4.108  1.00 48.69           C  
ATOM   1026  OG  SER A  88       6.272  -0.709   4.121  1.00 48.69           O  
ATOM   1027  H   SER A  88       4.465  -3.205   3.815  1.00 48.69           H  
ATOM   1028  HA  SER A  88       4.807  -1.365   6.118  1.00 48.69           H  
ATOM   1029  HB2 SER A  88       4.524   0.353   4.327  1.00 48.69           H  
ATOM   1030  HB3 SER A  88       4.483  -0.953   3.126  1.00 48.69           H  
ATOM   1031  HG  SER A  88       6.582  -1.612   4.014  1.00 48.69           H  
ATOM   1032  N   THR A  89       2.375  -1.475   6.616  1.00 48.81           N  
ATOM   1033  CA  THR A  89       0.987  -1.212   6.970  1.00 48.81           C  
ATOM   1034  C   THR A  89       0.716   0.282   6.795  1.00 48.81           C  
ATOM   1035  O   THR A  89       1.384   1.129   7.390  1.00 48.81           O  
ATOM   1036  CB  THR A  89       0.692  -1.691   8.403  1.00 48.81           C  
ATOM   1037  CG2 THR A  89       0.733  -3.217   8.500  1.00 48.81           C  
ATOM   1038  OG1 THR A  89       1.666  -1.232   9.313  1.00 48.81           O  
ATOM   1039  H   THR A  89       3.028  -1.565   7.381  1.00 48.81           H  
ATOM   1040  HA  THR A  89       0.335  -1.765   6.295  1.00 48.81           H  
ATOM   1041  HB  THR A  89      -0.285  -1.320   8.711  1.00 48.81           H  
ATOM   1042  HG1 THR A  89       1.341  -1.461  10.187  1.00 48.81           H  
ATOM   1043 HG21 THR A  89       0.083  -3.653   7.742  1.00 48.81           H  
ATOM   1044 HG22 THR A  89       0.367  -3.527   9.479  1.00 48.81           H  
ATOM   1045 HG23 THR A  89       1.751  -3.582   8.358  1.00 48.81           H  
ATOM   1046  N   LEU A  90      -0.286   0.645   5.989  1.00 52.93           N  
ATOM   1047  CA  LEU A  90      -0.865   1.996   5.999  1.00 52.93           C  
ATOM   1048  C   LEU A  90      -1.790   2.120   7.227  1.00 52.93           C  
ATOM   1049  O   LEU A  90      -2.974   2.420   7.104  1.00 52.93           O  
ATOM   1050  CB  LEU A  90      -1.572   2.295   4.659  1.00 52.93           C  
ATOM   1051  CG  LEU A  90      -0.631   2.490   3.449  1.00 52.93           C  
ATOM   1052  CD1 LEU A  90      -1.364   2.429   2.106  1.00 52.93           C  
ATOM   1053  CD2 LEU A  90       0.034   3.865   3.513  1.00 52.93           C  
ATOM   1054  H   LEU A  90      -0.782  -0.080   5.490  1.00 52.93           H  
ATOM   1055  HA  LEU A  90      -0.068   2.727   6.139  1.00 52.93           H  
ATOM   1056  HB2 LEU A  90      -2.168   3.201   4.768  1.00 52.93           H  
ATOM   1057  HB3 LEU A  90      -2.271   1.480   4.472  1.00 52.93           H  
ATOM   1058  HG  LEU A  90       0.145   1.724   3.451  1.00 52.93           H  
ATOM   1059 HD11 LEU A  90      -1.370   1.397   1.754  1.00 52.93           H  
ATOM   1060 HD12 LEU A  90      -0.833   3.000   1.345  1.00 52.93           H  
ATOM   1061 HD13 LEU A  90      -2.376   2.824   2.199  1.00 52.93           H  
ATOM   1062 HD21 LEU A  90       0.597   3.965   4.441  1.00 52.93           H  
ATOM   1063 HD22 LEU A  90      -0.717   4.654   3.465  1.00 52.93           H  
ATOM   1064 HD23 LEU A  90       0.738   3.978   2.688  1.00 52.93           H  
ATOM   1065  N   GLY A  91      -1.258   1.806   8.413  1.00 48.61           N  
ATOM   1066  CA  GLY A  91      -2.041   1.481   9.610  1.00 48.61           C  
ATOM   1067  C   GLY A  91      -2.846   2.640  10.207  1.00 48.61           C  
ATOM   1068  O   GLY A  91      -3.715   2.407  11.040  1.00 48.61           O  
ATOM   1069  H   GLY A  91      -0.273   1.583   8.430  1.00 48.61           H  
ATOM   1070  HA2 GLY A  91      -1.365   1.114  10.383  1.00 48.61           H  
ATOM   1071  HA3 GLY A  91      -2.738   0.679   9.367  1.00 48.61           H  
ATOM   1072  N   GLU A  92      -2.593   3.882   9.788  1.00 53.26           N  
ATOM   1073  CA  GLU A  92      -3.295   5.068  10.308  1.00 53.26           C  
ATOM   1074  C   GLU A  92      -4.330   5.651   9.336  1.00 53.26           C  
ATOM   1075  O   GLU A  92      -5.165   6.457   9.732  1.00 53.26           O  
ATOM   1076  CB  GLU A  92      -2.267   6.141  10.688  1.00 53.26           C  
ATOM   1077  CG  GLU A  92      -1.348   5.699  11.838  1.00 53.26           C  
ATOM   1078  CD  GLU A  92      -0.377   6.810  12.269  1.00 53.26           C  
ATOM   1079  OE1 GLU A  92       0.175   6.693  13.382  1.00 53.26           O  
ATOM   1080  OE2 GLU A  92      -0.151   7.759  11.470  1.00 53.26           O1-
ATOM   1081  H   GLU A  92      -1.860   4.010   9.106  1.00 53.26           H  
ATOM   1082  HA  GLU A  92      -3.847   4.808  11.212  1.00 53.26           H  
ATOM   1083  HB2 GLU A  92      -2.798   7.040  11.000  1.00 53.26           H  
ATOM   1084  HB3 GLU A  92      -1.668   6.380   9.810  1.00 53.26           H  
ATOM   1085  HG2 GLU A  92      -1.966   5.409  12.687  1.00 53.26           H  
ATOM   1086  HG3 GLU A  92      -0.767   4.832  11.523  1.00 53.26           H  
ATOM   1087  N   ASP A  93      -4.285   5.243   8.069  1.00 57.43           N  
ATOM   1088  CA  ASP A  93      -4.969   5.922   6.961  1.00 57.43           C  
ATOM   1089  C   ASP A  93      -6.029   5.051   6.270  1.00 57.43           C  
ATOM   1090  O   ASP A  93      -6.712   5.494   5.334  1.00 57.43           O  
ATOM   1091  CB  ASP A  93      -3.878   6.373   5.984  1.00 57.43           C  
ATOM   1092  CG  ASP A  93      -3.213   7.702   6.358  1.00 57.43           C  
ATOM   1093  OD1 ASP A  93      -3.828   8.529   7.062  1.00 57.43           O  
ATOM   1094  OD2 ASP A  93      -2.088   7.922   5.859  1.00 57.43           O1-
ATOM   1095  H   ASP A  93      -3.645   4.495   7.842  1.00 57.43           H  
ATOM   1096  HA  ASP A  93      -5.497   6.800   7.334  1.00 57.43           H  
ATOM   1097  HB2 ASP A  93      -3.116   5.597   5.913  1.00 57.43           H  
ATOM   1098  HB3 ASP A  93      -4.300   6.465   4.982  1.00 57.43           H  
ATOM   1099  N   LEU A  94      -6.146   3.814   6.745  1.00 64.76           N  
ATOM   1100  CA  LEU A  94      -7.130   2.824   6.361  1.00 64.76           C  
ATOM   1101  C   LEU A  94      -8.232   2.691   7.417  1.00 64.76           C  
ATOM   1102  O   LEU A  94      -7.989   2.954   8.598  1.00 64.76           O  
ATOM   1103  CB  LEU A  94      -6.401   1.488   6.181  1.00 64.76           C  
ATOM   1104  CG  LEU A  94      -5.784   1.277   4.794  1.00 64.76           C  
ATOM   1105  CD1 LEU A  94      -5.212  -0.131   4.778  1.00 64.76           C  
ATOM   1106  CD2 LEU A  94      -6.864   1.401   3.715  1.00 64.76           C  
ATOM   1107  H   LEU A  94      -5.566   3.581   7.538  1.00 64.76           H  
ATOM   1108  HA  LEU A  94      -7.603   3.143   5.432  1.00 64.76           H  
ATOM   1109  HB2 LEU A  94      -5.626   1.385   6.941  1.00 64.76           H  
ATOM   1110  HB3 LEU A  94      -7.121   0.692   6.367  1.00 64.76           H  
ATOM   1111  HG  LEU A  94      -4.990   1.999   4.604  1.00 64.76           H  
ATOM   1112 HD11 LEU A  94      -5.105  -0.531   3.770  1.00 64.76           H  
ATOM   1113 HD12 LEU A  94      -4.268  -0.140   5.324  1.00 64.76           H  
ATOM   1114 HD13 LEU A  94      -5.923  -0.802   5.259  1.00 64.76           H  
ATOM   1115 HD21 LEU A  94      -7.799   0.977   4.082  1.00 64.76           H  
ATOM   1116 HD22 LEU A  94      -6.607   0.850   2.810  1.00 64.76           H  
ATOM   1117 HD23 LEU A  94      -7.008   2.455   3.475  1.00 64.76           H  
ATOM   1118  N   PRO A  95      -9.439   2.223   7.036  1.00 66.49           N  
ATOM   1119  CA  PRO A  95     -10.438   1.853   8.022  1.00 66.49           C  
ATOM   1120  C   PRO A  95      -9.851   0.835   9.001  1.00 66.49           C  
ATOM   1121  O   PRO A  95      -9.034  -0.008   8.630  1.00 66.49           O  
ATOM   1122  CB  PRO A  95     -11.631   1.283   7.250  1.00 66.49           C  
ATOM   1123  CG  PRO A  95     -11.422   1.766   5.818  1.00 66.49           C  
ATOM   1124  CD  PRO A  95      -9.908   1.903   5.697  1.00 66.49           C  
ATOM   1125  HA  PRO A  95     -10.743   2.753   8.556  1.00 66.49           H  
ATOM   1126  HB2 PRO A  95     -11.611   0.193   7.268  1.00 66.49           H  
ATOM   1127  HB3 PRO A  95     -12.576   1.645   7.655  1.00 66.49           H  
ATOM   1128  HG2 PRO A  95     -11.816   1.048   5.099  1.00 66.49           H  
ATOM   1129  HG3 PRO A  95     -11.897   2.739   5.690  1.00 66.49           H  
ATOM   1130  HD2 PRO A  95      -9.490   0.942   5.396  1.00 66.49           H  
ATOM   1131  HD3 PRO A  95      -9.658   2.681   4.977  1.00 66.49           H  
ATOM   1132  N   LYS A  96     -10.289   0.895  10.260  1.00 70.33           N  
ATOM   1133  CA  LYS A  96      -9.778   0.015  11.314  1.00 70.33           C  
ATOM   1134  C   LYS A  96      -9.807  -1.449  10.875  1.00 70.33           C  
ATOM   1135  O   LYS A  96     -10.856  -1.972  10.495  1.00 70.33           O  
ATOM   1136  CB  LYS A  96     -10.583   0.220  12.602  1.00 70.33           C  
ATOM   1137  CG  LYS A  96     -10.043  -0.652  13.745  1.00 70.33           C  
ATOM   1138  CD  LYS A  96     -10.809  -0.397  15.045  1.00 70.33           C  
ATOM   1139  CE  LYS A  96     -10.232  -1.289  16.149  1.00 70.33           C  
ATOM   1140  NZ  LYS A  96     -10.904  -1.058  17.451  1.00 70.33           N1+
ATOM   1141  H   LYS A  96     -10.926   1.640  10.501  1.00 70.33           H  
ATOM   1142  HA  LYS A  96      -8.740   0.295  11.493  1.00 70.33           H  
ATOM   1143  HB2 LYS A  96     -11.629  -0.029  12.419  1.00 70.33           H  
ATOM   1144  HB3 LYS A  96     -10.519   1.269  12.891  1.00 70.33           H  
ATOM   1145  HG2 LYS A  96      -8.988  -0.426  13.900  1.00 70.33           H  
ATOM   1146  HG3 LYS A  96     -10.145  -1.706  13.488  1.00 70.33           H  
ATOM   1147  HD2 LYS A  96     -10.701   0.652  15.322  1.00 70.33           H  
ATOM   1148  HD3 LYS A  96     -11.864  -0.624  14.894  1.00 70.33           H  
ATOM   1149  HE2 LYS A  96     -10.339  -2.332  15.849  1.00 70.33           H  
ATOM   1150  HE3 LYS A  96      -9.166  -1.081  16.239  1.00 70.33           H  
ATOM   1151  HZ1 LYS A  96     -11.892  -1.258  17.389  1.00 70.33           H  
ATOM   1152  HZ2 LYS A  96     -10.782  -0.098  17.742  1.00 70.33           H  
ATOM   1153  HZ3 LYS A  96     -10.499  -1.651  18.161  1.00 70.33           H  
ATOM   1154  N   GLY A  97      -8.663  -2.110  11.026  1.00 66.99           N  
ATOM   1155  CA  GLY A  97      -8.511  -3.505  10.653  1.00 66.99           C  
ATOM   1156  C   GLY A  97      -8.386  -3.708   9.154  1.00 66.99           C  
ATOM   1157  O   GLY A  97      -8.726  -4.785   8.698  1.00 66.99           O  
ATOM   1158  H   GLY A  97      -7.831  -1.588  11.260  1.00 66.99           H  
ATOM   1159  HA2 GLY A  97      -7.609  -3.903  11.120  1.00 66.99           H  
ATOM   1160  HA3 GLY A  97      -9.374  -4.075  10.997  1.00 66.99           H  
ATOM   1161  N   PHE A  98      -7.944  -2.717   8.389  1.00 67.02           N  
ATOM   1162  CA  PHE A  98      -7.427  -2.938   7.049  1.00 67.02           C  
ATOM   1163  C   PHE A  98      -5.945  -2.584   7.012  1.00 67.02           C  
ATOM   1164  O   PHE A  98      -5.523  -1.643   7.677  1.00 67.02           O  
ATOM   1165  CB  PHE A  98      -8.225  -2.156   6.003  1.00 67.02           C  
ATOM   1166  CG  PHE A  98      -9.642  -2.627   5.769  1.00 67.02           C  
ATOM   1167  CD1 PHE A  98      -9.960  -3.353   4.610  1.00 67.02           C  
ATOM   1168  CD2 PHE A  98     -10.667  -2.263   6.658  1.00 67.02           C  
ATOM   1169  CE1 PHE A  98     -11.305  -3.622   4.296  1.00 67.02           C  
ATOM   1170  CE2 PHE A  98     -12.007  -2.563   6.364  1.00 67.02           C  
ATOM   1171  CZ  PHE A  98     -12.328  -3.225   5.169  1.00 67.02           C  
ATOM   1172  H   PHE A  98      -7.740  -1.815   8.795  1.00 67.02           H  
ATOM   1173  HA  PHE A  98      -7.509  -3.999   6.816  1.00 67.02           H  
ATOM   1174  HB2 PHE A  98      -7.693  -2.213   5.053  1.00 67.02           H  
ATOM   1175  HB3 PHE A  98      -8.264  -1.107   6.297  1.00 67.02           H  
ATOM   1176  HD1 PHE A  98      -9.171  -3.642   3.932  1.00 67.02           H  
ATOM   1177  HD2 PHE A  98     -10.422  -1.737   7.569  1.00 67.02           H  
ATOM   1178  HE1 PHE A  98     -11.564  -4.090   3.358  1.00 67.02           H  
ATOM   1179  HE2 PHE A  98     -12.783  -2.248   7.045  1.00 67.02           H  
ATOM   1180  HZ  PHE A  98     -13.360  -3.409   4.909  1.00 67.02           H  
ATOM   1181  N   ASP A  99      -5.195  -3.291   6.171  1.00 68.50           N  
ATOM   1182  CA  ASP A  99      -3.782  -3.027   5.900  1.00 68.50           C  
ATOM   1183  C   ASP A  99      -3.475  -3.196   4.409  1.00 68.50           C  
ATOM   1184  O   ASP A  99      -4.255  -3.789   3.663  1.00 68.50           O  
ATOM   1185  CB  ASP A  99      -2.894  -3.938   6.756  1.00 68.50           C  
ATOM   1186  CG  ASP A  99      -2.888  -3.509   8.215  1.00 68.50           C  
ATOM   1187  OD1 ASP A  99      -2.444  -2.364   8.452  1.00 68.50           O  
ATOM   1188  OD2 ASP A  99      -3.277  -4.346   9.057  1.00 68.50           O1-
ATOM   1189  H   ASP A  99      -5.650  -4.000   5.613  1.00 68.50           H  
ATOM   1190  HA  ASP A  99      -3.545  -1.999   6.172  1.00 68.50           H  
ATOM   1191  HB2 ASP A  99      -1.870  -3.897   6.386  1.00 68.50           H  
ATOM   1192  HB3 ASP A  99      -3.235  -4.971   6.697  1.00 68.50           H  
ATOM   1193  N   PHE A 100      -2.316  -2.703   3.974  1.00 67.95           N  
ATOM   1194  CA  PHE A 100      -1.779  -2.990   2.647  1.00 67.95           C  
ATOM   1195  C   PHE A 100      -0.509  -3.825   2.746  1.00 67.95           C  
ATOM   1196  O   PHE A 100       0.294  -3.665   3.662  1.00 67.95           O  
ATOM   1197  CB  PHE A 100      -1.506  -1.712   1.860  1.00 67.95           C  
ATOM   1198  CG  PHE A 100      -2.744  -0.996   1.378  1.00 67.95           C  
ATOM   1199  CD1 PHE A 100      -3.188  -1.154   0.064  1.00 67.95           C  
ATOM   1200  CD2 PHE A 100      -3.341  -0.028   2.185  1.00 67.95           C  
ATOM   1201  CE1 PHE A 100      -4.181  -0.304  -0.438  1.00 67.95           C  
ATOM   1202  CE2 PHE A 100      -4.337   0.821   1.680  1.00 67.95           C  
ATOM   1203  CZ  PHE A 100      -4.803   0.653   0.372  1.00 67.95           C  
ATOM   1204  H   PHE A 100      -1.681  -2.307   4.652  1.00 67.95           H  
ATOM   1205  HA  PHE A 100      -2.513  -3.564   2.082  1.00 67.95           H  
ATOM   1206  HB2 PHE A 100      -0.908  -1.036   2.471  1.00 67.95           H  
ATOM   1207  HB3 PHE A 100      -0.904  -1.963   0.987  1.00 67.95           H  
ATOM   1208  HD1 PHE A 100      -2.682  -1.848  -0.591  1.00 67.95           H  
ATOM   1209  HD2 PHE A 100      -2.977   0.093   3.195  1.00 67.95           H  
ATOM   1210  HE1 PHE A 100      -4.344  -0.283  -1.506  1.00 67.95           H  
ATOM   1211  HE2 PHE A 100      -4.691   1.649   2.277  1.00 67.95           H  
ATOM   1212  HZ  PHE A 100      -5.534   1.328  -0.046  1.00 67.95           H  
ATOM   1213  N   ILE A 101      -0.301  -4.682   1.754  1.00 66.56           N  
ATOM   1214  CA  ILE A 101       0.997  -5.286   1.477  1.00 66.56           C  
ATOM   1215  C   ILE A 101       1.381  -4.905   0.064  1.00 66.56           C  
ATOM   1216  O   ILE A 101       0.617  -5.123  -0.870  1.00 66.56           O  
ATOM   1217  CB  ILE A 101       0.995  -6.814   1.641  1.00 66.56           C  
ATOM   1218  CG1 ILE A 101       0.489  -7.211   3.037  1.00 66.56           C  
ATOM   1219  CG2 ILE A 101       2.418  -7.360   1.398  1.00 66.56           C  
ATOM   1220  CD1 ILE A 101       0.441  -8.724   3.214  1.00 66.56           C  
ATOM   1221  H   ILE A 101      -1.029  -4.781   1.061  1.00 66.56           H  
ATOM   1222  HA  ILE A 101       1.741  -4.875   2.160  1.00 66.56           H  
ATOM   1223  HB  ILE A 101       0.327  -7.244   0.895  1.00 66.56           H  
ATOM   1224 HG12 ILE A 101       1.140  -6.787   3.802  1.00 66.56           H  
ATOM   1225 HG13 ILE A 101      -0.519  -6.822   3.179  1.00 66.56           H  
ATOM   1226 HG21 ILE A 101       2.823  -7.001   0.452  1.00 66.56           H  
ATOM   1227 HG22 ILE A 101       3.086  -7.033   2.195  1.00 66.56           H  
ATOM   1228 HG23 ILE A 101       2.417  -8.448   1.332  1.00 66.56           H  
ATOM   1229 HD11 ILE A 101       0.127  -8.987   4.224  1.00 66.56           H  
ATOM   1230 HD12 ILE A 101       1.432  -9.161   3.093  1.00 66.56           H  
ATOM   1231 HD13 ILE A 101      -0.249  -9.152   2.486  1.00 66.56           H  
ATOM   1232  N   LEU A 102       2.591  -4.393  -0.080  1.00 68.02           N  
ATOM   1233  CA  LEU A 102       3.229  -4.147  -1.357  1.00 68.02           C  
ATOM   1234  C   LEU A 102       4.427  -5.086  -1.472  1.00 68.02           C  
ATOM   1235  O   LEU A 102       5.138  -5.281  -0.488  1.00 68.02           O  
ATOM   1236  CB  LEU A 102       3.601  -2.668  -1.369  1.00 68.02           C  
ATOM   1237  CG  LEU A 102       4.229  -2.118  -2.655  1.00 68.02           C  
ATOM   1238  CD1 LEU A 102       3.287  -2.103  -3.849  1.00 68.02           C  
ATOM   1239  CD2 LEU A 102       4.554  -0.668  -2.323  1.00 68.02           C  
ATOM   1240  H   LEU A 102       3.168  -4.279   0.740  1.00 68.02           H  
ATOM   1241  HA  LEU A 102       2.528  -4.342  -2.169  1.00 68.02           H  
ATOM   1242  HB2 LEU A 102       4.299  -2.494  -0.550  1.00 68.02           H  
ATOM   1243  HB3 LEU A 102       2.695  -2.099  -1.160  1.00 68.02           H  
ATOM   1244  HG  LEU A 102       5.138  -2.662  -2.912  1.00 68.02           H  
ATOM   1245 HD11 LEU A 102       2.470  -1.419  -3.617  1.00 68.02           H  
ATOM   1246 HD12 LEU A 102       3.811  -1.707  -4.718  1.00 68.02           H  
ATOM   1247 HD13 LEU A 102       2.913  -3.103  -4.070  1.00 68.02           H  
ATOM   1248 HD21 LEU A 102       5.423  -0.639  -1.666  1.00 68.02           H  
ATOM   1249 HD22 LEU A 102       4.748  -0.101  -3.234  1.00 68.02           H  
ATOM   1250 HD23 LEU A 102       3.731  -0.204  -1.781  1.00 68.02           H  
ATOM   1251  N   PHE A 103       4.650  -5.675  -2.642  1.00 66.93           N  
ATOM   1252  CA  PHE A 103       5.862  -6.441  -2.943  1.00 66.93           C  
ATOM   1253  C   PHE A 103       6.170  -6.397  -4.440  1.00 66.93           C  
ATOM   1254  O   PHE A 103       5.270  -6.260  -5.266  1.00 66.93           O  
ATOM   1255  CB  PHE A 103       5.764  -7.876  -2.402  1.00 66.93           C  
ATOM   1256  CG  PHE A 103       4.603  -8.694  -2.924  1.00 66.93           C  
ATOM   1257  CD1 PHE A 103       3.343  -8.611  -2.303  1.00 66.93           C  
ATOM   1258  CD2 PHE A 103       4.778  -9.542  -4.029  1.00 66.93           C  
ATOM   1259  CE1 PHE A 103       2.263  -9.372  -2.780  1.00 66.93           C  
ATOM   1260  CE2 PHE A 103       3.696 -10.288  -4.519  1.00 66.93           C  
ATOM   1261  CZ  PHE A 103       2.441 -10.216  -3.891  1.00 66.93           C  
ATOM   1262  H   PHE A 103       3.968  -5.562  -3.379  1.00 66.93           H  
ATOM   1263  HA  PHE A 103       6.707  -5.980  -2.432  1.00 66.93           H  
ATOM   1264  HB2 PHE A 103       5.693  -7.835  -1.315  1.00 66.93           H  
ATOM   1265  HB3 PHE A 103       6.692  -8.399  -2.633  1.00 66.93           H  
ATOM   1266  HD1 PHE A 103       3.204  -7.945  -1.465  1.00 66.93           H  
ATOM   1267  HD2 PHE A 103       5.739  -9.614  -4.515  1.00 66.93           H  
ATOM   1268  HE1 PHE A 103       1.298  -9.283  -2.303  1.00 66.93           H  
ATOM   1269  HE2 PHE A 103       3.827 -10.890  -5.406  1.00 66.93           H  
ATOM   1270  HZ  PHE A 103       1.613 -10.779  -4.295  1.00 66.93           H  
ATOM   1271  N   ARG A 104       7.450  -6.510  -4.809  1.00 69.52           N  
ATOM   1272  CA  ARG A 104       7.842  -6.679  -6.217  1.00 69.52           C  
ATOM   1273  C   ARG A 104       7.424  -8.057  -6.704  1.00 69.52           C  
ATOM   1274  O   ARG A 104       7.608  -9.032  -5.980  1.00 69.52           O  
ATOM   1275  CB  ARG A 104       9.355  -6.488  -6.411  1.00 69.52           C  
ATOM   1276  CG  ARG A 104       9.727  -5.013  -6.270  1.00 69.52           C  
ATOM   1277  CD  ARG A 104      11.197  -4.731  -6.577  1.00 69.52           C  
ATOM   1278  NE  ARG A 104      11.558  -3.381  -6.108  1.00 69.52           N  
ATOM   1279  CZ  ARG A 104      12.387  -2.531  -6.681  1.00 69.52           C  
ATOM   1280  NH1 ARG A 104      12.958  -2.737  -7.832  1.00 69.52           N1+
ATOM   1281  NH2 ARG A 104      12.659  -1.413  -6.072  1.00 69.52           N  
ATOM   1282  H   ARG A 104       8.145  -6.660  -4.091  1.00 69.52           H  
ATOM   1283  HA  ARG A 104       7.312  -5.953  -6.833  1.00 69.52           H  
ATOM   1284  HB2 ARG A 104       9.907  -7.088  -5.689  1.00 69.52           H  
ATOM   1285  HB3 ARG A 104       9.626  -6.813  -7.416  1.00 69.52           H  
ATOM   1286  HG2 ARG A 104       9.129  -4.445  -6.983  1.00 69.52           H  
ATOM   1287  HG3 ARG A 104       9.494  -4.683  -5.258  1.00 69.52           H  
ATOM   1288  HD2 ARG A 104      11.822  -5.463  -6.067  1.00 69.52           H  
ATOM   1289  HD3 ARG A 104      11.354  -4.824  -7.652  1.00 69.52           H  
ATOM   1290  HE  ARG A 104      11.118  -3.056  -5.259  1.00 69.52           H  
ATOM   1291 HH11 ARG A 104      13.489  -2.008  -8.285  1.00 69.52           H  
ATOM   1292 HH12 ARG A 104      12.498  -3.331  -8.507  1.00 69.52           H  
ATOM   1293 HH21 ARG A 104      13.264  -0.747  -6.531  1.00 69.52           H  
ATOM   1294 HH22 ARG A 104      12.053  -1.101  -5.327  1.00 69.52           H  
ATOM   1295  N   GLU A 105       6.945  -8.146  -7.940  1.00 66.50           N  
ATOM   1296  CA  GLU A 105       6.644  -9.426  -8.594  1.00 66.50           C  
ATOM   1297  C   GLU A 105       7.816 -10.410  -8.504  1.00 66.50           C  
ATOM   1298  O   GLU A 105       7.634 -11.557  -8.111  1.00 66.50           O  
ATOM   1299  CB  GLU A 105       6.273  -9.144 -10.054  1.00 66.50           C  
ATOM   1300  CG  GLU A 105       6.028 -10.432 -10.859  1.00 66.50           C  
ATOM   1301  CD  GLU A 105       5.159 -10.169 -12.096  1.00 66.50           C  
ATOM   1302  OE1 GLU A 105       4.256 -10.993 -12.355  1.00 66.50           O  
ATOM   1303  OE2 GLU A 105       5.398  -9.133 -12.751  1.00 66.50           O1-
ATOM   1304  H   GLU A 105       6.788  -7.301  -8.470  1.00 66.50           H  
ATOM   1305  HA  GLU A 105       5.794  -9.903  -8.105  1.00 66.50           H  
ATOM   1306  HB2 GLU A 105       7.073  -8.577 -10.530  1.00 66.50           H  
ATOM   1307  HB3 GLU A 105       5.375  -8.526 -10.058  1.00 66.50           H  
ATOM   1308  HG2 GLU A 105       6.990 -10.837 -11.172  1.00 66.50           H  
ATOM   1309  HG3 GLU A 105       5.555 -11.180 -10.223  1.00 66.50           H  
ATOM   1310  N   SER A 106       9.043  -9.928  -8.718  1.00 66.24           N  
ATOM   1311  CA  SER A 106      10.276 -10.723  -8.615  1.00 66.24           C  
ATOM   1312  C   SER A 106      10.569 -11.291  -7.219  1.00 66.24           C  
ATOM   1313  O   SER A 106      11.481 -12.098  -7.062  1.00 66.24           O  
ATOM   1314  CB  SER A 106      11.457  -9.866  -9.076  1.00 66.24           C  
ATOM   1315  OG  SER A 106      11.572  -8.682  -8.298  1.00 66.24           O  
ATOM   1316  H   SER A 106       9.131  -8.962  -8.997  1.00 66.24           H  
ATOM   1317  HA  SER A 106      10.189 -11.575  -9.289  1.00 66.24           H  
ATOM   1318  HB2 SER A 106      12.378 -10.444  -9.003  1.00 66.24           H  
ATOM   1319  HB3 SER A 106      11.304  -9.592 -10.120  1.00 66.24           H  
ATOM   1320  HG  SER A 106      12.158  -8.085  -8.767  1.00 66.24           H  
ATOM   1321  N   LYS A 107       9.818 -10.872  -6.197  1.00 67.15           N  
ATOM   1322  CA  LYS A 107       9.948 -11.294  -4.799  1.00 67.15           C  
ATOM   1323  C   LYS A 107       8.730 -12.078  -4.304  1.00 67.15           C  
ATOM   1324  O   LYS A 107       8.665 -12.388  -3.115  1.00 67.15           O  
ATOM   1325  CB  LYS A 107      10.260 -10.054  -3.937  1.00 67.15           C  
ATOM   1326  CG  LYS A 107      11.625  -9.407  -4.247  1.00 67.15           C  
ATOM   1327  CD  LYS A 107      12.752 -10.346  -3.816  1.00 67.15           C  
ATOM   1328  CE  LYS A 107      14.157  -9.760  -3.920  1.00 67.15           C  
ATOM   1329  NZ  LYS A 107      15.103 -10.743  -3.344  1.00 67.15           N1+
ATOM   1330  H   LYS A 107       9.070 -10.230  -6.418  1.00 67.15           H  
ATOM   1331  HA  LYS A 107      10.769 -12.007  -4.718  1.00 67.15           H  
ATOM   1332  HB2 LYS A 107       9.477  -9.311  -4.091  1.00 67.15           H  
ATOM   1333  HB3 LYS A 107      10.239 -10.330  -2.883  1.00 67.15           H  
ATOM   1334  HG2 LYS A 107      11.705  -8.478  -3.683  1.00 67.15           H  
ATOM   1335  HG3 LYS A 107      11.714  -9.177  -5.309  1.00 67.15           H  
ATOM   1336  HD2 LYS A 107      12.722 -11.256  -4.415  1.00 67.15           H  
ATOM   1337  HD3 LYS A 107      12.563 -10.605  -2.774  1.00 67.15           H  
ATOM   1338  HE2 LYS A 107      14.387  -9.567  -4.967  1.00 67.15           H  
ATOM   1339  HE3 LYS A 107      14.193  -8.824  -3.361  1.00 67.15           H  
ATOM   1340  HZ1 LYS A 107      14.785 -11.044  -2.435  1.00 67.15           H  
ATOM   1341  HZ2 LYS A 107      15.026 -11.639  -3.804  1.00 67.15           H  
ATOM   1342  HZ3 LYS A 107      16.068 -10.447  -3.314  1.00 67.15           H  
ATOM   1343  N   ILE A 108       7.784 -12.424  -5.185  1.00 64.71           N  
ATOM   1344  CA  ILE A 108       6.574 -13.166  -4.806  1.00 64.71           C  
ATOM   1345  C   ILE A 108       6.904 -14.544  -4.223  1.00 64.71           C  
ATOM   1346  O   ILE A 108       6.347 -14.907  -3.191  1.00 64.71           O  
ATOM   1347  CB  ILE A 108       5.581 -13.250  -5.985  1.00 64.71           C  
ATOM   1348  CG1 ILE A 108       4.195 -13.689  -5.463  1.00 64.71           C  
ATOM   1349  CG2 ILE A 108       6.056 -14.181  -7.116  1.00 64.71           C  
ATOM   1350  CD1 ILE A 108       3.064 -13.502  -6.484  1.00 64.71           C  
ATOM   1351  H   ILE A 108       7.894 -12.153  -6.151  1.00 64.71           H  
ATOM   1352  HA  ILE A 108       6.091 -12.598  -4.011  1.00 64.71           H  
ATOM   1353  HB  ILE A 108       5.482 -12.246  -6.398  1.00 64.71           H  
ATOM   1354 HG12 ILE A 108       4.233 -14.740  -5.177  1.00 64.71           H  
ATOM   1355 HG13 ILE A 108       3.944 -13.114  -4.572  1.00 64.71           H  
ATOM   1356 HG21 ILE A 108       5.973 -15.229  -6.828  1.00 64.71           H  
ATOM   1357 HG22 ILE A 108       5.455 -14.019  -8.010  1.00 64.71           H  
ATOM   1358 HG23 ILE A 108       7.093 -13.973  -7.382  1.00 64.71           H  
ATOM   1359 HD11 ILE A 108       2.113 -13.760  -6.018  1.00 64.71           H  
ATOM   1360 HD12 ILE A 108       3.218 -14.157  -7.341  1.00 64.71           H  
ATOM   1361 HD13 ILE A 108       3.025 -12.468  -6.827  1.00 64.71           H  
ATOM   1362  N   ASP A 109       7.861 -15.268  -4.804  1.00 62.32           N  
ATOM   1363  CA  ASP A 109       8.262 -16.592  -4.319  1.00 62.32           C  
ATOM   1364  C   ASP A 109       8.951 -16.512  -2.953  1.00 62.32           C  
ATOM   1365  O   ASP A 109       8.687 -17.334  -2.081  1.00 62.32           O  
ATOM   1366  CB  ASP A 109       9.180 -17.270  -5.345  1.00 62.32           C  
ATOM   1367  CG  ASP A 109       8.467 -17.605  -6.657  1.00 62.32           C  
ATOM   1368  OD1 ASP A 109       7.245 -17.872  -6.606  1.00 62.32           O  
ATOM   1369  OD2 ASP A 109       9.161 -17.583  -7.695  1.00 62.32           O1-
ATOM   1370  H   ASP A 109       8.214 -14.970  -5.702  1.00 62.32           H  
ATOM   1371  HA  ASP A 109       7.372 -17.211  -4.199  1.00 62.32           H  
ATOM   1372  HB2 ASP A 109      10.033 -16.621  -5.543  1.00 62.32           H  
ATOM   1373  HB3 ASP A 109       9.556 -18.199  -4.916  1.00 62.32           H  
ATOM   1374  N   GLU A 110       9.769 -15.479  -2.716  1.00 63.74           N  
ATOM   1375  CA  GLU A 110      10.367 -15.212  -1.400  1.00 63.74           C  
ATOM   1376  C   GLU A 110       9.296 -14.861  -0.360  1.00 63.74           C  
ATOM   1377  O   GLU A 110       9.345 -15.345   0.771  1.00 63.74           O  
ATOM   1378  CB  GLU A 110      11.397 -14.070  -1.490  1.00 63.74           C  
ATOM   1379  CG  GLU A 110      12.689 -14.483  -2.209  1.00 63.74           C  
ATOM   1380  CD  GLU A 110      13.694 -13.326  -2.358  1.00 63.74           C  
ATOM   1381  OE1 GLU A 110      14.493 -13.326  -3.320  1.00 63.74           O  
ATOM   1382  OE2 GLU A 110      13.696 -12.365  -1.552  1.00 63.74           O1-
ATOM   1383  H   GLU A 110       9.928 -14.825  -3.468  1.00 63.74           H  
ATOM   1384  HA  GLU A 110      10.873 -16.112  -1.050  1.00 63.74           H  
ATOM   1385  HB2 GLU A 110      10.953 -13.217  -2.003  1.00 63.74           H  
ATOM   1386  HB3 GLU A 110      11.655 -13.762  -0.477  1.00 63.74           H  
ATOM   1387  HG2 GLU A 110      13.158 -15.292  -1.649  1.00 63.74           H  
ATOM   1388  HG3 GLU A 110      12.434 -14.858  -3.201  1.00 63.74           H  
ATOM   1389  N   PHE A 111       8.301 -14.057  -0.742  1.00 60.25           N  
ATOM   1390  CA  PHE A 111       7.173 -13.698   0.113  1.00 60.25           C  
ATOM   1391  C   PHE A 111       6.317 -14.923   0.473  1.00 60.25           C  
ATOM   1392  O   PHE A 111       5.993 -15.133   1.643  1.00 60.25           O  
ATOM   1393  CB  PHE A 111       6.353 -12.610  -0.595  1.00 60.25           C  
ATOM   1394  CG  PHE A 111       5.111 -12.199   0.161  1.00 60.25           C  
ATOM   1395  CD1 PHE A 111       3.858 -12.735  -0.194  1.00 60.25           C  
ATOM   1396  CD2 PHE A 111       5.213 -11.296   1.234  1.00 60.25           C  
ATOM   1397  CE1 PHE A 111       2.708 -12.364   0.523  1.00 60.25           C  
ATOM   1398  CE2 PHE A 111       4.064 -10.925   1.951  1.00 60.25           C  
ATOM   1399  CZ  PHE A 111       2.815 -11.459   1.592  1.00 60.25           C  
ATOM   1400  H   PHE A 111       8.325 -13.686  -1.681  1.00 60.25           H  
ATOM   1401  HA  PHE A 111       7.557 -13.288   1.047  1.00 60.25           H  
ATOM   1402  HB2 PHE A 111       6.983 -11.732  -0.738  1.00 60.25           H  
ATOM   1403  HB3 PHE A 111       6.058 -12.960  -1.584  1.00 60.25           H  
ATOM   1404  HD1 PHE A 111       3.785 -13.429  -1.018  1.00 60.25           H  
ATOM   1405  HD2 PHE A 111       6.176 -10.888   1.505  1.00 60.25           H  
ATOM   1406  HE1 PHE A 111       1.747 -12.770   0.246  1.00 60.25           H  
ATOM   1407  HE2 PHE A 111       4.141 -10.225   2.770  1.00 60.25           H  
ATOM   1408  HZ  PHE A 111       1.930 -11.163   2.137  1.00 60.25           H  
ATOM   1409  N   LEU A 112       5.992 -15.771  -0.506  1.00 59.25           N  
ATOM   1410  CA  LEU A 112       5.248 -17.015  -0.297  1.00 59.25           C  
ATOM   1411  C   LEU A 112       6.059 -18.033   0.522  1.00 59.25           C  
ATOM   1412  O   LEU A 112       5.513 -18.643   1.442  1.00 59.25           O  
ATOM   1413  CB  LEU A 112       4.833 -17.597  -1.662  1.00 59.25           C  
ATOM   1414  CG  LEU A 112       3.778 -16.778  -2.433  1.00 59.25           C  
ATOM   1415  CD1 LEU A 112       3.566 -17.392  -3.817  1.00 59.25           C  
ATOM   1416  CD2 LEU A 112       2.426 -16.736  -1.714  1.00 59.25           C  
ATOM   1417  H   LEU A 112       6.293 -15.549  -1.445  1.00 59.25           H  
ATOM   1418  HA  LEU A 112       4.353 -16.798   0.286  1.00 59.25           H  
ATOM   1419  HB2 LEU A 112       5.725 -17.690  -2.281  1.00 59.25           H  
ATOM   1420  HB3 LEU A 112       4.438 -18.600  -1.505  1.00 59.25           H  
ATOM   1421  HG  LEU A 112       4.113 -15.748  -2.558  1.00 59.25           H  
ATOM   1422 HD11 LEU A 112       3.216 -18.421  -3.728  1.00 59.25           H  
ATOM   1423 HD12 LEU A 112       4.507 -17.386  -4.365  1.00 59.25           H  
ATOM   1424 HD13 LEU A 112       2.840 -16.807  -4.382  1.00 59.25           H  
ATOM   1425 HD21 LEU A 112       2.075 -17.751  -1.529  1.00 59.25           H  
ATOM   1426 HD22 LEU A 112       1.701 -16.212  -2.337  1.00 59.25           H  
ATOM   1427 HD23 LEU A 112       2.523 -16.203  -0.769  1.00 59.25           H  
ATOM   1428  N   ALA A 113       7.365 -18.166   0.268  1.00 58.52           N  
ATOM   1429  CA  ALA A 113       8.271 -19.041   1.020  1.00 58.52           C  
ATOM   1430  C   ALA A 113       8.454 -18.594   2.480  1.00 58.52           C  
ATOM   1431  O   ALA A 113       8.622 -19.417   3.384  1.00 58.52           O  
ATOM   1432  CB  ALA A 113       9.622 -19.087   0.298  1.00 58.52           C  
ATOM   1433  H   ALA A 113       7.749 -17.679  -0.529  1.00 58.52           H  
ATOM   1434  HA  ALA A 113       7.852 -20.048   1.033  1.00 58.52           H  
ATOM   1435  HB1 ALA A 113       9.486 -19.471  -0.713  1.00 58.52           H  
ATOM   1436  HB2 ALA A 113      10.054 -18.088   0.246  1.00 58.52           H  
ATOM   1437  HB3 ALA A 113      10.304 -19.746   0.834  1.00 58.52           H  
ATOM   1438  N   GLN A 114       8.344 -17.292   2.749  1.00 56.59           N  
ATOM   1439  CA  GLN A 114       8.261 -16.755   4.106  1.00 56.59           C  
ATOM   1440  C   GLN A 114       6.899 -17.019   4.768  1.00 56.59           C  
ATOM   1441  O   GLN A 114       6.669 -16.540   5.868  1.00 56.59           O  
ATOM   1442  CB  GLN A 114       8.648 -15.269   4.111  1.00 56.59           C  
ATOM   1443  CG  GLN A 114      10.156 -15.088   3.883  1.00 56.59           C  
ATOM   1444  CD  GLN A 114      10.549 -13.620   3.764  1.00 56.59           C  
ATOM   1445  NE2 GLN A 114      11.516 -13.295   2.936  1.00 56.59           N  
ATOM   1446  OE1 GLN A 114      10.019 -12.746   4.434  1.00 56.59           O  
ATOM   1447  H   GLN A 114       8.287 -16.647   1.974  1.00 56.59           H  
ATOM   1448  HA  GLN A 114       8.993 -17.281   4.719  1.00 56.59           H  
ATOM   1449  HB2 GLN A 114       8.398 -14.827   5.076  1.00 56.59           H  
ATOM   1450  HB3 GLN A 114       8.089 -14.742   3.338  1.00 56.59           H  
ATOM   1451  HG2 GLN A 114      10.703 -15.519   4.721  1.00 56.59           H  
ATOM   1452  HG3 GLN A 114      10.467 -15.615   2.981  1.00 56.59           H  
ATOM   1453 HE21 GLN A 114      11.894 -13.982   2.298  1.00 56.59           H  
ATOM   1454 HE22 GLN A 114      11.724 -12.311   2.846  1.00 56.59           H  
ATOM   1455  N   GLY A 115       6.014 -17.824   4.173  1.00 49.24           N  
ATOM   1456  CA  GLY A 115       4.678 -18.114   4.696  1.00 49.24           C  
ATOM   1457  C   GLY A 115       3.680 -16.981   4.465  1.00 49.24           C  
ATOM   1458  O   GLY A 115       2.658 -16.925   5.145  1.00 49.24           O  
ATOM   1459  H   GLY A 115       6.233 -18.189   3.258  1.00 49.24           H  
ATOM   1460  HA2 GLY A 115       4.294 -18.997   4.185  1.00 49.24           H  
ATOM   1461  HA3 GLY A 115       4.726 -18.325   5.765  1.00 49.24           H  
ATOM   1462  N   GLY A 116       3.978 -16.071   3.532  1.00 55.29           N  
ATOM   1463  CA  GLY A 116       3.140 -14.929   3.193  1.00 55.29           C  
ATOM   1464  C   GLY A 116       2.731 -14.099   4.411  1.00 55.29           C  
ATOM   1465  O   GLY A 116       3.446 -13.995   5.410  1.00 55.29           O  
ATOM   1466  H   GLY A 116       4.853 -16.154   3.034  1.00 55.29           H  
ATOM   1467  HA2 GLY A 116       3.679 -14.278   2.505  1.00 55.29           H  
ATOM   1468  HA3 GLY A 116       2.244 -15.293   2.690  1.00 55.29           H  
ATOM   1469  N   VAL A 117       1.530 -13.528   4.334  1.00 50.81           N  
ATOM   1470  CA  VAL A 117       0.887 -12.767   5.421  1.00 50.81           C  
ATOM   1471  C   VAL A 117       0.875 -13.559   6.737  1.00 50.81           C  
ATOM   1472  O   VAL A 117       1.061 -12.993   7.810  1.00 50.81           O  
ATOM   1473  CB  VAL A 117      -0.561 -12.412   5.027  1.00 50.81           C  
ATOM   1474  CG1 VAL A 117      -1.114 -11.318   5.936  1.00 50.81           C  
ATOM   1475  CG2 VAL A 117      -0.644 -11.941   3.569  1.00 50.81           C  
ATOM   1476  H   VAL A 117       1.004 -13.661   3.482  1.00 50.81           H  
ATOM   1477  HA  VAL A 117       1.445 -11.846   5.588  1.00 50.81           H  
ATOM   1478  HB  VAL A 117      -1.190 -13.297   5.128  1.00 50.81           H  
ATOM   1479 HG11 VAL A 117      -0.578 -10.380   5.794  1.00 50.81           H  
ATOM   1480 HG12 VAL A 117      -1.022 -11.606   6.983  1.00 50.81           H  
ATOM   1481 HG13 VAL A 117      -2.174 -11.179   5.724  1.00 50.81           H  
ATOM   1482 HG21 VAL A 117      -1.593 -11.435   3.393  1.00 50.81           H  
ATOM   1483 HG22 VAL A 117      -0.584 -12.793   2.892  1.00 50.81           H  
ATOM   1484 HG23 VAL A 117       0.178 -11.254   3.369  1.00 50.81           H  
ATOM   1485  N   THR A 118       0.755 -14.884   6.650  1.00 38.85           N  
ATOM   1486  CA  THR A 118       0.551 -15.797   7.776  1.00 38.85           C  
ATOM   1487  C   THR A 118       1.716 -15.822   8.776  1.00 38.85           C  
ATOM   1488  O   THR A 118       1.459 -15.975   9.966  1.00 38.85           O  
ATOM   1489  CB  THR A 118       0.251 -17.210   7.238  1.00 38.85           C  
ATOM   1490  CG2 THR A 118      -0.497 -18.082   8.242  1.00 38.85           C  
ATOM   1491  OG1 THR A 118      -0.574 -17.141   6.090  1.00 38.85           O  
ATOM   1492  H   THR A 118       0.704 -15.308   5.735  1.00 38.85           H  
ATOM   1493  HA  THR A 118      -0.324 -15.454   8.328  1.00 38.85           H  
ATOM   1494  HB  THR A 118       1.186 -17.704   6.972  1.00 38.85           H  
ATOM   1495  HG1 THR A 118      -1.479 -17.055   6.396  1.00 38.85           H  
ATOM   1496 HG21 THR A 118      -1.420 -17.595   8.556  1.00 38.85           H  
ATOM   1497 HG22 THR A 118       0.128 -18.251   9.119  1.00 38.85           H  
ATOM   1498 HG23 THR A 118      -0.728 -19.047   7.790  1.00 38.85           H  
ATOM   1499  N   LYS A 119       2.983 -15.608   8.373  1.00 35.15           N  
ATOM   1500  CA  LYS A 119       4.104 -15.541   9.346  1.00 35.15           C  
ATOM   1501  C   LYS A 119       4.264 -14.192  10.043  1.00 35.15           C  
ATOM   1502  O   LYS A 119       4.794 -14.162  11.149  1.00 35.15           O  
ATOM   1503  CB  LYS A 119       5.454 -15.931   8.730  1.00 35.15           C  
ATOM   1504  CG  LYS A 119       5.690 -17.449   8.688  1.00 35.15           C  
ATOM   1505  CD  LYS A 119       7.193 -17.773   8.609  1.00 35.15           C  
ATOM   1506  CE  LYS A 119       7.416 -19.217   8.153  1.00 35.15           C  
ATOM   1507  NZ  LYS A 119       8.833 -19.458   7.784  1.00 35.15           N1+
ATOM   1508  H   LYS A 119       3.157 -15.462   7.389  1.00 35.15           H  
ATOM   1509  HA  LYS A 119       3.896 -16.235  10.161  1.00 35.15           H  
ATOM   1510  HB2 LYS A 119       6.245 -15.500   9.343  1.00 35.15           H  
ATOM   1511  HB3 LYS A 119       5.535 -15.487   7.737  1.00 35.15           H  
ATOM   1512  HG2 LYS A 119       5.289 -17.913   9.589  1.00 35.15           H  
ATOM   1513  HG3 LYS A 119       5.163 -17.861   7.827  1.00 35.15           H  
ATOM   1514  HD2 LYS A 119       7.695 -17.084   7.930  1.00 35.15           H  
ATOM   1515  HD3 LYS A 119       7.632 -17.630   9.596  1.00 35.15           H  
ATOM   1516  HE2 LYS A 119       6.779 -19.400   7.287  1.00 35.15           H  
ATOM   1517  HE3 LYS A 119       7.102 -19.890   8.951  1.00 35.15           H  
ATOM   1518  HZ1 LYS A 119       9.082 -18.871   7.000  1.00 35.15           H  
ATOM   1519  HZ2 LYS A 119       8.965 -20.418   7.500  1.00 35.15           H  
ATOM   1520  HZ3 LYS A 119       9.446 -19.250   8.558  1.00 35.15           H  
ATOM   1521  N   ARG A 120       3.842 -13.078   9.438  1.00 38.69           N  
ATOM   1522  CA  ARG A 120       3.991 -11.752  10.071  1.00 38.69           C  
ATOM   1523  C   ARG A 120       2.908 -11.457  11.105  1.00 38.69           C  
ATOM   1524  O   ARG A 120       3.220 -10.812  12.095  1.00 38.69           O  
ATOM   1525  CB  ARG A 120       4.137 -10.652   9.017  1.00 38.69           C  
ATOM   1526  CG  ARG A 120       5.630 -10.372   8.782  1.00 38.69           C  
ATOM   1527  CD  ARG A 120       5.774  -9.404   7.618  1.00 38.69           C  
ATOM   1528  NE  ARG A 120       7.164  -9.045   7.314  1.00 38.69           N  
ATOM   1529  CZ  ARG A 120       7.690  -7.839   7.277  1.00 38.69           C  
ATOM   1530  NH1 ARG A 120       7.016  -6.769   7.593  1.00 38.69           N1+
ATOM   1531  NH2 ARG A 120       8.935  -7.717   6.921  1.00 38.69           N  
ATOM   1532  H   ARG A 120       3.355 -13.164   8.557  1.00 38.69           H  
ATOM   1533  HA  ARG A 120       4.899 -11.756  10.673  1.00 38.69           H  
ATOM   1534  HB2 ARG A 120       3.648 -10.955   8.091  1.00 38.69           H  
ATOM   1535  HB3 ARG A 120       3.666  -9.736   9.374  1.00 38.69           H  
ATOM   1536  HG2 ARG A 120       6.068  -9.935   9.680  1.00 38.69           H  
ATOM   1537  HG3 ARG A 120       6.146 -11.301   8.541  1.00 38.69           H  
ATOM   1538  HD2 ARG A 120       5.176  -8.519   7.833  1.00 38.69           H  
ATOM   1539  HD3 ARG A 120       5.387  -9.923   6.741  1.00 38.69           H  
ATOM   1540  HE  ARG A 120       7.774  -9.811   7.067  1.00 38.69           H  
ATOM   1541 HH11 ARG A 120       6.084  -6.871   7.968  1.00 38.69           H  
ATOM   1542 HH12 ARG A 120       7.462  -5.868   7.698  1.00 38.69           H  
ATOM   1543 HH21 ARG A 120       9.418  -6.830   6.927  1.00 38.69           H  
ATOM   1544 HH22 ARG A 120       9.470  -8.524   6.635  1.00 38.69           H  
ATOM   1545  N   ILE A 121       1.725 -12.048  10.953  1.00 34.73           N  
ATOM   1546  CA  ILE A 121       0.668 -12.065  11.980  1.00 34.73           C  
ATOM   1547  C   ILE A 121       1.169 -12.735  13.268  1.00 34.73           C  
ATOM   1548  O   ILE A 121       1.034 -12.204  14.365  1.00 34.73           O  
ATOM   1549  CB  ILE A 121      -0.560 -12.814  11.426  1.00 34.73           C  
ATOM   1550  CG1 ILE A 121      -1.102 -12.092  10.179  1.00 34.73           C  
ATOM   1551  CG2 ILE A 121      -1.628 -12.953  12.524  1.00 34.73           C  
ATOM   1552  CD1 ILE A 121      -2.160 -12.913   9.430  1.00 34.73           C  
ATOM   1553  H   ILE A 121       1.528 -12.502  10.072  1.00 34.73           H  
ATOM   1554  HA  ILE A 121       0.373 -11.045  12.226  1.00 34.73           H  
ATOM   1555  HB  ILE A 121      -0.251 -13.816  11.128  1.00 34.73           H  
ATOM   1556 HG12 ILE A 121      -0.299 -11.874   9.475  1.00 34.73           H  
ATOM   1557 HG13 ILE A 121      -1.500 -11.128  10.495  1.00 34.73           H  
ATOM   1558 HG21 ILE A 121      -1.319 -13.682  13.273  1.00 34.73           H  
ATOM   1559 HG22 ILE A 121      -1.767 -11.995  13.026  1.00 34.73           H  
ATOM   1560 HG23 ILE A 121      -2.589 -13.272  12.121  1.00 34.73           H  
ATOM   1561 HD11 ILE A 121      -3.081 -12.981  10.009  1.00 34.73           H  
ATOM   1562 HD12 ILE A 121      -2.389 -12.450   8.470  1.00 34.73           H  
ATOM   1563 HD13 ILE A 121      -1.781 -13.918   9.241  1.00 34.73           H  
ATOM   1564  N   LEU A 122       1.855 -13.872  13.128  1.00 28.94           N  
ATOM   1565  CA  LEU A 122       2.470 -14.590  14.250  1.00 28.94           C  
ATOM   1566  C   LEU A 122       3.712 -13.881  14.825  1.00 28.94           C  
ATOM   1567  O   LEU A 122       4.078 -14.139  15.964  1.00 28.94           O  
ATOM   1568  CB  LEU A 122       2.780 -16.023  13.780  1.00 28.94           C  
ATOM   1569  CG  LEU A 122       1.543 -16.941  13.863  1.00 28.94           C  
ATOM   1570  CD1 LEU A 122       1.634 -18.079  12.848  1.00 28.94           C  
ATOM   1571  CD2 LEU A 122       1.426 -17.567  15.255  1.00 28.94           C  
ATOM   1572  H   LEU A 122       1.910 -14.284  12.207  1.00 28.94           H  
ATOM   1573  HA  LEU A 122       1.754 -14.636  15.071  1.00 28.94           H  
ATOM   1574  HB2 LEU A 122       3.151 -15.987  12.756  1.00 28.94           H  
ATOM   1575  HB3 LEU A 122       3.573 -16.445  14.398  1.00 28.94           H  
ATOM   1576  HG  LEU A 122       0.641 -16.369  13.647  1.00 28.94           H  
ATOM   1577 HD11 LEU A 122       1.670 -17.667  11.839  1.00 28.94           H  
ATOM   1578 HD12 LEU A 122       2.530 -18.672  13.032  1.00 28.94           H  
ATOM   1579 HD13 LEU A 122       0.752 -18.713  12.933  1.00 28.94           H  
ATOM   1580 HD21 LEU A 122       1.361 -16.779  16.005  1.00 28.94           H  
ATOM   1581 HD22 LEU A 122       0.523 -18.174  15.313  1.00 28.94           H  
ATOM   1582 HD23 LEU A 122       2.297 -18.186  15.470  1.00 28.94           H  
ATOM   1583  N   GLY A 123       4.356 -12.986  14.066  1.00 30.08           N  
ATOM   1584  CA  GLY A 123       5.483 -12.165  14.534  1.00 30.08           C  
ATOM   1585  C   GLY A 123       5.071 -10.862  15.233  1.00 30.08           C  
ATOM   1586  O   GLY A 123       5.858 -10.318  16.003  1.00 30.08           O  
ATOM   1587  H   GLY A 123       4.008 -12.828  13.132  1.00 30.08           H  
ATOM   1588  HA2 GLY A 123       6.099 -11.899  13.675  1.00 30.08           H  
ATOM   1589  HA3 GLY A 123       6.092 -12.742  15.229  1.00 30.08           H  
ATOM   1590  N   SER A 124       3.852 -10.373  14.987  1.00 34.35           N  
ATOM   1591  CA  SER A 124       3.228  -9.262  15.724  1.00 34.35           C  
ATOM   1592  C   SER A 124       2.370  -9.738  16.905  1.00 34.35           C  
ATOM   1593  O   SER A 124       2.109  -8.955  17.812  1.00 34.35           O  
ATOM   1594  CB  SER A 124       2.420  -8.384  14.763  1.00 34.35           C  
ATOM   1595  OG  SER A 124       3.304  -7.737  13.860  1.00 34.35           O  
ATOM   1596  H   SER A 124       3.312 -10.791  14.242  1.00 34.35           H  
ATOM   1597  HA  SER A 124       4.013  -8.641  16.157  1.00 34.35           H  
ATOM   1598  HB2 SER A 124       1.709  -8.997  14.211  1.00 34.35           H  
ATOM   1599  HB3 SER A 124       1.873  -7.631  15.330  1.00 34.35           H  
ATOM   1600  HG  SER A 124       3.882  -7.172  14.379  1.00 34.35           H  
ATOM   1601  N   MET A 125       2.008 -11.027  16.946  1.00 25.77           N  
ATOM   1602  CA  MET A 125       1.592 -11.756  18.151  1.00 25.77           C  
ATOM   1603  C   MET A 125       2.797 -12.451  18.808  1.00 25.77           C  
ATOM   1604  O   MET A 125       2.828 -13.671  18.951  1.00 25.77           O  
ATOM   1605  CB  MET A 125       0.477 -12.769  17.834  1.00 25.77           C  
ATOM   1606  CG  MET A 125      -0.874 -12.141  17.501  1.00 25.77           C  
ATOM   1607  SD  MET A 125      -2.191 -13.386  17.376  1.00 25.77           S  
ATOM   1608  CE  MET A 125      -3.573 -12.311  16.916  1.00 25.77           C  
ATOM   1609  H   MET A 125       2.126 -11.571  16.103  1.00 25.77           H  
ATOM   1610  HA  MET A 125       1.203 -11.047  18.882  1.00 25.77           H  
ATOM   1611  HB2 MET A 125       0.320 -13.394  18.712  1.00 25.77           H  
ATOM   1612  HB3 MET A 125       0.788 -13.413  17.011  1.00 25.77           H  
ATOM   1613  HG2 MET A 125      -0.795 -11.609  16.553  1.00 25.77           H  
ATOM   1614  HG3 MET A 125      -1.138 -11.427  18.281  1.00 25.77           H  
ATOM   1615  HE1 MET A 125      -3.714 -11.547  17.680  1.00 25.77           H  
ATOM   1616  HE2 MET A 125      -3.358 -11.832  15.961  1.00 25.77           H  
ATOM   1617  HE3 MET A 125      -4.482 -12.906  16.820  1.00 25.77           H  
ATOM   1618  N   ILE A 126       3.814 -11.687  19.204  1.00 26.16           N  
ATOM   1619  CA  ILE A 126       4.737 -12.142  20.250  1.00 26.16           C  
ATOM   1620  C   ILE A 126       4.242 -11.519  21.557  1.00 26.16           C  
ATOM   1621  O   ILE A 126       4.001 -10.314  21.601  1.00 26.16           O  
ATOM   1622  CB  ILE A 126       6.215 -11.861  19.907  1.00 26.16           C  
ATOM   1623  CG1 ILE A 126       6.601 -12.641  18.624  1.00 26.16           C  
ATOM   1624  CG2 ILE A 126       7.122 -12.279  21.083  1.00 26.16           C  
ATOM   1625  CD1 ILE A 126       8.019 -12.366  18.110  1.00 26.16           C  
ATOM   1626  H   ILE A 126       3.725 -10.687  19.088  1.00 26.16           H  
ATOM   1627  HA  ILE A 126       4.655 -13.224  20.356  1.00 26.16           H  
ATOM   1628  HB  ILE A 126       6.339 -10.793  19.729  1.00 26.16           H  
ATOM   1629 HG12 ILE A 126       5.912 -12.372  17.823  1.00 26.16           H  
ATOM   1630 HG13 ILE A 126       6.494 -13.710  18.804  1.00 26.16           H  
ATOM   1631 HG21 ILE A 126       8.162 -12.035  20.866  1.00 26.16           H  
ATOM   1632 HG22 ILE A 126       7.028 -13.348  21.276  1.00 26.16           H  
ATOM   1633 HG23 ILE A 126       6.845 -11.729  21.982  1.00 26.16           H  
ATOM   1634 HD11 ILE A 126       8.762 -12.763  18.802  1.00 26.16           H  
ATOM   1635 HD12 ILE A 126       8.149 -12.852  17.144  1.00 26.16           H  
ATOM   1636 HD13 ILE A 126       8.166 -11.292  17.988  1.00 26.16           H  
ATOM   1637  N   LEU A 127       4.030 -12.412  22.532  1.00 25.28           N  
ATOM   1638  CA  LEU A 127       3.590 -12.232  23.921  1.00 25.28           C  
ATOM   1639  C   LEU A 127       3.969 -10.904  24.591  1.00 25.28           C  
ATOM   1640  O   LEU A 127       5.137 -10.480  24.445  1.00 25.28           O  
ATOM   1641  CB  LEU A 127       4.200 -13.379  24.760  1.00 25.28           C  
ATOM   1642  CG  LEU A 127       3.473 -14.728  24.749  1.00 25.28           C  
ATOM   1643  CD1 LEU A 127       3.765 -15.560  23.500  1.00 25.28           C  
ATOM   1644  CD2 LEU A 127       3.940 -15.525  25.968  1.00 25.28           C  
ATOM   1645  OXT LEU A 127       3.106 -10.459  25.377  1.00 25.28           O1-
ATOM   1646  H   LEU A 127       4.269 -13.363  22.291  1.00 25.28           H  
ATOM   1647  HA  LEU A 127       2.502 -12.271  23.969  1.00 25.28           H  
ATOM   1648  HB2 LEU A 127       5.250 -13.506  24.498  1.00 25.28           H  
ATOM   1649  HB3 LEU A 127       4.188 -13.026  25.791  1.00 25.28           H  
ATOM   1650  HG  LEU A 127       2.398 -14.569  24.834  1.00 25.28           H  
ATOM   1651 HD11 LEU A 127       3.297 -16.540  23.592  1.00 25.28           H  
ATOM   1652 HD12 LEU A 127       3.342 -15.060  22.628  1.00 25.28           H  
ATOM   1653 HD13 LEU A 127       4.841 -15.676  23.370  1.00 25.28           H  
ATOM   1654 HD21 LEU A 127       3.690 -14.979  26.877  1.00 25.28           H  
ATOM   1655 HD22 LEU A 127       3.436 -16.491  25.991  1.00 25.28           H  
ATOM   1656 HD23 LEU A 127       5.019 -15.674  25.923  1.00 25.28           H  
END
