# Supplementary material for: The structural landscape and diversity of Pyricularia oryzae MAX effectors revisited
Source: PLoS Pathog. 2024 May 6;20(5):e1012176. doi: 10.1371/journal.ppat.1012176 (PMC11132498; doi:10.1371/journal.ppat.1012176)
Supplement: S1 File — (ZIP) [file ppat.1012176.s018.zip › Supplementary_Data/MAX66.pdb]

ATOM      1  N   MET A  24     -32.479   9.944  46.743  1.00 31.14           N  
ATOM      2  CA  MET A  24     -31.641  10.234  45.570  1.00 31.14           C  
ATOM      3  C   MET A  24     -30.225   9.839  46.022  1.00 31.14           C  
ATOM      4  O   MET A  24     -29.824  10.296  47.095  1.00 31.14           O  
ATOM      5  CB  MET A  24     -31.633  11.719  45.150  1.00 31.14           C  
ATOM      6  CG  MET A  24     -32.933  12.186  44.487  1.00 31.14           C  
ATOM      7  SD  MET A  24     -32.734  13.590  43.364  1.00 31.14           S  
ATOM      8  CE  MET A  24     -34.471  14.036  43.110  1.00 31.14           C  
ATOM      9  H   MET A  24     -31.922   9.617  47.519  1.00 31.14           H  
ATOM     10  HA  MET A  24     -31.955   9.627  44.721  1.00 31.14           H  
ATOM     11  HB2 MET A  24     -30.829  11.848  44.426  1.00 31.14           H  
ATOM     12  HB3 MET A  24     -31.415  12.355  46.008  1.00 31.14           H  
ATOM     13  HG2 MET A  24     -33.636  12.474  45.268  1.00 31.14           H  
ATOM     14  HG3 MET A  24     -33.361  11.364  43.914  1.00 31.14           H  
ATOM     15  HE1 MET A  24     -34.925  14.307  44.063  1.00 31.14           H  
ATOM     16  HE2 MET A  24     -34.530  14.885  42.429  1.00 31.14           H  
ATOM     17  HE3 MET A  24     -35.006  13.191  42.677  1.00 31.14           H  
ATOM     18  N   PRO A  25     -29.509   8.930  45.342  1.00 36.77           N  
ATOM     19  CA  PRO A  25     -28.142   8.618  45.729  1.00 36.77           C  
ATOM     20  C   PRO A  25     -27.236   9.797  45.363  1.00 36.77           C  
ATOM     21  O   PRO A  25     -27.261  10.287  44.237  1.00 36.77           O  
ATOM     22  CB  PRO A  25     -27.787   7.317  45.009  1.00 36.77           C  
ATOM     23  CG  PRO A  25     -28.682   7.337  43.769  1.00 36.77           C  
ATOM     24  CD  PRO A  25     -29.912   8.148  44.184  1.00 36.77           C  
ATOM     25  HA  PRO A  25     -28.084   8.447  46.804  1.00 36.77           H  
ATOM     26  HB2 PRO A  25     -28.058   6.469  45.638  1.00 36.77           H  
ATOM     27  HB3 PRO A  25     -26.731   7.271  44.743  1.00 36.77           H  
ATOM     28  HG2 PRO A  25     -28.166   7.859  42.964  1.00 36.77           H  
ATOM     29  HG3 PRO A  25     -28.951   6.330  43.451  1.00 36.77           H  
ATOM     30  HD2 PRO A  25     -30.720   7.471  44.463  1.00 36.77           H  
ATOM     31  HD3 PRO A  25     -30.224   8.794  43.364  1.00 36.77           H  
ATOM     32  N   SER A  26     -26.468  10.268  46.343  1.00 35.07           N  
ATOM     33  CA  SER A  26     -25.420  11.265  46.163  1.00 35.07           C  
ATOM     34  C   SER A  26     -24.356  10.721  45.208  1.00 35.07           C  
ATOM     35  O   SER A  26     -23.562   9.860  45.593  1.00 35.07           O  
ATOM     36  CB  SER A  26     -24.787  11.597  47.522  1.00 35.07           C  
ATOM     37  OG  SER A  26     -25.770  12.035  48.445  1.00 35.07           O  
ATOM     38  H   SER A  26     -26.583   9.895  47.274  1.00 35.07           H  
ATOM     39  HA  SER A  26     -25.849  12.174  45.742  1.00 35.07           H  
ATOM     40  HB2 SER A  26     -24.043  12.381  47.384  1.00 35.07           H  
ATOM     41  HB3 SER A  26     -24.292  10.713  47.924  1.00 35.07           H  
ATOM     42  HG  SER A  26     -25.323  12.370  49.226  1.00 35.07           H  
ATOM     43  N   ASP A  27     -24.338  11.225  43.973  1.00 35.22           N  
ATOM     44  CA  ASP A  27     -23.242  11.013  43.029  1.00 35.22           C  
ATOM     45  C   ASP A  27     -21.974  11.621  43.625  1.00 35.22           C  
ATOM     46  O   ASP A  27     -21.742  12.832  43.633  1.00 35.22           O  
ATOM     47  CB  ASP A  27     -23.561  11.605  41.642  1.00 35.22           C  
ATOM     48  CG  ASP A  27     -24.073  10.565  40.639  1.00 35.22           C  
ATOM     49  OD1 ASP A  27     -23.610   9.404  40.712  1.00 35.22           O  
ATOM     50  OD2 ASP A  27     -24.894  10.956  39.781  1.00 35.22           O1-
ATOM     51  H   ASP A  27     -25.107  11.805  43.670  1.00 35.22           H  
ATOM     52  HA  ASP A  27     -23.075   9.941  42.925  1.00 35.22           H  
ATOM     53  HB2 ASP A  27     -24.279  12.419  41.742  1.00 35.22           H  
ATOM     54  HB3 ASP A  27     -22.648  12.025  41.218  1.00 35.22           H  
ATOM     55  N   THR A  28     -21.159  10.747  44.204  1.00 33.55           N  
ATOM     56  CA  THR A  28     -19.839  11.112  44.690  1.00 33.55           C  
ATOM     57  C   THR A  28     -18.958  11.170  43.455  1.00 33.55           C  
ATOM     58  O   THR A  28     -18.474  10.146  42.978  1.00 33.55           O  
ATOM     59  CB  THR A  28     -19.325  10.125  45.748  1.00 33.55           C  
ATOM     60  CG2 THR A  28     -18.226  10.760  46.602  1.00 33.55           C  
ATOM     61  OG1 THR A  28     -20.356   9.775  46.645  1.00 33.55           O  
ATOM     62  H   THR A  28     -21.421   9.773  44.165  1.00 33.55           H  
ATOM     63  HA  THR A  28     -19.887  12.102  45.144  1.00 33.55           H  
ATOM     64  HB  THR A  28     -18.956   9.217  45.272  1.00 33.55           H  
ATOM     65  HG1 THR A  28     -21.183   9.724  46.161  1.00 33.55           H  
ATOM     66 HG21 THR A  28     -18.617  11.635  47.119  1.00 33.55           H  
ATOM     67 HG22 THR A  28     -17.386  11.053  45.971  1.00 33.55           H  
ATOM     68 HG23 THR A  28     -17.879  10.034  47.337  1.00 33.55           H  
ATOM     69  N   THR A  29     -18.808  12.373  42.900  1.00 33.52           N  
ATOM     70  CA  THR A  29     -17.884  12.704  41.812  1.00 33.52           C  
ATOM     71  C   THR A  29     -16.452  12.406  42.256  1.00 33.52           C  
ATOM     72  O   THR A  29     -15.696  13.287  42.665  1.00 33.52           O  
ATOM     73  CB  THR A  29     -18.053  14.177  41.396  1.00 33.52           C  
ATOM     74  CG2 THR A  29     -17.307  14.531  40.109  1.00 33.52           C  
ATOM     75  OG1 THR A  29     -19.413  14.430  41.152  1.00 33.52           O  
ATOM     76  H   THR A  29     -19.456  13.093  43.185  1.00 33.52           H  
ATOM     77  HA  THR A  29     -18.123  12.078  40.952  1.00 33.52           H  
ATOM     78  HB  THR A  29     -17.718  14.828  42.204  1.00 33.52           H  
ATOM     79  HG1 THR A  29     -19.543  15.371  41.009  1.00 33.52           H  
ATOM     80 HG21 THR A  29     -17.653  13.891  39.297  1.00 33.52           H  
ATOM     81 HG22 THR A  29     -16.235  14.391  40.248  1.00 33.52           H  
ATOM     82 HG23 THR A  29     -17.496  15.573  39.853  1.00 33.52           H  
ATOM     83  N   GLY A  30     -16.070  11.133  42.204  1.00 29.84           N  
ATOM     84  CA  GLY A  30     -14.693  10.687  42.285  1.00 29.84           C  
ATOM     85  C   GLY A  30     -13.989  11.152  41.024  1.00 29.84           C  
ATOM     86  O   GLY A  30     -14.005  10.466  40.008  1.00 29.84           O  
ATOM     87  H   GLY A  30     -16.788  10.443  42.030  1.00 29.84           H  
ATOM     88  HA2 GLY A  30     -14.657   9.599  42.333  1.00 29.84           H  
ATOM     89  HA3 GLY A  30     -14.207  11.105  43.166  1.00 29.84           H  
ATOM     90  N   LYS A  31     -13.412  12.355  41.078  1.00 31.91           N  
ATOM     91  CA  LYS A  31     -12.471  12.868  40.083  1.00 31.91           C  
ATOM     92  C   LYS A  31     -11.410  11.779  39.866  1.00 31.91           C  
ATOM     93  O   LYS A  31     -10.680  11.494  40.818  1.00 31.91           O  
ATOM     94  CB  LYS A  31     -11.888  14.175  40.648  1.00 31.91           C  
ATOM     95  CG  LYS A  31     -11.003  14.957  39.669  1.00 31.91           C  
ATOM     96  CD  LYS A  31     -10.589  16.287  40.319  1.00 31.91           C  
ATOM     97  CE  LYS A  31      -9.788  17.159  39.347  1.00 31.91           C  
ATOM     98  NZ  LYS A  31      -9.401  18.451  39.970  1.00 31.91           N1+
ATOM     99  H   LYS A  31     -13.583  12.895  41.914  1.00 31.91           H  
ATOM    100  HA  LYS A  31     -13.009  13.069  39.156  1.00 31.91           H  
ATOM    101  HB2 LYS A  31     -12.723  14.815  40.932  1.00 31.91           H  
ATOM    102  HB3 LYS A  31     -11.317  13.956  41.550  1.00 31.91           H  
ATOM    103  HG2 LYS A  31     -11.565  15.157  38.757  1.00 31.91           H  
ATOM    104  HG3 LYS A  31     -10.116  14.373  39.424  1.00 31.91           H  
ATOM    105  HD2 LYS A  31     -11.486  16.825  40.626  1.00 31.91           H  
ATOM    106  HD3 LYS A  31      -9.987  16.074  41.203  1.00 31.91           H  
ATOM    107  HE2 LYS A  31      -8.900  16.606  39.039  1.00 31.91           H  
ATOM    108  HE3 LYS A  31     -10.395  17.335  38.459  1.00 31.91           H  
ATOM    109  HZ1 LYS A  31      -8.872  19.014  39.320  1.00 31.91           H  
ATOM    110  HZ2 LYS A  31     -10.221  18.970  40.249  1.00 31.91           H  
ATOM    111  HZ3 LYS A  31      -8.830  18.290  40.788  1.00 31.91           H  
ATOM    112  N   PRO A  32     -11.341  11.123  38.692  1.00 39.20           N  
ATOM    113  CA  PRO A  32     -10.364  10.072  38.485  1.00 39.20           C  
ATOM    114  C   PRO A  32      -8.982  10.687  38.662  1.00 39.20           C  
ATOM    115  O   PRO A  32      -8.642  11.688  38.027  1.00 39.20           O  
ATOM    116  CB  PRO A  32     -10.624   9.483  37.096  1.00 39.20           C  
ATOM    117  CG  PRO A  32     -11.418  10.574  36.380  1.00 39.20           C  
ATOM    118  CD  PRO A  32     -12.153  11.307  37.501  1.00 39.20           C  
ATOM    119  HA  PRO A  32     -10.511   9.289  39.229  1.00 39.20           H  
ATOM    120  HB2 PRO A  32     -11.245   8.593  37.194  1.00 39.20           H  
ATOM    121  HB3 PRO A  32      -9.700   9.243  36.569  1.00 39.20           H  
ATOM    122  HG2 PRO A  32     -10.726  11.261  35.894  1.00 39.20           H  
ATOM    123  HG3 PRO A  32     -12.112  10.155  35.650  1.00 39.20           H  
ATOM    124  HD2 PRO A  32     -13.133  10.855  37.651  1.00 39.20           H  
ATOM    125  HD3 PRO A  32     -12.257  12.361  37.244  1.00 39.20           H  
ATOM    126  N   SER A  33      -8.241  10.113  39.608  1.00 39.54           N  
ATOM    127  CA  SER A  33      -6.850  10.434  39.883  1.00 39.54           C  
ATOM    128  C   SER A  33      -6.100  10.344  38.561  1.00 39.54           C  
ATOM    129  O   SER A  33      -5.970   9.263  37.982  1.00 39.54           O  
ATOM    130  CB  SER A  33      -6.298   9.446  40.913  1.00 39.54           C  
ATOM    131  OG  SER A  33      -5.052   9.905  41.387  1.00 39.54           O  
ATOM    132  H   SER A  33      -8.657   9.352  40.126  1.00 39.54           H  
ATOM    133  HA  SER A  33      -6.781  11.444  40.286  1.00 39.54           H  
ATOM    134  HB2 SER A  33      -6.187   8.459  40.465  1.00 39.54           H  
ATOM    135  HB3 SER A  33      -6.987   9.378  41.755  1.00 39.54           H  
ATOM    136  HG  SER A  33      -4.630   9.205  41.890  1.00 39.54           H  
ATOM    137  N   GLY A  34      -5.720  11.508  38.034  1.00 34.32           N  
ATOM    138  CA  GLY A  34      -5.029  11.639  36.764  1.00 34.32           C  
ATOM    139  C   GLY A  34      -3.698  10.928  36.878  1.00 34.32           C  
ATOM    140  O   GLY A  34      -2.725  11.496  37.362  1.00 34.32           O  
ATOM    141  H   GLY A  34      -5.934  12.351  38.548  1.00 34.32           H  
ATOM    142  HA2 GLY A  34      -5.624  11.195  35.966  1.00 34.32           H  
ATOM    143  HA3 GLY A  34      -4.850  12.691  36.540  1.00 34.32           H  
ATOM    144  N   THR A  35      -3.663   9.668  36.458  1.00 41.57           N  
ATOM    145  CA  THR A  35      -2.399   8.985  36.250  1.00 41.57           C  
ATOM    146  C   THR A  35      -1.850   9.618  34.987  1.00 41.57           C  
ATOM    147  O   THR A  35      -2.407   9.438  33.906  1.00 41.57           O  
ATOM    148  CB  THR A  35      -2.557   7.463  36.133  1.00 41.57           C  
ATOM    149  CG2 THR A  35      -1.247   6.756  36.480  1.00 41.57           C  
ATOM    150  OG1 THR A  35      -3.516   6.992  37.054  1.00 41.57           O  
ATOM    151  H   THR A  35      -4.517   9.246  36.122  1.00 41.57           H  
ATOM    152  HA  THR A  35      -1.731   9.198  37.085  1.00 41.57           H  
ATOM    153  HB  THR A  35      -2.875   7.193  35.126  1.00 41.57           H  
ATOM    154  HG1 THR A  35      -4.143   7.695  37.238  1.00 41.57           H  
ATOM    155 HG21 THR A  35      -0.954   6.989  37.503  1.00 41.57           H  
ATOM    156 HG22 THR A  35      -1.384   5.679  36.384  1.00 41.57           H  
ATOM    157 HG23 THR A  35      -0.463   7.075  35.793  1.00 41.57           H  
ATOM    158  N   THR A  36      -0.835  10.463  35.141  1.00 41.82           N  
ATOM    159  CA  THR A  36      -0.026  10.965  34.035  1.00 41.82           C  
ATOM    160  C   THR A  36       0.469   9.752  33.264  1.00 41.82           C  
ATOM    161  O   THR A  36       1.377   9.055  33.714  1.00 41.82           O  
ATOM    162  CB  THR A  36       1.160  11.790  34.563  1.00 41.82           C  
ATOM    163  CG2 THR A  36       0.747  13.228  34.869  1.00 41.82           C  
ATOM    164  OG1 THR A  36       1.651  11.231  35.763  1.00 41.82           O  
ATOM    165  H   THR A  36      -0.495  10.658  36.072  1.00 41.82           H  
ATOM    166  HA  THR A  36      -0.632  11.584  33.373  1.00 41.82           H  
ATOM    167  HB  THR A  36       1.953  11.811  33.816  1.00 41.82           H  
ATOM    168  HG1 THR A  36       2.049  10.391  35.523  1.00 41.82           H  
ATOM    169 HG21 THR A  36      -0.044  13.237  35.619  1.00 41.82           H  
ATOM    170 HG22 THR A  36       1.608  13.776  35.251  1.00 41.82           H  
ATOM    171 HG23 THR A  36       0.393  13.713  33.959  1.00 41.82           H  
ATOM    172  N   VAL A  37      -0.200   9.445  32.153  1.00 49.98           N  
ATOM    173  CA  VAL A  37       0.220   8.392  31.239  1.00 49.98           C  
ATOM    174  C   VAL A  37       1.541   8.870  30.673  1.00 49.98           C  
ATOM    175  O   VAL A  37       1.566   9.835  29.914  1.00 49.98           O  
ATOM    176  CB  VAL A  37      -0.820   8.141  30.127  1.00 49.98           C  
ATOM    177  CG1 VAL A  37      -0.374   7.006  29.195  1.00 49.98           C  
ATOM    178  CG2 VAL A  37      -2.183   7.757  30.717  1.00 49.98           C  
ATOM    179  H   VAL A  37      -1.037   9.966  31.933  1.00 49.98           H  
ATOM    180  HA  VAL A  37       0.375   7.465  31.792  1.00 49.98           H  
ATOM    181  HB  VAL A  37      -0.953   9.047  29.535  1.00 49.98           H  
ATOM    182 HG11 VAL A  37      -0.222   6.089  29.764  1.00 49.98           H  
ATOM    183 HG12 VAL A  37      -1.132   6.833  28.431  1.00 49.98           H  
ATOM    184 HG13 VAL A  37       0.559   7.271  28.699  1.00 49.98           H  
ATOM    185 HG21 VAL A  37      -2.586   8.577  31.312  1.00 49.98           H  
ATOM    186 HG22 VAL A  37      -2.082   6.875  31.351  1.00 49.98           H  
ATOM    187 HG23 VAL A  37      -2.889   7.540  29.915  1.00 49.98           H  
ATOM    188  N   ASP A  38       2.633   8.241  31.097  1.00 48.80           N  
ATOM    189  CA  ASP A  38       3.914   8.376  30.423  1.00 48.80           C  
ATOM    190  C   ASP A  38       3.690   7.962  28.959  1.00 48.80           C  
ATOM    191  O   ASP A  38       3.431   6.782  28.700  1.00 48.80           O  
ATOM    192  CB  ASP A  38       4.955   7.490  31.126  1.00 48.80           C  
ATOM    193  CG  ASP A  38       6.316   7.477  30.424  1.00 48.80           C  
ATOM    194  OD1 ASP A  38       6.494   8.228  29.434  1.00 48.80           O  
ATOM    195  OD2 ASP A  38       7.166   6.671  30.853  1.00 48.80           O1-
ATOM    196  H   ASP A  38       2.543   7.533  31.811  1.00 48.80           H  
ATOM    197  HA  ASP A  38       4.250   9.410  30.491  1.00 48.80           H  
ATOM    198  HB2 ASP A  38       5.090   7.850  32.146  1.00 48.80           H  
ATOM    199  HB3 ASP A  38       4.580   6.468  31.177  1.00 48.80           H  
ATOM    200  N   PRO A  39       3.735   8.897  27.991  1.00 54.23           N  
ATOM    201  CA  PRO A  39       3.479   8.576  26.590  1.00 54.23           C  
ATOM    202  C   PRO A  39       4.498   7.573  26.023  1.00 54.23           C  
ATOM    203  O   PRO A  39       4.259   7.005  24.958  1.00 54.23           O  
ATOM    204  CB  PRO A  39       3.492   9.924  25.861  1.00 54.23           C  
ATOM    205  CG  PRO A  39       4.355  10.822  26.745  1.00 54.23           C  
ATOM    206  CD  PRO A  39       4.099  10.297  28.150  1.00 54.23           C  
ATOM    207  HA  PRO A  39       2.490   8.128  26.498  1.00 54.23           H  
ATOM    208  HB2 PRO A  39       3.896   9.844  24.852  1.00 54.23           H  
ATOM    209  HB3 PRO A  39       2.478  10.321  25.830  1.00 54.23           H  
ATOM    210  HG2 PRO A  39       5.406  10.678  26.493  1.00 54.23           H  
ATOM    211  HG3 PRO A  39       4.080  11.873  26.650  1.00 54.23           H  
ATOM    212  HD2 PRO A  39       3.278  10.858  28.597  1.00 54.23           H  
ATOM    213  HD3 PRO A  39       5.003  10.409  28.750  1.00 54.23           H  
ATOM    214  N   SER A  40       5.599   7.320  26.739  1.00 58.31           N  
ATOM    215  CA  SER A  40       6.627   6.333  26.400  1.00 58.31           C  
ATOM    216  C   SER A  40       6.210   4.892  26.703  1.00 58.31           C  
ATOM    217  O   SER A  40       6.826   3.959  26.186  1.00 58.31           O  
ATOM    218  CB  SER A  40       7.925   6.618  27.172  1.00 58.31           C  
ATOM    219  OG  SER A  40       8.114   7.998  27.414  1.00 58.31           O  
ATOM    220  H   SER A  40       5.746   7.838  27.594  1.00 58.31           H  
ATOM    221  HA  SER A  40       6.844   6.405  25.334  1.00 58.31           H  
ATOM    222  HB2 SER A  40       7.892   6.112  28.137  1.00 58.31           H  
ATOM    223  HB3 SER A  40       8.769   6.223  26.607  1.00 58.31           H  
ATOM    224  HG  SER A  40       7.632   8.192  28.221  1.00 58.31           H  
ATOM    225  N   LYS A  41       5.187   4.673  27.542  1.00 50.05           N  
ATOM    226  CA  LYS A  41       4.780   3.334  27.974  1.00 50.05           C  
ATOM    227  C   LYS A  41       3.365   3.040  27.473  1.00 50.05           C  
ATOM    228  O   LYS A  41       2.415   3.651  27.961  1.00 50.05           O  
ATOM    229  CB  LYS A  41       4.951   3.218  29.497  1.00 50.05           C  
ATOM    230  CG  LYS A  41       5.264   1.773  29.918  1.00 50.05           C  
ATOM    231  CD  LYS A  41       5.619   1.725  31.409  1.00 50.05           C  
ATOM    232  CE  LYS A  41       6.108   0.330  31.811  1.00 50.05           C  
ATOM    233  NZ  LYS A  41       6.526   0.306  33.235  1.00 50.05           N1+
ATOM    234  H   LYS A  41       4.691   5.470  27.915  1.00 50.05           H  
ATOM    235  HA  LYS A  41       5.472   2.619  27.528  1.00 50.05           H  
ATOM    236  HB2 LYS A  41       5.789   3.845  29.800  1.00 50.05           H  
ATOM    237  HB3 LYS A  41       4.060   3.581  30.009  1.00 50.05           H  
ATOM    238  HG2 LYS A  41       4.401   1.137  29.720  1.00 50.05           H  
ATOM    239  HG3 LYS A  41       6.115   1.409  29.342  1.00 50.05           H  
ATOM    240  HD2 LYS A  41       4.740   1.998  31.992  1.00 50.05           H  
ATOM    241  HD3 LYS A  41       6.408   2.450  31.604  1.00 50.05           H  
ATOM    242  HE2 LYS A  41       6.948   0.062  31.170  1.00 50.05           H  
ATOM    243  HE3 LYS A  41       5.305  -0.387  31.635  1.00 50.05           H  
ATOM    244  HZ1 LYS A  41       5.752   0.557  33.834  1.00 50.05           H  
ATOM    245  HZ2 LYS A  41       7.266   0.975  33.386  1.00 50.05           H  
ATOM    246  HZ3 LYS A  41       6.862  -0.610  33.497  1.00 50.05           H  
ATOM    247  N   PRO A  42       3.180   2.124  26.502  1.00 55.81           N  
ATOM    248  CA  PRO A  42       1.840   1.758  26.067  1.00 55.81           C  
ATOM    249  C   PRO A  42       1.041   1.244  27.267  1.00 55.81           C  
ATOM    250  O   PRO A  42       1.517   0.400  28.026  1.00 55.81           O  
ATOM    251  CB  PRO A  42       2.018   0.716  24.956  1.00 55.81           C  
ATOM    252  CG  PRO A  42       3.424   0.166  25.181  1.00 55.81           C  
ATOM    253  CD  PRO A  42       4.184   1.325  25.819  1.00 55.81           C  
ATOM    254  HA  PRO A  42       1.341   2.637  25.658  1.00 55.81           H  
ATOM    255  HB2 PRO A  42       1.980   1.214  23.987  1.00 55.81           H  
ATOM    256  HB3 PRO A  42       1.266  -0.072  25.004  1.00 55.81           H  
ATOM    257  HG2 PRO A  42       3.888  -0.165  24.252  1.00 55.81           H  
ATOM    258  HG3 PRO A  42       3.368  -0.657  25.894  1.00 55.81           H  
ATOM    259  HD2 PRO A  42       4.665   1.927  25.048  1.00 55.81           H  
ATOM    260  HD3 PRO A  42       4.929   0.925  26.507  1.00 55.81           H  
ATOM    261  N   ASP A  43      -0.169   1.768  27.452  1.00 59.46           N  
ATOM    262  CA  ASP A  43      -1.073   1.281  28.488  1.00 59.46           C  
ATOM    263  C   ASP A  43      -1.485  -0.161  28.157  1.00 59.46           C  
ATOM    264  O   ASP A  43      -2.225  -0.427  27.198  1.00 59.46           O  
ATOM    265  CB  ASP A  43      -2.274   2.223  28.643  1.00 59.46           C  
ATOM    266  CG  ASP A  43      -3.277   1.716  29.683  1.00 59.46           C  
ATOM    267  OD1 ASP A  43      -2.938   0.768  30.435  1.00 59.46           O  
ATOM    268  OD2 ASP A  43      -4.417   2.213  29.663  1.00 59.46           O1-
ATOM    269  H   ASP A  43      -0.459   2.556  26.890  1.00 59.46           H  
ATOM    270  HA  ASP A  43      -0.542   1.278  29.440  1.00 59.46           H  
ATOM    271  HB2 ASP A  43      -1.917   3.208  28.946  1.00 59.46           H  
ATOM    272  HB3 ASP A  43      -2.778   2.321  27.681  1.00 59.46           H  
ATOM    273  N   TYR A  44      -0.958  -1.106  28.939  1.00 57.09           N  
ATOM    274  CA  TYR A  44      -1.254  -2.526  28.795  1.00 57.09           C  
ATOM    275  C   TYR A  44      -2.605  -2.935  29.389  1.00 57.09           C  
ATOM    276  O   TYR A  44      -3.063  -4.042  29.102  1.00 57.09           O  
ATOM    277  CB  TYR A  44      -0.096  -3.395  29.317  1.00 57.09           C  
ATOM    278  CG  TYR A  44       1.186  -3.310  28.502  1.00 57.09           C  
ATOM    279  CD1 TYR A  44       1.365  -4.125  27.366  1.00 57.09           C  
ATOM    280  CD2 TYR A  44       2.213  -2.432  28.893  1.00 57.09           C  
ATOM    281  CE1 TYR A  44       2.539  -4.023  26.594  1.00 57.09           C  
ATOM    282  CE2 TYR A  44       3.404  -2.350  28.146  1.00 57.09           C  
ATOM    283  CZ  TYR A  44       3.564  -3.140  26.988  1.00 57.09           C  
ATOM    284  OH  TYR A  44       4.700  -3.063  26.248  1.00 57.09           O  
ATOM    285  H   TYR A  44      -0.316  -0.809  29.660  1.00 57.09           H  
ATOM    286  HA  TYR A  44      -1.346  -2.713  27.726  1.00 57.09           H  
ATOM    287  HB2 TYR A  44       0.112  -3.120  30.351  1.00 57.09           H  
ATOM    288  HB3 TYR A  44      -0.417  -4.436  29.324  1.00 57.09           H  
ATOM    289  HD1 TYR A  44       0.614  -4.860  27.114  1.00 57.09           H  
ATOM    290  HD2 TYR A  44       2.075  -1.790  29.750  1.00 57.09           H  
ATOM    291  HE1 TYR A  44       2.692  -4.631  25.715  1.00 57.09           H  
ATOM    292  HE2 TYR A  44       4.175  -1.652  28.436  1.00 57.09           H  
ATOM    293  HH  TYR A  44       5.335  -2.430  26.590  1.00 57.09           H  
ATOM    294  N   SER A  45      -3.239  -2.060  30.178  1.00 63.39           N  
ATOM    295  CA  SER A  45      -4.484  -2.340  30.898  1.00 63.39           C  
ATOM    296  C   SER A  45      -5.751  -2.040  30.091  1.00 63.39           C  
ATOM    297  O   SER A  45      -6.803  -2.611  30.380  1.00 63.39           O  
ATOM    298  CB  SER A  45      -4.491  -1.581  32.229  1.00 63.39           C  
ATOM    299  OG  SER A  45      -4.712  -0.195  32.068  1.00 63.39           O  
ATOM    300  H   SER A  45      -2.848  -1.136  30.292  1.00 63.39           H  
ATOM    301  HA  SER A  45      -4.513  -3.403  31.136  1.00 63.39           H  
ATOM    302  HB2 SER A  45      -3.544  -1.740  32.744  1.00 63.39           H  
ATOM    303  HB3 SER A  45      -5.289  -1.983  32.853  1.00 63.39           H  
ATOM    304  HG  SER A  45      -4.055   0.207  31.494  1.00 63.39           H  
ATOM    305  N   ALA A  46      -5.665  -1.200  29.053  1.00 62.02           N  
ATOM    306  CA  ALA A  46      -6.813  -0.869  28.216  1.00 62.02           C  
ATOM    307  C   ALA A  46      -7.410  -2.125  27.539  1.00 62.02           C  
ATOM    308  O   ALA A  46      -6.653  -2.963  27.031  1.00 62.02           O  
ATOM    309  CB  ALA A  46      -6.398   0.183  27.178  1.00 62.02           C  
ATOM    310  H   ALA A  46      -4.810  -0.674  28.936  1.00 62.02           H  
ATOM    311  HA  ALA A  46      -7.558  -0.422  28.874  1.00 62.02           H  
ATOM    312  HB1 ALA A  46      -7.259   0.460  26.568  1.00 62.02           H  
ATOM    313  HB2 ALA A  46      -6.024   1.071  27.688  1.00 62.02           H  
ATOM    314  HB3 ALA A  46      -5.615  -0.218  26.536  1.00 62.02           H  
ATOM    315  N   PRO A  47      -8.753  -2.252  27.455  1.00 61.98           N  
ATOM    316  CA  PRO A  47      -9.382  -3.305  26.669  1.00 61.98           C  
ATOM    317  C   PRO A  47      -8.893  -3.233  25.218  1.00 61.98           C  
ATOM    318  O   PRO A  47      -8.665  -2.162  24.650  1.00 61.98           O  
ATOM    319  CB  PRO A  47     -10.896  -3.130  26.832  1.00 61.98           C  
ATOM    320  CG  PRO A  47     -11.057  -1.676  27.273  1.00 61.98           C  
ATOM    321  CD  PRO A  47      -9.759  -1.364  28.014  1.00 61.98           C  
ATOM    322  HA  PRO A  47      -9.096  -4.271  27.086  1.00 61.98           H  
ATOM    323  HB2 PRO A  47     -11.245  -3.785  27.630  1.00 61.98           H  
ATOM    324  HB3 PRO A  47     -11.439  -3.342  25.911  1.00 61.98           H  
ATOM    325  HG2 PRO A  47     -11.127  -1.034  26.395  1.00 61.98           H  
ATOM    326  HG3 PRO A  47     -11.930  -1.541  27.912  1.00 61.98           H  
ATOM    327  HD2 PRO A  47      -9.499  -0.316  27.869  1.00 61.98           H  
ATOM    328  HD3 PRO A  47      -9.877  -1.579  29.077  1.00 61.98           H  
ATOM    329  N   ARG A  48      -8.654  -4.404  24.632  1.00 63.90           N  
ATOM    330  CA  ARG A  48      -8.005  -4.566  23.328  1.00 63.90           C  
ATOM    331  C   ARG A  48      -8.850  -5.486  22.470  1.00 63.90           C  
ATOM    332  O   ARG A  48      -9.344  -6.498  22.959  1.00 63.90           O  
ATOM    333  CB  ARG A  48      -6.586  -5.124  23.520  1.00 63.90           C  
ATOM    334  CG  ARG A  48      -5.593  -4.094  24.098  1.00 63.90           C  
ATOM    335  CD  ARG A  48      -4.665  -4.750  25.126  1.00 63.90           C  
ATOM    336  NE  ARG A  48      -3.479  -3.941  25.432  1.00 63.90           N  
ATOM    337  CZ  ARG A  48      -2.273  -4.399  25.710  1.00 63.90           C  
ATOM    338  NH1 ARG A  48      -2.053  -5.633  26.070  1.00 63.90           N1+
ATOM    339  NH2 ARG A  48      -1.255  -3.605  25.610  1.00 63.90           N  
ATOM    340  H   ARG A  48      -8.919  -5.242  25.130  1.00 63.90           H  
ATOM    341  HA  ARG A  48      -7.942  -3.604  22.819  1.00 63.90           H  
ATOM    342  HB2 ARG A  48      -6.206  -5.456  22.554  1.00 63.90           H  
ATOM    343  HB3 ARG A  48      -6.649  -5.995  24.173  1.00 63.90           H  
ATOM    344  HG2 ARG A  48      -5.005  -3.684  23.277  1.00 63.90           H  
ATOM    345  HG3 ARG A  48      -6.120  -3.266  24.572  1.00 63.90           H  
ATOM    346  HD2 ARG A  48      -4.333  -5.702  24.710  1.00 63.90           H  
ATOM    347  HD3 ARG A  48      -5.223  -4.941  26.043  1.00 63.90           H  
ATOM    348  HE  ARG A  48      -3.588  -2.937  25.396  1.00 63.90           H  
ATOM    349 HH11 ARG A  48      -2.861  -6.134  26.413  1.00 63.90           H  
ATOM    350 HH12 ARG A  48      -1.122  -5.897  26.359  1.00 63.90           H  
ATOM    351 HH21 ARG A  48      -0.303  -3.944  25.621  1.00 63.90           H  
ATOM    352 HH22 ARG A  48      -1.398  -2.637  25.362  1.00 63.90           H  
ATOM    353  N   TYR A  49      -8.971  -5.153  21.194  1.00 76.37           N  
ATOM    354  CA  TYR A  49      -9.601  -6.013  20.199  1.00 76.37           C  
ATOM    355  C   TYR A  49      -8.678  -6.183  18.996  1.00 76.37           C  
ATOM    356  O   TYR A  49      -7.709  -5.437  18.820  1.00 76.37           O  
ATOM    357  CB  TYR A  49     -10.990  -5.483  19.815  1.00 76.37           C  
ATOM    358  CG  TYR A  49     -10.984  -4.174  19.050  1.00 76.37           C  
ATOM    359  CD1 TYR A  49     -10.886  -2.955  19.746  1.00 76.37           C  
ATOM    360  CD2 TYR A  49     -11.080  -4.174  17.645  1.00 76.37           C  
ATOM    361  CE1 TYR A  49     -10.907  -1.734  19.047  1.00 76.37           C  
ATOM    362  CE2 TYR A  49     -11.086  -2.957  16.940  1.00 76.37           C  
ATOM    363  CZ  TYR A  49     -11.008  -1.736  17.639  1.00 76.37           C  
ATOM    364  OH  TYR A  49     -11.025  -0.561  16.959  1.00 76.37           O  
ATOM    365  H   TYR A  49      -8.486  -4.334  20.857  1.00 76.37           H  
ATOM    366  HA  TYR A  49      -9.746  -7.006  20.625  1.00 76.37           H  
ATOM    367  HB2 TYR A  49     -11.493  -6.237  19.209  1.00 76.37           H  
ATOM    368  HB3 TYR A  49     -11.583  -5.360  20.721  1.00 76.37           H  
ATOM    369  HD1 TYR A  49     -10.785  -2.959  20.821  1.00 76.37           H  
ATOM    370  HD2 TYR A  49     -11.161  -5.104  17.102  1.00 76.37           H  
ATOM    371  HE1 TYR A  49     -10.833  -0.799  19.583  1.00 76.37           H  
ATOM    372  HE2 TYR A  49     -11.170  -2.948  15.863  1.00 76.37           H  
ATOM    373  HH  TYR A  49     -11.000   0.193  17.551  1.00 76.37           H  
ATOM    374  N   TRP A  50      -8.974  -7.200  18.199  1.00 79.88           N  
ATOM    375  CA  TRP A  50      -8.261  -7.504  16.969  1.00 79.88           C  
ATOM    376  C   TRP A  50      -9.028  -6.944  15.781  1.00 79.88           C  
ATOM    377  O   TRP A  50     -10.252  -7.060  15.722  1.00 79.88           O  
ATOM    378  CB  TRP A  50      -8.069  -9.014  16.865  1.00 79.88           C  
ATOM    379  CG  TRP A  50      -7.166  -9.584  17.913  1.00 79.88           C  
ATOM    380  CD1 TRP A  50      -7.550 -10.192  19.058  1.00 79.88           C  
ATOM    381  CD2 TRP A  50      -5.710  -9.629  17.906  1.00 79.88           C  
ATOM    382  CE2 TRP A  50      -5.272 -10.347  19.057  1.00 79.88           C  
ATOM    383  CE3 TRP A  50      -4.717  -9.156  17.027  1.00 79.88           C  
ATOM    384  NE1 TRP A  50      -6.433 -10.635  19.743  1.00 79.88           N  
ATOM    385  CZ2 TRP A  50      -3.920 -10.640  19.288  1.00 79.88           C  
ATOM    386  CZ3 TRP A  50      -3.360  -9.472  17.225  1.00 79.88           C  
ATOM    387  CH2 TRP A  50      -2.963 -10.219  18.347  1.00 79.88           C  
ATOM    388  H   TRP A  50      -9.815  -7.730  18.376  1.00 79.88           H  
ATOM    389  HA  TRP A  50      -7.274  -7.040  16.985  1.00 79.88           H  
ATOM    390  HB2 TRP A  50      -9.039  -9.509  16.913  1.00 79.88           H  
ATOM    391  HB3 TRP A  50      -7.636  -9.237  15.889  1.00 79.88           H  
ATOM    392  HD1 TRP A  50      -8.575 -10.351  19.357  1.00 79.88           H  
ATOM    393  HE1 TRP A  50      -6.483 -11.207  20.574  1.00 79.88           H  
ATOM    394  HE3 TRP A  50      -5.006  -8.563  16.172  1.00 79.88           H  
ATOM    395  HZ2 TRP A  50      -3.621 -11.220  20.148  1.00 79.88           H  
ATOM    396  HZ3 TRP A  50      -2.621  -9.141  16.511  1.00 79.88           H  
ATOM    397  HH2 TRP A  50      -1.921 -10.472  18.477  1.00 79.88           H  
ATOM    398  N   ILE A  51      -8.305  -6.348  14.843  1.00 84.86           N  
ATOM    399  CA  ILE A  51      -8.844  -5.892  13.568  1.00 84.86           C  
ATOM    400  C   ILE A  51      -7.980  -6.445  12.442  1.00 84.86           C  
ATOM    401  O   ILE A  51      -6.752  -6.456  12.535  1.00 84.86           O  
ATOM    402  CB  ILE A  51      -8.976  -4.353  13.546  1.00 84.86           C  
ATOM    403  CG1 ILE A  51      -9.769  -3.898  12.303  1.00 84.86           C  
ATOM    404  CG2 ILE A  51      -7.609  -3.649  13.616  1.00 84.86           C  
ATOM    405  CD1 ILE A  51     -10.218  -2.434  12.347  1.00 84.86           C  
ATOM    406  H   ILE A  51      -7.305  -6.279  14.964  1.00 84.86           H  
ATOM    407  HA  ILE A  51      -9.842  -6.311  13.444  1.00 84.86           H  
ATOM    408  HB  ILE A  51      -9.547  -4.067  14.429  1.00 84.86           H  
ATOM    409 HG12 ILE A  51     -10.660  -4.518  12.200  1.00 84.86           H  
ATOM    410 HG13 ILE A  51      -9.153  -4.036  11.415  1.00 84.86           H  
ATOM    411 HG21 ILE A  51      -7.735  -2.575  13.749  1.00 84.86           H  
ATOM    412 HG22 ILE A  51      -7.034  -4.044  14.454  1.00 84.86           H  
ATOM    413 HG23 ILE A  51      -7.035  -3.837  12.708  1.00 84.86           H  
ATOM    414 HD11 ILE A  51      -9.356  -1.768  12.384  1.00 84.86           H  
ATOM    415 HD12 ILE A  51     -10.841  -2.264  13.225  1.00 84.86           H  
ATOM    416 HD13 ILE A  51     -10.799  -2.210  11.452  1.00 84.86           H  
ATOM    417  N   ASP A  52      -8.627  -6.880  11.370  1.00 86.63           N  
ATOM    418  CA  ASP A  52      -7.922  -7.208  10.141  1.00 86.63           C  
ATOM    419  C   ASP A  52      -7.627  -5.899   9.391  1.00 86.63           C  
ATOM    420  O   ASP A  52      -8.485  -5.021   9.253  1.00 86.63           O  
ATOM    421  CB  ASP A  52      -8.715  -8.230   9.314  1.00 86.63           C  
ATOM    422  CG  ASP A  52      -8.858  -9.621   9.972  1.00 86.63           C  
ATOM    423  OD1 ASP A  52      -8.202  -9.936  10.997  1.00 86.63           O  
ATOM    424  OD2 ASP A  52      -9.652 -10.422   9.435  1.00 86.63           O1-
ATOM    425  H   ASP A  52      -9.637  -6.874  11.350  1.00 86.63           H  
ATOM    426  HA  ASP A  52      -6.972  -7.679  10.391  1.00 86.63           H  
ATOM    427  HB2 ASP A  52      -9.706  -7.827   9.109  1.00 86.63           H  
ATOM    428  HB3 ASP A  52      -8.204  -8.362   8.361  1.00 86.63           H  
ATOM    429  N   LYS A  53      -6.389  -5.741   8.929  1.00 88.11           N  
ATOM    430  CA  LYS A  53      -5.919  -4.576   8.175  1.00 88.11           C  
ATOM    431  C   LYS A  53      -5.084  -5.037   6.991  1.00 88.11           C  
ATOM    432  O   LYS A  53      -4.508  -6.119   7.008  1.00 88.11           O  
ATOM    433  CB  LYS A  53      -5.098  -3.649   9.096  1.00 88.11           C  
ATOM    434  CG  LYS A  53      -5.942  -2.773  10.039  1.00 88.11           C  
ATOM    435  CD  LYS A  53      -6.684  -1.656   9.286  1.00 88.11           C  
ATOM    436  CE  LYS A  53      -7.309  -0.644  10.253  1.00 88.11           C  
ATOM    437  NZ  LYS A  53      -7.838   0.538   9.516  1.00 88.11           N1+
ATOM    438  H   LYS A  53      -5.735  -6.497   9.075  1.00 88.11           H  
ATOM    439  HA  LYS A  53      -6.776  -4.043   7.766  1.00 88.11           H  
ATOM    440  HB2 LYS A  53      -4.475  -2.992   8.489  1.00 88.11           H  
ATOM    441  HB3 LYS A  53      -4.424  -4.262   9.696  1.00 88.11           H  
ATOM    442  HG2 LYS A  53      -6.664  -3.394  10.570  1.00 88.11           H  
ATOM    443  HG3 LYS A  53      -5.272  -2.320  10.769  1.00 88.11           H  
ATOM    444  HD2 LYS A  53      -5.974  -1.138   8.640  1.00 88.11           H  
ATOM    445  HD3 LYS A  53      -7.465  -2.096   8.666  1.00 88.11           H  
ATOM    446  HE2 LYS A  53      -8.102  -1.141  10.811  1.00 88.11           H  
ATOM    447  HE3 LYS A  53      -6.541  -0.326  10.958  1.00 88.11           H  
ATOM    448  HZ1 LYS A  53      -8.583   0.276   8.888  1.00 88.11           H  
ATOM    449  HZ2 LYS A  53      -8.188   1.252  10.138  1.00 88.11           H  
ATOM    450  HZ3 LYS A  53      -7.121   0.962   8.945  1.00 88.11           H  
ATOM    451  N   CYS A  54      -4.975  -4.174   5.989  1.00 89.77           N  
ATOM    452  CA  CYS A  54      -3.969  -4.334   4.948  1.00 89.77           C  
ATOM    453  C   CYS A  54      -2.765  -3.466   5.259  1.00 89.77           C  
ATOM    454  O   CYS A  54      -2.925  -2.277   5.552  1.00 89.77           O  
ATOM    455  CB  CYS A  54      -4.545  -3.997   3.576  1.00 89.77           C  
ATOM    456  SG  CYS A  54      -6.028  -4.932   3.205  1.00 89.77           S  
ATOM    457  H   CYS A  54      -5.527  -3.328   6.001  1.00 89.77           H  
ATOM    458  HA  CYS A  54      -3.642  -5.374   4.913  1.00 89.77           H  
ATOM    459  HB2 CYS A  54      -4.782  -2.935   3.520  1.00 89.77           H  
ATOM    460  HB3 CYS A  54      -3.794  -4.219   2.818  1.00 89.77           H  
ATOM    461  N   ILE A  55      -1.583  -4.047   5.148  1.00 91.33           N  
ATOM    462  CA  ILE A  55      -0.328  -3.330   5.022  1.00 91.33           C  
ATOM    463  C   ILE A  55      -0.099  -3.048   3.538  1.00 91.33           C  
ATOM    464  O   ILE A  55      -0.253  -3.932   2.697  1.00 91.33           O  
ATOM    465  CB  ILE A  55       0.813  -4.139   5.662  1.00 91.33           C  
ATOM    466  CG1 ILE A  55       0.567  -4.287   7.179  1.00 91.33           C  
ATOM    467  CG2 ILE A  55       2.148  -3.442   5.413  1.00 91.33           C  
ATOM    468  CD1 ILE A  55       1.680  -5.025   7.929  1.00 91.33           C  
ATOM    469  H   ILE A  55      -1.558  -5.036   4.944  1.00 91.33           H  
ATOM    470  HA  ILE A  55      -0.400  -2.379   5.550  1.00 91.33           H  
ATOM    471  HB  ILE A  55       0.847  -5.129   5.207  1.00 91.33           H  
ATOM    472 HG12 ILE A  55       0.446  -3.300   7.627  1.00 91.33           H  
ATOM    473 HG13 ILE A  55      -0.358  -4.844   7.330  1.00 91.33           H  
ATOM    474 HG21 ILE A  55       2.182  -2.493   5.950  1.00 91.33           H  
ATOM    475 HG22 ILE A  55       2.961  -4.085   5.752  1.00 91.33           H  
ATOM    476 HG23 ILE A  55       2.315  -3.259   4.352  1.00 91.33           H  
ATOM    477 HD11 ILE A  55       1.889  -5.977   7.441  1.00 91.33           H  
ATOM    478 HD12 ILE A  55       1.363  -5.204   8.957  1.00 91.33           H  
ATOM    479 HD13 ILE A  55       2.589  -4.424   7.960  1.00 91.33           H  
ATOM    480  N   VAL A  56       0.257  -1.805   3.236  1.00 91.82           N  
ATOM    481  CA  VAL A  56       0.716  -1.341   1.931  1.00 91.82           C  
ATOM    482  C   VAL A  56       2.236  -1.319   1.977  1.00 91.82           C  
ATOM    483  O   VAL A  56       2.814  -0.611   2.803  1.00 91.82           O  
ATOM    484  CB  VAL A  56       0.169   0.064   1.621  1.00 91.82           C  
ATOM    485  CG1 VAL A  56       0.605   0.524   0.223  1.00 91.82           C  
ATOM    486  CG2 VAL A  56      -1.364   0.115   1.717  1.00 91.82           C  
ATOM    487  H   VAL A  56       0.401  -1.171   4.009  1.00 91.82           H  
ATOM    488  HA  VAL A  56       0.389  -2.029   1.151  1.00 91.82           H  
ATOM    489  HB  VAL A  56       0.564   0.770   2.352  1.00 91.82           H  
ATOM    490 HG11 VAL A  56       0.230  -0.164  -0.535  1.00 91.82           H  
ATOM    491 HG12 VAL A  56       0.232   1.529   0.028  1.00 91.82           H  
ATOM    492 HG13 VAL A  56       1.692   0.556   0.159  1.00 91.82           H  
ATOM    493 HG21 VAL A  56      -1.693  -0.201   2.707  1.00 91.82           H  
ATOM    494 HG22 VAL A  56      -1.705   1.140   1.573  1.00 91.82           H  
ATOM    495 HG23 VAL A  56      -1.811  -0.534   0.963  1.00 91.82           H  
ATOM    496  N   GLN A  57       2.863  -2.085   1.095  1.00 92.86           N  
ATOM    497  CA  GLN A  57       4.309  -2.129   0.922  1.00 92.86           C  
ATOM    498  C   GLN A  57       4.665  -1.541  -0.435  1.00 92.86           C  
ATOM    499  O   GLN A  57       4.052  -1.881  -1.445  1.00 92.86           O  
ATOM    500  CB  GLN A  57       4.819  -3.569   1.038  1.00 92.86           C  
ATOM    501  CG  GLN A  57       4.721  -4.096   2.476  1.00 92.86           C  
ATOM    502  CD  GLN A  57       5.064  -5.575   2.591  1.00 92.86           C  
ATOM    503  NE2 GLN A  57       5.420  -6.049   3.761  1.00 92.86           N  
ATOM    504  OE1 GLN A  57       4.975  -6.344   1.649  1.00 92.86           O  
ATOM    505  H   GLN A  57       2.314  -2.634   0.449  1.00 92.86           H  
ATOM    506  HA  GLN A  57       4.795  -1.535   1.697  1.00 92.86           H  
ATOM    507  HB2 GLN A  57       5.863  -3.608   0.727  1.00 92.86           H  
ATOM    508  HB3 GLN A  57       4.234  -4.202   0.371  1.00 92.86           H  
ATOM    509  HG2 GLN A  57       3.702  -3.972   2.842  1.00 92.86           H  
ATOM    510  HG3 GLN A  57       5.397  -3.523   3.110  1.00 92.86           H  
ATOM    511 HE21 GLN A  57       5.782  -6.992   3.767  1.00 92.86           H  
ATOM    512 HE22 GLN A  57       5.583  -5.416   4.531  1.00 92.86           H  
ATOM    513  N   LEU A  58       5.665  -0.673  -0.462  1.00 92.12           N  
ATOM    514  CA  LEU A  58       6.311  -0.235  -1.687  1.00 92.12           C  
ATOM    515  C   LEU A  58       7.695  -0.863  -1.735  1.00 92.12           C  
ATOM    516  O   LEU A  58       8.503  -0.663  -0.829  1.00 92.12           O  
ATOM    517  CB  LEU A  58       6.355   1.291  -1.705  1.00 92.12           C  
ATOM    518  CG  LEU A  58       7.092   1.907  -2.899  1.00 92.12           C  
ATOM    519  CD1 LEU A  58       6.376   1.630  -4.222  1.00 92.12           C  
ATOM    520  CD2 LEU A  58       7.160   3.414  -2.656  1.00 92.12           C  
ATOM    521  H   LEU A  58       6.123  -0.452   0.410  1.00 92.12           H  
ATOM    522  HA  LEU A  58       5.742  -0.578  -2.551  1.00 92.12           H  
ATOM    523  HB2 LEU A  58       6.875   1.599  -0.798  1.00 92.12           H  
ATOM    524  HB3 LEU A  58       5.333   1.669  -1.685  1.00 92.12           H  
ATOM    525  HG  LEU A  58       8.108   1.515  -2.954  1.00 92.12           H  
ATOM    526 HD11 LEU A  58       5.387   2.087  -4.222  1.00 92.12           H  
ATOM    527 HD12 LEU A  58       6.294   0.556  -4.386  1.00 92.12           H  
ATOM    528 HD13 LEU A  58       6.973   2.042  -5.036  1.00 92.12           H  
ATOM    529 HD21 LEU A  58       7.781   3.872  -3.427  1.00 92.12           H  
ATOM    530 HD22 LEU A  58       6.163   3.854  -2.678  1.00 92.12           H  
ATOM    531 HD23 LEU A  58       7.628   3.614  -1.692  1.00 92.12           H  
ATOM    532  N   LEU A  59       7.935  -1.612  -2.798  1.00 92.56           N  
ATOM    533  CA  LEU A  59       9.200  -2.265  -3.078  1.00 92.56           C  
ATOM    534  C   LEU A  59      10.053  -1.362  -3.978  1.00 92.56           C  
ATOM    535  O   LEU A  59       9.528  -0.675  -4.859  1.00 92.56           O  
ATOM    536  CB  LEU A  59       8.932  -3.634  -3.723  1.00 92.56           C  
ATOM    537  CG  LEU A  59       8.020  -4.571  -2.903  1.00 92.56           C  
ATOM    538  CD1 LEU A  59       7.471  -5.648  -3.830  1.00 92.56           C  
ATOM    539  CD2 LEU A  59       8.740  -5.273  -1.759  1.00 92.56           C  
ATOM    540  H   LEU A  59       7.186  -1.763  -3.458  1.00 92.56           H  
ATOM    541  HA  LEU A  59       9.731  -2.427  -2.140  1.00 92.56           H  
ATOM    542  HB2 LEU A  59       8.472  -3.458  -4.696  1.00 92.56           H  
ATOM    543  HB3 LEU A  59       9.885  -4.134  -3.897  1.00 92.56           H  
ATOM    544  HG  LEU A  59       7.170  -4.025  -2.495  1.00 92.56           H  
ATOM    545 HD11 LEU A  59       8.300  -6.152  -4.328  1.00 92.56           H  
ATOM    546 HD12 LEU A  59       6.825  -5.192  -4.580  1.00 92.56           H  
ATOM    547 HD13 LEU A  59       6.931  -6.388  -3.240  1.00 92.56           H  
ATOM    548 HD21 LEU A  59       9.330  -4.557  -1.187  1.00 92.56           H  
ATOM    549 HD22 LEU A  59       9.405  -6.042  -2.154  1.00 92.56           H  
ATOM    550 HD23 LEU A  59       8.015  -5.749  -1.098  1.00 92.56           H  
ATOM    551  N   ASP A  60      11.367  -1.376  -3.802  1.00 90.20           N  
ATOM    552  CA  ASP A  60      12.267  -0.864  -4.828  1.00 90.20           C  
ATOM    553  C   ASP A  60      12.141  -1.731  -6.091  1.00 90.20           C  
ATOM    554  O   ASP A  60      12.170  -2.959  -6.026  1.00 90.20           O  
ATOM    555  CB  ASP A  60      13.707  -0.830  -4.322  1.00 90.20           C  
ATOM    556  CG  ASP A  60      14.596  -0.176  -5.378  1.00 90.20           C  
ATOM    557  OD1 ASP A  60      15.057  -0.902  -6.289  1.00 90.20           O  
ATOM    558  OD2 ASP A  60      14.663   1.074  -5.394  1.00 90.20           O1-
ATOM    559  H   ASP A  60      11.757  -1.922  -3.047  1.00 90.20           H  
ATOM    560  HA  ASP A  60      11.975   0.158  -5.070  1.00 90.20           H  
ATOM    561  HB2 ASP A  60      14.030  -1.853  -4.129  1.00 90.20           H  
ATOM    562  HB3 ASP A  60      13.764  -0.259  -3.395  1.00 90.20           H  
ATOM    563  N   ALA A  61      11.979  -1.105  -7.258  1.00 85.32           N  
ATOM    564  CA  ALA A  61      11.764  -1.829  -8.509  1.00 85.32           C  
ATOM    565  C   ALA A  61      12.969  -2.676  -8.969  1.00 85.32           C  
ATOM    566  O   ALA A  61      12.795  -3.526  -9.838  1.00 85.32           O  
ATOM    567  CB  ALA A  61      11.355  -0.810  -9.581  1.00 85.32           C  
ATOM    568  H   ALA A  61      11.952  -0.096  -7.268  1.00 85.32           H  
ATOM    569  HA  ALA A  61      10.940  -2.528  -8.363  1.00 85.32           H  
ATOM    570  HB1 ALA A  61      11.127  -1.331 -10.510  1.00 85.32           H  
ATOM    571  HB2 ALA A  61      12.170  -0.108  -9.755  1.00 85.32           H  
ATOM    572  HB3 ALA A  61      10.471  -0.263  -9.254  1.00 85.32           H  
ATOM    573  N   LYS A  62      14.177  -2.431  -8.442  1.00 89.10           N  
ATOM    574  CA  LYS A  62      15.401  -3.165  -8.794  1.00 89.10           C  
ATOM    575  C   LYS A  62      15.789  -4.190  -7.736  1.00 89.10           C  
ATOM    576  O   LYS A  62      16.187  -5.287  -8.111  1.00 89.10           O  
ATOM    577  CB  LYS A  62      16.574  -2.200  -8.995  1.00 89.10           C  
ATOM    578  CG  LYS A  62      16.361  -1.208 -10.141  1.00 89.10           C  
ATOM    579  CD  LYS A  62      17.597  -0.311 -10.245  1.00 89.10           C  
ATOM    580  CE  LYS A  62      17.418   0.704 -11.373  1.00 89.10           C  
ATOM    581  NZ  LYS A  62      18.608   1.581 -11.474  1.00 89.10           N1+
ATOM    582  H   LYS A  62      14.246  -1.760  -7.691  1.00 89.10           H  
ATOM    583  HA  LYS A  62      15.241  -3.731  -9.712  1.00 89.10           H  
ATOM    584  HB2 LYS A  62      17.466  -2.790  -9.205  1.00 89.10           H  
ATOM    585  HB3 LYS A  62      16.750  -1.649  -8.070  1.00 89.10           H  
ATOM    586  HG2 LYS A  62      16.218  -1.752 -11.074  1.00 89.10           H  
ATOM    587  HG3 LYS A  62      15.484  -0.592  -9.942  1.00 89.10           H  
ATOM    588  HD2 LYS A  62      18.472  -0.931 -10.438  1.00 89.10           H  
ATOM    589  HD3 LYS A  62      17.731   0.212  -9.298  1.00 89.10           H  
ATOM    590  HE2 LYS A  62      17.258   0.162 -12.305  1.00 89.10           H  
ATOM    591  HE3 LYS A  62      16.525   1.293 -11.165  1.00 89.10           H  
ATOM    592  HZ1 LYS A  62      18.743   2.066 -10.598  1.00 89.10           H  
ATOM    593  HZ2 LYS A  62      18.490   2.260 -12.211  1.00 89.10           H  
ATOM    594  HZ3 LYS A  62      19.432   1.026 -11.657  1.00 89.10           H  
ATOM    595  N   THR A  63      15.738  -3.825  -6.453  1.00 92.87           N  
ATOM    596  CA  THR A  63      16.181  -4.715  -5.361  1.00 92.87           C  
ATOM    597  C   THR A  63      15.053  -5.549  -4.763  1.00 92.87           C  
ATOM    598  O   THR A  63      15.335  -6.495  -4.038  1.00 92.87           O  
ATOM    599  CB  THR A  63      16.937  -3.967  -4.246  1.00 92.87           C  
ATOM    600  CG2 THR A  63      18.102  -3.140  -4.792  1.00 92.87           C  
ATOM    601  OG1 THR A  63      16.105  -3.083  -3.540  1.00 92.87           O  
ATOM    602  H   THR A  63      15.456  -2.884  -6.220  1.00 92.87           H  
ATOM    603  HA  THR A  63      16.884  -5.441  -5.769  1.00 92.87           H  
ATOM    604  HB  THR A  63      17.334  -4.703  -3.546  1.00 92.87           H  
ATOM    605  HG1 THR A  63      16.535  -2.902  -2.701  1.00 92.87           H  
ATOM    606 HG21 THR A  63      17.726  -2.317  -5.400  1.00 92.87           H  
ATOM    607 HG22 THR A  63      18.669  -2.734  -3.954  1.00 92.87           H  
ATOM    608 HG23 THR A  63      18.755  -3.777  -5.389  1.00 92.87           H  
ATOM    609  N   GLU A  64      13.791  -5.215  -5.059  1.00 89.19           N  
ATOM    610  CA  GLU A  64      12.597  -5.779  -4.409  1.00 89.19           C  
ATOM    611  C   GLU A  64      12.582  -5.604  -2.879  1.00 89.19           C  
ATOM    612  O   GLU A  64      11.806  -6.245  -2.174  1.00 89.19           O  
ATOM    613  CB  GLU A  64      12.313  -7.227  -4.852  1.00 89.19           C  
ATOM    614  CG  GLU A  64      12.159  -7.385  -6.373  1.00 89.19           C  
ATOM    615  CD  GLU A  64      11.566  -8.750  -6.770  1.00 89.19           C  
ATOM    616  OE1 GLU A  64      10.936  -8.808  -7.853  1.00 89.19           O  
ATOM    617  OE2 GLU A  64      11.694  -9.725  -5.994  1.00 89.19           O1-
ATOM    618  H   GLU A  64      13.636  -4.419  -5.660  1.00 89.19           H  
ATOM    619  HA  GLU A  64      11.753  -5.186  -4.762  1.00 89.19           H  
ATOM    620  HB2 GLU A  64      13.104  -7.886  -4.495  1.00 89.19           H  
ATOM    621  HB3 GLU A  64      11.376  -7.539  -4.390  1.00 89.19           H  
ATOM    622  HG2 GLU A  64      11.501  -6.595  -6.734  1.00 89.19           H  
ATOM    623  HG3 GLU A  64      13.131  -7.260  -6.849  1.00 89.19           H  
ATOM    624  N   GLU A  65      13.406  -4.706  -2.337  1.00 93.22           N  
ATOM    625  CA  GLU A  65      13.409  -4.397  -0.910  1.00 93.22           C  
ATOM    626  C   GLU A  65      12.258  -3.457  -0.556  1.00 93.22           C  
ATOM    627  O   GLU A  65      11.905  -2.557  -1.319  1.00 93.22           O  
ATOM    628  CB  GLU A  65      14.743  -3.779  -0.486  1.00 93.22           C  
ATOM    629  CG  GLU A  65      15.898  -4.787  -0.581  1.00 93.22           C  
ATOM    630  CD  GLU A  65      17.249  -4.138  -0.262  1.00 93.22           C  
ATOM    631  OE1 GLU A  65      18.099  -4.821   0.352  1.00 93.22           O  
ATOM    632  OE2 GLU A  65      17.439  -2.969  -0.673  1.00 93.22           O1-
ATOM    633  H   GLU A  65      14.062  -4.224  -2.934  1.00 93.22           H  
ATOM    634  HA  GLU A  65      13.276  -5.324  -0.352  1.00 93.22           H  
ATOM    635  HB2 GLU A  65      14.665  -3.445   0.548  1.00 93.22           H  
ATOM    636  HB3 GLU A  65      14.935  -2.909  -1.114  1.00 93.22           H  
ATOM    637  HG2 GLU A  65      15.943  -5.202  -1.588  1.00 93.22           H  
ATOM    638  HG3 GLU A  65      15.704  -5.604   0.113  1.00 93.22           H  
ATOM    639  N   ILE A  66      11.679  -3.629   0.633  1.00 91.89           N  
ATOM    640  CA  ILE A  66      10.623  -2.744   1.130  1.00 91.89           C  
ATOM    641  C   ILE A  66      11.240  -1.382   1.471  1.00 91.89           C  
ATOM    642  O   ILE A  66      11.974  -1.250   2.447  1.00 91.89           O  
ATOM    643  CB  ILE A  66       9.897  -3.371   2.341  1.00 91.89           C  
ATOM    644  CG1 ILE A  66       9.239  -4.720   1.965  1.00 91.89           C  
ATOM    645  CG2 ILE A  66       8.827  -2.399   2.874  1.00 91.89           C  
ATOM    646  CD1 ILE A  66       8.756  -5.525   3.177  1.00 91.89           C  
ATOM    647  H   ILE A  66      12.031  -4.356   1.240  1.00 91.89           H  
ATOM    648  HA  ILE A  66       9.889  -2.600   0.338  1.00 91.89           H  
ATOM    649  HB  ILE A  66      10.630  -3.548   3.129  1.00 91.89           H  
ATOM    650 HG12 ILE A  66       8.396  -4.540   1.297  1.00 91.89           H  
ATOM    651 HG13 ILE A  66       9.955  -5.348   1.435  1.00 91.89           H  
ATOM    652 HG21 ILE A  66       8.087  -2.193   2.100  1.00 91.89           H  
ATOM    653 HG22 ILE A  66       9.283  -1.465   3.201  1.00 91.89           H  
ATOM    654 HG23 ILE A  66       8.331  -2.833   3.743  1.00 91.89           H  
ATOM    655 HD11 ILE A  66       7.965  -4.994   3.707  1.00 91.89           H  
ATOM    656 HD12 ILE A  66       8.364  -6.483   2.837  1.00 91.89           H  
ATOM    657 HD13 ILE A  66       9.589  -5.705   3.857  1.00 91.89           H  
ATOM    658  N   VAL A  67      10.894  -0.353   0.697  1.00 92.60           N  
ATOM    659  CA  VAL A  67      11.313   1.039   0.944  1.00 92.60           C  
ATOM    660  C   VAL A  67      10.270   1.838   1.719  1.00 92.60           C  
ATOM    661  O   VAL A  67      10.574   2.884   2.289  1.00 92.60           O  
ATOM    662  CB  VAL A  67      11.688   1.764  -0.360  1.00 92.60           C  
ATOM    663  CG1 VAL A  67      12.910   1.110  -1.008  1.00 92.60           C  
ATOM    664  CG2 VAL A  67      10.551   1.814  -1.389  1.00 92.60           C  
ATOM    665  H   VAL A  67      10.324  -0.551  -0.113  1.00 92.60           H  
ATOM    666  HA  VAL A  67      12.207   1.028   1.568  1.00 92.60           H  
ATOM    667  HB  VAL A  67      11.958   2.791  -0.112  1.00 92.60           H  
ATOM    668 HG11 VAL A  67      13.211   1.670  -1.893  1.00 92.60           H  
ATOM    669 HG12 VAL A  67      12.685   0.084  -1.298  1.00 92.60           H  
ATOM    670 HG13 VAL A  67      13.742   1.096  -0.303  1.00 92.60           H  
ATOM    671 HG21 VAL A  67       9.645   2.217  -0.938  1.00 92.60           H  
ATOM    672 HG22 VAL A  67      10.847   2.452  -2.222  1.00 92.60           H  
ATOM    673 HG23 VAL A  67      10.359   0.814  -1.780  1.00 92.60           H  
ATOM    674  N   MET A  68       9.025   1.361   1.751  1.00 90.53           N  
ATOM    675  CA  MET A  68       7.973   1.927   2.586  1.00 90.53           C  
ATOM    676  C   MET A  68       6.977   0.845   2.979  1.00 90.53           C  
ATOM    677  O   MET A  68       6.557   0.040   2.150  1.00 90.53           O  
ATOM    678  CB  MET A  68       7.314   3.116   1.865  1.00 90.53           C  
ATOM    679  CG  MET A  68       6.155   3.773   2.626  1.00 90.53           C  
ATOM    680  SD  MET A  68       4.519   2.987   2.481  1.00 90.53           S  
ATOM    681  CE  MET A  68       4.138   3.319   0.747  1.00 90.53           C  
ATOM    682  H   MET A  68       8.833   0.506   1.249  1.00 90.53           H  
ATOM    683  HA  MET A  68       8.430   2.304   3.502  1.00 90.53           H  
ATOM    684  HB2 MET A  68       6.960   2.810   0.880  1.00 90.53           H  
ATOM    685  HB3 MET A  68       8.079   3.878   1.711  1.00 90.53           H  
ATOM    686  HG2 MET A  68       6.422   3.827   3.681  1.00 90.53           H  
ATOM    687  HG3 MET A  68       6.057   4.797   2.264  1.00 90.53           H  
ATOM    688  HE1 MET A  68       4.164   4.395   0.575  1.00 90.53           H  
ATOM    689  HE2 MET A  68       3.149   2.926   0.510  1.00 90.53           H  
ATOM    690  HE3 MET A  68       4.877   2.830   0.111  1.00 90.53           H  
ATOM    691  N   GLU A  69       6.579   0.869   4.246  1.00 91.33           N  
ATOM    692  CA  GLU A  69       5.523   0.031   4.790  1.00 91.33           C  
ATOM    693  C   GLU A  69       4.593   0.884   5.655  1.00 91.33           C  
ATOM    694  O   GLU A  69       5.048   1.664   6.495  1.00 91.33           O  
ATOM    695  CB  GLU A  69       6.135  -1.131   5.591  1.00 91.33           C  
ATOM    696  CG  GLU A  69       5.039  -2.128   5.961  1.00 91.33           C  
ATOM    697  CD  GLU A  69       5.550  -3.402   6.644  1.00 91.33           C  
ATOM    698  OE1 GLU A  69       5.830  -3.342   7.856  1.00 91.33           O  
ATOM    699  OE2 GLU A  69       5.536  -4.469   5.980  1.00 91.33           O1-
ATOM    700  H   GLU A  69       6.981   1.548   4.877  1.00 91.33           H  
ATOM    701  HA  GLU A  69       4.945  -0.390   3.967  1.00 91.33           H  
ATOM    702  HB2 GLU A  69       6.875  -1.640   4.973  1.00 91.33           H  
ATOM    703  HB3 GLU A  69       6.620  -0.755   6.491  1.00 91.33           H  
ATOM    704  HG2 GLU A  69       4.529  -2.396   5.036  1.00 91.33           H  
ATOM    705  HG3 GLU A  69       4.316  -1.642   6.616  1.00 91.33           H  
ATOM    706  N   ARG A  70       3.279   0.746   5.463  1.00 89.56           N  
ATOM    707  CA  ARG A  70       2.285   1.365   6.347  1.00 89.56           C  
ATOM    708  C   ARG A  70       0.969   0.612   6.349  1.00 89.56           C  
ATOM    709  O   ARG A  70       0.645  -0.110   5.411  1.00 89.56           O  
ATOM    710  CB  ARG A  70       2.071   2.837   5.959  1.00 89.56           C  
ATOM    711  CG  ARG A  70       1.398   2.997   4.592  1.00 89.56           C  
ATOM    712  CD  ARG A  70       1.182   4.479   4.309  1.00 89.56           C  
ATOM    713  NE  ARG A  70       0.537   4.661   3.008  1.00 89.56           N  
ATOM    714  CZ  ARG A  70      -0.739   4.506   2.733  1.00 89.56           C  
ATOM    715  NH1 ARG A  70      -1.647   4.155   3.604  1.00 89.56           N1+
ATOM    716  NH2 ARG A  70      -1.119   4.709   1.520  1.00 89.56           N  
ATOM    717  H   ARG A  70       2.969   0.139   4.717  1.00 89.56           H  
ATOM    718  HA  ARG A  70       2.683   1.333   7.362  1.00 89.56           H  
ATOM    719  HB2 ARG A  70       1.449   3.313   6.718  1.00 89.56           H  
ATOM    720  HB3 ARG A  70       3.032   3.351   5.948  1.00 89.56           H  
ATOM    721  HG2 ARG A  70       2.024   2.560   3.814  1.00 89.56           H  
ATOM    722  HG3 ARG A  70       0.432   2.492   4.586  1.00 89.56           H  
ATOM    723  HD2 ARG A  70       0.570   4.920   5.095  1.00 89.56           H  
ATOM    724  HD3 ARG A  70       2.150   4.981   4.302  1.00 89.56           H  
ATOM    725  HE  ARG A  70       1.133   4.907   2.231  1.00 89.56           H  
ATOM    726 HH11 ARG A  70      -2.609   4.105   3.300  1.00 89.56           H  
ATOM    727 HH12 ARG A  70      -1.406   3.866   4.542  1.00 89.56           H  
ATOM    728 HH21 ARG A  70      -2.114   4.857   1.423  1.00 89.56           H  
ATOM    729 HH22 ARG A  70      -0.553   5.226   0.863  1.00 89.56           H  
ATOM    730  N   PHE A  71       0.146   0.868   7.356  1.00 88.64           N  
ATOM    731  CA  PHE A  71      -1.242   0.427   7.328  1.00 88.64           C  
ATOM    732  C   PHE A  71      -2.059   1.218   6.302  1.00 88.64           C  
ATOM    733  O   PHE A  71      -1.896   2.431   6.133  1.00 88.64           O  
ATOM    734  CB  PHE A  71      -1.854   0.509   8.726  1.00 88.64           C  
ATOM    735  CG  PHE A  71      -1.203  -0.453   9.696  1.00 88.64           C  
ATOM    736  CD1 PHE A  71      -1.503  -1.827   9.619  1.00 88.64           C  
ATOM    737  CD2 PHE A  71      -0.279   0.012  10.652  1.00 88.64           C  
ATOM    738  CE1 PHE A  71      -0.899  -2.727  10.513  1.00 88.64           C  
ATOM    739  CE2 PHE A  71       0.325  -0.892  11.543  1.00 88.64           C  
ATOM    740  CZ  PHE A  71       0.013  -2.260  11.474  1.00 88.64           C  
ATOM    741  H   PHE A  71       0.457   1.481   8.096  1.00 88.64           H  
ATOM    742  HA  PHE A  71      -1.258  -0.619   7.024  1.00 88.64           H  
ATOM    743  HB2 PHE A  71      -2.914   0.266   8.661  1.00 88.64           H  
ATOM    744  HB3 PHE A  71      -1.771   1.530   9.101  1.00 88.64           H  
ATOM    745  HD1 PHE A  71      -2.185  -2.197   8.869  1.00 88.64           H  
ATOM    746  HD2 PHE A  71      -0.026   1.061  10.702  1.00 88.64           H  
ATOM    747  HE1 PHE A  71      -1.122  -3.783  10.457  1.00 88.64           H  
ATOM    748  HE2 PHE A  71       1.047  -0.544  12.267  1.00 88.64           H  
ATOM    749  HZ  PHE A  71       0.491  -2.955  12.149  1.00 88.64           H  
ATOM    750  N   SER A  72      -2.971   0.512   5.646  1.00 88.22           N  
ATOM    751  CA  SER A  72      -4.049   1.113   4.869  1.00 88.22           C  
ATOM    752  C   SER A  72      -5.040   1.849   5.772  1.00 88.22           C  
ATOM    753  O   SER A  72      -5.263   1.485   6.937  1.00 88.22           O  
ATOM    754  CB  SER A  72      -4.791   0.065   4.035  1.00 88.22           C  
ATOM    755  OG  SER A  72      -5.315  -0.942   4.881  1.00 88.22           O  
ATOM    756  H   SER A  72      -2.978  -0.489   5.781  1.00 88.22           H  
ATOM    757  HA  SER A  72      -3.604   1.835   4.184  1.00 88.22           H  
ATOM    758  HB2 SER A  72      -5.603   0.544   3.487  1.00 88.22           H  
ATOM    759  HB3 SER A  72      -4.104  -0.383   3.318  1.00 88.22           H  
ATOM    760  HG  SER A  72      -4.555  -1.434   5.198  1.00 88.22           H  
ATOM    761  N   SER A  73      -5.695   2.857   5.200  1.00 86.08           N  
ATOM    762  CA  SER A  73      -6.751   3.615   5.884  1.00 86.08           C  
ATOM    763  C   SER A  73      -7.909   2.708   6.341  1.00 86.08           C  
ATOM    764  O   SER A  73      -8.440   2.862   7.443  1.00 86.08           O  
ATOM    765  CB  SER A  73      -7.243   4.740   4.970  1.00 86.08           C  
ATOM    766  OG  SER A  73      -6.191   5.662   4.750  1.00 86.08           O  
ATOM    767  H   SER A  73      -5.390   3.155   4.284  1.00 86.08           H  
ATOM    768  HA  SER A  73      -6.325   4.073   6.777  1.00 86.08           H  
ATOM    769  HB2 SER A  73      -8.071   5.255   5.457  1.00 86.08           H  
ATOM    770  HB3 SER A  73      -7.586   4.337   4.017  1.00 86.08           H  
ATOM    771  HG  SER A  73      -5.668   5.393   3.990  1.00 86.08           H  
ATOM    772  N   GLY A  74      -8.228   1.670   5.566  1.00 80.44           N  
ATOM    773  CA  GLY A  74      -9.236   0.658   5.881  1.00 80.44           C  
ATOM    774  C   GLY A  74      -9.832   0.044   4.618  1.00 80.44           C  
ATOM    775  O   GLY A  74      -9.565   0.506   3.509  1.00 80.44           O  
ATOM    776  H   GLY A  74      -7.776   1.594   4.666  1.00 80.44           H  
ATOM    777  HA2 GLY A  74     -10.047   1.103   6.457  1.00 80.44           H  
ATOM    778  HA3 GLY A  74      -8.775  -0.139   6.465  1.00 80.44           H  
ATOM    779  N   PHE A  75     -10.652  -0.993   4.783  1.00 82.09           N  
ATOM    780  CA  PHE A  75     -11.315  -1.659   3.661  1.00 82.09           C  
ATOM    781  C   PHE A  75     -12.323  -0.721   2.982  1.00 82.09           C  
ATOM    782  O   PHE A  75     -13.073  -0.011   3.649  1.00 82.09           O  
ATOM    783  CB  PHE A  75     -11.982  -2.951   4.149  1.00 82.09           C  
ATOM    784  CG  PHE A  75     -11.078  -3.871   4.952  1.00 82.09           C  
ATOM    785  CD1 PHE A  75      -9.787  -4.192   4.488  1.00 82.09           C  
ATOM    786  CD2 PHE A  75     -11.541  -4.432   6.158  1.00 82.09           C  
ATOM    787  CE1 PHE A  75      -8.989  -5.099   5.206  1.00 82.09           C  
ATOM    788  CE2 PHE A  75     -10.731  -5.328   6.879  1.00 82.09           C  
ATOM    789  CZ  PHE A  75      -9.462  -5.673   6.391  1.00 82.09           C  
ATOM    790  H   PHE A  75     -10.845  -1.346   5.709  1.00 82.09           H  
ATOM    791  HA  PHE A  75     -10.559  -1.927   2.923  1.00 82.09           H  
ATOM    792  HB2 PHE A  75     -12.846  -2.685   4.757  1.00 82.09           H  
ATOM    793  HB3 PHE A  75     -12.347  -3.503   3.283  1.00 82.09           H  
ATOM    794  HD1 PHE A  75      -9.421  -3.793   3.554  1.00 82.09           H  
ATOM    795  HD2 PHE A  75     -12.532  -4.203   6.520  1.00 82.09           H  
ATOM    796  HE1 PHE A  75      -8.028  -5.409   4.822  1.00 82.09           H  
ATOM    797  HE2 PHE A  75     -11.091  -5.774   7.794  1.00 82.09           H  
ATOM    798  HZ  PHE A  75      -8.857  -6.396   6.918  1.00 82.09           H  
ATOM    799  N   GLY A  76     -12.312  -0.684   1.650  1.00 81.71           N  
ATOM    800  CA  GLY A  76     -13.151   0.184   0.819  1.00 81.71           C  
ATOM    801  C   GLY A  76     -12.767   1.668   0.827  1.00 81.71           C  
ATOM    802  O   GLY A  76     -13.300   2.438   0.025  1.00 81.71           O  
ATOM    803  H   GLY A  76     -11.676  -1.309   1.175  1.00 81.71           H  
ATOM    804  HA2 GLY A  76     -14.183   0.105   1.162  1.00 81.71           H  
ATOM    805  HA3 GLY A  76     -13.104  -0.170  -0.211  1.00 81.71           H  
ATOM    806  N   MET A  77     -11.841   2.082   1.695  1.00 84.90           N  
ATOM    807  CA  MET A  77     -11.383   3.466   1.777  1.00 84.90           C  
ATOM    808  C   MET A  77     -10.345   3.762   0.699  1.00 84.90           C  
ATOM    809  O   MET A  77      -9.541   2.901   0.343  1.00 84.90           O  
ATOM    810  CB  MET A  77     -10.828   3.785   3.170  1.00 84.90           C  
ATOM    811  CG  MET A  77     -11.900   3.635   4.255  1.00 84.90           C  
ATOM    812  SD  MET A  77     -11.392   4.204   5.900  1.00 84.90           S  
ATOM    813  CE  MET A  77     -11.339   5.999   5.637  1.00 84.90           C  
ATOM    814  H   MET A  77     -11.391   1.397   2.285  1.00 84.90           H  
ATOM    815  HA  MET A  77     -12.237   4.120   1.605  1.00 84.90           H  
ATOM    816  HB2 MET A  77     -10.465   4.813   3.167  1.00 84.90           H  
ATOM    817  HB3 MET A  77      -9.987   3.129   3.394  1.00 84.90           H  
ATOM    818  HG2 MET A  77     -12.790   4.190   3.958  1.00 84.90           H  
ATOM    819  HG3 MET A  77     -12.171   2.582   4.332  1.00 84.90           H  
ATOM    820  HE1 MET A  77     -12.306   6.347   5.273  1.00 84.90           H  
ATOM    821  HE2 MET A  77     -10.563   6.248   4.913  1.00 84.90           H  
ATOM    822  HE3 MET A  77     -11.111   6.494   6.580  1.00 84.90           H  
ATOM    823  N   TRP A  78     -10.370   4.996   0.190  1.00 86.06           N  
ATOM    824  CA  TRP A  78      -9.307   5.492  -0.676  1.00 86.06           C  
ATOM    825  C   TRP A  78      -7.993   5.544   0.076  1.00 86.06           C  
ATOM    826  O   TRP A  78      -7.932   6.011   1.213  1.00 86.06           O  
ATOM    827  CB  TRP A  78      -9.615   6.899  -1.200  1.00 86.06           C  
ATOM    828  CG  TRP A  78     -10.561   6.941  -2.344  1.00 86.06           C  
ATOM    829  CD1 TRP A  78     -11.734   7.609  -2.387  1.00 86.06           C  
ATOM    830  CD2 TRP A  78     -10.401   6.301  -3.637  1.00 86.06           C  
ATOM    831  CE2 TRP A  78     -11.604   6.517  -4.366  1.00 86.06           C  
ATOM    832  CE3 TRP A  78      -9.405   5.498  -4.224  1.00 86.06           C  
ATOM    833  NE1 TRP A  78     -12.300   7.442  -3.633  1.00 86.06           N  
ATOM    834  CZ2 TRP A  78     -11.928   5.787  -5.498  1.00 86.06           C  
ATOM    835  CZ3 TRP A  78      -9.727   4.729  -5.350  1.00 86.06           C  
ATOM    836  CH2 TRP A  78     -11.029   4.801  -5.884  1.00 86.06           C  
ATOM    837  H   TRP A  78     -11.017   5.668   0.576  1.00 86.06           H  
ATOM    838  HA  TRP A  78      -9.180   4.809  -1.516  1.00 86.06           H  
ATOM    839  HB2 TRP A  78      -8.686   7.351  -1.548  1.00 86.06           H  
ATOM    840  HB3 TRP A  78      -9.988   7.518  -0.384  1.00 86.06           H  
ATOM    841  HD1 TRP A  78     -12.099   8.252  -1.600  1.00 86.06           H  
ATOM    842  HE1 TRP A  78     -13.073   7.986  -3.989  1.00 86.06           H  
ATOM    843  HE3 TRP A  78      -8.449   5.371  -3.739  1.00 86.06           H  
ATOM    844  HZ2 TRP A  78     -12.888   5.885  -5.983  1.00 86.06           H  
ATOM    845  HZ3 TRP A  78      -9.019   3.996  -5.708  1.00 86.06           H  
ATOM    846  HH2 TRP A  78     -11.406   4.058  -6.571  1.00 86.06           H  
ATOM    847  N   ASP A  79      -6.947   5.133  -0.616  1.00 88.20           N  
ATOM    848  CA  ASP A  79      -5.588   5.309  -0.172  1.00 88.20           C  
ATOM    849  C   ASP A  79      -4.686   5.694  -1.348  1.00 88.20           C  
ATOM    850  O   ASP A  79      -5.077   5.558  -2.513  1.00 88.20           O  
ATOM    851  CB  ASP A  79      -5.147   4.028   0.550  1.00 88.20           C  
ATOM    852  CG  ASP A  79      -4.305   4.372   1.761  1.00 88.20           C  
ATOM    853  OD1 ASP A  79      -3.635   5.420   1.730  1.00 88.20           O  
ATOM    854  OD2 ASP A  79      -4.280   3.608   2.751  1.00 88.20           O1-
ATOM    855  H   ASP A  79      -7.080   4.671  -1.504  1.00 88.20           H  
ATOM    856  HA  ASP A  79      -5.570   6.143   0.529  1.00 88.20           H  
ATOM    857  HB2 ASP A  79      -6.014   3.464   0.893  1.00 88.20           H  
ATOM    858  HB3 ASP A  79      -4.575   3.401  -0.135  1.00 88.20           H  
ATOM    859  N   SER A  80      -3.496   6.215  -1.054  1.00 88.23           N  
ATOM    860  CA  SER A  80      -2.547   6.615  -2.089  1.00 88.23           C  
ATOM    861  C   SER A  80      -1.087   6.383  -1.715  1.00 88.23           C  
ATOM    862  O   SER A  80      -0.686   6.419  -0.550  1.00 88.23           O  
ATOM    863  CB  SER A  80      -2.784   8.064  -2.525  1.00 88.23           C  
ATOM    864  OG  SER A  80      -2.466   8.972  -1.488  1.00 88.23           O  
ATOM    865  H   SER A  80      -3.242   6.331  -0.083  1.00 88.23           H  
ATOM    866  HA  SER A  80      -2.745   5.980  -2.953  1.00 88.23           H  
ATOM    867  HB2 SER A  80      -3.832   8.184  -2.800  1.00 88.23           H  
ATOM    868  HB3 SER A  80      -2.168   8.280  -3.398  1.00 88.23           H  
ATOM    869  HG  SER A  80      -2.702   9.863  -1.757  1.00 88.23           H  
ATOM    870  N   VAL A  81      -0.265   6.132  -2.728  1.00 87.52           N  
ATOM    871  CA  VAL A  81       1.192   6.056  -2.596  1.00 87.52           C  
ATOM    872  C   VAL A  81       1.846   6.833  -3.725  1.00 87.52           C  
ATOM    873  O   VAL A  81       1.462   6.690  -4.884  1.00 87.52           O  
ATOM    874  CB  VAL A  81       1.674   4.596  -2.515  1.00 87.52           C  
ATOM    875  CG1 VAL A  81       1.369   3.756  -3.760  1.00 87.52           C  
ATOM    876  CG2 VAL A  81       3.179   4.525  -2.245  1.00 87.52           C  
ATOM    877  H   VAL A  81      -0.658   6.055  -3.655  1.00 87.52           H  
ATOM    878  HA  VAL A  81       1.479   6.542  -1.664  1.00 87.52           H  
ATOM    879  HB  VAL A  81       1.167   4.132  -1.669  1.00 87.52           H  
ATOM    880 HG11 VAL A  81       1.583   2.710  -3.538  1.00 87.52           H  
ATOM    881 HG12 VAL A  81       1.981   4.075  -4.603  1.00 87.52           H  
ATOM    882 HG13 VAL A  81       0.316   3.842  -4.029  1.00 87.52           H  
ATOM    883 HG21 VAL A  81       3.433   5.146  -1.387  1.00 87.52           H  
ATOM    884 HG22 VAL A  81       3.742   4.875  -3.110  1.00 87.52           H  
ATOM    885 HG23 VAL A  81       3.464   3.492  -2.046  1.00 87.52           H  
ATOM    886  N   SER A  82       2.834   7.658  -3.390  1.00 86.59           N  
ATOM    887  CA  SER A  82       3.647   8.361  -4.378  1.00 86.59           C  
ATOM    888  C   SER A  82       4.953   7.604  -4.604  1.00 86.59           C  
ATOM    889  O   SER A  82       5.685   7.336  -3.654  1.00 86.59           O  
ATOM    890  CB  SER A  82       3.888   9.817  -3.975  1.00 86.59           C  
ATOM    891  OG  SER A  82       2.653  10.505  -3.852  1.00 86.59           O  
ATOM    892  H   SER A  82       3.102   7.745  -2.420  1.00 86.59           H  
ATOM    893  HA  SER A  82       3.101   8.390  -5.321  1.00 86.59           H  
ATOM    894  HB2 SER A  82       4.499  10.308  -4.733  1.00 86.59           H  
ATOM    895  HB3 SER A  82       4.415   9.847  -3.021  1.00 86.59           H  
ATOM    896  HG  SER A  82       2.257  10.619  -4.719  1.00 86.59           H  
ATOM    897  N   TYR A  83       5.246   7.255  -5.854  1.00 84.64           N  
ATOM    898  CA  TYR A  83       6.471   6.570  -6.257  1.00 84.64           C  
ATOM    899  C   TYR A  83       6.918   7.039  -7.644  1.00 84.64           C  
ATOM    900  O   TYR A  83       6.100   7.152  -8.556  1.00 84.64           O  
ATOM    901  CB  TYR A  83       6.254   5.051  -6.229  1.00 84.64           C  
ATOM    902  CG  TYR A  83       7.500   4.243  -6.538  1.00 84.64           C  
ATOM    903  CD1 TYR A  83       7.502   3.292  -7.579  1.00 84.64           C  
ATOM    904  CD2 TYR A  83       8.657   4.421  -5.754  1.00 84.64           C  
ATOM    905  CE1 TYR A  83       8.651   2.509  -7.811  1.00 84.64           C  
ATOM    906  CE2 TYR A  83       9.796   3.625  -5.969  1.00 84.64           C  
ATOM    907  CZ  TYR A  83       9.797   2.665  -7.002  1.00 84.64           C  
ATOM    908  OH  TYR A  83      10.908   1.916  -7.232  1.00 84.64           O  
ATOM    909  H   TYR A  83       4.597   7.508  -6.586  1.00 84.64           H  
ATOM    910  HA  TYR A  83       7.256   6.820  -5.544  1.00 84.64           H  
ATOM    911  HB2 TYR A  83       5.908   4.765  -5.236  1.00 84.64           H  
ATOM    912  HB3 TYR A  83       5.468   4.788  -6.937  1.00 84.64           H  
ATOM    913  HD1 TYR A  83       6.626   3.149  -8.194  1.00 84.64           H  
ATOM    914  HD2 TYR A  83       8.669   5.147  -4.954  1.00 84.64           H  
ATOM    915  HE1 TYR A  83       8.670   1.777  -8.606  1.00 84.64           H  
ATOM    916  HE2 TYR A  83      10.669   3.739  -5.344  1.00 84.64           H  
ATOM    917  HH  TYR A  83      11.601   2.098  -6.592  1.00 84.64           H  
ATOM    918  N   LEU A  84       8.217   7.330  -7.796  1.00 83.94           N  
ATOM    919  CA  LEU A  84       8.832   7.812  -9.045  1.00 83.94           C  
ATOM    920  C   LEU A  84       8.094   9.009  -9.684  1.00 83.94           C  
ATOM    921  O   LEU A  84       7.918   9.068 -10.895  1.00 83.94           O  
ATOM    922  CB  LEU A  84       9.039   6.635 -10.022  1.00 83.94           C  
ATOM    923  CG  LEU A  84       9.917   5.488  -9.494  1.00 83.94           C  
ATOM    924  CD1 LEU A  84       9.962   4.359 -10.522  1.00 83.94           C  
ATOM    925  CD2 LEU A  84      11.351   5.939  -9.204  1.00 83.94           C  
ATOM    926  H   LEU A  84       8.833   7.131  -7.020  1.00 83.94           H  
ATOM    927  HA  LEU A  84       9.818   8.202  -8.791  1.00 83.94           H  
ATOM    928  HB2 LEU A  84       8.062   6.232 -10.289  1.00 83.94           H  
ATOM    929  HB3 LEU A  84       9.496   7.015 -10.936  1.00 83.94           H  
ATOM    930  HG  LEU A  84       9.486   5.099  -8.572  1.00 83.94           H  
ATOM    931 HD11 LEU A  84      10.556   3.532 -10.133  1.00 83.94           H  
ATOM    932 HD12 LEU A  84      10.400   4.713 -11.456  1.00 83.94           H  
ATOM    933 HD13 LEU A  84       8.953   3.995 -10.713  1.00 83.94           H  
ATOM    934 HD21 LEU A  84      11.945   5.077  -8.901  1.00 83.94           H  
ATOM    935 HD22 LEU A  84      11.365   6.661  -8.388  1.00 83.94           H  
ATOM    936 HD23 LEU A  84      11.792   6.382 -10.097  1.00 83.94           H  
ATOM    937  N   GLY A  85       7.629   9.959  -8.866  1.00 84.85           N  
ATOM    938  CA  GLY A  85       6.904  11.149  -9.338  1.00 84.85           C  
ATOM    939  C   GLY A  85       5.435  10.911  -9.715  1.00 84.85           C  
ATOM    940  O   GLY A  85       4.742  11.861 -10.071  1.00 84.85           O  
ATOM    941  H   GLY A  85       7.783   9.851  -7.874  1.00 84.85           H  
ATOM    942  HA2 GLY A  85       6.930  11.913  -8.560  1.00 84.85           H  
ATOM    943  HA3 GLY A  85       7.409  11.546 -10.218  1.00 84.85           H  
ATOM    944  N   HIS A  86       4.935   9.680  -9.591  1.00 83.16           N  
ATOM    945  CA  HIS A  86       3.536   9.329  -9.822  1.00 83.16           C  
ATOM    946  C   HIS A  86       2.822   9.036  -8.505  1.00 83.16           C  
ATOM    947  O   HIS A  86       3.403   8.441  -7.602  1.00 83.16           O  
ATOM    948  CB  HIS A  86       3.463   8.128 -10.768  1.00 83.16           C  
ATOM    949  CG  HIS A  86       4.036   8.432 -12.125  1.00 83.16           C  
ATOM    950  CD2 HIS A  86       5.259   8.049 -12.606  1.00 83.16           C  
ATOM    951  ND1 HIS A  86       3.442   9.211 -13.090  1.00 83.16           N  
ATOM    952  CE1 HIS A  86       4.285   9.289 -14.133  1.00 83.16           C  
ATOM    953  NE2 HIS A  86       5.398   8.586 -13.890  1.00 83.16           N  
ATOM    954  H   HIS A  86       5.552   8.930  -9.315  1.00 83.16           H  
ATOM    955  HA  HIS A  86       3.024  10.164 -10.301  1.00 83.16           H  
ATOM    956  HB2 HIS A  86       2.423   7.825 -10.891  1.00 83.16           H  
ATOM    957  HB3 HIS A  86       4.008   7.292 -10.330  1.00 83.16           H  
ATOM    958  HD1 HIS A  86       2.552   9.682 -13.011  1.00 83.16           H  
ATOM    959  HD2 HIS A  86       5.996   7.460 -12.080  1.00 83.16           H  
ATOM    960  HE1 HIS A  86       4.106   9.848 -15.039  1.00 83.16           H  
ATOM    961  N   THR A  87       1.549   9.418  -8.405  1.00 86.36           N  
ATOM    962  CA  THR A  87       0.688   9.061  -7.271  1.00 86.36           C  
ATOM    963  C   THR A  87      -0.320   8.021  -7.722  1.00 86.36           C  
ATOM    964  O   THR A  87      -1.149   8.305  -8.579  1.00 86.36           O  
ATOM    965  CB  THR A  87      -0.011  10.291  -6.682  1.00 86.36           C  
ATOM    966  CG2 THR A  87      -0.952   9.941  -5.528  1.00 86.36           C  
ATOM    967  OG1 THR A  87       0.968  11.158  -6.148  1.00 86.36           O  
ATOM    968  H   THR A  87       1.115   9.870  -9.197  1.00 86.36           H  
ATOM    969  HA  THR A  87       1.288   8.624  -6.473  1.00 86.36           H  
ATOM    970  HB  THR A  87      -0.568  10.809  -7.463  1.00 86.36           H  
ATOM    971  HG1 THR A  87       0.572  12.028  -6.063  1.00 86.36           H  
ATOM    972 HG21 THR A  87      -1.340  10.855  -5.079  1.00 86.36           H  
ATOM    973 HG22 THR A  87      -1.792   9.350  -5.895  1.00 86.36           H  
ATOM    974 HG23 THR A  87      -0.411   9.370  -4.773  1.00 86.36           H  
ATOM    975  N   TYR A  88      -0.263   6.845  -7.110  1.00 85.07           N  
ATOM    976  CA  TYR A  88      -1.175   5.736  -7.352  1.00 85.07           C  
ATOM    977  C   TYR A  88      -2.262   5.757  -6.288  1.00 85.07           C  
ATOM    978  O   TYR A  88      -1.953   5.684  -5.097  1.00 85.07           O  
ATOM    979  CB  TYR A  88      -0.395   4.415  -7.322  1.00 85.07           C  
ATOM    980  CG  TYR A  88       0.742   4.378  -8.319  1.00 85.07           C  
ATOM    981  CD1 TYR A  88       0.488   3.994  -9.649  1.00 85.07           C  
ATOM    982  CD2 TYR A  88       2.032   4.802  -7.937  1.00 85.07           C  
ATOM    983  CE1 TYR A  88       1.526   4.033 -10.599  1.00 85.07           C  
ATOM    984  CE2 TYR A  88       3.066   4.858  -8.890  1.00 85.07           C  
ATOM    985  CZ  TYR A  88       2.812   4.472 -10.222  1.00 85.07           C  
ATOM    986  OH  TYR A  88       3.810   4.507 -11.141  1.00 85.07           O  
ATOM    987  H   TYR A  88       0.450   6.706  -6.408  1.00 85.07           H  
ATOM    988  HA  TYR A  88      -1.632   5.841  -8.336  1.00 85.07           H  
ATOM    989  HB2 TYR A  88       0.010   4.257  -6.323  1.00 85.07           H  
ATOM    990  HB3 TYR A  88      -1.082   3.596  -7.534  1.00 85.07           H  
ATOM    991  HD1 TYR A  88      -0.505   3.701  -9.955  1.00 85.07           H  
ATOM    992  HD2 TYR A  88       2.219   5.122  -6.923  1.00 85.07           H  
ATOM    993  HE1 TYR A  88       1.338   3.748 -11.623  1.00 85.07           H  
ATOM    994  HE2 TYR A  88       4.044   5.220  -8.612  1.00 85.07           H  
ATOM    995  HH  TYR A  88       4.631   4.842 -10.774  1.00 85.07           H  
ATOM    996  N   GLN A  89      -3.522   5.860  -6.707  1.00 87.37           N  
ATOM    997  CA  GLN A  89      -4.670   5.753  -5.805  1.00 87.37           C  
ATOM    998  C   GLN A  89      -5.284   4.364  -5.898  1.00 87.37           C  
ATOM    999  O   GLN A  89      -5.413   3.814  -6.992  1.00 87.37           O  
ATOM   1000  CB  GLN A  89      -5.731   6.815  -6.101  1.00 87.37           C  
ATOM   1001  CG  GLN A  89      -5.204   8.242  -5.917  1.00 87.37           C  
ATOM   1002  CD  GLN A  89      -6.276   9.296  -6.172  1.00 87.37           C  
ATOM   1003  NE2 GLN A  89      -5.955  10.559  -6.003  1.00 87.37           N  
ATOM   1004  OE1 GLN A  89      -7.413   9.027  -6.520  1.00 87.37           O  
ATOM   1005  H   GLN A  89      -3.695   5.894  -7.701  1.00 87.37           H  
ATOM   1006  HA  GLN A  89      -4.334   5.903  -4.779  1.00 87.37           H  
ATOM   1007  HB2 GLN A  89      -6.568   6.665  -5.420  1.00 87.37           H  
ATOM   1008  HB3 GLN A  89      -6.096   6.691  -7.121  1.00 87.37           H  
ATOM   1009  HG2 GLN A  89      -4.379   8.422  -6.606  1.00 87.37           H  
ATOM   1010  HG3 GLN A  89      -4.837   8.360  -4.897  1.00 87.37           H  
ATOM   1011 HE21 GLN A  89      -6.688  11.223  -6.208  1.00 87.37           H  
ATOM   1012 HE22 GLN A  89      -5.012  10.826  -5.758  1.00 87.37           H  
ATOM   1013  N   PHE A  90      -5.688   3.809  -4.760  1.00 87.39           N  
ATOM   1014  CA  PHE A  90      -6.276   2.478  -4.702  1.00 87.39           C  
ATOM   1015  C   PHE A  90      -7.306   2.340  -3.578  1.00 87.39           C  
ATOM   1016  O   PHE A  90      -7.329   3.113  -2.620  1.00 87.39           O  
ATOM   1017  CB  PHE A  90      -5.159   1.426  -4.604  1.00 87.39           C  
ATOM   1018  CG  PHE A  90      -4.213   1.594  -3.433  1.00 87.39           C  
ATOM   1019  CD1 PHE A  90      -3.052   2.379  -3.568  1.00 87.39           C  
ATOM   1020  CD2 PHE A  90      -4.504   0.982  -2.202  1.00 87.39           C  
ATOM   1021  CE1 PHE A  90      -2.203   2.573  -2.466  1.00 87.39           C  
ATOM   1022  CE2 PHE A  90      -3.651   1.169  -1.101  1.00 87.39           C  
ATOM   1023  CZ  PHE A  90      -2.508   1.977  -1.233  1.00 87.39           C  
ATOM   1024  H   PHE A  90      -5.547   4.307  -3.893  1.00 87.39           H  
ATOM   1025  HA  PHE A  90      -6.807   2.304  -5.638  1.00 87.39           H  
ATOM   1026  HB2 PHE A  90      -4.573   1.472  -5.522  1.00 87.39           H  
ATOM   1027  HB3 PHE A  90      -5.608   0.433  -4.557  1.00 87.39           H  
ATOM   1028  HD1 PHE A  90      -2.824   2.855  -4.510  1.00 87.39           H  
ATOM   1029  HD2 PHE A  90      -5.397   0.383  -2.100  1.00 87.39           H  
ATOM   1030  HE1 PHE A  90      -1.328   3.199  -2.561  1.00 87.39           H  
ATOM   1031  HE2 PHE A  90      -3.889   0.718  -0.149  1.00 87.39           H  
ATOM   1032  HZ  PHE A  90      -1.873   2.165  -0.380  1.00 87.39           H  
ATOM   1033  N   ARG A  91      -8.164   1.328  -3.710  1.00 89.53           N  
ATOM   1034  CA  ARG A  91      -9.059   0.816  -2.666  1.00 89.53           C  
ATOM   1035  C   ARG A  91      -8.840  -0.677  -2.516  1.00 89.53           C  
ATOM   1036  O   ARG A  91      -8.779  -1.391  -3.517  1.00 89.53           O  
ATOM   1037  CB  ARG A  91     -10.526   1.068  -3.027  1.00 89.53           C  
ATOM   1038  CG  ARG A  91     -10.929   2.521  -2.814  1.00 89.53           C  
ATOM   1039  CD  ARG A  91     -12.370   2.728  -3.269  1.00 89.53           C  
ATOM   1040  NE  ARG A  91     -12.829   4.093  -2.981  1.00 89.53           N  
ATOM   1041  CZ  ARG A  91     -14.076   4.513  -3.045  1.00 89.53           C  
ATOM   1042  NH1 ARG A  91     -15.049   3.733  -3.417  1.00 89.53           N1+
ATOM   1043  NH2 ARG A  91     -14.384   5.736  -2.732  1.00 89.53           N  
ATOM   1044  H   ARG A  91      -8.114   0.806  -4.572  1.00 89.53           H  
ATOM   1045  HA  ARG A  91      -8.833   1.296  -1.714  1.00 89.53           H  
ATOM   1046  HB2 ARG A  91     -11.157   0.447  -2.391  1.00 89.53           H  
ATOM   1047  HB3 ARG A  91     -10.693   0.786  -4.067  1.00 89.53           H  
ATOM   1048  HG2 ARG A  91     -10.859   2.761  -1.753  1.00 89.53           H  
ATOM   1049  HG3 ARG A  91     -10.257   3.172  -3.374  1.00 89.53           H  
ATOM   1050  HD2 ARG A  91     -13.001   2.014  -2.740  1.00 89.53           H  
ATOM   1051  HD3 ARG A  91     -12.433   2.538  -4.341  1.00 89.53           H  
ATOM   1052  HE  ARG A  91     -12.114   4.770  -2.756  1.00 89.53           H  
ATOM   1053 HH11 ARG A  91     -16.005   4.057  -3.446  1.00 89.53           H  
ATOM   1054 HH12 ARG A  91     -14.822   2.774  -3.638  1.00 89.53           H  
ATOM   1055 HH21 ARG A  91     -15.347   6.041  -2.738  1.00 89.53           H  
ATOM   1056 HH22 ARG A  91     -13.628   6.355  -2.477  1.00 89.53           H  
ATOM   1057  N   LEU A  92      -8.781  -1.135  -1.272  1.00 89.13           N  
ATOM   1058  CA  LEU A  92      -8.599  -2.544  -0.934  1.00 89.13           C  
ATOM   1059  C   LEU A  92      -9.893  -3.137  -0.378  1.00 89.13           C  
ATOM   1060  O   LEU A  92     -10.606  -2.460   0.361  1.00 89.13           O  
ATOM   1061  CB  LEU A  92      -7.431  -2.698   0.056  1.00 89.13           C  
ATOM   1062  CG  LEU A  92      -6.095  -2.130  -0.453  1.00 89.13           C  
ATOM   1063  CD1 LEU A  92      -5.023  -2.261   0.624  1.00 89.13           C  
ATOM   1064  CD2 LEU A  92      -5.608  -2.827  -1.723  1.00 89.13           C  
ATOM   1065  H   LEU A  92      -8.896  -0.481  -0.511  1.00 89.13           H  
ATOM   1066  HA  LEU A  92      -8.351  -3.104  -1.836  1.00 89.13           H  
ATOM   1067  HB2 LEU A  92      -7.304  -3.758   0.276  1.00 89.13           H  
ATOM   1068  HB3 LEU A  92      -7.696  -2.196   0.986  1.00 89.13           H  
ATOM   1069  HG  LEU A  92      -6.220  -1.067  -0.658  1.00 89.13           H  
ATOM   1070 HD11 LEU A  92      -4.804  -3.316   0.790  1.00 89.13           H  
ATOM   1071 HD12 LEU A  92      -5.374  -1.800   1.547  1.00 89.13           H  
ATOM   1072 HD13 LEU A  92      -4.116  -1.754   0.294  1.00 89.13           H  
ATOM   1073 HD21 LEU A  92      -5.486  -3.896  -1.548  1.00 89.13           H  
ATOM   1074 HD22 LEU A  92      -6.312  -2.669  -2.540  1.00 89.13           H  
ATOM   1075 HD23 LEU A  92      -4.648  -2.407  -2.024  1.00 89.13           H  
ATOM   1076  N   ASP A  93     -10.192  -4.389  -0.707  1.00 88.44           N  
ATOM   1077  CA  ASP A  93     -11.190  -5.180   0.014  1.00 88.44           C  
ATOM   1078  C   ASP A  93     -10.624  -5.768   1.319  1.00 88.44           C  
ATOM   1079  O   ASP A  93      -9.475  -5.531   1.702  1.00 88.44           O  
ATOM   1080  CB  ASP A  93     -11.803  -6.262  -0.897  1.00 88.44           C  
ATOM   1081  CG  ASP A  93     -10.830  -7.343  -1.379  1.00 88.44           C  
ATOM   1082  OD1 ASP A  93      -9.774  -7.524  -0.733  1.00 88.44           O  
ATOM   1083  OD2 ASP A  93     -11.168  -8.012  -2.375  1.00 88.44           O1-
ATOM   1084  H   ASP A  93      -9.571  -4.890  -1.326  1.00 88.44           H  
ATOM   1085  HA  ASP A  93     -12.010  -4.521   0.301  1.00 88.44           H  
ATOM   1086  HB2 ASP A  93     -12.263  -5.774  -1.756  1.00 88.44           H  
ATOM   1087  HB3 ASP A  93     -12.615  -6.753  -0.361  1.00 88.44           H  
ATOM   1088  N   GLN A  94     -11.456  -6.548   2.011  1.00 87.98           N  
ATOM   1089  CA  GLN A  94     -11.108  -7.253   3.247  1.00 87.98           C  
ATOM   1090  C   GLN A  94     -10.015  -8.324   3.086  1.00 87.98           C  
ATOM   1091  O   GLN A  94      -9.462  -8.786   4.085  1.00 87.98           O  
ATOM   1092  CB  GLN A  94     -12.386  -7.858   3.839  1.00 87.98           C  
ATOM   1093  CG  GLN A  94     -12.955  -8.994   2.971  1.00 87.98           C  
ATOM   1094  CD  GLN A  94     -14.280  -9.536   3.485  1.00 87.98           C  
ATOM   1095  NE2 GLN A  94     -14.772 -10.592   2.879  1.00 87.98           N  
ATOM   1096  OE1 GLN A  94     -14.893  -9.030   4.412  1.00 87.98           O  
ATOM   1097  H   GLN A  94     -12.366  -6.731   1.614  1.00 87.98           H  
ATOM   1098  HA  GLN A  94     -10.730  -6.525   3.964  1.00 87.98           H  
ATOM   1099  HB2 GLN A  94     -13.131  -7.070   3.943  1.00 87.98           H  
ATOM   1100  HB3 GLN A  94     -12.166  -8.249   4.832  1.00 87.98           H  
ATOM   1101  HG2 GLN A  94     -13.111  -8.648   1.949  1.00 87.98           H  
ATOM   1102  HG3 GLN A  94     -12.246  -9.821   2.941  1.00 87.98           H  
ATOM   1103 HE21 GLN A  94     -14.227 -11.048   2.161  1.00 87.98           H  
ATOM   1104 HE22 GLN A  94     -15.640 -10.963   3.237  1.00 87.98           H  
ATOM   1105  N   ASP A  95      -9.709  -8.730   1.855  1.00 88.94           N  
ATOM   1106  CA  ASP A  95      -8.668  -9.702   1.515  1.00 88.94           C  
ATOM   1107  C   ASP A  95      -7.428  -9.018   0.927  1.00 88.94           C  
ATOM   1108  O   ASP A  95      -6.535  -9.677   0.395  1.00 88.94           O  
ATOM   1109  CB  ASP A  95      -9.259 -10.795   0.615  1.00 88.94           C  
ATOM   1110  CG  ASP A  95     -10.366 -11.560   1.346  1.00 88.94           C  
ATOM   1111  OD1 ASP A  95     -10.151 -11.902   2.539  1.00 88.94           O  
ATOM   1112  OD2 ASP A  95     -11.425 -11.791   0.720  1.00 88.94           O1-
ATOM   1113  H   ASP A  95     -10.135  -8.269   1.064  1.00 88.94           H  
ATOM   1114  HA  ASP A  95      -8.326 -10.192   2.426  1.00 88.94           H  
ATOM   1115  HB2 ASP A  95      -9.651 -10.345  -0.298  1.00 88.94           H  
ATOM   1116  HB3 ASP A  95      -8.477 -11.503   0.340  1.00 88.94           H  
ATOM   1117  N   CYS A  96      -7.354  -7.690   1.062  1.00 89.45           N  
ATOM   1118  CA  CYS A  96      -6.266  -6.852   0.578  1.00 89.45           C  
ATOM   1119  C   CYS A  96      -6.049  -6.928  -0.933  1.00 89.45           C  
ATOM   1120  O   CYS A  96      -4.950  -6.667  -1.423  1.00 89.45           O  
ATOM   1121  CB  CYS A  96      -5.011  -7.092   1.425  1.00 89.45           C  
ATOM   1122  SG  CYS A  96      -5.328  -6.831   3.183  1.00 89.45           S  
ATOM   1123  H   CYS A  96      -8.167  -7.217   1.431  1.00 89.45           H  
ATOM   1124  HA  CYS A  96      -6.585  -5.824   0.747  1.00 89.45           H  
ATOM   1125  HB2 CYS A  96      -4.659  -8.111   1.269  1.00 89.45           H  
ATOM   1126  HB3 CYS A  96      -4.228  -6.406   1.102  1.00 89.45           H  
ATOM   1127  N   LYS A  97      -7.113  -7.230  -1.682  1.00 88.75           N  
ATOM   1128  CA  LYS A  97      -7.138  -7.145  -3.138  1.00 88.75           C  
ATOM   1129  C   LYS A  97      -7.721  -5.816  -3.568  1.00 88.75           C  
ATOM   1130  O   LYS A  97      -8.543  -5.199  -2.893  1.00 88.75           O  
ATOM   1131  CB  LYS A  97      -7.931  -8.302  -3.742  1.00 88.75           C  
ATOM   1132  CG  LYS A  97      -7.330  -9.660  -3.375  1.00 88.75           C  
ATOM   1133  CD  LYS A  97      -8.222 -10.768  -3.928  1.00 88.75           C  
ATOM   1134  CE  LYS A  97      -7.651 -12.116  -3.497  1.00 88.75           C  
ATOM   1135  NZ  LYS A  97      -8.573 -13.212  -3.869  1.00 88.75           N1+
ATOM   1136  H   LYS A  97      -7.988  -7.416  -1.213  1.00 88.75           H  
ATOM   1137  HA  LYS A  97      -6.115  -7.200  -3.512  1.00 88.75           H  
ATOM   1138  HB2 LYS A  97      -7.944  -8.200  -4.827  1.00 88.75           H  
ATOM   1139  HB3 LYS A  97      -8.959  -8.252  -3.384  1.00 88.75           H  
ATOM   1140  HG2 LYS A  97      -6.328  -9.744  -3.794  1.00 88.75           H  
ATOM   1141  HG3 LYS A  97      -7.278  -9.766  -2.291  1.00 88.75           H  
ATOM   1142  HD2 LYS A  97      -9.224 -10.645  -3.518  1.00 88.75           H  
ATOM   1143  HD3 LYS A  97      -8.263 -10.701  -5.015  1.00 88.75           H  
ATOM   1144  HE2 LYS A  97      -6.673 -12.253  -3.958  1.00 88.75           H  
ATOM   1145  HE3 LYS A  97      -7.514 -12.096  -2.416  1.00 88.75           H  
ATOM   1146  HZ1 LYS A  97      -8.207 -14.102  -3.560  1.00 88.75           H  
ATOM   1147  HZ2 LYS A  97      -9.461 -13.062  -3.411  1.00 88.75           H  
ATOM   1148  HZ3 LYS A  97      -8.723 -13.230  -4.868  1.00 88.75           H  
ATOM   1149  N   THR A  98      -7.271  -5.357  -4.719  1.00 85.24           N  
ATOM   1150  CA  THR A  98      -7.606  -4.033  -5.221  1.00 85.24           C  
ATOM   1151  C   THR A  98      -8.962  -4.090  -5.897  1.00 85.24           C  
ATOM   1152  O   THR A  98      -9.100  -4.714  -6.946  1.00 85.24           O  
ATOM   1153  CB  THR A  98      -6.508  -3.544  -6.163  1.00 85.24           C  
ATOM   1154  CG2 THR A  98      -5.187  -3.475  -5.392  1.00 85.24           C  
ATOM   1155  OG1 THR A  98      -6.335  -4.442  -7.235  1.00 85.24           O  
ATOM   1156  H   THR A  98      -6.619  -5.912  -5.255  1.00 85.24           H  
ATOM   1157  HA  THR A  98      -7.657  -3.335  -4.385  1.00 85.24           H  
ATOM   1158  HB  THR A  98      -6.761  -2.558  -6.553  1.00 85.24           H  
ATOM   1159  HG1 THR A  98      -7.206  -4.626  -7.596  1.00 85.24           H  
ATOM   1160 HG21 THR A  98      -5.136  -2.534  -4.845  1.00 85.24           H  
ATOM   1161 HG22 THR A  98      -4.351  -3.581  -6.083  1.00 85.24           H  
ATOM   1162 HG23 THR A  98      -5.072  -4.283  -4.669  1.00 85.24           H  
ATOM   1163  N   ILE A  99      -9.959  -3.435  -5.309  1.00 82.21           N  
ATOM   1164  CA  ILE A  99     -11.292  -3.311  -5.920  1.00 82.21           C  
ATOM   1165  C   ILE A  99     -11.367  -2.123  -6.879  1.00 82.21           C  
ATOM   1166  O   ILE A  99     -12.241  -2.075  -7.739  1.00 82.21           O  
ATOM   1167  CB  ILE A  99     -12.398  -3.243  -4.851  1.00 82.21           C  
ATOM   1168  CG1 ILE A  99     -12.192  -2.071  -3.865  1.00 82.21           C  
ATOM   1169  CG2 ILE A  99     -12.465  -4.597  -4.135  1.00 82.21           C  
ATOM   1170  CD1 ILE A  99     -13.354  -1.865  -2.889  1.00 82.21           C  
ATOM   1171  H   ILE A  99      -9.779  -2.988  -4.422  1.00 82.21           H  
ATOM   1172  HA  ILE A  99     -11.482  -4.196  -6.527  1.00 82.21           H  
ATOM   1173  HB  ILE A  99     -13.348  -3.095  -5.365  1.00 82.21           H  
ATOM   1174 HG12 ILE A  99     -11.286  -2.235  -3.280  1.00 82.21           H  
ATOM   1175 HG13 ILE A  99     -12.077  -1.148  -4.433  1.00 82.21           H  
ATOM   1176 HG21 ILE A  99     -11.542  -4.777  -3.584  1.00 82.21           H  
ATOM   1177 HG22 ILE A  99     -13.317  -4.628  -3.455  1.00 82.21           H  
ATOM   1178 HG23 ILE A  99     -12.589  -5.399  -4.863  1.00 82.21           H  
ATOM   1179 HD11 ILE A  99     -14.294  -1.800  -3.437  1.00 82.21           H  
ATOM   1180 HD12 ILE A  99     -13.200  -0.936  -2.341  1.00 82.21           H  
ATOM   1181 HD13 ILE A  99     -13.399  -2.689  -2.177  1.00 82.21           H  
ATOM   1182  N   TRP A 100     -10.456  -1.157  -6.725  1.00 73.11           N  
ATOM   1183  CA  TRP A 100     -10.314  -0.021  -7.627  1.00 73.11           C  
ATOM   1184  C   TRP A 100      -8.888   0.537  -7.572  1.00 73.11           C  
ATOM   1185  O   TRP A 100      -8.325   0.679  -6.485  1.00 73.11           O  
ATOM   1186  CB  TRP A 100     -11.342   1.053  -7.252  1.00 73.11           C  
ATOM   1187  CG  TRP A 100     -11.760   1.950  -8.375  1.00 73.11           C  
ATOM   1188  CD1 TRP A 100     -12.852   1.772  -9.150  1.00 73.11           C  
ATOM   1189  CD2 TRP A 100     -11.164   3.205  -8.824  1.00 73.11           C  
ATOM   1190  CE2 TRP A 100     -12.038   3.812  -9.768  1.00 73.11           C  
ATOM   1191  CE3 TRP A 100     -10.035   3.948  -8.434  1.00 73.11           C  
ATOM   1192  NE1 TRP A 100     -12.995   2.850 -10.005  1.00 73.11           N  
ATOM   1193  CZ2 TRP A 100     -11.840   5.117 -10.243  1.00 73.11           C  
ATOM   1194  CZ3 TRP A 100      -9.925   5.308  -8.763  1.00 73.11           C  
ATOM   1195  CH2 TRP A 100     -10.796   5.885  -9.700  1.00 73.11           C  
ATOM   1196  H   TRP A 100      -9.768  -1.261  -5.993  1.00 73.11           H  
ATOM   1197  HA  TRP A 100     -10.521  -0.357  -8.643  1.00 73.11           H  
ATOM   1198  HB2 TRP A 100     -10.949   1.659  -6.436  1.00 73.11           H  
ATOM   1199  HB3 TRP A 100     -12.246   0.569  -6.881  1.00 73.11           H  
ATOM   1200  HD1 TRP A 100     -13.517   0.923  -9.088  1.00 73.11           H  
ATOM   1201  HE1 TRP A 100     -13.726   2.920 -10.697  1.00 73.11           H  
ATOM   1202  HE3 TRP A 100      -9.319   3.500  -7.761  1.00 73.11           H  
ATOM   1203  HZ2 TRP A 100     -12.514   5.541 -10.972  1.00 73.11           H  
ATOM   1204  HZ3 TRP A 100      -9.147   5.902  -8.307  1.00 73.11           H  
ATOM   1205  HH2 TRP A 100     -10.667   6.916  -9.995  1.00 73.11           H  
ATOM   1206  N   GLY A 101      -8.334   0.878  -8.732  1.00 62.49           N  
ATOM   1207  CA  GLY A 101      -7.168   1.747  -8.927  1.00 62.49           C  
ATOM   1208  C   GLY A 101      -7.570   2.860  -9.900  1.00 62.49           C  
ATOM   1209  O   GLY A 101      -8.548   2.642 -10.605  1.00 62.49           O  
ATOM   1210  H   GLY A 101      -8.900   0.767  -9.561  1.00 62.49           H  
ATOM   1211  HA2 GLY A 101      -6.862   2.185  -7.977  1.00 62.49           H  
ATOM   1212  HA3 GLY A 101      -6.336   1.183  -9.350  1.00 62.49           H  
ATOM   1213  N   ASP A 102      -6.900   4.020  -9.871  1.00 54.82           N  
ATOM   1214  CA  ASP A 102      -7.225   5.298 -10.559  1.00 54.82           C  
ATOM   1215  C   ASP A 102      -7.734   5.249 -12.022  1.00 54.82           C  
ATOM   1216  O   ASP A 102      -8.072   4.212 -12.569  1.00 54.82           O  
ATOM   1217  CB  ASP A 102      -6.037   6.250 -10.379  1.00 54.82           C  
ATOM   1218  CG  ASP A 102      -4.773   5.780 -11.090  1.00 54.82           C  
ATOM   1219  OD1 ASP A 102      -4.902   5.211 -12.200  1.00 54.82           O  
ATOM   1220  OD2 ASP A 102      -3.697   6.043 -10.517  1.00 54.82           O1-
ATOM   1221  H   ASP A 102      -6.109   4.050  -9.244  1.00 54.82           H  
ATOM   1222  HA  ASP A 102      -8.030   5.795 -10.017  1.00 54.82           H  
ATOM   1223  HB2 ASP A 102      -5.828   6.342  -9.313  1.00 54.82           H  
ATOM   1224  HB3 ASP A 102      -6.299   7.245 -10.739  1.00 54.82           H  
ATOM   1225  N   SER A 103      -7.841   6.393 -12.708  1.00 46.55           N  
ATOM   1226  CA  SER A 103      -8.405   6.472 -14.074  1.00 46.55           C  
ATOM   1227  C   SER A 103      -7.791   5.522 -15.130  1.00 46.55           C  
ATOM   1228  O   SER A 103      -8.308   5.460 -16.244  1.00 46.55           O  
ATOM   1229  CB  SER A 103      -8.353   7.920 -14.568  1.00 46.55           C  
ATOM   1230  OG  SER A 103      -7.014   8.378 -14.630  1.00 46.55           O  
ATOM   1231  H   SER A 103      -7.575   7.246 -12.238  1.00 46.55           H  
ATOM   1232  HA  SER A 103      -9.456   6.190 -14.004  1.00 46.55           H  
ATOM   1233  HB2 SER A 103      -8.915   8.551 -13.879  1.00 46.55           H  
ATOM   1234  HB3 SER A 103      -8.811   7.993 -15.555  1.00 46.55           H  
ATOM   1235  HG  SER A 103      -6.504   7.934 -13.948  1.00 46.55           H  
ATOM   1236  N   ARG A 104      -6.726   4.764 -14.813  1.00 51.25           N  
ATOM   1237  CA  ARG A 104      -6.186   3.677 -15.651  1.00 51.25           C  
ATOM   1238  C   ARG A 104      -6.117   2.301 -14.964  1.00 51.25           C  
ATOM   1239  O   ARG A 104      -5.512   1.384 -15.519  1.00 51.25           O  
ATOM   1240  CB  ARG A 104      -4.828   4.105 -16.216  1.00 51.25           C  
ATOM   1241  CG  ARG A 104      -4.927   5.417 -17.005  1.00 51.25           C  
ATOM   1242  CD  ARG A 104      -3.567   5.753 -17.607  1.00 51.25           C  
ATOM   1243  NE  ARG A 104      -3.519   7.160 -18.038  1.00 51.25           N  
ATOM   1244  CZ  ARG A 104      -2.422   7.866 -18.237  1.00 51.25           C  
ATOM   1245  NH1 ARG A 104      -1.234   7.333 -18.144  1.00 51.25           N1+
ATOM   1246  NH2 ARG A 104      -2.499   9.132 -18.536  1.00 51.25           N  
ATOM   1247  H   ARG A 104      -6.351   4.861 -13.880  1.00 51.25           H  
ATOM   1248  HA  ARG A 104      -6.861   3.521 -16.493  1.00 51.25           H  
ATOM   1249  HB2 ARG A 104      -4.124   4.226 -15.392  1.00 51.25           H  
ATOM   1250  HB3 ARG A 104      -4.454   3.325 -16.880  1.00 51.25           H  
ATOM   1251  HG2 ARG A 104      -5.218   6.225 -16.334  1.00 51.25           H  
ATOM   1252  HG3 ARG A 104      -5.668   5.323 -17.799  1.00 51.25           H  
ATOM   1253  HD2 ARG A 104      -2.808   5.585 -16.843  1.00 51.25           H  
ATOM   1254  HD3 ARG A 104      -3.374   5.091 -18.451  1.00 51.25           H  
ATOM   1255  HE  ARG A 104      -4.406   7.635 -18.122  1.00 51.25           H  
ATOM   1256 HH11 ARG A 104      -0.399   7.881 -18.288  1.00 51.25           H  
ATOM   1257 HH12 ARG A 104      -1.165   6.355 -17.899  1.00 51.25           H  
ATOM   1258 HH21 ARG A 104      -3.403   9.578 -18.596  1.00 51.25           H  
ATOM   1259 HH22 ARG A 104      -1.657   9.669 -18.686  1.00 51.25           H  
ATOM   1260  N   GLY A 105      -6.704   2.132 -13.777  1.00 55.03           N  
ATOM   1261  CA  GLY A 105      -6.910   0.844 -13.101  1.00 55.03           C  
ATOM   1262  C   GLY A 105      -5.647   0.078 -12.696  1.00 55.03           C  
ATOM   1263  O   GLY A 105      -5.756  -1.047 -12.217  1.00 55.03           O  
ATOM   1264  H   GLY A 105      -7.167   2.931 -13.368  1.00 55.03           H  
ATOM   1265  HA2 GLY A 105      -7.499   1.013 -12.200  1.00 55.03           H  
ATOM   1266  HA3 GLY A 105      -7.488   0.196 -13.760  1.00 55.03           H  
ATOM   1267  N   SER A 106      -4.456   0.649 -12.887  1.00 69.11           N  
ATOM   1268  CA  SER A 106      -3.192  -0.081 -12.781  1.00 69.11           C  
ATOM   1269  C   SER A 106      -2.379   0.433 -11.600  1.00 69.11           C  
ATOM   1270  O   SER A 106      -1.842   1.537 -11.626  1.00 69.11           O  
ATOM   1271  CB  SER A 106      -2.405   0.020 -14.090  1.00 69.11           C  
ATOM   1272  OG  SER A 106      -3.169  -0.491 -15.168  1.00 69.11           O  
ATOM   1273  H   SER A 106      -4.429   1.606 -13.207  1.00 69.11           H  
ATOM   1274  HA  SER A 106      -3.387  -1.141 -12.620  1.00 69.11           H  
ATOM   1275  HB2 SER A 106      -2.153   1.062 -14.288  1.00 69.11           H  
ATOM   1276  HB3 SER A 106      -1.482  -0.554 -14.000  1.00 69.11           H  
ATOM   1277  HG  SER A 106      -3.967   0.033 -15.262  1.00 69.11           H  
ATOM   1278  N   ILE A 107      -2.281  -0.380 -10.553  1.00 77.98           N  
ATOM   1279  CA  ILE A 107      -1.361  -0.147  -9.437  1.00 77.98           C  
ATOM   1280  C   ILE A 107       0.044  -0.548  -9.882  1.00 77.98           C  
ATOM   1281  O   ILE A 107       0.213  -1.549 -10.580  1.00 77.98           O  
ATOM   1282  CB  ILE A 107      -1.864  -0.905  -8.198  1.00 77.98           C  
ATOM   1283  CG1 ILE A 107      -3.127  -0.176  -7.696  1.00 77.98           C  
ATOM   1284  CG2 ILE A 107      -0.820  -0.992  -7.075  1.00 77.98           C  
ATOM   1285  CD1 ILE A 107      -4.007  -1.087  -6.868  1.00 77.98           C  
ATOM   1286  H   ILE A 107      -2.744  -1.276 -10.605  1.00 77.98           H  
ATOM   1287  HA  ILE A 107      -1.343   0.918  -9.205  1.00 77.98           H  
ATOM   1288  HB  ILE A 107      -2.121  -1.921  -8.499  1.00 77.98           H  
ATOM   1289 HG12 ILE A 107      -2.846   0.700  -7.111  1.00 77.98           H  
ATOM   1290 HG13 ILE A 107      -3.735   0.168  -8.533  1.00 77.98           H  
ATOM   1291 HG21 ILE A 107      -1.237  -1.492  -6.201  1.00 77.98           H  
ATOM   1292 HG22 ILE A 107       0.028  -1.590  -7.409  1.00 77.98           H  
ATOM   1293 HG23 ILE A 107      -0.481   0.004  -6.792  1.00 77.98           H  
ATOM   1294 HD11 ILE A 107      -4.245  -1.962  -7.474  1.00 77.98           H  
ATOM   1295 HD12 ILE A 107      -3.492  -1.362  -5.948  1.00 77.98           H  
ATOM   1296 HD13 ILE A 107      -4.940  -0.576  -6.630  1.00 77.98           H  
ATOM   1297  N   HIS A 108       1.055   0.236  -9.499  1.00 83.01           N  
ATOM   1298  CA  HIS A 108       2.437  -0.070  -9.855  1.00 83.01           C  
ATOM   1299  C   HIS A 108       2.828  -1.473  -9.352  1.00 83.01           C  
ATOM   1300  O   HIS A 108       2.553  -1.776  -8.191  1.00 83.01           O  
ATOM   1301  CB  HIS A 108       3.378   0.991  -9.277  1.00 83.01           C  
ATOM   1302  CG  HIS A 108       4.759   0.922  -9.872  1.00 83.01           C  
ATOM   1303  CD2 HIS A 108       5.158   1.481 -11.056  1.00 83.01           C  
ATOM   1304  ND1 HIS A 108       5.842   0.234  -9.372  1.00 83.01           N  
ATOM   1305  CE1 HIS A 108       6.858   0.360 -10.239  1.00 83.01           C  
ATOM   1306  NE2 HIS A 108       6.489   1.122 -11.276  1.00 83.01           N  
ATOM   1307  H   HIS A 108       0.862   1.064  -8.953  1.00 83.01           H  
ATOM   1308  HA  HIS A 108       2.504  -0.022 -10.942  1.00 83.01           H  
ATOM   1309  HB2 HIS A 108       3.442   0.878  -8.195  1.00 83.01           H  
ATOM   1310  HB3 HIS A 108       2.964   1.978  -9.483  1.00 83.01           H  
ATOM   1311  HD1 HIS A 108       5.936  -0.189  -8.459  1.00 83.01           H  
ATOM   1312  HD2 HIS A 108       4.542   2.066 -11.722  1.00 83.01           H  
ATOM   1313  HE1 HIS A 108       7.847  -0.052 -10.107  1.00 83.01           H  
ATOM   1314  N   PRO A 109       3.514  -2.316 -10.150  1.00 84.36           N  
ATOM   1315  CA  PRO A 109       3.885  -3.679  -9.752  1.00 84.36           C  
ATOM   1316  C   PRO A 109       4.674  -3.775  -8.439  1.00 84.36           C  
ATOM   1317  O   PRO A 109       4.596  -4.797  -7.752  1.00 84.36           O  
ATOM   1318  CB  PRO A 109       4.714  -4.223 -10.918  1.00 84.36           C  
ATOM   1319  CG  PRO A 109       4.161  -3.470 -12.124  1.00 84.36           C  
ATOM   1320  CD  PRO A 109       3.836  -2.094 -11.553  1.00 84.36           C  
ATOM   1321  HA  PRO A 109       2.972  -4.266  -9.654  1.00 84.36           H  
ATOM   1322  HB2 PRO A 109       5.765  -3.965 -10.787  1.00 84.36           H  
ATOM   1323  HB3 PRO A 109       4.599  -5.302 -11.028  1.00 84.36           H  
ATOM   1324  HG2 PRO A 109       4.888  -3.410 -12.934  1.00 84.36           H  
ATOM   1325  HG3 PRO A 109       3.243  -3.949 -12.465  1.00 84.36           H  
ATOM   1326  HD2 PRO A 109       2.995  -1.671 -12.101  1.00 84.36           H  
ATOM   1327  HD3 PRO A 109       4.709  -1.446 -11.631  1.00 84.36           H  
ATOM   1328  N   SER A 110       5.404  -2.714  -8.088  1.00 89.34           N  
ATOM   1329  CA  SER A 110       6.152  -2.599  -6.829  1.00 89.34           C  
ATOM   1330  C   SER A 110       5.291  -2.327  -5.595  1.00 89.34           C  
ATOM   1331  O   SER A 110       5.800  -2.402  -4.484  1.00 89.34           O  
ATOM   1332  CB  SER A 110       7.192  -1.485  -6.899  1.00 89.34           C  
ATOM   1333  OG  SER A 110       7.957  -1.555  -8.081  1.00 89.34           O  
ATOM   1334  H   SER A 110       5.529  -1.990  -8.781  1.00 89.34           H  
ATOM   1335  HA  SER A 110       6.681  -3.536  -6.655  1.00 89.34           H  
ATOM   1336  HB2 SER A 110       7.849  -1.614  -6.039  1.00 89.34           H  
ATOM   1337  HB3 SER A 110       6.709  -0.510  -6.829  1.00 89.34           H  
ATOM   1338  HG  SER A 110       8.862  -1.727  -7.812  1.00 89.34           H  
ATOM   1339  N   VAL A 111       4.014  -1.979  -5.752  1.00 89.76           N  
ATOM   1340  CA  VAL A 111       3.104  -1.799  -4.618  1.00 89.76           C  
ATOM   1341  C   VAL A 111       2.445  -3.143  -4.324  1.00 89.76           C  
ATOM   1342  O   VAL A 111       1.712  -3.680  -5.155  1.00 89.76           O  
ATOM   1343  CB  VAL A 111       2.074  -0.691  -4.874  1.00 89.76           C  
ATOM   1344  CG1 VAL A 111       1.154  -0.490  -3.662  1.00 89.76           C  
ATOM   1345  CG2 VAL A 111       2.752   0.654  -5.166  1.00 89.76           C  
ATOM   1346  H   VAL A 111       3.607  -1.989  -6.676  1.00 89.76           H  
ATOM   1347  HA  VAL A 111       3.681  -1.494  -3.745  1.00 89.76           H  
ATOM   1348  HB  VAL A 111       1.472  -0.965  -5.740  1.00 89.76           H  
ATOM   1349 HG11 VAL A 111       0.441   0.310  -3.864  1.00 89.76           H  
ATOM   1350 HG12 VAL A 111       1.744  -0.240  -2.781  1.00 89.76           H  
ATOM   1351 HG13 VAL A 111       0.595  -1.404  -3.463  1.00 89.76           H  
ATOM   1352 HG21 VAL A 111       3.276   1.003  -4.276  1.00 89.76           H  
ATOM   1353 HG22 VAL A 111       2.000   1.385  -5.464  1.00 89.76           H  
ATOM   1354 HG23 VAL A 111       3.471   0.551  -5.979  1.00 89.76           H  
ATOM   1355  N   LYS A 112       2.721  -3.700  -3.145  1.00 91.31           N  
ATOM   1356  CA  LYS A 112       2.137  -4.953  -2.657  1.00 91.31           C  
ATOM   1357  C   LYS A 112       1.240  -4.701  -1.459  1.00 91.31           C  
ATOM   1358  O   LYS A 112       1.390  -3.720  -0.731  1.00 91.31           O  
ATOM   1359  CB  LYS A 112       3.222  -5.982  -2.305  1.00 91.31           C  
ATOM   1360  CG  LYS A 112       4.168  -6.333  -3.454  1.00 91.31           C  
ATOM   1361  CD  LYS A 112       3.491  -6.832  -4.734  1.00 91.31           C  
ATOM   1362  CE  LYS A 112       4.583  -7.356  -5.672  1.00 91.31           C  
ATOM   1363  NZ  LYS A 112       4.107  -7.472  -7.066  1.00 91.31           N1+
ATOM   1364  H   LYS A 112       3.308  -3.176  -2.511  1.00 91.31           H  
ATOM   1365  HA  LYS A 112       1.500  -5.373  -3.435  1.00 91.31           H  
ATOM   1366  HB2 LYS A 112       2.745  -6.901  -1.964  1.00 91.31           H  
ATOM   1367  HB3 LYS A 112       3.821  -5.599  -1.479  1.00 91.31           H  
ATOM   1368  HG2 LYS A 112       4.752  -5.445  -3.695  1.00 91.31           H  
ATOM   1369  HG3 LYS A 112       4.838  -7.112  -3.089  1.00 91.31           H  
ATOM   1370  HD2 LYS A 112       2.787  -7.630  -4.500  1.00 91.31           H  
ATOM   1371  HD3 LYS A 112       2.966  -6.002  -5.207  1.00 91.31           H  
ATOM   1372  HE2 LYS A 112       4.937  -8.318  -5.300  1.00 91.31           H  
ATOM   1373  HE3 LYS A 112       5.426  -6.665  -5.641  1.00 91.31           H  
ATOM   1374  HZ1 LYS A 112       3.982  -6.536  -7.425  1.00 91.31           H  
ATOM   1375  HZ2 LYS A 112       3.242  -7.990  -7.124  1.00 91.31           H  
ATOM   1376  HZ3 LYS A 112       4.820  -7.909  -7.633  1.00 91.31           H  
ATOM   1377  N   PHE A 113       0.321  -5.634  -1.251  1.00 90.86           N  
ATOM   1378  CA  PHE A 113      -0.599  -5.613  -0.129  1.00 90.86           C  
ATOM   1379  C   PHE A 113      -0.491  -6.919   0.641  1.00 90.86           C  
ATOM   1380  O   PHE A 113      -0.467  -7.995   0.043  1.00 90.86           O  
ATOM   1381  CB  PHE A 113      -2.024  -5.343  -0.616  1.00 90.86           C  
ATOM   1382  CG  PHE A 113      -2.127  -4.150  -1.541  1.00 90.86           C  
ATOM   1383  CD1 PHE A 113      -1.939  -2.853  -1.033  1.00 90.86           C  
ATOM   1384  CD2 PHE A 113      -2.323  -4.342  -2.920  1.00 90.86           C  
ATOM   1385  CE1 PHE A 113      -1.976  -1.747  -1.900  1.00 90.86           C  
ATOM   1386  CE2 PHE A 113      -2.329  -3.238  -3.788  1.00 90.86           C  
ATOM   1387  CZ  PHE A 113      -2.177  -1.938  -3.277  1.00 90.86           C  
ATOM   1388  H   PHE A 113       0.300  -6.445  -1.852  1.00 90.86           H  
ATOM   1389  HA  PHE A 113      -0.320  -4.798   0.539  1.00 90.86           H  
ATOM   1390  HB2 PHE A 113      -2.661  -5.163   0.251  1.00 90.86           H  
ATOM   1391  HB3 PHE A 113      -2.392  -6.230  -1.132  1.00 90.86           H  
ATOM   1392  HD1 PHE A 113      -1.747  -2.712   0.020  1.00 90.86           H  
ATOM   1393  HD2 PHE A 113      -2.444  -5.339  -3.315  1.00 90.86           H  
ATOM   1394  HE1 PHE A 113      -1.822  -0.749  -1.517  1.00 90.86           H  
ATOM   1395  HE2 PHE A 113      -2.429  -3.391  -4.852  1.00 90.86           H  
ATOM   1396  HZ  PHE A 113      -2.181  -1.086  -3.940  1.00 90.86           H  
ATOM   1397  N   ARG A 114      -0.445  -6.815   1.966  1.00 89.64           N  
ATOM   1398  CA  ARG A 114      -0.400  -7.958   2.880  1.00 89.64           C  
ATOM   1399  C   ARG A 114      -1.508  -7.814   3.909  1.00 89.64           C  
ATOM   1400  O   ARG A 114      -1.634  -6.761   4.533  1.00 89.64           O  
ATOM   1401  CB  ARG A 114       1.002  -8.048   3.502  1.00 89.64           C  
ATOM   1402  CG  ARG A 114       1.136  -9.187   4.527  1.00 89.64           C  
ATOM   1403  CD  ARG A 114       2.589  -9.409   4.965  1.00 89.64           C  
ATOM   1404  NE  ARG A 114       3.208  -8.198   5.556  1.00 89.64           N  
ATOM   1405  CZ  ARG A 114       3.993  -8.161   6.623  1.00 89.64           C  
ATOM   1406  NH1 ARG A 114       4.244  -9.199   7.354  1.00 89.64           N1+
ATOM   1407  NH2 ARG A 114       4.594  -7.058   6.984  1.00 89.64           N  
ATOM   1408  H   ARG A 114      -0.427  -5.887   2.364  1.00 89.64           H  
ATOM   1409  HA  ARG A 114      -0.576  -8.878   2.323  1.00 89.64           H  
ATOM   1410  HB2 ARG A 114       1.239  -7.102   3.989  1.00 89.64           H  
ATOM   1411  HB3 ARG A 114       1.725  -8.209   2.702  1.00 89.64           H  
ATOM   1412  HG2 ARG A 114       0.537  -8.962   5.409  1.00 89.64           H  
ATOM   1413  HG3 ARG A 114       0.767 -10.114   4.088  1.00 89.64           H  
ATOM   1414  HD2 ARG A 114       3.177  -9.721   4.102  1.00 89.64           H  
ATOM   1415  HD3 ARG A 114       2.596 -10.231   5.681  1.00 89.64           H  
ATOM   1416  HE  ARG A 114       3.133  -7.333   5.042  1.00 89.64           H  
ATOM   1417 HH11 ARG A 114       3.617  -9.992   7.348  1.00 89.64           H  
ATOM   1418 HH12 ARG A 114       4.850  -9.180   8.162  1.00 89.64           H  
ATOM   1419 HH21 ARG A 114       4.612  -6.213   6.431  1.00 89.64           H  
ATOM   1420 HH22 ARG A 114       5.191  -7.061   7.799  1.00 89.64           H  
ATOM   1421  N   LYS A 115      -2.325  -8.852   4.070  1.00 90.03           N  
ATOM   1422  CA  LYS A 115      -3.330  -8.902   5.133  1.00 90.03           C  
ATOM   1423  C   LYS A 115      -2.641  -9.247   6.438  1.00 90.03           C  
ATOM   1424  O   LYS A 115      -1.824 -10.155   6.465  1.00 90.03           O  
ATOM   1425  CB  LYS A 115      -4.428  -9.911   4.780  1.00 90.03           C  
ATOM   1426  CG  LYS A 115      -5.592  -9.883   5.786  1.00 90.03           C  
ATOM   1427  CD  LYS A 115      -6.754 -10.716   5.236  1.00 90.03           C  
ATOM   1428  CE  LYS A 115      -7.956 -10.748   6.184  1.00 90.03           C  
ATOM   1429  NZ  LYS A 115      -9.174 -11.212   5.470  1.00 90.03           N1+
ATOM   1430  H   LYS A 115      -2.115  -9.708   3.576  1.00 90.03           H  
ATOM   1431  HA  LYS A 115      -3.782  -7.917   5.246  1.00 90.03           H  
ATOM   1432  HB2 LYS A 115      -4.004 -10.915   4.748  1.00 90.03           H  
ATOM   1433  HB3 LYS A 115      -4.811  -9.673   3.787  1.00 90.03           H  
ATOM   1434  HG2 LYS A 115      -5.927  -8.856   5.930  1.00 90.03           H  
ATOM   1435  HG3 LYS A 115      -5.266 -10.293   6.743  1.00 90.03           H  
ATOM   1436  HD2 LYS A 115      -7.062 -10.274   4.289  1.00 90.03           H  
ATOM   1437  HD3 LYS A 115      -6.415 -11.736   5.050  1.00 90.03           H  
ATOM   1438  HE2 LYS A 115      -8.130  -9.742   6.565  1.00 90.03           H  
ATOM   1439  HE3 LYS A 115      -7.731 -11.396   7.031  1.00 90.03           H  
ATOM   1440  HZ1 LYS A 115      -9.033 -12.064   4.947  1.00 90.03           H  
ATOM   1441  HZ2 LYS A 115      -9.953 -11.318   6.104  1.00 90.03           H  
ATOM   1442  HZ3 LYS A 115      -9.437 -10.525   4.778  1.00 90.03           H  
ATOM   1443  N   VAL A 116      -2.993  -8.525   7.491  1.00 89.00           N  
ATOM   1444  CA  VAL A 116      -2.512  -8.791   8.842  1.00 89.00           C  
ATOM   1445  C   VAL A 116      -3.650  -8.663   9.830  1.00 89.00           C  
ATOM   1446  O   VAL A 116      -4.595  -7.891   9.631  1.00 89.00           O  
ATOM   1447  CB  VAL A 116      -1.356  -7.865   9.247  1.00 89.00           C  
ATOM   1448  CG1 VAL A 116      -0.164  -8.015   8.304  1.00 89.00           C  
ATOM   1449  CG2 VAL A 116      -1.756  -6.382   9.310  1.00 89.00           C  
ATOM   1450  H   VAL A 116      -3.654  -7.772   7.366  1.00 89.00           H  
ATOM   1451  HA  VAL A 116      -2.142  -9.815   8.896  1.00 89.00           H  
ATOM   1452  HB  VAL A 116      -1.035  -8.174  10.242  1.00 89.00           H  
ATOM   1453 HG11 VAL A 116       0.724  -7.565   8.748  1.00 89.00           H  
ATOM   1454 HG12 VAL A 116      -0.369  -7.559   7.335  1.00 89.00           H  
ATOM   1455 HG13 VAL A 116       0.047  -9.075   8.159  1.00 89.00           H  
ATOM   1456 HG21 VAL A 116      -2.506  -6.226  10.085  1.00 89.00           H  
ATOM   1457 HG22 VAL A 116      -0.871  -5.793   9.552  1.00 89.00           H  
ATOM   1458 HG23 VAL A 116      -2.150  -6.060   8.347  1.00 89.00           H  
ATOM   1459  N   ARG A 117      -3.519  -9.371  10.944  1.00 84.99           N  
ATOM   1460  CA  ARG A 117      -4.347  -9.151  12.118  1.00 84.99           C  
ATOM   1461  C   ARG A 117      -3.571  -8.297  13.109  1.00 84.99           C  
ATOM   1462  O   ARG A 117      -2.524  -8.698  13.610  1.00 84.99           O  
ATOM   1463  CB  ARG A 117      -4.797 -10.509  12.643  1.00 84.99           C  
ATOM   1464  CG  ARG A 117      -5.677 -10.334  13.878  1.00 84.99           C  
ATOM   1465  CD  ARG A 117      -6.491 -11.587  14.168  1.00 84.99           C  
ATOM   1466  NE  ARG A 117      -7.549 -11.758  13.164  1.00 84.99           N  
ATOM   1467  CZ  ARG A 117      -8.307 -12.817  13.000  1.00 84.99           C  
ATOM   1468  NH1 ARG A 117      -8.216 -13.864  13.779  1.00 84.99           N1+
ATOM   1469  NH2 ARG A 117      -9.167 -12.811  12.026  1.00 84.99           N  
ATOM   1470  H   ARG A 117      -2.732 -10.000  11.014  1.00 84.99           H  
ATOM   1471  HA  ARG A 117      -5.245  -8.605  11.830  1.00 84.99           H  
ATOM   1472  HB2 ARG A 117      -5.357 -11.007  11.851  1.00 84.99           H  
ATOM   1473  HB3 ARG A 117      -3.932 -11.123  12.893  1.00 84.99           H  
ATOM   1474  HG2 ARG A 117      -5.008 -10.163  14.721  1.00 84.99           H  
ATOM   1475  HG3 ARG A 117      -6.349  -9.484  13.757  1.00 84.99           H  
ATOM   1476  HD2 ARG A 117      -6.940 -11.491  15.157  1.00 84.99           H  
ATOM   1477  HD3 ARG A 117      -5.821 -12.447  14.164  1.00 84.99           H  
ATOM   1478  HE  ARG A 117      -7.664 -11.033  12.471  1.00 84.99           H  
ATOM   1479 HH11 ARG A 117      -8.761 -14.690  13.576  1.00 84.99           H  
ATOM   1480 HH12 ARG A 117      -7.476 -13.880  14.467  1.00 84.99           H  
ATOM   1481 HH21 ARG A 117      -9.169 -12.008  11.413  1.00 84.99           H  
ATOM   1482 HH22 ARG A 117      -9.743 -13.611  11.803  1.00 84.99           H  
ATOM   1483  N   ALA A 118      -4.095  -7.109  13.382  1.00 82.91           N  
ATOM   1484  CA  ALA A 118      -3.462  -6.129  14.246  1.00 82.91           C  
ATOM   1485  C   ALA A 118      -4.280  -5.908  15.520  1.00 82.91           C  
ATOM   1486  O   ALA A 118      -5.516  -5.903  15.510  1.00 82.91           O  
ATOM   1487  CB  ALA A 118      -3.241  -4.847  13.449  1.00 82.91           C  
ATOM   1488  H   ALA A 118      -4.975  -6.864  12.950  1.00 82.91           H  
ATOM   1489  HA  ALA A 118      -2.479  -6.491  14.545  1.00 82.91           H  
ATOM   1490  HB1 ALA A 118      -2.611  -5.058  12.585  1.00 82.91           H  
ATOM   1491  HB2 ALA A 118      -2.736  -4.115  14.080  1.00 82.91           H  
ATOM   1492  HB3 ALA A 118      -4.203  -4.465  13.107  1.00 82.91           H  
ATOM   1493  N   ARG A 119      -3.587  -5.711  16.638  1.00 80.53           N  
ATOM   1494  CA  ARG A 119      -4.216  -5.402  17.924  1.00 80.53           C  
ATOM   1495  C   ARG A 119      -4.411  -3.894  18.060  1.00 80.53           C  
ATOM   1496  O   ARG A 119      -3.489  -3.131  17.804  1.00 80.53           O  
ATOM   1497  CB  ARG A 119      -3.339  -6.000  19.023  1.00 80.53           C  
ATOM   1498  CG  ARG A 119      -4.033  -6.077  20.382  1.00 80.53           C  
ATOM   1499  CD  ARG A 119      -3.052  -6.719  21.366  1.00 80.53           C  
ATOM   1500  NE  ARG A 119      -3.699  -7.068  22.642  1.00 80.53           N  
ATOM   1501  CZ  ARG A 119      -3.094  -7.678  23.645  1.00 80.53           C  
ATOM   1502  NH1 ARG A 119      -1.817  -7.939  23.619  1.00 80.53           N1+
ATOM   1503  NH2 ARG A 119      -3.771  -8.060  24.696  1.00 80.53           N  
ATOM   1504  H   ARG A 119      -2.581  -5.779  16.587  1.00 80.53           H  
ATOM   1505  HA  ARG A 119      -5.195  -5.879  17.960  1.00 80.53           H  
ATOM   1506  HB2 ARG A 119      -2.429  -5.407  19.112  1.00 80.53           H  
ATOM   1507  HB3 ARG A 119      -3.060  -7.011  18.727  1.00 80.53           H  
ATOM   1508  HG2 ARG A 119      -4.926  -6.696  20.292  1.00 80.53           H  
ATOM   1509  HG3 ARG A 119      -4.306  -5.080  20.727  1.00 80.53           H  
ATOM   1510  HD2 ARG A 119      -2.653  -7.627  20.915  1.00 80.53           H  
ATOM   1511  HD3 ARG A 119      -2.225  -6.030  21.539  1.00 80.53           H  
ATOM   1512  HE  ARG A 119      -4.701  -6.946  22.690  1.00 80.53           H  
ATOM   1513 HH11 ARG A 119      -1.356  -8.498  24.323  1.00 80.53           H  
ATOM   1514 HH12 ARG A 119      -1.281  -7.660  22.809  1.00 80.53           H  
ATOM   1515 HH21 ARG A 119      -4.780  -8.004  24.691  1.00 80.53           H  
ATOM   1516 HH22 ARG A 119      -3.313  -8.649  25.378  1.00 80.53           H  
ATOM   1517  N   VAL A 120      -5.590  -3.447  18.485  1.00 79.21           N  
ATOM   1518  CA  VAL A 120      -5.886  -2.019  18.705  1.00 79.21           C  
ATOM   1519  C   VAL A 120      -6.015  -1.740  20.196  1.00 79.21           C  
ATOM   1520  O   VAL A 120      -6.732  -2.444  20.911  1.00 79.21           O  
ATOM   1521  CB  VAL A 120      -7.149  -1.573  17.944  1.00 79.21           C  
ATOM   1522  CG1 VAL A 120      -7.469  -0.086  18.162  1.00 79.21           C  
ATOM   1523  CG2 VAL A 120      -6.984  -1.760  16.437  1.00 79.21           C  
ATOM   1524  H   VAL A 120      -6.329  -4.119  18.637  1.00 79.21           H  
ATOM   1525  HA  VAL A 120      -5.060  -1.415  18.328  1.00 79.21           H  
ATOM   1526  HB  VAL A 120      -7.997  -2.171  18.279  1.00 79.21           H  
ATOM   1527 HG11 VAL A 120      -6.600   0.527  17.923  1.00 79.21           H  
ATOM   1528 HG12 VAL A 120      -8.299   0.210  17.521  1.00 79.21           H  
ATOM   1529 HG13 VAL A 120      -7.763   0.085  19.197  1.00 79.21           H  
ATOM   1530 HG21 VAL A 120      -6.243  -1.057  16.058  1.00 79.21           H  
ATOM   1531 HG22 VAL A 120      -6.669  -2.781  16.219  1.00 79.21           H  
ATOM   1532 HG23 VAL A 120      -7.939  -1.578  15.944  1.00 79.21           H  
ATOM   1533  N   ASN A 121      -5.357  -0.681  20.668  1.00 77.54           N  
ATOM   1534  CA  ASN A 121      -5.593  -0.134  22.001  1.00 77.54           C  
ATOM   1535  C   ASN A 121      -6.886   0.706  21.977  1.00 77.54           C  
ATOM   1536  O   ASN A 121      -6.955   1.698  21.251  1.00 77.54           O  
ATOM   1537  CB  ASN A 121      -4.340   0.661  22.413  1.00 77.54           C  
ATOM   1538  CG  ASN A 121      -4.458   1.284  23.794  1.00 77.54           C  
ATOM   1539  ND2 ASN A 121      -3.503   1.071  24.667  1.00 77.54           N  
ATOM   1540  OD1 ASN A 121      -5.422   1.959  24.110  1.00 77.54           O  
ATOM   1541  H   ASN A 121      -4.798  -0.139  20.024  1.00 77.54           H  
ATOM   1542  HA  ASN A 121      -5.732  -0.950  22.710  1.00 77.54           H  
ATOM   1543  HB2 ASN A 121      -3.477  -0.005  22.391  1.00 77.54           H  
ATOM   1544  HB3 ASN A 121      -4.166   1.456  21.688  1.00 77.54           H  
ATOM   1545 HD21 ASN A 121      -2.696   0.503  24.451  1.00 77.54           H  
ATOM   1546 HD22 ASN A 121      -3.642   1.418  25.606  1.00 77.54           H  
ATOM   1547  N   MET A 122      -7.918   0.338  22.752  1.00 70.27           N  
ATOM   1548  CA  MET A 122      -9.199   1.069  22.737  1.00 70.27           C  
ATOM   1549  C   MET A 122      -9.099   2.505  23.261  1.00 70.27           C  
ATOM   1550  O   MET A 122      -9.879   3.353  22.831  1.00 70.27           O  
ATOM   1551  CB  MET A 122     -10.269   0.344  23.564  1.00 70.27           C  
ATOM   1552  CG  MET A 122     -10.879  -0.862  22.846  1.00 70.27           C  
ATOM   1553  SD  MET A 122     -12.294  -1.542  23.753  1.00 70.27           S  
ATOM   1554  CE  MET A 122     -12.820  -2.886  22.662  1.00 70.27           C  
ATOM   1555  H   MET A 122      -7.850  -0.493  23.323  1.00 70.27           H  
ATOM   1556  HA  MET A 122      -9.549   1.140  21.707  1.00 70.27           H  
ATOM   1557  HB2 MET A 122     -11.087   1.039  23.754  1.00 70.27           H  
ATOM   1558  HB3 MET A 122      -9.863   0.051  24.532  1.00 70.27           H  
ATOM   1559  HG2 MET A 122     -11.227  -0.544  21.864  1.00 70.27           H  
ATOM   1560  HG3 MET A 122     -10.122  -1.635  22.713  1.00 70.27           H  
ATOM   1561  HE1 MET A 122     -13.040  -2.494  21.669  1.00 70.27           H  
ATOM   1562  HE2 MET A 122     -12.034  -3.639  22.600  1.00 70.27           H  
ATOM   1563  HE3 MET A 122     -13.719  -3.348  23.069  1.00 70.27           H  
ATOM   1564  N   HIS A 123      -8.161   2.787  24.165  1.00 73.40           N  
ATOM   1565  CA  HIS A 123      -8.012   4.114  24.754  1.00 73.40           C  
ATOM   1566  C   HIS A 123      -7.384   5.095  23.758  1.00 73.40           C  
ATOM   1567  O   HIS A 123      -7.893   6.194  23.558  1.00 73.40           O  
ATOM   1568  CB  HIS A 123      -7.207   4.003  26.056  1.00 73.40           C  
ATOM   1569  CG  HIS A 123      -7.356   5.227  26.916  1.00 73.40           C  
ATOM   1570  CD2 HIS A 123      -6.454   6.244  27.072  1.00 73.40           C  
ATOM   1571  ND1 HIS A 123      -8.454   5.537  27.685  1.00 73.40           N  
ATOM   1572  CE1 HIS A 123      -8.220   6.713  28.289  1.00 73.40           C  
ATOM   1573  NE2 HIS A 123      -7.017   7.188  27.936  1.00 73.40           N  
ATOM   1574  H   HIS A 123      -7.481   2.082  24.412  1.00 73.40           H  
ATOM   1575  HA  HIS A 123      -9.003   4.496  25.002  1.00 73.40           H  
ATOM   1576  HB2 HIS A 123      -6.151   3.842  25.835  1.00 73.40           H  
ATOM   1577  HB3 HIS A 123      -7.564   3.149  26.631  1.00 73.40           H  
ATOM   1578  HD1 HIS A 123      -9.264   4.953  27.836  1.00 73.40           H  
ATOM   1579  HD2 HIS A 123      -5.482   6.313  26.606  1.00 73.40           H  
ATOM   1580  HE1 HIS A 123      -8.890   7.205  28.978  1.00 73.40           H  
ATOM   1581  N   THR A 124      -6.314   4.681  23.068  1.00 79.56           N  
ATOM   1582  CA  THR A 124      -5.605   5.545  22.104  1.00 79.56           C  
ATOM   1583  C   THR A 124      -6.128   5.430  20.673  1.00 79.56           C  
ATOM   1584  O   THR A 124      -5.801   6.274  19.841  1.00 79.56           O  
ATOM   1585  CB  THR A 124      -4.093   5.284  22.115  1.00 79.56           C  
ATOM   1586  CG2 THR A 124      -3.479   5.406  23.508  1.00 79.56           C  
ATOM   1587  OG1 THR A 124      -3.811   3.989  21.643  1.00 79.56           O  
ATOM   1588  H   THR A 124      -5.939   3.766  23.271  1.00 79.56           H  
ATOM   1589  HA  THR A 124      -5.750   6.584  22.399  1.00 79.56           H  
ATOM   1590  HB  THR A 124      -3.606   6.008  21.461  1.00 79.56           H  
ATOM   1591  HG1 THR A 124      -2.969   3.729  22.025  1.00 79.56           H  
ATOM   1592 HG21 THR A 124      -3.736   6.374  23.938  1.00 79.56           H  
ATOM   1593 HG22 THR A 124      -2.393   5.332  23.443  1.00 79.56           H  
ATOM   1594 HG23 THR A 124      -3.852   4.619  24.164  1.00 79.56           H  
ATOM   1595  N   ARG A 125      -6.909   4.383  20.366  1.00 70.04           N  
ATOM   1596  CA  ARG A 125      -7.337   3.986  19.009  1.00 70.04           C  
ATOM   1597  C   ARG A 125      -6.177   3.779  18.027  1.00 70.04           C  
ATOM   1598  O   ARG A 125      -6.375   3.828  16.815  1.00 70.04           O  
ATOM   1599  CB  ARG A 125      -8.401   4.947  18.456  1.00 70.04           C  
ATOM   1600  CG  ARG A 125      -9.629   5.072  19.364  1.00 70.04           C  
ATOM   1601  CD  ARG A 125     -10.660   5.961  18.667  1.00 70.04           C  
ATOM   1602  NE  ARG A 125     -11.862   6.141  19.495  1.00 70.04           N  
ATOM   1603  CZ  ARG A 125     -12.953   6.800  19.146  1.00 70.04           C  
ATOM   1604  NH1 ARG A 125     -13.072   7.370  17.978  1.00 70.04           N1+
ATOM   1605  NH2 ARG A 125     -13.953   6.898  19.975  1.00 70.04           N  
ATOM   1606  H   ARG A 125      -7.085   3.720  21.107  1.00 70.04           H  
ATOM   1607  HA  ARG A 125      -7.796   3.001  19.096  1.00 70.04           H  
ATOM   1608  HB2 ARG A 125      -8.732   4.577  17.486  1.00 70.04           H  
ATOM   1609  HB3 ARG A 125      -7.959   5.932  18.309  1.00 70.04           H  
ATOM   1610  HG2 ARG A 125     -10.055   4.085  19.545  1.00 70.04           H  
ATOM   1611  HG3 ARG A 125      -9.346   5.524  20.315  1.00 70.04           H  
ATOM   1612  HD2 ARG A 125     -10.934   5.502  17.717  1.00 70.04           H  
ATOM   1613  HD3 ARG A 125     -10.207   6.933  18.473  1.00 70.04           H  
ATOM   1614  HE  ARG A 125     -11.831   5.752  20.427  1.00 70.04           H  
ATOM   1615 HH11 ARG A 125     -12.299   7.316  17.330  1.00 70.04           H  
ATOM   1616 HH12 ARG A 125     -13.910   7.877  17.732  1.00 70.04           H  
ATOM   1617 HH21 ARG A 125     -14.785   7.408  19.714  1.00 70.04           H  
ATOM   1618 HH22 ARG A 125     -13.891   6.481  20.892  1.00 70.04           H  
ATOM   1619  N   LYS A 126      -4.969   3.539  18.541  1.00 77.98           N  
ATOM   1620  CA  LYS A 126      -3.779   3.231  17.743  1.00 77.98           C  
ATOM   1621  C   LYS A 126      -3.579   1.720  17.656  1.00 77.98           C  
ATOM   1622  O   LYS A 126      -3.937   0.982  18.578  1.00 77.98           O  
ATOM   1623  CB  LYS A 126      -2.545   3.957  18.303  1.00 77.98           C  
ATOM   1624  CG  LYS A 126      -2.680   5.486  18.199  1.00 77.98           C  
ATOM   1625  CD  LYS A 126      -1.423   6.198  18.714  1.00 77.98           C  
ATOM   1626  CE  LYS A 126      -1.589   7.719  18.595  1.00 77.98           C  
ATOM   1627  NZ  LYS A 126      -0.372   8.440  19.051  1.00 77.98           N1+
ATOM   1628  H   LYS A 126      -4.896   3.486  19.547  1.00 77.98           H  
ATOM   1629  HA  LYS A 126      -3.939   3.585  16.724  1.00 77.98           H  
ATOM   1630  HB2 LYS A 126      -1.669   3.644  17.736  1.00 77.98           H  
ATOM   1631  HB3 LYS A 126      -2.395   3.668  19.343  1.00 77.98           H  
ATOM   1632  HG2 LYS A 126      -3.533   5.819  18.790  1.00 77.98           H  
ATOM   1633  HG3 LYS A 126      -2.846   5.761  17.157  1.00 77.98           H  
ATOM   1634  HD2 LYS A 126      -0.565   5.874  18.125  1.00 77.98           H  
ATOM   1635  HD3 LYS A 126      -1.262   5.926  19.757  1.00 77.98           H  
ATOM   1636  HE2 LYS A 126      -1.800   7.964  17.554  1.00 77.98           H  
ATOM   1637  HE3 LYS A 126      -2.453   8.022  19.188  1.00 77.98           H  
ATOM   1638  HZ1 LYS A 126      -0.492   9.439  18.959  1.00 77.98           H  
ATOM   1639  HZ2 LYS A 126      -0.172   8.233  20.019  1.00 77.98           H  
ATOM   1640  HZ3 LYS A 126       0.430   8.168  18.500  1.00 77.98           H  
ATOM   1641  N   LEU A 127      -3.006   1.282  16.537  1.00 74.01           N  
ATOM   1642  CA  LEU A 127      -2.533  -0.089  16.369  1.00 74.01           C  
ATOM   1643  C   LEU A 127      -1.329  -0.303  17.290  1.00 74.01           C  
ATOM   1644  O   LEU A 127      -0.471   0.573  17.393  1.00 74.01           O  
ATOM   1645  CB  LEU A 127      -2.188  -0.350  14.888  1.00 74.01           C  
ATOM   1646  CG  LEU A 127      -3.417  -0.267  13.963  1.00 74.01           C  
ATOM   1647  CD1 LEU A 127      -3.000  -0.144  12.503  1.00 74.01           C  
ATOM   1648  CD2 LEU A 127      -4.316  -1.497  14.065  1.00 74.01           C  
ATOM   1649  H   LEU A 127      -2.704   1.963  15.855  1.00 74.01           H  
ATOM   1650  HA  LEU A 127      -3.316  -0.780  16.682  1.00 74.01           H  
ATOM   1651  HB2 LEU A 127      -1.737  -1.338  14.792  1.00 74.01           H  
ATOM   1652  HB3 LEU A 127      -1.447   0.384  14.572  1.00 74.01           H  
ATOM   1653  HG  LEU A 127      -4.005   0.615  14.214  1.00 74.01           H  
ATOM   1654 HD11 LEU A 127      -2.417  -1.020  12.220  1.00 74.01           H  
ATOM   1655 HD12 LEU A 127      -3.880  -0.077  11.863  1.00 74.01           H  
ATOM   1656 HD13 LEU A 127      -2.393   0.751  12.368  1.00 74.01           H  
ATOM   1657 HD21 LEU A 127      -4.373  -1.859  15.092  1.00 74.01           H  
ATOM   1658 HD22 LEU A 127      -5.315  -1.256  13.702  1.00 74.01           H  
ATOM   1659 HD23 LEU A 127      -3.906  -2.292  13.442  1.00 74.01           H  
ATOM   1660  N   ASP A 128      -1.297  -1.440  17.972  1.00 71.64           N  
ATOM   1661  CA  ASP A 128      -0.158  -1.890  18.760  1.00 71.64           C  
ATOM   1662  C   ASP A 128       0.849  -2.545  17.801  1.00 71.64           C  
ATOM   1663  O   ASP A 128       0.579  -3.639  17.293  1.00 71.64           O  
ATOM   1664  CB  ASP A 128      -0.641  -2.851  19.858  1.00 71.64           C  
ATOM   1665  CG  ASP A 128       0.444  -3.206  20.880  1.00 71.64           C  
ATOM   1666  OD1 ASP A 128       1.634  -2.930  20.610  1.00 71.64           O  
ATOM   1667  OD2 ASP A 128       0.056  -3.756  21.941  1.00 71.64           O1-
ATOM   1668  H   ASP A 128      -2.032  -2.115  17.818  1.00 71.64           H  
ATOM   1669  HA  ASP A 128       0.288  -1.030  19.259  1.00 71.64           H  
ATOM   1670  HB2 ASP A 128      -1.009  -3.769  19.401  1.00 71.64           H  
ATOM   1671  HB3 ASP A 128      -1.471  -2.384  20.389  1.00 71.64           H  
ATOM   1672  N   PRO A 129       1.987  -1.891  17.503  1.00 65.80           N  
ATOM   1673  CA  PRO A 129       2.953  -2.415  16.544  1.00 65.80           C  
ATOM   1674  C   PRO A 129       3.571  -3.745  16.997  1.00 65.80           C  
ATOM   1675  O   PRO A 129       4.059  -4.493  16.158  1.00 65.80           O  
ATOM   1676  CB  PRO A 129       4.007  -1.312  16.394  1.00 65.80           C  
ATOM   1677  CG  PRO A 129       3.945  -0.566  17.725  1.00 65.80           C  
ATOM   1678  CD  PRO A 129       2.470  -0.654  18.098  1.00 65.80           C  
ATOM   1679  HA  PRO A 129       2.469  -2.583  15.582  1.00 65.80           H  
ATOM   1680  HB2 PRO A 129       5.001  -1.713  16.200  1.00 65.80           H  
ATOM   1681  HB3 PRO A 129       3.710  -0.639  15.589  1.00 65.80           H  
ATOM   1682  HG2 PRO A 129       4.542  -1.094  18.469  1.00 65.80           H  
ATOM   1683  HG3 PRO A 129       4.277   0.468  17.628  1.00 65.80           H  
ATOM   1684  HD2 PRO A 129       2.371  -0.662  19.184  1.00 65.80           H  
ATOM   1685  HD3 PRO A 129       1.940   0.195  17.668  1.00 65.80           H  
ATOM   1686  N   LEU A 130       3.521  -4.075  18.296  1.00 60.09           N  
ATOM   1687  CA  LEU A 130       4.072  -5.322  18.838  1.00 60.09           C  
ATOM   1688  C   LEU A 130       3.224  -6.563  18.508  1.00 60.09           C  
ATOM   1689  O   LEU A 130       3.668  -7.679  18.762  1.00 60.09           O  
ATOM   1690  CB  LEU A 130       4.245  -5.175  20.363  1.00 60.09           C  
ATOM   1691  CG  LEU A 130       5.259  -4.104  20.805  1.00 60.09           C  
ATOM   1692  CD1 LEU A 130       5.190  -3.926  22.323  1.00 60.09           C  
ATOM   1693  CD2 LEU A 130       6.693  -4.488  20.434  1.00 60.09           C  
ATOM   1694  H   LEU A 130       3.040  -3.460  18.937  1.00 60.09           H  
ATOM   1695  HA  LEU A 130       5.047  -5.500  18.384  1.00 60.09           H  
ATOM   1696  HB2 LEU A 130       3.272  -4.942  20.797  1.00 60.09           H  
ATOM   1697  HB3 LEU A 130       4.561  -6.134  20.773  1.00 60.09           H  
ATOM   1698  HG  LEU A 130       5.016  -3.148  20.341  1.00 60.09           H  
ATOM   1699 HD11 LEU A 130       5.893  -3.154  22.635  1.00 60.09           H  
ATOM   1700 HD12 LEU A 130       5.436  -4.864  22.821  1.00 60.09           H  
ATOM   1701 HD13 LEU A 130       4.183  -3.616  22.602  1.00 60.09           H  
ATOM   1702 HD21 LEU A 130       6.945  -5.460  20.857  1.00 60.09           H  
ATOM   1703 HD22 LEU A 130       6.799  -4.532  19.350  1.00 60.09           H  
ATOM   1704 HD23 LEU A 130       7.387  -3.737  20.813  1.00 60.09           H  
ATOM   1705  N   TYR A 131       2.010  -6.393  17.970  1.00 61.88           N  
ATOM   1706  CA  TYR A 131       1.070  -7.489  17.710  1.00 61.88           C  
ATOM   1707  C   TYR A 131       0.467  -7.391  16.307  1.00 61.88           C  
ATOM   1708  O   TYR A 131      -0.747  -7.236  16.141  1.00 61.88           O  
ATOM   1709  CB  TYR A 131      -0.008  -7.537  18.798  1.00 61.88           C  
ATOM   1710  CG  TYR A 131       0.502  -7.859  20.185  1.00 61.88           C  
ATOM   1711  CD1 TYR A 131       0.619  -9.194  20.616  1.00 61.88           C  
ATOM   1712  CD2 TYR A 131       0.880  -6.812  21.041  1.00 61.88           C  
ATOM   1713  CE1 TYR A 131       1.106  -9.475  21.908  1.00 61.88           C  
ATOM   1714  CE2 TYR A 131       1.385  -7.083  22.322  1.00 61.88           C  
ATOM   1715  CZ  TYR A 131       1.504  -8.419  22.755  1.00 61.88           C  
ATOM   1716  OH  TYR A 131       1.971  -8.686  24.001  1.00 61.88           O  
ATOM   1717  H   TYR A 131       1.718  -5.452  17.749  1.00 61.88           H  
ATOM   1718  HA  TYR A 131       1.608  -8.437  17.740  1.00 61.88           H  
ATOM   1719  HB2 TYR A 131      -0.748  -8.290  18.528  1.00 61.88           H  
ATOM   1720  HB3 TYR A 131      -0.510  -6.570  18.822  1.00 61.88           H  
ATOM   1721  HD1 TYR A 131       0.373 -10.001  19.942  1.00 61.88           H  
ATOM   1722  HD2 TYR A 131       0.837  -5.792  20.685  1.00 61.88           H  
ATOM   1723  HE1 TYR A 131       1.233 -10.496  22.235  1.00 61.88           H  
ATOM   1724  HE2 TYR A 131       1.708  -6.260  22.944  1.00 61.88           H  
ATOM   1725  HH  TYR A 131       2.472  -7.945  24.349  1.00 61.88           H  
ATOM   1726  N   VAL A 132       1.338  -7.487  15.307  1.00 66.88           N  
ATOM   1727  CA  VAL A 132       0.972  -7.765  13.917  1.00 66.88           C  
ATOM   1728  C   VAL A 132       1.236  -9.247  13.675  1.00 66.88           C  
ATOM   1729  O   VAL A 132       2.371  -9.697  13.803  1.00 66.88           O  
ATOM   1730  CB  VAL A 132       1.774  -6.874  12.951  1.00 66.88           C  
ATOM   1731  CG1 VAL A 132       1.357  -7.112  11.500  1.00 66.88           C  
ATOM   1732  CG2 VAL A 132       1.534  -5.387  13.252  1.00 66.88           C  
ATOM   1733  H   VAL A 132       2.316  -7.578  15.539  1.00 66.88           H  
ATOM   1734  HA  VAL A 132      -0.089  -7.569  13.761  1.00 66.88           H  
ATOM   1735  HB  VAL A 132       2.839  -7.084  13.054  1.00 66.88           H  
ATOM   1736 HG11 VAL A 132       0.314  -6.823  11.372  1.00 66.88           H  
ATOM   1737 HG12 VAL A 132       1.486  -8.160  11.230  1.00 66.88           H  
ATOM   1738 HG13 VAL A 132       1.986  -6.517  10.839  1.00 66.88           H  
ATOM   1739 HG21 VAL A 132       0.467  -5.164  13.215  1.00 66.88           H  
ATOM   1740 HG22 VAL A 132       2.067  -4.779  12.521  1.00 66.88           H  
ATOM   1741 HG23 VAL A 132       1.921  -5.139  14.240  1.00 66.88           H  
ATOM   1742  N   VAL A 133       0.179 -10.006  13.394  1.00 69.22           N  
ATOM   1743  CA  VAL A 133       0.261 -11.436  13.070  1.00 69.22           C  
ATOM   1744  C   VAL A 133      -0.135 -11.616  11.605  1.00 69.22           C  
ATOM   1745  O   VAL A 133      -1.172 -11.080  11.195  1.00 69.22           O  
ATOM   1746  CB  VAL A 133      -0.613 -12.285  14.017  1.00 69.22           C  
ATOM   1747  CG1 VAL A 133      -0.380 -13.785  13.802  1.00 69.22           C  
ATOM   1748  CG2 VAL A 133      -0.320 -11.983  15.498  1.00 69.22           C  
ATOM   1749  H   VAL A 133      -0.727  -9.567  13.311  1.00 69.22           H  
ATOM   1750  HA  VAL A 133       1.292 -11.775  13.179  1.00 69.22           H  
ATOM   1751  HB  VAL A 133      -1.664 -12.064  13.831  1.00 69.22           H  
ATOM   1752 HG11 VAL A 133      -0.644 -14.059  12.780  1.00 69.22           H  
ATOM   1753 HG12 VAL A 133       0.668 -14.033  13.967  1.00 69.22           H  
ATOM   1754 HG13 VAL A 133      -1.005 -14.367  14.480  1.00 69.22           H  
ATOM   1755 HG21 VAL A 133       0.742 -12.129  15.698  1.00 69.22           H  
ATOM   1756 HG22 VAL A 133      -0.591 -10.953  15.728  1.00 69.22           H  
ATOM   1757 HG23 VAL A 133      -0.905 -12.646  16.134  1.00 69.22           H  
ATOM   1758  N   ASP A 134       0.710 -12.325  10.853  1.00 64.93           N  
ATOM   1759  CA  ASP A 134       0.483 -12.735   9.458  1.00 64.93           C  
ATOM   1760  C   ASP A 134      -0.418 -13.975   9.357  1.00 64.93           C  
ATOM   1761  O   ASP A 134      -0.297 -14.873  10.226  1.00 64.93           O  
ATOM   1762  CB  ASP A 134       1.835 -12.978   8.749  1.00 64.93           C  
ATOM   1763  CG  ASP A 134       2.623 -11.714   8.373  1.00 64.93           C  
ATOM   1764  OD1 ASP A 134       2.037 -10.634   8.131  1.00 64.93           O  
ATOM   1765  OD2 ASP A 134       3.864 -11.791   8.236  1.00 64.93           O1-
ATOM   1766  OXT ASP A 134      -1.245 -13.983   8.421  1.00 64.93           O1-
ATOM   1767  H   ASP A 134       1.503 -12.760  11.302  1.00 64.93           H  
ATOM   1768  HA  ASP A 134      -0.039 -11.940   8.925  1.00 64.93           H  
ATOM   1769  HB2 ASP A 134       2.454 -13.618   9.378  1.00 64.93           H  
ATOM   1770  HB3 ASP A 134       1.641 -13.521   7.824  1.00 64.93           H  
END
