# Supplementary material for: The structural landscape and diversity of Pyricularia oryzae MAX effectors revisited
Source: PLoS Pathog. 2024 May 6;20(5):e1012176. doi: 10.1371/journal.ppat.1012176 (PMC11132498; doi:10.1371/journal.ppat.1012176)
Supplement: S1 File — (ZIP) [file ppat.1012176.s018.zip › Supplementary_Data/MAX72.pdb]

ATOM      1  N   LYS A  23      -9.814  -4.560  12.796  1.00 78.10           N  
ATOM      2  CA  LYS A  23      -9.555  -5.499  11.690  1.00 78.10           C  
ATOM      3  C   LYS A  23      -8.379  -4.966  10.868  1.00 78.10           C  
ATOM      4  O   LYS A  23      -8.420  -3.826  10.411  1.00 78.10           O  
ATOM      5  CB  LYS A  23     -10.837  -5.670  10.853  1.00 78.10           C  
ATOM      6  CG  LYS A  23     -10.720  -6.677   9.691  1.00 78.10           C  
ATOM      7  CD  LYS A  23     -12.054  -6.730   8.924  1.00 78.10           C  
ATOM      8  CE  LYS A  23     -12.005  -7.625   7.678  1.00 78.10           C  
ATOM      9  NZ  LYS A  23     -13.218  -7.424   6.837  1.00 78.10           N1+
ATOM     10  H   LYS A  23     -10.646  -3.990  12.733  1.00 78.10           H  
ATOM     11  HA  LYS A  23      -9.274  -6.471  12.096  1.00 78.10           H  
ATOM     12  HB2 LYS A  23     -11.121  -4.699  10.448  1.00 78.10           H  
ATOM     13  HB3 LYS A  23     -11.637  -6.003  11.514  1.00 78.10           H  
ATOM     14  HG2 LYS A  23     -10.481  -7.666  10.083  1.00 78.10           H  
ATOM     15  HG3 LYS A  23      -9.930  -6.361   9.011  1.00 78.10           H  
ATOM     16  HD2 LYS A  23     -12.303  -5.716   8.608  1.00 78.10           H  
ATOM     17  HD3 LYS A  23     -12.841  -7.083   9.590  1.00 78.10           H  
ATOM     18  HE2 LYS A  23     -11.118  -7.360   7.102  1.00 78.10           H  
ATOM     19  HE3 LYS A  23     -11.913  -8.668   7.981  1.00 78.10           H  
ATOM     20  HZ1 LYS A  23     -13.349  -6.445   6.626  1.00 78.10           H  
ATOM     21  HZ2 LYS A  23     -13.147  -7.910   5.954  1.00 78.10           H  
ATOM     22  HZ3 LYS A  23     -14.058  -7.731   7.305  1.00 78.10           H  
ATOM     23  N   GLY A  24      -7.319  -5.758  10.745  1.00 84.92           N  
ATOM     24  CA  GLY A  24      -6.171  -5.419   9.911  1.00 84.92           C  
ATOM     25  C   GLY A  24      -6.397  -5.906   8.485  1.00 84.92           C  
ATOM     26  O   GLY A  24      -6.762  -7.061   8.285  1.00 84.92           O  
ATOM     27  H   GLY A  24      -7.368  -6.694  11.121  1.00 84.92           H  
ATOM     28  HA2 GLY A  24      -6.001  -4.343   9.910  1.00 84.92           H  
ATOM     29  HA3 GLY A  24      -5.280  -5.911  10.302  1.00 84.92           H  
ATOM     30  N   CYS A  25      -6.165  -5.037   7.509  1.00 87.32           N  
ATOM     31  CA  CYS A  25      -6.183  -5.357   6.091  1.00 87.32           C  
ATOM     32  C   CYS A  25      -4.731  -5.489   5.607  1.00 87.32           C  
ATOM     33  O   CYS A  25      -4.052  -4.469   5.422  1.00 87.32           O  
ATOM     34  CB  CYS A  25      -6.961  -4.277   5.343  1.00 87.32           C  
ATOM     35  SG  CYS A  25      -8.645  -4.012   5.959  1.00 87.32           S  
ATOM     36  H   CYS A  25      -5.920  -4.088   7.752  1.00 87.32           H  
ATOM     37  HA  CYS A  25      -6.727  -6.288   5.935  1.00 87.32           H  
ATOM     38  HB2 CYS A  25      -6.418  -3.336   5.434  1.00 87.32           H  
ATOM     39  HB3 CYS A  25      -7.007  -4.538   4.286  1.00 87.32           H  
ATOM     40  N   PRO A  26      -4.214  -6.721   5.470  1.00 90.13           N  
ATOM     41  CA  PRO A  26      -2.886  -6.948   4.919  1.00 90.13           C  
ATOM     42  C   PRO A  26      -2.850  -6.510   3.455  1.00 90.13           C  
ATOM     43  O   PRO A  26      -3.798  -6.731   2.698  1.00 90.13           O  
ATOM     44  CB  PRO A  26      -2.633  -8.448   5.071  1.00 90.13           C  
ATOM     45  CG  PRO A  26      -4.041  -9.031   4.979  1.00 90.13           C  
ATOM     46  CD  PRO A  26      -4.885  -7.995   5.703  1.00 90.13           C  
ATOM     47  HA  PRO A  26      -2.135  -6.393   5.481  1.00 90.13           H  
ATOM     48  HB2 PRO A  26      -1.978  -8.841   4.293  1.00 90.13           H  
ATOM     49  HB3 PRO A  26      -2.220  -8.652   6.059  1.00 90.13           H  
ATOM     50  HG2 PRO A  26      -4.117 -10.017   5.439  1.00 90.13           H  
ATOM     51  HG3 PRO A  26      -4.364  -9.072   3.938  1.00 90.13           H  
ATOM     52  HD2 PRO A  26      -5.894  -8.017   5.291  1.00 90.13           H  
ATOM     53  HD3 PRO A  26      -4.902  -8.213   6.771  1.00 90.13           H  
ATOM     54  N   TYR A  27      -1.746  -5.902   3.042  1.00 88.95           N  
ATOM     55  CA  TYR A  27      -1.543  -5.512   1.657  1.00 88.95           C  
ATOM     56  C   TYR A  27      -0.106  -5.746   1.216  1.00 88.95           C  
ATOM     57  O   TYR A  27       0.844  -5.569   1.979  1.00 88.95           O  
ATOM     58  CB  TYR A  27      -1.982  -4.063   1.432  1.00 88.95           C  
ATOM     59  CG  TYR A  27      -1.097  -3.010   2.057  1.00 88.95           C  
ATOM     60  CD1 TYR A  27      -1.361  -2.550   3.359  1.00 88.95           C  
ATOM     61  CD2 TYR A  27      -0.008  -2.499   1.328  1.00 88.95           C  
ATOM     62  CE1 TYR A  27      -0.543  -1.560   3.931  1.00 88.95           C  
ATOM     63  CE2 TYR A  27       0.824  -1.523   1.899  1.00 88.95           C  
ATOM     64  CZ  TYR A  27       0.547  -1.049   3.196  1.00 88.95           C  
ATOM     65  OH  TYR A  27       1.345  -0.089   3.729  1.00 88.95           O  
ATOM     66  H   TYR A  27      -0.997  -5.728   3.696  1.00 88.95           H  
ATOM     67  HA  TYR A  27      -2.176  -6.132   1.022  1.00 88.95           H  
ATOM     68  HB2 TYR A  27      -2.014  -3.888   0.357  1.00 88.95           H  
ATOM     69  HB3 TYR A  27      -2.994  -3.944   1.819  1.00 88.95           H  
ATOM     70  HD1 TYR A  27      -2.176  -2.980   3.922  1.00 88.95           H  
ATOM     71  HD2 TYR A  27       0.193  -2.879   0.337  1.00 88.95           H  
ATOM     72  HE1 TYR A  27      -0.729  -1.220   4.939  1.00 88.95           H  
ATOM     73  HE2 TYR A  27       1.667  -1.140   1.343  1.00 88.95           H  
ATOM     74  HH  TYR A  27       2.085   0.060   3.137  1.00 88.95           H  
ATOM     75  N   SER A  28       0.026  -6.079  -0.061  1.00 90.43           N  
ATOM     76  CA  SER A  28       1.281  -6.152  -0.791  1.00 90.43           C  
ATOM     77  C   SER A  28       1.300  -5.055  -1.849  1.00 90.43           C  
ATOM     78  O   SER A  28       0.313  -4.846  -2.557  1.00 90.43           O  
ATOM     79  CB  SER A  28       1.408  -7.531  -1.431  1.00 90.43           C  
ATOM     80  OG  SER A  28       2.555  -7.587  -2.244  1.00 90.43           O  
ATOM     81  H   SER A  28      -0.818  -6.204  -0.601  1.00 90.43           H  
ATOM     82  HA  SER A  28       2.123  -6.018  -0.113  1.00 90.43           H  
ATOM     83  HB2 SER A  28       1.473  -8.290  -0.652  1.00 90.43           H  
ATOM     84  HB3 SER A  28       0.527  -7.728  -2.043  1.00 90.43           H  
ATOM     85  HG  SER A  28       3.135  -8.226  -1.824  1.00 90.43           H  
ATOM     86  N   VAL A  29       2.414  -4.337  -1.953  1.00 90.28           N  
ATOM     87  CA  VAL A  29       2.691  -3.426  -3.060  1.00 90.28           C  
ATOM     88  C   VAL A  29       3.729  -4.076  -3.949  1.00 90.28           C  
ATOM     89  O   VAL A  29       4.827  -4.429  -3.506  1.00 90.28           O  
ATOM     90  CB  VAL A  29       3.108  -2.019  -2.606  1.00 90.28           C  
ATOM     91  CG1 VAL A  29       3.274  -1.096  -3.818  1.00 90.28           C  
ATOM     92  CG2 VAL A  29       2.032  -1.442  -1.679  1.00 90.28           C  
ATOM     93  H   VAL A  29       3.189  -4.613  -1.367  1.00 90.28           H  
ATOM     94  HA  VAL A  29       1.780  -3.307  -3.645  1.00 90.28           H  
ATOM     95  HB  VAL A  29       4.056  -2.063  -2.070  1.00 90.28           H  
ATOM     96 HG11 VAL A  29       4.133  -1.428  -4.402  1.00 90.28           H  
ATOM     97 HG12 VAL A  29       2.380  -1.129  -4.441  1.00 90.28           H  
ATOM     98 HG13 VAL A  29       3.447  -0.067  -3.506  1.00 90.28           H  
ATOM     99 HG21 VAL A  29       2.199  -0.384  -1.479  1.00 90.28           H  
ATOM    100 HG22 VAL A  29       1.050  -1.556  -2.139  1.00 90.28           H  
ATOM    101 HG23 VAL A  29       2.052  -1.991  -0.737  1.00 90.28           H  
ATOM    102  N   ARG A  30       3.372  -4.218  -5.221  1.00 89.33           N  
ATOM    103  CA  ARG A  30       4.203  -4.839  -6.244  1.00 89.33           C  
ATOM    104  C   ARG A  30       4.606  -3.800  -7.275  1.00 89.33           C  
ATOM    105  O   ARG A  30       3.829  -2.903  -7.599  1.00 89.33           O  
ATOM    106  CB  ARG A  30       3.481  -6.032  -6.887  1.00 89.33           C  
ATOM    107  CG  ARG A  30       3.008  -7.074  -5.858  1.00 89.33           C  
ATOM    108  CD  ARG A  30       2.274  -8.231  -6.541  1.00 89.33           C  
ATOM    109  NE  ARG A  30       3.201  -9.191  -7.177  1.00 89.33           N  
ATOM    110  CZ  ARG A  30       3.505 -10.400  -6.733  1.00 89.33           C  
ATOM    111  NH1 ARG A  30       3.059 -10.860  -5.597  1.00 89.33           N1+
ATOM    112  NH2 ARG A  30       4.284 -11.186  -7.416  1.00 89.33           N  
ATOM    113  H   ARG A  30       2.469  -3.864  -5.503  1.00 89.33           H  
ATOM    114  HA  ARG A  30       5.117  -5.210  -5.780  1.00 89.33           H  
ATOM    115  HB2 ARG A  30       4.156  -6.509  -7.596  1.00 89.33           H  
ATOM    116  HB3 ARG A  30       2.615  -5.662  -7.437  1.00 89.33           H  
ATOM    117  HG2 ARG A  30       2.310  -6.606  -5.164  1.00 89.33           H  
ATOM    118  HG3 ARG A  30       3.855  -7.458  -5.289  1.00 89.33           H  
ATOM    119  HD2 ARG A  30       1.596  -7.829  -7.294  1.00 89.33           H  
ATOM    120  HD3 ARG A  30       1.656  -8.733  -5.795  1.00 89.33           H  
ATOM    121  HE  ARG A  30       3.571  -8.943  -8.084  1.00 89.33           H  
ATOM    122 HH11 ARG A  30       2.516 -10.255  -4.998  1.00 89.33           H  
ATOM    123 HH12 ARG A  30       3.303 -11.788  -5.283  1.00 89.33           H  
ATOM    124 HH21 ARG A  30       4.841 -10.820  -8.175  1.00 89.33           H  
ATOM    125 HH22 ARG A  30       4.476 -12.126  -7.100  1.00 89.33           H  
ATOM    126  N   ARG A  31       5.825  -3.927  -7.786  1.00 88.52           N  
ATOM    127  CA  ARG A  31       6.317  -3.198  -8.954  1.00 88.52           C  
ATOM    128  C   ARG A  31       6.595  -4.227 -10.032  1.00 88.52           C  
ATOM    129  O   ARG A  31       7.485  -5.060  -9.849  1.00 88.52           O  
ATOM    130  CB  ARG A  31       7.578  -2.417  -8.580  1.00 88.52           C  
ATOM    131  CG  ARG A  31       7.867  -1.332  -9.620  1.00 88.52           C  
ATOM    132  CD  ARG A  31       9.225  -0.697  -9.331  1.00 88.52           C  
ATOM    133  NE  ARG A  31       9.476   0.449 -10.219  1.00 88.52           N  
ATOM    134  CZ  ARG A  31      10.551   1.216 -10.179  1.00 88.52           C  
ATOM    135  NH1 ARG A  31      11.470   1.065  -9.267  1.00 88.52           N1+
ATOM    136  NH2 ARG A  31      10.716   2.162 -11.062  1.00 88.52           N  
ATOM    137  H   ARG A  31       6.378  -4.705  -7.457  1.00 88.52           H  
ATOM    138  HA  ARG A  31       5.553  -2.506  -9.310  1.00 88.52           H  
ATOM    139  HB2 ARG A  31       7.435  -1.951  -7.605  1.00 88.52           H  
ATOM    140  HB3 ARG A  31       8.427  -3.096  -8.498  1.00 88.52           H  
ATOM    141  HG2 ARG A  31       7.877  -1.761 -10.622  1.00 88.52           H  
ATOM    142  HG3 ARG A  31       7.088  -0.572  -9.567  1.00 88.52           H  
ATOM    143  HD2 ARG A  31       9.250  -0.376  -8.290  1.00 88.52           H  
ATOM    144  HD3 ARG A  31      10.001  -1.449  -9.474  1.00 88.52           H  
ATOM    145  HE  ARG A  31       8.727   0.714 -10.843  1.00 88.52           H  
ATOM    146 HH11 ARG A  31      12.253   1.700  -9.200  1.00 88.52           H  
ATOM    147 HH12 ARG A  31      11.260   0.472  -8.477  1.00 88.52           H  
ATOM    148 HH21 ARG A  31       9.986   2.358 -11.732  1.00 88.52           H  
ATOM    149 HH22 ARG A  31      11.524   2.764 -10.995  1.00 88.52           H  
ATOM    150  N   TYR A  32       5.840  -4.179 -11.127  1.00 85.75           N  
ATOM    151  CA  TYR A  32       5.789  -5.303 -12.067  1.00 85.75           C  
ATOM    152  C   TYR A  32       5.416  -6.590 -11.301  1.00 85.75           C  
ATOM    153  O   TYR A  32       4.451  -6.586 -10.536  1.00 85.75           O  
ATOM    154  CB  TYR A  32       7.107  -5.380 -12.869  1.00 85.75           C  
ATOM    155  CG  TYR A  32       7.572  -4.056 -13.442  1.00 85.75           C  
ATOM    156  CD1 TYR A  32       6.997  -3.588 -14.634  1.00 85.75           C  
ATOM    157  CD2 TYR A  32       8.585  -3.311 -12.805  1.00 85.75           C  
ATOM    158  CE1 TYR A  32       7.441  -2.382 -15.199  1.00 85.75           C  
ATOM    159  CE2 TYR A  32       9.025  -2.093 -13.360  1.00 85.75           C  
ATOM    160  CZ  TYR A  32       8.451  -1.630 -14.565  1.00 85.75           C  
ATOM    161  OH  TYR A  32       8.881  -0.474 -15.139  1.00 85.75           O  
ATOM    162  H   TYR A  32       5.117  -3.476 -11.186  1.00 85.75           H  
ATOM    163  HA  TYR A  32       4.983  -5.123 -12.778  1.00 85.75           H  
ATOM    164  HB2 TYR A  32       6.969  -6.086 -13.689  1.00 85.75           H  
ATOM    165  HB3 TYR A  32       7.906  -5.778 -12.244  1.00 85.75           H  
ATOM    166  HD1 TYR A  32       6.244  -4.182 -15.130  1.00 85.75           H  
ATOM    167  HD2 TYR A  32       9.036  -3.695 -11.901  1.00 85.75           H  
ATOM    168  HE1 TYR A  32       7.041  -2.057 -16.148  1.00 85.75           H  
ATOM    169  HE2 TYR A  32       9.818  -1.538 -12.881  1.00 85.75           H  
ATOM    170  HH  TYR A  32       9.676  -0.152 -14.708  1.00 85.75           H  
ATOM    171  N   ASP A  33       6.216  -7.647 -11.415  1.00 82.78           N  
ATOM    172  CA  ASP A  33       5.963  -8.930 -10.756  1.00 82.78           C  
ATOM    173  C   ASP A  33       6.631  -9.067  -9.384  1.00 82.78           C  
ATOM    174  O   ASP A  33       6.446 -10.080  -8.709  1.00 82.78           O  
ATOM    175  CB  ASP A  33       6.372 -10.054 -11.709  1.00 82.78           C  
ATOM    176  CG  ASP A  33       5.624  -9.886 -13.029  1.00 82.78           C  
ATOM    177  OD1 ASP A  33       4.376  -9.861 -12.967  1.00 82.78           O  
ATOM    178  OD2 ASP A  33       6.313  -9.650 -14.043  1.00 82.78           O1-
ATOM    179  H   ASP A  33       6.908  -7.645 -12.151  1.00 82.78           H  
ATOM    180  HA  ASP A  33       4.889  -9.030 -10.597  1.00 82.78           H  
ATOM    181  HB2 ASP A  33       6.117 -11.019 -11.271  1.00 82.78           H  
ATOM    182  HB3 ASP A  33       7.449 -10.017 -11.875  1.00 82.78           H  
ATOM    183  N   LYS A  34       7.379  -8.054  -8.928  1.00 87.07           N  
ATOM    184  CA  LYS A  34       8.135  -8.109  -7.673  1.00 87.07           C  
ATOM    185  C   LYS A  34       7.396  -7.402  -6.542  1.00 87.07           C  
ATOM    186  O   LYS A  34       7.074  -6.221  -6.652  1.00 87.07           O  
ATOM    187  CB  LYS A  34       9.539  -7.536  -7.910  1.00 87.07           C  
ATOM    188  CG  LYS A  34      10.432  -7.716  -6.675  1.00 87.07           C  
ATOM    189  CD  LYS A  34      11.855  -7.214  -6.931  1.00 87.07           C  
ATOM    190  CE  LYS A  34      12.681  -7.393  -5.653  1.00 87.07           C  
ATOM    191  NZ  LYS A  34      14.064  -6.881  -5.817  1.00 87.07           N1+
ATOM    192  H   LYS A  34       7.430  -7.216  -9.489  1.00 87.07           H  
ATOM    193  HA  LYS A  34       8.253  -9.154  -7.387  1.00 87.07           H  
ATOM    194  HB2 LYS A  34       9.993  -8.057  -8.753  1.00 87.07           H  
ATOM    195  HB3 LYS A  34       9.463  -6.477  -8.155  1.00 87.07           H  
ATOM    196  HG2 LYS A  34      10.012  -7.147  -5.846  1.00 87.07           H  
ATOM    197  HG3 LYS A  34      10.465  -8.771  -6.403  1.00 87.07           H  
ATOM    198  HD2 LYS A  34      11.816  -6.160  -7.205  1.00 87.07           H  
ATOM    199  HD3 LYS A  34      12.298  -7.785  -7.747  1.00 87.07           H  
ATOM    200  HE2 LYS A  34      12.177  -6.870  -4.840  1.00 87.07           H  
ATOM    201  HE3 LYS A  34      12.698  -8.452  -5.397  1.00 87.07           H  
ATOM    202  HZ1 LYS A  34      14.052  -5.893  -6.029  1.00 87.07           H  
ATOM    203  HZ2 LYS A  34      14.588  -7.017  -4.964  1.00 87.07           H  
ATOM    204  HZ3 LYS A  34      14.537  -7.372  -6.562  1.00 87.07           H  
ATOM    205  N   GLU A  35       7.189  -8.096  -5.426  1.00 87.30           N  
ATOM    206  CA  GLU A  35       6.772  -7.456  -4.177  1.00 87.30           C  
ATOM    207  C   GLU A  35       7.901  -6.559  -3.650  1.00 87.30           C  
ATOM    208  O   GLU A  35       9.034  -7.005  -3.464  1.00 87.30           O  
ATOM    209  CB  GLU A  35       6.342  -8.513  -3.150  1.00 87.30           C  
ATOM    210  CG  GLU A  35       5.866  -7.859  -1.846  1.00 87.30           C  
ATOM    211  CD  GLU A  35       5.273  -8.896  -0.888  1.00 87.30           C  
ATOM    212  OE1 GLU A  35       6.005  -9.327   0.021  1.00 87.30           O  
ATOM    213  OE2 GLU A  35       4.075  -9.221  -1.064  1.00 87.30           O1-
ATOM    214  H   GLU A  35       7.493  -9.058  -5.385  1.00 87.30           H  
ATOM    215  HA  GLU A  35       5.905  -6.826  -4.373  1.00 87.30           H  
ATOM    216  HB2 GLU A  35       5.524  -9.095  -3.575  1.00 87.30           H  
ATOM    217  HB3 GLU A  35       7.175  -9.183  -2.938  1.00 87.30           H  
ATOM    218  HG2 GLU A  35       6.705  -7.356  -1.365  1.00 87.30           H  
ATOM    219  HG3 GLU A  35       5.125  -7.094  -2.078  1.00 87.30           H  
ATOM    220  N   VAL A  36       7.592  -5.280  -3.435  1.00 89.24           N  
ATOM    221  CA  VAL A  36       8.534  -4.295  -2.878  1.00 89.24           C  
ATOM    222  C   VAL A  36       8.209  -3.945  -1.431  1.00 89.24           C  
ATOM    223  O   VAL A  36       9.068  -3.474  -0.687  1.00 89.24           O  
ATOM    224  CB  VAL A  36       8.583  -3.012  -3.724  1.00 89.24           C  
ATOM    225  CG1 VAL A  36       9.140  -3.296  -5.125  1.00 89.24           C  
ATOM    226  CG2 VAL A  36       7.216  -2.323  -3.857  1.00 89.24           C  
ATOM    227  H   VAL A  36       6.649  -4.978  -3.634  1.00 89.24           H  
ATOM    228  HA  VAL A  36       9.540  -4.714  -2.867  1.00 89.24           H  
ATOM    229  HB  VAL A  36       9.262  -2.315  -3.232  1.00 89.24           H  
ATOM    230 HG11 VAL A  36      10.114  -3.777  -5.036  1.00 89.24           H  
ATOM    231 HG12 VAL A  36       8.466  -3.944  -5.684  1.00 89.24           H  
ATOM    232 HG13 VAL A  36       9.268  -2.354  -5.657  1.00 89.24           H  
ATOM    233 HG21 VAL A  36       6.606  -2.818  -4.612  1.00 89.24           H  
ATOM    234 HG22 VAL A  36       6.681  -2.310  -2.907  1.00 89.24           H  
ATOM    235 HG23 VAL A  36       7.384  -1.282  -4.136  1.00 89.24           H  
ATOM    236  N   LYS A  37       6.954  -4.145  -1.018  1.00 87.74           N  
ATOM    237  CA  LYS A  37       6.501  -3.825   0.328  1.00 87.74           C  
ATOM    238  C   LYS A  37       5.311  -4.684   0.704  1.00 87.74           C  
ATOM    239  O   LYS A  37       4.389  -4.837  -0.084  1.00 87.74           O  
ATOM    240  CB  LYS A  37       6.138  -2.327   0.392  1.00 87.74           C  
ATOM    241  CG  LYS A  37       5.834  -1.795   1.800  1.00 87.74           C  
ATOM    242  CD  LYS A  37       7.070  -1.860   2.703  1.00 87.74           C  
ATOM    243  CE  LYS A  37       6.775  -1.232   4.063  1.00 87.74           C  
ATOM    244  NZ  LYS A  37       7.959  -1.347   4.947  1.00 87.74           N1+
ATOM    245  H   LYS A  37       6.292  -4.547  -1.666  1.00 87.74           H  
ATOM    246  HA  LYS A  37       7.321  -4.051   1.010  1.00 87.74           H  
ATOM    247  HB2 LYS A  37       5.260  -2.153  -0.230  1.00 87.74           H  
ATOM    248  HB3 LYS A  37       6.955  -1.740  -0.027  1.00 87.74           H  
ATOM    249  HG2 LYS A  37       5.520  -0.755   1.709  1.00 87.74           H  
ATOM    250  HG3 LYS A  37       5.015  -2.357   2.247  1.00 87.74           H  
ATOM    251  HD2 LYS A  37       7.893  -1.331   2.222  1.00 87.74           H  
ATOM    252  HD3 LYS A  37       7.357  -2.901   2.851  1.00 87.74           H  
ATOM    253  HE2 LYS A  37       6.504  -0.187   3.917  1.00 87.74           H  
ATOM    254  HE3 LYS A  37       5.925  -1.753   4.505  1.00 87.74           H  
ATOM    255  HZ1 LYS A  37       8.759  -0.899   4.524  1.00 87.74           H  
ATOM    256  HZ2 LYS A  37       7.781  -0.933   5.850  1.00 87.74           H  
ATOM    257  HZ3 LYS A  37       8.186  -2.322   5.081  1.00 87.74           H  
ATOM    258  N   TRP A  38       5.290  -5.105   1.956  1.00 87.01           N  
ATOM    259  CA  TRP A  38       4.118  -5.663   2.607  1.00 87.01           C  
ATOM    260  C   TRP A  38       3.891  -4.929   3.935  1.00 87.01           C  
ATOM    261  O   TRP A  38       4.859  -4.554   4.609  1.00 87.01           O  
ATOM    262  CB  TRP A  38       4.332  -7.170   2.754  1.00 87.01           C  
ATOM    263  CG  TRP A  38       3.117  -7.925   3.167  1.00 87.01           C  
ATOM    264  CD1 TRP A  38       2.411  -8.766   2.378  1.00 87.01           C  
ATOM    265  CD2 TRP A  38       2.503  -7.994   4.486  1.00 87.01           C  
ATOM    266  CE2 TRP A  38       1.399  -8.893   4.416  1.00 87.01           C  
ATOM    267  CE3 TRP A  38       2.827  -7.459   5.754  1.00 87.01           C  
ATOM    268  NE1 TRP A  38       1.397  -9.347   3.117  1.00 87.01           N  
ATOM    269  CZ2 TRP A  38       0.670  -9.268   5.553  1.00 87.01           C  
ATOM    270  CZ3 TRP A  38       2.086  -7.811   6.897  1.00 87.01           C  
ATOM    271  CH2 TRP A  38       1.021  -8.726   6.800  1.00 87.01           C  
ATOM    272  H   TRP A  38       6.116  -4.997   2.527  1.00 87.01           H  
ATOM    273  HA  TRP A  38       3.240  -5.514   1.979  1.00 87.01           H  
ATOM    274  HB2 TRP A  38       4.664  -7.572   1.797  1.00 87.01           H  
ATOM    275  HB3 TRP A  38       5.123  -7.355   3.480  1.00 87.01           H  
ATOM    276  HD1 TRP A  38       2.669  -9.004   1.357  1.00 87.01           H  
ATOM    277  HE1 TRP A  38       0.882 -10.159   2.808  1.00 87.01           H  
ATOM    278  HE3 TRP A  38       3.693  -6.822   5.850  1.00 87.01           H  
ATOM    279  HZ2 TRP A  38      -0.101 -10.019   5.472  1.00 87.01           H  
ATOM    280  HZ3 TRP A  38       2.362  -7.411   7.862  1.00 87.01           H  
ATOM    281  HH2 TRP A  38       0.486  -9.040   7.684  1.00 87.01           H  
ATOM    282  N   ASP A  39       2.638  -4.657   4.302  1.00 88.29           N  
ATOM    283  CA  ASP A  39       2.262  -4.115   5.620  1.00 88.29           C  
ATOM    284  C   ASP A  39       0.771  -4.388   5.897  1.00 88.29           C  
ATOM    285  O   ASP A  39       0.058  -4.980   5.087  1.00 88.29           O  
ATOM    286  CB  ASP A  39       2.574  -2.598   5.685  1.00 88.29           C  
ATOM    287  CG  ASP A  39       2.853  -1.982   7.074  1.00 88.29           C  
ATOM    288  OD1 ASP A  39       2.718  -2.639   8.136  1.00 88.29           O  
ATOM    289  OD2 ASP A  39       3.226  -0.780   7.111  1.00 88.29           O1-
ATOM    290  H   ASP A  39       1.888  -5.008   3.724  1.00 88.29           H  
ATOM    291  HA  ASP A  39       2.844  -4.623   6.388  1.00 88.29           H  
ATOM    292  HB2 ASP A  39       3.434  -2.372   5.055  1.00 88.29           H  
ATOM    293  HB3 ASP A  39       1.717  -2.068   5.268  1.00 88.29           H  
ATOM    294  N   ILE A  40       0.284  -3.916   7.044  1.00 88.34           N  
ATOM    295  CA  ILE A  40      -1.133  -3.960   7.415  1.00 88.34           C  
ATOM    296  C   ILE A  40      -1.641  -2.525   7.565  1.00 88.34           C  
ATOM    297  O   ILE A  40      -1.007  -1.704   8.231  1.00 88.34           O  
ATOM    298  CB  ILE A  40      -1.340  -4.806   8.693  1.00 88.34           C  
ATOM    299  CG1 ILE A  40      -0.756  -6.230   8.528  1.00 88.34           C  
ATOM    300  CG2 ILE A  40      -2.835  -4.882   9.050  1.00 88.34           C  
ATOM    301  CD1 ILE A  40      -0.801  -7.089   9.799  1.00 88.34           C  
ATOM    302  H   ILE A  40       0.921  -3.438   7.665  1.00 88.34           H  
ATOM    303  HA  ILE A  40      -1.703  -4.431   6.614  1.00 88.34           H  
ATOM    304  HB  ILE A  40      -0.818  -4.315   9.514  1.00 88.34           H  
ATOM    305 HG12 ILE A  40      -1.281  -6.752   7.727  1.00 88.34           H  
ATOM    306 HG13 ILE A  40       0.294  -6.153   8.247  1.00 88.34           H  
ATOM    307 HG21 ILE A  40      -3.377  -5.397   8.257  1.00 88.34           H  
ATOM    308 HG22 ILE A  40      -3.253  -3.885   9.188  1.00 88.34           H  
ATOM    309 HG23 ILE A  40      -2.970  -5.421   9.988  1.00 88.34           H  
ATOM    310 HD11 ILE A  40      -0.368  -6.539  10.635  1.00 88.34           H  
ATOM    311 HD12 ILE A  40      -1.828  -7.368  10.036  1.00 88.34           H  
ATOM    312 HD13 ILE A  40      -0.227  -8.002   9.644  1.00 88.34           H  
ATOM    313  N   VAL A  41      -2.787  -2.219   6.956  1.00 88.73           N  
ATOM    314  CA  VAL A  41      -3.563  -0.996   7.217  1.00 88.73           C  
ATOM    315  C   VAL A  41      -4.795  -1.361   8.037  1.00 88.73           C  
ATOM    316  O   VAL A  41      -5.399  -2.406   7.821  1.00 88.73           O  
ATOM    317  CB  VAL A  41      -3.898  -0.241   5.912  1.00 88.73           C  
ATOM    318  CG1 VAL A  41      -4.755  -1.047   4.942  1.00 88.73           C  
ATOM    319  CG2 VAL A  41      -4.590   1.102   6.177  1.00 88.73           C  
ATOM    320  H   VAL A  41      -3.249  -2.947   6.430  1.00 88.73           H  
ATOM    321  HA  VAL A  41      -2.968  -0.321   7.832  1.00 88.73           H  
ATOM    322  HB  VAL A  41      -2.963  -0.031   5.391  1.00 88.73           H  
ATOM    323 HG11 VAL A  41      -4.243  -1.965   4.652  1.00 88.73           H  
ATOM    324 HG12 VAL A  41      -5.699  -1.295   5.426  1.00 88.73           H  
ATOM    325 HG13 VAL A  41      -4.950  -0.461   4.044  1.00 88.73           H  
ATOM    326 HG21 VAL A  41      -5.604   0.943   6.543  1.00 88.73           H  
ATOM    327 HG22 VAL A  41      -4.031   1.680   6.912  1.00 88.73           H  
ATOM    328 HG23 VAL A  41      -4.644   1.677   5.252  1.00 88.73           H  
ATOM    329  N   GLU A  42      -5.169  -0.541   9.013  1.00 89.34           N  
ATOM    330  CA  GLU A  42      -6.415  -0.772   9.746  1.00 89.34           C  
ATOM    331  C   GLU A  42      -7.625  -0.518   8.835  1.00 89.34           C  
ATOM    332  O   GLU A  42      -7.651   0.450   8.073  1.00 89.34           O  
ATOM    333  CB  GLU A  42      -6.479   0.110  10.994  1.00 89.34           C  
ATOM    334  CG  GLU A  42      -5.452  -0.277  12.067  1.00 89.34           C  
ATOM    335  CD  GLU A  42      -5.598   0.656  13.272  1.00 89.34           C  
ATOM    336  OE1 GLU A  42      -6.367   0.337  14.205  1.00 89.34           O  
ATOM    337  OE2 GLU A  42      -5.058   1.783  13.228  1.00 89.34           O1-
ATOM    338  H   GLU A  42      -4.673   0.327   9.158  1.00 89.34           H  
ATOM    339  HA  GLU A  42      -6.456  -1.813  10.066  1.00 89.34           H  
ATOM    340  HB2 GLU A  42      -6.311   1.143  10.691  1.00 89.34           H  
ATOM    341  HB3 GLU A  42      -7.477   0.033  11.428  1.00 89.34           H  
ATOM    342  HG2 GLU A  42      -4.445  -0.198  11.659  1.00 89.34           H  
ATOM    343  HG3 GLU A  42      -5.622  -1.310  12.371  1.00 89.34           H  
ATOM    344  N   ALA A  43      -8.639  -1.376   8.934  1.00 89.76           N  
ATOM    345  CA  ALA A  43      -9.887  -1.224   8.196  1.00 89.76           C  
ATOM    346  C   ALA A  43     -10.546   0.134   8.499  1.00 89.76           C  
ATOM    347  O   ALA A  43     -10.629   0.559   9.653  1.00 89.76           O  
ATOM    348  CB  ALA A  43     -10.808  -2.396   8.548  1.00 89.76           C  
ATOM    349  H   ALA A  43      -8.552  -2.180   9.539  1.00 89.76           H  
ATOM    350  HA  ALA A  43      -9.666  -1.271   7.130  1.00 89.76           H  
ATOM    351  HB1 ALA A  43     -11.698  -2.360   7.920  1.00 89.76           H  
ATOM    352  HB2 ALA A  43     -10.296  -3.341   8.364  1.00 89.76           H  
ATOM    353  HB3 ALA A  43     -11.102  -2.337   9.596  1.00 89.76           H  
ATOM    354  N   GLY A  44     -11.005   0.820   7.452  1.00 90.17           N  
ATOM    355  CA  GLY A  44     -11.574   2.167   7.536  1.00 90.17           C  
ATOM    356  C   GLY A  44     -10.552   3.291   7.746  1.00 90.17           C  
ATOM    357  O   GLY A  44     -10.961   4.435   7.934  1.00 90.17           O  
ATOM    358  H   GLY A  44     -10.855   0.437   6.529  1.00 90.17           H  
ATOM    359  HA2 GLY A  44     -12.108   2.378   6.609  1.00 90.17           H  
ATOM    360  HA3 GLY A  44     -12.285   2.205   8.361  1.00 90.17           H  
ATOM    361  N   LYS A  45      -9.244   3.001   7.729  1.00 91.54           N  
ATOM    362  CA  LYS A  45      -8.184   4.006   7.887  1.00 91.54           C  
ATOM    363  C   LYS A  45      -7.326   4.140   6.633  1.00 91.54           C  
ATOM    364  O   LYS A  45      -7.328   3.305   5.726  1.00 91.54           O  
ATOM    365  CB  LYS A  45      -7.328   3.720   9.133  1.00 91.54           C  
ATOM    366  CG  LYS A  45      -8.145   3.676  10.435  1.00 91.54           C  
ATOM    367  CD  LYS A  45      -7.223   3.832  11.653  1.00 91.54           C  
ATOM    368  CE  LYS A  45      -7.965   3.518  12.955  1.00 91.54           C  
ATOM    369  NZ  LYS A  45      -7.024   3.425  14.098  1.00 91.54           N1+
ATOM    370  H   LYS A  45      -8.967   2.045   7.557  1.00 91.54           H  
ATOM    371  HA  LYS A  45      -8.651   4.980   8.033  1.00 91.54           H  
ATOM    372  HB2 LYS A  45      -6.800   2.775   9.004  1.00 91.54           H  
ATOM    373  HB3 LYS A  45      -6.581   4.509   9.224  1.00 91.54           H  
ATOM    374  HG2 LYS A  45      -8.672   2.723  10.491  1.00 91.54           H  
ATOM    375  HG3 LYS A  45      -8.876   4.485  10.442  1.00 91.54           H  
ATOM    376  HD2 LYS A  45      -6.373   3.158  11.545  1.00 91.54           H  
ATOM    377  HD3 LYS A  45      -6.842   4.853  11.688  1.00 91.54           H  
ATOM    378  HE2 LYS A  45      -8.724   4.279  13.134  1.00 91.54           H  
ATOM    379  HE3 LYS A  45      -8.467   2.558  12.832  1.00 91.54           H  
ATOM    380  HZ1 LYS A  45      -6.303   2.753  13.880  1.00 91.54           H  
ATOM    381  HZ2 LYS A  45      -6.557   4.302  14.284  1.00 91.54           H  
ATOM    382  HZ3 LYS A  45      -7.473   3.070  14.930  1.00 91.54           H  
ATOM    383  N   SER A  46      -6.549   5.218   6.613  1.00 92.10           N  
ATOM    384  CA  SER A  46      -5.492   5.454   5.638  1.00 92.10           C  
ATOM    385  C   SER A  46      -4.196   5.855   6.319  1.00 92.10           C  
ATOM    386  O   SER A  46      -4.220   6.563   7.324  1.00 92.10           O  
ATOM    387  CB  SER A  46      -5.899   6.529   4.629  1.00 92.10           C  
ATOM    388  OG  SER A  46      -6.094   7.779   5.261  1.00 92.10           O  
ATOM    389  H   SER A  46      -6.613   5.862   7.389  1.00 92.10           H  
ATOM    390  HA  SER A  46      -5.308   4.521   5.103  1.00 92.10           H  
ATOM    391  HB2 SER A  46      -6.831   6.234   4.146  1.00 92.10           H  
ATOM    392  HB3 SER A  46      -5.121   6.624   3.872  1.00 92.10           H  
ATOM    393  HG  SER A  46      -5.517   7.848   6.025  1.00 92.10           H  
ATOM    394  N   HIS A  47      -3.067   5.482   5.732  1.00 90.68           N  
ATOM    395  CA  HIS A  47      -1.753   5.941   6.160  1.00 90.68           C  
ATOM    396  C   HIS A  47      -0.856   6.252   4.970  1.00 90.68           C  
ATOM    397  O   HIS A  47      -1.050   5.750   3.862  1.00 90.68           O  
ATOM    398  CB  HIS A  47      -1.122   4.918   7.115  1.00 90.68           C  
ATOM    399  CG  HIS A  47      -0.942   3.522   6.568  1.00 90.68           C  
ATOM    400  CD2 HIS A  47      -0.217   3.155   5.473  1.00 90.68           C  
ATOM    401  ND1 HIS A  47      -1.431   2.371   7.173  1.00 90.68           N  
ATOM    402  CE1 HIS A  47      -0.996   1.344   6.433  1.00 90.68           C  
ATOM    403  NE2 HIS A  47      -0.258   1.781   5.405  1.00 90.68           N  
ATOM    404  H   HIS A  47      -3.122   4.906   4.904  1.00 90.68           H  
ATOM    405  HA  HIS A  47      -1.873   6.873   6.713  1.00 90.68           H  
ATOM    406  HB2 HIS A  47      -1.750   4.852   8.004  1.00 90.68           H  
ATOM    407  HB3 HIS A  47      -0.148   5.286   7.436  1.00 90.68           H  
ATOM    408  HD2 HIS A  47       0.250   3.829   4.770  1.00 90.68           H  
ATOM    409  HE1 HIS A  47      -1.165   0.304   6.670  1.00 90.68           H  
ATOM    410  HE2 HIS A  47       0.174   1.185   4.714  1.00 90.68           H  
ATOM    411  N   ILE A  48       0.170   7.060   5.218  1.00 90.67           N  
ATOM    412  CA  ILE A  48       1.217   7.344   4.241  1.00 90.67           C  
ATOM    413  C   ILE A  48       2.381   6.373   4.471  1.00 90.67           C  
ATOM    414  O   ILE A  48       2.764   6.073   5.609  1.00 90.67           O  
ATOM    415  CB  ILE A  48       1.617   8.837   4.268  1.00 90.67           C  
ATOM    416  CG1 ILE A  48       0.378   9.724   3.984  1.00 90.67           C  
ATOM    417  CG2 ILE A  48       2.724   9.113   3.231  1.00 90.67           C  
ATOM    418  CD1 ILE A  48       0.619  11.224   4.187  1.00 90.67           C  
ATOM    419  H   ILE A  48       0.280   7.438   6.148  1.00 90.67           H  
ATOM    420  HA  ILE A  48       0.820   7.153   3.245  1.00 90.67           H  
ATOM    421  HB  ILE A  48       2.002   9.075   5.260  1.00 90.67           H  
ATOM    422 HG12 ILE A  48      -0.436   9.452   4.657  1.00 90.67           H  
ATOM    423 HG13 ILE A  48       0.035   9.555   2.963  1.00 90.67           H  
ATOM    424 HG21 ILE A  48       3.622   8.540   3.462  1.00 90.67           H  
ATOM    425 HG22 ILE A  48       3.008  10.165   3.251  1.00 90.67           H  
ATOM    426 HG23 ILE A  48       2.377   8.859   2.229  1.00 90.67           H  
ATOM    427 HD11 ILE A  48      -0.328  11.755   4.093  1.00 90.67           H  
ATOM    428 HD12 ILE A  48       1.028  11.405   5.181  1.00 90.67           H  
ATOM    429 HD13 ILE A  48       1.304  11.610   3.433  1.00 90.67           H  
ATOM    430  N   ARG A  49       2.937   5.854   3.379  1.00 89.55           N  
ATOM    431  CA  ARG A  49       4.155   5.038   3.356  1.00 89.55           C  
ATOM    432  C   ARG A  49       5.079   5.532   2.266  1.00 89.55           C  
ATOM    433  O   ARG A  49       4.618   5.949   1.214  1.00 89.55           O  
ATOM    434  CB  ARG A  49       3.815   3.562   3.106  1.00 89.55           C  
ATOM    435  CG  ARG A  49       3.119   2.903   4.297  1.00 89.55           C  
ATOM    436  CD  ARG A  49       4.028   2.741   5.516  1.00 89.55           C  
ATOM    437  NE  ARG A  49       3.347   2.000   6.589  1.00 89.55           N  
ATOM    438  CZ  ARG A  49       2.766   2.494   7.663  1.00 89.55           C  
ATOM    439  NH1 ARG A  49       2.745   3.771   7.939  1.00 89.55           N1+
ATOM    440  NH2 ARG A  49       2.188   1.655   8.470  1.00 89.55           N  
ATOM    441  H   ARG A  49       2.536   6.107   2.488  1.00 89.55           H  
ATOM    442  HA  ARG A  49       4.689   5.153   4.299  1.00 89.55           H  
ATOM    443  HB2 ARG A  49       4.728   3.008   2.886  1.00 89.55           H  
ATOM    444  HB3 ARG A  49       3.167   3.491   2.233  1.00 89.55           H  
ATOM    445  HG2 ARG A  49       2.256   3.505   4.582  1.00 89.55           H  
ATOM    446  HG3 ARG A  49       2.778   1.916   3.985  1.00 89.55           H  
ATOM    447  HD2 ARG A  49       4.918   2.186   5.219  1.00 89.55           H  
ATOM    448  HD3 ARG A  49       4.345   3.721   5.873  1.00 89.55           H  
ATOM    449  HE  ARG A  49       3.325   0.992   6.531  1.00 89.55           H  
ATOM    450 HH11 ARG A  49       2.296   4.101   8.781  1.00 89.55           H  
ATOM    451 HH12 ARG A  49       3.060   4.435   7.246  1.00 89.55           H  
ATOM    452 HH21 ARG A  49       2.206   0.686   8.186  1.00 89.55           H  
ATOM    453 HH22 ARG A  49       1.513   1.978   9.149  1.00 89.55           H  
ATOM    454  N   VAL A  50       6.378   5.429   2.504  1.00 88.36           N  
ATOM    455  CA  VAL A  50       7.381   5.612   1.457  1.00 88.36           C  
ATOM    456  C   VAL A  50       7.665   4.247   0.839  1.00 88.36           C  
ATOM    457  O   VAL A  50       7.973   3.295   1.558  1.00 88.36           O  
ATOM    458  CB  VAL A  50       8.639   6.302   2.003  1.00 88.36           C  
ATOM    459  CG1 VAL A  50       9.658   6.534   0.885  1.00 88.36           C  
ATOM    460  CG2 VAL A  50       8.284   7.667   2.611  1.00 88.36           C  
ATOM    461  H   VAL A  50       6.691   5.058   3.390  1.00 88.36           H  
ATOM    462  HA  VAL A  50       6.976   6.261   0.680  1.00 88.36           H  
ATOM    463  HB  VAL A  50       9.093   5.680   2.774  1.00 88.36           H  
ATOM    464 HG11 VAL A  50      10.530   7.054   1.281  1.00 88.36           H  
ATOM    465 HG12 VAL A  50       9.214   7.142   0.097  1.00 88.36           H  
ATOM    466 HG13 VAL A  50       9.990   5.582   0.471  1.00 88.36           H  
ATOM    467 HG21 VAL A  50       7.631   7.547   3.476  1.00 88.36           H  
ATOM    468 HG22 VAL A  50       9.193   8.168   2.943  1.00 88.36           H  
ATOM    469 HG23 VAL A  50       7.790   8.293   1.868  1.00 88.36           H  
ATOM    470  N   ILE A  51       7.510   4.145  -0.477  1.00 87.76           N  
ATOM    471  CA  ILE A  51       7.696   2.926  -1.266  1.00 87.76           C  
ATOM    472  C   ILE A  51       8.692   3.270  -2.371  1.00 87.76           C  
ATOM    473  O   ILE A  51       8.419   4.154  -3.179  1.00 87.76           O  
ATOM    474  CB  ILE A  51       6.341   2.425  -1.818  1.00 87.76           C  
ATOM    475  CG1 ILE A  51       5.353   2.192  -0.645  1.00 87.76           C  
ATOM    476  CG2 ILE A  51       6.556   1.144  -2.648  1.00 87.76           C  
ATOM    477  CD1 ILE A  51       3.972   1.668  -1.033  1.00 87.76           C  
ATOM    478  H   ILE A  51       7.236   4.971  -0.990  1.00 87.76           H  
ATOM    479  HA  ILE A  51       8.128   2.141  -0.645  1.00 87.76           H  
ATOM    480  HB  ILE A  51       5.928   3.194  -2.470  1.00 87.76           H  
ATOM    481 HG12 ILE A  51       5.188   3.131  -0.117  1.00 87.76           H  
ATOM    482 HG13 ILE A  51       5.800   1.487   0.056  1.00 87.76           H  
ATOM    483 HG21 ILE A  51       7.284   1.320  -3.440  1.00 87.76           H  
ATOM    484 HG22 ILE A  51       5.628   0.849  -3.138  1.00 87.76           H  
ATOM    485 HG23 ILE A  51       6.911   0.331  -2.015  1.00 87.76           H  
ATOM    486 HD11 ILE A  51       4.086   0.686  -1.493  1.00 87.76           H  
ATOM    487 HD12 ILE A  51       3.363   1.563  -0.135  1.00 87.76           H  
ATOM    488 HD13 ILE A  51       3.473   2.356  -1.716  1.00 87.76           H  
ATOM    489  N   ASP A  52       9.867   2.636  -2.352  1.00 87.27           N  
ATOM    490  CA  ASP A  52      11.003   2.952  -3.238  1.00 87.27           C  
ATOM    491  C   ASP A  52      11.326   4.461  -3.323  1.00 87.27           C  
ATOM    492  O   ASP A  52      11.605   4.996  -4.392  1.00 87.27           O  
ATOM    493  CB  ASP A  52      10.801   2.316  -4.622  1.00 87.27           C  
ATOM    494  CG  ASP A  52      10.821   0.785  -4.633  1.00 87.27           C  
ATOM    495  OD1 ASP A  52      11.371   0.191  -3.684  1.00 87.27           O  
ATOM    496  OD2 ASP A  52      10.294   0.216  -5.624  1.00 87.27           O1-
ATOM    497  H   ASP A  52       9.988   1.843  -1.739  1.00 87.27           H  
ATOM    498  HA  ASP A  52      11.891   2.491  -2.807  1.00 87.27           H  
ATOM    499  HB2 ASP A  52       9.856   2.685  -5.021  1.00 87.27           H  
ATOM    500  HB3 ASP A  52      11.598   2.643  -5.289  1.00 87.27           H  
ATOM    501  N   GLY A  53      11.252   5.175  -2.195  1.00 89.01           N  
ATOM    502  CA  GLY A  53      11.526   6.618  -2.128  1.00 89.01           C  
ATOM    503  C   GLY A  53      10.341   7.530  -2.470  1.00 89.01           C  
ATOM    504  O   GLY A  53      10.442   8.738  -2.276  1.00 89.01           O  
ATOM    505  H   GLY A  53      11.015   4.686  -1.344  1.00 89.01           H  
ATOM    506  HA2 GLY A  53      11.865   6.869  -1.123  1.00 89.01           H  
ATOM    507  HA3 GLY A  53      12.333   6.859  -2.820  1.00 89.01           H  
ATOM    508  N   TYR A  54       9.196   6.983  -2.893  1.00 88.66           N  
ATOM    509  CA  TYR A  54       8.005   7.767  -3.234  1.00 88.66           C  
ATOM    510  C   TYR A  54       6.917   7.664  -2.158  1.00 88.66           C  
ATOM    511  O   TYR A  54       6.596   6.557  -1.714  1.00 88.66           O  
ATOM    512  CB  TYR A  54       7.466   7.332  -4.597  1.00 88.66           C  
ATOM    513  CG  TYR A  54       8.449   7.568  -5.721  1.00 88.66           C  
ATOM    514  CD1 TYR A  54       8.538   8.836  -6.330  1.00 88.66           C  
ATOM    515  CD2 TYR A  54       9.307   6.529  -6.125  1.00 88.66           C  
ATOM    516  CE1 TYR A  54       9.480   9.061  -7.353  1.00 88.66           C  
ATOM    517  CE2 TYR A  54      10.245   6.749  -7.147  1.00 88.66           C  
ATOM    518  CZ  TYR A  54      10.333   8.013  -7.764  1.00 88.66           C  
ATOM    519  OH  TYR A  54      11.243   8.215  -8.753  1.00 88.66           O  
ATOM    520  H   TYR A  54       9.168   5.989  -3.067  1.00 88.66           H  
ATOM    521  HA  TYR A  54       8.306   8.809  -3.340  1.00 88.66           H  
ATOM    522  HB2 TYR A  54       6.551   7.884  -4.811  1.00 88.66           H  
ATOM    523  HB3 TYR A  54       7.216   6.272  -4.560  1.00 88.66           H  
ATOM    524  HD1 TYR A  54       7.897   9.640  -5.999  1.00 88.66           H  
ATOM    525  HD2 TYR A  54       9.269   5.568  -5.632  1.00 88.66           H  
ATOM    526  HE1 TYR A  54       9.560  10.036  -7.811  1.00 88.66           H  
ATOM    527  HE2 TYR A  54      10.928   5.964  -7.437  1.00 88.66           H  
ATOM    528  HH  TYR A  54      11.287   9.136  -9.021  1.00 88.66           H  
ATOM    529  N   PRO A  55       6.303   8.785  -1.736  1.00 91.08           N  
ATOM    530  CA  PRO A  55       5.188   8.751  -0.804  1.00 91.08           C  
ATOM    531  C   PRO A  55       3.929   8.198  -1.485  1.00 91.08           C  
ATOM    532  O   PRO A  55       3.501   8.657  -2.544  1.00 91.08           O  
ATOM    533  CB  PRO A  55       5.013  10.190  -0.317  1.00 91.08           C  
ATOM    534  CG  PRO A  55       5.498  11.020  -1.505  1.00 91.08           C  
ATOM    535  CD  PRO A  55       6.605  10.160  -2.115  1.00 91.08           C  
ATOM    536  HA  PRO A  55       5.441   8.121   0.049  1.00 91.08           H  
ATOM    537  HB2 PRO A  55       5.668  10.364   0.537  1.00 91.08           H  
ATOM    538  HB3 PRO A  55       3.980  10.417  -0.056  1.00 91.08           H  
ATOM    539  HG2 PRO A  55       4.689  11.137  -2.227  1.00 91.08           H  
ATOM    540  HG3 PRO A  55       5.871  11.995  -1.193  1.00 91.08           H  
ATOM    541  HD2 PRO A  55       7.570  10.447  -1.696  1.00 91.08           H  
ATOM    542  HD3 PRO A  55       6.614  10.280  -3.198  1.00 91.08           H  
ATOM    543  N   ALA A  56       3.305   7.230  -0.829  1.00 91.70           N  
ATOM    544  CA  ALA A  56       2.076   6.584  -1.240  1.00 91.70           C  
ATOM    545  C   ALA A  56       1.064   6.637  -0.097  1.00 91.70           C  
ATOM    546  O   ALA A  56       1.387   6.313   1.047  1.00 91.70           O  
ATOM    547  CB  ALA A  56       2.391   5.143  -1.641  1.00 91.70           C  
ATOM    548  H   ALA A  56       3.754   6.863  -0.002  1.00 91.70           H  
ATOM    549  HA  ALA A  56       1.670   7.106  -2.106  1.00 91.70           H  
ATOM    550  HB1 ALA A  56       3.240   5.139  -2.326  1.00 91.70           H  
ATOM    551  HB2 ALA A  56       1.523   4.690  -2.121  1.00 91.70           H  
ATOM    552  HB3 ALA A  56       2.662   4.564  -0.758  1.00 91.70           H  
ATOM    553  N   THR A  57      -0.174   7.018  -0.401  1.00 94.06           N  
ATOM    554  CA  THR A  57      -1.280   6.898   0.556  1.00 94.06           C  
ATOM    555  C   THR A  57      -1.970   5.565   0.332  1.00 94.06           C  
ATOM    556  O   THR A  57      -2.472   5.317  -0.765  1.00 94.06           O  
ATOM    557  CB  THR A  57      -2.277   8.050   0.434  1.00 94.06           C  
ATOM    558  CG2 THR A  57      -3.365   7.991   1.505  1.00 94.06           C  
ATOM    559  OG1 THR A  57      -1.597   9.270   0.597  1.00 94.06           O  
ATOM    560  H   THR A  57      -0.386   7.182  -1.375  1.00 94.06           H  
ATOM    561  HA  THR A  57      -0.893   6.920   1.575  1.00 94.06           H  
ATOM    562  HB  THR A  57      -2.738   8.031  -0.553  1.00 94.06           H  
ATOM    563  HG1 THR A  57      -0.746   9.202   0.157  1.00 94.06           H  
ATOM    564 HG21 THR A  57      -2.912   7.955   2.496  1.00 94.06           H  
ATOM    565 HG22 THR A  57      -3.992   7.110   1.363  1.00 94.06           H  
ATOM    566 HG23 THR A  57      -3.991   8.881   1.436  1.00 94.06           H  
ATOM    567  N   ILE A  58      -1.989   4.728   1.366  1.00 92.54           N  
ATOM    568  CA  ILE A  58      -2.670   3.435   1.388  1.00 92.54           C  
ATOM    569  C   ILE A  58      -3.903   3.574   2.262  1.00 92.54           C  
ATOM    570  O   ILE A  58      -3.802   4.044   3.392  1.00 92.54           O  
ATOM    571  CB  ILE A  58      -1.756   2.314   1.930  1.00 92.54           C  
ATOM    572  CG1 ILE A  58      -0.337   2.319   1.320  1.00 92.54           C  
ATOM    573  CG2 ILE A  58      -2.446   0.954   1.728  1.00 92.54           C  
ATOM    574  CD1 ILE A  58      -0.295   2.094  -0.190  1.00 92.54           C  
ATOM    575  H   ILE A  58      -1.586   5.041   2.237  1.00 92.54           H  
ATOM    576  HA  ILE A  58      -2.985   3.171   0.378  1.00 92.54           H  
ATOM    577  HB  ILE A  58      -1.632   2.466   3.002  1.00 92.54           H  
ATOM    578 HG12 ILE A  58       0.151   3.267   1.545  1.00 92.54           H  
ATOM    579 HG13 ILE A  58       0.256   1.539   1.798  1.00 92.54           H  
ATOM    580 HG21 ILE A  58      -1.771   0.142   1.999  1.00 92.54           H  
ATOM    581 HG22 ILE A  58      -2.748   0.830   0.688  1.00 92.54           H  
ATOM    582 HG23 ILE A  58      -3.331   0.879   2.361  1.00 92.54           H  
ATOM    583 HD11 ILE A  58       0.709   2.311  -0.555  1.00 92.54           H  
ATOM    584 HD12 ILE A  58      -1.013   2.750  -0.683  1.00 92.54           H  
ATOM    585 HD13 ILE A  58      -0.530   1.053  -0.409  1.00 92.54           H  
ATOM    586  N   SER A  59      -5.058   3.161   1.759  1.00 92.93           N  
ATOM    587  CA  SER A  59      -6.309   3.161   2.515  1.00 92.93           C  
ATOM    588  C   SER A  59      -7.036   1.839   2.349  1.00 92.93           C  
ATOM    589  O   SER A  59      -7.052   1.300   1.242  1.00 92.93           O  
ATOM    590  CB  SER A  59      -7.202   4.325   2.077  1.00 92.93           C  
ATOM    591  OG  SER A  59      -7.503   4.230   0.702  1.00 92.93           O  
ATOM    592  H   SER A  59      -5.075   2.812   0.811  1.00 92.93           H  
ATOM    593  HA  SER A  59      -6.095   3.279   3.577  1.00 92.93           H  
ATOM    594  HB2 SER A  59      -8.124   4.315   2.659  1.00 92.93           H  
ATOM    595  HB3 SER A  59      -6.679   5.266   2.250  1.00 92.93           H  
ATOM    596  HG  SER A  59      -7.559   3.294   0.497  1.00 92.93           H  
ATOM    597  N   ALA A  60      -7.677   1.371   3.414  1.00 91.88           N  
ATOM    598  CA  ALA A  60      -8.634   0.274   3.365  1.00 91.88           C  
ATOM    599  C   ALA A  60      -9.998   0.751   3.856  1.00 91.88           C  
ATOM    600  O   ALA A  60     -10.083   1.502   4.827  1.00 91.88           O  
ATOM    601  CB  ALA A  60      -8.135  -0.892   4.214  1.00 91.88           C  
ATOM    602  H   ALA A  60      -7.633   1.888   4.281  1.00 91.88           H  
ATOM    603  HA  ALA A  60      -8.751  -0.079   2.341  1.00 91.88           H  
ATOM    604  HB1 ALA A  60      -8.912  -1.656   4.255  1.00 91.88           H  
ATOM    605  HB2 ALA A  60      -7.244  -1.328   3.763  1.00 91.88           H  
ATOM    606  HB3 ALA A  60      -7.926  -0.556   5.230  1.00 91.88           H  
ATOM    607  N   ASP A  61     -11.068   0.288   3.218  1.00 90.96           N  
ATOM    608  CA  ASP A  61     -12.411   0.396   3.790  1.00 90.96           C  
ATOM    609  C   ASP A  61     -12.670  -0.703   4.847  1.00 90.96           C  
ATOM    610  O   ASP A  61     -11.770  -1.464   5.216  1.00 90.96           O  
ATOM    611  CB  ASP A  61     -13.460   0.464   2.666  1.00 90.96           C  
ATOM    612  CG  ASP A  61     -13.586  -0.799   1.817  1.00 90.96           C  
ATOM    613  OD1 ASP A  61     -13.137  -1.868   2.279  1.00 90.96           O  
ATOM    614  OD2 ASP A  61     -14.118  -0.669   0.695  1.00 90.96           O1-
ATOM    615  H   ASP A  61     -10.945  -0.341   2.437  1.00 90.96           H  
ATOM    616  HA  ASP A  61     -12.484   1.345   4.320  1.00 90.96           H  
ATOM    617  HB2 ASP A  61     -13.210   1.303   2.016  1.00 90.96           H  
ATOM    618  HB3 ASP A  61     -14.433   0.679   3.108  1.00 90.96           H  
ATOM    619  N   GLN A  62     -13.892  -0.753   5.384  1.00 90.15           N  
ATOM    620  CA  GLN A  62     -14.324  -1.756   6.373  1.00 90.15           C  
ATOM    621  C   GLN A  62     -14.260  -3.198   5.813  1.00 90.15           C  
ATOM    622  O   GLN A  62     -14.005  -4.162   6.548  1.00 90.15           O  
ATOM    623  CB  GLN A  62     -15.759  -1.414   6.814  1.00 90.15           C  
ATOM    624  CG  GLN A  62     -15.896  -0.086   7.590  1.00 90.15           C  
ATOM    625  CD  GLN A  62     -15.492  -0.185   9.060  1.00 90.15           C  
ATOM    626  NE2 GLN A  62     -14.759   0.770   9.589  1.00 90.15           N  
ATOM    627  OE1 GLN A  62     -15.832  -1.110   9.774  1.00 90.15           O  
ATOM    628  H   GLN A  62     -14.603  -0.141   5.009  1.00 90.15           H  
ATOM    629  HA  GLN A  62     -13.673  -1.712   7.247  1.00 90.15           H  
ATOM    630  HB2 GLN A  62     -16.385  -1.357   5.924  1.00 90.15           H  
ATOM    631  HB3 GLN A  62     -16.149  -2.226   7.427  1.00 90.15           H  
ATOM    632  HG2 GLN A  62     -16.943   0.215   7.567  1.00 90.15           H  
ATOM    633  HG3 GLN A  62     -15.322   0.700   7.098  1.00 90.15           H  
ATOM    634 HE21 GLN A  62     -14.559   0.667  10.574  1.00 90.15           H  
ATOM    635 HE22 GLN A  62     -14.503   1.588   9.055  1.00 90.15           H  
ATOM    636  N   ASP A  63     -14.405  -3.336   4.493  1.00 89.15           N  
ATOM    637  CA  ASP A  63     -14.370  -4.597   3.750  1.00 89.15           C  
ATOM    638  C   ASP A  63     -12.952  -4.974   3.286  1.00 89.15           C  
ATOM    639  O   ASP A  63     -12.773  -5.976   2.598  1.00 89.15           O  
ATOM    640  CB  ASP A  63     -15.340  -4.523   2.562  1.00 89.15           C  
ATOM    641  CG  ASP A  63     -16.781  -4.257   2.991  1.00 89.15           C  
ATOM    642  OD1 ASP A  63     -17.224  -4.921   3.955  1.00 89.15           O  
ATOM    643  OD2 ASP A  63     -17.416  -3.407   2.325  1.00 89.15           O1-
ATOM    644  H   ASP A  63     -14.516  -2.506   3.928  1.00 89.15           H  
ATOM    645  HA  ASP A  63     -14.723  -5.396   4.403  1.00 89.15           H  
ATOM    646  HB2 ASP A  63     -15.318  -5.469   2.021  1.00 89.15           H  
ATOM    647  HB3 ASP A  63     -15.013  -3.740   1.878  1.00 89.15           H  
ATOM    648  N   CYS A  64     -11.927  -4.212   3.684  1.00 86.33           N  
ATOM    649  CA  CYS A  64     -10.545  -4.356   3.224  1.00 86.33           C  
ATOM    650  C   CYS A  64     -10.341  -4.174   1.711  1.00 86.33           C  
ATOM    651  O   CYS A  64      -9.370  -4.690   1.153  1.00 86.33           O  
ATOM    652  CB  CYS A  64      -9.900  -5.647   3.763  1.00 86.33           C  
ATOM    653  SG  CYS A  64      -9.645  -5.733   5.552  1.00 86.33           S  
ATOM    654  H   CYS A  64     -12.161  -3.368   4.188  1.00 86.33           H  
ATOM    655  HA  CYS A  64     -10.004  -3.518   3.663  1.00 86.33           H  
ATOM    656  HB2 CYS A  64      -8.918  -5.754   3.302  1.00 86.33           H  
ATOM    657  HB3 CYS A  64     -10.492  -6.504   3.443  1.00 86.33           H  
ATOM    658  N   LYS A  65     -11.182  -3.386   1.031  1.00 90.00           N  
ATOM    659  CA  LYS A  65     -10.881  -2.943  -0.336  1.00 90.00           C  
ATOM    660  C   LYS A  65      -9.800  -1.875  -0.277  1.00 90.00           C  
ATOM    661  O   LYS A  65      -9.981  -0.781   0.264  1.00 90.00           O  
ATOM    662  CB  LYS A  65     -12.111  -2.452  -1.103  1.00 90.00           C  
ATOM    663  CG  LYS A  65     -13.264  -3.461  -1.062  1.00 90.00           C  
ATOM    664  CD  LYS A  65     -14.497  -2.935  -1.800  1.00 90.00           C  
ATOM    665  CE  LYS A  65     -15.610  -3.975  -1.657  1.00 90.00           C  
ATOM    666  NZ  LYS A  65     -16.931  -3.427  -2.036  1.00 90.00           N1+
ATOM    667  H   LYS A  65     -11.969  -2.977   1.515  1.00 90.00           H  
ATOM    668  HA  LYS A  65     -10.490  -3.801  -0.882  1.00 90.00           H  
ATOM    669  HB2 LYS A  65     -12.422  -1.488  -0.701  1.00 90.00           H  
ATOM    670  HB3 LYS A  65     -11.825  -2.290  -2.142  1.00 90.00           H  
ATOM    671  HG2 LYS A  65     -13.544  -3.654  -0.026  1.00 90.00           H  
ATOM    672  HG3 LYS A  65     -12.940  -4.396  -1.517  1.00 90.00           H  
ATOM    673  HD2 LYS A  65     -14.811  -1.997  -1.341  1.00 90.00           H  
ATOM    674  HD3 LYS A  65     -14.264  -2.769  -2.852  1.00 90.00           H  
ATOM    675  HE2 LYS A  65     -15.645  -4.282  -0.612  1.00 90.00           H  
ATOM    676  HE3 LYS A  65     -15.362  -4.853  -2.253  1.00 90.00           H  
ATOM    677  HZ1 LYS A  65     -17.152  -2.664  -1.411  1.00 90.00           H  
ATOM    678  HZ2 LYS A  65     -16.947  -3.109  -2.995  1.00 90.00           H  
ATOM    679  HZ3 LYS A  65     -17.645  -4.126  -1.892  1.00 90.00           H  
ATOM    680  N   LEU A  66      -8.650  -2.227  -0.830  1.00 90.40           N  
ATOM    681  CA  LEU A  66      -7.447  -1.415  -0.789  1.00 90.40           C  
ATOM    682  C   LEU A  66      -7.460  -0.372  -1.905  1.00 90.40           C  
ATOM    683  O   LEU A  66      -7.821  -0.655  -3.047  1.00 90.40           O  
ATOM    684  CB  LEU A  66      -6.224  -2.340  -0.872  1.00 90.40           C  
ATOM    685  CG  LEU A  66      -6.072  -3.268   0.350  1.00 90.40           C  
ATOM    686  CD1 LEU A  66      -5.139  -4.422  -0.002  1.00 90.40           C  
ATOM    687  CD2 LEU A  66      -5.523  -2.510   1.560  1.00 90.40           C  
ATOM    688  H   LEU A  66      -8.585  -3.159  -1.216  1.00 90.40           H  
ATOM    689  HA  LEU A  66      -7.419  -0.887   0.164  1.00 90.40           H  
ATOM    690  HB2 LEU A  66      -5.324  -1.734  -0.968  1.00 90.40           H  
ATOM    691  HB3 LEU A  66      -6.315  -2.944  -1.775  1.00 90.40           H  
ATOM    692  HG  LEU A  66      -7.037  -3.696   0.620  1.00 90.40           H  
ATOM    693 HD11 LEU A  66      -4.987  -5.053   0.873  1.00 90.40           H  
ATOM    694 HD12 LEU A  66      -5.591  -5.031  -0.785  1.00 90.40           H  
ATOM    695 HD13 LEU A  66      -4.180  -4.044  -0.355  1.00 90.40           H  
ATOM    696 HD21 LEU A  66      -6.187  -1.684   1.814  1.00 90.40           H  
ATOM    697 HD22 LEU A  66      -5.460  -3.187   2.412  1.00 90.40           H  
ATOM    698 HD23 LEU A  66      -4.530  -2.118   1.340  1.00 90.40           H  
ATOM    699  N   LYS A  67      -7.015   0.840  -1.584  1.00 92.14           N  
ATOM    700  CA  LYS A  67      -6.735   1.894  -2.562  1.00 92.14           C  
ATOM    701  C   LYS A  67      -5.351   2.463  -2.305  1.00 92.14           C  
ATOM    702  O   LYS A  67      -4.947   2.647  -1.158  1.00 92.14           O  
ATOM    703  CB  LYS A  67      -7.812   2.990  -2.544  1.00 92.14           C  
ATOM    704  CG  LYS A  67      -9.211   2.475  -2.912  1.00 92.14           C  
ATOM    705  CD  LYS A  67     -10.261   3.590  -2.813  1.00 92.14           C  
ATOM    706  CE  LYS A  67     -11.630   3.007  -3.186  1.00 92.14           C  
ATOM    707  NZ  LYS A  67     -12.738   3.977  -2.998  1.00 92.14           N1+
ATOM    708  H   LYS A  67      -6.777   1.001  -0.616  1.00 92.14           H  
ATOM    709  HA  LYS A  67      -6.725   1.449  -3.557  1.00 92.14           H  
ATOM    710  HB2 LYS A  67      -7.530   3.772  -3.249  1.00 92.14           H  
ATOM    711  HB3 LYS A  67      -7.855   3.432  -1.548  1.00 92.14           H  
ATOM    712  HG2 LYS A  67      -9.496   1.673  -2.232  1.00 92.14           H  
ATOM    713  HG3 LYS A  67      -9.190   2.083  -3.929  1.00 92.14           H  
ATOM    714  HD2 LYS A  67     -10.002   4.402  -3.492  1.00 92.14           H  
ATOM    715  HD3 LYS A  67     -10.286   3.962  -1.789  1.00 92.14           H  
ATOM    716  HE2 LYS A  67     -11.804   2.129  -2.563  1.00 92.14           H  
ATOM    717  HE3 LYS A  67     -11.594   2.667  -4.221  1.00 92.14           H  
ATOM    718  HZ1 LYS A  67     -13.618   3.540  -3.232  1.00 92.14           H  
ATOM    719  HZ2 LYS A  67     -12.797   4.259  -2.030  1.00 92.14           H  
ATOM    720  HZ3 LYS A  67     -12.622   4.791  -3.584  1.00 92.14           H  
ATOM    721  N   ILE A  68      -4.654   2.765  -3.393  1.00 90.08           N  
ATOM    722  CA  ILE A  68      -3.331   3.377  -3.379  1.00 90.08           C  
ATOM    723  C   ILE A  68      -3.345   4.663  -4.204  1.00 90.08           C  
ATOM    724  O   ILE A  68      -3.849   4.690  -5.326  1.00 90.08           O  
ATOM    725  CB  ILE A  68      -2.261   2.353  -3.808  1.00 90.08           C  
ATOM    726  CG1 ILE A  68      -0.843   2.922  -3.604  1.00 90.08           C  
ATOM    727  CG2 ILE A  68      -2.434   1.847  -5.252  1.00 90.08           C  
ATOM    728  CD1 ILE A  68       0.194   1.799  -3.487  1.00 90.08           C  
ATOM    729  H   ILE A  68      -5.067   2.583  -4.297  1.00 90.08           H  
ATOM    730  HA  ILE A  68      -3.099   3.651  -2.350  1.00 90.08           H  
ATOM    731  HB  ILE A  68      -2.379   1.498  -3.143  1.00 90.08           H  
ATOM    732 HG12 ILE A  68      -0.815   3.516  -2.690  1.00 90.08           H  
ATOM    733 HG13 ILE A  68      -0.574   3.582  -4.428  1.00 90.08           H  
ATOM    734 HG21 ILE A  68      -2.252   2.649  -5.967  1.00 90.08           H  
ATOM    735 HG22 ILE A  68      -3.442   1.462  -5.406  1.00 90.08           H  
ATOM    736 HG23 ILE A  68      -1.733   1.037  -5.451  1.00 90.08           H  
ATOM    737 HD11 ILE A  68      -0.187   0.988  -2.865  1.00 90.08           H  
ATOM    738 HD12 ILE A  68       0.435   1.400  -4.472  1.00 90.08           H  
ATOM    739 HD13 ILE A  68       1.093   2.186  -3.008  1.00 90.08           H  
ATOM    740  N   LYS A  69      -2.800   5.744  -3.643  1.00 90.96           N  
ATOM    741  CA  LYS A  69      -2.594   7.032  -4.326  1.00 90.96           C  
ATOM    742  C   LYS A  69      -1.124   7.440  -4.248  1.00 90.96           C  
ATOM    743  O   LYS A  69      -0.429   7.054  -3.314  1.00 90.96           O  
ATOM    744  CB  LYS A  69      -3.506   8.120  -3.734  1.00 90.96           C  
ATOM    745  CG  LYS A  69      -4.997   7.917  -4.049  1.00 90.96           C  
ATOM    746  CD  LYS A  69      -5.810   9.121  -3.546  1.00 90.96           C  
ATOM    747  CE  LYS A  69      -7.299   8.982  -3.891  1.00 90.96           C  
ATOM    748  NZ  LYS A  69      -8.076  10.171  -3.448  1.00 90.96           N1+
ATOM    749  H   LYS A  69      -2.455   5.645  -2.699  1.00 90.96           H  
ATOM    750  HA  LYS A  69      -2.839   6.917  -5.382  1.00 90.96           H  
ATOM    751  HB2 LYS A  69      -3.368   8.156  -2.653  1.00 90.96           H  
ATOM    752  HB3 LYS A  69      -3.200   9.083  -4.142  1.00 90.96           H  
ATOM    753  HG2 LYS A  69      -5.127   7.821  -5.127  1.00 90.96           H  
ATOM    754  HG3 LYS A  69      -5.355   7.008  -3.566  1.00 90.96           H  
ATOM    755  HD2 LYS A  69      -5.420  10.029  -4.008  1.00 90.96           H  
ATOM    756  HD3 LYS A  69      -5.693   9.200  -2.466  1.00 90.96           H  
ATOM    757  HE2 LYS A  69      -7.682   8.081  -3.411  1.00 90.96           H  
ATOM    758  HE3 LYS A  69      -7.394   8.854  -4.969  1.00 90.96           H  
ATOM    759  HZ1 LYS A  69      -8.008  10.295  -2.447  1.00 90.96           H  
ATOM    760  HZ2 LYS A  69      -9.052  10.079  -3.688  1.00 90.96           H  
ATOM    761  HZ3 LYS A  69      -7.729  11.011  -3.888  1.00 90.96           H  
ATOM    762  N   GLY A  70      -0.663   8.227  -5.220  1.00 87.56           N  
ATOM    763  CA  GLY A  70       0.721   8.725  -5.306  1.00 87.56           C  
ATOM    764  C   GLY A  70       1.651   7.896  -6.201  1.00 87.56           C  
ATOM    765  O   GLY A  70       2.623   8.432  -6.714  1.00 87.56           O  
ATOM    766  H   GLY A  70      -1.316   8.539  -5.924  1.00 87.56           H  
ATOM    767  HA2 GLY A  70       1.166   8.751  -4.312  1.00 87.56           H  
ATOM    768  HA3 GLY A  70       0.712   9.747  -5.686  1.00 87.56           H  
ATOM    769  N   LEU A  71       1.314   6.630  -6.486  1.00 79.62           N  
ATOM    770  CA  LEU A  71       2.160   5.725  -7.285  1.00 79.62           C  
ATOM    771  C   LEU A  71       1.637   5.413  -8.696  1.00 79.62           C  
ATOM    772  O   LEU A  71       2.250   4.625  -9.414  1.00 79.62           O  
ATOM    773  CB  LEU A  71       2.410   4.429  -6.500  1.00 79.62           C  
ATOM    774  CG  LEU A  71       3.187   4.590  -5.189  1.00 79.62           C  
ATOM    775  CD1 LEU A  71       3.431   3.206  -4.603  1.00 79.62           C  
ATOM    776  CD2 LEU A  71       4.559   5.238  -5.360  1.00 79.62           C  
ATOM    777  H   LEU A  71       0.536   6.226  -5.984  1.00 79.62           H  
ATOM    778  HA  LEU A  71       3.128   6.196  -7.449  1.00 79.62           H  
ATOM    779  HB2 LEU A  71       2.993   3.763  -7.136  1.00 79.62           H  
ATOM    780  HB3 LEU A  71       1.455   3.946  -6.294  1.00 79.62           H  
ATOM    781  HG  LEU A  71       2.589   5.182  -4.495  1.00 79.62           H  
ATOM    782 HD11 LEU A  71       3.884   3.305  -3.617  1.00 79.62           H  
ATOM    783 HD12 LEU A  71       4.123   2.647  -5.235  1.00 79.62           H  
ATOM    784 HD13 LEU A  71       2.497   2.648  -4.543  1.00 79.62           H  
ATOM    785 HD21 LEU A  71       5.155   4.681  -6.083  1.00 79.62           H  
ATOM    786 HD22 LEU A  71       4.457   6.274  -5.683  1.00 79.62           H  
ATOM    787 HD23 LEU A  71       5.085   5.238  -4.405  1.00 79.62           H  
ATOM    788  N   ALA A  72       0.533   6.034  -9.124  1.00 73.10           N  
ATOM    789  CA  ALA A  72      -0.134   5.703 -10.389  1.00 73.10           C  
ATOM    790  C   ALA A  72       0.785   5.817 -11.625  1.00 73.10           C  
ATOM    791  O   ALA A  72       0.635   5.060 -12.577  1.00 73.10           O  
ATOM    792  CB  ALA A  72      -1.365   6.608 -10.532  1.00 73.10           C  
ATOM    793  H   ALA A  72       0.078   6.680  -8.495  1.00 73.10           H  
ATOM    794  HA  ALA A  72      -0.473   4.668 -10.343  1.00 73.10           H  
ATOM    795  HB1 ALA A  72      -1.893   6.353 -11.451  1.00 73.10           H  
ATOM    796  HB2 ALA A  72      -1.064   7.655 -10.575  1.00 73.10           H  
ATOM    797  HB3 ALA A  72      -2.040   6.453  -9.690  1.00 73.10           H  
ATOM    798  N   ARG A  73       1.775   6.721 -11.603  1.00 79.26           N  
ATOM    799  CA  ARG A  73       2.727   6.916 -12.713  1.00 79.26           C  
ATOM    800  C   ARG A  73       3.899   5.929 -12.723  1.00 79.26           C  
ATOM    801  O   ARG A  73       4.685   5.941 -13.662  1.00 79.26           O  
ATOM    802  CB  ARG A  73       3.236   8.367 -12.727  1.00 79.26           C  
ATOM    803  CG  ARG A  73       2.114   9.372 -13.025  1.00 79.26           C  
ATOM    804  CD  ARG A  73       2.699  10.775 -13.220  1.00 79.26           C  
ATOM    805  NE  ARG A  73       1.646  11.768 -13.509  1.00 79.26           N  
ATOM    806  CZ  ARG A  73       1.836  13.006 -13.935  1.00 79.26           C  
ATOM    807  NH1 ARG A  73       3.028  13.489 -14.156  1.00 79.26           N1+
ATOM    808  NH2 ARG A  73       0.821  13.794 -14.152  1.00 79.26           N  
ATOM    809  H   ARG A  73       1.882   7.279 -10.767  1.00 79.26           H  
ATOM    810  HA  ARG A  73       2.210   6.730 -13.654  1.00 79.26           H  
ATOM    811  HB2 ARG A  73       3.994   8.463 -13.504  1.00 79.26           H  
ATOM    812  HB3 ARG A  73       3.699   8.603 -11.769  1.00 79.26           H  
ATOM    813  HG2 ARG A  73       1.597   9.074 -13.937  1.00 79.26           H  
ATOM    814  HG3 ARG A  73       1.403   9.388 -12.200  1.00 79.26           H  
ATOM    815  HD2 ARG A  73       3.406  10.741 -14.050  1.00 79.26           H  
ATOM    816  HD3 ARG A  73       3.234  11.066 -12.317  1.00 79.26           H  
ATOM    817  HE  ARG A  73       0.688  11.469 -13.397  1.00 79.26           H  
ATOM    818 HH11 ARG A  73       3.837  12.902 -14.011  1.00 79.26           H  
ATOM    819 HH12 ARG A  73       3.149  14.433 -14.493  1.00 79.26           H  
ATOM    820 HH21 ARG A  73       0.976  14.731 -14.496  1.00 79.26           H  
ATOM    821 HH22 ARG A  73      -0.127  13.469 -14.027  1.00 79.26           H  
ATOM    822  N   LEU A  74       4.041   5.092 -11.698  1.00 83.50           N  
ATOM    823  CA  LEU A  74       5.250   4.296 -11.468  1.00 83.50           C  
ATOM    824  C   LEU A  74       5.042   2.778 -11.637  1.00 83.50           C  
ATOM    825  O   LEU A  74       5.899   1.993 -11.232  1.00 83.50           O  
ATOM    826  CB  LEU A  74       5.831   4.680 -10.101  1.00 83.50           C  
ATOM    827  CG  LEU A  74       6.343   6.112  -9.918  1.00 83.50           C  
ATOM    828  CD1 LEU A  74       6.658   6.344  -8.442  1.00 83.50           C  
ATOM    829  CD2 LEU A  74       7.611   6.362 -10.731  1.00 83.50           C  
ATOM    830  H   LEU A  74       3.332   5.088 -10.978  1.00 83.50           H  
ATOM    831  HA  LEU A  74       5.997   4.554 -12.218  1.00 83.50           H  
ATOM    832  HB2 LEU A  74       6.673   4.013  -9.918  1.00 83.50           H  
ATOM    833  HB3 LEU A  74       5.050   4.537  -9.354  1.00 83.50           H  
ATOM    834  HG  LEU A  74       5.574   6.822 -10.222  1.00 83.50           H  
ATOM    835 HD11 LEU A  74       7.023   7.362  -8.303  1.00 83.50           H  
ATOM    836 HD12 LEU A  74       5.758   6.218  -7.840  1.00 83.50           H  
ATOM    837 HD13 LEU A  74       7.427   5.651  -8.100  1.00 83.50           H  
ATOM    838 HD21 LEU A  74       7.403   6.266 -11.796  1.00 83.50           H  
ATOM    839 HD22 LEU A  74       7.973   7.372 -10.540  1.00 83.50           H  
ATOM    840 HD23 LEU A  74       8.389   5.655 -10.441  1.00 83.50           H  
ATOM    841  N   LYS A  75       3.932   2.359 -12.266  1.00 85.55           N  
ATOM    842  CA  LYS A  75       3.582   0.943 -12.509  1.00 85.55           C  
ATOM    843  C   LYS A  75       3.547   0.087 -11.230  1.00 85.55           C  
ATOM    844  O   LYS A  75       3.885  -1.096 -11.265  1.00 85.55           O  
ATOM    845  CB  LYS A  75       4.493   0.317 -13.587  1.00 85.55           C  
ATOM    846  CG  LYS A  75       4.501   1.049 -14.937  1.00 85.55           C  
ATOM    847  CD  LYS A  75       5.389   0.268 -15.914  1.00 85.55           C  
ATOM    848  CE  LYS A  75       5.438   0.902 -17.308  1.00 85.55           C  
ATOM    849  NZ  LYS A  75       6.305   0.118 -18.227  1.00 85.55           N1+
ATOM    850  H   LYS A  75       3.289   3.070 -12.585  1.00 85.55           H  
ATOM    851  HA  LYS A  75       2.562   0.914 -12.891  1.00 85.55           H  
ATOM    852  HB2 LYS A  75       4.154  -0.703 -13.765  1.00 85.55           H  
ATOM    853  HB3 LYS A  75       5.512   0.262 -13.205  1.00 85.55           H  
ATOM    854  HG2 LYS A  75       3.485   1.103 -15.328  1.00 85.55           H  
ATOM    855  HG3 LYS A  75       4.897   2.057 -14.815  1.00 85.55           H  
ATOM    856  HD2 LYS A  75       5.008  -0.750 -15.997  1.00 85.55           H  
ATOM    857  HD3 LYS A  75       6.398   0.242 -15.503  1.00 85.55           H  
ATOM    858  HE2 LYS A  75       4.424   0.955 -17.704  1.00 85.55           H  
ATOM    859  HE3 LYS A  75       5.815   1.920 -17.213  1.00 85.55           H  
ATOM    860  HZ1 LYS A  75       7.241   0.039 -17.856  1.00 85.55           H  
ATOM    861  HZ2 LYS A  75       6.361   0.562 -19.133  1.00 85.55           H  
ATOM    862  HZ3 LYS A  75       5.936  -0.812 -18.363  1.00 85.55           H  
ATOM    863  N   TYR A  76       3.151   0.682 -10.104  1.00 87.65           N  
ATOM    864  CA  TYR A  76       2.876  -0.079  -8.886  1.00 87.65           C  
ATOM    865  C   TYR A  76       1.433  -0.555  -8.860  1.00 87.65           C  
ATOM    866  O   TYR A  76       0.517   0.170  -9.251  1.00 87.65           O  
ATOM    867  CB  TYR A  76       3.177   0.706  -7.610  1.00 87.65           C  
ATOM    868  CG  TYR A  76       4.647   0.967  -7.385  1.00 87.65           C  
ATOM    869  CD1 TYR A  76       5.447   0.059  -6.668  1.00 87.65           C  
ATOM    870  CD2 TYR A  76       5.215   2.135  -7.902  1.00 87.65           C  
ATOM    871  CE1 TYR A  76       6.820   0.321  -6.490  1.00 87.65           C  
ATOM    872  CE2 TYR A  76       6.582   2.402  -7.709  1.00 87.65           C  
ATOM    873  CZ  TYR A  76       7.391   1.481  -7.036  1.00 87.65           C  
ATOM    874  OH  TYR A  76       8.722   1.716  -6.991  1.00 87.65           O  
ATOM    875  H   TYR A  76       2.866   1.650 -10.139  1.00 87.65           H  
ATOM    876  HA  TYR A  76       3.522  -0.958  -8.880  1.00 87.65           H  
ATOM    877  HB2 TYR A  76       2.624   1.645  -7.636  1.00 87.65           H  
ATOM    878  HB3 TYR A  76       2.806   0.139  -6.757  1.00 87.65           H  
ATOM    879  HD1 TYR A  76       5.020  -0.864  -6.303  1.00 87.65           H  
ATOM    880  HD2 TYR A  76       4.574   2.817  -8.440  1.00 87.65           H  
ATOM    881  HE1 TYR A  76       7.472  -0.385  -5.995  1.00 87.65           H  
ATOM    882  HE2 TYR A  76       7.046   3.318  -8.044  1.00 87.65           H  
ATOM    883  HH  TYR A  76       9.210   1.093  -6.447  1.00 87.65           H  
ATOM    884  N   THR A  77       1.241  -1.746  -8.314  1.00 87.56           N  
ATOM    885  CA  THR A  77      -0.068  -2.311  -8.007  1.00 87.56           C  
ATOM    886  C   THR A  77      -0.143  -2.645  -6.525  1.00 87.56           C  
ATOM    887  O   THR A  77       0.868  -2.921  -5.875  1.00 87.56           O  
ATOM    888  CB  THR A  77      -0.378  -3.531  -8.886  1.00 87.56           C  
ATOM    889  CG2 THR A  77      -0.452  -3.151 -10.364  1.00 87.56           C  
ATOM    890  OG1 THR A  77       0.624  -4.507  -8.751  1.00 87.56           O  
ATOM    891  H   THR A  77       2.046  -2.287  -8.031  1.00 87.56           H  
ATOM    892  HA  THR A  77      -0.838  -1.566  -8.209  1.00 87.56           H  
ATOM    893  HB  THR A  77      -1.336  -3.956  -8.585  1.00 87.56           H  
ATOM    894  HG1 THR A  77       0.530  -5.134  -9.473  1.00 87.56           H  
ATOM    895 HG21 THR A  77       0.524  -2.823 -10.723  1.00 87.56           H  
ATOM    896 HG22 THR A  77      -1.173  -2.345 -10.502  1.00 87.56           H  
ATOM    897 HG23 THR A  77      -0.775  -4.013 -10.948  1.00 87.56           H  
ATOM    898  N   ILE A  78      -1.352  -2.570  -5.974  1.00 87.29           N  
ATOM    899  CA  ILE A  78      -1.648  -3.019  -4.618  1.00 87.29           C  
ATOM    900  C   ILE A  78      -2.535  -4.254  -4.708  1.00 87.29           C  
ATOM    901  O   ILE A  78      -3.507  -4.265  -5.462  1.00 87.29           O  
ATOM    902  CB  ILE A  78      -2.237  -1.882  -3.757  1.00 87.29           C  
ATOM    903  CG1 ILE A  78      -2.341  -2.339  -2.288  1.00 87.29           C  
ATOM    904  CG2 ILE A  78      -3.599  -1.378  -4.276  1.00 87.29           C  
ATOM    905  CD1 ILE A  78      -2.535  -1.177  -1.312  1.00 87.29           C  
ATOM    906  H   ILE A  78      -2.148  -2.399  -6.572  1.00 87.29           H  
ATOM    907  HA  ILE A  78      -0.716  -3.324  -4.143  1.00 87.29           H  
ATOM    908  HB  ILE A  78      -1.532  -1.052  -3.801  1.00 87.29           H  
ATOM    909 HG12 ILE A  78      -1.422  -2.852  -2.005  1.00 87.29           H  
ATOM    910 HG13 ILE A  78      -3.168  -3.042  -2.182  1.00 87.29           H  
ATOM    911 HG21 ILE A  78      -3.533  -1.127  -5.335  1.00 87.29           H  
ATOM    912 HG22 ILE A  78      -4.363  -2.146  -4.149  1.00 87.29           H  
ATOM    913 HG23 ILE A  78      -3.910  -0.486  -3.731  1.00 87.29           H  
ATOM    914 HD11 ILE A  78      -3.446  -0.621  -1.535  1.00 87.29           H  
ATOM    915 HD12 ILE A  78      -2.595  -1.561  -0.294  1.00 87.29           H  
ATOM    916 HD13 ILE A  78      -1.680  -0.506  -1.390  1.00 87.29           H  
ATOM    917  N   ALA A  79      -2.190  -5.283  -3.949  1.00 85.52           N  
ATOM    918  CA  ALA A  79      -2.950  -6.516  -3.849  1.00 85.52           C  
ATOM    919  C   ALA A  79      -3.232  -6.832  -2.373  1.00 85.52           C  
ATOM    920  O   ALA A  79      -2.455  -6.415  -1.504  1.00 85.52           O  
ATOM    921  CB  ALA A  79      -2.172  -7.636  -4.549  1.00 85.52           C  
ATOM    922  H   ALA A  79      -1.368  -5.203  -3.367  1.00 85.52           H  
ATOM    923  HA  ALA A  79      -3.900  -6.392  -4.369  1.00 85.52           H  
ATOM    924  HB1 ALA A  79      -2.731  -8.570  -4.490  1.00 85.52           H  
ATOM    925  HB2 ALA A  79      -1.206  -7.775  -4.064  1.00 85.52           H  
ATOM    926  HB3 ALA A  79      -2.018  -7.381  -5.597  1.00 85.52           H  
ATOM    927  N   PRO A  80      -4.317  -7.566  -2.070  1.00 83.37           N  
ATOM    928  CA  PRO A  80      -4.499  -8.167  -0.758  1.00 83.37           C  
ATOM    929  C   PRO A  80      -3.254  -8.976  -0.392  1.00 83.37           C  
ATOM    930  O   PRO A  80      -2.778  -9.791  -1.181  1.00 83.37           O  
ATOM    931  CB  PRO A  80      -5.746  -9.053  -0.863  1.00 83.37           C  
ATOM    932  CG  PRO A  80      -6.497  -8.478  -2.062  1.00 83.37           C  
ATOM    933  CD  PRO A  80      -5.376  -7.985  -2.972  1.00 83.37           C  
ATOM    934  HA  PRO A  80      -4.669  -7.383  -0.020  1.00 83.37           H  
ATOM    935  HB2 PRO A  80      -6.345  -9.011   0.046  1.00 83.37           H  
ATOM    936  HB3 PRO A  80      -5.463 -10.083  -1.080  1.00 83.37           H  
ATOM    937  HG2 PRO A  80      -7.115  -9.231  -2.552  1.00 83.37           H  
ATOM    938  HG3 PRO A  80      -7.105  -7.632  -1.741  1.00 83.37           H  
ATOM    939  HD2 PRO A  80      -5.021  -8.806  -3.595  1.00 83.37           H  
ATOM    940  HD3 PRO A  80      -5.738  -7.163  -3.589  1.00 83.37           H  
ATOM    941  N   GLY A  81      -2.695  -8.698   0.780  1.00 76.89           N  
ATOM    942  CA  GLY A  81      -1.593  -9.484   1.310  1.00 76.89           C  
ATOM    943  C   GLY A  81      -2.134 -10.778   1.901  1.00 76.89           C  
ATOM    944  O   GLY A  81      -3.163 -10.766   2.574  1.00 76.89           O  
ATOM    945  H   GLY A  81      -3.168  -8.056   1.399  1.00 76.89           H  
ATOM    946  HA2 GLY A  81      -0.879  -9.712   0.519  1.00 76.89           H  
ATOM    947  HA3 GLY A  81      -1.083  -8.924   2.094  1.00 76.89           H  
ATOM    948  N   ASP A  82      -1.436 -11.888   1.694  1.00 67.19           N  
ATOM    949  CA  ASP A  82      -1.741 -13.103   2.437  1.00 67.19           C  
ATOM    950  C   ASP A  82      -1.296 -12.902   3.892  1.00 67.19           C  
ATOM    951  O   ASP A  82      -0.137 -12.570   4.151  1.00 67.19           O  
ATOM    952  CB  ASP A  82      -1.085 -14.312   1.766  1.00 67.19           C  
ATOM    953  CG  ASP A  82      -1.887 -15.557   2.111  1.00 67.19           C  
ATOM    954  OD1 ASP A  82      -1.914 -15.883   3.319  1.00 67.19           O  
ATOM    955  OD2 ASP A  82      -2.532 -16.103   1.199  1.00 67.19           O1-
ATOM    956  H   ASP A  82      -0.629 -11.888   1.086  1.00 67.19           H  
ATOM    957  HA  ASP A  82      -2.819 -13.259   2.415  1.00 67.19           H  
ATOM    958  HB2 ASP A  82      -0.051 -14.419   2.095  1.00 67.19           H  
ATOM    959  HB3 ASP A  82      -1.090 -14.177   0.684  1.00 67.19           H  
ATOM    960  N   SER A  83      -2.215 -13.014   4.855  1.00 58.44           N  
ATOM    961  CA  SER A  83      -1.836 -12.865   6.263  1.00 58.44           C  
ATOM    962  C   SER A  83      -1.207 -14.127   6.847  1.00 58.44           C  
ATOM    963  O   SER A  83      -0.632 -14.054   7.935  1.00 58.44           O  
ATOM    964  CB  SER A  83      -3.010 -12.463   7.138  1.00 58.44           C  
ATOM    965  OG  SER A  83      -2.452 -12.108   8.386  1.00 58.44           O  
ATOM    966  H   SER A  83      -3.149 -13.301   4.602  1.00 58.44           H  
ATOM    967  HA  SER A  83      -1.090 -12.073   6.335  1.00 58.44           H  
ATOM    968  HB2 SER A  83      -3.701 -13.299   7.250  1.00 58.44           H  
ATOM    969  HB3 SER A  83      -3.531 -11.606   6.711  1.00 58.44           H  
ATOM    970  HG  SER A  83      -1.774 -12.757   8.588  1.00 58.44           H  
ATOM    971  N   SER A  84      -1.322 -15.274   6.174  1.00 53.73           N  
ATOM    972  CA  SER A  84      -0.854 -16.564   6.693  1.00 53.73           C  
ATOM    973  C   SER A  84       0.658 -16.581   6.907  1.00 53.73           C  
ATOM    974  O   SER A  84       1.166 -17.305   7.758  1.00 53.73           O  
ATOM    975  CB  SER A  84      -1.201 -17.697   5.720  1.00 53.73           C  
ATOM    976  OG  SER A  84      -2.485 -17.527   5.168  1.00 53.73           O  
ATOM    977  H   SER A  84      -1.758 -15.283   5.263  1.00 53.73           H  
ATOM    978  HA  SER A  84      -1.339 -16.766   7.648  1.00 53.73           H  
ATOM    979  HB2 SER A  84      -0.480 -17.713   4.903  1.00 53.73           H  
ATOM    980  HB3 SER A  84      -1.150 -18.650   6.246  1.00 53.73           H  
ATOM    981  HG  SER A  84      -2.381 -17.001   4.372  1.00 53.73           H  
ATOM    982  N   THR A  85       1.388 -15.768   6.146  1.00 48.87           N  
ATOM    983  CA  THR A  85       2.852 -15.731   6.142  1.00 48.87           C  
ATOM    984  C   THR A  85       3.453 -14.761   7.155  1.00 48.87           C  
ATOM    985  O   THR A  85       4.677 -14.708   7.275  1.00 48.87           O  
ATOM    986  CB  THR A  85       3.364 -15.438   4.722  1.00 48.87           C  
ATOM    987  CG2 THR A  85       3.272 -16.686   3.846  1.00 48.87           C  
ATOM    988  OG1 THR A  85       2.574 -14.442   4.114  1.00 48.87           O  
ATOM    989  H   THR A  85       0.922 -15.208   5.446  1.00 48.87           H  
ATOM    990  HA  THR A  85       3.224 -16.715   6.427  1.00 48.87           H  
ATOM    991  HB  THR A  85       4.404 -15.114   4.754  1.00 48.87           H  
ATOM    992  HG1 THR A  85       2.807 -14.393   3.184  1.00 48.87           H  
ATOM    993 HG21 THR A  85       3.660 -16.468   2.851  1.00 48.87           H  
ATOM    994 HG22 THR A  85       3.865 -17.489   4.284  1.00 48.87           H  
ATOM    995 HG23 THR A  85       2.235 -17.012   3.762  1.00 48.87           H  
ATOM    996  N   ILE A  86       2.652 -13.989   7.905  1.00 52.72           N  
ATOM    997  CA  ILE A  86       3.181 -12.916   8.759  1.00 52.72           C  
ATOM    998  C   ILE A  86       2.605 -12.962  10.170  1.00 52.72           C  
ATOM    999  O   ILE A  86       1.395 -12.979  10.375  1.00 52.72           O  
ATOM   1000  CB  ILE A  86       3.038 -11.549   8.051  1.00 52.72           C  
ATOM   1001  CG1 ILE A  86       4.041 -11.567   6.871  1.00 52.72           C  
ATOM   1002  CG2 ILE A  86       3.342 -10.383   9.015  1.00 52.72           C  
ATOM   1003  CD1 ILE A  86       3.956 -10.425   5.890  1.00 52.72           C  
ATOM   1004  H   ILE A  86       1.651 -14.095   7.817  1.00 52.72           H  
ATOM   1005  HA  ILE A  86       4.252 -13.077   8.887  1.00 52.72           H  
ATOM   1006  HB  ILE A  86       2.024 -11.439   7.669  1.00 52.72           H  
ATOM   1007 HG12 ILE A  86       3.877 -12.448   6.251  1.00 52.72           H  
ATOM   1008 HG13 ILE A  86       5.058 -11.614   7.260  1.00 52.72           H  
ATOM   1009 HG21 ILE A  86       4.287 -10.551   9.531  1.00 52.72           H  
ATOM   1010 HG22 ILE A  86       3.413  -9.443   8.466  1.00 52.72           H  
ATOM   1011 HG23 ILE A  86       2.531 -10.285   9.736  1.00 52.72           H  
ATOM   1012 HD11 ILE A  86       4.184  -9.485   6.392  1.00 52.72           H  
ATOM   1013 HD12 ILE A  86       4.688 -10.577   5.097  1.00 52.72           H  
ATOM   1014 HD13 ILE A  86       2.961 -10.466   5.445  1.00 52.72           H  
ATOM   1015  N   LYS A  87       3.504 -12.900  11.167  1.00 53.44           N  
ATOM   1016  CA  LYS A  87       3.133 -12.612  12.557  1.00 53.44           C  
ATOM   1017  C   LYS A  87       2.444 -11.243  12.574  1.00 53.44           C  
ATOM   1018  O   LYS A  87       3.121 -10.247  12.303  1.00 53.44           O  
ATOM   1019  CB  LYS A  87       4.354 -12.607  13.494  1.00 53.44           C  
ATOM   1020  CG  LYS A  87       4.949 -14.007  13.694  1.00 53.44           C  
ATOM   1021  CD  LYS A  87       5.992 -14.021  14.822  1.00 53.44           C  
ATOM   1022  CE  LYS A  87       6.588 -15.430  14.939  1.00 53.44           C  
ATOM   1023  NZ  LYS A  87       7.456 -15.587  16.134  1.00 53.44           N1+
ATOM   1024  H   LYS A  87       4.480 -12.887  10.907  1.00 53.44           H  
ATOM   1025  HA  LYS A  87       2.438 -13.386  12.882  1.00 53.44           H  
ATOM   1026  HB2 LYS A  87       5.119 -11.937  13.103  1.00 53.44           H  
ATOM   1027  HB3 LYS A  87       4.030 -12.228  14.463  1.00 53.44           H  
ATOM   1028  HG2 LYS A  87       4.149 -14.703  13.948  1.00 53.44           H  
ATOM   1029  HG3 LYS A  87       5.413 -14.335  12.763  1.00 53.44           H  
ATOM   1030  HD2 LYS A  87       5.505 -13.745  15.757  1.00 53.44           H  
ATOM   1031  HD3 LYS A  87       6.781 -13.303  14.598  1.00 53.44           H  
ATOM   1032  HE2 LYS A  87       7.152 -15.645  14.031  1.00 53.44           H  
ATOM   1033  HE3 LYS A  87       5.768 -16.146  14.986  1.00 53.44           H  
ATOM   1034  HZ1 LYS A  87       6.934 -15.427  16.984  1.00 53.44           H  
ATOM   1035  HZ2 LYS A  87       8.239 -14.950  16.097  1.00 53.44           H  
ATOM   1036  HZ3 LYS A  87       7.826 -16.527  16.170  1.00 53.44           H  
ATOM   1037  N   PRO A  88       1.135 -11.160  12.865  1.00 52.85           N  
ATOM   1038  CA  PRO A  88       0.439  -9.885  12.876  1.00 52.85           C  
ATOM   1039  C   PRO A  88       1.167  -8.905  13.798  1.00 52.85           C  
ATOM   1040  O   PRO A  88       1.604  -9.270  14.895  1.00 52.85           O  
ATOM   1041  CB  PRO A  88      -0.985 -10.187  13.351  1.00 52.85           C  
ATOM   1042  CG  PRO A  88      -0.895 -11.559  14.016  1.00 52.85           C  
ATOM   1043  CD  PRO A  88       0.249 -12.237  13.276  1.00 52.85           C  
ATOM   1044  HA  PRO A  88       0.406  -9.479  11.865  1.00 52.85           H  
ATOM   1045  HB2 PRO A  88      -1.650 -10.243  12.489  1.00 52.85           H  
ATOM   1046  HB3 PRO A  88      -1.332  -9.434  14.058  1.00 52.85           H  
ATOM   1047  HG2 PRO A  88      -0.626 -11.437  15.065  1.00 52.85           H  
ATOM   1048  HG3 PRO A  88      -1.826 -12.118  13.921  1.00 52.85           H  
ATOM   1049  HD2 PRO A  88      -0.137 -12.752  12.397  1.00 52.85           H  
ATOM   1050  HD3 PRO A  88       0.739 -12.942  13.948  1.00 52.85           H  
ATOM   1051  N   LYS A  89       1.292  -7.640  13.377  1.00 51.11           N  
ATOM   1052  CA  LYS A  89       1.650  -6.570  14.317  1.00 51.11           C  
ATOM   1053  C   LYS A  89       0.664  -6.633  15.487  1.00 51.11           C  
ATOM   1054  O   LYS A  89      -0.545  -6.731  15.260  1.00 51.11           O  
ATOM   1055  CB  LYS A  89       1.619  -5.189  13.642  1.00 51.11           C  
ATOM   1056  CG  LYS A  89       2.962  -4.811  12.998  1.00 51.11           C  
ATOM   1057  CD  LYS A  89       2.851  -3.426  12.346  1.00 51.11           C  
ATOM   1058  CE  LYS A  89       4.173  -2.981  11.711  1.00 51.11           C  
ATOM   1059  NZ  LYS A  89       3.943  -1.907  10.710  1.00 51.11           N1+
ATOM   1060  H   LYS A  89       0.937  -7.404  12.461  1.00 51.11           H  
ATOM   1061  HA  LYS A  89       2.649  -6.769  14.707  1.00 51.11           H  
ATOM   1062  HB2 LYS A  89       1.391  -4.438  14.399  1.00 51.11           H  
ATOM   1063  HB3 LYS A  89       0.823  -5.161  12.899  1.00 51.11           H  
ATOM   1064  HG2 LYS A  89       3.224  -5.550  12.241  1.00 51.11           H  
ATOM   1065  HG3 LYS A  89       3.739  -4.790  13.763  1.00 51.11           H  
ATOM   1066  HD2 LYS A  89       2.540  -2.691  13.088  1.00 51.11           H  
ATOM   1067  HD3 LYS A  89       2.085  -3.483  11.572  1.00 51.11           H  
ATOM   1068  HE2 LYS A  89       4.624  -3.840  11.215  1.00 51.11           H  
ATOM   1069  HE3 LYS A  89       4.850  -2.647  12.497  1.00 51.11           H  
ATOM   1070  HZ1 LYS A  89       4.812  -1.561  10.328  1.00 51.11           H  
ATOM   1071  HZ2 LYS A  89       3.424  -2.260   9.918  1.00 51.11           H  
ATOM   1072  HZ3 LYS A  89       3.410  -1.142  11.098  1.00 51.11           H  
ATOM   1073  N   ARG A  90       1.187  -6.599  16.723  1.00 46.44           N  
ATOM   1074  CA  ARG A  90       0.395  -6.617  17.968  1.00 46.44           C  
ATOM   1075  C   ARG A  90      -0.829  -5.702  17.814  1.00 46.44           C  
ATOM   1076  O   ARG A  90      -0.667  -4.509  17.584  1.00 46.44           O  
ATOM   1077  CB  ARG A  90       1.251  -6.157  19.172  1.00 46.44           C  
ATOM   1078  CG  ARG A  90       2.066  -7.285  19.829  1.00 46.44           C  
ATOM   1079  CD  ARG A  90       2.718  -6.839  21.155  1.00 46.44           C  
ATOM   1080  NE  ARG A  90       4.186  -6.681  21.059  1.00 46.44           N  
ATOM   1081  CZ  ARG A  90       5.001  -6.327  22.044  1.00 46.44           C  
ATOM   1082  NH1 ARG A  90       4.562  -5.992  23.226  1.00 46.44           N1+
ATOM   1083  NH2 ARG A  90       6.291  -6.306  21.860  1.00 46.44           N  
ATOM   1084  H   ARG A  90       2.194  -6.561  16.792  1.00 46.44           H  
ATOM   1085  HA  ARG A  90       0.030  -7.629  18.143  1.00 46.44           H  
ATOM   1086  HB2 ARG A  90       0.573  -5.765  19.931  1.00 46.44           H  
ATOM   1087  HB3 ARG A  90       1.912  -5.344  18.873  1.00 46.44           H  
ATOM   1088  HG2 ARG A  90       1.388  -8.109  20.052  1.00 46.44           H  
ATOM   1089  HG3 ARG A  90       2.821  -7.652  19.133  1.00 46.44           H  
ATOM   1090  HD2 ARG A  90       2.504  -7.600  21.905  1.00 46.44           H  
ATOM   1091  HD3 ARG A  90       2.267  -5.905  21.491  1.00 46.44           H  
ATOM   1092  HE  ARG A  90       4.618  -6.921  20.178  1.00 46.44           H  
ATOM   1093 HH11 ARG A  90       5.201  -5.737  23.965  1.00 46.44           H  
ATOM   1094 HH12 ARG A  90       3.569  -6.003  23.410  1.00 46.44           H  
ATOM   1095 HH21 ARG A  90       6.900  -6.042  22.622  1.00 46.44           H  
ATOM   1096 HH22 ARG A  90       6.697  -6.566  20.973  1.00 46.44           H  
ATOM   1097  N   GLY A  91      -2.032  -6.275  17.910  1.00 48.82           N  
ATOM   1098  CA  GLY A  91      -3.310  -5.548  17.849  1.00 48.82           C  
ATOM   1099  C   GLY A  91      -4.079  -5.610  16.519  1.00 48.82           C  
ATOM   1100  O   GLY A  91      -5.227  -5.160  16.475  1.00 48.82           O  
ATOM   1101  H   GLY A  91      -2.069  -7.276  18.042  1.00 48.82           H  
ATOM   1102  HA2 GLY A  91      -3.137  -4.496  18.074  1.00 48.82           H  
ATOM   1103  HA3 GLY A  91      -3.967  -5.944  18.623  1.00 48.82           H  
ATOM   1104  N   CYS A  92      -3.505  -6.183  15.457  1.00 51.40           N  
ATOM   1105  CA  CYS A  92      -4.217  -6.452  14.204  1.00 51.40           C  
ATOM   1106  C   CYS A  92      -4.570  -7.939  14.108  1.00 51.40           C  
ATOM   1107  O   CYS A  92      -3.716  -8.760  13.787  1.00 51.40           O  
ATOM   1108  CB  CYS A  92      -3.355  -5.996  13.018  1.00 51.40           C  
ATOM   1109  SG  CYS A  92      -3.247  -4.185  12.989  1.00 51.40           S  
ATOM   1110  H   CYS A  92      -2.549  -6.501  15.525  1.00 51.40           H  
ATOM   1111  HA  CYS A  92      -5.149  -5.889  14.165  1.00 51.40           H  
ATOM   1112  HB2 CYS A  92      -2.360  -6.431  13.101  1.00 51.40           H  
ATOM   1113  HB3 CYS A  92      -3.808  -6.344  12.090  1.00 51.40           H  
ATOM   1114  HG  CYS A  92      -2.778  -4.033  14.231  1.00 51.40           H  
ATOM   1115  N   THR A  93      -5.827  -8.298  14.362  1.00 52.51           N  
ATOM   1116  CA  THR A  93      -6.328  -9.632  14.012  1.00 52.51           C  
ATOM   1117  C   THR A  93      -6.515  -9.650  12.502  1.00 52.51           C  
ATOM   1118  O   THR A  93      -7.371  -8.939  11.969  1.00 52.51           O  
ATOM   1119  CB  THR A  93      -7.642  -9.979  14.732  1.00 52.51           C  
ATOM   1120  CG2 THR A  93      -7.945 -11.476  14.709  1.00 52.51           C  
ATOM   1121  OG1 THR A  93      -7.555  -9.610  16.088  1.00 52.51           O  
ATOM   1122  H   THR A  93      -6.490  -7.615  14.699  1.00 52.51           H  
ATOM   1123  HA  THR A  93      -5.586 -10.380  14.291  1.00 52.51           H  
ATOM   1124  HB  THR A  93      -8.471  -9.435  14.280  1.00 52.51           H  
ATOM   1125  HG1 THR A  93      -8.230 -10.100  16.563  1.00 52.51           H  
ATOM   1126 HG21 THR A  93      -7.124 -12.036  15.157  1.00 52.51           H  
ATOM   1127 HG22 THR A  93      -8.085 -11.808  13.680  1.00 52.51           H  
ATOM   1128 HG23 THR A  93      -8.865 -11.678  15.257  1.00 52.51           H  
ATOM   1129  N   ALA A  94      -5.681 -10.408  11.801  1.00 51.93           N  
ATOM   1130  CA  ALA A  94      -5.982 -10.760  10.429  1.00 51.93           C  
ATOM   1131  C   ALA A  94      -7.244 -11.628  10.400  1.00 51.93           C  
ATOM   1132  O   ALA A  94      -7.436 -12.427  11.324  1.00 51.93           O  
ATOM   1133  CB  ALA A  94      -4.797 -11.509   9.867  1.00 51.93           C  
ATOM   1134  H   ALA A  94      -4.958 -10.930  12.276  1.00 51.93           H  
ATOM   1135  HA  ALA A  94      -6.138  -9.849   9.851  1.00 51.93           H  
ATOM   1136  HB1 ALA A  94      -5.016 -11.777   8.834  1.00 51.93           H  
ATOM   1137  HB2 ALA A  94      -3.925 -10.857   9.911  1.00 51.93           H  
ATOM   1138  HB3 ALA A  94      -4.609 -12.419  10.437  1.00 51.93           H  
ATOM   1139  N   PRO A  95      -8.120 -11.496   9.392  1.00 45.12           N  
ATOM   1140  CA  PRO A  95      -9.184 -12.469   9.224  1.00 45.12           C  
ATOM   1141  C   PRO A  95      -8.541 -13.854   9.091  1.00 45.12           C  
ATOM   1142  O   PRO A  95      -7.675 -14.072   8.244  1.00 45.12           O  
ATOM   1143  CB  PRO A  95      -9.970 -12.027   7.989  1.00 45.12           C  
ATOM   1144  CG  PRO A  95      -8.965 -11.190   7.194  1.00 45.12           C  
ATOM   1145  CD  PRO A  95      -8.048 -10.588   8.258  1.00 45.12           C  
ATOM   1146  HA  PRO A  95      -9.843 -12.457  10.093  1.00 45.12           H  
ATOM   1147  HB2 PRO A  95     -10.336 -12.875   7.410  1.00 45.12           H  
ATOM   1148  HB3 PRO A  95     -10.802 -11.394   8.299  1.00 45.12           H  
ATOM   1149  HG2 PRO A  95      -9.456 -10.417   6.603  1.00 45.12           H  
ATOM   1150  HG3 PRO A  95      -8.381 -11.846   6.548  1.00 45.12           H  
ATOM   1151  HD2 PRO A  95      -7.034 -10.509   7.868  1.00 45.12           H  
ATOM   1152  HD3 PRO A  95      -8.415  -9.606   8.555  1.00 45.12           H  
ATOM   1153  N   ARG A  96      -8.928 -14.764   9.988  1.00 38.24           N  
ATOM   1154  CA  ARG A  96      -8.569 -16.177   9.905  1.00 38.24           C  
ATOM   1155  C   ARG A  96      -9.126 -16.685   8.580  1.00 38.24           C  
ATOM   1156  O   ARG A  96     -10.339 -16.656   8.397  1.00 38.24           O  
ATOM   1157  CB  ARG A  96      -9.164 -16.904  11.126  1.00 38.24           C  
ATOM   1158  CG  ARG A  96      -8.852 -18.407  11.183  1.00 38.24           C  
ATOM   1159  CD  ARG A  96      -9.357 -18.975  12.518  1.00 38.24           C  
ATOM   1160  NE  ARG A  96      -9.105 -20.423  12.634  1.00 38.24           N  
ATOM   1161  CZ  ARG A  96      -9.187 -21.155  13.733  1.00 38.24           C  
ATOM   1162  NH1 ARG A  96      -9.489 -20.639  14.894  1.00 38.24           N1+
ATOM   1163  NH2 ARG A  96      -8.971 -22.438  13.685  1.00 38.24           N  
ATOM   1164  H   ARG A  96      -9.623 -14.490  10.668  1.00 38.24           H  
ATOM   1165  HA  ARG A  96      -7.485 -16.282   9.895  1.00 38.24           H  
ATOM   1166  HB2 ARG A  96     -10.246 -16.774  11.127  1.00 38.24           H  
ATOM   1167  HB3 ARG A  96      -8.765 -16.434  12.024  1.00 38.24           H  
ATOM   1168  HG2 ARG A  96      -7.776 -18.561  11.105  1.00 38.24           H  
ATOM   1169  HG3 ARG A  96      -9.347 -18.917  10.357  1.00 38.24           H  
ATOM   1170  HD2 ARG A  96     -10.430 -18.794  12.589  1.00 38.24           H  
ATOM   1171  HD3 ARG A  96      -8.855 -18.448  13.330  1.00 38.24           H  
ATOM   1172  HE  ARG A  96      -8.892 -20.907  11.773  1.00 38.24           H  
ATOM   1173 HH11 ARG A  96      -9.568 -21.229  15.710  1.00 38.24           H  
ATOM   1174 HH12 ARG A  96      -9.715 -19.655  14.941  1.00 38.24           H  
ATOM   1175 HH21 ARG A  96      -8.773 -22.879  12.798  1.00 38.24           H  
ATOM   1176 HH22 ARG A  96      -9.066 -23.013  14.510  1.00 38.24           H  
ATOM   1177  N   VAL A  97      -8.252 -17.100   7.668  1.00 39.66           N  
ATOM   1178  CA  VAL A  97      -8.673 -17.910   6.525  1.00 39.66           C  
ATOM   1179  C   VAL A  97      -9.124 -19.247   7.119  1.00 39.66           C  
ATOM   1180  O   VAL A  97      -8.312 -19.966   7.702  1.00 39.66           O  
ATOM   1181  CB  VAL A  97      -7.546 -18.056   5.479  1.00 39.66           C  
ATOM   1182  CG1 VAL A  97      -8.068 -18.769   4.228  1.00 39.66           C  
ATOM   1183  CG2 VAL A  97      -7.007 -16.684   5.037  1.00 39.66           C  
ATOM   1184  H   VAL A  97      -7.262 -17.004   7.845  1.00 39.66           H  
ATOM   1185  HA  VAL A  97      -9.527 -17.438   6.038  1.00 39.66           H  
ATOM   1186  HB  VAL A  97      -6.722 -18.629   5.903  1.00 39.66           H  
ATOM   1187 HG11 VAL A  97      -8.443 -19.759   4.490  1.00 39.66           H  
ATOM   1188 HG12 VAL A  97      -8.877 -18.197   3.775  1.00 39.66           H  
ATOM   1189 HG13 VAL A  97      -7.261 -18.889   3.505  1.00 39.66           H  
ATOM   1190 HG21 VAL A  97      -7.818 -16.081   4.627  1.00 39.66           H  
ATOM   1191 HG22 VAL A  97      -6.243 -16.823   4.273  1.00 39.66           H  
ATOM   1192 HG23 VAL A  97      -6.554 -16.159   5.878  1.00 39.66           H  
ATOM   1193  N   THR A  98     -10.436 -19.479   7.134  1.00 35.72           N  
ATOM   1194  CA  THR A  98     -11.051 -20.791   7.388  1.00 35.72           C  
ATOM   1195  C   THR A  98     -11.040 -21.609   6.118  1.00 35.72           C  
ATOM   1196  O   THR A  98     -11.370 -21.005   5.071  1.00 35.72           O  
ATOM   1197  CB  THR A  98     -12.503 -20.689   7.855  1.00 35.72           C  
ATOM   1198  CG2 THR A  98     -12.603 -20.334   9.337  1.00 35.72           C  
ATOM   1199  OG1 THR A  98     -13.148 -19.703   7.089  1.00 35.72           O  
ATOM   1200  OXT THR A  98     -10.749 -22.809   6.261  1.00 35.72           O1-
ATOM   1201  H   THR A  98     -11.042 -18.800   6.697  1.00 35.72           H  
ATOM   1202  HA  THR A  98     -10.470 -21.355   8.118  1.00 35.72           H  
ATOM   1203  HB  THR A  98     -13.002 -21.646   7.701  1.00 35.72           H  
ATOM   1204  HG1 THR A  98     -12.911 -19.934   6.188  1.00 35.72           H  
ATOM   1205 HG21 THR A  98     -12.174 -19.347   9.508  1.00 35.72           H  
ATOM   1206 HG22 THR A  98     -12.067 -21.077   9.928  1.00 35.72           H  
ATOM   1207 HG23 THR A  98     -13.652 -20.329   9.631  1.00 35.72           H  
END
