# Supplementary material for: The structural landscape and diversity of Pyricularia oryzae MAX effectors revisited
Source: PLoS Pathog. 2024 May 6;20(5):e1012176. doi: 10.1371/journal.ppat.1012176 (PMC11132498; doi:10.1371/journal.ppat.1012176)
Supplement: S1 File — (ZIP) [file ppat.1012176.s018.zip › Supplementary_Data/MAX67.pdb]

ATOM      1  N   ALA A  22      15.761   0.107  -7.938  1.00 69.35           N  
ATOM      2  CA  ALA A  22      15.446   1.480  -7.550  1.00 69.35           C  
ATOM      3  C   ALA A  22      14.569   1.429  -6.296  1.00 69.35           C  
ATOM      4  O   ALA A  22      13.455   0.903  -6.365  1.00 69.35           O  
ATOM      5  CB  ALA A  22      14.775   2.209  -8.719  1.00 69.35           C  
ATOM      6  H   ALA A  22      15.083  -0.375  -8.510  1.00 69.35           H  
ATOM      7  HA  ALA A  22      16.361   2.020  -7.303  1.00 69.35           H  
ATOM      8  HB1 ALA A  22      15.445   2.240  -9.578  1.00 69.35           H  
ATOM      9  HB2 ALA A  22      13.850   1.699  -8.984  1.00 69.35           H  
ATOM     10  HB3 ALA A  22      14.536   3.229  -8.415  1.00 69.35           H  
ATOM     11  N   ASP A  23      15.102   1.925  -5.182  1.00 82.94           N  
ATOM     12  CA  ASP A  23      14.363   2.073  -3.934  1.00 82.94           C  
ATOM     13  C   ASP A  23      13.305   3.167  -4.106  1.00 82.94           C  
ATOM     14  O   ASP A  23      13.612   4.324  -4.399  1.00 82.94           O  
ATOM     15  CB  ASP A  23      15.321   2.417  -2.785  1.00 82.94           C  
ATOM     16  CG  ASP A  23      16.281   1.272  -2.454  1.00 82.94           C  
ATOM     17  OD1 ASP A  23      15.781   0.175  -2.125  1.00 82.94           O  
ATOM     18  OD2 ASP A  23      17.507   1.511  -2.526  1.00 82.94           O1-
ATOM     19  H   ASP A  23      16.063   2.233  -5.175  1.00 82.94           H  
ATOM     20  HA  ASP A  23      13.869   1.132  -3.694  1.00 82.94           H  
ATOM     21  HB2 ASP A  23      14.734   2.644  -1.895  1.00 82.94           H  
ATOM     22  HB3 ASP A  23      15.889   3.310  -3.046  1.00 82.94           H  
ATOM     23  N   CYS A  24      12.046   2.789  -3.937  1.00 87.50           N  
ATOM     24  CA  CYS A  24      10.898   3.672  -4.000  1.00 87.50           C  
ATOM     25  C   CYS A  24      10.373   3.924  -2.592  1.00 87.50           C  
ATOM     26  O   CYS A  24       9.941   2.992  -1.915  1.00 87.50           O  
ATOM     27  CB  CYS A  24       9.827   3.013  -4.869  1.00 87.50           C  
ATOM     28  SG  CYS A  24      10.269   2.868  -6.612  1.00 87.50           S  
ATOM     29  H   CYS A  24      11.861   1.815  -3.744  1.00 87.50           H  
ATOM     30  HA  CYS A  24      11.176   4.624  -4.451  1.00 87.50           H  
ATOM     31  HB2 CYS A  24       9.603   2.022  -4.477  1.00 87.50           H  
ATOM     32  HB3 CYS A  24       8.919   3.611  -4.795  1.00 87.50           H  
ATOM     33  N   THR A  25      10.362   5.183  -2.158  1.00 91.42           N  
ATOM     34  CA  THR A  25       9.652   5.580  -0.937  1.00 91.42           C  
ATOM     35  C   THR A  25       8.195   5.837  -1.289  1.00 91.42           C  
ATOM     36  O   THR A  25       7.889   6.770  -2.027  1.00 91.42           O  
ATOM     37  CB  THR A  25      10.287   6.811  -0.282  1.00 91.42           C  
ATOM     38  CG2 THR A  25       9.617   7.161   1.048  1.00 91.42           C  
ATOM     39  OG1 THR A  25      11.638   6.539   0.008  1.00 91.42           O  
ATOM     40  H   THR A  25      10.772   5.904  -2.734  1.00 91.42           H  
ATOM     41  HA  THR A  25       9.700   4.768  -0.211  1.00 91.42           H  
ATOM     42  HB  THR A  25      10.228   7.662  -0.960  1.00 91.42           H  
ATOM     43  HG1 THR A  25      12.081   7.377   0.161  1.00 91.42           H  
ATOM     44 HG21 THR A  25       8.578   7.444   0.880  1.00 91.42           H  
ATOM     45 HG22 THR A  25      10.135   8.003   1.506  1.00 91.42           H  
ATOM     46 HG23 THR A  25       9.658   6.303   1.719  1.00 91.42           H  
ATOM     47  N   ILE A  26       7.296   5.015  -0.758  1.00 90.84           N  
ATOM     48  CA  ILE A  26       5.856   5.096  -0.989  1.00 90.84           C  
ATOM     49  C   ILE A  26       5.169   5.577   0.296  1.00 90.84           C  
ATOM     50  O   ILE A  26       5.499   5.131   1.399  1.00 90.84           O  
ATOM     51  CB  ILE A  26       5.279   3.741  -1.468  1.00 90.84           C  
ATOM     52  CG1 ILE A  26       6.191   2.831  -2.331  1.00 90.84           C  
ATOM     53  CG2 ILE A  26       3.983   4.006  -2.240  1.00 90.84           C  
ATOM     54  CD1 ILE A  26       6.385   3.244  -3.794  1.00 90.84           C  
ATOM     55  H   ILE A  26       7.625   4.258  -0.175  1.00 90.84           H  
ATOM     56  HA  ILE A  26       5.669   5.833  -1.769  1.00 90.84           H  
ATOM     57  HB  ILE A  26       5.031   3.157  -0.581  1.00 90.84           H  
ATOM     58 HG12 ILE A  26       5.741   1.838  -2.348  1.00 90.84           H  
ATOM     59 HG13 ILE A  26       7.166   2.713  -1.859  1.00 90.84           H  
ATOM     60 HG21 ILE A  26       4.148   4.722  -3.045  1.00 90.84           H  
ATOM     61 HG22 ILE A  26       3.222   4.406  -1.570  1.00 90.84           H  
ATOM     62 HG23 ILE A  26       3.629   3.071  -2.674  1.00 90.84           H  
ATOM     63 HD11 ILE A  26       6.825   4.240  -3.843  1.00 90.84           H  
ATOM     64 HD12 ILE A  26       5.438   3.236  -4.334  1.00 90.84           H  
ATOM     65 HD13 ILE A  26       7.047   2.525  -4.276  1.00 90.84           H  
ATOM     66  N   GLY A  27       4.220   6.496   0.163  1.00 93.58           N  
ATOM     67  CA  GLY A  27       3.269   6.854   1.206  1.00 93.58           C  
ATOM     68  C   GLY A  27       2.135   5.836   1.280  1.00 93.58           C  
ATOM     69  O   GLY A  27       1.718   5.247   0.287  1.00 93.58           O  
ATOM     70  H   GLY A  27       3.967   6.777  -0.773  1.00 93.58           H  
ATOM     71  HA2 GLY A  27       2.842   7.832   0.984  1.00 93.58           H  
ATOM     72  HA3 GLY A  27       3.774   6.906   2.171  1.00 93.58           H  
ATOM     73  N   CYS A  28       1.653   5.583   2.483  1.00 93.41           N  
ATOM     74  CA  CYS A  28       0.645   4.581   2.773  1.00 93.41           C  
ATOM     75  C   CYS A  28      -0.264   5.149   3.861  1.00 93.41           C  
ATOM     76  O   CYS A  28       0.229   5.617   4.885  1.00 93.41           O  
ATOM     77  CB  CYS A  28       1.396   3.339   3.263  1.00 93.41           C  
ATOM     78  SG  CYS A  28       2.183   2.412   1.915  1.00 93.41           S  
ATOM     79  H   CYS A  28       2.077   6.035   3.280  1.00 93.41           H  
ATOM     80  HA  CYS A  28       0.052   4.339   1.891  1.00 93.41           H  
ATOM     81  HB2 CYS A  28       0.719   2.690   3.819  1.00 93.41           H  
ATOM     82  HB3 CYS A  28       2.176   3.672   3.947  1.00 93.41           H  
ATOM     83  HG  CYS A  28       2.291   3.447   1.077  1.00 93.41           H  
ATOM     84  N   LYS A  29      -1.581   5.108   3.684  1.00 94.78           N  
ATOM     85  CA  LYS A  29      -2.528   5.405   4.762  1.00 94.78           C  
ATOM     86  C   LYS A  29      -3.572   4.314   4.875  1.00 94.78           C  
ATOM     87  O   LYS A  29      -3.956   3.725   3.874  1.00 94.78           O  
ATOM     88  CB  LYS A  29      -3.130   6.816   4.649  1.00 94.78           C  
ATOM     89  CG  LYS A  29      -4.031   6.963   3.422  1.00 94.78           C  
ATOM     90  CD  LYS A  29      -4.722   8.326   3.319  1.00 94.78           C  
ATOM     91  CE  LYS A  29      -5.654   8.192   2.120  1.00 94.78           C  
ATOM     92  NZ  LYS A  29      -6.125   9.458   1.523  1.00 94.78           N1+
ATOM     93  H   LYS A  29      -1.941   4.704   2.831  1.00 94.78           H  
ATOM     94  HA  LYS A  29      -1.962   5.370   5.693  1.00 94.78           H  
ATOM     95  HB2 LYS A  29      -2.318   7.541   4.588  1.00 94.78           H  
ATOM     96  HB3 LYS A  29      -3.710   7.025   5.548  1.00 94.78           H  
ATOM     97  HG2 LYS A  29      -4.799   6.190   3.444  1.00 94.78           H  
ATOM     98  HG3 LYS A  29      -3.407   6.823   2.539  1.00 94.78           H  
ATOM     99  HD2 LYS A  29      -3.974   9.100   3.142  1.00 94.78           H  
ATOM    100  HD3 LYS A  29      -5.293   8.540   4.223  1.00 94.78           H  
ATOM    101  HE2 LYS A  29      -5.091   7.680   1.340  1.00 94.78           H  
ATOM    102  HE3 LYS A  29      -6.495   7.545   2.370  1.00 94.78           H  
ATOM    103  HZ1 LYS A  29      -5.354  10.077   1.316  1.00 94.78           H  
ATOM    104  HZ2 LYS A  29      -6.861   9.896   2.058  1.00 94.78           H  
ATOM    105  HZ3 LYS A  29      -6.474   9.183   0.616  1.00 94.78           H  
ATOM    106  N   TYR A  30      -4.024   4.036   6.085  1.00 95.46           N  
ATOM    107  CA  TYR A  30      -5.022   3.006   6.332  1.00 95.46           C  
ATOM    108  C   TYR A  30      -5.885   3.330   7.541  1.00 95.46           C  
ATOM    109  O   TYR A  30      -5.464   4.059   8.437  1.00 95.46           O  
ATOM    110  CB  TYR A  30      -4.347   1.644   6.460  1.00 95.46           C  
ATOM    111  CG  TYR A  30      -3.283   1.551   7.540  1.00 95.46           C  
ATOM    112  CD1 TYR A  30      -1.966   1.954   7.249  1.00 95.46           C  
ATOM    113  CD2 TYR A  30      -3.599   1.090   8.832  1.00 95.46           C  
ATOM    114  CE1 TYR A  30      -0.957   1.849   8.221  1.00 95.46           C  
ATOM    115  CE2 TYR A  30      -2.595   0.999   9.816  1.00 95.46           C  
ATOM    116  CZ  TYR A  30      -1.270   1.370   9.507  1.00 95.46           C  
ATOM    117  OH  TYR A  30      -0.299   1.281  10.451  1.00 95.46           O  
ATOM    118  H   TYR A  30      -3.635   4.524   6.879  1.00 95.46           H  
ATOM    119  HA  TYR A  30      -5.698   2.953   5.478  1.00 95.46           H  
ATOM    120  HB2 TYR A  30      -5.138   0.915   6.639  1.00 95.46           H  
ATOM    121  HB3 TYR A  30      -3.897   1.388   5.501  1.00 95.46           H  
ATOM    122  HD1 TYR A  30      -1.745   2.391   6.286  1.00 95.46           H  
ATOM    123  HD2 TYR A  30      -4.611   0.802   9.075  1.00 95.46           H  
ATOM    124  HE1 TYR A  30       0.054   2.167   8.009  1.00 95.46           H  
ATOM    125  HE2 TYR A  30      -2.838   0.639  10.805  1.00 95.46           H  
ATOM    126  HH  TYR A  30      -0.673   0.982  11.283  1.00 95.46           H  
ATOM    127  N   LEU A  31      -7.110   2.816   7.543  1.00 95.26           N  
ATOM    128  CA  LEU A  31      -8.062   3.004   8.617  1.00 95.26           C  
ATOM    129  C   LEU A  31      -7.789   1.969   9.714  1.00 95.26           C  
ATOM    130  O   LEU A  31      -7.978   0.770   9.528  1.00 95.26           O  
ATOM    131  CB  LEU A  31      -9.492   2.924   8.054  1.00 95.26           C  
ATOM    132  CG  LEU A  31     -10.505   3.641   8.962  1.00 95.26           C  
ATOM    133  CD1 LEU A  31     -10.547   5.141   8.659  1.00 95.26           C  
ATOM    134  CD2 LEU A  31     -11.910   3.080   8.757  1.00 95.26           C  
ATOM    135  H   LEU A  31      -7.384   2.225   6.771  1.00 95.26           H  
ATOM    136  HA  LEU A  31      -7.909   4.001   9.029  1.00 95.26           H  
ATOM    137  HB2 LEU A  31      -9.525   3.375   7.063  1.00 95.26           H  
ATOM    138  HB3 LEU A  31      -9.765   1.874   7.946  1.00 95.26           H  
ATOM    139  HG  LEU A  31     -10.234   3.495  10.007  1.00 95.26           H  
ATOM    140 HD11 LEU A  31     -10.885   5.300   7.635  1.00 95.26           H  
ATOM    141 HD12 LEU A  31      -9.552   5.571   8.772  1.00 95.26           H  
ATOM    142 HD13 LEU A  31     -11.229   5.640   9.348  1.00 95.26           H  
ATOM    143 HD21 LEU A  31     -11.920   2.020   9.008  1.00 95.26           H  
ATOM    144 HD22 LEU A  31     -12.622   3.605   9.394  1.00 95.26           H  
ATOM    145 HD23 LEU A  31     -12.204   3.194   7.713  1.00 95.26           H  
ATOM    146  N   GLU A  32      -7.371   2.439  10.880  1.00 94.21           N  
ATOM    147  CA  GLU A  32      -7.157   1.629  12.073  1.00 94.21           C  
ATOM    148  C   GLU A  32      -7.997   2.218  13.209  1.00 94.21           C  
ATOM    149  O   GLU A  32      -7.887   3.401  13.537  1.00 94.21           O  
ATOM    150  CB  GLU A  32      -5.659   1.583  12.400  1.00 94.21           C  
ATOM    151  CG  GLU A  32      -5.349   0.592  13.526  1.00 94.21           C  
ATOM    152  CD  GLU A  32      -3.849   0.585  13.843  1.00 94.21           C  
ATOM    153  OE1 GLU A  32      -3.182  -0.421  13.516  1.00 94.21           O  
ATOM    154  OE2 GLU A  32      -3.381   1.595  14.415  1.00 94.21           O1-
ATOM    155  H   GLU A  32      -7.200   3.431  10.960  1.00 94.21           H  
ATOM    156  HA  GLU A  32      -7.484   0.606  11.887  1.00 94.21           H  
ATOM    157  HB2 GLU A  32      -5.327   2.580  12.689  1.00 94.21           H  
ATOM    158  HB3 GLU A  32      -5.112   1.276  11.508  1.00 94.21           H  
ATOM    159  HG2 GLU A  32      -5.680  -0.403  13.228  1.00 94.21           H  
ATOM    160  HG3 GLU A  32      -5.905   0.875  14.420  1.00 94.21           H  
ATOM    161  N   ASN A  33      -8.891   1.414  13.793  1.00 93.73           N  
ATOM    162  CA  ASN A  33      -9.775   1.839  14.888  1.00 93.73           C  
ATOM    163  C   ASN A  33     -10.567   3.134  14.586  1.00 93.73           C  
ATOM    164  O   ASN A  33     -10.718   4.005  15.445  1.00 93.73           O  
ATOM    165  CB  ASN A  33      -8.958   1.892  16.191  1.00 93.73           C  
ATOM    166  CG  ASN A  33      -8.357   0.545  16.539  1.00 93.73           C  
ATOM    167  ND2 ASN A  33      -7.128   0.505  16.994  1.00 93.73           N  
ATOM    168  OD1 ASN A  33      -8.988  -0.488  16.400  1.00 93.73           O  
ATOM    169  H   ASN A  33      -8.913   0.442  13.516  1.00 93.73           H  
ATOM    170  HA  ASN A  33     -10.530   1.062  15.013  1.00 93.73           H  
ATOM    171  HB2 ASN A  33      -9.604   2.187  17.018  1.00 93.73           H  
ATOM    172  HB3 ASN A  33      -8.166   2.635  16.093  1.00 93.73           H  
ATOM    173 HD21 ASN A  33      -6.541   1.326  16.950  1.00 93.73           H  
ATOM    174 HD22 ASN A  33      -6.735  -0.417  17.119  1.00 93.73           H  
ATOM    175  N   GLY A  34     -11.050   3.280  13.346  1.00 94.07           N  
ATOM    176  CA  GLY A  34     -11.823   4.444  12.896  1.00 94.07           C  
ATOM    177  C   GLY A  34     -10.999   5.712  12.647  1.00 94.07           C  
ATOM    178  O   GLY A  34     -11.575   6.777  12.434  1.00 94.07           O  
ATOM    179  H   GLY A  34     -10.852   2.549  12.677  1.00 94.07           H  
ATOM    180  HA2 GLY A  34     -12.582   4.679  13.642  1.00 94.07           H  
ATOM    181  HA3 GLY A  34     -12.328   4.190  11.964  1.00 94.07           H  
ATOM    182  N   LYS A  35      -9.665   5.625  12.670  1.00 96.13           N  
ATOM    183  CA  LYS A  35      -8.754   6.737  12.381  1.00 96.13           C  
ATOM    184  C   LYS A  35      -7.836   6.383  11.220  1.00 96.13           C  
ATOM    185  O   LYS A  35      -7.407   5.243  11.093  1.00 96.13           O  
ATOM    186  CB  LYS A  35      -7.932   7.080  13.629  1.00 96.13           C  
ATOM    187  CG  LYS A  35      -8.814   7.617  14.762  1.00 96.13           C  
ATOM    188  CD  LYS A  35      -7.950   7.988  15.969  1.00 96.13           C  
ATOM    189  CE  LYS A  35      -8.841   8.508  17.098  1.00 96.13           C  
ATOM    190  NZ  LYS A  35      -8.040   8.827  18.304  1.00 96.13           N1+
ATOM    191  H   LYS A  35      -9.240   4.732  12.875  1.00 96.13           H  
ATOM    192  HA  LYS A  35      -9.329   7.614  12.085  1.00 96.13           H  
ATOM    193  HB2 LYS A  35      -7.404   6.188  13.966  1.00 96.13           H  
ATOM    194  HB3 LYS A  35      -7.192   7.836  13.366  1.00 96.13           H  
ATOM    195  HG2 LYS A  35      -9.351   8.500  14.415  1.00 96.13           H  
ATOM    196  HG3 LYS A  35      -9.535   6.857  15.063  1.00 96.13           H  
ATOM    197  HD2 LYS A  35      -7.232   8.754  15.676  1.00 96.13           H  
ATOM    198  HD3 LYS A  35      -7.412   7.100  16.301  1.00 96.13           H  
ATOM    199  HE2 LYS A  35      -9.371   9.392  16.744  1.00 96.13           H  
ATOM    200  HE3 LYS A  35      -9.584   7.743  17.327  1.00 96.13           H  
ATOM    201  HZ1 LYS A  35      -8.637   9.159  19.048  1.00 96.13           H  
ATOM    202  HZ2 LYS A  35      -7.351   9.533  18.090  1.00 96.13           H  
ATOM    203  HZ3 LYS A  35      -7.559   7.998  18.622  1.00 96.13           H  
ATOM    204  N   TRP A  36      -7.506   7.370  10.394  1.00 94.80           N  
ATOM    205  CA  TRP A  36      -6.491   7.201   9.358  1.00 94.80           C  
ATOM    206  C   TRP A  36      -5.095   7.296   9.969  1.00 94.80           C  
ATOM    207  O   TRP A  36      -4.739   8.303  10.581  1.00 94.80           O  
ATOM    208  CB  TRP A  36      -6.704   8.212   8.231  1.00 94.80           C  
ATOM    209  CG  TRP A  36      -7.873   7.884   7.356  1.00 94.80           C  
ATOM    210  CD1 TRP A  36      -9.106   8.436   7.421  1.00 94.80           C  
ATOM    211  CD2 TRP A  36      -7.937   6.889   6.290  1.00 94.80           C  
ATOM    212  CE2 TRP A  36      -9.258   6.885   5.753  1.00 94.80           C  
ATOM    213  CE3 TRP A  36      -7.008   5.994   5.721  1.00 94.80           C  
ATOM    214  NE1 TRP A  36      -9.926   7.850   6.475  1.00 94.80           N  
ATOM    215  CZ2 TRP A  36      -9.646   6.026   4.716  1.00 94.80           C  
ATOM    216  CZ3 TRP A  36      -7.382   5.141   4.664  1.00 94.80           C  
ATOM    217  CH2 TRP A  36      -8.697   5.150   4.167  1.00 94.80           C  
ATOM    218  H   TRP A  36      -7.867   8.298  10.561  1.00 94.80           H  
ATOM    219  HA  TRP A  36      -6.595   6.208   8.920  1.00 94.80           H  
ATOM    220  HB2 TRP A  36      -5.813   8.221   7.603  1.00 94.80           H  
ATOM    221  HB3 TRP A  36      -6.821   9.212   8.649  1.00 94.80           H  
ATOM    222  HD1 TRP A  36      -9.403   9.206   8.118  1.00 94.80           H  
ATOM    223  HE1 TRP A  36     -10.901   8.082   6.353  1.00 94.80           H  
ATOM    224  HE3 TRP A  36      -5.999   5.973   6.105  1.00 94.80           H  
ATOM    225  HZ2 TRP A  36     -10.659   6.032   4.339  1.00 94.80           H  
ATOM    226  HZ3 TRP A  36      -6.658   4.473   4.222  1.00 94.80           H  
ATOM    227  HH2 TRP A  36      -8.977   4.488   3.361  1.00 94.80           H  
ATOM    228  N   VAL A  37      -4.308   6.244   9.784  1.00 95.81           N  
ATOM    229  CA  VAL A  37      -2.892   6.170  10.138  1.00 95.81           C  
ATOM    230  C   VAL A  37      -2.084   6.331   8.863  1.00 95.81           C  
ATOM    231  O   VAL A  37      -2.388   5.689   7.863  1.00 95.81           O  
ATOM    232  CB  VAL A  37      -2.571   4.839  10.840  1.00 95.81           C  
ATOM    233  CG1 VAL A  37      -1.081   4.742  11.190  1.00 95.81           C  
ATOM    234  CG2 VAL A  37      -3.374   4.719  12.141  1.00 95.81           C  
ATOM    235  H   VAL A  37      -4.700   5.438   9.319  1.00 95.81           H  
ATOM    236  HA  VAL A  37      -2.642   6.983  10.820  1.00 95.81           H  
ATOM    237  HB  VAL A  37      -2.835   4.009  10.185  1.00 95.81           H  
ATOM    238 HG11 VAL A  37      -0.776   5.591  11.801  1.00 95.81           H  
ATOM    239 HG12 VAL A  37      -0.482   4.705  10.280  1.00 95.81           H  
ATOM    240 HG13 VAL A  37      -0.900   3.821  11.745  1.00 95.81           H  
ATOM    241 HG21 VAL A  37      -3.149   5.552  12.806  1.00 95.81           H  
ATOM    242 HG22 VAL A  37      -4.442   4.705  11.925  1.00 95.81           H  
ATOM    243 HG23 VAL A  37      -3.123   3.784  12.642  1.00 95.81           H  
ATOM    244  N   HIS A  38      -1.062   7.184   8.896  1.00 95.27           N  
ATOM    245  CA  HIS A  38      -0.159   7.424   7.774  1.00 95.27           C  
ATOM    246  C   HIS A  38       1.221   6.850   8.091  1.00 95.27           C  
ATOM    247  O   HIS A  38       1.788   7.127   9.147  1.00 95.27           O  
ATOM    248  CB  HIS A  38      -0.069   8.923   7.470  1.00 95.27           C  
ATOM    249  CG  HIS A  38      -1.338   9.511   6.907  1.00 95.27           C  
ATOM    250  CD2 HIS A  38      -2.508   9.748   7.580  1.00 95.27           C  
ATOM    251  ND1 HIS A  38      -1.518   9.941   5.612  1.00 95.27           N  
ATOM    252  CE1 HIS A  38      -2.763  10.433   5.512  1.00 95.27           C  
ATOM    253  NE2 HIS A  38      -3.410  10.327   6.681  1.00 95.27           N  
ATOM    254  H   HIS A  38      -0.834   7.628   9.775  1.00 95.27           H  
ATOM    255  HA  HIS A  38      -0.538   6.927   6.881  1.00 95.27           H  
ATOM    256  HB2 HIS A  38       0.200   9.462   8.378  1.00 95.27           H  
ATOM    257  HB3 HIS A  38       0.728   9.079   6.744  1.00 95.27           H  
ATOM    258  HD1 HIS A  38      -0.838   9.891   4.867  1.00 95.27           H  
ATOM    259  HD2 HIS A  38      -2.702   9.530   8.620  1.00 95.27           H  
ATOM    260  HE1 HIS A  38      -3.188  10.860   4.616  1.00 95.27           H  
ATOM    261  N   VAL A  39       1.770   6.080   7.160  1.00 93.40           N  
ATOM    262  CA  VAL A  39       3.104   5.485   7.233  1.00 93.40           C  
ATOM    263  C   VAL A  39       3.816   5.653   5.895  1.00 93.40           C  
ATOM    264  O   VAL A  39       3.189   5.824   4.851  1.00 93.40           O  
ATOM    265  CB  VAL A  39       3.057   4.004   7.672  1.00 93.40           C  
ATOM    266  CG1 VAL A  39       2.384   3.839   9.039  1.00 93.40           C  
ATOM    267  CG2 VAL A  39       2.361   3.079   6.666  1.00 93.40           C  
ATOM    268  H   VAL A  39       1.251   5.928   6.307  1.00 93.40           H  
ATOM    269  HA  VAL A  39       3.688   6.026   7.978  1.00 93.40           H  
ATOM    270  HB  VAL A  39       4.085   3.656   7.778  1.00 93.40           H  
ATOM    271 HG11 VAL A  39       2.825   4.529   9.757  1.00 93.40           H  
ATOM    272 HG12 VAL A  39       1.316   4.043   8.961  1.00 93.40           H  
ATOM    273 HG13 VAL A  39       2.520   2.821   9.403  1.00 93.40           H  
ATOM    274 HG21 VAL A  39       2.243   2.083   7.094  1.00 93.40           H  
ATOM    275 HG22 VAL A  39       1.381   3.475   6.399  1.00 93.40           H  
ATOM    276 HG23 VAL A  39       2.982   2.989   5.775  1.00 93.40           H  
ATOM    277  N   SER A  40       5.140   5.591   5.910  1.00 92.53           N  
ATOM    278  CA  SER A  40       5.949   5.464   4.702  1.00 92.53           C  
ATOM    279  C   SER A  40       6.622   4.098   4.682  1.00 92.53           C  
ATOM    280  O   SER A  40       6.992   3.553   5.724  1.00 92.53           O  
ATOM    281  CB  SER A  40       6.958   6.610   4.589  1.00 92.53           C  
ATOM    282  OG  SER A  40       7.743   6.712   5.761  1.00 92.53           O  
ATOM    283  H   SER A  40       5.629   5.474   6.787  1.00 92.53           H  
ATOM    284  HA  SER A  40       5.306   5.521   3.824  1.00 92.53           H  
ATOM    285  HB2 SER A  40       7.603   6.437   3.728  1.00 92.53           H  
ATOM    286  HB3 SER A  40       6.417   7.544   4.439  1.00 92.53           H  
ATOM    287  HG  SER A  40       8.412   7.388   5.633  1.00 92.53           H  
ATOM    288  N   LYS A  41       6.768   3.524   3.489  1.00 88.56           N  
ATOM    289  CA  LYS A  41       7.528   2.293   3.277  1.00 88.56           C  
ATOM    290  C   LYS A  41       8.442   2.440   2.076  1.00 88.56           C  
ATOM    291  O   LYS A  41       8.039   2.978   1.049  1.00 88.56           O  
ATOM    292  CB  LYS A  41       6.594   1.084   3.115  1.00 88.56           C  
ATOM    293  CG  LYS A  41       6.041   0.602   4.467  1.00 88.56           C  
ATOM    294  CD  LYS A  41       5.387  -0.777   4.329  1.00 88.56           C  
ATOM    295  CE  LYS A  41       5.080  -1.393   5.694  1.00 88.56           C  
ATOM    296  NZ  LYS A  41       4.583  -2.784   5.550  1.00 88.56           N1+
ATOM    297  H   LYS A  41       6.407   4.004   2.677  1.00 88.56           H  
ATOM    298  HA  LYS A  41       8.174   2.122   4.139  1.00 88.56           H  
ATOM    299  HB2 LYS A  41       5.775   1.329   2.439  1.00 88.56           H  
ATOM    300  HB3 LYS A  41       7.171   0.273   2.671  1.00 88.56           H  
ATOM    301  HG2 LYS A  41       5.312   1.318   4.846  1.00 88.56           H  
ATOM    302  HG3 LYS A  41       6.864   0.527   5.179  1.00 88.56           H  
ATOM    303  HD2 LYS A  41       6.069  -1.439   3.796  1.00 88.56           H  
ATOM    304  HD3 LYS A  41       4.461  -0.671   3.763  1.00 88.56           H  
ATOM    305  HE2 LYS A  41       4.341  -0.771   6.199  1.00 88.56           H  
ATOM    306  HE3 LYS A  41       5.992  -1.381   6.291  1.00 88.56           H  
ATOM    307  HZ1 LYS A  41       5.270  -3.366   5.092  1.00 88.56           H  
ATOM    308  HZ2 LYS A  41       4.365  -3.180   6.453  1.00 88.56           H  
ATOM    309  HZ3 LYS A  41       3.737  -2.799   4.998  1.00 88.56           H  
ATOM    310  N   THR A  42       9.654   1.918   2.207  1.00 89.88           N  
ATOM    311  CA  THR A  42      10.577   1.761   1.085  1.00 89.88           C  
ATOM    312  C   THR A  42      10.384   0.373   0.484  1.00 89.88           C  
ATOM    313  O   THR A  42      10.370  -0.616   1.216  1.00 89.88           O  
ATOM    314  CB  THR A  42      12.032   1.998   1.503  1.00 89.88           C  
ATOM    315  CG2 THR A  42      12.942   2.196   0.294  1.00 89.88           C  
ATOM    316  OG1 THR A  42      12.119   3.175   2.273  1.00 89.88           O  
ATOM    317  H   THR A  42       9.933   1.528   3.096  1.00 89.88           H  
ATOM    318  HA  THR A  42      10.340   2.512   0.331  1.00 89.88           H  
ATOM    319  HB  THR A  42      12.390   1.157   2.098  1.00 89.88           H  
ATOM    320  HG1 THR A  42      12.868   3.672   1.936  1.00 89.88           H  
ATOM    321 HG21 THR A  42      12.600   3.042  -0.304  1.00 89.88           H  
ATOM    322 HG22 THR A  42      12.941   1.300  -0.327  1.00 89.88           H  
ATOM    323 HG23 THR A  42      13.965   2.374   0.624  1.00 89.88           H  
ATOM    324  N   ALA A  43      10.202   0.301  -0.829  1.00 89.12           N  
ATOM    325  CA  ALA A  43      10.054  -0.941  -1.582  1.00 89.12           C  
ATOM    326  C   ALA A  43      10.766  -0.821  -2.929  1.00 89.12           C  
ATOM    327  O   ALA A  43      10.934   0.280  -3.447  1.00 89.12           O  
ATOM    328  CB  ALA A  43       8.562  -1.232  -1.767  1.00 89.12           C  
ATOM    329  H   ALA A  43      10.201   1.159  -1.363  1.00 89.12           H  
ATOM    330  HA  ALA A  43      10.509  -1.765  -1.034  1.00 89.12           H  
ATOM    331  HB1 ALA A  43       8.089  -0.396  -2.283  1.00 89.12           H  
ATOM    332  HB2 ALA A  43       8.432  -2.140  -2.356  1.00 89.12           H  
ATOM    333  HB3 ALA A  43       8.096  -1.372  -0.792  1.00 89.12           H  
ATOM    334  N   ASN A  44      11.165  -1.939  -3.523  1.00 91.08           N  
ATOM    335  CA  ASN A  44      11.773  -1.928  -4.846  1.00 91.08           C  
ATOM    336  C   ASN A  44      10.722  -2.014  -5.949  1.00 91.08           C  
ATOM    337  O   ASN A  44       9.647  -2.587  -5.780  1.00 91.08           O  
ATOM    338  CB  ASN A  44      12.788  -3.066  -4.957  1.00 91.08           C  
ATOM    339  CG  ASN A  44      13.943  -2.834  -4.018  1.00 91.08           C  
ATOM    340  ND2 ASN A  44      14.015  -3.564  -2.934  1.00 91.08           N  
ATOM    341  OD1 ASN A  44      14.786  -1.996  -4.278  1.00 91.08           O  
ATOM    342  H   ASN A  44      10.988  -2.835  -3.094  1.00 91.08           H  
ATOM    343  HA  ASN A  44      12.315  -0.992  -4.980  1.00 91.08           H  
ATOM    344  HB2 ASN A  44      13.170  -3.112  -5.977  1.00 91.08           H  
ATOM    345  HB3 ASN A  44      12.319  -4.028  -4.751  1.00 91.08           H  
ATOM    346 HD21 ASN A  44      14.687  -3.255  -2.247  1.00 91.08           H  
ATOM    347 HD22 ASN A  44      13.231  -4.163  -2.715  1.00 91.08           H  
ATOM    348  N   ILE A  45      11.074  -1.516  -7.135  1.00 91.08           N  
ATOM    349  CA  ILE A  45      10.323  -1.833  -8.356  1.00 91.08           C  
ATOM    350  C   ILE A  45      10.228  -3.358  -8.511  1.00 91.08           C  
ATOM    351  O   ILE A  45      11.244  -4.051  -8.547  1.00 91.08           O  
ATOM    352  CB  ILE A  45      10.965  -1.187  -9.601  1.00 91.08           C  
ATOM    353  CG1 ILE A  45      10.978   0.352  -9.455  1.00 91.08           C  
ATOM    354  CG2 ILE A  45      10.217  -1.620 -10.880  1.00 91.08           C  
ATOM    355  CD1 ILE A  45      11.660   1.087 -10.615  1.00 91.08           C  
ATOM    356  H   ILE A  45      11.924  -0.973  -7.188  1.00 91.08           H  
ATOM    357  HA  ILE A  45       9.312  -1.439  -8.247  1.00 91.08           H  
ATOM    358  HB  ILE A  45      11.996  -1.533  -9.678  1.00 91.08           H  
ATOM    359 HG12 ILE A  45       9.956   0.718  -9.354  1.00 91.08           H  
ATOM    360 HG13 ILE A  45      11.518   0.620  -8.547  1.00 91.08           H  
ATOM    361 HG21 ILE A  45      10.647  -1.146 -11.762  1.00 91.08           H  
ATOM    362 HG22 ILE A  45       9.163  -1.352 -10.798  1.00 91.08           H  
ATOM    363 HG23 ILE A  45      10.299  -2.697 -11.024  1.00 91.08           H  
ATOM    364 HD11 ILE A  45      11.798   2.133 -10.342  1.00 91.08           H  
ATOM    365 HD12 ILE A  45      12.632   0.639 -10.823  1.00 91.08           H  
ATOM    366 HD13 ILE A  45      11.042   1.048 -11.512  1.00 91.08           H  
ATOM    367  N   GLY A  46       9.002  -3.857  -8.657  1.00 91.23           N  
ATOM    368  CA  GLY A  46       8.672  -5.275  -8.752  1.00 91.23           C  
ATOM    369  C   GLY A  46       8.225  -5.909  -7.433  1.00 91.23           C  
ATOM    370  O   GLY A  46       7.590  -6.966  -7.486  1.00 91.23           O  
ATOM    371  H   GLY A  46       8.228  -3.210  -8.615  1.00 91.23           H  
ATOM    372  HA2 GLY A  46       9.542  -5.828  -9.106  1.00 91.23           H  
ATOM    373  HA3 GLY A  46       7.864  -5.392  -9.474  1.00 91.23           H  
ATOM    374  N   ASP A  47       8.483  -5.268  -6.290  1.00 92.07           N  
ATOM    375  CA  ASP A  47       8.053  -5.767  -4.984  1.00 92.07           C  
ATOM    376  C   ASP A  47       6.535  -5.662  -4.824  1.00 92.07           C  
ATOM    377  O   ASP A  47       5.877  -4.792  -5.399  1.00 92.07           O  
ATOM    378  CB  ASP A  47       8.753  -5.038  -3.819  1.00 92.07           C  
ATOM    379  CG  ASP A  47      10.236  -5.386  -3.644  1.00 92.07           C  
ATOM    380  OD1 ASP A  47      10.704  -6.353  -4.284  1.00 92.07           O  
ATOM    381  OD2 ASP A  47      10.900  -4.686  -2.841  1.00 92.07           O1-
ATOM    382  H   ASP A  47       8.989  -4.394  -6.307  1.00 92.07           H  
ATOM    383  HA  ASP A  47       8.320  -6.822  -4.920  1.00 92.07           H  
ATOM    384  HB2 ASP A  47       8.630  -3.962  -3.938  1.00 92.07           H  
ATOM    385  HB3 ASP A  47       8.251  -5.315  -2.893  1.00 92.07           H  
ATOM    386  N   THR A  48       5.972  -6.553  -4.007  1.00 92.94           N  
ATOM    387  CA  THR A  48       4.577  -6.465  -3.563  1.00 92.94           C  
ATOM    388  C   THR A  48       4.529  -5.860  -2.168  1.00 92.94           C  
ATOM    389  O   THR A  48       5.105  -6.397  -1.223  1.00 92.94           O  
ATOM    390  CB  THR A  48       3.885  -7.828  -3.603  1.00 92.94           C  
ATOM    391  CG2 THR A  48       2.399  -7.735  -3.265  1.00 92.94           C  
ATOM    392  OG1 THR A  48       3.995  -8.337  -4.912  1.00 92.94           O  
ATOM    393  H   THR A  48       6.583  -7.189  -3.513  1.00 92.94           H  
ATOM    394  HA  THR A  48       4.022  -5.811  -4.235  1.00 92.94           H  
ATOM    395  HB  THR A  48       4.376  -8.511  -2.910  1.00 92.94           H  
ATOM    396  HG1 THR A  48       4.857  -8.068  -5.237  1.00 92.94           H  
ATOM    397 HG21 THR A  48       2.268  -7.409  -2.234  1.00 92.94           H  
ATOM    398 HG22 THR A  48       1.908  -7.028  -3.934  1.00 92.94           H  
ATOM    399 HG23 THR A  48       1.935  -8.715  -3.382  1.00 92.94           H  
ATOM    400  N   LEU A  49       3.831  -4.738  -2.045  1.00 91.68           N  
ATOM    401  CA  LEU A  49       3.581  -4.042  -0.794  1.00 91.68           C  
ATOM    402  C   LEU A  49       2.238  -4.488  -0.226  1.00 91.68           C  
ATOM    403  O   LEU A  49       1.253  -4.536  -0.955  1.00 91.68           O  
ATOM    404  CB  LEU A  49       3.646  -2.522  -1.053  1.00 91.68           C  
ATOM    405  CG  LEU A  49       4.833  -1.874  -0.327  1.00 91.68           C  
ATOM    406  CD1 LEU A  49       5.215  -0.544  -0.957  1.00 91.68           C  
ATOM    407  CD2 LEU A  49       4.496  -1.605   1.135  1.00 91.68           C  
ATOM    408  H   LEU A  49       3.350  -4.393  -2.863  1.00 91.68           H  
ATOM    409  HA  LEU A  49       4.356  -4.321  -0.080  1.00 91.68           H  
ATOM    410  HB2 LEU A  49       3.747  -2.339  -2.123  1.00 91.68           H  
ATOM    411  HB3 LEU A  49       2.720  -2.043  -0.737  1.00 91.68           H  
ATOM    412  HG  LEU A  49       5.701  -2.532  -0.379  1.00 91.68           H  
ATOM    413 HD11 LEU A  49       4.344   0.108  -1.028  1.00 91.68           H  
ATOM    414 HD12 LEU A  49       5.986  -0.049  -0.366  1.00 91.68           H  
ATOM    415 HD13 LEU A  49       5.625  -0.730  -1.950  1.00 91.68           H  
ATOM    416 HD21 LEU A  49       4.225  -2.535   1.635  1.00 91.68           H  
ATOM    417 HD22 LEU A  49       5.382  -1.179   1.605  1.00 91.68           H  
ATOM    418 HD23 LEU A  49       3.670  -0.897   1.202  1.00 91.68           H  
ATOM    419  N   TYR A  50       2.209  -4.784   1.073  1.00 91.64           N  
ATOM    420  CA  TYR A  50       1.010  -5.196   1.802  1.00 91.64           C  
ATOM    421  C   TYR A  50       0.624  -4.136   2.839  1.00 91.64           C  
ATOM    422  O   TYR A  50       1.487  -3.667   3.597  1.00 91.64           O  
ATOM    423  CB  TYR A  50       1.230  -6.563   2.467  1.00 91.64           C  
ATOM    424  CG  TYR A  50       1.466  -7.710   1.502  1.00 91.64           C  
ATOM    425  CD1 TYR A  50       0.394  -8.539   1.120  1.00 91.64           C  
ATOM    426  CD2 TYR A  50       2.756  -7.952   0.987  1.00 91.64           C  
ATOM    427  CE1 TYR A  50       0.607  -9.598   0.216  1.00 91.64           C  
ATOM    428  CE2 TYR A  50       2.973  -9.012   0.087  1.00 91.64           C  
ATOM    429  CZ  TYR A  50       1.896  -9.837  -0.302  1.00 91.64           C  
ATOM    430  OH  TYR A  50       2.096 -10.857  -1.175  1.00 91.64           O  
ATOM    431  H   TYR A  50       3.069  -4.712   1.597  1.00 91.64           H  
ATOM    432  HA  TYR A  50       0.184  -5.306   1.100  1.00 91.64           H  
ATOM    433  HB2 TYR A  50       2.079  -6.496   3.148  1.00 91.64           H  
ATOM    434  HB3 TYR A  50       0.351  -6.795   3.069  1.00 91.64           H  
ATOM    435  HD1 TYR A  50      -0.599  -8.355   1.503  1.00 91.64           H  
ATOM    436  HD2 TYR A  50       3.584  -7.319   1.269  1.00 91.64           H  
ATOM    437  HE1 TYR A  50      -0.213 -10.227  -0.096  1.00 91.64           H  
ATOM    438  HE2 TYR A  50       3.962  -9.183  -0.312  1.00 91.64           H  
ATOM    439  HH  TYR A  50       3.004 -10.899  -1.484  1.00 91.64           H  
ATOM    440  N   ILE A  51      -0.665  -3.791   2.891  1.00 90.55           N  
ATOM    441  CA  ILE A  51      -1.254  -2.850   3.848  1.00 90.55           C  
ATOM    442  C   ILE A  51      -2.694  -3.244   4.197  1.00 90.55           C  
ATOM    443  O   ILE A  51      -3.523  -3.389   3.311  1.00 90.55           O  
ATOM    444  CB  ILE A  51      -1.168  -1.411   3.299  1.00 90.55           C  
ATOM    445  CG1 ILE A  51      -1.505  -0.427   4.431  1.00 90.55           C  
ATOM    446  CG2 ILE A  51      -2.044  -1.137   2.060  1.00 90.55           C  
ATOM    447  CD1 ILE A  51      -1.091   1.001   4.086  1.00 90.55           C  
ATOM    448  H   ILE A  51      -1.299  -4.221   2.233  1.00 90.55           H  
ATOM    449  HA  ILE A  51      -0.665  -2.896   4.764  1.00 90.55           H  
ATOM    450  HB  ILE A  51      -0.129  -1.244   3.013  1.00 90.55           H  
ATOM    451 HG12 ILE A  51      -0.970  -0.720   5.334  1.00 90.55           H  
ATOM    452 HG13 ILE A  51      -2.573  -0.453   4.647  1.00 90.55           H  
ATOM    453 HG21 ILE A  51      -3.103  -1.158   2.317  1.00 90.55           H  
ATOM    454 HG22 ILE A  51      -1.861  -1.885   1.289  1.00 90.55           H  
ATOM    455 HG23 ILE A  51      -1.826  -0.149   1.652  1.00 90.55           H  
ATOM    456 HD11 ILE A  51      -0.508   1.028   3.166  1.00 90.55           H  
ATOM    457 HD12 ILE A  51      -1.974   1.628   3.959  1.00 90.55           H  
ATOM    458 HD13 ILE A  51      -0.475   1.383   4.900  1.00 90.55           H  
ATOM    459  N   MET A  52      -2.996  -3.435   5.487  1.00 89.18           N  
ATOM    460  CA  MET A  52      -4.346  -3.772   5.981  1.00 89.18           C  
ATOM    461  C   MET A  52      -5.083  -4.859   5.176  1.00 89.18           C  
ATOM    462  O   MET A  52      -6.245  -4.716   4.823  1.00 89.18           O  
ATOM    463  CB  MET A  52      -5.188  -2.496   6.164  1.00 89.18           C  
ATOM    464  CG  MET A  52      -4.728  -1.682   7.374  1.00 89.18           C  
ATOM    465  SD  MET A  52      -4.675  -2.553   8.960  1.00 89.18           S  
ATOM    466  CE  MET A  52      -6.457  -2.791   9.207  1.00 89.18           C  
ATOM    467  H   MET A  52      -2.284  -3.257   6.181  1.00 89.18           H  
ATOM    468  HA  MET A  52      -4.220  -4.226   6.964  1.00 89.18           H  
ATOM    469  HB2 MET A  52      -6.234  -2.758   6.328  1.00 89.18           H  
ATOM    470  HB3 MET A  52      -5.138  -1.881   5.265  1.00 89.18           H  
ATOM    471  HG2 MET A  52      -5.441  -0.868   7.503  1.00 89.18           H  
ATOM    472  HG3 MET A  52      -3.742  -1.267   7.168  1.00 89.18           H  
ATOM    473  HE1 MET A  52      -6.963  -1.826   9.173  1.00 89.18           H  
ATOM    474  HE2 MET A  52      -6.629  -3.250  10.180  1.00 89.18           H  
ATOM    475  HE3 MET A  52      -6.862  -3.436   8.427  1.00 89.18           H  
ATOM    476  N   GLY A  53      -4.400  -5.963   4.863  1.00 89.81           N  
ATOM    477  CA  GLY A  53      -4.989  -7.068   4.095  1.00 89.81           C  
ATOM    478  C   GLY A  53      -5.076  -6.833   2.583  1.00 89.81           C  
ATOM    479  O   GLY A  53      -5.371  -7.771   1.849  1.00 89.81           O  
ATOM    480  H   GLY A  53      -3.430  -6.025   5.139  1.00 89.81           H  
ATOM    481  HA2 GLY A  53      -4.400  -7.971   4.259  1.00 89.81           H  
ATOM    482  HA3 GLY A  53      -6.002  -7.252   4.455  1.00 89.81           H  
ATOM    483  N   HIS A  54      -4.742  -5.636   2.106  1.00 91.81           N  
ATOM    484  CA  HIS A  54      -4.599  -5.318   0.689  1.00 91.81           C  
ATOM    485  C   HIS A  54      -3.146  -5.414   0.247  1.00 91.81           C  
ATOM    486  O   HIS A  54      -2.216  -5.302   1.053  1.00 91.81           O  
ATOM    487  CB  HIS A  54      -5.161  -3.927   0.406  1.00 91.81           C  
ATOM    488  CG  HIS A  54      -6.585  -3.779   0.860  1.00 91.81           C  
ATOM    489  CD2 HIS A  54      -6.992  -3.066   1.945  1.00 91.81           C  
ATOM    490  ND1 HIS A  54      -7.691  -4.387   0.264  1.00 91.81           N  
ATOM    491  CE1 HIS A  54      -8.745  -3.997   0.999  1.00 91.81           C  
ATOM    492  NE2 HIS A  54      -8.357  -3.199   2.008  1.00 91.81           N  
ATOM    493  H   HIS A  54      -4.561  -4.887   2.759  1.00 91.81           H  
ATOM    494  HA  HIS A  54      -5.184  -6.031   0.108  1.00 91.81           H  
ATOM    495  HB2 HIS A  54      -4.549  -3.169   0.894  1.00 91.81           H  
ATOM    496  HB3 HIS A  54      -5.123  -3.755  -0.670  1.00 91.81           H  
ATOM    497  HD2 HIS A  54      -6.363  -2.515   2.628  1.00 91.81           H  
ATOM    498  HE1 HIS A  54      -9.770  -4.272   0.800  1.00 91.81           H  
ATOM    499  HE2 HIS A  54      -8.964  -2.712   2.651  1.00 91.81           H  
ATOM    500  N   SER A  55      -2.938  -5.596  -1.053  1.00 93.10           N  
ATOM    501  CA  SER A  55      -1.601  -5.612  -1.630  1.00 93.10           C  
ATOM    502  C   SER A  55      -1.562  -4.993  -3.012  1.00 93.10           C  
ATOM    503  O   SER A  55      -2.515  -5.121  -3.776  1.00 93.10           O  
ATOM    504  CB  SER A  55      -1.041  -7.034  -1.678  1.00 93.10           C  
ATOM    505  OG  SER A  55      -1.781  -7.850  -2.567  1.00 93.10           O  
ATOM    506  H   SER A  55      -3.729  -5.651  -1.679  1.00 93.10           H  
ATOM    507  HA  SER A  55      -0.964  -5.009  -0.982  1.00 93.10           H  
ATOM    508  HB2 SER A  55       0.001  -7.000  -1.998  1.00 93.10           H  
ATOM    509  HB3 SER A  55      -1.089  -7.467  -0.678  1.00 93.10           H  
ATOM    510  HG  SER A  55      -2.197  -7.292  -3.228  1.00 93.10           H  
ATOM    511  N   THR A  56      -0.428  -4.398  -3.358  1.00 93.26           N  
ATOM    512  CA  THR A  56      -0.152  -3.907  -4.708  1.00 93.26           C  
ATOM    513  C   THR A  56       1.292  -4.164  -5.081  1.00 93.26           C  
ATOM    514  O   THR A  56       2.188  -4.103  -4.237  1.00 93.26           O  
ATOM    515  CB  THR A  56      -0.473  -2.415  -4.849  1.00 93.26           C  
ATOM    516  CG2 THR A  56       0.403  -1.524  -3.970  1.00 93.26           C  
ATOM    517  OG1 THR A  56      -0.267  -2.020  -6.188  1.00 93.26           O  
ATOM    518  H   THR A  56       0.313  -4.348  -2.674  1.00 93.26           H  
ATOM    519  HA  THR A  56      -0.785  -4.441  -5.417  1.00 93.26           H  
ATOM    520  HB  THR A  56      -1.521  -2.270  -4.587  1.00 93.26           H  
ATOM    521  HG1 THR A  56       0.666  -1.830  -6.306  1.00 93.26           H  
ATOM    522 HG21 THR A  56       1.422  -1.477  -4.355  1.00 93.26           H  
ATOM    523 HG22 THR A  56       0.436  -1.923  -2.956  1.00 93.26           H  
ATOM    524 HG23 THR A  56      -0.027  -0.523  -3.942  1.00 93.26           H  
ATOM    525  N   LYS A  57       1.535  -4.395  -6.367  1.00 93.48           N  
ATOM    526  CA  LYS A  57       2.885  -4.406  -6.911  1.00 93.48           C  
ATOM    527  C   LYS A  57       3.363  -2.978  -7.152  1.00 93.48           C  
ATOM    528  O   LYS A  57       2.578  -2.119  -7.561  1.00 93.48           O  
ATOM    529  CB  LYS A  57       2.897  -5.264  -8.173  1.00 93.48           C  
ATOM    530  CG  LYS A  57       4.310  -5.747  -8.502  1.00 93.48           C  
ATOM    531  CD  LYS A  57       4.215  -6.722  -9.671  1.00 93.48           C  
ATOM    532  CE  LYS A  57       5.592  -7.301  -9.975  1.00 93.48           C  
ATOM    533  NZ  LYS A  57       5.484  -8.298 -11.060  1.00 93.48           N1+
ATOM    534  H   LYS A  57       0.761  -4.386  -7.015  1.00 93.48           H  
ATOM    535  HA  LYS A  57       3.548  -4.865  -6.177  1.00 93.48           H  
ATOM    536  HB2 LYS A  57       2.262  -6.135  -8.011  1.00 93.48           H  
ATOM    537  HB3 LYS A  57       2.492  -4.693  -9.008  1.00 93.48           H  
ATOM    538  HG2 LYS A  57       4.943  -4.902  -8.772  1.00 93.48           H  
ATOM    539  HG3 LYS A  57       4.733  -6.258  -7.638  1.00 93.48           H  
ATOM    540  HD2 LYS A  57       3.825  -6.196 -10.543  1.00 93.48           H  
ATOM    541  HD3 LYS A  57       3.530  -7.527  -9.408  1.00 93.48           H  
ATOM    542  HE2 LYS A  57       5.991  -7.754  -9.068  1.00 93.48           H  
ATOM    543  HE3 LYS A  57       6.255  -6.484 -10.262  1.00 93.48           H  
ATOM    544  HZ1 LYS A  57       4.868  -9.043 -10.768  1.00 93.48           H  
ATOM    545  HZ2 LYS A  57       6.392  -8.679 -11.286  1.00 93.48           H  
ATOM    546  HZ3 LYS A  57       5.077  -7.860 -11.874  1.00 93.48           H  
ATOM    547  N   ILE A  58       4.641  -2.726  -6.893  1.00 91.25           N  
ATOM    548  CA  ILE A  58       5.291  -1.463  -7.234  1.00 91.25           C  
ATOM    549  C   ILE A  58       5.778  -1.553  -8.672  1.00 91.25           C  
ATOM    550  O   ILE A  58       6.694  -2.307  -9.005  1.00 91.25           O  
ATOM    551  CB  ILE A  58       6.394  -1.105  -6.221  1.00 91.25           C  
ATOM    552  CG1 ILE A  58       5.830  -1.029  -4.783  1.00 91.25           C  
ATOM    553  CG2 ILE A  58       7.070   0.227  -6.597  1.00 91.25           C  
ATOM    554  CD1 ILE A  58       4.592  -0.126  -4.616  1.00 91.25           C  
ATOM    555  H   ILE A  58       5.202  -3.461  -6.488  1.00 91.25           H  
ATOM    556  HA  ILE A  58       4.552  -0.663  -7.203  1.00 91.25           H  
ATOM    557  HB  ILE A  58       7.152  -1.887  -6.242  1.00 91.25           H  
ATOM    558 HG12 ILE A  58       5.567  -2.033  -4.448  1.00 91.25           H  
ATOM    559 HG13 ILE A  58       6.617  -0.666  -4.122  1.00 91.25           H  
ATOM    560 HG21 ILE A  58       6.338   1.033  -6.654  1.00 91.25           H  
ATOM    561 HG22 ILE A  58       7.573   0.137  -7.560  1.00 91.25           H  
ATOM    562 HG23 ILE A  58       7.823   0.477  -5.850  1.00 91.25           H  
ATOM    563 HD11 ILE A  58       4.807   0.887  -4.957  1.00 91.25           H  
ATOM    564 HD12 ILE A  58       3.746  -0.524  -5.176  1.00 91.25           H  
ATOM    565 HD13 ILE A  58       4.292  -0.080  -3.569  1.00 91.25           H  
ATOM    566  N   GLY A  59       5.119  -0.792  -9.534  1.00 89.44           N  
ATOM    567  CA  GLY A  59       5.448  -0.676 -10.937  1.00 89.44           C  
ATOM    568  C   GLY A  59       6.685   0.182 -11.180  1.00 89.44           C  
ATOM    569  O   GLY A  59       7.386   0.655 -10.280  1.00 89.44           O  
ATOM    570  H   GLY A  59       4.378  -0.195  -9.195  1.00 89.44           H  
ATOM    571  HA2 GLY A  59       4.603  -0.221 -11.453  1.00 89.44           H  
ATOM    572  HA3 GLY A  59       5.612  -1.668 -11.357  1.00 89.44           H  
ATOM    573  N   ARG A  60       6.966   0.384 -12.464  1.00 87.93           N  
ATOM    574  CA  ARG A  60       8.064   1.242 -12.905  1.00 87.93           C  
ATOM    575  C   ARG A  60       7.771   2.697 -12.520  1.00 87.93           C  
ATOM    576  O   ARG A  60       6.641   3.144 -12.651  1.00 87.93           O  
ATOM    577  CB  ARG A  60       8.251   1.040 -14.410  1.00 87.93           C  
ATOM    578  CG  ARG A  60       9.579   1.613 -14.905  1.00 87.93           C  
ATOM    579  CD  ARG A  60       9.735   1.311 -16.395  1.00 87.93           C  
ATOM    580  NE  ARG A  60      10.990   1.875 -16.920  1.00 87.93           N  
ATOM    581  CZ  ARG A  60      11.481   1.679 -18.130  1.00 87.93           C  
ATOM    582  NH1 ARG A  60      10.876   0.925 -19.007  1.00 87.93           N1+
ATOM    583  NH2 ARG A  60      12.600   2.245 -18.484  1.00 87.93           N  
ATOM    584  H   ARG A  60       6.298   0.051 -13.144  1.00 87.93           H  
ATOM    585  HA  ARG A  60       8.961   0.924 -12.374  1.00 87.93           H  
ATOM    586  HB2 ARG A  60       8.241  -0.029 -14.623  1.00 87.93           H  
ATOM    587  HB3 ARG A  60       7.423   1.506 -14.945  1.00 87.93           H  
ATOM    588  HG2 ARG A  60       9.594   2.692 -14.752  1.00 87.93           H  
ATOM    589  HG3 ARG A  60      10.402   1.157 -14.354  1.00 87.93           H  
ATOM    590  HD2 ARG A  60       8.891   1.743 -16.932  1.00 87.93           H  
ATOM    591  HD3 ARG A  60       9.728   0.230 -16.535  1.00 87.93           H  
ATOM    592  HE  ARG A  60      11.505   2.490 -16.307  1.00 87.93           H  
ATOM    593 HH11 ARG A  60       9.987   0.513 -18.762  1.00 87.93           H  
ATOM    594 HH12 ARG A  60      11.267   0.781 -19.927  1.00 87.93           H  
ATOM    595 HH21 ARG A  60      13.087   2.856 -17.843  1.00 87.93           H  
ATOM    596 HH22 ARG A  60      12.960   2.115 -19.419  1.00 87.93           H  
ATOM    597  N   GLY A  61       8.794   3.431 -12.079  1.00 87.83           N  
ATOM    598  CA  GLY A  61       8.629   4.827 -11.650  1.00 87.83           C  
ATOM    599  C   GLY A  61       7.989   4.979 -10.268  1.00 87.83           C  
ATOM    600  O   GLY A  61       7.407   6.018  -9.988  1.00 87.83           O  
ATOM    601  H   GLY A  61       9.694   2.991 -11.947  1.00 87.83           H  
ATOM    602  HA2 GLY A  61       9.605   5.312 -11.617  1.00 87.83           H  
ATOM    603  HA3 GLY A  61       8.003   5.361 -12.365  1.00 87.83           H  
ATOM    604  N   CYS A  62       8.083   3.949  -9.418  1.00 89.42           N  
ATOM    605  CA  CYS A  62       7.524   3.949  -8.064  1.00 89.42           C  
ATOM    606  C   CYS A  62       5.997   4.070  -8.007  1.00 89.42           C  
ATOM    607  O   CYS A  62       5.442   4.380  -6.957  1.00 89.42           O  
ATOM    608  CB  CYS A  62       8.254   4.990  -7.202  1.00 89.42           C  
ATOM    609  SG  CYS A  62      10.056   4.798  -7.189  1.00 89.42           S  
ATOM    610  H   CYS A  62       8.544   3.103  -9.720  1.00 89.42           H  
ATOM    611  HA  CYS A  62       7.735   2.967  -7.639  1.00 89.42           H  
ATOM    612  HB2 CYS A  62       8.011   5.990  -7.560  1.00 89.42           H  
ATOM    613  HB3 CYS A  62       7.881   4.921  -6.180  1.00 89.42           H  
ATOM    614  N   THR A  63       5.315   3.791  -9.118  1.00 90.28           N  
ATOM    615  CA  THR A  63       3.859   3.855  -9.215  1.00 90.28           C  
ATOM    616  C   THR A  63       3.251   2.509  -8.817  1.00 90.28           C  
ATOM    617  O   THR A  63       3.534   1.505  -9.477  1.00 90.28           O  
ATOM    618  CB  THR A  63       3.420   4.236 -10.632  1.00 90.28           C  
ATOM    619  CG2 THR A  63       1.967   4.701 -10.656  1.00 90.28           C  
ATOM    620  OG1 THR A  63       4.214   5.295 -11.122  1.00 90.28           O  
ATOM    621  H   THR A  63       5.825   3.601  -9.970  1.00 90.28           H  
ATOM    622  HA  THR A  63       3.505   4.647  -8.556  1.00 90.28           H  
ATOM    623  HB  THR A  63       3.538   3.383 -11.300  1.00 90.28           H  
ATOM    624  HG1 THR A  63       4.286   5.963 -10.436  1.00 90.28           H  
ATOM    625 HG21 THR A  63       1.309   3.891 -10.340  1.00 90.28           H  
ATOM    626 HG22 THR A  63       1.697   4.991 -11.671  1.00 90.28           H  
ATOM    627 HG23 THR A  63       1.830   5.554  -9.991  1.00 90.28           H  
ATOM    628  N   PRO A  64       2.432   2.438  -7.759  1.00 89.53           N  
ATOM    629  CA  PRO A  64       1.713   1.216  -7.417  1.00 89.53           C  
ATOM    630  C   PRO A  64       0.642   0.907  -8.474  1.00 89.53           C  
ATOM    631  O   PRO A  64      -0.016   1.819  -8.966  1.00 89.53           O  
ATOM    632  CB  PRO A  64       1.110   1.454  -6.028  1.00 89.53           C  
ATOM    633  CG  PRO A  64       1.711   2.777  -5.548  1.00 89.53           C  
ATOM    634  CD  PRO A  64       2.113   3.497  -6.822  1.00 89.53           C  
ATOM    635  HA  PRO A  64       2.422   0.390  -7.362  1.00 89.53           H  
ATOM    636  HB2 PRO A  64       0.024   1.529  -6.088  1.00 89.53           H  
ATOM    637  HB3 PRO A  64       1.393   0.650  -5.349  1.00 89.53           H  
ATOM    638  HG2 PRO A  64       1.002   3.368  -4.969  1.00 89.53           H  
ATOM    639  HG3 PRO A  64       2.606   2.573  -4.960  1.00 89.53           H  
ATOM    640  HD2 PRO A  64       2.963   4.146  -6.612  1.00 89.53           H  
ATOM    641  HD3 PRO A  64       1.273   4.079  -7.202  1.00 89.53           H  
ATOM    642  N   GLU A  65       0.449  -0.367  -8.820  1.00 89.82           N  
ATOM    643  CA  GLU A  65      -0.584  -0.784  -9.786  1.00 89.82           C  
ATOM    644  C   GLU A  65      -2.014  -0.554  -9.269  1.00 89.82           C  
ATOM    645  O   GLU A  65      -2.916  -0.227 -10.035  1.00 89.82           O  
ATOM    646  CB  GLU A  65      -0.411  -2.275 -10.124  1.00 89.82           C  
ATOM    647  CG  GLU A  65       0.856  -2.565 -10.945  1.00 89.82           C  
ATOM    648  CD  GLU A  65       1.057  -4.060 -11.261  1.00 89.82           C  
ATOM    649  OE1 GLU A  65       2.061  -4.377 -11.944  1.00 89.82           O  
ATOM    650  OE2 GLU A  65       0.272  -4.901 -10.770  1.00 89.82           O1-
ATOM    651  H   GLU A  65       1.063  -1.074  -8.442  1.00 89.82           H  
ATOM    652  HA  GLU A  65      -0.483  -0.200 -10.701  1.00 89.82           H  
ATOM    653  HB2 GLU A  65      -0.380  -2.844  -9.194  1.00 89.82           H  
ATOM    654  HB3 GLU A  65      -1.274  -2.604 -10.703  1.00 89.82           H  
ATOM    655  HG2 GLU A  65       0.800  -2.005 -11.879  1.00 89.82           H  
ATOM    656  HG3 GLU A  65       1.726  -2.207 -10.393  1.00 89.82           H  
ATOM    657  N   THR A  66      -2.235  -0.726  -7.965  1.00 88.25           N  
ATOM    658  CA  THR A  66      -3.494  -0.417  -7.282  1.00 88.25           C  
ATOM    659  C   THR A  66      -3.193   0.408  -6.043  1.00 88.25           C  
ATOM    660  O   THR A  66      -2.385   0.023  -5.201  1.00 88.25           O  
ATOM    661  CB  THR A  66      -4.261  -1.690  -6.911  1.00 88.25           C  
ATOM    662  CG2 THR A  66      -5.631  -1.390  -6.299  1.00 88.25           C  
ATOM    663  OG1 THR A  66      -4.497  -2.437  -8.080  1.00 88.25           O  
ATOM    664  H   THR A  66      -1.462  -1.024  -7.387  1.00 88.25           H  
ATOM    665  HA  THR A  66      -4.128   0.175  -7.943  1.00 88.25           H  
ATOM    666  HB  THR A  66      -3.671  -2.286  -6.215  1.00 88.25           H  
ATOM    667  HG1 THR A  66      -3.935  -2.068  -8.766  1.00 88.25           H  
ATOM    668 HG21 THR A  66      -6.220  -0.776  -6.979  1.00 88.25           H  
ATOM    669 HG22 THR A  66      -6.156  -2.329  -6.120  1.00 88.25           H  
ATOM    670 HG23 THR A  66      -5.517  -0.874  -5.346  1.00 88.25           H  
ATOM    671  N   THR A  67      -3.829   1.569  -5.943  1.00 89.67           N  
ATOM    672  CA  THR A  67      -3.452   2.596  -4.968  1.00 89.67           C  
ATOM    673  C   THR A  67      -4.523   2.875  -3.934  1.00 89.67           C  
ATOM    674  O   THR A  67      -4.221   3.546  -2.960  1.00 89.67           O  
ATOM    675  CB  THR A  67      -3.118   3.906  -5.695  1.00 89.67           C  
ATOM    676  CG2 THR A  67      -1.848   3.771  -6.533  1.00 89.67           C  
ATOM    677  OG1 THR A  67      -4.179   4.259  -6.553  1.00 89.67           O  
ATOM    678  H   THR A  67      -4.400   1.877  -6.717  1.00 89.67           H  
ATOM    679  HA  THR A  67      -2.562   2.294  -4.417  1.00 89.67           H  
ATOM    680  HB  THR A  67      -2.989   4.718  -4.980  1.00 89.67           H  
ATOM    681  HG1 THR A  67      -4.792   4.797  -6.047  1.00 89.67           H  
ATOM    682 HG21 THR A  67      -1.010   3.566  -5.866  1.00 89.67           H  
ATOM    683 HG22 THR A  67      -1.656   4.710  -7.053  1.00 89.67           H  
ATOM    684 HG23 THR A  67      -1.944   2.971  -7.267  1.00 89.67           H  
ATOM    685  N   SER A  68      -5.768   2.430  -4.106  1.00 90.74           N  
ATOM    686  CA  SER A  68      -6.866   2.880  -3.242  1.00 90.74           C  
ATOM    687  C   SER A  68      -7.903   1.792  -3.000  1.00 90.74           C  
ATOM    688  O   SER A  68      -8.343   1.111  -3.923  1.00 90.74           O  
ATOM    689  CB  SER A  68      -7.552   4.119  -3.830  1.00 90.74           C  
ATOM    690  OG  SER A  68      -6.611   5.131  -4.148  1.00 90.74           O  
ATOM    691  H   SER A  68      -5.988   1.844  -4.898  1.00 90.74           H  
ATOM    692  HA  SER A  68      -6.468   3.159  -2.267  1.00 90.74           H  
ATOM    693  HB2 SER A  68      -8.087   3.839  -4.737  1.00 90.74           H  
ATOM    694  HB3 SER A  68      -8.270   4.506  -3.106  1.00 90.74           H  
ATOM    695  HG  SER A  68      -6.069   5.299  -3.374  1.00 90.74           H  
ATOM    696  N   TRP A  69      -8.322   1.703  -1.744  1.00 93.86           N  
ATOM    697  CA  TRP A  69      -9.359   0.830  -1.210  1.00 93.86           C  
ATOM    698  C   TRP A  69     -10.264   1.646  -0.274  1.00 93.86           C  
ATOM    699  O   TRP A  69      -9.998   2.814   0.009  1.00 93.86           O  
ATOM    700  CB  TRP A  69      -8.695  -0.348  -0.480  1.00 93.86           C  
ATOM    701  CG  TRP A  69      -7.775  -1.169  -1.331  1.00 93.86           C  
ATOM    702  CD1 TRP A  69      -8.132  -2.247  -2.064  1.00 93.86           C  
ATOM    703  CD2 TRP A  69      -6.345  -0.991  -1.566  1.00 93.86           C  
ATOM    704  CE2 TRP A  69      -5.901  -2.007  -2.463  1.00 93.86           C  
ATOM    705  CE3 TRP A  69      -5.376  -0.067  -1.122  1.00 93.86           C  
ATOM    706  NE1 TRP A  69      -7.030  -2.749  -2.726  1.00 93.86           N  
ATOM    707  CZ2 TRP A  69      -4.567  -2.114  -2.883  1.00 93.86           C  
ATOM    708  CZ3 TRP A  69      -4.041  -0.147  -1.552  1.00 93.86           C  
ATOM    709  CH2 TRP A  69      -3.634  -1.169  -2.427  1.00 93.86           C  
ATOM    710  H   TRP A  69      -7.894   2.314  -1.063  1.00 93.86           H  
ATOM    711  HA  TRP A  69      -9.966   0.439  -2.027  1.00 93.86           H  
ATOM    712  HB2 TRP A  69      -9.469  -1.005  -0.082  1.00 93.86           H  
ATOM    713  HB3 TRP A  69      -8.129   0.034   0.369  1.00 93.86           H  
ATOM    714  HD1 TRP A  69      -9.127  -2.667  -2.097  1.00 93.86           H  
ATOM    715  HE1 TRP A  69      -7.059  -3.582  -3.296  1.00 93.86           H  
ATOM    716  HE3 TRP A  69      -5.680   0.722  -0.449  1.00 93.86           H  
ATOM    717  HZ2 TRP A  69      -4.270  -2.898  -3.564  1.00 93.86           H  
ATOM    718  HZ3 TRP A  69      -3.328   0.594  -1.222  1.00 93.86           H  
ATOM    719  HH2 TRP A  69      -2.612  -1.212  -2.773  1.00 93.86           H  
ATOM    720  N   SER A  70     -11.342   1.042   0.230  1.00 93.86           N  
ATOM    721  CA  SER A  70     -12.274   1.708   1.157  1.00 93.86           C  
ATOM    722  C   SER A  70     -11.634   2.140   2.484  1.00 93.86           C  
ATOM    723  O   SER A  70     -12.105   3.075   3.124  1.00 93.86           O  
ATOM    724  CB  SER A  70     -13.453   0.776   1.456  1.00 93.86           C  
ATOM    725  OG  SER A  70     -13.024  -0.552   1.713  1.00 93.86           O  
ATOM    726  H   SER A  70     -11.505   0.066   0.029  1.00 93.86           H  
ATOM    727  HA  SER A  70     -12.659   2.611   0.684  1.00 93.86           H  
ATOM    728  HB2 SER A  70     -14.017   1.155   2.308  1.00 93.86           H  
ATOM    729  HB3 SER A  70     -14.113   0.761   0.589  1.00 93.86           H  
ATOM    730  HG  SER A  70     -12.370  -0.573   2.415  1.00 93.86           H  
ATOM    731  N   ASP A  71     -10.580   1.447   2.901  1.00 95.23           N  
ATOM    732  CA  ASP A  71      -9.936   1.530   4.212  1.00 95.23           C  
ATOM    733  C   ASP A  71      -8.404   1.612   4.114  1.00 95.23           C  
ATOM    734  O   ASP A  71      -7.716   1.588   5.131  1.00 95.23           O  
ATOM    735  CB  ASP A  71     -10.373   0.311   5.045  1.00 95.23           C  
ATOM    736  CG  ASP A  71      -9.974  -1.044   4.435  1.00 95.23           C  
ATOM    737  OD1 ASP A  71      -9.877  -1.144   3.186  1.00 95.23           O  
ATOM    738  OD2 ASP A  71      -9.845  -2.008   5.211  1.00 95.23           O1-
ATOM    739  H   ASP A  71     -10.315   0.631   2.370  1.00 95.23           H  
ATOM    740  HA  ASP A  71     -10.271   2.432   4.724  1.00 95.23           H  
ATOM    741  HB2 ASP A  71      -9.945   0.393   6.043  1.00 95.23           H  
ATOM    742  HB3 ASP A  71     -11.458   0.335   5.152  1.00 95.23           H  
ATOM    743  N   ALA A  72      -7.850   1.731   2.905  1.00 94.92           N  
ATOM    744  CA  ALA A  72      -6.417   1.868   2.681  1.00 94.92           C  
ATOM    745  C   ALA A  72      -6.115   2.645   1.396  1.00 94.92           C  
ATOM    746  O   ALA A  72      -6.897   2.650   0.451  1.00 94.92           O  
ATOM    747  CB  ALA A  72      -5.766   0.480   2.675  1.00 94.92           C  
ATOM    748  H   ALA A  72      -8.456   1.775   2.098  1.00 94.92           H  
ATOM    749  HA  ALA A  72      -5.989   2.433   3.509  1.00 94.92           H  
ATOM    750  HB1 ALA A  72      -6.164  -0.117   1.855  1.00 94.92           H  
ATOM    751  HB2 ALA A  72      -5.971  -0.030   3.617  1.00 94.92           H  
ATOM    752  HB3 ALA A  72      -4.687   0.584   2.556  1.00 94.92           H  
ATOM    753  N   GLU A  73      -4.952   3.281   1.338  1.00 94.29           N  
ATOM    754  CA  GLU A  73      -4.425   3.934   0.146  1.00 94.29           C  
ATOM    755  C   GLU A  73      -2.891   3.878   0.153  1.00 94.29           C  
ATOM    756  O   GLU A  73      -2.257   4.029   1.198  1.00 94.29           O  
ATOM    757  CB  GLU A  73      -4.933   5.384   0.085  1.00 94.29           C  
ATOM    758  CG  GLU A  73      -4.735   6.084  -1.268  1.00 94.29           C  
ATOM    759  CD  GLU A  73      -5.157   7.560  -1.237  1.00 94.29           C  
ATOM    760  OE1 GLU A  73      -4.412   8.410  -1.755  1.00 94.29           O  
ATOM    761  OE2 GLU A  73      -6.199   7.883  -0.618  1.00 94.29           O1-
ATOM    762  H   GLU A  73      -4.367   3.283   2.161  1.00 94.29           H  
ATOM    763  HA  GLU A  73      -4.797   3.391  -0.723  1.00 94.29           H  
ATOM    764  HB2 GLU A  73      -5.996   5.399   0.327  1.00 94.29           H  
ATOM    765  HB3 GLU A  73      -4.395   5.950   0.845  1.00 94.29           H  
ATOM    766  HG2 GLU A  73      -3.687   6.011  -1.561  1.00 94.29           H  
ATOM    767  HG3 GLU A  73      -5.348   5.572  -2.009  1.00 94.29           H  
ATOM    768  N   ILE A  74      -2.286   3.683  -1.013  1.00 92.69           N  
ATOM    769  CA  ILE A  74      -0.847   3.725  -1.266  1.00 92.69           C  
ATOM    770  C   ILE A  74      -0.608   4.772  -2.356  1.00 92.69           C  
ATOM    771  O   ILE A  74      -1.215   4.699  -3.417  1.00 92.69           O  
ATOM    772  CB  ILE A  74      -0.332   2.327  -1.678  1.00 92.69           C  
ATOM    773  CG1 ILE A  74      -0.498   1.319  -0.519  1.00 92.69           C  
ATOM    774  CG2 ILE A  74       1.150   2.386  -2.072  1.00 92.69           C  
ATOM    775  CD1 ILE A  74      -0.073  -0.116  -0.851  1.00 92.69           C  
ATOM    776  H   ILE A  74      -2.876   3.634  -1.831  1.00 92.69           H  
ATOM    777  HA  ILE A  74      -0.323   4.039  -0.363  1.00 92.69           H  
ATOM    778  HB  ILE A  74      -0.906   1.981  -2.538  1.00 92.69           H  
ATOM    779 HG12 ILE A  74      -1.542   1.292  -0.207  1.00 92.69           H  
ATOM    780 HG13 ILE A  74       0.076   1.664   0.341  1.00 92.69           H  
ATOM    781 HG21 ILE A  74       1.452   1.459  -2.561  1.00 92.69           H  
ATOM    782 HG22 ILE A  74       1.328   3.195  -2.780  1.00 92.69           H  
ATOM    783 HG23 ILE A  74       1.759   2.550  -1.183  1.00 92.69           H  
ATOM    784 HD11 ILE A  74       0.969  -0.161  -1.169  1.00 92.69           H  
ATOM    785 HD12 ILE A  74      -0.728  -0.506  -1.629  1.00 92.69           H  
ATOM    786 HD13 ILE A  74      -0.171  -0.741   0.036  1.00 92.69           H  
ATOM    787  N   TYR A  75       0.295   5.721  -2.127  1.00 90.10           N  
ATOM    788  CA  TYR A  75       0.589   6.817  -3.050  1.00 90.10           C  
ATOM    789  C   TYR A  75       2.096   7.072  -3.139  1.00 90.10           C  
ATOM    790  O   TYR A  75       2.817   6.968  -2.150  1.00 90.10           O  
ATOM    791  CB  TYR A  75      -0.187   8.075  -2.627  1.00 90.10           C  
ATOM    792  CG  TYR A  75       0.058   8.543  -1.200  1.00 90.10           C  
ATOM    793  CD1 TYR A  75      -0.724   8.030  -0.145  1.00 90.10           C  
ATOM    794  CD2 TYR A  75       1.059   9.496  -0.931  1.00 90.10           C  
ATOM    795  CE1 TYR A  75      -0.504   8.463   1.177  1.00 90.10           C  
ATOM    796  CE2 TYR A  75       1.275   9.944   0.387  1.00 90.10           C  
ATOM    797  CZ  TYR A  75       0.490   9.428   1.442  1.00 90.10           C  
ATOM    798  OH  TYR A  75       0.697   9.861   2.716  1.00 90.10           O  
ATOM    799  H   TYR A  75       0.806   5.703  -1.256  1.00 90.10           H  
ATOM    800  HA  TYR A  75       0.248   6.546  -4.049  1.00 90.10           H  
ATOM    801  HB2 TYR A  75      -1.252   7.878  -2.746  1.00 90.10           H  
ATOM    802  HB3 TYR A  75       0.062   8.886  -3.312  1.00 90.10           H  
ATOM    803  HD1 TYR A  75      -1.500   7.311  -0.361  1.00 90.10           H  
ATOM    804  HD2 TYR A  75       1.660   9.886  -1.739  1.00 90.10           H  
ATOM    805  HE1 TYR A  75      -1.096   8.066   1.988  1.00 90.10           H  
ATOM    806  HE2 TYR A  75       2.046  10.677   0.576  1.00 90.10           H  
ATOM    807  HH  TYR A  75       1.412  10.502   2.724  1.00 90.10           H  
ATOM    808  N   SER A  76       2.595   7.401  -4.328  1.00 85.41           N  
ATOM    809  CA  SER A  76       3.973   7.871  -4.520  1.00 85.41           C  
ATOM    810  C   SER A  76       4.063   9.385  -4.296  1.00 85.41           C  
ATOM    811  O   SER A  76       3.076  10.088  -4.512  1.00 85.41           O  
ATOM    812  CB  SER A  76       4.469   7.479  -5.914  1.00 85.41           C  
ATOM    813  OG  SER A  76       3.613   7.989  -6.919  1.00 85.41           O  
ATOM    814  H   SER A  76       1.970   7.516  -5.113  1.00 85.41           H  
ATOM    815  HA  SER A  76       4.626   7.387  -3.795  1.00 85.41           H  
ATOM    816  HB2 SER A  76       4.482   6.391  -5.982  1.00 85.41           H  
ATOM    817  HB3 SER A  76       5.480   7.856  -6.066  1.00 85.41           H  
ATOM    818  HG  SER A  76       3.687   8.946  -6.903  1.00 85.41           H  
ATOM    819  N   TRP A  77       5.230   9.873  -3.869  1.00 73.99           N  
ATOM    820  CA  TRP A  77       5.531  11.309  -3.759  1.00 73.99           C  
ATOM    821  C   TRP A  77       5.961  11.907  -5.098  1.00 73.99           C  
ATOM    822  O   TRP A  77       6.548  11.152  -5.908  1.00 73.99           O  
ATOM    823  CB  TRP A  77       6.603  11.549  -2.689  1.00 73.99           C  
ATOM    824  CG  TRP A  77       6.314  10.944  -1.352  1.00 73.99           C  
ATOM    825  CD1 TRP A  77       6.731   9.725  -0.950  1.00 73.99           C  
ATOM    826  CD2 TRP A  77       5.522  11.480  -0.249  1.00 73.99           C  
ATOM    827  CE2 TRP A  77       5.511  10.515   0.803  1.00 73.99           C  
ATOM    828  CE3 TRP A  77       4.808  12.677  -0.029  1.00 73.99           C  
ATOM    829  NE1 TRP A  77       6.251   9.458   0.315  1.00 73.99           N  
ATOM    830  CZ2 TRP A  77       4.842  10.731   2.017  1.00 73.99           C  
ATOM    831  CZ3 TRP A  77       4.137  12.909   1.188  1.00 73.99           C  
ATOM    832  CH2 TRP A  77       4.160  11.944   2.212  1.00 73.99           C  
ATOM    833  OXT TRP A  77       5.712  13.120  -5.253  1.00 73.99           O1-
ATOM    834  H   TRP A  77       6.019   9.247  -3.797  1.00 73.99           H  
ATOM    835  HA  TRP A  77       4.628  11.846  -3.470  1.00 73.99           H  
ATOM    836  HB2 TRP A  77       6.728  12.624  -2.565  1.00 73.99           H  
ATOM    837  HB3 TRP A  77       7.551  11.152  -3.054  1.00 73.99           H  
ATOM    838  HD1 TRP A  77       7.323   9.061  -1.562  1.00 73.99           H  
ATOM    839  HE1 TRP A  77       6.385   8.572   0.781  1.00 73.99           H  
ATOM    840  HE3 TRP A  77       4.786  13.420  -0.813  1.00 73.99           H  
ATOM    841  HZ2 TRP A  77       4.865   9.979   2.791  1.00 73.99           H  
ATOM    842  HZ3 TRP A  77       3.606  13.838   1.334  1.00 73.99           H  
ATOM    843  HH2 TRP A  77       3.656  12.140   3.147  1.00 73.99           H  
END
