# Supplementary material for: The structural landscape and diversity of Pyricularia oryzae MAX effectors revisited
Source: PLoS Pathog. 2024 May 6;20(5):e1012176. doi: 10.1371/journal.ppat.1012176 (PMC11132498; doi:10.1371/journal.ppat.1012176)
Supplement: S1 File — (ZIP) [file ppat.1012176.s018.zip › Supplementary_Data/MAX58.pdb]

ATOM      1  N   ALA A  20      12.490   8.114 -15.153  1.00 79.18           N  
ATOM      2  CA  ALA A  20      11.297   7.429 -15.654  1.00 79.18           C  
ATOM      3  C   ALA A  20      10.053   8.075 -15.024  1.00 79.18           C  
ATOM      4  O   ALA A  20      10.105   8.516 -13.875  1.00 79.18           O  
ATOM      5  CB  ALA A  20      11.403   5.929 -15.355  1.00 79.18           C  
ATOM      6  H   ALA A  20      12.995   7.641 -14.417  1.00 79.18           H  
ATOM      7  HA  ALA A  20      11.238   7.556 -16.735  1.00 79.18           H  
ATOM      8  HB1 ALA A  20      12.267   5.500 -15.863  1.00 79.18           H  
ATOM      9  HB2 ALA A  20      10.504   5.419 -15.700  1.00 79.18           H  
ATOM     10  HB3 ALA A  20      11.500   5.763 -14.282  1.00 79.18           H  
ATOM     11  N   ARG A  21       8.964   8.205 -15.789  1.00 84.03           N  
ATOM     12  CA  ARG A  21       7.695   8.689 -15.229  1.00 84.03           C  
ATOM     13  C   ARG A  21       7.161   7.609 -14.287  1.00 84.03           C  
ATOM     14  O   ARG A  21       7.231   6.455 -14.688  1.00 84.03           O  
ATOM     15  CB  ARG A  21       6.672   8.986 -16.334  1.00 84.03           C  
ATOM     16  CG  ARG A  21       7.080  10.195 -17.183  1.00 84.03           C  
ATOM     17  CD  ARG A  21       5.983  10.513 -18.202  1.00 84.03           C  
ATOM     18  NE  ARG A  21       6.319  11.709 -18.998  1.00 84.03           N  
ATOM     19  CZ  ARG A  21       5.514  12.334 -19.839  1.00 84.03           C  
ATOM     20  NH1 ARG A  21       4.298  11.919 -20.065  1.00 84.03           N1+
ATOM     21  NH2 ARG A  21       5.919  13.399 -20.473  1.00 84.03           N  
ATOM     22  H   ARG A  21       8.939   7.710 -16.669  1.00 84.03           H  
ATOM     23  HA  ARG A  21       7.884   9.590 -14.645  1.00 84.03           H  
ATOM     24  HB2 ARG A  21       6.556   8.109 -16.970  1.00 84.03           H  
ATOM     25  HB3 ARG A  21       5.710   9.195 -15.865  1.00 84.03           H  
ATOM     26  HG2 ARG A  21       8.011   9.981 -17.707  1.00 84.03           H  
ATOM     27  HG3 ARG A  21       7.226  11.057 -16.531  1.00 84.03           H  
ATOM     28  HD2 ARG A  21       5.856   9.655 -18.863  1.00 84.03           H  
ATOM     29  HD3 ARG A  21       5.051  10.681 -17.664  1.00 84.03           H  
ATOM     30  HE  ARG A  21       7.245  12.093 -18.872  1.00 84.03           H  
ATOM     31 HH11 ARG A  21       3.684  12.409 -20.700  1.00 84.03           H  
ATOM     32 HH12 ARG A  21       3.961  11.110 -19.562  1.00 84.03           H  
ATOM     33 HH21 ARG A  21       6.845  13.768 -20.311  1.00 84.03           H  
ATOM     34 HH22 ARG A  21       5.292  13.877 -21.104  1.00 84.03           H  
ATOM     35  N   PRO A  22       6.648   7.943 -13.092  1.00 90.21           N  
ATOM     36  CA  PRO A  22       6.028   6.948 -12.230  1.00 90.21           C  
ATOM     37  C   PRO A  22       4.837   6.314 -12.953  1.00 90.21           C  
ATOM     38  O   PRO A  22       4.071   7.003 -13.631  1.00 90.21           O  
ATOM     39  CB  PRO A  22       5.630   7.686 -10.950  1.00 90.21           C  
ATOM     40  CG  PRO A  22       5.452   9.130 -11.418  1.00 90.21           C  
ATOM     41  CD  PRO A  22       6.481   9.276 -12.537  1.00 90.21           C  
ATOM     42  HA  PRO A  22       6.752   6.170 -11.987  1.00 90.21           H  
ATOM     43  HB2 PRO A  22       6.450   7.635 -10.234  1.00 90.21           H  
ATOM     44  HB3 PRO A  22       4.717   7.285 -10.509  1.00 90.21           H  
ATOM     45  HG2 PRO A  22       5.628   9.844 -10.614  1.00 90.21           H  
ATOM     46  HG3 PRO A  22       4.450   9.255 -11.826  1.00 90.21           H  
ATOM     47  HD2 PRO A  22       6.116   9.981 -13.283  1.00 90.21           H  
ATOM     48  HD3 PRO A  22       7.431   9.615 -12.123  1.00 90.21           H  
ATOM     49  N   ASN A  23       4.709   5.001 -12.816  1.00 94.60           N  
ATOM     50  CA  ASN A  23       3.661   4.183 -13.429  1.00 94.60           C  
ATOM     51  C   ASN A  23       2.806   3.468 -12.373  1.00 94.60           C  
ATOM     52  O   ASN A  23       1.775   2.887 -12.716  1.00 94.60           O  
ATOM     53  CB  ASN A  23       4.245   3.246 -14.515  1.00 94.60           C  
ATOM     54  CG  ASN A  23       5.726   2.907 -14.381  1.00 94.60           C  
ATOM     55  ND2 ASN A  23       6.078   1.718 -13.965  1.00 94.60           N  
ATOM     56  OD1 ASN A  23       6.590   3.712 -14.664  1.00 94.60           O  
ATOM     57  H   ASN A  23       5.387   4.537 -12.228  1.00 94.60           H  
ATOM     58  HA  ASN A  23       2.959   4.847 -13.935  1.00 94.60           H  
ATOM     59  HB2 ASN A  23       3.667   2.323 -14.556  1.00 94.60           H  
ATOM     60  HB3 ASN A  23       4.134   3.743 -15.479  1.00 94.60           H  
ATOM     61 HD21 ASN A  23       5.408   1.083 -13.554  1.00 94.60           H  
ATOM     62 HD22 ASN A  23       7.054   1.549 -13.771  1.00 94.60           H  
ATOM     63  N   TYR A  24       3.190   3.575 -11.100  1.00 96.80           N  
ATOM     64  CA  TYR A  24       2.482   3.024  -9.956  1.00 96.80           C  
ATOM     65  C   TYR A  24       2.364   4.058  -8.834  1.00 96.80           C  
ATOM     66  O   TYR A  24       3.151   5.003  -8.747  1.00 96.80           O  
ATOM     67  CB  TYR A  24       3.205   1.760  -9.467  1.00 96.80           C  
ATOM     68  CG  TYR A  24       3.199   0.635 -10.483  1.00 96.80           C  
ATOM     69  CD1 TYR A  24       2.159  -0.314 -10.479  1.00 96.80           C  
ATOM     70  CD2 TYR A  24       4.239   0.526 -11.422  1.00 96.80           C  
ATOM     71  CE1 TYR A  24       2.138  -1.349 -11.433  1.00 96.80           C  
ATOM     72  CE2 TYR A  24       4.231  -0.519 -12.365  1.00 96.80           C  
ATOM     73  CZ  TYR A  24       3.182  -1.455 -12.374  1.00 96.80           C  
ATOM     74  OH  TYR A  24       3.208  -2.471 -13.274  1.00 96.80           O  
ATOM     75  H   TYR A  24       4.035   4.085 -10.885  1.00 96.80           H  
ATOM     76  HA  TYR A  24       1.471   2.744 -10.254  1.00 96.80           H  
ATOM     77  HB2 TYR A  24       4.235   2.009  -9.212  1.00 96.80           H  
ATOM     78  HB3 TYR A  24       2.721   1.405  -8.557  1.00 96.80           H  
ATOM     79  HD1 TYR A  24       1.394  -0.268  -9.718  1.00 96.80           H  
ATOM     80  HD2 TYR A  24       5.090   1.188 -11.361  1.00 96.80           H  
ATOM     81  HE1 TYR A  24       1.365  -2.102 -11.408  1.00 96.80           H  
ATOM     82  HE2 TYR A  24       5.079  -0.669 -13.017  1.00 96.80           H  
ATOM     83  HH  TYR A  24       4.108  -2.582 -13.590  1.00 96.80           H  
ATOM     84  N   CYS A  25       1.392   3.835  -7.960  1.00 97.17           N  
ATOM     85  CA  CYS A  25       1.300   4.439  -6.642  1.00 97.17           C  
ATOM     86  C   CYS A  25       1.589   3.369  -5.591  1.00 97.17           C  
ATOM     87  O   CYS A  25       0.917   2.339  -5.555  1.00 97.17           O  
ATOM     88  CB  CYS A  25      -0.089   5.057  -6.470  1.00 97.17           C  
ATOM     89  SG  CYS A  25      -0.395   6.466  -7.562  1.00 97.17           S  
ATOM     90  H   CYS A  25       0.750   3.079  -8.152  1.00 97.17           H  
ATOM     91  HA  CYS A  25       2.046   5.226  -6.541  1.00 97.17           H  
ATOM     92  HB2 CYS A  25      -0.842   4.294  -6.666  1.00 97.17           H  
ATOM     93  HB3 CYS A  25      -0.202   5.386  -5.437  1.00 97.17           H  
ATOM     94  N   GLU A  26       2.591   3.613  -4.755  1.00 97.22           N  
ATOM     95  CA  GLU A  26       2.897   2.803  -3.577  1.00 97.22           C  
ATOM     96  C   GLU A  26       2.046   3.269  -2.413  1.00 97.22           C  
ATOM     97  O   GLU A  26       2.074   4.453  -2.085  1.00 97.22           O  
ATOM     98  CB  GLU A  26       4.358   2.992  -3.182  1.00 97.22           C  
ATOM     99  CG  GLU A  26       5.274   2.179  -4.071  1.00 97.22           C  
ATOM    100  CD  GLU A  26       6.760   2.432  -3.819  1.00 97.22           C  
ATOM    101  OE1 GLU A  26       7.544   2.004  -4.701  1.00 97.22           O  
ATOM    102  OE2 GLU A  26       7.103   3.041  -2.778  1.00 97.22           O1-
ATOM    103  H   GLU A  26       3.078   4.494  -4.834  1.00 97.22           H  
ATOM    104  HA  GLU A  26       2.704   1.747  -3.764  1.00 97.22           H  
ATOM    105  HB2 GLU A  26       4.620   4.049  -3.235  1.00 97.22           H  
ATOM    106  HB3 GLU A  26       4.487   2.628  -2.162  1.00 97.22           H  
ATOM    107  HG2 GLU A  26       5.055   1.140  -3.826  1.00 97.22           H  
ATOM    108  HG3 GLU A  26       5.033   2.366  -5.118  1.00 97.22           H  
ATOM    109  N   TYR A  27       1.324   2.357  -1.774  1.00 97.33           N  
ATOM    110  CA  TYR A  27       0.454   2.674  -0.650  1.00 97.33           C  
ATOM    111  C   TYR A  27       1.092   2.234   0.658  1.00 97.33           C  
ATOM    112  O   TYR A  27       1.560   1.103   0.779  1.00 97.33           O  
ATOM    113  CB  TYR A  27      -0.921   2.041  -0.844  1.00 97.33           C  
ATOM    114  CG  TYR A  27      -1.731   2.695  -1.943  1.00 97.33           C  
ATOM    115  CD1 TYR A  27      -2.759   3.609  -1.636  1.00 97.33           C  
ATOM    116  CD2 TYR A  27      -1.447   2.385  -3.283  1.00 97.33           C  
ATOM    117  CE1 TYR A  27      -3.498   4.221  -2.671  1.00 97.33           C  
ATOM    118  CE2 TYR A  27      -2.163   3.012  -4.312  1.00 97.33           C  
ATOM    119  CZ  TYR A  27      -3.198   3.918  -4.018  1.00 97.33           C  
ATOM    120  OH  TYR A  27      -3.885   4.488  -5.044  1.00 97.33           O  
ATOM    121  H   TYR A  27       1.395   1.391  -2.061  1.00 97.33           H  
ATOM    122  HA  TYR A  27       0.304   3.753  -0.603  1.00 97.33           H  
ATOM    123  HB2 TYR A  27      -1.476   2.115   0.091  1.00 97.33           H  
ATOM    124  HB3 TYR A  27      -0.793   0.983  -1.073  1.00 97.33           H  
ATOM    125  HD1 TYR A  27      -2.973   3.845  -0.604  1.00 97.33           H  
ATOM    126  HD2 TYR A  27      -0.662   1.683  -3.524  1.00 97.33           H  
ATOM    127  HE1 TYR A  27      -4.289   4.919  -2.437  1.00 97.33           H  
ATOM    128  HE2 TYR A  27      -1.902   2.812  -5.341  1.00 97.33           H  
ATOM    129  HH  TYR A  27      -4.576   5.097  -4.771  1.00 97.33           H  
ATOM    130  N   TYR A  28       1.053   3.119   1.651  1.00 97.14           N  
ATOM    131  CA  TYR A  28       1.605   2.877   2.976  1.00 97.14           C  
ATOM    132  C   TYR A  28       0.559   3.116   4.060  1.00 97.14           C  
ATOM    133  O   TYR A  28      -0.171   4.111   4.025  1.00 97.14           O  
ATOM    134  CB  TYR A  28       2.837   3.751   3.232  1.00 97.14           C  
ATOM    135  CG  TYR A  28       4.030   3.494   2.337  1.00 97.14           C  
ATOM    136  CD1 TYR A  28       5.117   2.740   2.821  1.00 97.14           C  
ATOM    137  CD2 TYR A  28       4.076   4.032   1.035  1.00 97.14           C  
ATOM    138  CE1 TYR A  28       6.238   2.510   1.999  1.00 97.14           C  
ATOM    139  CE2 TYR A  28       5.191   3.782   0.212  1.00 97.14           C  
ATOM    140  CZ  TYR A  28       6.271   3.014   0.683  1.00 97.14           C  
ATOM    141  OH  TYR A  28       7.337   2.742  -0.118  1.00 97.14           O  
ATOM    142  H   TYR A  28       0.605   4.007   1.480  1.00 97.14           H  
ATOM    143  HA  TYR A  28       1.919   1.834   3.028  1.00 97.14           H  
ATOM    144  HB2 TYR A  28       3.145   3.594   4.266  1.00 97.14           H  
ATOM    145  HB3 TYR A  28       2.558   4.800   3.129  1.00 97.14           H  
ATOM    146  HD1 TYR A  28       5.094   2.329   3.819  1.00 97.14           H  
ATOM    147  HD2 TYR A  28       3.250   4.612   0.650  1.00 97.14           H  
ATOM    148  HE1 TYR A  28       7.073   1.926   2.358  1.00 97.14           H  
ATOM    149  HE2 TYR A  28       5.234   4.158  -0.799  1.00 97.14           H  
ATOM    150  HH  TYR A  28       7.214   2.965  -1.044  1.00 97.14           H  
ATOM    151  N   ILE A  29       0.541   2.242   5.064  1.00 95.40           N  
ATOM    152  CA  ILE A  29      -0.273   2.390   6.270  1.00 95.40           C  
ATOM    153  C   ILE A  29       0.606   2.820   7.441  1.00 95.40           C  
ATOM    154  O   ILE A  29       1.705   2.309   7.645  1.00 95.40           O  
ATOM    155  CB  ILE A  29      -1.101   1.118   6.551  1.00 95.40           C  
ATOM    156  CG1 ILE A  29      -2.169   0.998   5.440  1.00 95.40           C  
ATOM    157  CG2 ILE A  29      -1.747   1.161   7.952  1.00 95.40           C  
ATOM    158  CD1 ILE A  29      -3.154  -0.158   5.623  1.00 95.40           C  
ATOM    159  H   ILE A  29       1.198   1.475   5.031  1.00 95.40           H  
ATOM    160  HA  ILE A  29      -0.989   3.195   6.102  1.00 95.40           H  
ATOM    161  HB  ILE A  29      -0.445   0.249   6.510  1.00 95.40           H  
ATOM    162 HG12 ILE A  29      -1.667   0.858   4.483  1.00 95.40           H  
ATOM    163 HG13 ILE A  29      -2.738   1.927   5.385  1.00 95.40           H  
ATOM    164 HG21 ILE A  29      -2.344   0.265   8.123  1.00 95.40           H  
ATOM    165 HG22 ILE A  29      -0.980   1.167   8.726  1.00 95.40           H  
ATOM    166 HG23 ILE A  29      -2.384   2.039   8.057  1.00 95.40           H  
ATOM    167 HD11 ILE A  29      -3.693  -0.334   4.692  1.00 95.40           H  
ATOM    168 HD12 ILE A  29      -3.874   0.075   6.408  1.00 95.40           H  
ATOM    169 HD13 ILE A  29      -2.606  -1.056   5.905  1.00 95.40           H  
ATOM    170  N   LYS A  30       0.109   3.769   8.232  1.00 95.27           N  
ATOM    171  CA  LYS A  30       0.746   4.219   9.466  1.00 95.27           C  
ATOM    172  C   LYS A  30       0.510   3.203  10.582  1.00 95.27           C  
ATOM    173  O   LYS A  30      -0.626   2.982  10.996  1.00 95.27           O  
ATOM    174  CB  LYS A  30       0.218   5.607   9.836  1.00 95.27           C  
ATOM    175  CG  LYS A  30       1.089   6.235  10.927  1.00 95.27           C  
ATOM    176  CD  LYS A  30       0.602   7.649  11.245  1.00 95.27           C  
ATOM    177  CE  LYS A  30       1.528   8.251  12.301  1.00 95.27           C  
ATOM    178  NZ  LYS A  30       1.115   9.628  12.656  1.00 95.27           N1+
ATOM    179  H   LYS A  30      -0.781   4.168   7.968  1.00 95.27           H  
ATOM    180  HA  LYS A  30       1.819   4.289   9.286  1.00 95.27           H  
ATOM    181  HB2 LYS A  30       0.242   6.248   8.955  1.00 95.27           H  
ATOM    182  HB3 LYS A  30      -0.814   5.531  10.179  1.00 95.27           H  
ATOM    183  HG2 LYS A  30       1.046   5.627  11.830  1.00 95.27           H  
ATOM    184  HG3 LYS A  30       2.120   6.280  10.577  1.00 95.27           H  
ATOM    185  HD2 LYS A  30      -0.420   7.601  11.621  1.00 95.27           H  
ATOM    186  HD3 LYS A  30       0.630   8.249  10.335  1.00 95.27           H  
ATOM    187  HE2 LYS A  30       1.514   7.606  13.180  1.00 95.27           H  
ATOM    188  HE3 LYS A  30       2.545   8.244  11.908  1.00 95.27           H  
ATOM    189  HZ1 LYS A  30       1.130  10.214  11.834  1.00 95.27           H  
ATOM    190  HZ2 LYS A  30       1.747  10.009  13.346  1.00 95.27           H  
ATOM    191  HZ3 LYS A  30       0.180   9.618  13.037  1.00 95.27           H  
ATOM    192  N   THR A  31       1.589   2.647  11.113  1.00 92.97           N  
ATOM    193  CA  THR A  31       1.607   1.749  12.270  1.00 92.97           C  
ATOM    194  C   THR A  31       2.226   2.447  13.486  1.00 92.97           C  
ATOM    195  O   THR A  31       2.623   3.613  13.424  1.00 92.97           O  
ATOM    196  CB  THR A  31       2.339   0.435  11.935  1.00 92.97           C  
ATOM    197  CG2 THR A  31       1.949  -0.148  10.578  1.00 92.97           C  
ATOM    198  OG1 THR A  31       3.731   0.630  11.945  1.00 92.97           O  
ATOM    199  H   THR A  31       2.485   2.902  10.725  1.00 92.97           H  
ATOM    200  HA  THR A  31       0.582   1.488  12.533  1.00 92.97           H  
ATOM    201  HB  THR A  31       2.092  -0.298  12.703  1.00 92.97           H  
ATOM    202  HG1 THR A  31       4.126  -0.055  11.400  1.00 92.97           H  
ATOM    203 HG21 THR A  31       0.866  -0.140  10.458  1.00 92.97           H  
ATOM    204 HG22 THR A  31       2.311  -1.174  10.501  1.00 92.97           H  
ATOM    205 HG23 THR A  31       2.390   0.435   9.770  1.00 92.97           H  
ATOM    206  N   LEU A  32       2.309   1.743  14.620  1.00 92.62           N  
ATOM    207  CA  LEU A  32       3.046   2.233  15.791  1.00 92.62           C  
ATOM    208  C   LEU A  32       4.563   2.312  15.540  1.00 92.62           C  
ATOM    209  O   LEU A  32       5.240   3.097  16.196  1.00 92.62           O  
ATOM    210  CB  LEU A  32       2.753   1.327  17.001  1.00 92.62           C  
ATOM    211  CG  LEU A  32       1.299   1.364  17.506  1.00 92.62           C  
ATOM    212  CD1 LEU A  32       1.126   0.361  18.646  1.00 92.62           C  
ATOM    213  CD2 LEU A  32       0.898   2.748  18.022  1.00 92.62           C  
ATOM    214  H   LEU A  32       1.996   0.782  14.623  1.00 92.62           H  
ATOM    215  HA  LEU A  32       2.728   3.251  16.014  1.00 92.62           H  
ATOM    216  HB2 LEU A  32       3.405   1.629  17.820  1.00 92.62           H  
ATOM    217  HB3 LEU A  32       3.015   0.302  16.739  1.00 92.62           H  
ATOM    218  HG  LEU A  32       0.626   1.080  16.697  1.00 92.62           H  
ATOM    219 HD11 LEU A  32       0.087   0.352  18.978  1.00 92.62           H  
ATOM    220 HD12 LEU A  32       1.393  -0.638  18.303  1.00 92.62           H  
ATOM    221 HD13 LEU A  32       1.769   0.632  19.483  1.00 92.62           H  
ATOM    222 HD21 LEU A  32       1.604   3.079  18.785  1.00 92.62           H  
ATOM    223 HD22 LEU A  32       0.888   3.465  17.202  1.00 92.62           H  
ATOM    224 HD23 LEU A  32      -0.103   2.705  18.453  1.00 92.62           H  
ATOM    225  N   GLU A  33       5.080   1.527  14.593  1.00 92.54           N  
ATOM    226  CA  GLU A  33       6.510   1.426  14.275  1.00 92.54           C  
ATOM    227  C   GLU A  33       6.932   2.353  13.124  1.00 92.54           C  
ATOM    228  O   GLU A  33       8.122   2.548  12.893  1.00 92.54           O  
ATOM    229  CB  GLU A  33       6.854  -0.037  13.951  1.00 92.54           C  
ATOM    230  CG  GLU A  33       6.607  -0.968  15.151  1.00 92.54           C  
ATOM    231  CD  GLU A  33       6.971  -2.434  14.874  1.00 92.54           C  
ATOM    232  OE1 GLU A  33       7.053  -3.188  15.869  1.00 92.54           O  
ATOM    233  OE2 GLU A  33       7.105  -2.800  13.686  1.00 92.54           O1-
ATOM    234  H   GLU A  33       4.460   0.944  14.050  1.00 92.54           H  
ATOM    235  HA  GLU A  33       7.099   1.721  15.144  1.00 92.54           H  
ATOM    236  HB2 GLU A  33       7.907  -0.099  13.675  1.00 92.54           H  
ATOM    237  HB3 GLU A  33       6.250  -0.360  13.103  1.00 92.54           H  
ATOM    238  HG2 GLU A  33       7.192  -0.604  15.995  1.00 92.54           H  
ATOM    239  HG3 GLU A  33       5.554  -0.925  15.430  1.00 92.54           H  
ATOM    240  N   GLY A  34       5.975   2.953  12.408  1.00 95.02           N  
ATOM    241  CA  GLY A  34       6.257   3.854  11.293  1.00 95.02           C  
ATOM    242  C   GLY A  34       5.251   3.721  10.157  1.00 95.02           C  
ATOM    243  O   GLY A  34       4.045   3.703  10.386  1.00 95.02           O  
ATOM    244  H   GLY A  34       5.011   2.732  12.611  1.00 95.02           H  
ATOM    245  HA2 GLY A  34       6.243   4.884  11.650  1.00 95.02           H  
ATOM    246  HA3 GLY A  34       7.252   3.647  10.900  1.00 95.02           H  
ATOM    247  N   TRP A  35       5.750   3.671   8.925  1.00 95.11           N  
ATOM    248  CA  TRP A  35       4.949   3.460   7.720  1.00 95.11           C  
ATOM    249  C   TRP A  35       5.284   2.097   7.120  1.00 95.11           C  
ATOM    250  O   TRP A  35       6.452   1.790   6.902  1.00 95.11           O  
ATOM    251  CB  TRP A  35       5.199   4.595   6.722  1.00 95.11           C  
ATOM    252  CG  TRP A  35       4.679   5.933   7.149  1.00 95.11           C  
ATOM    253  CD1 TRP A  35       5.402   6.915   7.731  1.00 95.11           C  
ATOM    254  CD2 TRP A  35       3.325   6.459   7.014  1.00 95.11           C  
ATOM    255  CE2 TRP A  35       3.301   7.788   7.536  1.00 95.11           C  
ATOM    256  CE3 TRP A  35       2.119   5.957   6.483  1.00 95.11           C  
ATOM    257  NE1 TRP A  35       4.595   8.014   7.960  1.00 95.11           N  
ATOM    258  CZ2 TRP A  35       2.142   8.580   7.526  1.00 95.11           C  
ATOM    259  CZ3 TRP A  35       0.952   6.744   6.459  1.00 95.11           C  
ATOM    260  CH2 TRP A  35       0.959   8.051   6.978  1.00 95.11           C  
ATOM    261  H   TRP A  35       6.751   3.597   8.816  1.00 95.11           H  
ATOM    262  HA  TRP A  35       3.888   3.463   7.969  1.00 95.11           H  
ATOM    263  HB2 TRP A  35       4.718   4.336   5.779  1.00 95.11           H  
ATOM    264  HB3 TRP A  35       6.269   4.670   6.526  1.00 95.11           H  
ATOM    265  HD1 TRP A  35       6.456   6.842   7.953  1.00 95.11           H  
ATOM    266  HE1 TRP A  35       4.951   8.887   8.322  1.00 95.11           H  
ATOM    267  HE3 TRP A  35       2.101   4.957   6.075  1.00 95.11           H  
ATOM    268  HZ2 TRP A  35       2.167   9.593   7.900  1.00 95.11           H  
ATOM    269  HZ3 TRP A  35       0.049   6.337   6.028  1.00 95.11           H  
ATOM    270  HH2 TRP A  35       0.057   8.644   6.937  1.00 95.11           H  
ATOM    271  N   GLU A  36       4.261   1.294   6.853  1.00 95.07           N  
ATOM    272  CA  GLU A  36       4.374  -0.053   6.295  1.00 95.07           C  
ATOM    273  C   GLU A  36       3.809  -0.060   4.872  1.00 95.07           C  
ATOM    274  O   GLU A  36       2.694   0.414   4.654  1.00 95.07           O  
ATOM    275  CB  GLU A  36       3.627  -1.025   7.220  1.00 95.07           C  
ATOM    276  CG  GLU A  36       3.774  -2.496   6.804  1.00 95.07           C  
ATOM    277  CD  GLU A  36       3.011  -3.464   7.731  1.00 95.07           C  
ATOM    278  OE1 GLU A  36       3.128  -4.687   7.512  1.00 95.07           O  
ATOM    279  OE2 GLU A  36       2.274  -3.008   8.646  1.00 95.07           O1-
ATOM    280  H   GLU A  36       3.326   1.609   7.071  1.00 95.07           H  
ATOM    281  HA  GLU A  36       5.420  -0.357   6.258  1.00 95.07           H  
ATOM    282  HB2 GLU A  36       2.570  -0.757   7.231  1.00 95.07           H  
ATOM    283  HB3 GLU A  36       4.022  -0.912   8.230  1.00 95.07           H  
ATOM    284  HG2 GLU A  36       3.395  -2.613   5.789  1.00 95.07           H  
ATOM    285  HG3 GLU A  36       4.834  -2.751   6.804  1.00 95.07           H  
ATOM    286  N   LEU A  37       4.577  -0.568   3.906  1.00 95.15           N  
ATOM    287  CA  LEU A  37       4.134  -0.714   2.520  1.00 95.15           C  
ATOM    288  C   LEU A  37       3.093  -1.833   2.428  1.00 95.15           C  
ATOM    289  O   LEU A  37       3.360  -2.956   2.848  1.00 95.15           O  
ATOM    290  CB  LEU A  37       5.355  -1.022   1.637  1.00 95.15           C  
ATOM    291  CG  LEU A  37       5.039  -1.231   0.146  1.00 95.15           C  
ATOM    292  CD1 LEU A  37       4.571   0.036  -0.569  1.00 95.15           C  
ATOM    293  CD2 LEU A  37       6.319  -1.679  -0.545  1.00 95.15           C  
ATOM    294  H   LEU A  37       5.456  -0.995   4.160  1.00 95.15           H  
ATOM    295  HA  LEU A  37       3.682   0.222   2.192  1.00 95.15           H  
ATOM    296  HB2 LEU A  37       6.076  -0.210   1.733  1.00 95.15           H  
ATOM    297  HB3 LEU A  37       5.824  -1.931   2.014  1.00 95.15           H  
ATOM    298  HG  LEU A  37       4.283  -2.007   0.023  1.00 95.15           H  
ATOM    299 HD11 LEU A  37       5.387   0.756  -0.625  1.00 95.15           H  
ATOM    300 HD12 LEU A  37       4.247  -0.211  -1.581  1.00 95.15           H  
ATOM    301 HD13 LEU A  37       3.737   0.493  -0.036  1.00 95.15           H  
ATOM    302 HD21 LEU A  37       6.575  -2.693  -0.238  1.00 95.15           H  
ATOM    303 HD22 LEU A  37       7.136  -0.998  -0.309  1.00 95.15           H  
ATOM    304 HD23 LEU A  37       6.153  -1.646  -1.622  1.00 95.15           H  
ATOM    305  N   VAL A  38       1.935  -1.538   1.841  1.00 94.96           N  
ATOM    306  CA  VAL A  38       0.830  -2.505   1.707  1.00 94.96           C  
ATOM    307  C   VAL A  38       0.569  -2.946   0.271  1.00 94.96           C  
ATOM    308  O   VAL A  38      -0.093  -3.956   0.057  1.00 94.96           O  
ATOM    309  CB  VAL A  38      -0.457  -1.987   2.366  1.00 94.96           C  
ATOM    310  CG1 VAL A  38      -0.254  -1.858   3.877  1.00 94.96           C  
ATOM    311  CG2 VAL A  38      -0.930  -0.634   1.820  1.00 94.96           C  
ATOM    312  H   VAL A  38       1.785  -0.587   1.536  1.00 94.96           H  
ATOM    313  HA  VAL A  38       1.096  -3.422   2.233  1.00 94.96           H  
ATOM    314  HB  VAL A  38      -1.248  -2.717   2.197  1.00 94.96           H  
ATOM    315 HG11 VAL A  38      -1.213  -1.640   4.347  1.00 94.96           H  
ATOM    316 HG12 VAL A  38       0.123  -2.799   4.277  1.00 94.96           H  
ATOM    317 HG13 VAL A  38       0.458  -1.066   4.109  1.00 94.96           H  
ATOM    318 HG21 VAL A  38      -1.955  -0.455   2.144  1.00 94.96           H  
ATOM    319 HG22 VAL A  38      -0.894  -0.643   0.730  1.00 94.96           H  
ATOM    320 HG23 VAL A  38      -0.298   0.167   2.202  1.00 94.96           H  
ATOM    321  N   GLY A  39       1.091  -2.222  -0.720  1.00 95.59           N  
ATOM    322  CA  GLY A  39       1.004  -2.637  -2.116  1.00 95.59           C  
ATOM    323  C   GLY A  39       1.258  -1.518  -3.116  1.00 95.59           C  
ATOM    324  O   GLY A  39       1.494  -0.362  -2.754  1.00 95.59           O  
ATOM    325  H   GLY A  39       1.608  -1.382  -0.501  1.00 95.59           H  
ATOM    326  HA2 GLY A  39       0.014  -3.049  -2.315  1.00 95.59           H  
ATOM    327  HA3 GLY A  39       1.733  -3.428  -2.292  1.00 95.59           H  
ATOM    328  N   TRP A  40       1.175  -1.885  -4.393  1.00 96.18           N  
ATOM    329  CA  TRP A  40       1.354  -1.002  -5.540  1.00 96.18           C  
ATOM    330  C   TRP A  40       0.119  -1.073  -6.420  1.00 96.18           C  
ATOM    331  O   TRP A  40      -0.333  -2.162  -6.758  1.00 96.18           O  
ATOM    332  CB  TRP A  40       2.571  -1.419  -6.373  1.00 96.18           C  
ATOM    333  CG  TRP A  40       3.870  -1.489  -5.645  1.00 96.18           C  
ATOM    334  CD1 TRP A  40       4.854  -0.568  -5.696  1.00 96.18           C  
ATOM    335  CD2 TRP A  40       4.373  -2.567  -4.802  1.00 96.18           C  
ATOM    336  CE2 TRP A  40       5.686  -2.221  -4.367  1.00 96.18           C  
ATOM    337  CE3 TRP A  40       3.863  -3.819  -4.391  1.00 96.18           C  
ATOM    338  NE1 TRP A  40       5.913  -0.975  -4.909  1.00 96.18           N  
ATOM    339  CZ2 TRP A  40       6.462  -3.085  -3.583  1.00 96.18           C  
ATOM    340  CZ3 TRP A  40       4.616  -4.671  -3.562  1.00 96.18           C  
ATOM    341  CH2 TRP A  40       5.912  -4.305  -3.156  1.00 96.18           C  
ATOM    342  H   TRP A  40       0.904  -2.836  -4.599  1.00 96.18           H  
ATOM    343  HA  TRP A  40       1.502   0.022  -5.198  1.00 96.18           H  
ATOM    344  HB2 TRP A  40       2.679  -0.721  -7.203  1.00 96.18           H  
ATOM    345  HB3 TRP A  40       2.383  -2.403  -6.801  1.00 96.18           H  
ATOM    346  HD1 TRP A  40       4.817   0.350  -6.263  1.00 96.18           H  
ATOM    347  HE1 TRP A  40       6.735  -0.407  -4.760  1.00 96.18           H  
ATOM    348  HE3 TRP A  40       2.883  -4.126  -4.725  1.00 96.18           H  
ATOM    349  HZ2 TRP A  40       7.465  -2.804  -3.300  1.00 96.18           H  
ATOM    350  HZ3 TRP A  40       4.204  -5.618  -3.246  1.00 96.18           H  
ATOM    351  HH2 TRP A  40       6.491  -4.970  -2.533  1.00 96.18           H  
ATOM    352  N   VAL A  41      -0.379   0.078  -6.860  1.00 96.78           N  
ATOM    353  CA  VAL A  41      -1.486   0.138  -7.819  1.00 96.78           C  
ATOM    354  C   VAL A  41      -1.044   0.912  -9.039  1.00 96.78           C  
ATOM    355  O   VAL A  41      -0.502   2.013  -8.934  1.00 96.78           O  
ATOM    356  CB  VAL A  41      -2.763   0.720  -7.200  1.00 96.78           C  
ATOM    357  CG1 VAL A  41      -3.948   0.656  -8.170  1.00 96.78           C  
ATOM    358  CG2 VAL A  41      -3.107  -0.055  -5.924  1.00 96.78           C  
ATOM    359  H   VAL A  41       0.022   0.939  -6.516  1.00 96.78           H  
ATOM    360  HA  VAL A  41      -1.737  -0.873  -8.140  1.00 96.78           H  
ATOM    361  HB  VAL A  41      -2.601   1.771  -6.960  1.00 96.78           H  
ATOM    362 HG11 VAL A  41      -3.755   1.266  -9.053  1.00 96.78           H  
ATOM    363 HG12 VAL A  41      -4.126  -0.376  -8.474  1.00 96.78           H  
ATOM    364 HG13 VAL A  41      -4.841   1.041  -7.678  1.00 96.78           H  
ATOM    365 HG21 VAL A  41      -2.425   0.213  -5.117  1.00 96.78           H  
ATOM    366 HG22 VAL A  41      -3.025  -1.126  -6.108  1.00 96.78           H  
ATOM    367 HG23 VAL A  41      -4.129   0.160  -5.609  1.00 96.78           H  
ATOM    368  N   LYS A  42      -1.250   0.326 -10.216  1.00 97.00           N  
ATOM    369  CA  LYS A  42      -0.895   0.959 -11.485  1.00 97.00           C  
ATOM    370  C   LYS A  42      -1.725   2.224 -11.692  1.00 97.00           C  
ATOM    371  O   LYS A  42      -2.941   2.196 -11.513  1.00 97.00           O  
ATOM    372  CB  LYS A  42      -1.086  -0.050 -12.618  1.00 97.00           C  
ATOM    373  CG  LYS A  42      -0.480   0.464 -13.926  1.00 97.00           C  
ATOM    374  CD  LYS A  42      -0.574  -0.622 -14.994  1.00 97.00           C  
ATOM    375  CE  LYS A  42       0.042  -0.108 -16.292  1.00 97.00           C  
ATOM    376  NZ  LYS A  42       0.055  -1.176 -17.318  1.00 97.00           N1+
ATOM    377  H   LYS A  42      -1.711  -0.573 -10.222  1.00 97.00           H  
ATOM    378  HA  LYS A  42       0.156   1.247 -11.445  1.00 97.00           H  
ATOM    379  HB2 LYS A  42      -0.594  -0.983 -12.344  1.00 97.00           H  
ATOM    380  HB3 LYS A  42      -2.149  -0.248 -12.756  1.00 97.00           H  
ATOM    381  HG2 LYS A  42      -1.016   1.351 -14.262  1.00 97.00           H  
ATOM    382  HG3 LYS A  42       0.569   0.714 -13.765  1.00 97.00           H  
ATOM    383  HD2 LYS A  42      -1.621  -0.882 -15.154  1.00 97.00           H  
ATOM    384  HD3 LYS A  42      -0.032  -1.503 -14.651  1.00 97.00           H  
ATOM    385  HE2 LYS A  42       1.057   0.228 -16.080  1.00 97.00           H  
ATOM    386  HE3 LYS A  42      -0.534   0.753 -16.632  1.00 97.00           H  
ATOM    387  HZ1 LYS A  42      -0.887  -1.491 -17.500  1.00 97.00           H  
ATOM    388  HZ2 LYS A  42       0.467  -0.840 -18.177  1.00 97.00           H  
ATOM    389  HZ3 LYS A  42       0.593  -1.961 -16.981  1.00 97.00           H  
ATOM    390  N   ILE A  43      -1.082   3.308 -12.118  1.00 96.45           N  
ATOM    391  CA  ILE A  43      -1.770   4.569 -12.422  1.00 96.45           C  
ATOM    392  C   ILE A  43      -2.772   4.351 -13.568  1.00 96.45           C  
ATOM    393  O   ILE A  43      -2.463   3.697 -14.566  1.00 96.45           O  
ATOM    394  CB  ILE A  43      -0.756   5.698 -12.704  1.00 96.45           C  
ATOM    395  CG1 ILE A  43       0.077   5.977 -11.430  1.00 96.45           C  
ATOM    396  CG2 ILE A  43      -1.475   6.982 -13.165  1.00 96.45           C  
ATOM    397  CD1 ILE A  43       1.263   6.914 -11.665  1.00 96.45           C  
ATOM    398  H   ILE A  43      -0.086   3.241 -12.275  1.00 96.45           H  
ATOM    399  HA  ILE A  43      -2.341   4.857 -11.539  1.00 96.45           H  
ATOM    400  HB  ILE A  43      -0.088   5.372 -13.501  1.00 96.45           H  
ATOM    401 HG12 ILE A  43      -0.565   6.405 -10.660  1.00 96.45           H  
ATOM    402 HG13 ILE A  43       0.483   5.043 -11.042  1.00 96.45           H  
ATOM    403 HG21 ILE A  43      -2.182   7.304 -12.400  1.00 96.45           H  
ATOM    404 HG22 ILE A  43      -2.013   6.812 -14.097  1.00 96.45           H  
ATOM    405 HG23 ILE A  43      -0.759   7.783 -13.347  1.00 96.45           H  
ATOM    406 HD11 ILE A  43       1.875   6.958 -10.764  1.00 96.45           H  
ATOM    407 HD12 ILE A  43       1.862   6.535 -12.493  1.00 96.45           H  
ATOM    408 HD13 ILE A  43       0.905   7.918 -11.896  1.00 96.45           H  
ATOM    409  N   GLY A  44      -3.980   4.890 -13.407  1.00 95.74           N  
ATOM    410  CA  GLY A  44      -5.164   4.625 -14.228  1.00 95.74           C  
ATOM    411  C   GLY A  44      -5.966   3.391 -13.791  1.00 95.74           C  
ATOM    412  O   GLY A  44      -6.960   3.060 -14.435  1.00 95.74           O  
ATOM    413  H   GLY A  44      -4.136   5.414 -12.558  1.00 95.74           H  
ATOM    414  HA2 GLY A  44      -4.863   4.484 -15.266  1.00 95.74           H  
ATOM    415  HA3 GLY A  44      -5.824   5.490 -14.172  1.00 95.74           H  
ATOM    416  N   GLY A  45      -5.538   2.702 -12.730  1.00 96.10           N  
ATOM    417  CA  GLY A  45      -6.153   1.483 -12.215  1.00 96.10           C  
ATOM    418  C   GLY A  45      -6.750   1.629 -10.816  1.00 96.10           C  
ATOM    419  O   GLY A  45      -6.679   2.677 -10.168  1.00 96.10           O  
ATOM    420  H   GLY A  45      -4.718   3.032 -12.242  1.00 96.10           H  
ATOM    421  HA2 GLY A  45      -6.940   1.142 -12.888  1.00 96.10           H  
ATOM    422  HA3 GLY A  45      -5.391   0.704 -12.171  1.00 96.10           H  
ATOM    423  N   GLN A  46      -7.337   0.531 -10.352  1.00 96.65           N  
ATOM    424  CA  GLN A  46      -7.823   0.359  -8.989  1.00 96.65           C  
ATOM    425  C   GLN A  46      -7.462  -1.041  -8.499  1.00 96.65           C  
ATOM    426  O   GLN A  46      -7.394  -1.961  -9.315  1.00 96.65           O  
ATOM    427  CB  GLN A  46      -9.334   0.638  -8.922  1.00 96.65           C  
ATOM    428  CG  GLN A  46     -10.215  -0.433  -9.584  1.00 96.65           C  
ATOM    429  CD  GLN A  46     -11.706  -0.118  -9.495  1.00 96.65           C  
ATOM    430  NE2 GLN A  46     -12.543  -1.131  -9.546  1.00 96.65           N  
ATOM    431  OE1 GLN A  46     -12.155   1.019  -9.384  1.00 96.65           O  
ATOM    432  H   GLN A  46      -7.296  -0.314 -10.904  1.00 96.65           H  
ATOM    433  HA  GLN A  46      -7.308   1.073  -8.346  1.00 96.65           H  
ATOM    434  HB2 GLN A  46      -9.629   0.724  -7.877  1.00 96.65           H  
ATOM    435  HB3 GLN A  46      -9.521   1.591  -9.418  1.00 96.65           H  
ATOM    436  HG2 GLN A  46      -9.945  -0.536 -10.635  1.00 96.65           H  
ATOM    437  HG3 GLN A  46     -10.043  -1.390  -9.092  1.00 96.65           H  
ATOM    438 HE21 GLN A  46     -13.527  -0.925  -9.454  1.00 96.65           H  
ATOM    439 HE22 GLN A  46     -12.183  -2.074  -9.583  1.00 96.65           H  
ATOM    440  N   ASP A  47      -7.254  -1.192  -7.197  1.00 96.93           N  
ATOM    441  CA  ASP A  47      -6.941  -2.479  -6.575  1.00 96.93           C  
ATOM    442  C   ASP A  47      -7.456  -2.531  -5.131  1.00 96.93           C  
ATOM    443  O   ASP A  47      -7.824  -1.502  -4.555  1.00 96.93           O  
ATOM    444  CB  ASP A  47      -5.423  -2.739  -6.631  1.00 96.93           C  
ATOM    445  CG  ASP A  47      -5.070  -4.224  -6.763  1.00 96.93           C  
ATOM    446  OD1 ASP A  47      -5.951  -5.066  -6.474  1.00 96.93           O  
ATOM    447  OD2 ASP A  47      -3.934  -4.493  -7.209  1.00 96.93           O1-
ATOM    448  H   ASP A  47      -7.378  -0.405  -6.577  1.00 96.93           H  
ATOM    449  HA  ASP A  47      -7.446  -3.266  -7.136  1.00 96.93           H  
ATOM    450  HB2 ASP A  47      -5.003  -2.228  -7.497  1.00 96.93           H  
ATOM    451  HB3 ASP A  47      -4.955  -2.333  -5.734  1.00 96.93           H  
ATOM    452  N   GLU A  48      -7.488  -3.726  -4.552  1.00 96.15           N  
ATOM    453  CA  GLU A  48      -7.820  -3.961  -3.150  1.00 96.15           C  
ATOM    454  C   GLU A  48      -6.551  -4.246  -2.342  1.00 96.15           C  
ATOM    455  O   GLU A  48      -5.856  -5.238  -2.550  1.00 96.15           O  
ATOM    456  CB  GLU A  48      -8.870  -5.074  -3.039  1.00 96.15           C  
ATOM    457  CG  GLU A  48      -9.339  -5.259  -1.591  1.00 96.15           C  
ATOM    458  CD  GLU A  48     -10.587  -6.147  -1.528  1.00 96.15           C  
ATOM    459  OE1 GLU A  48     -10.455  -7.373  -1.732  1.00 96.15           O  
ATOM    460  OE2 GLU A  48     -11.678  -5.574  -1.292  1.00 96.15           O1-
ATOM    461  H   GLU A  48      -7.083  -4.496  -5.065  1.00 96.15           H  
ATOM    462  HA  GLU A  48      -8.272  -3.060  -2.735  1.00 96.15           H  
ATOM    463  HB2 GLU A  48      -9.729  -4.797  -3.650  1.00 96.15           H  
ATOM    464  HB3 GLU A  48      -8.462  -6.011  -3.417  1.00 96.15           H  
ATOM    465  HG2 GLU A  48      -9.565  -4.281  -1.165  1.00 96.15           H  
ATOM    466  HG3 GLU A  48      -8.536  -5.701  -1.001  1.00 96.15           H  
ATOM    467  N   LEU A  49      -6.245  -3.365  -1.391  1.00 94.72           N  
ATOM    468  CA  LEU A  49      -5.102  -3.519  -0.497  1.00 94.72           C  
ATOM    469  C   LEU A  49      -5.556  -4.220   0.778  1.00 94.72           C  
ATOM    470  O   LEU A  49      -6.488  -3.758   1.434  1.00 94.72           O  
ATOM    471  CB  LEU A  49      -4.494  -2.146  -0.189  1.00 94.72           C  
ATOM    472  CG  LEU A  49      -4.046  -1.366  -1.432  1.00 94.72           C  
ATOM    473  CD1 LEU A  49      -3.625   0.026  -0.983  1.00 94.72           C  
ATOM    474  CD2 LEU A  49      -2.877  -2.030  -2.159  1.00 94.72           C  
ATOM    475  H   LEU A  49      -6.863  -2.582  -1.236  1.00 94.72           H  
ATOM    476  HA  LEU A  49      -4.342  -4.136  -0.976  1.00 94.72           H  
ATOM    477  HB2 LEU A  49      -5.243  -1.555   0.338  1.00 94.72           H  
ATOM    478  HB3 LEU A  49      -3.641  -2.282   0.477  1.00 94.72           H  
ATOM    479  HG  LEU A  49      -4.877  -1.257  -2.129  1.00 94.72           H  
ATOM    480 HD11 LEU A  49      -2.846  -0.046  -0.224  1.00 94.72           H  
ATOM    481 HD12 LEU A  49      -4.486   0.553  -0.572  1.00 94.72           H  
ATOM    482 HD13 LEU A  49      -3.248   0.570  -1.849  1.00 94.72           H  
ATOM    483 HD21 LEU A  49      -3.201  -2.982  -2.581  1.00 94.72           H  
ATOM    484 HD22 LEU A  49      -2.056  -2.205  -1.464  1.00 94.72           H  
ATOM    485 HD23 LEU A  49      -2.539  -1.396  -2.978  1.00 94.72           H  
ATOM    486  N   THR A  50      -4.882  -5.305   1.151  1.00 92.63           N  
ATOM    487  CA  THR A  50      -5.172  -6.046   2.385  1.00 92.63           C  
ATOM    488  C   THR A  50      -4.117  -5.751   3.445  1.00 92.63           C  
ATOM    489  O   THR A  50      -2.924  -5.921   3.203  1.00 92.63           O  
ATOM    490  CB  THR A  50      -5.256  -7.553   2.123  1.00 92.63           C  
ATOM    491  CG2 THR A  50      -5.684  -8.335   3.367  1.00 92.63           C  
ATOM    492  OG1 THR A  50      -6.219  -7.837   1.141  1.00 92.63           O  
ATOM    493  H   THR A  50      -4.106  -5.610   0.581  1.00 92.63           H  
ATOM    494  HA  THR A  50      -6.145  -5.740   2.771  1.00 92.63           H  
ATOM    495  HB  THR A  50      -4.287  -7.917   1.781  1.00 92.63           H  
ATOM    496  HG1 THR A  50      -6.221  -7.144   0.477  1.00 92.63           H  
ATOM    497 HG21 THR A  50      -5.831  -9.381   3.100  1.00 92.63           H  
ATOM    498 HG22 THR A  50      -6.622  -7.932   3.749  1.00 92.63           H  
ATOM    499 HG23 THR A  50      -4.914  -8.274   4.137  1.00 92.63           H  
ATOM    500  N   TRP A  51      -4.546  -5.368   4.647  1.00 89.66           N  
ATOM    501  CA  TRP A  51      -3.673  -5.183   5.804  1.00 89.66           C  
ATOM    502  C   TRP A  51      -4.338  -5.719   7.069  1.00 89.66           C  
ATOM    503  O   TRP A  51      -5.430  -5.304   7.437  1.00 89.66           O  
ATOM    504  CB  TRP A  51      -3.319  -3.706   5.954  1.00 89.66           C  
ATOM    505  CG  TRP A  51      -2.428  -3.386   7.119  1.00 89.66           C  
ATOM    506  CD1 TRP A  51      -1.091  -3.580   7.170  1.00 89.66           C  
ATOM    507  CD2 TRP A  51      -2.786  -2.755   8.385  1.00 89.66           C  
ATOM    508  CE2 TRP A  51      -1.592  -2.561   9.145  1.00 89.66           C  
ATOM    509  CE3 TRP A  51      -3.998  -2.309   8.957  1.00 89.66           C  
ATOM    510  NE1 TRP A  51      -0.586  -3.096   8.362  1.00 89.66           N  
ATOM    511  CZ2 TRP A  51      -1.602  -1.928  10.399  1.00 89.66           C  
ATOM    512  CZ3 TRP A  51      -4.018  -1.677  10.215  1.00 89.66           C  
ATOM    513  CH2 TRP A  51      -2.823  -1.475  10.931  1.00 89.66           C  
ATOM    514  H   TRP A  51      -5.539  -5.241   4.782  1.00 89.66           H  
ATOM    515  HA  TRP A  51      -2.743  -5.728   5.645  1.00 89.66           H  
ATOM    516  HB2 TRP A  51      -2.823  -3.378   5.041  1.00 89.66           H  
ATOM    517  HB3 TRP A  51      -4.241  -3.132   6.053  1.00 89.66           H  
ATOM    518  HD1 TRP A  51      -0.491  -3.998   6.375  1.00 89.66           H  
ATOM    519  HE1 TRP A  51       0.407  -3.064   8.543  1.00 89.66           H  
ATOM    520  HE3 TRP A  51      -4.921  -2.466   8.419  1.00 89.66           H  
ATOM    521  HZ2 TRP A  51      -0.668  -1.758  10.913  1.00 89.66           H  
ATOM    522  HZ3 TRP A  51      -4.961  -1.343  10.621  1.00 89.66           H  
ATOM    523  HH2 TRP A  51      -2.852  -0.955  11.877  1.00 89.66           H  
ATOM    524  N   LYS A  52      -3.674  -6.666   7.744  1.00 87.05           N  
ATOM    525  CA  LYS A  52      -4.142  -7.293   9.000  1.00 87.05           C  
ATOM    526  C   LYS A  52      -5.579  -7.844   8.963  1.00 87.05           C  
ATOM    527  O   LYS A  52      -6.238  -7.920   9.994  1.00 87.05           O  
ATOM    528  CB  LYS A  52      -3.909  -6.341  10.188  1.00 87.05           C  
ATOM    529  CG  LYS A  52      -2.419  -6.048  10.378  1.00 87.05           C  
ATOM    530  CD  LYS A  52      -2.187  -5.241  11.655  1.00 87.05           C  
ATOM    531  CE  LYS A  52      -0.684  -4.986  11.771  1.00 87.05           C  
ATOM    532  NZ  LYS A  52      -0.358  -4.191  12.974  1.00 87.05           N1+
ATOM    533  H   LYS A  52      -2.767  -6.928   7.386  1.00 87.05           H  
ATOM    534  HA  LYS A  52      -3.526  -8.176   9.171  1.00 87.05           H  
ATOM    535  HB2 LYS A  52      -4.456  -5.411  10.032  1.00 87.05           H  
ATOM    536  HB3 LYS A  52      -4.282  -6.809  11.100  1.00 87.05           H  
ATOM    537  HG2 LYS A  52      -2.043  -5.485   9.524  1.00 87.05           H  
ATOM    538  HG3 LYS A  52      -1.874  -6.989  10.449  1.00 87.05           H  
ATOM    539  HD2 LYS A  52      -2.731  -4.299  11.586  1.00 87.05           H  
ATOM    540  HD3 LYS A  52      -2.543  -5.808  12.515  1.00 87.05           H  
ATOM    541  HE2 LYS A  52      -0.357  -4.460  10.874  1.00 87.05           H  
ATOM    542  HE3 LYS A  52      -0.162  -5.943  11.791  1.00 87.05           H  
ATOM    543  HZ1 LYS A  52      -0.854  -3.312  12.929  1.00 87.05           H  
ATOM    544  HZ2 LYS A  52       0.635  -4.012  12.988  1.00 87.05           H  
ATOM    545  HZ3 LYS A  52      -0.621  -4.693  13.810  1.00 87.05           H  
ATOM    546  N   GLY A  53      -6.034  -8.286   7.790  1.00 89.20           N  
ATOM    547  CA  GLY A  53      -7.380  -8.830   7.579  1.00 89.20           C  
ATOM    548  C   GLY A  53      -8.425  -7.788   7.177  1.00 89.20           C  
ATOM    549  O   GLY A  53      -9.492  -8.173   6.707  1.00 89.20           O  
ATOM    550  H   GLY A  53      -5.458  -8.129   6.976  1.00 89.20           H  
ATOM    551  HA2 GLY A  53      -7.340  -9.582   6.791  1.00 89.20           H  
ATOM    552  HA3 GLY A  53      -7.730  -9.310   8.493  1.00 89.20           H  
ATOM    553  N   ASP A  54      -8.107  -6.497   7.275  1.00 88.88           N  
ATOM    554  CA  ASP A  54      -8.915  -5.428   6.699  1.00 88.88           C  
ATOM    555  C   ASP A  54      -8.535  -5.224   5.230  1.00 88.88           C  
ATOM    556  O   ASP A  54      -7.364  -5.306   4.856  1.00 88.88           O  
ATOM    557  CB  ASP A  54      -8.754  -4.130   7.503  1.00 88.88           C  
ATOM    558  CG  ASP A  54      -9.348  -4.230   8.911  1.00 88.88           C  
ATOM    559  OD1 ASP A  54     -10.506  -4.696   9.019  1.00 88.88           O  
ATOM    560  OD2 ASP A  54      -8.671  -3.777   9.862  1.00 88.88           O1-
ATOM    561  H   ASP A  54      -7.207  -6.227   7.646  1.00 88.88           H  
ATOM    562  HA  ASP A  54      -9.966  -5.714   6.744  1.00 88.88           H  
ATOM    563  HB2 ASP A  54      -7.699  -3.864   7.561  1.00 88.88           H  
ATOM    564  HB3 ASP A  54      -9.270  -3.329   6.975  1.00 88.88           H  
ATOM    565  N   SER A  55      -9.530  -4.954   4.389  1.00 92.33           N  
ATOM    566  CA  SER A  55      -9.340  -4.683   2.961  1.00 92.33           C  
ATOM    567  C   SER A  55      -9.821  -3.281   2.619  1.00 92.33           C  
ATOM    568  O   SER A  55     -10.871  -2.837   3.089  1.00 92.33           O  
ATOM    569  CB  SER A  55     -10.037  -5.737   2.104  1.00 92.33           C  
ATOM    570  OG  SER A  55      -9.457  -6.995   2.375  1.00 92.33           O  
ATOM    571  H   SER A  55     -10.463  -4.855   4.762  1.00 92.33           H  
ATOM    572  HA  SER A  55      -8.278  -4.738   2.719  1.00 92.33           H  
ATOM    573  HB2 SER A  55     -11.103  -5.762   2.334  1.00 92.33           H  
ATOM    574  HB3 SER A  55      -9.905  -5.499   1.049  1.00 92.33           H  
ATOM    575  HG  SER A  55      -9.397  -7.106   3.327  1.00 92.33           H  
ATOM    576  N   ILE A  56      -9.048  -2.569   1.803  1.00 93.66           N  
ATOM    577  CA  ILE A  56      -9.377  -1.224   1.348  1.00 93.66           C  
ATOM    578  C   ILE A  56      -9.162  -1.099  -0.157  1.00 93.66           C  
ATOM    579  O   ILE A  56      -8.050  -1.201  -0.670  1.00 93.66           O  
ATOM    580  CB  ILE A  56      -8.646  -0.161   2.198  1.00 93.66           C  
ATOM    581  CG1 ILE A  56      -9.190   1.244   1.870  1.00 93.66           C  
ATOM    582  CG2 ILE A  56      -7.110  -0.201   2.083  1.00 93.66           C  
ATOM    583  CD1 ILE A  56      -8.912   2.253   2.991  1.00 93.66           C  
ATOM    584  H   ILE A  56      -8.179  -2.981   1.492  1.00 93.66           H  
ATOM    585  HA  ILE A  56     -10.443  -1.074   1.524  1.00 93.66           H  
ATOM    586  HB  ILE A  56      -8.896  -0.376   3.237  1.00 93.66           H  
ATOM    587 HG12 ILE A  56     -10.270   1.192   1.738  1.00 93.66           H  
ATOM    588 HG13 ILE A  56      -8.748   1.599   0.939  1.00 93.66           H  
ATOM    589 HG21 ILE A  56      -6.789   0.138   1.098  1.00 93.66           H  
ATOM    590 HG22 ILE A  56      -6.656   0.432   2.844  1.00 93.66           H  
ATOM    591 HG23 ILE A  56      -6.754  -1.219   2.242  1.00 93.66           H  
ATOM    592 HD11 ILE A  56      -9.368   3.214   2.751  1.00 93.66           H  
ATOM    593 HD12 ILE A  56      -9.350   1.893   3.922  1.00 93.66           H  
ATOM    594 HD13 ILE A  56      -7.840   2.388   3.134  1.00 93.66           H  
ATOM    595  N   GLY A  57     -10.256  -0.852  -0.876  1.00 96.77           N  
ATOM    596  CA  GLY A  57     -10.214  -0.571  -2.306  1.00 96.77           C  
ATOM    597  C   GLY A  57      -9.702   0.842  -2.572  1.00 96.77           C  
ATOM    598  O   GLY A  57     -10.296   1.815  -2.094  1.00 96.77           O  
ATOM    599  H   GLY A  57     -11.152  -0.874  -0.411  1.00 96.77           H  
ATOM    600  HA2 GLY A  57     -11.212  -0.669  -2.732  1.00 96.77           H  
ATOM    601  HA3 GLY A  57      -9.567  -1.296  -2.801  1.00 96.77           H  
ATOM    602  N   VAL A  58      -8.654   0.972  -3.383  1.00 97.59           N  
ATOM    603  CA  VAL A  58      -8.046   2.254  -3.763  1.00 97.59           C  
ATOM    604  C   VAL A  58      -7.993   2.435  -5.278  1.00 97.59           C  
ATOM    605  O   VAL A  58      -7.929   1.472  -6.037  1.00 97.59           O  
ATOM    606  CB  VAL A  58      -6.646   2.438  -3.151  1.00 97.59           C  
ATOM    607  CG1 VAL A  58      -6.687   2.449  -1.619  1.00 97.59           C  
ATOM    608  CG2 VAL A  58      -5.672   1.365  -3.629  1.00 97.59           C  
ATOM    609  H   VAL A  58      -8.243   0.130  -3.762  1.00 97.59           H  
ATOM    610  HA  VAL A  58      -8.666   3.060  -3.371  1.00 97.59           H  
ATOM    611  HB  VAL A  58      -6.264   3.407  -3.473  1.00 97.59           H  
ATOM    612 HG11 VAL A  58      -7.372   3.224  -1.274  1.00 97.59           H  
ATOM    613 HG12 VAL A  58      -7.019   1.481  -1.244  1.00 97.59           H  
ATOM    614 HG13 VAL A  58      -5.689   2.651  -1.231  1.00 97.59           H  
ATOM    615 HG21 VAL A  58      -5.626   1.378  -4.718  1.00 97.59           H  
ATOM    616 HG22 VAL A  58      -4.673   1.567  -3.242  1.00 97.59           H  
ATOM    617 HG23 VAL A  58      -5.997   0.378  -3.298  1.00 97.59           H  
ATOM    618  N   LYS A  59      -8.004   3.693  -5.720  1.00 97.60           N  
ATOM    619  CA  LYS A  59      -7.792   4.110  -7.110  1.00 97.60           C  
ATOM    620  C   LYS A  59      -6.496   4.905  -7.202  1.00 97.60           C  
ATOM    621  O   LYS A  59      -6.288   5.833  -6.419  1.00 97.60           O  
ATOM    622  CB  LYS A  59      -8.982   4.941  -7.612  1.00 97.60           C  
ATOM    623  CG  LYS A  59     -10.294   4.148  -7.598  1.00 97.60           C  
ATOM    624  CD  LYS A  59     -11.463   5.003  -8.087  1.00 97.60           C  
ATOM    625  CE  LYS A  59     -12.703   4.115  -8.223  1.00 97.60           C  
ATOM    626  NZ  LYS A  59     -13.929   4.931  -8.359  1.00 97.60           N1+
ATOM    627  H   LYS A  59      -8.085   4.424  -5.028  1.00 97.60           H  
ATOM    628  HA  LYS A  59      -7.691   3.233  -7.749  1.00 97.60           H  
ATOM    629  HB2 LYS A  59      -8.776   5.266  -8.632  1.00 97.60           H  
ATOM    630  HB3 LYS A  59      -9.094   5.828  -6.988  1.00 97.60           H  
ATOM    631  HG2 LYS A  59     -10.512   3.812  -6.585  1.00 97.60           H  
ATOM    632  HG3 LYS A  59     -10.191   3.279  -8.248  1.00 97.60           H  
ATOM    633  HD2 LYS A  59     -11.219   5.446  -9.053  1.00 97.60           H  
ATOM    634  HD3 LYS A  59     -11.640   5.799  -7.364  1.00 97.60           H  
ATOM    635  HE2 LYS A  59     -12.570   3.461  -9.085  1.00 97.60           H  
ATOM    636  HE3 LYS A  59     -12.774   3.469  -7.349  1.00 97.60           H  
ATOM    637  HZ1 LYS A  59     -14.052   5.502  -7.535  1.00 97.60           H  
ATOM    638  HZ2 LYS A  59     -13.853   5.536  -9.165  1.00 97.60           H  
ATOM    639  HZ3 LYS A  59     -14.736   4.331  -8.457  1.00 97.60           H  
ATOM    640  N   ALA A  60      -5.654   4.563  -8.170  1.00 97.14           N  
ATOM    641  CA  ALA A  60      -4.467   5.331  -8.521  1.00 97.14           C  
ATOM    642  C   ALA A  60      -4.797   6.183  -9.750  1.00 97.14           C  
ATOM    643  O   ALA A  60      -4.603   5.753 -10.882  1.00 97.14           O  
ATOM    644  CB  ALA A  60      -3.301   4.362  -8.739  1.00 97.14           C  
ATOM    645  H   ALA A  60      -5.915   3.808  -8.788  1.00 97.14           H  
ATOM    646  HA  ALA A  60      -4.192   6.001  -7.707  1.00 97.14           H  
ATOM    647  HB1 ALA A  60      -3.575   3.616  -9.485  1.00 97.14           H  
ATOM    648  HB2 ALA A  60      -3.063   3.863  -7.799  1.00 97.14           H  
ATOM    649  HB3 ALA A  60      -2.423   4.906  -9.084  1.00 97.14           H  
ATOM    650  N   GLU A  61      -5.367   7.369  -9.540  1.00 95.90           N  
ATOM    651  CA  GLU A  61      -5.901   8.183 -10.643  1.00 95.90           C  
ATOM    652  C   GLU A  61      -4.803   8.862 -11.473  1.00 95.90           C  
ATOM    653  O   GLU A  61      -4.903   8.925 -12.698  1.00 95.90           O  
ATOM    654  CB  GLU A  61      -6.882   9.233 -10.096  1.00 95.90           C  
ATOM    655  CG  GLU A  61      -8.102   8.590  -9.415  1.00 95.90           C  
ATOM    656  CD  GLU A  61      -9.184   9.608  -9.017  1.00 95.90           C  
ATOM    657  OE1 GLU A  61     -10.368   9.196  -8.991  1.00 95.90           O  
ATOM    658  OE2 GLU A  61      -8.837  10.766  -8.686  1.00 95.90           O1-
ATOM    659  H   GLU A  61      -5.556   7.660  -8.592  1.00 95.90           H  
ATOM    660  HA  GLU A  61      -6.450   7.537 -11.328  1.00 95.90           H  
ATOM    661  HB2 GLU A  61      -7.231   9.845 -10.927  1.00 95.90           H  
ATOM    662  HB3 GLU A  61      -6.362   9.874  -9.384  1.00 95.90           H  
ATOM    663  HG2 GLU A  61      -8.533   7.859 -10.099  1.00 95.90           H  
ATOM    664  HG3 GLU A  61      -7.776   8.058  -8.522  1.00 95.90           H  
ATOM    665  N   ASP A  62      -3.748   9.356 -10.821  1.00 95.05           N  
ATOM    666  CA  ASP A  62      -2.698  10.147 -11.458  1.00 95.05           C  
ATOM    667  C   ASP A  62      -1.323   9.990 -10.776  1.00 95.05           C  
ATOM    668  O   ASP A  62      -1.150   9.271  -9.791  1.00 95.05           O  
ATOM    669  CB  ASP A  62      -3.154  11.623 -11.533  1.00 95.05           C  
ATOM    670  CG  ASP A  62      -3.214  12.371 -10.193  1.00 95.05           C  
ATOM    671  OD1 ASP A  62      -2.639  11.886  -9.195  1.00 95.05           O  
ATOM    672  OD2 ASP A  62      -3.708  13.519 -10.178  1.00 95.05           O1-
ATOM    673  H   ASP A  62      -3.694   9.246  -9.818  1.00 95.05           H  
ATOM    674  HA  ASP A  62      -2.579   9.793 -12.482  1.00 95.05           H  
ATOM    675  HB2 ASP A  62      -4.137  11.666 -12.003  1.00 95.05           H  
ATOM    676  HB3 ASP A  62      -2.469  12.161 -12.188  1.00 95.05           H  
ATOM    677  N   THR A  63      -0.322  10.699 -11.305  1.00 94.90           N  
ATOM    678  CA  THR A  63       1.053  10.706 -10.784  1.00 94.90           C  
ATOM    679  C   THR A  63       1.226  11.496  -9.488  1.00 94.90           C  
ATOM    680  O   THR A  63       2.345  11.566  -8.993  1.00 94.90           O  
ATOM    681  CB  THR A  63       2.035  11.260 -11.827  1.00 94.90           C  
ATOM    682  CG2 THR A  63       2.075  10.434 -13.113  1.00 94.90           C  
ATOM    683  OG1 THR A  63       1.670  12.573 -12.199  1.00 94.90           O  
ATOM    684  H   THR A  63      -0.524  11.305 -12.087  1.00 94.90           H  
ATOM    685  HA  THR A  63       1.342   9.681 -10.551  1.00 94.90           H  
ATOM    686  HB  THR A  63       3.041  11.278 -11.407  1.00 94.90           H  
ATOM    687  HG1 THR A  63       1.742  13.129 -11.419  1.00 94.90           H  
ATOM    688 HG21 THR A  63       2.368   9.409 -12.887  1.00 94.90           H  
ATOM    689 HG22 THR A  63       2.807  10.865 -13.795  1.00 94.90           H  
ATOM    690 HG23 THR A  63       1.097  10.429 -13.594  1.00 94.90           H  
ATOM    691  N   ASN A  64       0.177  12.125  -8.949  1.00 95.59           N  
ATOM    692  CA  ASN A  64       0.226  12.738  -7.621  1.00 95.59           C  
ATOM    693  C   ASN A  64      -0.031  11.699  -6.525  1.00 95.59           C  
ATOM    694  O   ASN A  64       0.233  11.982  -5.359  1.00 95.59           O  
ATOM    695  CB  ASN A  64      -0.783  13.894  -7.523  1.00 95.59           C  
ATOM    696  CG  ASN A  64      -0.564  14.957  -8.576  1.00 95.59           C  
ATOM    697  ND2 ASN A  64      -1.558  15.248  -9.382  1.00 95.59           N  
ATOM    698  OD1 ASN A  64       0.503  15.539  -8.690  1.00 95.59           O  
ATOM    699  H   ASN A  64      -0.741  11.989  -9.348  1.00 95.59           H  
ATOM    700  HA  ASN A  64       1.222  13.144  -7.447  1.00 95.59           H  
ATOM    701  HB2 ASN A  64      -1.802  13.513  -7.588  1.00 95.59           H  
ATOM    702  HB3 ASN A  64      -0.677  14.372  -6.548  1.00 95.59           H  
ATOM    703 HD21 ASN A  64      -2.374  14.653  -9.420  1.00 95.59           H  
ATOM    704 HD22 ASN A  64      -1.384  15.925 -10.111  1.00 95.59           H  
ATOM    705  N   CYS A  65      -0.553  10.518  -6.889  1.00 95.95           N  
ATOM    706  CA  CYS A  65      -0.882   9.431  -5.970  1.00 95.95           C  
ATOM    707  C   CYS A  65      -1.706   9.899  -4.770  1.00 95.95           C  
ATOM    708  O   CYS A  65      -1.502   9.480  -3.631  1.00 95.95           O  
ATOM    709  CB  CYS A  65       0.379   8.642  -5.612  1.00 95.95           C  
ATOM    710  SG  CYS A  65       1.067   7.789  -7.048  1.00 95.95           S  
ATOM    711  H   CYS A  65      -0.769  10.372  -7.865  1.00 95.95           H  
ATOM    712  HA  CYS A  65      -1.541   8.755  -6.514  1.00 95.95           H  
ATOM    713  HB2 CYS A  65       1.123   9.318  -5.190  1.00 95.95           H  
ATOM    714  HB3 CYS A  65       0.133   7.895  -4.857  1.00 95.95           H  
ATOM    715  N   LYS A  66      -2.680  10.779  -5.027  1.00 95.96           N  
ATOM    716  CA  LYS A  66      -3.676  11.122  -4.019  1.00 95.96           C  
ATOM    717  C   LYS A  66      -4.468   9.862  -3.683  1.00 95.96           C  
ATOM    718  O   LYS A  66      -4.982   9.188  -4.570  1.00 95.96           O  
ATOM    719  CB  LYS A  66      -4.568  12.249  -4.539  1.00 95.96           C  
ATOM    720  CG  LYS A  66      -5.565  12.707  -3.466  1.00 95.96           C  
ATOM    721  CD  LYS A  66      -6.431  13.830  -4.033  1.00 95.96           C  
ATOM    722  CE  LYS A  66      -7.484  14.252  -3.010  1.00 95.96           C  
ATOM    723  NZ  LYS A  66      -8.409  15.235  -3.619  1.00 95.96           N1+
ATOM    724  H   LYS A  66      -2.814  11.071  -5.984  1.00 95.96           H  
ATOM    725  HA  LYS A  66      -3.149  11.455  -3.125  1.00 95.96           H  
ATOM    726  HB2 LYS A  66      -5.109  11.901  -5.418  1.00 95.96           H  
ATOM    727  HB3 LYS A  66      -3.940  13.091  -4.829  1.00 95.96           H  
ATOM    728  HG2 LYS A  66      -5.025  13.065  -2.590  1.00 95.96           H  
ATOM    729  HG3 LYS A  66      -6.209  11.876  -3.180  1.00 95.96           H  
ATOM    730  HD2 LYS A  66      -5.798  14.678  -4.294  1.00 95.96           H  
ATOM    731  HD3 LYS A  66      -6.923  13.465  -4.934  1.00 95.96           H  
ATOM    732  HE2 LYS A  66      -8.030  13.361  -2.699  1.00 95.96           H  
ATOM    733  HE3 LYS A  66      -6.982  14.670  -2.138  1.00 95.96           H  
ATOM    734  HZ1 LYS A  66      -7.902  16.051  -3.930  1.00 95.96           H  
ATOM    735  HZ2 LYS A  66      -8.844  14.821  -4.431  1.00 95.96           H  
ATOM    736  HZ3 LYS A  66      -9.134  15.507  -2.971  1.00 95.96           H  
ATOM    737  N   VAL A  67      -4.604   9.568  -2.394  1.00 96.12           N  
ATOM    738  CA  VAL A  67      -5.406   8.428  -1.950  1.00 96.12           C  
ATOM    739  C   VAL A  67      -6.876   8.695  -2.271  1.00 96.12           C  
ATOM    740  O   VAL A  67      -7.496   9.606  -1.714  1.00 96.12           O  
ATOM    741  CB  VAL A  67      -5.196   8.129  -0.459  1.00 96.12           C  
ATOM    742  CG1 VAL A  67      -6.006   6.902  -0.026  1.00 96.12           C  
ATOM    743  CG2 VAL A  67      -3.721   7.845  -0.149  1.00 96.12           C  
ATOM    744  H   VAL A  67      -4.078  10.099  -1.714  1.00 96.12           H  
ATOM    745  HA  VAL A  67      -5.085   7.549  -2.509  1.00 96.12           H  
ATOM    746  HB  VAL A  67      -5.513   8.990   0.129  1.00 96.12           H  
ATOM    747 HG11 VAL A  67      -5.858   6.748   1.043  1.00 96.12           H  
ATOM    748 HG12 VAL A  67      -7.071   7.049  -0.206  1.00 96.12           H  
ATOM    749 HG13 VAL A  67      -5.671   6.016  -0.565  1.00 96.12           H  
ATOM    750 HG21 VAL A  67      -3.102   8.713  -0.375  1.00 96.12           H  
ATOM    751 HG22 VAL A  67      -3.367   6.996  -0.734  1.00 96.12           H  
ATOM    752 HG23 VAL A  67      -3.610   7.615   0.911  1.00 96.12           H  
ATOM    753  N   VAL A  68      -7.429   7.877  -3.161  1.00 96.33           N  
ATOM    754  CA  VAL A  68      -8.846   7.863  -3.520  1.00 96.33           C  
ATOM    755  C   VAL A  68      -9.383   6.471  -3.237  1.00 96.33           C  
ATOM    756  O   VAL A  68      -8.832   5.484  -3.717  1.00 96.33           O  
ATOM    757  CB  VAL A  68      -9.053   8.269  -4.991  1.00 96.33           C  
ATOM    758  CG1 VAL A  68     -10.538   8.216  -5.373  1.00 96.33           C  
ATOM    759  CG2 VAL A  68      -8.546   9.697  -5.220  1.00 96.33           C  
ATOM    760  H   VAL A  68      -6.828   7.235  -3.659  1.00 96.33           H  
ATOM    761  HA  VAL A  68      -9.390   8.574  -2.897  1.00 96.33           H  
ATOM    762  HB  VAL A  68      -8.495   7.593  -5.640  1.00 96.33           H  
ATOM    763 HG11 VAL A  68     -10.911   7.194  -5.309  1.00 96.33           H  
ATOM    764 HG12 VAL A  68     -11.123   8.864  -4.721  1.00 96.33           H  
ATOM    765 HG13 VAL A  68     -10.655   8.552  -6.403  1.00 96.33           H  
ATOM    766 HG21 VAL A  68      -7.463   9.735  -5.101  1.00 96.33           H  
ATOM    767 HG22 VAL A  68      -9.021  10.386  -4.521  1.00 96.33           H  
ATOM    768 HG23 VAL A  68      -8.776  10.008  -6.240  1.00 96.33           H  
ATOM    769  N   LEU A  69     -10.447   6.385  -2.441  1.00 96.65           N  
ATOM    770  CA  LEU A  69     -11.081   5.109  -2.128  1.00 96.65           C  
ATOM    771  C   LEU A  69     -12.108   4.750  -3.199  1.00 96.65           C  
ATOM    772  O   LEU A  69     -12.841   5.611  -3.692  1.00 96.65           O  
ATOM    773  CB  LEU A  69     -11.710   5.139  -0.728  1.00 96.65           C  
ATOM    774  CG  LEU A  69     -10.750   5.528   0.409  1.00 96.65           C  
ATOM    775  CD1 LEU A  69     -11.457   5.311   1.743  1.00 96.65           C  
ATOM    776  CD2 LEU A  69      -9.449   4.725   0.393  1.00 96.65           C  
ATOM    777  H   LEU A  69     -10.885   7.230  -2.103  1.00 96.65           H  
ATOM    778  HA  LEU A  69     -10.323   4.327  -2.132  1.00 96.65           H  
ATOM    779  HB2 LEU A  69     -12.105   4.144  -0.521  1.00 96.65           H  
ATOM    780  HB3 LEU A  69     -12.546   5.838  -0.729  1.00 96.65           H  
ATOM    781  HG  LEU A  69     -10.500   6.586   0.324  1.00 96.65           H  
ATOM    782 HD11 LEU A  69     -11.716   4.259   1.865  1.00 96.65           H  
ATOM    783 HD12 LEU A  69     -10.810   5.621   2.565  1.00 96.65           H  
ATOM    784 HD13 LEU A  69     -12.366   5.912   1.772  1.00 96.65           H  
ATOM    785 HD21 LEU A  69      -8.855   4.989  -0.481  1.00 96.65           H  
ATOM    786 HD22 LEU A  69      -8.858   4.947   1.282  1.00 96.65           H  
ATOM    787 HD23 LEU A  69      -9.677   3.660   0.355  1.00 96.65           H  
ATOM    788  N   VAL A  70     -12.208   3.463  -3.530  1.00 96.58           N  
ATOM    789  CA  VAL A  70     -13.154   2.972  -4.546  1.00 96.58           C  
ATOM    790  C   VAL A  70     -14.602   3.280  -4.162  1.00 96.58           C  
ATOM    791  O   VAL A  70     -15.410   3.604  -5.031  1.00 96.58           O  
ATOM    792  CB  VAL A  70     -12.942   1.466  -4.802  1.00 96.58           C  
ATOM    793  CG1 VAL A  70     -14.015   0.852  -5.712  1.00 96.58           C  
ATOM    794  CG2 VAL A  70     -11.593   1.227  -5.488  1.00 96.58           C  
ATOM    795  H   VAL A  70     -11.575   2.811  -3.089  1.00 96.58           H  
ATOM    796  HA  VAL A  70     -12.956   3.509  -5.474  1.00 96.58           H  
ATOM    797  HB  VAL A  70     -12.953   0.940  -3.847  1.00 96.58           H  
ATOM    798 HG11 VAL A  70     -14.073   1.399  -6.653  1.00 96.58           H  
ATOM    799 HG12 VAL A  70     -13.762  -0.187  -5.922  1.00 96.58           H  
ATOM    800 HG13 VAL A  70     -14.987   0.864  -5.219  1.00 96.58           H  
ATOM    801 HG21 VAL A  70     -11.368   0.161  -5.501  1.00 96.58           H  
ATOM    802 HG22 VAL A  70     -11.615   1.590  -6.515  1.00 96.58           H  
ATOM    803 HG23 VAL A  70     -10.790   1.738  -4.957  1.00 96.58           H  
ATOM    804  N   ASN A  71     -14.907   3.260  -2.863  1.00 94.07           N  
ATOM    805  CA  ASN A  71     -16.233   3.531  -2.311  1.00 94.07           C  
ATOM    806  C   ASN A  71     -16.593   5.032  -2.210  1.00 94.07           C  
ATOM    807  O   ASN A  71     -17.669   5.363  -1.718  1.00 94.07           O  
ATOM    808  CB  ASN A  71     -16.343   2.796  -0.962  1.00 94.07           C  
ATOM    809  CG  ASN A  71     -15.468   3.375   0.137  1.00 94.07           C  
ATOM    810  ND2 ASN A  71     -15.440   2.729   1.274  1.00 94.07           N  
ATOM    811  OD1 ASN A  71     -14.827   4.405  -0.008  1.00 94.07           O  
ATOM    812  H   ASN A  71     -14.162   3.054  -2.212  1.00 94.07           H  
ATOM    813  HA  ASN A  71     -16.971   3.095  -2.985  1.00 94.07           H  
ATOM    814  HB2 ASN A  71     -17.378   2.844  -0.621  1.00 94.07           H  
ATOM    815  HB3 ASN A  71     -16.087   1.746  -1.098  1.00 94.07           H  
ATOM    816 HD21 ASN A  71     -15.957   1.870   1.398  1.00 94.07           H  
ATOM    817 HD22 ASN A  71     -15.049   3.200   2.077  1.00 94.07           H  
ATOM    818  N   GLY A  72     -15.706   5.942  -2.634  1.00 93.73           N  
ATOM    819  CA  GLY A  72     -15.934   7.391  -2.599  1.00 93.73           C  
ATOM    820  C   GLY A  72     -15.865   8.030  -1.206  1.00 93.73           C  
ATOM    821  O   GLY A  72     -16.063   9.239  -1.080  1.00 93.73           O  
ATOM    822  H   GLY A  72     -14.827   5.616  -3.009  1.00 93.73           H  
ATOM    823  HA2 GLY A  72     -15.182   7.875  -3.223  1.00 93.73           H  
ATOM    824  HA3 GLY A  72     -16.918   7.606  -3.016  1.00 93.73           H  
ATOM    825  N   GLN A  73     -15.572   7.257  -0.156  1.00 94.12           N  
ATOM    826  CA  GLN A  73     -15.348   7.805   1.176  1.00 94.12           C  
ATOM    827  C   GLN A  73     -14.023   8.572   1.238  1.00 94.12           C  
ATOM    828  O   GLN A  73     -13.110   8.395   0.427  1.00 94.12           O  
ATOM    829  CB  GLN A  73     -15.401   6.709   2.251  1.00 94.12           C  
ATOM    830  CG  GLN A  73     -16.784   6.054   2.367  1.00 94.12           C  
ATOM    831  CD  GLN A  73     -16.814   5.054   3.518  1.00 94.12           C  
ATOM    832  NE2 GLN A  73     -17.712   5.193   4.467  1.00 94.12           N  
ATOM    833  OE1 GLN A  73     -16.012   4.143   3.608  1.00 94.12           O  
ATOM    834  H   GLN A  73     -15.380   6.277  -0.309  1.00 94.12           H  
ATOM    835  HA  GLN A  73     -16.146   8.517   1.386  1.00 94.12           H  
ATOM    836  HB2 GLN A  73     -15.158   7.153   3.217  1.00 94.12           H  
ATOM    837  HB3 GLN A  73     -14.651   5.948   2.037  1.00 94.12           H  
ATOM    838  HG2 GLN A  73     -17.032   5.531   1.443  1.00 94.12           H  
ATOM    839  HG3 GLN A  73     -17.534   6.826   2.536  1.00 94.12           H  
ATOM    840 HE21 GLN A  73     -18.428   5.903   4.413  1.00 94.12           H  
ATOM    841 HE22 GLN A  73     -17.683   4.491   5.192  1.00 94.12           H  
ATOM    842  N   ARG A  74     -13.906   9.440   2.246  1.00 92.67           N  
ATOM    843  CA  ARG A  74     -12.671  10.175   2.509  1.00 92.67           C  
ATOM    844  C   ARG A  74     -11.552   9.201   2.883  1.00 92.67           C  
ATOM    845  O   ARG A  74     -11.739   8.359   3.757  1.00 92.67           O  
ATOM    846  CB  ARG A  74     -12.926  11.214   3.607  1.00 92.67           C  
ATOM    847  CG  ARG A  74     -11.702  12.106   3.838  1.00 92.67           C  
ATOM    848  CD  ARG A  74     -12.004  13.156   4.906  1.00 92.67           C  
ATOM    849  NE  ARG A  74     -10.819  13.991   5.170  1.00 92.67           N  
ATOM    850  CZ  ARG A  74     -10.753  15.003   6.015  1.00 92.67           C  
ATOM    851  NH1 ARG A  74     -11.776  15.366   6.739  1.00 92.67           N1+
ATOM    852  NH2 ARG A  74      -9.644  15.674   6.154  1.00 92.67           N  
ATOM    853  H   ARG A  74     -14.664   9.497   2.911  1.00 92.67           H  
ATOM    854  HA  ARG A  74     -12.383  10.682   1.587  1.00 92.67           H  
ATOM    855  HB2 ARG A  74     -13.182  10.702   4.535  1.00 92.67           H  
ATOM    856  HB3 ARG A  74     -13.768  11.840   3.311  1.00 92.67           H  
ATOM    857  HG2 ARG A  74     -11.433  12.603   2.906  1.00 92.67           H  
ATOM    858  HG3 ARG A  74     -10.863  11.498   4.176  1.00 92.67           H  
ATOM    859  HD2 ARG A  74     -12.300  12.644   5.822  1.00 92.67           H  
ATOM    860  HD3 ARG A  74     -12.829  13.780   4.564  1.00 92.67           H  
ATOM    861  HE  ARG A  74      -9.968  13.723   4.698  1.00 92.67           H  
ATOM    862 HH11 ARG A  74     -11.710  16.139   7.385  1.00 92.67           H  
ATOM    863 HH12 ARG A  74     -12.635  14.840   6.658  1.00 92.67           H  
ATOM    864 HH21 ARG A  74      -9.591  16.441   6.810  1.00 92.67           H  
ATOM    865 HH22 ARG A  74      -8.824  15.409   5.626  1.00 92.67           H  
ATOM    866  N   ALA A  75     -10.381   9.388   2.277  1.00 91.99           N  
ATOM    867  CA  ALA A  75      -9.179   8.652   2.639  1.00 91.99           C  
ATOM    868  C   ALA A  75      -8.854   8.823   4.137  1.00 91.99           C  
ATOM    869  O   ALA A  75      -8.867   9.955   4.643  1.00 91.99           O  
ATOM    870  CB  ALA A  75      -8.015   9.132   1.773  1.00 91.99           C  
ATOM    871  H   ALA A  75     -10.320  10.048   1.515  1.00 91.99           H  
ATOM    872  HA  ALA A  75      -9.359   7.602   2.409  1.00 91.99           H  
ATOM    873  HB1 ALA A  75      -7.112   8.589   2.050  1.00 91.99           H  
ATOM    874  HB2 ALA A  75      -7.841  10.197   1.928  1.00 91.99           H  
ATOM    875  HB3 ALA A  75      -8.239   8.950   0.722  1.00 91.99           H  
ATOM    876  N   PRO A  76      -8.564   7.730   4.856  1.00 92.48           N  
ATOM    877  CA  PRO A  76      -8.171   7.810   6.250  1.00 92.48           C  
ATOM    878  C   PRO A  76      -6.783   8.444   6.391  1.00 92.48           C  
ATOM    879  O   PRO A  76      -5.911   8.263   5.550  1.00 92.48           O  
ATOM    880  CB  PRO A  76      -8.196   6.373   6.751  1.00 92.48           C  
ATOM    881  CG  PRO A  76      -7.919   5.536   5.503  1.00 92.48           C  
ATOM    882  CD  PRO A  76      -8.553   6.351   4.389  1.00 92.48           C  
ATOM    883  HA  PRO A  76      -8.896   8.401   6.810  1.00 92.48           H  
ATOM    884  HB2 PRO A  76      -9.184   6.133   7.142  1.00 92.48           H  
ATOM    885  HB3 PRO A  76      -7.426   6.229   7.509  1.00 92.48           H  
ATOM    886  HG2 PRO A  76      -6.843   5.461   5.349  1.00 92.48           H  
ATOM    887  HG3 PRO A  76      -8.375   4.547   5.561  1.00 92.48           H  
ATOM    888  HD2 PRO A  76      -9.580   6.015   4.247  1.00 92.48           H  
ATOM    889  HD3 PRO A  76      -7.976   6.237   3.471  1.00 92.48           H  
ATOM    890  N   VAL A  77      -6.548   9.149   7.501  1.00 93.53           N  
ATOM    891  CA  VAL A  77      -5.264   9.833   7.773  1.00 93.53           C  
ATOM    892  C   VAL A  77      -4.085   8.879   7.985  1.00 93.53           C  
ATOM    893  O   VAL A  77      -2.934   9.308   7.975  1.00 93.53           O  
ATOM    894  CB  VAL A  77      -5.375  10.766   8.994  1.00 93.53           C  
ATOM    895  CG1 VAL A  77      -6.396  11.883   8.742  1.00 93.53           C  
ATOM    896  CG2 VAL A  77      -5.764  10.020  10.281  1.00 93.53           C  
ATOM    897  H   VAL A  77      -7.302   9.259   8.165  1.00 93.53           H  
ATOM    898  HA  VAL A  77      -5.008  10.437   6.904  1.00 93.53           H  
ATOM    899  HB  VAL A  77      -4.408  11.242   9.158  1.00 93.53           H  
ATOM    900 HG11 VAL A  77      -7.399  11.471   8.636  1.00 93.53           H  
ATOM    901 HG12 VAL A  77      -6.383  12.583   9.578  1.00 93.53           H  
ATOM    902 HG13 VAL A  77      -6.127  12.419   7.832  1.00 93.53           H  
ATOM    903 HG21 VAL A  77      -5.021   9.256  10.512  1.00 93.53           H  
ATOM    904 HG22 VAL A  77      -5.797  10.723  11.113  1.00 93.53           H  
ATOM    905 HG23 VAL A  77      -6.743   9.551  10.179  1.00 93.53           H  
ATOM    906  N   TRP A  78      -4.370   7.598   8.223  1.00 93.74           N  
ATOM    907  CA  TRP A  78      -3.369   6.549   8.376  1.00 93.74           C  
ATOM    908  C   TRP A  78      -2.950   5.923   7.043  1.00 93.74           C  
ATOM    909  O   TRP A  78      -2.029   5.118   7.054  1.00 93.74           O  
ATOM    910  CB  TRP A  78      -3.882   5.502   9.375  1.00 93.74           C  
ATOM    911  CG  TRP A  78      -5.242   4.928   9.100  1.00 93.74           C  
ATOM    912  CD1 TRP A  78      -6.354   5.169   9.833  1.00 93.74           C  
ATOM    913  CD2 TRP A  78      -5.644   3.965   8.072  1.00 93.74           C  
ATOM    914  CE2 TRP A  78      -7.031   3.674   8.248  1.00 93.74           C  
ATOM    915  CE3 TRP A  78      -4.984   3.285   7.025  1.00 93.74           C  
ATOM    916  NE1 TRP A  78      -7.408   4.422   9.342  1.00 93.74           N  
ATOM    917  CZ2 TRP A  78      -7.729   2.782   7.423  1.00 93.74           C  
ATOM    918  CZ3 TRP A  78      -5.679   2.401   6.178  1.00 93.74           C  
ATOM    919  CH2 TRP A  78      -7.045   2.146   6.375  1.00 93.74           C  
ATOM    920  H   TRP A  78      -5.336   7.306   8.197  1.00 93.74           H  
ATOM    921  HA  TRP A  78      -2.459   6.981   8.791  1.00 93.74           H  
ATOM    922  HB2 TRP A  78      -3.899   5.960  10.364  1.00 93.74           H  
ATOM    923  HB3 TRP A  78      -3.169   4.679   9.425  1.00 93.74           H  
ATOM    924  HD1 TRP A  78      -6.388   5.794  10.713  1.00 93.74           H  
ATOM    925  HE1 TRP A  78      -8.308   4.348   9.794  1.00 93.74           H  
ATOM    926  HE3 TRP A  78      -3.925   3.428   6.875  1.00 93.74           H  
ATOM    927  HZ2 TRP A  78      -8.772   2.562   7.601  1.00 93.74           H  
ATOM    928  HZ3 TRP A  78      -5.158   1.890   5.382  1.00 93.74           H  
ATOM    929  HH2 TRP A  78      -7.556   1.434   5.743  1.00 93.74           H  
ATOM    930  N   LEU A  79      -3.582   6.272   5.916  1.00 95.95           N  
ATOM    931  CA  LEU A  79      -3.224   5.778   4.586  1.00 95.95           C  
ATOM    932  C   LEU A  79      -2.602   6.907   3.767  1.00 95.95           C  
ATOM    933  O   LEU A  79      -3.178   7.988   3.643  1.00 95.95           O  
ATOM    934  CB  LEU A  79      -4.475   5.198   3.905  1.00 95.95           C  
ATOM    935  CG  LEU A  79      -4.247   4.555   2.525  1.00 95.95           C  
ATOM    936  CD1 LEU A  79      -3.291   3.364   2.568  1.00 95.95           C  
ATOM    937  CD2 LEU A  79      -5.579   4.028   1.994  1.00 95.95           C  
ATOM    938  H   LEU A  79      -4.296   6.985   5.950  1.00 95.95           H  
ATOM    939  HA  LEU A  79      -2.490   4.977   4.683  1.00 95.95           H  
ATOM    940  HB2 LEU A  79      -4.906   4.441   4.560  1.00 95.95           H  
ATOM    941  HB3 LEU A  79      -5.200   6.004   3.789  1.00 95.95           H  
ATOM    942  HG  LEU A  79      -3.864   5.301   1.830  1.00 95.95           H  
ATOM    943 HD11 LEU A  79      -2.276   3.704   2.775  1.00 95.95           H  
ATOM    944 HD12 LEU A  79      -3.282   2.855   1.604  1.00 95.95           H  
ATOM    945 HD13 LEU A  79      -3.604   2.653   3.333  1.00 95.95           H  
ATOM    946 HD21 LEU A  79      -6.356   4.789   2.068  1.00 95.95           H  
ATOM    947 HD22 LEU A  79      -5.876   3.157   2.576  1.00 95.95           H  
ATOM    948 HD23 LEU A  79      -5.465   3.728   0.952  1.00 95.95           H  
ATOM    949  N   THR A  80      -1.445   6.642   3.174  1.00 96.94           N  
ATOM    950  CA  THR A  80      -0.786   7.552   2.233  1.00 96.94           C  
ATOM    951  C   THR A  80      -0.367   6.796   0.982  1.00 96.94           C  
ATOM    952  O   THR A  80      -0.281   5.568   1.000  1.00 96.94           O  
ATOM    953  CB  THR A  80       0.391   8.276   2.900  1.00 96.94           C  
ATOM    954  CG2 THR A  80       1.611   7.396   3.149  1.00 96.94           C  
ATOM    955  OG1 THR A  80       0.802   9.350   2.090  1.00 96.94           O  
ATOM    956  H   THR A  80      -1.031   5.730   3.307  1.00 96.94           H  
ATOM    957  HA  THR A  80      -1.494   8.319   1.921  1.00 96.94           H  
ATOM    958  HB  THR A  80       0.055   8.679   3.856  1.00 96.94           H  
ATOM    959  HG1 THR A  80       1.761   9.372   2.111  1.00 96.94           H  
ATOM    960 HG21 THR A  80       2.055   7.069   2.209  1.00 96.94           H  
ATOM    961 HG22 THR A  80       1.302   6.521   3.722  1.00 96.94           H  
ATOM    962 HG23 THR A  80       2.351   7.944   3.732  1.00 96.94           H  
ATOM    963  N   ALA A  81      -0.103   7.521  -0.101  1.00 97.71           N  
ATOM    964  CA  ALA A  81       0.500   6.945  -1.286  1.00 97.71           C  
ATOM    965  C   ALA A  81       1.544   7.876  -1.901  1.00 97.71           C  
ATOM    966  O   ALA A  81       1.460   9.098  -1.763  1.00 97.71           O  
ATOM    967  CB  ALA A  81      -0.587   6.505  -2.270  1.00 97.71           C  
ATOM    968  H   ALA A  81      -0.118   8.529  -0.039  1.00 97.71           H  
ATOM    969  HA  ALA A  81       1.039   6.058  -0.951  1.00 97.71           H  
ATOM    970  HB1 ALA A  81      -0.129   6.090  -3.168  1.00 97.71           H  
ATOM    971  HB2 ALA A  81      -1.231   7.345  -2.531  1.00 97.71           H  
ATOM    972  HB3 ALA A  81      -1.192   5.730  -1.801  1.00 97.71           H  
ATOM    973  N   VAL A  82       2.546   7.288  -2.554  1.00 96.93           N  
ATOM    974  CA  VAL A  82       3.637   8.014  -3.215  1.00 96.93           C  
ATOM    975  C   VAL A  82       3.869   7.489  -4.636  1.00 96.93           C  
ATOM    976  O   VAL A  82       3.654   6.301  -4.891  1.00 96.93           O  
ATOM    977  CB  VAL A  82       4.948   8.005  -2.404  1.00 96.93           C  
ATOM    978  CG1 VAL A  82       4.765   8.681  -1.038  1.00 96.93           C  
ATOM    979  CG2 VAL A  82       5.494   6.597  -2.182  1.00 96.93           C  
ATOM    980  H   VAL A  82       2.551   6.279  -2.604  1.00 96.93           H  
ATOM    981  HA  VAL A  82       3.322   9.055  -3.283  1.00 96.93           H  
ATOM    982  HB  VAL A  82       5.695   8.578  -2.954  1.00 96.93           H  
ATOM    983 HG11 VAL A  82       4.345   9.677  -1.173  1.00 96.93           H  
ATOM    984 HG12 VAL A  82       4.095   8.089  -0.413  1.00 96.93           H  
ATOM    985 HG13 VAL A  82       5.731   8.764  -0.540  1.00 96.93           H  
ATOM    986 HG21 VAL A  82       6.376   6.625  -1.542  1.00 96.93           H  
ATOM    987 HG22 VAL A  82       4.723   5.987  -1.711  1.00 96.93           H  
ATOM    988 HG23 VAL A  82       5.779   6.146  -3.132  1.00 96.93           H  
ATOM    989  N   PRO A  83       4.300   8.343  -5.580  1.00 97.03           N  
ATOM    990  CA  PRO A  83       4.561   7.918  -6.952  1.00 97.03           C  
ATOM    991  C   PRO A  83       5.786   7.010  -7.040  1.00 97.03           C  
ATOM    992  O   PRO A  83       6.830   7.320  -6.468  1.00 97.03           O  
ATOM    993  CB  PRO A  83       4.734   9.201  -7.772  1.00 97.03           C  
ATOM    994  CG  PRO A  83       4.134  10.285  -6.880  1.00 97.03           C  
ATOM    995  CD  PRO A  83       4.435   9.788  -5.479  1.00 97.03           C  
ATOM    996  HA  PRO A  83       3.696   7.370  -7.328  1.00 97.03           H  
ATOM    997  HB2 PRO A  83       5.791   9.410  -7.935  1.00 97.03           H  
ATOM    998  HB3 PRO A  83       4.201   9.138  -8.720  1.00 97.03           H  
ATOM    999  HG2 PRO A  83       4.568  11.266  -7.072  1.00 97.03           H  
ATOM   1000  HG3 PRO A  83       3.051  10.302  -7.001  1.00 97.03           H  
ATOM   1001  HD2 PRO A  83       3.724  10.246  -4.791  1.00 97.03           H  
ATOM   1002  HD3 PRO A  83       5.458  10.040  -5.199  1.00 97.03           H  
ATOM   1003  N   SER A  84       5.673   5.930  -7.812  1.00 93.64           N  
ATOM   1004  CA  SER A  84       6.735   4.941  -7.987  1.00 93.64           C  
ATOM   1005  C   SER A  84       6.892   4.476  -9.434  1.00 93.64           C  
ATOM   1006  O   SER A  84       5.951   4.460 -10.234  1.00 93.64           O  
ATOM   1007  CB  SER A  84       6.493   3.757  -7.058  1.00 93.64           C  
ATOM   1008  OG  SER A  84       7.598   2.884  -7.119  1.00 93.64           O  
ATOM   1009  H   SER A  84       4.772   5.721  -8.217  1.00 93.64           H  
ATOM   1010  HA  SER A  84       7.682   5.390  -7.686  1.00 93.64           H  
ATOM   1011  HB2 SER A  84       5.584   3.231  -7.349  1.00 93.64           H  
ATOM   1012  HB3 SER A  84       6.386   4.129  -6.039  1.00 93.64           H  
ATOM   1013  HG  SER A  84       7.678   2.493  -6.246  1.00 93.64           H  
ATOM   1014  N   THR A  85       8.124   4.109  -9.772  1.00 90.09           N  
ATOM   1015  CA  THR A  85       8.532   3.550 -11.070  1.00 90.09           C  
ATOM   1016  C   THR A  85       8.660   2.030 -11.050  1.00 90.09           C  
ATOM   1017  O   THR A  85       9.196   1.488 -12.014  1.00 90.09           O  
ATOM   1018  CB  THR A  85       9.864   4.163 -11.536  1.00 90.09           C  
ATOM   1019  CG2 THR A  85       9.727   5.658 -11.813  1.00 90.09           C  
ATOM   1020  OG1 THR A  85      10.875   4.004 -10.563  1.00 90.09           O  
ATOM   1021  H   THR A  85       8.815   4.110  -9.034  1.00 90.09           H  
ATOM   1022  HA  THR A  85       7.778   3.781 -11.822  1.00 90.09           H  
ATOM   1023  HB  THR A  85      10.190   3.684 -12.459  1.00 90.09           H  
ATOM   1024  HG1 THR A  85      10.997   3.063 -10.419  1.00 90.09           H  
ATOM   1025 HG21 THR A  85       9.347   6.176 -10.932  1.00 90.09           H  
ATOM   1026 HG22 THR A  85       9.040   5.803 -12.647  1.00 90.09           H  
ATOM   1027 HG23 THR A  85      10.701   6.072 -12.071  1.00 90.09           H  
ATOM   1028  N   HIS A  86       8.257   1.385  -9.948  1.00 77.68           N  
ATOM   1029  CA  HIS A  86       8.448  -0.045  -9.704  1.00 77.68           C  
ATOM   1030  C   HIS A  86       7.926  -0.948 -10.836  1.00 77.68           C  
ATOM   1031  O   HIS A  86       7.055  -0.499 -11.618  1.00 77.68           O  
ATOM   1032  CB  HIS A  86       7.856  -0.407  -8.326  1.00 77.68           C  
ATOM   1033  CG  HIS A  86       8.617  -1.510  -7.641  1.00 77.68           C  
ATOM   1034  CD2 HIS A  86       9.000  -1.571  -6.329  1.00 77.68           C  
ATOM   1035  ND1 HIS A  86       9.143  -2.603  -8.272  1.00 77.68           N  
ATOM   1036  CE1 HIS A  86       9.825  -3.321  -7.365  1.00 77.68           C  
ATOM   1037  NE2 HIS A  86       9.773  -2.729  -6.160  1.00 77.68           N  
ATOM   1038  OXT HIS A  86       8.451  -2.082 -10.909  1.00 77.68           O1-
ATOM   1039  H   HIS A  86       7.837   1.916  -9.198  1.00 77.68           H  
ATOM   1040  HA  HIS A  86       9.523  -0.222  -9.663  1.00 77.68           H  
ATOM   1041  HB2 HIS A  86       7.899   0.458  -7.664  1.00 77.68           H  
ATOM   1042  HB3 HIS A  86       6.812  -0.699  -8.437  1.00 77.68           H  
ATOM   1043  HD1 HIS A  86       9.020  -2.781  -9.258  1.00 77.68           H  
ATOM   1044  HD2 HIS A  86       8.782  -0.833  -5.571  1.00 77.68           H  
ATOM   1045  HE1 HIS A  86      10.342  -4.246  -7.571  1.00 77.68           H  
END
