# Supplementary material for: The structural landscape and diversity of Pyricularia oryzae MAX effectors revisited
Source: PLoS Pathog. 2024 May 6;20(5):e1012176. doi: 10.1371/journal.ppat.1012176 (PMC11132498; doi:10.1371/journal.ppat.1012176)
Supplement: S1 File — (ZIP) [file ppat.1012176.s018.zip › Supplementary_Data/MAX64.pdb]

ATOM      1  N   LYS A  24      12.768  -7.665  -6.084  1.00 88.10           N  
ATOM      2  CA  LYS A  24      12.356  -6.621  -5.138  1.00 88.10           C  
ATOM      3  C   LYS A  24      10.853  -6.416  -5.273  1.00 88.10           C  
ATOM      4  O   LYS A  24      10.302  -6.625  -6.349  1.00 88.10           O  
ATOM      5  CB  LYS A  24      13.089  -5.295  -5.367  1.00 88.10           C  
ATOM      6  CG  LYS A  24      14.622  -5.387  -5.352  1.00 88.10           C  
ATOM      7  CD  LYS A  24      15.198  -3.972  -5.461  1.00 88.10           C  
ATOM      8  CE  LYS A  24      16.716  -3.955  -5.609  1.00 88.10           C  
ATOM      9  NZ  LYS A  24      17.146  -2.590  -5.991  1.00 88.10           N1+
ATOM     10  H   LYS A  24      12.462  -7.526  -7.037  1.00 88.10           H  
ATOM     11  HA  LYS A  24      12.544  -6.939  -4.113  1.00 88.10           H  
ATOM     12  HB2 LYS A  24      12.755  -4.875  -6.316  1.00 88.10           H  
ATOM     13  HB3 LYS A  24      12.775  -4.613  -4.577  1.00 88.10           H  
ATOM     14  HG2 LYS A  24      14.957  -5.851  -4.424  1.00 88.10           H  
ATOM     15  HG3 LYS A  24      14.960  -5.982  -6.200  1.00 88.10           H  
ATOM     16  HD2 LYS A  24      14.930  -3.411  -4.566  1.00 88.10           H  
ATOM     17  HD3 LYS A  24      14.753  -3.492  -6.333  1.00 88.10           H  
ATOM     18  HE2 LYS A  24      16.985  -4.660  -6.395  1.00 88.10           H  
ATOM     19  HE3 LYS A  24      17.176  -4.275  -4.674  1.00 88.10           H  
ATOM     20  HZ1 LYS A  24      16.906  -1.926  -5.268  1.00 88.10           H  
ATOM     21  HZ2 LYS A  24      18.136  -2.554  -6.185  1.00 88.10           H  
ATOM     22  HZ3 LYS A  24      16.641  -2.321  -6.824  1.00 88.10           H  
ATOM     23  N   CYS A  25      10.227  -5.982  -4.193  1.00 88.79           N  
ATOM     24  CA  CYS A  25       8.827  -5.607  -4.157  1.00 88.79           C  
ATOM     25  C   CYS A  25       8.709  -4.087  -4.194  1.00 88.79           C  
ATOM     26  O   CYS A  25       9.533  -3.376  -3.609  1.00 88.79           O  
ATOM     27  CB  CYS A  25       8.201  -6.145  -2.874  1.00 88.79           C  
ATOM     28  SG  CYS A  25       8.420  -7.912  -2.563  1.00 88.79           S  
ATOM     29  H   CYS A  25      10.766  -5.799  -3.359  1.00 88.79           H  
ATOM     30  HA  CYS A  25       8.297  -6.032  -5.010  1.00 88.79           H  
ATOM     31  HB2 CYS A  25       8.651  -5.604  -2.042  1.00 88.79           H  
ATOM     32  HB3 CYS A  25       7.133  -5.928  -2.889  1.00 88.79           H  
ATOM     33  N   VAL A  26       7.653  -3.588  -4.819  1.00 89.80           N  
ATOM     34  CA  VAL A  26       7.224  -2.198  -4.687  1.00 89.80           C  
ATOM     35  C   VAL A  26       6.018  -2.167  -3.774  1.00 89.80           C  
ATOM     36  O   VAL A  26       5.084  -2.944  -3.946  1.00 89.80           O  
ATOM     37  CB  VAL A  26       6.929  -1.549  -6.046  1.00 89.80           C  
ATOM     38  CG1 VAL A  26       6.488  -0.087  -5.875  1.00 89.80           C  
ATOM     39  CG2 VAL A  26       8.208  -1.558  -6.884  1.00 89.80           C  
ATOM     40  H   VAL A  26       7.016  -4.231  -5.266  1.00 89.80           H  
ATOM     41  HA  VAL A  26       8.019  -1.619  -4.218  1.00 89.80           H  
ATOM     42  HB  VAL A  26       6.151  -2.104  -6.569  1.00 89.80           H  
ATOM     43 HG11 VAL A  26       6.416   0.390  -6.853  1.00 89.80           H  
ATOM     44 HG12 VAL A  26       5.504  -0.047  -5.408  1.00 89.80           H  
ATOM     45 HG13 VAL A  26       7.210   0.455  -5.264  1.00 89.80           H  
ATOM     46 HG21 VAL A  26       8.989  -1.009  -6.359  1.00 89.80           H  
ATOM     47 HG22 VAL A  26       8.031  -1.101  -7.858  1.00 89.80           H  
ATOM     48 HG23 VAL A  26       8.549  -2.583  -7.032  1.00 89.80           H  
ATOM     49  N   ILE A  27       6.029  -1.260  -2.806  1.00 89.50           N  
ATOM     50  CA  ILE A  27       4.911  -1.042  -1.897  1.00 89.50           C  
ATOM     51  C   ILE A  27       4.683   0.439  -1.668  1.00 89.50           C  
ATOM     52  O   ILE A  27       5.627   1.227  -1.637  1.00 89.50           O  
ATOM     53  CB  ILE A  27       5.129  -1.814  -0.591  1.00 89.50           C  
ATOM     54  CG1 ILE A  27       3.861  -1.755   0.275  1.00 89.50           C  
ATOM     55  CG2 ILE A  27       6.368  -1.330   0.188  1.00 89.50           C  
ATOM     56  CD1 ILE A  27       3.712  -3.029   1.089  1.00 89.50           C  
ATOM     57  H   ILE A  27       6.862  -0.702  -2.679  1.00 89.50           H  
ATOM     58  HA  ILE A  27       4.013  -1.438  -2.371  1.00 89.50           H  
ATOM     59  HB  ILE A  27       5.293  -2.852  -0.881  1.00 89.50           H  
ATOM     60 HG12 ILE A  27       2.971  -1.681  -0.351  1.00 89.50           H  
ATOM     61 HG13 ILE A  27       3.888  -0.882   0.928  1.00 89.50           H  
ATOM     62 HG21 ILE A  27       6.219  -0.320   0.572  1.00 89.50           H  
ATOM     63 HG22 ILE A  27       6.563  -1.999   1.026  1.00 89.50           H  
ATOM     64 HG23 ILE A  27       7.249  -1.342  -0.453  1.00 89.50           H  
ATOM     65 HD11 ILE A  27       4.631  -3.265   1.626  1.00 89.50           H  
ATOM     66 HD12 ILE A  27       3.548  -3.869   0.414  1.00 89.50           H  
ATOM     67 HD13 ILE A  27       2.862  -2.939   1.766  1.00 89.50           H  
ATOM     68  N   GLY A  28       3.429   0.840  -1.509  1.00 89.51           N  
ATOM     69  CA  GLY A  28       3.114   2.251  -1.353  1.00 89.51           C  
ATOM     70  C   GLY A  28       1.692   2.532  -0.937  1.00 89.51           C  
ATOM     71  O   GLY A  28       0.797   1.686  -1.022  1.00 89.51           O  
ATOM     72  H   GLY A  28       2.676   0.173  -1.596  1.00 89.51           H  
ATOM     73  HA2 GLY A  28       3.784   2.687  -0.611  1.00 89.51           H  
ATOM     74  HA3 GLY A  28       3.312   2.808  -2.268  1.00 89.51           H  
ATOM     75  N   LEU A  29       1.513   3.771  -0.501  1.00 87.96           N  
ATOM     76  CA  LEU A  29       0.213   4.319  -0.179  1.00 87.96           C  
ATOM     77  C   LEU A  29      -0.527   4.662  -1.473  1.00 87.96           C  
ATOM     78  O   LEU A  29       0.042   5.198  -2.427  1.00 87.96           O  
ATOM     79  CB  LEU A  29       0.401   5.534   0.743  1.00 87.96           C  
ATOM     80  CG  LEU A  29      -0.886   6.013   1.434  1.00 87.96           C  
ATOM     81  CD1 LEU A  29      -1.379   5.022   2.492  1.00 87.96           C  
ATOM     82  CD2 LEU A  29      -0.601   7.342   2.135  1.00 87.96           C  
ATOM     83  H   LEU A  29       2.313   4.388  -0.507  1.00 87.96           H  
ATOM     84  HA  LEU A  29      -0.348   3.550   0.351  1.00 87.96           H  
ATOM     85  HB2 LEU A  29       1.129   5.284   1.515  1.00 87.96           H  
ATOM     86  HB3 LEU A  29       0.809   6.352   0.150  1.00 87.96           H  
ATOM     87  HG  LEU A  29      -1.667   6.168   0.690  1.00 87.96           H  
ATOM     88 HD11 LEU A  29      -2.290   5.401   2.956  1.00 87.96           H  
ATOM     89 HD12 LEU A  29      -0.616   4.883   3.258  1.00 87.96           H  
ATOM     90 HD13 LEU A  29      -1.603   4.054   2.042  1.00 87.96           H  
ATOM     91 HD21 LEU A  29      -1.472   7.674   2.700  1.00 87.96           H  
ATOM     92 HD22 LEU A  29      -0.343   8.103   1.399  1.00 87.96           H  
ATOM     93 HD23 LEU A  29       0.232   7.228   2.829  1.00 87.96           H  
ATOM     94  N   THR A  30      -1.821   4.391  -1.482  1.00 85.73           N  
ATOM     95  CA  THR A  30      -2.737   4.802  -2.541  1.00 85.73           C  
ATOM     96  C   THR A  30      -3.828   5.695  -1.983  1.00 85.73           C  
ATOM     97  O   THR A  30      -4.181   5.582  -0.810  1.00 85.73           O  
ATOM     98  CB  THR A  30      -3.347   3.615  -3.291  1.00 85.73           C  
ATOM     99  CG2 THR A  30      -2.284   2.735  -3.932  1.00 85.73           C  
ATOM    100  OG1 THR A  30      -4.099   2.800  -2.429  1.00 85.73           O  
ATOM    101  H   THR A  30      -2.219   3.969  -0.655  1.00 85.73           H  
ATOM    102  HA  THR A  30      -2.174   5.394  -3.262  1.00 85.73           H  
ATOM    103  HB  THR A  30      -4.004   3.991  -4.076  1.00 85.73           H  
ATOM    104  HG1 THR A  30      -3.509   2.564  -1.710  1.00 85.73           H  
ATOM    105 HG21 THR A  30      -1.596   3.342  -4.521  1.00 85.73           H  
ATOM    106 HG22 THR A  30      -1.722   2.186  -3.177  1.00 85.73           H  
ATOM    107 HG23 THR A  30      -2.792   2.039  -4.600  1.00 85.73           H  
ATOM    108  N   PHE A  31      -4.363   6.573  -2.826  1.00 85.91           N  
ATOM    109  CA  PHE A  31      -5.540   7.380  -2.542  1.00 85.91           C  
ATOM    110  C   PHE A  31      -6.530   7.242  -3.702  1.00 85.91           C  
ATOM    111  O   PHE A  31      -6.175   7.456  -4.863  1.00 85.91           O  
ATOM    112  CB  PHE A  31      -5.136   8.831  -2.275  1.00 85.91           C  
ATOM    113  CG  PHE A  31      -6.304   9.699  -1.857  1.00 85.91           C  
ATOM    114  CD1 PHE A  31      -6.845  10.642  -2.750  1.00 85.91           C  
ATOM    115  CD2 PHE A  31      -6.863   9.548  -0.573  1.00 85.91           C  
ATOM    116  CE1 PHE A  31      -7.935  11.439  -2.358  1.00 85.91           C  
ATOM    117  CE2 PHE A  31      -7.959  10.337  -0.185  1.00 85.91           C  
ATOM    118  CZ  PHE A  31      -8.494  11.284  -1.076  1.00 85.91           C  
ATOM    119  H   PHE A  31      -3.987   6.621  -3.762  1.00 85.91           H  
ATOM    120  HA  PHE A  31      -6.012   7.003  -1.635  1.00 85.91           H  
ATOM    121  HB2 PHE A  31      -4.671   9.245  -3.170  1.00 85.91           H  
ATOM    122  HB3 PHE A  31      -4.396   8.848  -1.475  1.00 85.91           H  
ATOM    123  HD1 PHE A  31      -6.419  10.758  -3.736  1.00 85.91           H  
ATOM    124  HD2 PHE A  31      -6.449   8.827   0.117  1.00 85.91           H  
ATOM    125  HE1 PHE A  31      -8.341  12.172  -3.040  1.00 85.91           H  
ATOM    126  HE2 PHE A  31      -8.386  10.216   0.800  1.00 85.91           H  
ATOM    127  HZ  PHE A  31      -9.332  11.895  -0.774  1.00 85.91           H  
ATOM    128  N   ASN A  32      -7.756   6.813  -3.405  1.00 84.26           N  
ATOM    129  CA  ASN A  32      -8.783   6.449  -4.386  1.00 84.26           C  
ATOM    130  C   ASN A  32      -8.267   5.476  -5.467  1.00 84.26           C  
ATOM    131  O   ASN A  32      -8.587   5.605  -6.644  1.00 84.26           O  
ATOM    132  CB  ASN A  32      -9.449   7.727  -4.928  1.00 84.26           C  
ATOM    133  CG  ASN A  32     -10.239   8.466  -3.864  1.00 84.26           C  
ATOM    134  ND2 ASN A  32     -10.481   9.741  -4.060  1.00 84.26           N  
ATOM    135  OD1 ASN A  32     -10.671   7.916  -2.865  1.00 84.26           O  
ATOM    136  H   ASN A  32      -7.984   6.694  -2.428  1.00 84.26           H  
ATOM    137  HA  ASN A  32      -9.550   5.890  -3.851  1.00 84.26           H  
ATOM    138  HB2 ASN A  32     -10.145   7.465  -5.724  1.00 84.26           H  
ATOM    139  HB3 ASN A  32      -8.689   8.387  -5.347  1.00 84.26           H  
ATOM    140 HD21 ASN A  32     -10.988  10.214  -3.326  1.00 84.26           H  
ATOM    141 HD22 ASN A  32     -10.137  10.209  -4.886  1.00 84.26           H  
ATOM    142  N   GLY A  33      -7.433   4.509  -5.062  1.00 80.69           N  
ATOM    143  CA  GLY A  33      -6.865   3.479  -5.940  1.00 80.69           C  
ATOM    144  C   GLY A  33      -5.620   3.898  -6.731  1.00 80.69           C  
ATOM    145  O   GLY A  33      -4.973   3.028  -7.318  1.00 80.69           O  
ATOM    146  H   GLY A  33      -7.184   4.490  -4.083  1.00 80.69           H  
ATOM    147  HA2 GLY A  33      -6.600   2.612  -5.335  1.00 80.69           H  
ATOM    148  HA3 GLY A  33      -7.622   3.174  -6.662  1.00 80.69           H  
ATOM    149  N   ASN A  34      -5.241   5.177  -6.706  1.00 83.69           N  
ATOM    150  CA  ASN A  34      -4.056   5.697  -7.391  1.00 83.69           C  
ATOM    151  C   ASN A  34      -2.861   5.775  -6.443  1.00 83.69           C  
ATOM    152  O   ASN A  34      -3.032   6.110  -5.274  1.00 83.69           O  
ATOM    153  CB  ASN A  34      -4.373   7.079  -7.976  1.00 83.69           C  
ATOM    154  CG  ASN A  34      -5.515   7.008  -8.965  1.00 83.69           C  
ATOM    155  ND2 ASN A  34      -6.619   7.657  -8.684  1.00 83.69           N  
ATOM    156  OD1 ASN A  34      -5.442   6.335  -9.973  1.00 83.69           O  
ATOM    157  H   ASN A  34      -5.803   5.837  -6.188  1.00 83.69           H  
ATOM    158  HA  ASN A  34      -3.794   5.035  -8.216  1.00 83.69           H  
ATOM    159  HB2 ASN A  34      -3.499   7.465  -8.500  1.00 83.69           H  
ATOM    160  HB3 ASN A  34      -4.619   7.773  -7.172  1.00 83.69           H  
ATOM    161 HD21 ASN A  34      -6.724   8.123  -7.794  1.00 83.69           H  
ATOM    162 HD22 ASN A  34      -7.382   7.526  -9.332  1.00 83.69           H  
ATOM    163  N   TRP A  35      -1.651   5.514  -6.936  1.00 84.07           N  
ATOM    164  CA  TRP A  35      -0.423   5.700  -6.160  1.00 84.07           C  
ATOM    165  C   TRP A  35      -0.299   7.140  -5.668  1.00 84.07           C  
ATOM    166  O   TRP A  35      -0.381   8.080  -6.459  1.00 84.07           O  
ATOM    167  CB  TRP A  35       0.789   5.321  -7.014  1.00 84.07           C  
ATOM    168  CG  TRP A  35       0.871   3.859  -7.303  1.00 84.07           C  
ATOM    169  CD1 TRP A  35       0.462   3.238  -8.435  1.00 84.07           C  
ATOM    170  CD2 TRP A  35       1.400   2.811  -6.440  1.00 84.07           C  
ATOM    171  CE2 TRP A  35       1.216   1.558  -7.095  1.00 84.07           C  
ATOM    172  CE3 TRP A  35       2.062   2.796  -5.196  1.00 84.07           C  
ATOM    173  NE1 TRP A  35       0.660   1.877  -8.312  1.00 84.07           N  
ATOM    174  CZ2 TRP A  35       1.607   0.347  -6.518  1.00 84.07           C  
ATOM    175  CZ3 TRP A  35       2.544   1.582  -4.676  1.00 84.07           C  
ATOM    176  CH2 TRP A  35       2.288   0.356  -5.299  1.00 84.07           C  
ATOM    177  H   TRP A  35      -1.559   5.266  -7.911  1.00 84.07           H  
ATOM    178  HA  TRP A  35      -0.441   5.048  -5.287  1.00 84.07           H  
ATOM    179  HB2 TRP A  35       1.695   5.607  -6.482  1.00 84.07           H  
ATOM    180  HB3 TRP A  35       0.765   5.877  -7.951  1.00 84.07           H  
ATOM    181  HD1 TRP A  35       0.046   3.726  -9.303  1.00 84.07           H  
ATOM    182  HE1 TRP A  35       0.492   1.219  -9.060  1.00 84.07           H  
ATOM    183  HE3 TRP A  35       2.259   3.724  -4.678  1.00 84.07           H  
ATOM    184  HZ2 TRP A  35       1.433  -0.583  -7.038  1.00 84.07           H  
ATOM    185  HZ3 TRP A  35       3.191   1.575  -3.812  1.00 84.07           H  
ATOM    186  HH2 TRP A  35       2.660  -0.565  -4.874  1.00 84.07           H  
ATOM    187  N   VAL A  36      -0.061   7.315  -4.369  1.00 84.78           N  
ATOM    188  CA  VAL A  36       0.322   8.617  -3.827  1.00 84.78           C  
ATOM    189  C   VAL A  36       1.760   8.899  -4.285  1.00 84.78           C  
ATOM    190  O   VAL A  36       2.657   8.093  -4.005  1.00 84.78           O  
ATOM    191  CB  VAL A  36       0.170   8.669  -2.297  1.00 84.78           C  
ATOM    192  CG1 VAL A  36       0.634  10.016  -1.731  1.00 84.78           C  
ATOM    193  CG2 VAL A  36      -1.297   8.481  -1.894  1.00 84.78           C  
ATOM    194  H   VAL A  36       0.017   6.508  -3.766  1.00 84.78           H  
ATOM    195  HA  VAL A  36      -0.357   9.365  -4.235  1.00 84.78           H  
ATOM    196  HB  VAL A  36       0.757   7.871  -1.843  1.00 84.78           H  
ATOM    197 HG11 VAL A  36       1.687  10.181  -1.956  1.00 84.78           H  
ATOM    198 HG12 VAL A  36       0.518  10.017  -0.647  1.00 84.78           H  
ATOM    199 HG13 VAL A  36       0.044  10.829  -2.155  1.00 84.78           H  
ATOM    200 HG21 VAL A  36      -1.410   8.600  -0.816  1.00 84.78           H  
ATOM    201 HG22 VAL A  36      -1.925   9.211  -2.404  1.00 84.78           H  
ATOM    202 HG23 VAL A  36      -1.625   7.477  -2.163  1.00 84.78           H  
ATOM    203  N   PRO A  37       2.020  10.017  -4.989  1.00 83.01           N  
ATOM    204  CA  PRO A  37       3.365  10.368  -5.429  1.00 83.01           C  
ATOM    205  C   PRO A  37       4.357  10.370  -4.261  1.00 83.01           C  
ATOM    206  O   PRO A  37       4.024  10.775  -3.146  1.00 83.01           O  
ATOM    207  CB  PRO A  37       3.244  11.747  -6.085  1.00 83.01           C  
ATOM    208  CG  PRO A  37       1.793  11.778  -6.563  1.00 83.01           C  
ATOM    209  CD  PRO A  37       1.059  10.996  -5.478  1.00 83.01           C  
ATOM    210  HA  PRO A  37       3.681   9.642  -6.177  1.00 83.01           H  
ATOM    211  HB2 PRO A  37       3.945  11.864  -6.912  1.00 83.01           H  
ATOM    212  HB3 PRO A  37       3.394  12.532  -5.344  1.00 83.01           H  
ATOM    213  HG2 PRO A  37       1.707  11.251  -7.513  1.00 83.01           H  
ATOM    214  HG3 PRO A  37       1.416  12.797  -6.651  1.00 83.01           H  
ATOM    215  HD2 PRO A  37       0.177  10.524  -5.910  1.00 83.01           H  
ATOM    216  HD3 PRO A  37       0.775  11.663  -4.665  1.00 83.01           H  
ATOM    217  N   ASN A  38       5.581   9.902  -4.515  1.00 82.65           N  
ATOM    218  CA  ASN A  38       6.673   9.822  -3.534  1.00 82.65           C  
ATOM    219  C   ASN A  38       6.386   8.976  -2.274  1.00 82.65           C  
ATOM    220  O   ASN A  38       7.184   8.992  -1.345  1.00 82.65           O  
ATOM    221  CB  ASN A  38       7.165  11.243  -3.204  1.00 82.65           C  
ATOM    222  CG  ASN A  38       7.545  12.026  -4.444  1.00 82.65           C  
ATOM    223  ND2 ASN A  38       7.247  13.303  -4.485  1.00 82.65           N  
ATOM    224  OD1 ASN A  38       8.082  11.498  -5.402  1.00 82.65           O  
ATOM    225  H   ASN A  38       5.800   9.645  -5.467  1.00 82.65           H  
ATOM    226  HA  ASN A  38       7.502   9.314  -4.025  1.00 82.65           H  
ATOM    227  HB2 ASN A  38       6.390  11.778  -2.653  1.00 82.65           H  
ATOM    228  HB3 ASN A  38       8.046  11.184  -2.566  1.00 82.65           H  
ATOM    229 HD21 ASN A  38       7.543  13.806  -5.310  1.00 82.65           H  
ATOM    230 HD22 ASN A  38       6.814  13.753  -3.692  1.00 82.65           H  
ATOM    231  N   ASN A  39       5.295   8.204  -2.244  1.00 83.17           N  
ATOM    232  CA  ASN A  39       4.973   7.261  -1.167  1.00 83.17           C  
ATOM    233  C   ASN A  39       5.055   5.810  -1.649  1.00 83.17           C  
ATOM    234  O   ASN A  39       4.256   4.967  -1.247  1.00 83.17           O  
ATOM    235  CB  ASN A  39       3.618   7.625  -0.548  1.00 83.17           C  
ATOM    236  CG  ASN A  39       3.765   8.724   0.470  1.00 83.17           C  
ATOM    237  ND2 ASN A  39       3.637   9.967   0.070  1.00 83.17           N  
ATOM    238  OD1 ASN A  39       4.018   8.473   1.634  1.00 83.17           O  
ATOM    239  H   ASN A  39       4.627   8.286  -2.997  1.00 83.17           H  
ATOM    240  HA  ASN A  39       5.723   7.336  -0.379  1.00 83.17           H  
ATOM    241  HB2 ASN A  39       3.204   6.773  -0.008  1.00 83.17           H  
ATOM    242  HB3 ASN A  39       2.912   7.916  -1.326  1.00 83.17           H  
ATOM    243 HD21 ASN A  39       3.793  10.674   0.774  1.00 83.17           H  
ATOM    244 HD22 ASN A  39       3.556  10.183  -0.913  1.00 83.17           H  
ATOM    245  N   ARG A  40       6.014   5.533  -2.535  1.00 83.57           N  
ATOM    246  CA  ARG A  40       6.341   4.190  -3.016  1.00 83.57           C  
ATOM    247  C   ARG A  40       7.776   3.854  -2.649  1.00 83.57           C  
ATOM    248  O   ARG A  40       8.668   4.687  -2.805  1.00 83.57           O  
ATOM    249  CB  ARG A  40       6.058   4.043  -4.518  1.00 83.57           C  
ATOM    250  CG  ARG A  40       6.963   4.924  -5.394  1.00 83.57           C  
ATOM    251  CD  ARG A  40       6.566   4.801  -6.863  1.00 83.57           C  
ATOM    252  NE  ARG A  40       7.433   5.635  -7.717  1.00 83.57           N  
ATOM    253  CZ  ARG A  40       7.098   6.235  -8.846  1.00 83.57           C  
ATOM    254  NH1 ARG A  40       5.886   6.196  -9.327  1.00 83.57           N1+
ATOM    255  NH2 ARG A  40       7.990   6.897  -9.526  1.00 83.57           N  
ATOM    256  H   ARG A  40       6.682   6.265  -2.727  1.00 83.57           H  
ATOM    257  HA  ARG A  40       5.705   3.474  -2.496  1.00 83.57           H  
ATOM    258  HB2 ARG A  40       6.199   3.000  -4.801  1.00 83.57           H  
ATOM    259  HB3 ARG A  40       5.015   4.301  -4.702  1.00 83.57           H  
ATOM    260  HG2 ARG A  40       6.873   5.967  -5.088  1.00 83.57           H  
ATOM    261  HG3 ARG A  40       8.001   4.607  -5.291  1.00 83.57           H  
ATOM    262  HD2 ARG A  40       6.666   3.756  -7.158  1.00 83.57           H  
ATOM    263  HD3 ARG A  40       5.522   5.096  -6.965  1.00 83.57           H  
ATOM    264  HE  ARG A  40       8.402   5.698  -7.438  1.00 83.57           H  
ATOM    265 HH11 ARG A  40       5.184   5.653  -8.845  1.00 83.57           H  
ATOM    266 HH12 ARG A  40       5.675   6.586 -10.234  1.00 83.57           H  
ATOM    267 HH21 ARG A  40       7.742   7.312 -10.413  1.00 83.57           H  
ATOM    268 HH22 ARG A  40       8.949   6.933  -9.210  1.00 83.57           H  
ATOM    269  N   PHE A  41       7.983   2.630  -2.204  1.00 88.98           N  
ATOM    270  CA  PHE A  41       9.263   2.135  -1.736  1.00 88.98           C  
ATOM    271  C   PHE A  41       9.562   0.821  -2.434  1.00 88.98           C  
ATOM    272  O   PHE A  41       8.711  -0.064  -2.496  1.00 88.98           O  
ATOM    273  CB  PHE A  41       9.229   1.991  -0.211  1.00 88.98           C  
ATOM    274  CG  PHE A  41       8.965   3.308   0.494  1.00 88.98           C  
ATOM    275  CD1 PHE A  41      10.030   4.186   0.768  1.00 88.98           C  
ATOM    276  CD2 PHE A  41       7.648   3.685   0.820  1.00 88.98           C  
ATOM    277  CE1 PHE A  41       9.782   5.431   1.372  1.00 88.98           C  
ATOM    278  CE2 PHE A  41       7.401   4.935   1.417  1.00 88.98           C  
ATOM    279  CZ  PHE A  41       8.467   5.806   1.694  1.00 88.98           C  
ATOM    280  H   PHE A  41       7.188   2.015  -2.100  1.00 88.98           H  
ATOM    281  HA  PHE A  41      10.049   2.847  -1.988  1.00 88.98           H  
ATOM    282  HB2 PHE A  41       8.456   1.274   0.067  1.00 88.98           H  
ATOM    283  HB3 PHE A  41      10.185   1.593   0.129  1.00 88.98           H  
ATOM    284  HD1 PHE A  41      11.041   3.907   0.509  1.00 88.98           H  
ATOM    285  HD2 PHE A  41       6.830   3.015   0.598  1.00 88.98           H  
ATOM    286  HE1 PHE A  41      10.600   6.103   1.581  1.00 88.98           H  
ATOM    287  HE2 PHE A  41       6.395   5.241   1.668  1.00 88.98           H  
ATOM    288  HZ  PHE A  41       8.275   6.766   2.150  1.00 88.98           H  
ATOM    289  N   VAL A  42      10.777   0.717  -2.962  1.00 88.66           N  
ATOM    290  CA  VAL A  42      11.316  -0.538  -3.471  1.00 88.66           C  
ATOM    291  C   VAL A  42      12.058  -1.202  -2.318  1.00 88.66           C  
ATOM    292  O   VAL A  42      13.004  -0.623  -1.782  1.00 88.66           O  
ATOM    293  CB  VAL A  42      12.253  -0.320  -4.669  1.00 88.66           C  
ATOM    294  CG1 VAL A  42      12.597  -1.673  -5.284  1.00 88.66           C  
ATOM    295  CG2 VAL A  42      11.659   0.572  -5.764  1.00 88.66           C  
ATOM    296  H   VAL A  42      11.423   1.484  -2.847  1.00 88.66           H  
ATOM    297  HA  VAL A  42      10.497  -1.180  -3.797  1.00 88.66           H  
ATOM    298  HB  VAL A  42      13.174   0.151  -4.324  1.00 88.66           H  
ATOM    299 HG11 VAL A  42      13.327  -1.536  -6.082  1.00 88.66           H  
ATOM    300 HG12 VAL A  42      13.013  -2.330  -4.520  1.00 88.66           H  
ATOM    301 HG13 VAL A  42      11.704  -2.136  -5.704  1.00 88.66           H  
ATOM    302 HG21 VAL A  42      10.726   0.148  -6.136  1.00 88.66           H  
ATOM    303 HG22 VAL A  42      11.474   1.576  -5.383  1.00 88.66           H  
ATOM    304 HG23 VAL A  42      12.359   0.639  -6.597  1.00 88.66           H  
ATOM    305  N   ILE A  43      11.636  -2.395  -1.920  1.00 88.23           N  
ATOM    306  CA  ILE A  43      12.181  -3.099  -0.758  1.00 88.23           C  
ATOM    307  C   ILE A  43      12.323  -4.590  -1.051  1.00 88.23           C  
ATOM    308  O   ILE A  43      11.623  -5.149  -1.894  1.00 88.23           O  
ATOM    309  CB  ILE A  43      11.324  -2.791   0.493  1.00 88.23           C  
ATOM    310  CG1 ILE A  43      12.022  -3.253   1.792  1.00 88.23           C  
ATOM    311  CG2 ILE A  43       9.916  -3.384   0.365  1.00 88.23           C  
ATOM    312  CD1 ILE A  43      11.354  -2.746   3.076  1.00 88.23           C  
ATOM    313  H   ILE A  43      10.869  -2.828  -2.414  1.00 88.23           H  
ATOM    314  HA  ILE A  43      13.185  -2.719  -0.567  1.00 88.23           H  
ATOM    315  HB  ILE A  43      11.220  -1.707   0.551  1.00 88.23           H  
ATOM    316 HG12 ILE A  43      13.049  -2.887   1.786  1.00 88.23           H  
ATOM    317 HG13 ILE A  43      12.049  -4.342   1.837  1.00 88.23           H  
ATOM    318 HG21 ILE A  43       9.461  -3.098  -0.583  1.00 88.23           H  
ATOM    319 HG22 ILE A  43       9.968  -4.472   0.419  1.00 88.23           H  
ATOM    320 HG23 ILE A  43       9.281  -3.004   1.165  1.00 88.23           H  
ATOM    321 HD11 ILE A  43      11.950  -3.047   3.937  1.00 88.23           H  
ATOM    322 HD12 ILE A  43      11.287  -1.658   3.055  1.00 88.23           H  
ATOM    323 HD13 ILE A  43      10.354  -3.168   3.180  1.00 88.23           H  
ATOM    324  N   SER A  44      13.251  -5.248  -0.365  1.00 88.51           N  
ATOM    325  CA  SER A  44      13.337  -6.705  -0.396  1.00 88.51           C  
ATOM    326  C   SER A  44      12.072  -7.340   0.213  1.00 88.51           C  
ATOM    327  O   SER A  44      11.521  -6.787   1.173  1.00 88.51           O  
ATOM    328  CB  SER A  44      14.575  -7.190   0.357  1.00 88.51           C  
ATOM    329  OG  SER A  44      15.745  -6.637  -0.226  1.00 88.51           O  
ATOM    330  H   SER A  44      13.826  -4.752   0.302  1.00 88.51           H  
ATOM    331  HA  SER A  44      13.439  -7.008  -1.438  1.00 88.51           H  
ATOM    332  HB2 SER A  44      14.506  -6.891   1.402  1.00 88.51           H  
ATOM    333  HB3 SER A  44      14.624  -8.278   0.305  1.00 88.51           H  
ATOM    334  HG  SER A  44      16.503  -7.008   0.232  1.00 88.51           H  
ATOM    335  N   PRO A  45      11.627  -8.505  -0.294  1.00 86.67           N  
ATOM    336  CA  PRO A  45      10.571  -9.289   0.345  1.00 86.67           C  
ATOM    337  C   PRO A  45      10.895  -9.567   1.823  1.00 86.67           C  
ATOM    338  O   PRO A  45      12.065  -9.622   2.208  1.00 86.67           O  
ATOM    339  CB  PRO A  45      10.457 -10.582  -0.468  1.00 86.67           C  
ATOM    340  CG  PRO A  45      11.144 -10.288  -1.799  1.00 86.67           C  
ATOM    341  CD  PRO A  45      12.145  -9.188  -1.469  1.00 86.67           C  
ATOM    342  HA  PRO A  45       9.632  -8.741   0.275  1.00 86.67           H  
ATOM    343  HB2 PRO A  45       9.411 -10.839  -0.637  1.00 86.67           H  
ATOM    344  HB3 PRO A  45      10.978 -11.396   0.036  1.00 86.67           H  
ATOM    345  HG2 PRO A  45      10.414  -9.918  -2.518  1.00 86.67           H  
ATOM    346  HG3 PRO A  45      11.639 -11.174  -2.196  1.00 86.67           H  
ATOM    347  HD2 PRO A  45      12.225  -8.510  -2.318  1.00 86.67           H  
ATOM    348  HD3 PRO A  45      13.114  -9.631  -1.237  1.00 86.67           H  
ATOM    349  N   GLY A  46       9.874  -9.701   2.673  1.00 84.21           N  
ATOM    350  CA  GLY A  46      10.059  -9.849   4.126  1.00 84.21           C  
ATOM    351  C   GLY A  46      10.274  -8.534   4.891  1.00 84.21           C  
ATOM    352  O   GLY A  46      10.289  -8.536   6.124  1.00 84.21           O  
ATOM    353  H   GLY A  46       8.932  -9.716   2.310  1.00 84.21           H  
ATOM    354  HA2 GLY A  46       9.193 -10.357   4.551  1.00 84.21           H  
ATOM    355  HA3 GLY A  46      10.929 -10.480   4.308  1.00 84.21           H  
ATOM    356  N   GLY A  47      10.431  -7.409   4.188  1.00 85.16           N  
ATOM    357  CA  GLY A  47      10.630  -6.096   4.794  1.00 85.16           C  
ATOM    358  C   GLY A  47       9.431  -5.623   5.622  1.00 85.16           C  
ATOM    359  O   GLY A  47       8.275  -5.818   5.243  1.00 85.16           O  
ATOM    360  H   GLY A  47      10.457  -7.478   3.180  1.00 85.16           H  
ATOM    361  HA2 GLY A  47      11.512  -6.138   5.432  1.00 85.16           H  
ATOM    362  HA3 GLY A  47      10.811  -5.366   4.005  1.00 85.16           H  
ATOM    363  N   LYS A  48       9.727  -4.959   6.743  1.00 85.49           N  
ATOM    364  CA  LYS A  48       8.759  -4.256   7.594  1.00 85.49           C  
ATOM    365  C   LYS A  48       8.939  -2.757   7.442  1.00 85.49           C  
ATOM    366  O   LYS A  48      10.072  -2.278   7.398  1.00 85.49           O  
ATOM    367  CB  LYS A  48       8.944  -4.632   9.067  1.00 85.49           C  
ATOM    368  CG  LYS A  48       8.617  -6.099   9.357  1.00 85.49           C  
ATOM    369  CD  LYS A  48       8.860  -6.382  10.843  1.00 85.49           C  
ATOM    370  CE  LYS A  48       8.335  -7.773  11.211  1.00 85.49           C  
ATOM    371  NZ  LYS A  48       7.492  -7.707  12.427  1.00 85.49           N1+
ATOM    372  H   LYS A  48      10.704  -4.823   6.959  1.00 85.49           H  
ATOM    373  HA  LYS A  48       7.742  -4.508   7.293  1.00 85.49           H  
ATOM    374  HB2 LYS A  48       9.973  -4.424   9.363  1.00 85.49           H  
ATOM    375  HB3 LYS A  48       8.283  -4.007   9.668  1.00 85.49           H  
ATOM    376  HG2 LYS A  48       9.243  -6.757   8.755  1.00 85.49           H  
ATOM    377  HG3 LYS A  48       7.569  -6.279   9.117  1.00 85.49           H  
ATOM    378  HD2 LYS A  48       8.349  -5.618  11.430  1.00 85.49           H  
ATOM    379  HD3 LYS A  48       9.927  -6.324  11.060  1.00 85.49           H  
ATOM    380  HE2 LYS A  48       9.171  -8.460  11.342  1.00 85.49           H  
ATOM    381  HE3 LYS A  48       7.721  -8.131  10.385  1.00 85.49           H  
ATOM    382  HZ1 LYS A  48       6.769  -7.018  12.275  1.00 85.49           H  
ATOM    383  HZ2 LYS A  48       6.967  -8.555  12.590  1.00 85.49           H  
ATOM    384  HZ3 LYS A  48       7.998  -7.419  13.252  1.00 85.49           H  
ATOM    385  N   PHE A  49       7.843  -2.021   7.385  1.00 84.14           N  
ATOM    386  CA  PHE A  49       7.857  -0.568   7.270  1.00 84.14           C  
ATOM    387  C   PHE A  49       6.489  -0.007   7.705  1.00 84.14           C  
ATOM    388  O   PHE A  49       5.573  -0.763   8.019  1.00 84.14           O  
ATOM    389  CB  PHE A  49       8.276  -0.197   5.831  1.00 84.14           C  
ATOM    390  CG  PHE A  49       7.276  -0.630   4.798  1.00 84.14           C  
ATOM    391  CD1 PHE A  49       7.173  -1.970   4.368  1.00 84.14           C  
ATOM    392  CD2 PHE A  49       6.331   0.316   4.421  1.00 84.14           C  
ATOM    393  CE1 PHE A  49       6.035  -2.388   3.665  1.00 84.14           C  
ATOM    394  CE2 PHE A  49       5.224  -0.102   3.721  1.00 84.14           C  
ATOM    395  CZ  PHE A  49       5.039  -1.443   3.384  1.00 84.14           C  
ATOM    396  H   PHE A  49       6.942  -2.475   7.431  1.00 84.14           H  
ATOM    397  HA  PHE A  49       8.604  -0.168   7.955  1.00 84.14           H  
ATOM    398  HB2 PHE A  49       9.240  -0.645   5.592  1.00 84.14           H  
ATOM    399  HB3 PHE A  49       8.413   0.883   5.776  1.00 84.14           H  
ATOM    400  HD1 PHE A  49       7.910  -2.701   4.668  1.00 84.14           H  
ATOM    401  HD2 PHE A  49       6.388   1.337   4.769  1.00 84.14           H  
ATOM    402  HE1 PHE A  49       5.889  -3.436   3.452  1.00 84.14           H  
ATOM    403  HE2 PHE A  49       4.422   0.618   3.670  1.00 84.14           H  
ATOM    404  HZ  PHE A  49       4.050  -1.738   3.067  1.00 84.14           H  
ATOM    405  N   SER A  50       6.345   1.316   7.763  1.00 85.31           N  
ATOM    406  CA  SER A  50       5.088   1.952   8.170  1.00 85.31           C  
ATOM    407  C   SER A  50       4.745   3.106   7.243  1.00 85.31           C  
ATOM    408  O   SER A  50       5.612   3.912   6.910  1.00 85.31           O  
ATOM    409  CB  SER A  50       5.155   2.463   9.613  1.00 85.31           C  
ATOM    410  OG  SER A  50       5.372   1.401  10.522  1.00 85.31           O  
ATOM    411  H   SER A  50       7.109   1.914   7.483  1.00 85.31           H  
ATOM    412  HA  SER A  50       4.278   1.226   8.112  1.00 85.31           H  
ATOM    413  HB2 SER A  50       4.210   2.949   9.856  1.00 85.31           H  
ATOM    414  HB3 SER A  50       5.961   3.191   9.703  1.00 85.31           H  
ATOM    415  HG  SER A  50       5.439   1.750  11.414  1.00 85.31           H  
ATOM    416  N   PHE A  51       3.471   3.220   6.875  1.00 85.46           N  
ATOM    417  CA  PHE A  51       2.940   4.426   6.241  1.00 85.46           C  
ATOM    418  C   PHE A  51       2.288   5.333   7.274  1.00 85.46           C  
ATOM    419  O   PHE A  51       1.789   4.865   8.294  1.00 85.46           O  
ATOM    420  CB  PHE A  51       1.939   4.075   5.139  1.00 85.46           C  
ATOM    421  CG  PHE A  51       2.548   3.352   3.962  1.00 85.46           C  
ATOM    422  CD1 PHE A  51       3.497   3.995   3.145  1.00 85.46           C  
ATOM    423  CD2 PHE A  51       2.135   2.045   3.662  1.00 85.46           C  
ATOM    424  CE1 PHE A  51       4.072   3.302   2.070  1.00 85.46           C  
ATOM    425  CE2 PHE A  51       2.641   1.391   2.531  1.00 85.46           C  
ATOM    426  CZ  PHE A  51       3.672   1.989   1.789  1.00 85.46           C  
ATOM    427  H   PHE A  51       2.817   2.523   7.202  1.00 85.46           H  
ATOM    428  HA  PHE A  51       3.758   4.985   5.785  1.00 85.46           H  
ATOM    429  HB2 PHE A  51       1.136   3.476   5.567  1.00 85.46           H  
ATOM    430  HB3 PHE A  51       1.491   4.996   4.764  1.00 85.46           H  
ATOM    431  HD1 PHE A  51       3.805   5.009   3.355  1.00 85.46           H  
ATOM    432  HD2 PHE A  51       1.415   1.545   4.293  1.00 85.46           H  
ATOM    433  HE1 PHE A  51       4.820   3.775   1.451  1.00 85.46           H  
ATOM    434  HE2 PHE A  51       2.333   0.380   2.309  1.00 85.46           H  
ATOM    435  HZ  PHE A  51       4.169   1.425   1.013  1.00 85.46           H  
ATOM    436  N   ILE A  52       2.240   6.630   6.981  1.00 84.27           N  
ATOM    437  CA  ILE A  52       1.426   7.585   7.730  1.00 84.27           C  
ATOM    438  C   ILE A  52       0.350   8.104   6.782  1.00 84.27           C  
ATOM    439  O   ILE A  52       0.660   8.735   5.774  1.00 84.27           O  
ATOM    440  CB  ILE A  52       2.283   8.709   8.350  1.00 84.27           C  
ATOM    441  CG1 ILE A  52       3.404   8.109   9.233  1.00 84.27           C  
ATOM    442  CG2 ILE A  52       1.376   9.646   9.173  1.00 84.27           C  
ATOM    443  CD1 ILE A  52       4.339   9.144   9.868  1.00 84.27           C  
ATOM    444  H   ILE A  52       2.659   6.953   6.121  1.00 84.27           H  
ATOM    445  HA  ILE A  52       0.930   7.073   8.554  1.00 84.27           H  
ATOM    446  HB  ILE A  52       2.744   9.285   7.548  1.00 84.27           H  
ATOM    447 HG12 ILE A  52       4.029   7.453   8.628  1.00 84.27           H  
ATOM    448 HG13 ILE A  52       2.954   7.504  10.021  1.00 84.27           H  
ATOM    449 HG21 ILE A  52       1.950  10.494   9.546  1.00 84.27           H  
ATOM    450 HG22 ILE A  52       0.946   9.104  10.016  1.00 84.27           H  
ATOM    451 HG23 ILE A  52       0.573  10.045   8.554  1.00 84.27           H  
ATOM    452 HD11 ILE A  52       5.162   8.628  10.362  1.00 84.27           H  
ATOM    453 HD12 ILE A  52       3.807   9.734  10.614  1.00 84.27           H  
ATOM    454 HD13 ILE A  52       4.742   9.802   9.098  1.00 84.27           H  
ATOM    455  N   ALA A  53      -0.913   7.844   7.106  1.00 78.86           N  
ATOM    456  CA  ALA A  53      -2.063   8.356   6.370  1.00 78.86           C  
ATOM    457  C   ALA A  53      -2.991   9.062   7.357  1.00 78.86           C  
ATOM    458  O   ALA A  53      -3.437   8.449   8.319  1.00 78.86           O  
ATOM    459  CB  ALA A  53      -2.753   7.197   5.645  1.00 78.86           C  
ATOM    460  H   ALA A  53      -1.093   7.308   7.943  1.00 78.86           H  
ATOM    461  HA  ALA A  53      -1.739   9.079   5.621  1.00 78.86           H  
ATOM    462  HB1 ALA A  53      -3.593   7.573   5.062  1.00 78.86           H  
ATOM    463  HB2 ALA A  53      -3.118   6.472   6.372  1.00 78.86           H  
ATOM    464  HB3 ALA A  53      -2.042   6.709   4.978  1.00 78.86           H  
ATOM    465  N   ASN A  54      -3.267  10.352   7.148  1.00 80.27           N  
ATOM    466  CA  ASN A  54      -4.132  11.157   8.022  1.00 80.27           C  
ATOM    467  C   ASN A  54      -3.853  10.963   9.533  1.00 80.27           C  
ATOM    468  O   ASN A  54      -4.758  10.638  10.298  1.00 80.27           O  
ATOM    469  CB  ASN A  54      -5.602  10.900   7.640  1.00 80.27           C  
ATOM    470  CG  ASN A  54      -6.522  11.948   8.235  1.00 80.27           C  
ATOM    471  ND2 ASN A  54      -7.726  11.583   8.608  1.00 80.27           N  
ATOM    472  OD1 ASN A  54      -6.185  13.112   8.339  1.00 80.27           O  
ATOM    473  H   ASN A  54      -2.872  10.797   6.331  1.00 80.27           H  
ATOM    474  HA  ASN A  54      -3.915  12.205   7.811  1.00 80.27           H  
ATOM    475  HB2 ASN A  54      -5.721  10.930   6.557  1.00 80.27           H  
ATOM    476  HB3 ASN A  54      -5.897   9.915   8.001  1.00 80.27           H  
ATOM    477 HD21 ASN A  54      -8.286  12.304   9.041  1.00 80.27           H  
ATOM    478 HD22 ASN A  54      -7.980  10.605   8.620  1.00 80.27           H  
ATOM    479  N   TYR A  55      -2.589  11.113   9.950  1.00 81.01           N  
ATOM    480  CA  TYR A  55      -2.114  10.916  11.335  1.00 81.01           C  
ATOM    481  C   TYR A  55      -2.214   9.485  11.889  1.00 81.01           C  
ATOM    482  O   TYR A  55      -1.877   9.247  13.047  1.00 81.01           O  
ATOM    483  CB  TYR A  55      -2.760  11.939  12.285  1.00 81.01           C  
ATOM    484  CG  TYR A  55      -2.626  13.372  11.822  1.00 81.01           C  
ATOM    485  CD1 TYR A  55      -1.469  14.100  12.157  1.00 81.01           C  
ATOM    486  CD2 TYR A  55      -3.641  13.969  11.049  1.00 81.01           C  
ATOM    487  CE1 TYR A  55      -1.327  15.432  11.727  1.00 81.01           C  
ATOM    488  CE2 TYR A  55      -3.497  15.296  10.607  1.00 81.01           C  
ATOM    489  CZ  TYR A  55      -2.344  16.031  10.951  1.00 81.01           C  
ATOM    490  OH  TYR A  55      -2.214  17.316  10.534  1.00 81.01           O  
ATOM    491  H   TYR A  55      -1.906  11.405   9.267  1.00 81.01           H  
ATOM    492  HA  TYR A  55      -1.047  11.138  11.327  1.00 81.01           H  
ATOM    493  HB2 TYR A  55      -2.292  11.851  13.265  1.00 81.01           H  
ATOM    494  HB3 TYR A  55      -3.816  11.703  12.419  1.00 81.01           H  
ATOM    495  HD1 TYR A  55      -0.696  13.640  12.754  1.00 81.01           H  
ATOM    496  HD2 TYR A  55      -4.535  13.415  10.800  1.00 81.01           H  
ATOM    497  HE1 TYR A  55      -0.445  15.995  11.994  1.00 81.01           H  
ATOM    498  HE2 TYR A  55      -4.269  15.764  10.015  1.00 81.01           H  
ATOM    499  HH  TYR A  55      -1.396  17.715  10.840  1.00 81.01           H  
ATOM    500  N   VAL A  56      -2.616   8.518  11.068  1.00 82.61           N  
ATOM    501  CA  VAL A  56      -2.646   7.099  11.418  1.00 82.61           C  
ATOM    502  C   VAL A  56      -1.378   6.427  10.900  1.00 82.61           C  
ATOM    503  O   VAL A  56      -1.101   6.454   9.700  1.00 82.61           O  
ATOM    504  CB  VAL A  56      -3.923   6.435  10.874  1.00 82.61           C  
ATOM    505  CG1 VAL A  56      -3.962   4.962  11.255  1.00 82.61           C  
ATOM    506  CG2 VAL A  56      -5.186   7.099  11.440  1.00 82.61           C  
ATOM    507  H   VAL A  56      -2.930   8.766  10.141  1.00 82.61           H  
ATOM    508  HA  VAL A  56      -2.667   6.999  12.503  1.00 82.61           H  
ATOM    509  HB  VAL A  56      -3.949   6.496   9.786  1.00 82.61           H  
ATOM    510 HG11 VAL A  56      -3.142   4.436  10.766  1.00 82.61           H  
ATOM    511 HG12 VAL A  56      -3.884   4.847  12.336  1.00 82.61           H  
ATOM    512 HG13 VAL A  56      -4.899   4.524  10.911  1.00 82.61           H  
ATOM    513 HG21 VAL A  56      -5.249   8.133  11.101  1.00 82.61           H  
ATOM    514 HG22 VAL A  56      -6.072   6.570  11.087  1.00 82.61           H  
ATOM    515 HG23 VAL A  56      -5.164   7.080  12.529  1.00 82.61           H  
ATOM    516  N   ILE A  57      -0.610   5.817  11.806  1.00 84.93           N  
ATOM    517  CA  ILE A  57       0.550   4.987  11.461  1.00 84.93           C  
ATOM    518  C   ILE A  57       0.042   3.588  11.117  1.00 84.93           C  
ATOM    519  O   ILE A  57      -0.542   2.917  11.965  1.00 84.93           O  
ATOM    520  CB  ILE A  57       1.595   4.944  12.600  1.00 84.93           C  
ATOM    521  CG1 ILE A  57       2.068   6.370  12.968  1.00 84.93           C  
ATOM    522  CG2 ILE A  57       2.793   4.066  12.179  1.00 84.93           C  
ATOM    523  CD1 ILE A  57       3.021   6.430  14.167  1.00 84.93           C  
ATOM    524  H   ILE A  57      -0.902   5.838  12.772  1.00 84.93           H  
ATOM    525  HA  ILE A  57       1.035   5.411  10.581  1.00 84.93           H  
ATOM    526  HB  ILE A  57       1.133   4.497  13.480  1.00 84.93           H  
ATOM    527 HG12 ILE A  57       2.563   6.823  12.109  1.00 84.93           H  
ATOM    528 HG13 ILE A  57       1.204   6.985  13.219  1.00 84.93           H  
ATOM    529 HG21 ILE A  57       3.284   4.506  11.310  1.00 84.93           H  
ATOM    530 HG22 ILE A  57       3.509   3.985  12.996  1.00 84.93           H  
ATOM    531 HG23 ILE A  57       2.466   3.055  11.936  1.00 84.93           H  
ATOM    532 HD11 ILE A  57       3.178   7.472  14.447  1.00 84.93           H  
ATOM    533 HD12 ILE A  57       2.589   5.897  15.014  1.00 84.93           H  
ATOM    534 HD13 ILE A  57       3.988   5.995  13.911  1.00 84.93           H  
ATOM    535  N   ILE A  58       0.273   3.148   9.884  1.00 85.39           N  
ATOM    536  CA  ILE A  58      -0.148   1.846   9.372  1.00 85.39           C  
ATOM    537  C   ILE A  58       1.107   0.973   9.244  1.00 85.39           C  
ATOM    538  O   ILE A  58       1.841   1.130   8.264  1.00 85.39           O  
ATOM    539  CB  ILE A  58      -0.904   1.989   8.032  1.00 85.39           C  
ATOM    540  CG1 ILE A  58      -2.062   3.014   8.096  1.00 85.39           C  
ATOM    541  CG2 ILE A  58      -1.474   0.607   7.660  1.00 85.39           C  
ATOM    542  CD1 ILE A  58      -2.508   3.488   6.708  1.00 85.39           C  
ATOM    543  H   ILE A  58       0.769   3.761   9.254  1.00 85.39           H  
ATOM    544  HA  ILE A  58      -0.843   1.392  10.078  1.00 85.39           H  
ATOM    545  HB  ILE A  58      -0.203   2.312   7.263  1.00 85.39           H  
ATOM    546 HG12 ILE A  58      -1.758   3.909   8.638  1.00 85.39           H  
ATOM    547 HG13 ILE A  58      -2.912   2.581   8.624  1.00 85.39           H  
ATOM    548 HG21 ILE A  58      -2.158   0.268   8.438  1.00 85.39           H  
ATOM    549 HG22 ILE A  58      -2.022   0.660   6.719  1.00 85.39           H  
ATOM    550 HG23 ILE A  58      -0.670  -0.120   7.545  1.00 85.39           H  
ATOM    551 HD11 ILE A  58      -1.699   4.042   6.233  1.00 85.39           H  
ATOM    552 HD12 ILE A  58      -3.372   4.143   6.816  1.00 85.39           H  
ATOM    553 HD13 ILE A  58      -2.779   2.647   6.069  1.00 85.39           H  
ATOM    554  N   PRO A  59       1.392   0.097  10.225  1.00 86.41           N  
ATOM    555  CA  PRO A  59       2.528  -0.810  10.165  1.00 86.41           C  
ATOM    556  C   PRO A  59       2.232  -1.948   9.193  1.00 86.41           C  
ATOM    557  O   PRO A  59       1.126  -2.494   9.159  1.00 86.41           O  
ATOM    558  CB  PRO A  59       2.719  -1.314  11.592  1.00 86.41           C  
ATOM    559  CG  PRO A  59       1.290  -1.340  12.133  1.00 86.41           C  
ATOM    560  CD  PRO A  59       0.647  -0.127  11.459  1.00 86.41           C  
ATOM    561  HA  PRO A  59       3.426  -0.284   9.841  1.00 86.41           H  
ATOM    562  HB2 PRO A  59       3.192  -2.296  11.625  1.00 86.41           H  
ATOM    563  HB3 PRO A  59       3.309  -0.592  12.157  1.00 86.41           H  
ATOM    564  HG2 PRO A  59       1.269  -1.259  13.220  1.00 86.41           H  
ATOM    565  HG3 PRO A  59       0.785  -2.250  11.811  1.00 86.41           H  
ATOM    566  HD2 PRO A  59       0.750   0.743  12.108  1.00 86.41           H  
ATOM    567  HD3 PRO A  59      -0.404  -0.334  11.260  1.00 86.41           H  
ATOM    568  N   VAL A  60       3.219  -2.306   8.390  1.00 86.49           N  
ATOM    569  CA  VAL A  60       3.053  -3.235   7.281  1.00 86.49           C  
ATOM    570  C   VAL A  60       4.299  -4.077   7.082  1.00 86.49           C  
ATOM    571  O   VAL A  60       5.432  -3.630   7.262  1.00 86.49           O  
ATOM    572  CB  VAL A  60       2.676  -2.520   5.974  1.00 86.49           C  
ATOM    573  CG1 VAL A  60       1.183  -2.245   5.874  1.00 86.49           C  
ATOM    574  CG2 VAL A  60       3.333  -1.156   5.831  1.00 86.49           C  
ATOM    575  H   VAL A  60       4.104  -1.822   8.451  1.00 86.49           H  
ATOM    576  HA  VAL A  60       2.247  -3.924   7.532  1.00 86.49           H  
ATOM    577  HB  VAL A  60       2.955  -3.146   5.127  1.00 86.49           H  
ATOM    578 HG11 VAL A  60       0.986  -1.911   4.855  1.00 86.49           H  
ATOM    579 HG12 VAL A  60       0.881  -1.485   6.594  1.00 86.49           H  
ATOM    580 HG13 VAL A  60       0.622  -3.161   6.060  1.00 86.49           H  
ATOM    581 HG21 VAL A  60       4.415  -1.284   5.876  1.00 86.49           H  
ATOM    582 HG22 VAL A  60       3.034  -0.482   6.633  1.00 86.49           H  
ATOM    583 HG23 VAL A  60       3.010  -0.696   4.897  1.00 86.49           H  
ATOM    584  N   ARG A  61       4.069  -5.320   6.685  1.00 86.14           N  
ATOM    585  CA  ARG A  61       5.089  -6.294   6.323  1.00 86.14           C  
ATOM    586  C   ARG A  61       4.786  -6.812   4.928  1.00 86.14           C  
ATOM    587  O   ARG A  61       3.630  -7.062   4.604  1.00 86.14           O  
ATOM    588  CB  ARG A  61       5.100  -7.409   7.378  1.00 86.14           C  
ATOM    589  CG  ARG A  61       6.002  -8.580   6.976  1.00 86.14           C  
ATOM    590  CD  ARG A  61       5.987  -9.665   8.046  1.00 86.14           C  
ATOM    591  NE  ARG A  61       6.731 -10.847   7.582  1.00 86.14           N  
ATOM    592  CZ  ARG A  61       6.733 -12.039   8.149  1.00 86.14           C  
ATOM    593  NH1 ARG A  61       6.094 -12.273   9.262  1.00 86.14           N1+
ATOM    594  NH2 ARG A  61       7.377 -13.029   7.600  1.00 86.14           N  
ATOM    595  H   ARG A  61       3.106  -5.597   6.560  1.00 86.14           H  
ATOM    596  HA  ARG A  61       6.069  -5.817   6.300  1.00 86.14           H  
ATOM    597  HB2 ARG A  61       5.447  -6.997   8.326  1.00 86.14           H  
ATOM    598  HB3 ARG A  61       4.084  -7.780   7.515  1.00 86.14           H  
ATOM    599  HG2 ARG A  61       7.021  -8.227   6.820  1.00 86.14           H  
ATOM    600  HG3 ARG A  61       5.624  -9.025   6.056  1.00 86.14           H  
ATOM    601  HD2 ARG A  61       6.433  -9.276   8.961  1.00 86.14           H  
ATOM    602  HD3 ARG A  61       4.951  -9.942   8.245  1.00 86.14           H  
ATOM    603  HE  ARG A  61       7.213 -10.755   6.699  1.00 86.14           H  
ATOM    604 HH11 ARG A  61       6.012 -13.220   9.604  1.00 86.14           H  
ATOM    605 HH12 ARG A  61       5.502 -11.549   9.643  1.00 86.14           H  
ATOM    606 HH21 ARG A  61       7.834 -12.903   6.709  1.00 86.14           H  
ATOM    607 HH22 ARG A  61       7.309 -13.961   7.984  1.00 86.14           H  
ATOM    608  N   LEU A  62       5.822  -7.011   4.130  1.00 85.79           N  
ATOM    609  CA  LEU A  62       5.728  -7.786   2.898  1.00 85.79           C  
ATOM    610  C   LEU A  62       6.058  -9.249   3.171  1.00 85.79           C  
ATOM    611  O   LEU A  62       7.009  -9.542   3.899  1.00 85.79           O  
ATOM    612  CB  LEU A  62       6.670  -7.181   1.858  1.00 85.79           C  
ATOM    613  CG  LEU A  62       6.072  -5.916   1.230  1.00 85.79           C  
ATOM    614  CD1 LEU A  62       7.193  -5.149   0.557  1.00 85.79           C  
ATOM    615  CD2 LEU A  62       5.016  -6.253   0.186  1.00 85.79           C  
ATOM    616  H   LEU A  62       6.742  -6.769   4.470  1.00 85.79           H  
ATOM    617  HA  LEU A  62       4.709  -7.752   2.513  1.00 85.79           H  
ATOM    618  HB2 LEU A  62       6.865  -7.912   1.074  1.00 85.79           H  
ATOM    619  HB3 LEU A  62       7.620  -6.950   2.339  1.00 85.79           H  
ATOM    620  HG  LEU A  62       5.633  -5.281   1.999  1.00 85.79           H  
ATOM    621 HD11 LEU A  62       7.874  -4.812   1.338  1.00 85.79           H  
ATOM    622 HD12 LEU A  62       7.724  -5.811  -0.127  1.00 85.79           H  
ATOM    623 HD13 LEU A  62       6.807  -4.284   0.016  1.00 85.79           H  
ATOM    624 HD21 LEU A  62       4.797  -5.378  -0.426  1.00 85.79           H  
ATOM    625 HD22 LEU A  62       5.390  -7.032  -0.478  1.00 85.79           H  
ATOM    626 HD23 LEU A  62       4.103  -6.600   0.669  1.00 85.79           H  
ATOM    627  N   ASP A  63       5.293 -10.161   2.583  1.00 87.18           N  
ATOM    628  CA  ASP A  63       5.692 -11.564   2.498  1.00 87.18           C  
ATOM    629  C   ASP A  63       6.684 -11.800   1.343  1.00 87.18           C  
ATOM    630  O   ASP A  63       7.130 -10.864   0.671  1.00 87.18           O  
ATOM    631  CB  ASP A  63       4.454 -12.478   2.483  1.00 87.18           C  
ATOM    632  CG  ASP A  63       3.590 -12.413   1.220  1.00 87.18           C  
ATOM    633  OD1 ASP A  63       4.097 -11.994   0.158  1.00 87.18           O  
ATOM    634  OD2 ASP A  63       2.410 -12.812   1.328  1.00 87.18           O1-
ATOM    635  H   ASP A  63       4.528  -9.860   1.996  1.00 87.18           H  
ATOM    636  HA  ASP A  63       6.231 -11.822   3.410  1.00 87.18           H  
ATOM    637  HB2 ASP A  63       4.785 -13.509   2.613  1.00 87.18           H  
ATOM    638  HB3 ASP A  63       3.837 -12.230   3.346  1.00 87.18           H  
ATOM    639  N   GLU A  64       7.088 -13.056   1.147  1.00 87.19           N  
ATOM    640  CA  GLU A  64       8.028 -13.440   0.086  1.00 87.19           C  
ATOM    641  C   GLU A  64       7.438 -13.314  -1.328  1.00 87.19           C  
ATOM    642  O   GLU A  64       8.196 -13.233  -2.291  1.00 87.19           O  
ATOM    643  CB  GLU A  64       8.547 -14.864   0.326  1.00 87.19           C  
ATOM    644  CG  GLU A  64       9.362 -14.966   1.625  1.00 87.19           C  
ATOM    645  CD  GLU A  64      10.132 -16.290   1.759  1.00 87.19           C  
ATOM    646  OE1 GLU A  64      11.029 -16.327   2.631  1.00 87.19           O  
ATOM    647  OE2 GLU A  64       9.828 -17.242   1.007  1.00 87.19           O1-
ATOM    648  H   GLU A  64       6.694 -13.794   1.712  1.00 87.19           H  
ATOM    649  HA  GLU A  64       8.891 -12.775   0.123  1.00 87.19           H  
ATOM    650  HB2 GLU A  64       9.192 -15.134  -0.511  1.00 87.19           H  
ATOM    651  HB3 GLU A  64       7.707 -15.558   0.360  1.00 87.19           H  
ATOM    652  HG2 GLU A  64      10.076 -14.142   1.650  1.00 87.19           H  
ATOM    653  HG3 GLU A  64       8.692 -14.853   2.477  1.00 87.19           H  
ATOM    654  N   SER A  65       6.108 -13.253  -1.452  1.00 86.56           N  
ATOM    655  CA  SER A  65       5.363 -13.092  -2.712  1.00 86.56           C  
ATOM    656  C   SER A  65       4.965 -11.635  -2.980  1.00 86.56           C  
ATOM    657  O   SER A  65       4.059 -11.368  -3.763  1.00 86.56           O  
ATOM    658  CB  SER A  65       4.117 -13.987  -2.700  1.00 86.56           C  
ATOM    659  OG  SER A  65       4.496 -15.336  -2.501  1.00 86.56           O  
ATOM    660  H   SER A  65       5.559 -13.145  -0.611  1.00 86.56           H  
ATOM    661  HA  SER A  65       5.992 -13.402  -3.547  1.00 86.56           H  
ATOM    662  HB2 SER A  65       3.586 -13.899  -3.647  1.00 86.56           H  
ATOM    663  HB3 SER A  65       3.456 -13.671  -1.893  1.00 86.56           H  
ATOM    664  HG  SER A  65       5.276 -15.324  -1.941  1.00 86.56           H  
ATOM    665  N   CYS A  66       5.606 -10.680  -2.299  1.00 86.15           N  
ATOM    666  CA  CYS A  66       5.302  -9.255  -2.393  1.00 86.15           C  
ATOM    667  C   CYS A  66       3.855  -8.875  -2.032  1.00 86.15           C  
ATOM    668  O   CYS A  66       3.417  -7.773  -2.377  1.00 86.15           O  
ATOM    669  CB  CYS A  66       5.739  -8.697  -3.760  1.00 86.15           C  
ATOM    670  SG  CYS A  66       7.506  -8.817  -4.132  1.00 86.15           S  
ATOM    671  H   CYS A  66       6.297 -10.977  -1.626  1.00 86.15           H  
ATOM    672  HA  CYS A  66       5.924  -8.777  -1.636  1.00 86.15           H  
ATOM    673  HB2 CYS A  66       5.463  -7.644  -3.815  1.00 86.15           H  
ATOM    674  HB3 CYS A  66       5.193  -9.216  -4.547  1.00 86.15           H  
ATOM    675  N   HIS A  67       3.113  -9.707  -1.294  1.00 85.81           N  
ATOM    676  CA  HIS A  67       1.832  -9.292  -0.733  1.00 85.81           C  
ATOM    677  C   HIS A  67       2.057  -8.552   0.578  1.00 85.81           C  
ATOM    678  O   HIS A  67       2.856  -8.953   1.429  1.00 85.81           O  
ATOM    679  CB  HIS A  67       0.868 -10.454  -0.528  1.00 85.81           C  
ATOM    680  CG  HIS A  67       0.665 -11.336  -1.725  1.00 85.81           C  
ATOM    681  CD2 HIS A  67       0.486 -10.950  -3.025  1.00 85.81           C  
ATOM    682  ND1 HIS A  67       0.593 -12.704  -1.688  1.00 85.81           N  
ATOM    683  CE1 HIS A  67       0.341 -13.134  -2.936  1.00 85.81           C  
ATOM    684  NE2 HIS A  67       0.227 -12.097  -3.779  1.00 85.81           N  
ATOM    685  H   HIS A  67       3.498 -10.593  -0.999  1.00 85.81           H  
ATOM    686  HA  HIS A  67       1.349  -8.610  -1.434  1.00 85.81           H  
ATOM    687  HB2 HIS A  67       1.217 -11.059   0.309  1.00 85.81           H  
ATOM    688  HB3 HIS A  67      -0.103 -10.051  -0.239  1.00 85.81           H  
ATOM    689  HD1 HIS A  67       0.886 -13.267  -0.902  1.00 85.81           H  
ATOM    690  HD2 HIS A  67       0.523  -9.939  -3.403  1.00 85.81           H  
ATOM    691  HE1 HIS A  67       0.294 -14.170  -3.237  1.00 85.81           H  
ATOM    692  N   TRP A  68       1.355  -7.437   0.736  1.00 85.51           N  
ATOM    693  CA  TRP A  68       1.414  -6.663   1.958  1.00 85.51           C  
ATOM    694  C   TRP A  68       0.422  -7.191   2.985  1.00 85.51           C  
ATOM    695  O   TRP A  68      -0.714  -7.546   2.675  1.00 85.51           O  
ATOM    696  CB  TRP A  68       1.206  -5.187   1.651  1.00 85.51           C  
ATOM    697  CG  TRP A  68      -0.192  -4.769   1.364  1.00 85.51           C  
ATOM    698  CD1 TRP A  68      -0.777  -4.722   0.147  1.00 85.51           C  
ATOM    699  CD2 TRP A  68      -1.206  -4.352   2.321  1.00 85.51           C  
ATOM    700  CE2 TRP A  68      -2.404  -4.073   1.605  1.00 85.51           C  
ATOM    701  CE3 TRP A  68      -1.227  -4.175   3.721  1.00 85.51           C  
ATOM    702  NE1 TRP A  68      -2.083  -4.300   0.285  1.00 85.51           N  
ATOM    703  CZ2 TRP A  68      -3.570  -3.634   2.243  1.00 85.51           C  
ATOM    704  CZ3 TRP A  68      -2.389  -3.727   4.374  1.00 85.51           C  
ATOM    705  CH2 TRP A  68      -3.558  -3.460   3.637  1.00 85.51           C  
ATOM    706  H   TRP A  68       0.727  -7.135   0.005  1.00 85.51           H  
ATOM    707  HA  TRP A  68       2.414  -6.765   2.380  1.00 85.51           H  
ATOM    708  HB2 TRP A  68       1.562  -4.612   2.506  1.00 85.51           H  
ATOM    709  HB3 TRP A  68       1.808  -4.941   0.776  1.00 85.51           H  
ATOM    710  HD1 TRP A  68      -0.294  -4.983  -0.783  1.00 85.51           H  
ATOM    711  HE1 TRP A  68      -2.696  -4.108  -0.494  1.00 85.51           H  
ATOM    712  HE3 TRP A  68      -0.333  -4.395   4.287  1.00 85.51           H  
ATOM    713  HZ2 TRP A  68      -4.457  -3.431   1.660  1.00 85.51           H  
ATOM    714  HZ3 TRP A  68      -2.380  -3.588   5.445  1.00 85.51           H  
ATOM    715  HH2 TRP A  68      -4.449  -3.116   4.141  1.00 85.51           H  
ATOM    716  N   HIS A  69       0.857  -7.168   4.233  1.00 83.47           N  
ATOM    717  CA  HIS A  69       0.083  -7.538   5.405  1.00 83.47           C  
ATOM    718  C   HIS A  69       0.235  -6.435   6.440  1.00 83.47           C  
ATOM    719  O   HIS A  69       1.271  -5.772   6.496  1.00 83.47           O  
ATOM    720  CB  HIS A  69       0.592  -8.878   5.946  1.00 83.47           C  
ATOM    721  CG  HIS A  69       0.487  -9.997   4.942  1.00 83.47           C  
ATOM    722  CD2 HIS A  69       1.430 -10.326   4.010  1.00 83.47           C  
ATOM    723  ND1 HIS A  69      -0.603 -10.858   4.818  1.00 83.47           N  
ATOM    724  CE1 HIS A  69      -0.282 -11.691   3.811  1.00 83.47           C  
ATOM    725  NE2 HIS A  69       0.927 -11.395   3.305  1.00 83.47           N  
ATOM    726  H   HIS A  69       1.825  -6.924   4.387  1.00 83.47           H  
ATOM    727  HA  HIS A  69      -0.968  -7.647   5.137  1.00 83.47           H  
ATOM    728  HB2 HIS A  69       0.012  -9.151   6.827  1.00 83.47           H  
ATOM    729  HB3 HIS A  69       1.635  -8.775   6.244  1.00 83.47           H  
ATOM    730  HD2 HIS A  69       2.377  -9.832   3.848  1.00 83.47           H  
ATOM    731  HE1 HIS A  69      -0.900 -12.509   3.471  1.00 83.47           H  
ATOM    732  HE2 HIS A  69       1.392 -11.903   2.565  1.00 83.47           H  
ATOM    733  N   GLN A  70      -0.774  -6.228   7.279  1.00 80.93           N  
ATOM    734  CA  GLN A  70      -0.632  -5.314   8.408  1.00 80.93           C  
ATOM    735  C   GLN A  70       0.224  -5.973   9.496  1.00 80.93           C  
ATOM    736  O   GLN A  70      -0.138  -7.034  10.002  1.00 80.93           O  
ATOM    737  CB  GLN A  70      -2.020  -4.904   8.896  1.00 80.93           C  
ATOM    738  CG  GLN A  70      -1.963  -3.688   9.813  1.00 80.93           C  
ATOM    739  CD  GLN A  70      -3.364  -3.151  10.034  1.00 80.93           C  
ATOM    740  NE2 GLN A  70      -3.595  -1.917   9.685  1.00 80.93           N  
ATOM    741  OE1 GLN A  70      -4.290  -3.811  10.466  1.00 80.93           O  
ATOM    742  H   GLN A  70      -1.579  -6.836   7.239  1.00 80.93           H  
ATOM    743  HA  GLN A  70      -0.120  -4.416   8.061  1.00 80.93           H  
ATOM    744  HB2 GLN A  70      -2.509  -5.737   9.401  1.00 80.93           H  
ATOM    745  HB3 GLN A  70      -2.614  -4.616   8.029  1.00 80.93           H  
ATOM    746  HG2 GLN A  70      -1.369  -2.913   9.327  1.00 80.93           H  
ATOM    747  HG3 GLN A  70      -1.487  -3.926  10.763  1.00 80.93           H  
ATOM    748 HE21 GLN A  70      -4.549  -1.587   9.728  1.00 80.93           H  
ATOM    749 HE22 GLN A  70      -2.857  -1.369   9.269  1.00 80.93           H  
ATOM    750  N   ASP A  71       1.354  -5.355   9.850  1.00 81.20           N  
ATOM    751  CA  ASP A  71       2.258  -5.866  10.888  1.00 81.20           C  
ATOM    752  C   ASP A  71       1.743  -5.421  12.257  1.00 81.20           C  
ATOM    753  O   ASP A  71       2.115  -4.378  12.797  1.00 81.20           O  
ATOM    754  CB  ASP A  71       3.715  -5.455  10.614  1.00 81.20           C  
ATOM    755  CG  ASP A  71       4.741  -6.193  11.495  1.00 81.20           C  
ATOM    756  OD1 ASP A  71       4.587  -7.402  11.775  1.00 81.20           O  
ATOM    757  OD2 ASP A  71       5.814  -5.627  11.801  1.00 81.20           O1-
ATOM    758  H   ASP A  71       1.546  -4.444   9.458  1.00 81.20           H  
ATOM    759  HA  ASP A  71       2.230  -6.956  10.866  1.00 81.20           H  
ATOM    760  HB2 ASP A  71       3.944  -5.686   9.573  1.00 81.20           H  
ATOM    761  HB3 ASP A  71       3.827  -4.378  10.740  1.00 81.20           H  
ATOM    762  N   LEU A  72       0.797  -6.189  12.781  1.00 70.36           N  
ATOM    763  CA  LEU A  72       0.230  -5.984  14.104  1.00 70.36           C  
ATOM    764  C   LEU A  72       1.017  -6.815  15.113  1.00 70.36           C  
ATOM    765  O   LEU A  72       1.311  -7.984  14.868  1.00 70.36           O  
ATOM    766  CB  LEU A  72      -1.257  -6.367  14.077  1.00 70.36           C  
ATOM    767  CG  LEU A  72      -2.105  -5.518  13.121  1.00 70.36           C  
ATOM    768  CD1 LEU A  72      -3.517  -6.091  13.078  1.00 70.36           C  
ATOM    769  CD2 LEU A  72      -2.151  -4.038  13.526  1.00 70.36           C  
ATOM    770  H   LEU A  72       0.524  -7.014  12.267  1.00 70.36           H  
ATOM    771  HA  LEU A  72       0.324  -4.935  14.386  1.00 70.36           H  
ATOM    772  HB2 LEU A  72      -1.325  -7.412  13.773  1.00 70.36           H  
ATOM    773  HB3 LEU A  72      -1.679  -6.300  15.079  1.00 70.36           H  
ATOM    774  HG  LEU A  72      -1.694  -5.607  12.115  1.00 70.36           H  
ATOM    775 HD11 LEU A  72      -4.049  -5.864  14.002  1.00 70.36           H  
ATOM    776 HD12 LEU A  72      -3.469  -7.173  12.957  1.00 70.36           H  
ATOM    777 HD13 LEU A  72      -4.040  -5.699  12.205  1.00 70.36           H  
ATOM    778 HD21 LEU A  72      -2.862  -3.507  12.893  1.00 70.36           H  
ATOM    779 HD22 LEU A  72      -2.466  -3.949  14.566  1.00 70.36           H  
ATOM    780 HD23 LEU A  72      -1.166  -3.589  13.401  1.00 70.36           H  
ATOM    781  N   ALA A  73       1.317  -6.229  16.274  1.00 72.27           N  
ATOM    782  CA  ALA A  73       1.738  -7.028  17.418  1.00 72.27           C  
ATOM    783  C   ALA A  73       0.665  -8.084  17.731  1.00 72.27           C  
ATOM    784  O   ALA A  73      -0.522  -7.868  17.471  1.00 72.27           O  
ATOM    785  CB  ALA A  73       2.010  -6.112  18.618  1.00 72.27           C  
ATOM    786  H   ALA A  73       1.058  -5.264  16.419  1.00 72.27           H  
ATOM    787  HA  ALA A  73       2.660  -7.548  17.157  1.00 72.27           H  
ATOM    788  HB1 ALA A  73       2.364  -6.710  19.458  1.00 72.27           H  
ATOM    789  HB2 ALA A  73       2.773  -5.378  18.359  1.00 72.27           H  
ATOM    790  HB3 ALA A  73       1.095  -5.601  18.915  1.00 72.27           H  
ATOM    791  N   GLU A  74       1.071  -9.212  18.309  1.00 63.66           N  
ATOM    792  CA  GLU A  74       0.138 -10.238  18.770  1.00 63.66           C  
ATOM    793  C   GLU A  74      -0.916  -9.582  19.685  1.00 63.66           C  
ATOM    794  O   GLU A  74      -0.572  -8.936  20.675  1.00 63.66           O  
ATOM    795  CB  GLU A  74       0.939 -11.345  19.473  1.00 63.66           C  
ATOM    796  CG  GLU A  74       0.168 -12.665  19.563  1.00 63.66           C  
ATOM    797  CD  GLU A  74       1.001 -13.730  20.288  1.00 63.66           C  
ATOM    798  OE1 GLU A  74       0.520 -14.211  21.338  1.00 63.66           O  
ATOM    799  OE2 GLU A  74       2.116 -14.024  19.800  1.00 63.66           O1-
ATOM    800  H   GLU A  74       2.054  -9.354  18.492  1.00 63.66           H  
ATOM    801  HA  GLU A  74      -0.357 -10.668  17.900  1.00 63.66           H  
ATOM    802  HB2 GLU A  74       1.851 -11.525  18.904  1.00 63.66           H  
ATOM    803  HB3 GLU A  74       1.223 -11.014  20.473  1.00 63.66           H  
ATOM    804  HG2 GLU A  74      -0.071 -13.006  18.556  1.00 63.66           H  
ATOM    805  HG3 GLU A  74      -0.770 -12.493  20.091  1.00 63.66           H  
ATOM    806  N   ASN A  75      -2.200  -9.694  19.326  1.00 59.97           N  
ATOM    807  CA  ASN A  75      -3.351  -9.057  19.994  1.00 59.97           C  
ATOM    808  C   ASN A  75      -3.562  -7.548  19.752  1.00 59.97           C  
ATOM    809  O   ASN A  75      -4.482  -6.961  20.332  1.00 59.97           O  
ATOM    810  CB  ASN A  75      -3.382  -9.408  21.494  1.00 59.97           C  
ATOM    811  CG  ASN A  75      -3.102 -10.874  21.740  1.00 59.97           C  
ATOM    812  ND2 ASN A  75      -1.988 -11.205  22.349  1.00 59.97           N  
ATOM    813  OD1 ASN A  75      -3.875 -11.724  21.340  1.00 59.97           O  
ATOM    814  H   ASN A  75      -2.395 -10.249  18.505  1.00 59.97           H  
ATOM    815  HA  ASN A  75      -4.232  -9.529  19.558  1.00 59.97           H  
ATOM    816  HB2 ASN A  75      -4.368  -9.184  21.900  1.00 59.97           H  
ATOM    817  HB3 ASN A  75      -2.658  -8.800  22.037  1.00 59.97           H  
ATOM    818 HD21 ASN A  75      -1.276 -10.501  22.480  1.00 59.97           H  
ATOM    819 HD22 ASN A  75      -1.752 -12.187  22.362  1.00 59.97           H  
ATOM    820  N   ALA A  76      -2.779  -6.899  18.887  1.00 66.19           N  
ATOM    821  CA  ALA A  76      -3.075  -5.531  18.480  1.00 66.19           C  
ATOM    822  C   ALA A  76      -4.319  -5.489  17.582  1.00 66.19           C  
ATOM    823  O   ALA A  76      -4.555  -6.351  16.734  1.00 66.19           O  
ATOM    824  CB  ALA A  76      -1.851  -4.864  17.848  1.00 66.19           C  
ATOM    825  H   ALA A  76      -2.036  -7.397  18.418  1.00 66.19           H  
ATOM    826  HA  ALA A  76      -3.305  -4.963  19.382  1.00 66.19           H  
ATOM    827  HB1 ALA A  76      -1.488  -5.462  17.012  1.00 66.19           H  
ATOM    828  HB2 ALA A  76      -2.109  -3.867  17.491  1.00 66.19           H  
ATOM    829  HB3 ALA A  76      -1.059  -4.783  18.593  1.00 66.19           H  
ATOM    830  N   LYS A  77      -5.138  -4.452  17.776  1.00 70.94           N  
ATOM    831  CA  LYS A  77      -6.294  -4.209  16.913  1.00 70.94           C  
ATOM    832  C   LYS A  77      -5.805  -3.802  15.518  1.00 70.94           C  
ATOM    833  O   LYS A  77      -4.857  -3.018  15.442  1.00 70.94           O  
ATOM    834  CB  LYS A  77      -7.215  -3.138  17.507  1.00 70.94           C  
ATOM    835  CG  LYS A  77      -7.880  -3.626  18.801  1.00 70.94           C  
ATOM    836  CD  LYS A  77      -8.853  -2.575  19.346  1.00 70.94           C  
ATOM    837  CE  LYS A  77      -9.487  -3.095  20.642  1.00 70.94           C  
ATOM    838  NZ  LYS A  77     -10.432  -2.109  21.222  1.00 70.94           N1+
ATOM    839  H   LYS A  77      -4.861  -3.749  18.446  1.00 70.94           H  
ATOM    840  HA  LYS A  77      -6.844  -5.147  16.832  1.00 70.94           H  
ATOM    841  HB2 LYS A  77      -6.641  -2.232  17.702  1.00 70.94           H  
ATOM    842  HB3 LYS A  77      -7.991  -2.904  16.778  1.00 70.94           H  
ATOM    843  HG2 LYS A  77      -8.425  -4.548  18.598  1.00 70.94           H  
ATOM    844  HG3 LYS A  77      -7.116  -3.828  19.552  1.00 70.94           H  
ATOM    845  HD2 LYS A  77      -8.307  -1.653  19.545  1.00 70.94           H  
ATOM    846  HD3 LYS A  77      -9.627  -2.383  18.604  1.00 70.94           H  
ATOM    847  HE2 LYS A  77     -10.000  -4.032  20.427  1.00 70.94           H  
ATOM    848  HE3 LYS A  77      -8.689  -3.313  21.351  1.00 70.94           H  
ATOM    849  HZ1 LYS A  77     -11.182  -1.911  20.576  1.00 70.94           H  
ATOM    850  HZ2 LYS A  77      -9.950  -1.247  21.434  1.00 70.94           H  
ATOM    851  HZ3 LYS A  77     -10.828  -2.468  22.079  1.00 70.94           H  
ATOM    852  N   PRO A  78      -6.466  -4.258  14.438  1.00 68.46           N  
ATOM    853  CA  PRO A  78      -6.179  -3.777  13.096  1.00 68.46           C  
ATOM    854  C   PRO A  78      -6.224  -2.259  13.037  1.00 68.46           C  
ATOM    855  O   PRO A  78      -7.171  -1.640  13.534  1.00 68.46           O  
ATOM    856  CB  PRO A  78      -7.208  -4.429  12.169  1.00 68.46           C  
ATOM    857  CG  PRO A  78      -7.598  -5.695  12.927  1.00 68.46           C  
ATOM    858  CD  PRO A  78      -7.502  -5.277  14.393  1.00 68.46           C  
ATOM    859  HA  PRO A  78      -5.176  -4.100  12.817  1.00 68.46           H  
ATOM    860  HB2 PRO A  78      -8.083  -3.788  12.064  1.00 68.46           H  
ATOM    861  HB3 PRO A  78      -6.784  -4.659  11.191  1.00 68.46           H  
ATOM    862  HG2 PRO A  78      -8.600  -6.034  12.666  1.00 68.46           H  
ATOM    863  HG3 PRO A  78      -6.865  -6.477  12.726  1.00 68.46           H  
ATOM    864  HD2 PRO A  78      -8.449  -4.848  14.723  1.00 68.46           H  
ATOM    865  HD3 PRO A  78      -7.239  -6.143  15.000  1.00 68.46           H  
ATOM    866  N   VAL A  79      -5.201  -1.659  12.432  1.00 74.33           N  
ATOM    867  CA  VAL A  79      -5.205  -0.219  12.200  1.00 74.33           C  
ATOM    868  C   VAL A  79      -6.167   0.053  11.055  1.00 74.33           C  
ATOM    869  O   VAL A  79      -6.030  -0.499   9.961  1.00 74.33           O  
ATOM    870  CB  VAL A  79      -3.806   0.379  11.966  1.00 74.33           C  
ATOM    871  CG1 VAL A  79      -3.918   1.887  11.808  1.00 74.33           C  
ATOM    872  CG2 VAL A  79      -2.850   0.060  13.118  1.00 74.33           C  
ATOM    873  H   VAL A  79      -4.499  -2.234  11.990  1.00 74.33           H  
ATOM    874  HA  VAL A  79      -5.600   0.259  13.096  1.00 74.33           H  
ATOM    875  HB  VAL A  79      -3.352   0.016  11.044  1.00 74.33           H  
ATOM    876 HG11 VAL A  79      -4.372   2.328  12.696  1.00 74.33           H  
ATOM    877 HG12 VAL A  79      -2.920   2.305  11.675  1.00 74.33           H  
ATOM    878 HG13 VAL A  79      -4.507   2.135  10.926  1.00 74.33           H  
ATOM    879 HG21 VAL A  79      -1.902   0.577  12.969  1.00 74.33           H  
ATOM    880 HG22 VAL A  79      -3.283   0.381  14.066  1.00 74.33           H  
ATOM    881 HG23 VAL A  79      -2.656  -1.011  13.157  1.00 74.33           H  
ATOM    882  N   ILE A  80      -7.157   0.900  11.318  1.00 79.53           N  
ATOM    883  CA  ILE A  80      -8.117   1.323  10.306  1.00 79.53           C  
ATOM    884  C   ILE A  80      -7.384   2.255   9.346  1.00 79.53           C  
ATOM    885  O   ILE A  80      -6.953   3.342   9.731  1.00 79.53           O  
ATOM    886  CB  ILE A  80      -9.349   1.986  10.956  1.00 79.53           C  
ATOM    887  CG1 ILE A  80     -10.047   0.988  11.912  1.00 79.53           C  
ATOM    888  CG2 ILE A  80     -10.321   2.472   9.864  1.00 79.53           C  
ATOM    889  CD1 ILE A  80     -11.214   1.590  12.704  1.00 79.53           C  
ATOM    890  H   ILE A  80      -7.219   1.301  12.242  1.00 79.53           H  
ATOM    891  HA  ILE A  80      -8.457   0.449   9.751  1.00 79.53           H  
ATOM    892  HB  ILE A  80      -9.019   2.850  11.533  1.00 79.53           H  
ATOM    893 HG12 ILE A  80     -10.412   0.134  11.341  1.00 79.53           H  
ATOM    894 HG13 ILE A  80      -9.329   0.619  12.643  1.00 79.53           H  
ATOM    895 HG21 ILE A  80     -11.180   2.975  10.309  1.00 79.53           H  
ATOM    896 HG22 ILE A  80      -9.834   3.191   9.205  1.00 79.53           H  
ATOM    897 HG23 ILE A  80     -10.670   1.630   9.266  1.00 79.53           H  
ATOM    898 HD11 ILE A  80     -12.048   1.822  12.042  1.00 79.53           H  
ATOM    899 HD12 ILE A  80     -10.888   2.495  13.217  1.00 79.53           H  
ATOM    900 HD13 ILE A  80     -11.554   0.866  13.445  1.00 79.53           H  
ATOM    901  N   ILE A  81      -7.242   1.825   8.094  1.00 79.17           N  
ATOM    902  CA  ILE A  81      -6.723   2.686   7.033  1.00 79.17           C  
ATOM    903  C   ILE A  81      -7.776   3.778   6.783  1.00 79.17           C  
ATOM    904  O   ILE A  81      -8.933   3.434   6.527  1.00 79.17           O  
ATOM    905  CB  ILE A  81      -6.394   1.884   5.758  1.00 79.17           C  
ATOM    906  CG1 ILE A  81      -5.374   0.767   6.079  1.00 79.17           C  
ATOM    907  CG2 ILE A  81      -5.861   2.843   4.678  1.00 79.17           C  
ATOM    908  CD1 ILE A  81      -4.982  -0.100   4.877  1.00 79.17           C  
ATOM    909  H   ILE A  81      -7.612   0.917   7.851  1.00 79.17           H  
ATOM    910  HA  ILE A  81      -5.793   3.128   7.389  1.00 79.17           H  
ATOM    911  HB  ILE A  81      -7.308   1.421   5.386  1.00 79.17           H  
ATOM    912 HG12 ILE A  81      -5.800   0.095   6.824  1.00 79.17           H  
ATOM    913 HG13 ILE A  81      -4.473   1.205   6.508  1.00 79.17           H  
ATOM    914 HG21 ILE A  81      -4.954   3.343   5.017  1.00 79.17           H  
ATOM    915 HG22 ILE A  81      -6.620   3.586   4.434  1.00 79.17           H  
ATOM    916 HG23 ILE A  81      -5.650   2.298   3.757  1.00 79.17           H  
ATOM    917 HD11 ILE A  81      -4.413   0.480   4.151  1.00 79.17           H  
ATOM    918 HD12 ILE A  81      -5.875  -0.506   4.403  1.00 79.17           H  
ATOM    919 HD13 ILE A  81      -4.361  -0.925   5.225  1.00 79.17           H  
ATOM    920  N   PRO A  82      -7.424   5.076   6.870  1.00 81.09           N  
ATOM    921  CA  PRO A  82      -8.395   6.149   6.693  1.00 81.09           C  
ATOM    922  C   PRO A  82      -9.118   6.056   5.347  1.00 81.09           C  
ATOM    923  O   PRO A  82      -8.531   5.665   4.339  1.00 81.09           O  
ATOM    924  CB  PRO A  82      -7.614   7.458   6.819  1.00 81.09           C  
ATOM    925  CG  PRO A  82      -6.363   7.069   7.596  1.00 81.09           C  
ATOM    926  CD  PRO A  82      -6.118   5.614   7.220  1.00 81.09           C  
ATOM    927  HA  PRO A  82      -9.122   6.084   7.501  1.00 81.09           H  
ATOM    928  HB2 PRO A  82      -8.191   8.221   7.341  1.00 81.09           H  
ATOM    929  HB3 PRO A  82      -7.317   7.820   5.834  1.00 81.09           H  
ATOM    930  HG2 PRO A  82      -5.521   7.693   7.295  1.00 81.09           H  
ATOM    931  HG3 PRO A  82      -6.551   7.148   8.666  1.00 81.09           H  
ATOM    932  HD2 PRO A  82      -5.675   5.095   8.070  1.00 81.09           H  
ATOM    933  HD3 PRO A  82      -5.461   5.560   6.352  1.00 81.09           H  
ATOM    934  N   THR A  83     -10.388   6.461   5.316  1.00 83.47           N  
ATOM    935  CA  THR A  83     -11.217   6.427   4.105  1.00 83.47           C  
ATOM    936  C   THR A  83     -10.519   7.090   2.916  1.00 83.47           C  
ATOM    937  O   THR A  83      -9.950   8.173   3.036  1.00 83.47           O  
ATOM    938  CB  THR A  83     -12.565   7.116   4.352  1.00 83.47           C  
ATOM    939  CG2 THR A  83     -13.532   6.980   3.176  1.00 83.47           C  
ATOM    940  OG1 THR A  83     -13.193   6.518   5.462  1.00 83.47           O  
ATOM    941  H   THR A  83     -10.842   6.714   6.182  1.00 83.47           H  
ATOM    942  HA  THR A  83     -11.408   5.382   3.862  1.00 83.47           H  
ATOM    943  HB  THR A  83     -12.403   8.173   4.564  1.00 83.47           H  
ATOM    944  HG1 THR A  83     -14.005   7.001   5.635  1.00 83.47           H  
ATOM    945 HG21 THR A  83     -14.501   7.399   3.445  1.00 83.47           H  
ATOM    946 HG22 THR A  83     -13.155   7.529   2.313  1.00 83.47           H  
ATOM    947 HG23 THR A  83     -13.657   5.929   2.914  1.00 83.47           H  
ATOM    948  N   GLY A  84     -10.575   6.429   1.759  1.00 83.01           N  
ATOM    949  CA  GLY A  84      -9.909   6.861   0.529  1.00 83.01           C  
ATOM    950  C   GLY A  84      -8.468   6.371   0.416  1.00 83.01           C  
ATOM    951  O   GLY A  84      -7.996   6.190  -0.703  1.00 83.01           O  
ATOM    952  H   GLY A  84     -11.024   5.524   1.749  1.00 83.01           H  
ATOM    953  HA2 GLY A  84     -10.466   6.495  -0.333  1.00 83.01           H  
ATOM    954  HA3 GLY A  84      -9.896   7.950   0.484  1.00 83.01           H  
ATOM    955  N   TYR A  85      -7.789   6.079   1.527  1.00 84.97           N  
ATOM    956  CA  TYR A  85      -6.448   5.508   1.500  1.00 84.97           C  
ATOM    957  C   TYR A  85      -6.476   3.981   1.368  1.00 84.97           C  
ATOM    958  O   TYR A  85      -7.407   3.302   1.802  1.00 84.97           O  
ATOM    959  CB  TYR A  85      -5.615   5.978   2.696  1.00 84.97           C  
ATOM    960  CG  TYR A  85      -5.321   7.464   2.688  1.00 84.97           C  
ATOM    961  CD1 TYR A  85      -4.145   7.941   2.085  1.00 84.97           C  
ATOM    962  CD2 TYR A  85      -6.231   8.370   3.262  1.00 84.97           C  
ATOM    963  CE1 TYR A  85      -3.842   9.315   2.113  1.00 84.97           C  
ATOM    964  CE2 TYR A  85      -5.941   9.747   3.284  1.00 84.97           C  
ATOM    965  CZ  TYR A  85      -4.737  10.220   2.719  1.00 84.97           C  
ATOM    966  OH  TYR A  85      -4.442  11.545   2.743  1.00 84.97           O  
ATOM    967  H   TYR A  85      -8.238   6.166   2.428  1.00 84.97           H  
ATOM    968  HA  TYR A  85      -5.953   5.901   0.612  1.00 84.97           H  
ATOM    969  HB2 TYR A  85      -4.666   5.442   2.689  1.00 84.97           H  
ATOM    970  HB3 TYR A  85      -6.119   5.719   3.627  1.00 84.97           H  
ATOM    971  HD1 TYR A  85      -3.481   7.248   1.591  1.00 84.97           H  
ATOM    972  HD2 TYR A  85      -7.166   8.007   3.662  1.00 84.97           H  
ATOM    973  HE1 TYR A  85      -2.935   9.689   1.660  1.00 84.97           H  
ATOM    974  HE2 TYR A  85      -6.647  10.439   3.719  1.00 84.97           H  
ATOM    975  HH  TYR A  85      -5.159  12.070   3.107  1.00 84.97           H  
ATOM    976  N   GLY A  86      -5.422   3.435   0.777  1.00 85.97           N  
ATOM    977  CA  GLY A  86      -5.168   2.001   0.684  1.00 85.97           C  
ATOM    978  C   GLY A  86      -3.675   1.734   0.567  1.00 85.97           C  
ATOM    979  O   GLY A  86      -2.894   2.663   0.378  1.00 85.97           O  
ATOM    980  H   GLY A  86      -4.723   4.058   0.397  1.00 85.97           H  
ATOM    981  HA2 GLY A  86      -5.548   1.492   1.570  1.00 85.97           H  
ATOM    982  HA3 GLY A  86      -5.668   1.594  -0.195  1.00 85.97           H  
ATOM    983  N   ILE A  87      -3.271   0.474   0.636  1.00 87.07           N  
ATOM    984  CA  ILE A  87      -1.890   0.062   0.386  1.00 87.07           C  
ATOM    985  C   ILE A  87      -1.907  -0.886  -0.804  1.00 87.07           C  
ATOM    986  O   ILE A  87      -2.780  -1.748  -0.896  1.00 87.07           O  
ATOM    987  CB  ILE A  87      -1.272  -0.560   1.651  1.00 87.07           C  
ATOM    988  CG1 ILE A  87      -1.154   0.500   2.769  1.00 87.07           C  
ATOM    989  CG2 ILE A  87       0.122  -1.146   1.354  1.00 87.07           C  
ATOM    990  CD1 ILE A  87      -1.139  -0.136   4.158  1.00 87.07           C  
ATOM    991  H   ILE A  87      -3.952  -0.267   0.724  1.00 87.07           H  
ATOM    992  HA  ILE A  87      -1.281   0.924   0.115  1.00 87.07           H  
ATOM    993  HB  ILE A  87      -1.928  -1.361   1.991  1.00 87.07           H  
ATOM    994 HG12 ILE A  87      -1.989   1.201   2.748  1.00 87.07           H  
ATOM    995 HG13 ILE A  87      -0.244   1.081   2.615  1.00 87.07           H  
ATOM    996 HG21 ILE A  87       0.593  -1.499   2.271  1.00 87.07           H  
ATOM    997 HG22 ILE A  87       0.754  -0.396   0.880  1.00 87.07           H  
ATOM    998 HG23 ILE A  87       0.035  -2.002   0.684  1.00 87.07           H  
ATOM    999 HD11 ILE A  87      -0.779  -1.164   4.101  1.00 87.07           H  
ATOM   1000 HD12 ILE A  87      -2.157  -0.178   4.543  1.00 87.07           H  
ATOM   1001 HD13 ILE A  87      -0.521   0.451   4.837  1.00 87.07           H  
ATOM   1002  N   LYS A  88      -0.963  -0.703  -1.724  1.00 87.55           N  
ATOM   1003  CA  LYS A  88      -0.726  -1.629  -2.831  1.00 87.55           C  
ATOM   1004  C   LYS A  88       0.692  -2.146  -2.763  1.00 87.55           C  
ATOM   1005  O   LYS A  88       1.602  -1.407  -2.383  1.00 87.55           O  
ATOM   1006  CB  LYS A  88      -0.981  -0.963  -4.188  1.00 87.55           C  
ATOM   1007  CG  LYS A  88      -2.476  -0.831  -4.479  1.00 87.55           C  
ATOM   1008  CD  LYS A  88      -2.687  -0.374  -5.927  1.00 87.55           C  
ATOM   1009  CE  LYS A  88      -4.183  -0.259  -6.219  1.00 87.55           C  
ATOM   1010  NZ  LYS A  88      -4.434   0.314  -7.561  1.00 87.55           N1+
ATOM   1011  H   LYS A  88      -0.275   0.020  -1.564  1.00 87.55           H  
ATOM   1012  HA  LYS A  88      -1.384  -2.493  -2.738  1.00 87.55           H  
ATOM   1013  HB2 LYS A  88      -0.505   0.017  -4.217  1.00 87.55           H  
ATOM   1014  HB3 LYS A  88      -0.535  -1.582  -4.967  1.00 87.55           H  
ATOM   1015  HG2 LYS A  88      -2.933  -0.126  -3.784  1.00 87.55           H  
ATOM   1016  HG3 LYS A  88      -2.948  -1.805  -4.347  1.00 87.55           H  
ATOM   1017  HD2 LYS A  88      -2.186   0.579  -6.097  1.00 87.55           H  
ATOM   1018  HD3 LYS A  88      -2.251  -1.113  -6.600  1.00 87.55           H  
ATOM   1019  HE2 LYS A  88      -4.602  -1.264  -6.168  1.00 87.55           H  
ATOM   1020  HE3 LYS A  88      -4.663   0.336  -5.441  1.00 87.55           H  
ATOM   1021  HZ1 LYS A  88      -3.833  -0.118  -8.248  1.00 87.55           H  
ATOM   1022  HZ2 LYS A  88      -4.281   1.313  -7.562  1.00 87.55           H  
ATOM   1023  HZ3 LYS A  88      -5.393   0.157  -7.835  1.00 87.55           H  
ATOM   1024  N   SER A  89       0.861  -3.390  -3.182  1.00 87.54           N  
ATOM   1025  CA  SER A  89       2.164  -3.989  -3.393  1.00 87.54           C  
ATOM   1026  C   SER A  89       2.160  -4.926  -4.587  1.00 87.54           C  
ATOM   1027  O   SER A  89       1.112  -5.461  -4.946  1.00 87.54           O  
ATOM   1028  CB  SER A  89       2.629  -4.706  -2.137  1.00 87.54           C  
ATOM   1029  OG  SER A  89       1.802  -5.806  -1.822  1.00 87.54           O  
ATOM   1030  H   SER A  89       0.070  -3.936  -3.492  1.00 87.54           H  
ATOM   1031  HA  SER A  89       2.860  -3.179  -3.612  1.00 87.54           H  
ATOM   1032  HB2 SER A  89       2.578  -3.980  -1.326  1.00 87.54           H  
ATOM   1033  HB3 SER A  89       3.658  -5.039  -2.273  1.00 87.54           H  
ATOM   1034  HG  SER A  89       2.279  -6.586  -2.115  1.00 87.54           H  
ATOM   1035  N   CYS A  90       3.323  -5.076  -5.207  1.00 86.86           N  
ATOM   1036  CA  CYS A  90       3.566  -5.979  -6.327  1.00 86.86           C  
ATOM   1037  C   CYS A  90       5.069  -6.191  -6.507  1.00 86.86           C  
ATOM   1038  O   CYS A  90       5.890  -5.508  -5.882  1.00 86.86           O  
ATOM   1039  CB  CYS A  90       2.954  -5.389  -7.606  1.00 86.86           C  
ATOM   1040  SG  CYS A  90       3.422  -3.674  -7.947  1.00 86.86           S  
ATOM   1041  H   CYS A  90       4.125  -4.562  -4.871  1.00 86.86           H  
ATOM   1042  HA  CYS A  90       3.107  -6.948  -6.129  1.00 86.86           H  
ATOM   1043  HB2 CYS A  90       3.227  -6.006  -8.462  1.00 86.86           H  
ATOM   1044  HB3 CYS A  90       1.869  -5.440  -7.509  1.00 86.86           H  
ATOM   1045  N   ASP A  91       5.432  -7.114  -7.386  1.00 89.21           N  
ATOM   1046  CA  ASP A  91       6.802  -7.260  -7.852  1.00 89.21           C  
ATOM   1047  C   ASP A  91       7.289  -6.001  -8.589  1.00 89.21           C  
ATOM   1048  O   ASP A  91       6.548  -5.344  -9.323  1.00 89.21           O  
ATOM   1049  CB  ASP A  91       6.895  -8.502  -8.740  1.00 89.21           C  
ATOM   1050  CG  ASP A  91       6.867  -9.761  -7.876  1.00 89.21           C  
ATOM   1051  OD1 ASP A  91       7.933 -10.033  -7.275  1.00 89.21           O  
ATOM   1052  OD2 ASP A  91       5.801 -10.404  -7.803  1.00 89.21           O1-
ATOM   1053  H   ASP A  91       4.740  -7.710  -7.818  1.00 89.21           H  
ATOM   1054  HA  ASP A  91       7.450  -7.416  -6.989  1.00 89.21           H  
ATOM   1055  HB2 ASP A  91       6.081  -8.508  -9.464  1.00 89.21           H  
ATOM   1056  HB3 ASP A  91       7.836  -8.480  -9.290  1.00 89.21           H  
ATOM   1057  N   GLU A  92       8.572  -5.665  -8.425  1.00 86.79           N  
ATOM   1058  CA  GLU A  92       9.204  -4.529  -9.114  1.00 86.79           C  
ATOM   1059  C   GLU A  92       9.100  -4.654 -10.639  1.00 86.79           C  
ATOM   1060  O   GLU A  92       8.895  -3.651 -11.319  1.00 86.79           O  
ATOM   1061  CB  GLU A  92      10.668  -4.403  -8.644  1.00 86.79           C  
ATOM   1062  CG  GLU A  92      11.452  -3.231  -9.268  1.00 86.79           C  
ATOM   1063  CD  GLU A  92      12.909  -3.140  -8.763  1.00 86.79           C  
ATOM   1064  OE1 GLU A  92      13.422  -2.008  -8.596  1.00 86.79           O  
ATOM   1065  OE2 GLU A  92      13.542  -4.194  -8.512  1.00 86.79           O1-
ATOM   1066  H   GLU A  92       9.127  -6.206  -7.778  1.00 86.79           H  
ATOM   1067  HA  GLU A  92       8.666  -3.617  -8.855  1.00 86.79           H  
ATOM   1068  HB2 GLU A  92      11.183  -5.336  -8.871  1.00 86.79           H  
ATOM   1069  HB3 GLU A  92      10.668  -4.264  -7.562  1.00 86.79           H  
ATOM   1070  HG2 GLU A  92      11.475  -3.351 -10.351  1.00 86.79           H  
ATOM   1071  HG3 GLU A  92      10.927  -2.304  -9.039  1.00 86.79           H  
ATOM   1072  N   GLY A  93       9.169  -5.878 -11.174  1.00 86.99           N  
ATOM   1073  CA  GLY A  93       8.970  -6.133 -12.601  1.00 86.99           C  
ATOM   1074  C   GLY A  93       7.581  -5.709 -13.083  1.00 86.99           C  
ATOM   1075  O   GLY A  93       7.470  -5.004 -14.085  1.00 86.99           O  
ATOM   1076  H   GLY A  93       9.247  -6.664 -10.544  1.00 86.99           H  
ATOM   1077  HA2 GLY A  93       9.717  -5.587 -13.177  1.00 86.99           H  
ATOM   1078  HA3 GLY A  93       9.082  -7.200 -12.792  1.00 86.99           H  
ATOM   1079  N   ASP A  94       6.531  -6.061 -12.341  1.00 85.70           N  
ATOM   1080  CA  ASP A  94       5.155  -5.688 -12.682  1.00 85.70           C  
ATOM   1081  C   ASP A  94       4.918  -4.193 -12.503  1.00 85.70           C  
ATOM   1082  O   ASP A  94       4.220  -3.573 -13.304  1.00 85.70           O  
ATOM   1083  CB  ASP A  94       4.161  -6.474 -11.820  1.00 85.70           C  
ATOM   1084  CG  ASP A  94       4.121  -7.961 -12.168  1.00 85.70           C  
ATOM   1085  OD1 ASP A  94       4.564  -8.319 -13.286  1.00 85.70           O  
ATOM   1086  OD2 ASP A  94       3.645  -8.716 -11.299  1.00 85.70           O1-
ATOM   1087  H   ASP A  94       6.667  -6.621 -11.511  1.00 85.70           H  
ATOM   1088  HA  ASP A  94       4.964  -5.926 -13.729  1.00 85.70           H  
ATOM   1089  HB2 ASP A  94       4.413  -6.348 -10.767  1.00 85.70           H  
ATOM   1090  HB3 ASP A  94       3.163  -6.066 -11.978  1.00 85.70           H  
ATOM   1091  N   PHE A  95       5.539  -3.582 -11.494  1.00 83.61           N  
ATOM   1092  CA  PHE A  95       5.479  -2.137 -11.310  1.00 83.61           C  
ATOM   1093  C   PHE A  95       6.105  -1.371 -12.483  1.00 83.61           C  
ATOM   1094  O   PHE A  95       5.503  -0.420 -12.979  1.00 83.61           O  
ATOM   1095  CB  PHE A  95       6.142  -1.762  -9.984  1.00 83.61           C  
ATOM   1096  CG  PHE A  95       6.012  -0.285  -9.687  1.00 83.61           C  
ATOM   1097  CD1 PHE A  95       7.073   0.591  -9.985  1.00 83.61           C  
ATOM   1098  CD2 PHE A  95       4.800   0.221  -9.185  1.00 83.61           C  
ATOM   1099  CE1 PHE A  95       6.915   1.974  -9.798  1.00 83.61           C  
ATOM   1100  CE2 PHE A  95       4.640   1.603  -8.997  1.00 83.61           C  
ATOM   1101  CZ  PHE A  95       5.691   2.477  -9.321  1.00 83.61           C  
ATOM   1102  H   PHE A  95       6.061  -4.150 -10.841  1.00 83.61           H  
ATOM   1103  HA  PHE A  95       4.432  -1.837 -11.268  1.00 83.61           H  
ATOM   1104  HB2 PHE A  95       5.677  -2.328  -9.177  1.00 83.61           H  
ATOM   1105  HB3 PHE A  95       7.196  -2.037 -10.016  1.00 83.61           H  
ATOM   1106  HD1 PHE A  95       7.992   0.200 -10.395  1.00 83.61           H  
ATOM   1107  HD2 PHE A  95       3.985  -0.454  -8.969  1.00 83.61           H  
ATOM   1108  HE1 PHE A  95       7.719   2.642 -10.067  1.00 83.61           H  
ATOM   1109  HE2 PHE A  95       3.696   1.987  -8.638  1.00 83.61           H  
ATOM   1110  HZ  PHE A  95       5.543   3.543  -9.232  1.00 83.61           H  
ATOM   1111  N   VAL A  96       7.290  -1.781 -12.953  1.00 84.40           N  
ATOM   1112  CA  VAL A  96       7.965  -1.139 -14.097  1.00 84.40           C  
ATOM   1113  C   VAL A  96       7.179  -1.333 -15.398  1.00 84.40           C  
ATOM   1114  O   VAL A  96       7.164  -0.433 -16.235  1.00 84.40           O  
ATOM   1115  CB  VAL A  96       9.415  -1.648 -14.234  1.00 84.40           C  
ATOM   1116  CG1 VAL A  96      10.115  -1.137 -15.502  1.00 84.40           C  
ATOM   1117  CG2 VAL A  96      10.264  -1.162 -13.049  1.00 84.40           C  
ATOM   1118  H   VAL A  96       7.733  -2.574 -12.511  1.00 84.40           H  
ATOM   1119  HA  VAL A  96       7.999  -0.064 -13.922  1.00 84.40           H  
ATOM   1120  HB  VAL A  96       9.418  -2.738 -14.252  1.00 84.40           H  
ATOM   1121 HG11 VAL A  96      11.159  -1.450 -15.507  1.00 84.40           H  
ATOM   1122 HG12 VAL A  96      10.060  -0.049 -15.549  1.00 84.40           H  
ATOM   1123 HG13 VAL A  96       9.637  -1.555 -16.388  1.00 84.40           H  
ATOM   1124 HG21 VAL A  96      11.273  -1.568 -13.127  1.00 84.40           H  
ATOM   1125 HG22 VAL A  96      10.311  -0.073 -13.047  1.00 84.40           H  
ATOM   1126 HG23 VAL A  96       9.834  -1.494 -12.104  1.00 84.40           H  
ATOM   1127  N   ASN A  97       6.488  -2.464 -15.548  1.00 84.84           N  
ATOM   1128  CA  ASN A  97       5.661  -2.768 -16.719  1.00 84.84           C  
ATOM   1129  C   ASN A  97       4.221  -2.220 -16.629  1.00 84.84           C  
ATOM   1130  O   ASN A  97       3.394  -2.544 -17.483  1.00 84.84           O  
ATOM   1131  CB  ASN A  97       5.698  -4.287 -16.949  1.00 84.84           C  
ATOM   1132  CG  ASN A  97       7.072  -4.791 -17.350  1.00 84.84           C  
ATOM   1133  ND2 ASN A  97       7.460  -5.951 -16.879  1.00 84.84           N  
ATOM   1134  OD1 ASN A  97       7.807  -4.178 -18.108  1.00 84.84           O  
ATOM   1135  H   ASN A  97       6.564  -3.170 -14.830  1.00 84.84           H  
ATOM   1136  HA  ASN A  97       6.103  -2.285 -17.590  1.00 84.84           H  
ATOM   1137  HB2 ASN A  97       5.016  -4.551 -17.757  1.00 84.84           H  
ATOM   1138  HB3 ASN A  97       5.365  -4.797 -16.045  1.00 84.84           H  
ATOM   1139 HD21 ASN A  97       6.922  -6.382 -16.141  1.00 84.84           H  
ATOM   1140 HD22 ASN A  97       8.396  -6.244 -17.119  1.00 84.84           H  
ATOM   1141  N   ASP A  98       3.900  -1.427 -15.600  1.00 77.84           N  
ATOM   1142  CA  ASP A  98       2.546  -0.915 -15.324  1.00 77.84           C  
ATOM   1143  C   ASP A  98       1.477  -2.029 -15.214  1.00 77.84           C  
ATOM   1144  O   ASP A  98       0.292  -1.835 -15.471  1.00 77.84           O  
ATOM   1145  CB  ASP A  98       2.200   0.212 -16.316  1.00 77.84           C  
ATOM   1146  CG  ASP A  98       1.106   1.162 -15.814  1.00 77.84           C  
ATOM   1147  OD1 ASP A  98       1.076   1.438 -14.588  1.00 77.84           O  
ATOM   1148  OD2 ASP A  98       0.360   1.690 -16.670  1.00 77.84           O1-
ATOM   1149  H   ASP A  98       4.627  -1.185 -14.941  1.00 77.84           H  
ATOM   1150  HA  ASP A  98       2.598  -0.462 -14.334  1.00 77.84           H  
ATOM   1151  HB2 ASP A  98       3.094   0.811 -16.493  1.00 77.84           H  
ATOM   1152  HB3 ASP A  98       1.899  -0.227 -17.267  1.00 77.84           H  
ATOM   1153  N   GLN A  99       1.907  -3.233 -14.824  1.00 78.70           N  
ATOM   1154  CA  GLN A  99       1.079  -4.427 -14.612  1.00 78.70           C  
ATOM   1155  C   GLN A  99       0.835  -4.707 -13.128  1.00 78.70           C  
ATOM   1156  O   GLN A  99       0.416  -5.801 -12.765  1.00 78.70           O  
ATOM   1157  CB  GLN A  99       1.703  -5.660 -15.290  1.00 78.70           C  
ATOM   1158  CG  GLN A  99       1.832  -5.559 -16.811  1.00 78.70           C  
ATOM   1159  CD  GLN A  99       0.527  -5.153 -17.481  1.00 78.70           C  
ATOM   1160  NE2 GLN A  99       0.487  -3.995 -18.100  1.00 78.70           N  
ATOM   1161  OE1 GLN A  99      -0.478  -5.847 -17.432  1.00 78.70           O  
ATOM   1162  H   GLN A  99       2.889  -3.313 -14.604  1.00 78.70           H  
ATOM   1163  HA  GLN A  99       0.095  -4.257 -15.049  1.00 78.70           H  
ATOM   1164  HB2 GLN A  99       1.078  -6.529 -15.082  1.00 78.70           H  
ATOM   1165  HB3 GLN A  99       2.689  -5.848 -14.864  1.00 78.70           H  
ATOM   1166  HG2 GLN A  99       2.137  -6.528 -17.205  1.00 78.70           H  
ATOM   1167  HG3 GLN A  99       2.619  -4.846 -17.058  1.00 78.70           H  
ATOM   1168 HE21 GLN A  99      -0.422  -3.670 -18.398  1.00 78.70           H  
ATOM   1169 HE22 GLN A  99       1.272  -3.366 -18.013  1.00 78.70           H  
ATOM   1170  N   CYS A 100       1.093  -3.731 -12.257  1.00 75.85           N  
ATOM   1171  CA  CYS A 100       0.898  -3.871 -10.820  1.00 75.85           C  
ATOM   1172  C   CYS A 100      -0.598  -4.013 -10.486  1.00 75.85           C  
ATOM   1173  O   CYS A 100      -1.295  -3.041 -10.167  1.00 75.85           O  
ATOM   1174  CB  CYS A 100       1.552  -2.683 -10.125  1.00 75.85           C  
ATOM   1175  SG  CYS A 100       1.622  -2.817  -8.326  1.00 75.85           S  
ATOM   1176  H   CYS A 100       1.460  -2.866 -12.627  1.00 75.85           H  
ATOM   1177  HA  CYS A 100       1.407  -4.776 -10.490  1.00 75.85           H  
ATOM   1178  HB2 CYS A 100       2.572  -2.581 -10.497  1.00 75.85           H  
ATOM   1179  HB3 CYS A 100       1.001  -1.781 -10.389  1.00 75.85           H  
ATOM   1180  N   GLN A 101      -1.099  -5.239 -10.584  1.00 66.06           N  
ATOM   1181  CA  GLN A 101      -2.441  -5.608 -10.183  1.00 66.06           C  
ATOM   1182  C   GLN A 101      -2.404  -5.948  -8.701  1.00 66.06           C  
ATOM   1183  O   GLN A 101      -1.665  -6.820  -8.258  1.00 66.06           O  
ATOM   1184  CB  GLN A 101      -2.985  -6.749 -11.055  1.00 66.06           C  
ATOM   1185  CG  GLN A 101      -3.150  -6.287 -12.513  1.00 66.06           C  
ATOM   1186  CD  GLN A 101      -3.968  -7.240 -13.375  1.00 66.06           C  
ATOM   1187  NE2 GLN A 101      -4.338  -6.825 -14.566  1.00 66.06           N  
ATOM   1188  OE1 GLN A 101      -4.325  -8.347 -13.012  1.00 66.06           O  
ATOM   1189  H   GLN A 101      -0.498  -5.962 -10.955  1.00 66.06           H  
ATOM   1190  HA  GLN A 101      -3.101  -4.751 -10.318  1.00 66.06           H  
ATOM   1191  HB2 GLN A 101      -2.317  -7.609 -11.012  1.00 66.06           H  
ATOM   1192  HB3 GLN A 101      -3.959  -7.043 -10.663  1.00 66.06           H  
ATOM   1193  HG2 GLN A 101      -3.646  -5.317 -12.526  1.00 66.06           H  
ATOM   1194  HG3 GLN A 101      -2.169  -6.170 -12.974  1.00 66.06           H  
ATOM   1195 HE21 GLN A 101      -4.786  -7.525 -15.141  1.00 66.06           H  
ATOM   1196 HE22 GLN A 101      -3.932  -5.985 -14.951  1.00 66.06           H  
ATOM   1197  N   GLU A 102      -3.196  -5.220  -7.919  1.00 58.29           N  
ATOM   1198  CA  GLU A 102      -3.409  -5.563  -6.519  1.00 58.29           C  
ATOM   1199  C   GLU A 102      -3.949  -7.005  -6.492  1.00 58.29           C  
ATOM   1200  O   GLU A 102      -4.921  -7.274  -7.214  1.00 58.29           O  
ATOM   1201  CB  GLU A 102      -4.383  -4.530  -5.915  1.00 58.29           C  
ATOM   1202  CG  GLU A 102      -4.306  -4.361  -4.390  1.00 58.29           C  
ATOM   1203  CD  GLU A 102      -5.307  -3.299  -3.875  1.00 58.29           C  
ATOM   1204  OE1 GLU A 102      -5.853  -3.469  -2.761  1.00 58.29           O  
ATOM   1205  OE2 GLU A 102      -5.606  -2.311  -4.594  1.00 58.29           O1-
ATOM   1206  H   GLU A 102      -3.799  -4.534  -8.350  1.00 58.29           H  
ATOM   1207  HA  GLU A 102      -2.447  -5.506  -6.010  1.00 58.29           H  
ATOM   1208  HB2 GLU A 102      -5.404  -4.783  -6.200  1.00 58.29           H  
ATOM   1209  HB3 GLU A 102      -4.150  -3.560  -6.354  1.00 58.29           H  
ATOM   1210  HG2 GLU A 102      -3.291  -4.074  -4.113  1.00 58.29           H  
ATOM   1211  HG3 GLU A 102      -4.522  -5.322  -3.924  1.00 58.29           H  
ATOM   1212  N   PRO A 103      -3.344  -7.937  -5.727  1.00 53.00           N  
ATOM   1213  CA  PRO A 103      -3.891  -9.281  -5.611  1.00 53.00           C  
ATOM   1214  C   PRO A 103      -5.372  -9.149  -5.238  1.00 53.00           C  
ATOM   1215  O   PRO A 103      -5.716  -8.261  -4.447  1.00 53.00           O  
ATOM   1216  CB  PRO A 103      -3.061 -10.002  -4.544  1.00 53.00           C  
ATOM   1217  CG  PRO A 103      -2.469  -8.850  -3.734  1.00 53.00           C  
ATOM   1218  CD  PRO A 103      -2.260  -7.755  -4.777  1.00 53.00           C  
ATOM   1219  HA  PRO A 103      -3.780  -9.789  -6.570  1.00 53.00           H  
ATOM   1220  HB2 PRO A 103      -3.664 -10.665  -3.924  1.00 53.00           H  
ATOM   1221  HB3 PRO A 103      -2.255 -10.558  -5.024  1.00 53.00           H  
ATOM   1222  HG2 PRO A 103      -3.197  -8.513  -2.997  1.00 53.00           H  
ATOM   1223  HG3 PRO A 103      -1.536  -9.125  -3.241  1.00 53.00           H  
ATOM   1224  HD2 PRO A 103      -1.305  -7.894  -5.282  1.00 53.00           H  
ATOM   1225  HD3 PRO A 103      -2.297  -6.779  -4.293  1.00 53.00           H  
ATOM   1226  N   PRO A 104      -6.266  -9.953  -5.846  1.00 45.17           N  
ATOM   1227  CA  PRO A 104      -7.704  -9.760  -5.744  1.00 45.17           C  
ATOM   1228  C   PRO A 104      -8.081  -9.594  -4.278  1.00 45.17           C  
ATOM   1229  O   PRO A 104      -7.909 -10.518  -3.479  1.00 45.17           O  
ATOM   1230  CB  PRO A 104      -8.347 -10.991  -6.400  1.00 45.17           C  
ATOM   1231  CG  PRO A 104      -7.216 -12.019  -6.459  1.00 45.17           C  
ATOM   1232  CD  PRO A 104      -5.966 -11.156  -6.594  1.00 45.17           C  
ATOM   1233  HA  PRO A 104      -7.988  -8.866  -6.299  1.00 45.17           H  
ATOM   1234  HB2 PRO A 104      -9.200 -11.366  -5.835  1.00 45.17           H  
ATOM   1235  HB3 PRO A 104      -8.652 -10.735  -7.414  1.00 45.17           H  
ATOM   1236  HG2 PRO A 104      -7.329 -12.700  -7.302  1.00 45.17           H  
ATOM   1237  HG3 PRO A 104      -7.175 -12.572  -5.520  1.00 45.17           H  
ATOM   1238  HD2 PRO A 104      -5.102 -11.682  -6.188  1.00 45.17           H  
ATOM   1239  HD3 PRO A 104      -5.796 -10.902  -7.641  1.00 45.17           H  
ATOM   1240  N   LYS A 105      -8.539  -8.382  -3.926  1.00 42.99           N  
ATOM   1241  CA  LYS A 105      -8.932  -8.017  -2.565  1.00 42.99           C  
ATOM   1242  C   LYS A 105      -9.793  -9.147  -2.017  1.00 42.99           C  
ATOM   1243  O   LYS A 105     -10.921  -9.327  -2.477  1.00 42.99           O  
ATOM   1244  CB  LYS A 105      -9.734  -6.697  -2.566  1.00 42.99           C  
ATOM   1245  CG  LYS A 105      -8.863  -5.457  -2.799  1.00 42.99           C  
ATOM   1246  CD  LYS A 105      -9.701  -4.169  -2.788  1.00 42.99           C  
ATOM   1247  CE  LYS A 105      -8.737  -2.991  -2.952  1.00 42.99           C  
ATOM   1248  NZ  LYS A 105      -9.420  -1.680  -2.994  1.00 42.99           N1+
ATOM   1249  H   LYS A 105      -8.479  -7.657  -4.626  1.00 42.99           H  
ATOM   1250  HA  LYS A 105      -8.041  -7.914  -1.947  1.00 42.99           H  
ATOM   1251  HB2 LYS A 105     -10.220  -6.591  -1.596  1.00 42.99           H  
ATOM   1252  HB3 LYS A 105     -10.510  -6.745  -3.331  1.00 42.99           H  
ATOM   1253  HG2 LYS A 105      -8.355  -5.546  -3.759  1.00 42.99           H  
ATOM   1254  HG3 LYS A 105      -8.110  -5.403  -2.013  1.00 42.99           H  
ATOM   1255  HD2 LYS A 105     -10.230  -4.085  -1.839  1.00 42.99           H  
ATOM   1256  HD3 LYS A 105     -10.413  -4.191  -3.613  1.00 42.99           H  
ATOM   1257  HE2 LYS A 105      -8.013  -3.015  -2.137  1.00 42.99           H  
ATOM   1258  HE3 LYS A 105      -8.148  -3.138  -3.857  1.00 42.99           H  
ATOM   1259  HZ1 LYS A 105      -9.904  -1.507  -2.124  1.00 42.99           H  
ATOM   1260  HZ2 LYS A 105     -10.053  -1.642  -3.779  1.00 42.99           H  
ATOM   1261  HZ3 LYS A 105      -8.702  -0.980  -3.117  1.00 42.99           H  
ATOM   1262  N   ARG A 106      -9.312  -9.888  -1.012  1.00 39.13           N  
ATOM   1263  CA  ARG A 106     -10.223 -10.644  -0.147  1.00 39.13           C  
ATOM   1264  C   ARG A 106     -11.020  -9.594   0.616  1.00 39.13           C  
ATOM   1265  O   ARG A 106     -10.563  -9.051   1.613  1.00 39.13           O  
ATOM   1266  CB  ARG A 106      -9.493 -11.662   0.746  1.00 39.13           C  
ATOM   1267  CG  ARG A 106      -9.188 -12.959  -0.026  1.00 39.13           C  
ATOM   1268  CD  ARG A 106      -8.715 -14.066   0.926  1.00 39.13           C  
ATOM   1269  NE  ARG A 106      -8.591 -15.366   0.233  1.00 39.13           N  
ATOM   1270  CZ  ARG A 106      -8.720 -16.567   0.772  1.00 39.13           C  
ATOM   1271  NH1 ARG A 106      -8.980 -16.739   2.039  1.00 39.13           N1+
ATOM   1272  NH2 ARG A 106      -8.574 -17.637   0.042  1.00 39.13           N  
ATOM   1273  H   ARG A 106      -8.341  -9.779  -0.757  1.00 39.13           H  
ATOM   1274  HA  ARG A 106     -10.931 -11.192  -0.769  1.00 39.13           H  
ATOM   1275  HB2 ARG A 106      -8.573 -11.231   1.141  1.00 39.13           H  
ATOM   1276  HB3 ARG A 106     -10.145 -11.906   1.584  1.00 39.13           H  
ATOM   1277  HG2 ARG A 106     -10.096 -13.299  -0.525  1.00 39.13           H  
ATOM   1278  HG3 ARG A 106      -8.424 -12.767  -0.779  1.00 39.13           H  
ATOM   1279  HD2 ARG A 106      -9.436 -14.148   1.738  1.00 39.13           H  
ATOM   1280  HD3 ARG A 106      -7.749 -13.784   1.344  1.00 39.13           H  
ATOM   1281  HE  ARG A 106      -8.339 -15.328  -0.744  1.00 39.13           H  
ATOM   1282 HH11 ARG A 106      -8.961 -15.934   2.648  1.00 39.13           H  
ATOM   1283 HH12 ARG A 106      -9.002 -17.667   2.437  1.00 39.13           H  
ATOM   1284 HH21 ARG A 106      -8.615 -18.552   0.467  1.00 39.13           H  
ATOM   1285 HH22 ARG A 106      -8.317 -17.555  -0.931  1.00 39.13           H  
ATOM   1286  N   THR A 107     -12.142  -9.225   0.004  1.00 31.45           N  
ATOM   1287  CA  THR A 107     -13.246  -8.384   0.471  1.00 31.45           C  
ATOM   1288  C   THR A 107     -13.077  -7.856   1.883  1.00 31.45           C  
ATOM   1289  O   THR A 107     -13.240  -8.604   2.840  1.00 31.45           O  
ATOM   1290  CB  THR A 107     -14.574  -9.175   0.436  1.00 31.45           C  
ATOM   1291  CG2 THR A 107     -15.385  -8.854  -0.812  1.00 31.45           C  
ATOM   1292  OG1 THR A 107     -14.353 -10.568   0.455  1.00 31.45           O  
ATOM   1293  H   THR A 107     -12.289  -9.663  -0.895  1.00 31.45           H  
ATOM   1294  HA  THR A 107     -13.332  -7.531  -0.202  1.00 31.45           H  
ATOM   1295  HB  THR A 107     -15.195  -8.908   1.291  1.00 31.45           H  
ATOM   1296  HG1 THR A 107     -14.012 -10.781   1.327  1.00 31.45           H  
ATOM   1297 HG21 THR A 107     -16.303  -9.441  -0.807  1.00 31.45           H  
ATOM   1298 HG22 THR A 107     -14.807  -9.102  -1.703  1.00 31.45           H  
ATOM   1299 HG23 THR A 107     -15.644  -7.796  -0.826  1.00 31.45           H  
ATOM   1300  N   SER A 108     -12.929  -6.541   2.014  1.00 32.80           N  
ATOM   1301  CA  SER A 108     -13.473  -5.869   3.182  1.00 32.80           C  
ATOM   1302  C   SER A 108     -14.573  -4.918   2.750  1.00 32.80           C  
ATOM   1303  O   SER A 108     -14.334  -3.862   2.167  1.00 32.80           O  
ATOM   1304  CB  SER A 108     -12.396  -5.190   3.997  1.00 32.80           C  
ATOM   1305  OG  SER A 108     -12.888  -5.176   5.313  1.00 32.80           O  
ATOM   1306  H   SER A 108     -12.737  -5.981   1.196  1.00 32.80           H  
ATOM   1307  HA  SER A 108     -13.931  -6.611   3.837  1.00 32.80           H  
ATOM   1308  HB2 SER A 108     -12.211  -4.184   3.622  1.00 32.80           H  
ATOM   1309  HB3 SER A 108     -11.478  -5.777   3.954  1.00 32.80           H  
ATOM   1310  HG  SER A 108     -12.412  -5.881   5.758  1.00 32.80           H  
ATOM   1311  N   ILE A 109     -15.801  -5.362   2.986  1.00 30.36           N  
ATOM   1312  CA  ILE A 109     -17.023  -4.586   2.838  1.00 30.36           C  
ATOM   1313  C   ILE A 109     -17.060  -3.614   4.027  1.00 30.36           C  
ATOM   1314  O   ILE A 109     -17.138  -4.054   5.170  1.00 30.36           O  
ATOM   1315  CB  ILE A 109     -18.234  -5.555   2.801  1.00 30.36           C  
ATOM   1316  CG1 ILE A 109     -18.105  -6.582   1.644  1.00 30.36           C  
ATOM   1317  CG2 ILE A 109     -19.552  -4.769   2.686  1.00 30.36           C  
ATOM   1318  CD1 ILE A 109     -19.123  -7.727   1.709  1.00 30.36           C  
ATOM   1319  H   ILE A 109     -15.883  -6.243   3.474  1.00 30.36           H  
ATOM   1320  HA  ILE A 109     -16.988  -4.021   1.906  1.00 30.36           H  
ATOM   1321  HB  ILE A 109     -18.254  -6.108   3.740  1.00 30.36           H  
ATOM   1322 HG12 ILE A 109     -18.205  -6.068   0.688  1.00 30.36           H  
ATOM   1323 HG13 ILE A 109     -17.120  -7.049   1.666  1.00 30.36           H  
ATOM   1324 HG21 ILE A 109     -19.571  -4.195   1.759  1.00 30.36           H  
ATOM   1325 HG22 ILE A 109     -19.663  -4.091   3.532  1.00 30.36           H  
ATOM   1326 HG23 ILE A 109     -20.404  -5.449   2.700  1.00 30.36           H  
ATOM   1327 HD11 ILE A 109     -18.868  -8.478   0.961  1.00 30.36           H  
ATOM   1328 HD12 ILE A 109     -19.102  -8.191   2.695  1.00 30.36           H  
ATOM   1329 HD13 ILE A 109     -20.127  -7.359   1.499  1.00 30.36           H  
ATOM   1330  N   GLY A 110     -16.980  -2.307   3.753  1.00 35.33           N  
ATOM   1331  CA  GLY A 110     -17.181  -1.226   4.729  1.00 35.33           C  
ATOM   1332  C   GLY A 110     -15.991  -0.948   5.663  1.00 35.33           C  
ATOM   1333  O   GLY A 110     -15.799  -1.632   6.661  1.00 35.33           O  
ATOM   1334  H   GLY A 110     -16.830  -2.049   2.788  1.00 35.33           H  
ATOM   1335  HA2 GLY A 110     -18.033  -1.481   5.359  1.00 35.33           H  
ATOM   1336  HA3 GLY A 110     -17.434  -0.310   4.197  1.00 35.33           H  
ATOM   1337  N   GLY A 111     -15.213   0.105   5.379  1.00 40.95           N  
ATOM   1338  CA  GLY A 111     -14.235   0.679   6.325  1.00 40.95           C  
ATOM   1339  C   GLY A 111     -12.870  -0.021   6.441  1.00 40.95           C  
ATOM   1340  O   GLY A 111     -12.100   0.327   7.327  1.00 40.95           O  
ATOM   1341  H   GLY A 111     -15.404   0.627   4.535  1.00 40.95           H  
ATOM   1342  HA2 GLY A 111     -14.041   1.713   6.039  1.00 40.95           H  
ATOM   1343  HA3 GLY A 111     -14.676   0.692   7.323  1.00 40.95           H  
ATOM   1344  N   THR A 112     -12.566  -0.969   5.547  1.00 42.87           N  
ATOM   1345  CA  THR A 112     -11.293  -1.711   5.398  1.00 42.87           C  
ATOM   1346  C   THR A 112     -10.785  -2.411   6.670  1.00 42.87           C  
ATOM   1347  O   THR A 112      -9.869  -1.953   7.346  1.00 42.87           O  
ATOM   1348  CB  THR A 112     -10.189  -0.871   4.723  1.00 42.87           C  
ATOM   1349  CG2 THR A 112      -9.065  -1.750   4.161  1.00 42.87           C  
ATOM   1350  OG1 THR A 112     -10.706  -0.168   3.613  1.00 42.87           O  
ATOM   1351  H   THR A 112     -13.273  -1.158   4.851  1.00 42.87           H  
ATOM   1352  HA  THR A 112     -11.505  -2.512   4.690  1.00 42.87           H  
ATOM   1353  HB  THR A 112      -9.781  -0.154   5.434  1.00 42.87           H  
ATOM   1354  HG1 THR A 112     -10.127   0.585   3.476  1.00 42.87           H  
ATOM   1355 HG21 THR A 112      -8.564  -2.279   4.972  1.00 42.87           H  
ATOM   1356 HG22 THR A 112      -8.330  -1.123   3.657  1.00 42.87           H  
ATOM   1357 HG23 THR A 112      -9.467  -2.474   3.452  1.00 42.87           H  
ATOM   1358  N   LYS A 113     -11.321  -3.605   6.947  1.00 34.60           N  
ATOM   1359  CA  LYS A 113     -10.635  -4.658   7.720  1.00 34.60           C  
ATOM   1360  C   LYS A 113      -9.539  -5.286   6.853  1.00 34.60           C  
ATOM   1361  O   LYS A 113      -9.848  -5.871   5.816  1.00 34.60           O  
ATOM   1362  CB  LYS A 113     -11.606  -5.756   8.205  1.00 34.60           C  
ATOM   1363  CG  LYS A 113     -12.784  -5.227   9.034  1.00 34.60           C  
ATOM   1364  CD  LYS A 113     -13.707  -6.379   9.454  1.00 34.60           C  
ATOM   1365  CE  LYS A 113     -14.822  -5.845  10.359  1.00 34.60           C  
ATOM   1366  NZ  LYS A 113     -15.752  -6.926  10.772  1.00 34.60           N1+
ATOM   1367  H   LYS A 113     -12.107  -3.886   6.379  1.00 34.60           H  
ATOM   1368  HA  LYS A 113     -10.163  -4.202   8.589  1.00 34.60           H  
ATOM   1369  HB2 LYS A 113     -11.038  -6.452   8.821  1.00 34.60           H  
ATOM   1370  HB3 LYS A 113     -11.989  -6.325   7.358  1.00 34.60           H  
ATOM   1371  HG2 LYS A 113     -12.396  -4.727   9.922  1.00 34.60           H  
ATOM   1372  HG3 LYS A 113     -13.359  -4.511   8.447  1.00 34.60           H  
ATOM   1373  HD2 LYS A 113     -14.138  -6.833   8.561  1.00 34.60           H  
ATOM   1374  HD3 LYS A 113     -13.124  -7.128   9.991  1.00 34.60           H  
ATOM   1375  HE2 LYS A 113     -15.363  -5.070   9.816  1.00 34.60           H  
ATOM   1376  HE3 LYS A 113     -14.365  -5.382  11.233  1.00 34.60           H  
ATOM   1377  HZ1 LYS A 113     -16.479  -6.556  11.369  1.00 34.60           H  
ATOM   1378  HZ2 LYS A 113     -15.257  -7.651  11.271  1.00 34.60           H  
ATOM   1379  HZ3 LYS A 113     -16.189  -7.335   9.959  1.00 34.60           H  
ATOM   1380  N   VAL A 114      -8.285  -5.172   7.281  1.00 36.78           N  
ATOM   1381  CA  VAL A 114      -7.148  -5.891   6.690  1.00 36.78           C  
ATOM   1382  C   VAL A 114      -7.172  -7.336   7.192  1.00 36.78           C  
ATOM   1383  O   VAL A 114      -7.300  -7.566   8.393  1.00 36.78           O  
ATOM   1384  CB  VAL A 114      -5.808  -5.200   7.025  1.00 36.78           C  
ATOM   1385  CG1 VAL A 114      -4.666  -5.891   6.269  1.00 36.78           C  
ATOM   1386  CG2 VAL A 114      -5.837  -3.714   6.632  1.00 36.78           C  
ATOM   1387  H   VAL A 114      -8.113  -4.654   8.131  1.00 36.78           H  
ATOM   1388  HA  VAL A 114      -7.262  -5.897   5.606  1.00 36.78           H  
ATOM   1389  HB  VAL A 114      -5.615  -5.268   8.095  1.00 36.78           H  
ATOM   1390 HG11 VAL A 114      -4.500  -6.894   6.662  1.00 36.78           H  
ATOM   1391 HG12 VAL A 114      -4.898  -5.958   5.206  1.00 36.78           H  
ATOM   1392 HG13 VAL A 114      -3.738  -5.328   6.370  1.00 36.78           H  
ATOM   1393 HG21 VAL A 114      -6.142  -3.609   5.591  1.00 36.78           H  
ATOM   1394 HG22 VAL A 114      -4.848  -3.277   6.770  1.00 36.78           H  
ATOM   1395 HG23 VAL A 114      -6.533  -3.169   7.269  1.00 36.78           H  
ATOM   1396  N   TYR A 115      -7.079  -8.305   6.282  1.00 34.95           N  
ATOM   1397  CA  TYR A 115      -6.900  -9.717   6.621  1.00 34.95           C  
ATOM   1398  C   TYR A 115      -5.403 -10.037   6.612  1.00 34.95           C  
ATOM   1399  O   TYR A 115      -4.754  -9.852   5.589  1.00 34.95           O  
ATOM   1400  CB  TYR A 115      -7.668 -10.608   5.631  1.00 34.95           C  
ATOM   1401  CG  TYR A 115      -9.181 -10.544   5.760  1.00 34.95           C  
ATOM   1402  CD1 TYR A 115      -9.861 -11.488   6.557  1.00 34.95           C  
ATOM   1403  CD2 TYR A 115      -9.907  -9.536   5.099  1.00 34.95           C  
ATOM   1404  CE1 TYR A 115     -11.263 -11.425   6.691  1.00 34.95           C  
ATOM   1405  CE2 TYR A 115     -11.301  -9.451   5.260  1.00 34.95           C  
ATOM   1406  CZ  TYR A 115     -11.986 -10.399   6.044  1.00 34.95           C  
ATOM   1407  OH  TYR A 115     -13.336 -10.323   6.194  1.00 34.95           O  
ATOM   1408  H   TYR A 115      -6.934  -8.049   5.316  1.00 34.95           H  
ATOM   1409  HA  TYR A 115      -7.287  -9.914   7.620  1.00 34.95           H  
ATOM   1410  HB2 TYR A 115      -7.352 -11.637   5.801  1.00 34.95           H  
ATOM   1411  HB3 TYR A 115      -7.382 -10.346   4.613  1.00 34.95           H  
ATOM   1412  HD1 TYR A 115      -9.302 -12.257   7.067  1.00 34.95           H  
ATOM   1413  HD2 TYR A 115      -9.396  -8.813   4.480  1.00 34.95           H  
ATOM   1414  HE1 TYR A 115     -11.776 -12.154   7.301  1.00 34.95           H  
ATOM   1415  HE2 TYR A 115     -11.851  -8.658   4.774  1.00 34.95           H  
ATOM   1416  HH  TYR A 115     -13.671 -11.092   6.662  1.00 34.95           H  
ATOM   1417  N   ALA A 116      -4.878 -10.516   7.741  1.00 30.04           N  
ATOM   1418  CA  ALA A 116      -3.571 -11.158   7.839  1.00 30.04           C  
ATOM   1419  C   ALA A 116      -3.786 -12.677   7.834  1.00 30.04           C  
ATOM   1420  O   ALA A 116      -4.649 -13.172   8.564  1.00 30.04           O  
ATOM   1421  CB  ALA A 116      -2.870 -10.676   9.119  1.00 30.04           C  
ATOM   1422  H   ALA A 116      -5.484 -10.628   8.541  1.00 30.04           H  
ATOM   1423  HA  ALA A 116      -2.954 -10.888   6.983  1.00 30.04           H  
ATOM   1424  HB1 ALA A 116      -2.739  -9.594   9.084  1.00 30.04           H  
ATOM   1425  HB2 ALA A 116      -3.459 -10.945   9.996  1.00 30.04           H  
ATOM   1426  HB3 ALA A 116      -1.889 -11.145   9.192  1.00 30.04           H  
ATOM   1427  N   PHE A 117      -3.028 -13.411   7.024  1.00 33.22           N  
ATOM   1428  CA  PHE A 117      -2.955 -14.869   7.120  1.00 33.22           C  
ATOM   1429  C   PHE A 117      -1.493 -15.303   7.267  1.00 33.22           C  
ATOM   1430  O   PHE A 117      -0.599 -14.662   6.719  1.00 33.22           O  
ATOM   1431  CB  PHE A 117      -3.691 -15.551   5.955  1.00 33.22           C  
ATOM   1432  CG  PHE A 117      -5.209 -15.435   6.020  1.00 33.22           C  
ATOM   1433  CD1 PHE A 117      -5.948 -16.280   6.871  1.00 33.22           C  
ATOM   1434  CD2 PHE A 117      -5.887 -14.480   5.237  1.00 33.22           C  
ATOM   1435  CE1 PHE A 117      -7.350 -16.168   6.944  1.00 33.22           C  
ATOM   1436  CE2 PHE A 117      -7.290 -14.375   5.300  1.00 33.22           C  
ATOM   1437  CZ  PHE A 117      -8.022 -15.214   6.160  1.00 33.22           C  
ATOM   1438  H   PHE A 117      -2.306 -12.959   6.481  1.00 33.22           H  
ATOM   1439  HA  PHE A 117      -3.453 -15.186   8.036  1.00 33.22           H  
ATOM   1440  HB2 PHE A 117      -3.434 -16.610   5.960  1.00 33.22           H  
ATOM   1441  HB3 PHE A 117      -3.328 -15.138   5.014  1.00 33.22           H  
ATOM   1442  HD1 PHE A 117      -5.433 -17.008   7.480  1.00 33.22           H  
ATOM   1443  HD2 PHE A 117      -5.320 -13.818   4.599  1.00 33.22           H  
ATOM   1444  HE1 PHE A 117      -7.901 -16.809   7.615  1.00 33.22           H  
ATOM   1445  HE2 PHE A 117      -7.798 -13.631   4.705  1.00 33.22           H  
ATOM   1446  HZ  PHE A 117      -9.095 -15.119   6.230  1.00 33.22           H  
ATOM   1447  N   SER A 118      -1.320 -16.348   8.081  1.00 33.09           N  
ATOM   1448  CA  SER A 118      -0.083 -17.037   8.481  1.00 33.09           C  
ATOM   1449  C   SER A 118       0.767 -17.532   7.323  1.00 33.09           C  
ATOM   1450  O   SER A 118       0.144 -18.094   6.392  1.00 33.09           O  
ATOM   1451  CB  SER A 118      -0.480 -18.264   9.300  1.00 33.09           C  
ATOM   1452  OG  SER A 118      -1.363 -19.014   8.486  1.00 33.09           O  
ATOM   1453  OXT SER A 118       1.999 -17.486   7.506  1.00 33.09           O1-
ATOM   1454  H   SER A 118      -2.157 -16.826   8.380  1.00 33.09           H  
ATOM   1455  HA  SER A 118       0.547 -16.378   9.077  1.00 33.09           H  
ATOM   1456  HB2 SER A 118      -0.970 -17.963  10.226  1.00 33.09           H  
ATOM   1457  HB3 SER A 118       0.411 -18.850   9.529  1.00 33.09           H  
ATOM   1458  HG  SER A 118      -0.985 -18.924   7.608  1.00 33.09           H  
END
