# Supplementary material for: The structural landscape and diversity of Pyricularia oryzae MAX effectors revisited
Source: PLoS Pathog. 2024 May 6;20(5):e1012176. doi: 10.1371/journal.ppat.1012176 (PMC11132498; doi:10.1371/journal.ppat.1012176)
Supplement: S1 File — (ZIP) [file ppat.1012176.s018.zip › Supplementary_Data/MAX70.pdb]

ATOM      1  N   ALA A  23     -14.753   1.121  11.207  1.00 57.31           N  
ATOM      2  CA  ALA A  23     -13.872   2.040  10.499  1.00 57.31           C  
ATOM      3  C   ALA A  23     -12.694   1.200   9.997  1.00 57.31           C  
ATOM      4  O   ALA A  23     -12.105   0.460  10.775  1.00 57.31           O  
ATOM      5  CB  ALA A  23     -13.441   3.170  11.442  1.00 57.31           C  
ATOM      6  H   ALA A  23     -14.598   1.045  12.203  1.00 57.31           H  
ATOM      7  HA  ALA A  23     -14.394   2.474   9.646  1.00 57.31           H  
ATOM      8  HB1 ALA A  23     -12.779   3.855  10.912  1.00 57.31           H  
ATOM      9  HB2 ALA A  23     -12.895   2.758  12.290  1.00 57.31           H  
ATOM     10  HB3 ALA A  23     -14.312   3.719  11.799  1.00 57.31           H  
ATOM     11  N   ARG A  24     -12.411   1.229   8.694  1.00 67.45           N  
ATOM     12  CA  ARG A  24     -11.246   0.522   8.162  1.00 67.45           C  
ATOM     13  C   ARG A  24      -9.999   1.210   8.706  1.00 67.45           C  
ATOM     14  O   ARG A  24      -9.707   2.348   8.326  1.00 67.45           O  
ATOM     15  CB  ARG A  24     -11.273   0.494   6.636  1.00 67.45           C  
ATOM     16  CG  ARG A  24     -12.408  -0.388   6.100  1.00 67.45           C  
ATOM     17  CD  ARG A  24     -12.295  -0.394   4.579  1.00 67.45           C  
ATOM     18  NE  ARG A  24     -13.301  -1.243   3.926  1.00 67.45           N  
ATOM     19  CZ  ARG A  24     -13.409  -1.408   2.620  1.00 67.45           C  
ATOM     20  NH1 ARG A  24     -12.571  -0.855   1.786  1.00 67.45           N1+
ATOM     21  NH2 ARG A  24     -14.360  -2.149   2.124  1.00 67.45           N  
ATOM     22  H   ARG A  24     -12.946   1.835   8.089  1.00 67.45           H  
ATOM     23  HA  ARG A  24     -11.250  -0.504   8.531  1.00 67.45           H  
ATOM     24  HB2 ARG A  24     -10.321   0.091   6.290  1.00 67.45           H  
ATOM     25  HB3 ARG A  24     -11.379   1.509   6.254  1.00 67.45           H  
ATOM     26  HG2 ARG A  24     -13.377   0.013   6.399  1.00 67.45           H  
ATOM     27  HG3 ARG A  24     -12.299  -1.403   6.481  1.00 67.45           H  
ATOM     28  HD2 ARG A  24     -12.377   0.628   4.209  1.00 67.45           H  
ATOM     29  HD3 ARG A  24     -11.306  -0.786   4.340  1.00 67.45           H  
ATOM     30  HE  ARG A  24     -13.918  -1.767   4.531  1.00 67.45           H  
ATOM     31 HH11 ARG A  24     -12.637  -1.020   0.791  1.00 67.45           H  
ATOM     32 HH12 ARG A  24     -11.718  -0.471   2.166  1.00 67.45           H  
ATOM     33 HH21 ARG A  24     -14.997  -2.626   2.745  1.00 67.45           H  
ATOM     34 HH22 ARG A  24     -14.433  -2.278   1.125  1.00 67.45           H  
ATOM     35  N   ASP A  25      -9.315   0.527   9.613  1.00 86.02           N  
ATOM     36  CA  ASP A  25      -8.278   1.123  10.456  1.00 86.02           C  
ATOM     37  C   ASP A  25      -6.921   1.254   9.766  1.00 86.02           C  
ATOM     38  O   ASP A  25      -6.068   1.975  10.271  1.00 86.02           O  
ATOM     39  CB  ASP A  25      -8.103   0.287  11.727  1.00 86.02           C  
ATOM     40  CG  ASP A  25      -9.317   0.316  12.651  1.00 86.02           C  
ATOM     41  OD1 ASP A  25      -9.898   1.410  12.827  1.00 86.02           O  
ATOM     42  OD2 ASP A  25      -9.579  -0.759  13.234  1.00 86.02           O1-
ATOM     43  H   ASP A  25      -9.749  -0.320   9.953  1.00 86.02           H  
ATOM     44  HA  ASP A  25      -8.591   2.122  10.757  1.00 86.02           H  
ATOM     45  HB2 ASP A  25      -7.884  -0.741  11.440  1.00 86.02           H  
ATOM     46  HB3 ASP A  25      -7.249   0.663  12.291  1.00 86.02           H  
ATOM     47  N   CYS A  26      -6.683   0.568   8.645  1.00 91.64           N  
ATOM     48  CA  CYS A  26      -5.390   0.583   7.966  1.00 91.64           C  
ATOM     49  C   CYS A  26      -5.519   1.128   6.544  1.00 91.64           C  
ATOM     50  O   CYS A  26      -6.385   0.707   5.774  1.00 91.64           O  
ATOM     51  CB  CYS A  26      -4.778  -0.820   7.973  1.00 91.64           C  
ATOM     52  SG  CYS A  26      -4.631  -1.630   9.589  1.00 91.64           S  
ATOM     53  H   CYS A  26      -7.398  -0.047   8.284  1.00 91.64           H  
ATOM     54  HA  CYS A  26      -4.701   1.231   8.508  1.00 91.64           H  
ATOM     55  HB2 CYS A  26      -3.783  -0.765   7.531  1.00 91.64           H  
ATOM     56  HB3 CYS A  26      -5.388  -1.464   7.339  1.00 91.64           H  
ATOM     57  N   ARG A  27      -4.622   2.039   6.162  1.00 93.59           N  
ATOM     58  CA  ARG A  27      -4.465   2.513   4.783  1.00 93.59           C  
ATOM     59  C   ARG A  27      -3.159   1.993   4.215  1.00 93.59           C  
ATOM     60  O   ARG A  27      -2.101   2.261   4.778  1.00 93.59           O  
ATOM     61  CB  ARG A  27      -4.565   4.039   4.737  1.00 93.59           C  
ATOM     62  CG  ARG A  27      -4.673   4.571   3.301  1.00 93.59           C  
ATOM     63  CD  ARG A  27      -5.247   5.990   3.348  1.00 93.59           C  
ATOM     64  NE  ARG A  27      -5.511   6.534   2.003  1.00 93.59           N  
ATOM     65  CZ  ARG A  27      -6.411   7.460   1.713  1.00 93.59           C  
ATOM     66  NH1 ARG A  27      -7.118   8.045   2.636  1.00 93.59           N1+
ATOM     67  NH2 ARG A  27      -6.647   7.826   0.488  1.00 93.59           N  
ATOM     68  H   ARG A  27      -3.946   2.343   6.848  1.00 93.59           H  
ATOM     69  HA  ARG A  27      -5.271   2.105   4.174  1.00 93.59           H  
ATOM     70  HB2 ARG A  27      -5.472   4.316   5.273  1.00 93.59           H  
ATOM     71  HB3 ARG A  27      -3.712   4.493   5.243  1.00 93.59           H  
ATOM     72  HG2 ARG A  27      -5.356   3.941   2.730  1.00 93.59           H  
ATOM     73  HG3 ARG A  27      -3.696   4.564   2.818  1.00 93.59           H  
ATOM     74  HD2 ARG A  27      -6.184   5.948   3.904  1.00 93.59           H  
ATOM     75  HD3 ARG A  27      -4.566   6.645   3.890  1.00 93.59           H  
ATOM     76  HE  ARG A  27      -4.958   6.163   1.244  1.00 93.59           H  
ATOM     77 HH11 ARG A  27      -6.908   7.851   3.604  1.00 93.59           H  
ATOM     78 HH12 ARG A  27      -7.765   8.786   2.405  1.00 93.59           H  
ATOM     79 HH21 ARG A  27      -7.320   8.555   0.296  1.00 93.59           H  
ATOM     80 HH22 ARG A  27      -6.140   7.400  -0.275  1.00 93.59           H  
ATOM     81  N   LEU A  28      -3.264   1.271   3.105  1.00 94.11           N  
ATOM     82  CA  LEU A  28      -2.131   0.717   2.378  1.00 94.11           C  
ATOM     83  C   LEU A  28      -1.732   1.649   1.231  1.00 94.11           C  
ATOM     84  O   LEU A  28      -2.586   2.205   0.527  1.00 94.11           O  
ATOM     85  CB  LEU A  28      -2.456  -0.709   1.891  1.00 94.11           C  
ATOM     86  CG  LEU A  28      -2.713  -1.739   3.012  1.00 94.11           C  
ATOM     87  CD1 LEU A  28      -3.027  -3.105   2.400  1.00 94.11           C  
ATOM     88  CD2 LEU A  28      -1.505  -1.910   3.928  1.00 94.11           C  
ATOM     89  H   LEU A  28      -4.179   1.165   2.690  1.00 94.11           H  
ATOM     90  HA  LEU A  28      -1.274   0.656   3.049  1.00 94.11           H  
ATOM     91  HB2 LEU A  28      -3.339  -0.665   1.253  1.00 94.11           H  
ATOM     92  HB3 LEU A  28      -1.623  -1.061   1.284  1.00 94.11           H  
ATOM     93  HG  LEU A  28      -3.569  -1.426   3.610  1.00 94.11           H  
ATOM     94 HD11 LEU A  28      -3.176  -3.842   3.189  1.00 94.11           H  
ATOM     95 HD12 LEU A  28      -3.939  -3.052   1.805  1.00 94.11           H  
ATOM     96 HD13 LEU A  28      -2.203  -3.429   1.764  1.00 94.11           H  
ATOM     97 HD21 LEU A  28      -0.625  -2.139   3.326  1.00 94.11           H  
ATOM     98 HD22 LEU A  28      -1.335  -0.997   4.500  1.00 94.11           H  
ATOM     99 HD23 LEU A  28      -1.671  -2.725   4.633  1.00 94.11           H  
ATOM    100  N   TYR A  29      -0.429   1.791   1.046  1.00 94.21           N  
ATOM    101  CA  TYR A  29       0.212   2.618   0.039  1.00 94.21           C  
ATOM    102  C   TYR A  29       1.181   1.776  -0.783  1.00 94.21           C  
ATOM    103  O   TYR A  29       1.809   0.858  -0.261  1.00 94.21           O  
ATOM    104  CB  TYR A  29       0.956   3.787   0.693  1.00 94.21           C  
ATOM    105  CG  TYR A  29       0.071   4.732   1.479  1.00 94.21           C  
ATOM    106  CD1 TYR A  29      -0.439   5.896   0.873  1.00 94.21           C  
ATOM    107  CD2 TYR A  29      -0.236   4.444   2.823  1.00 94.21           C  
ATOM    108  CE1 TYR A  29      -1.227   6.790   1.623  1.00 94.21           C  
ATOM    109  CE2 TYR A  29      -1.034   5.328   3.571  1.00 94.21           C  
ATOM    110  CZ  TYR A  29      -1.513   6.511   2.975  1.00 94.21           C  
ATOM    111  OH  TYR A  29      -2.246   7.389   3.705  1.00 94.21           O  
ATOM    112  H   TYR A  29       0.194   1.278   1.654  1.00 94.21           H  
ATOM    113  HA  TYR A  29      -0.552   3.020  -0.626  1.00 94.21           H  
ATOM    114  HB2 TYR A  29       1.467   4.352  -0.086  1.00 94.21           H  
ATOM    115  HB3 TYR A  29       1.725   3.389   1.355  1.00 94.21           H  
ATOM    116  HD1 TYR A  29      -0.199   6.111  -0.158  1.00 94.21           H  
ATOM    117  HD2 TYR A  29       0.140   3.537   3.273  1.00 94.21           H  
ATOM    118  HE1 TYR A  29      -1.586   7.708   1.182  1.00 94.21           H  
ATOM    119  HE2 TYR A  29      -1.279   5.096   4.597  1.00 94.21           H  
ATOM    120  HH  TYR A  29      -2.227   7.174   4.640  1.00 94.21           H  
ATOM    121  N   TYR A  30       1.299   2.115  -2.060  1.00 94.94           N  
ATOM    122  CA  TYR A  30       2.321   1.601  -2.958  1.00 94.94           C  
ATOM    123  C   TYR A  30       3.308   2.721  -3.257  1.00 94.94           C  
ATOM    124  O   TYR A  30       2.891   3.774  -3.745  1.00 94.94           O  
ATOM    125  CB  TYR A  30       1.665   1.094  -4.240  1.00 94.94           C  
ATOM    126  CG  TYR A  30       2.667   0.562  -5.238  1.00 94.94           C  
ATOM    127  CD1 TYR A  30       2.955   1.255  -6.430  1.00 94.94           C  
ATOM    128  CD2 TYR A  30       3.339  -0.632  -4.941  1.00 94.94           C  
ATOM    129  CE1 TYR A  30       3.869   0.707  -7.352  1.00 94.94           C  
ATOM    130  CE2 TYR A  30       4.216  -1.203  -5.873  1.00 94.94           C  
ATOM    131  CZ  TYR A  30       4.478  -0.542  -7.085  1.00 94.94           C  
ATOM    132  OH  TYR A  30       5.329  -1.112  -7.979  1.00 94.94           O  
ATOM    133  H   TYR A  30       0.760   2.904  -2.387  1.00 94.94           H  
ATOM    134  HA  TYR A  30       2.858   0.776  -2.490  1.00 94.94           H  
ATOM    135  HB2 TYR A  30       0.974   0.289  -3.988  1.00 94.94           H  
ATOM    136  HB3 TYR A  30       1.082   1.894  -4.696  1.00 94.94           H  
ATOM    137  HD1 TYR A  30       2.502   2.217  -6.620  1.00 94.94           H  
ATOM    138  HD2 TYR A  30       3.180  -1.119  -3.990  1.00 94.94           H  
ATOM    139  HE1 TYR A  30       4.105   1.234  -8.265  1.00 94.94           H  
ATOM    140  HE2 TYR A  30       4.698  -2.146  -5.660  1.00 94.94           H  
ATOM    141  HH  TYR A  30       5.605  -0.494  -8.660  1.00 94.94           H  
ATOM    142  N   CYS A  31       4.582   2.493  -2.964  1.00 93.67           N  
ATOM    143  CA  CYS A  31       5.644   3.490  -2.991  1.00 93.67           C  
ATOM    144  C   CYS A  31       6.690   3.142  -4.061  1.00 93.67           C  
ATOM    145  O   CYS A  31       6.958   1.965  -4.300  1.00 93.67           O  
ATOM    146  CB  CYS A  31       6.250   3.618  -1.581  1.00 93.67           C  
ATOM    147  SG  CYS A  31       4.943   3.925  -0.344  1.00 93.67           S  
ATOM    148  H   CYS A  31       4.837   1.587  -2.597  1.00 93.67           H  
ATOM    149  HA  CYS A  31       5.205   4.453  -3.253  1.00 93.67           H  
ATOM    150  HB2 CYS A  31       6.774   2.697  -1.327  1.00 93.67           H  
ATOM    151  HB3 CYS A  31       6.964   4.442  -1.565  1.00 93.67           H  
ATOM    152  HG  CYS A  31       5.703   4.146   0.732  1.00 93.67           H  
ATOM    153  N   TRP A  32       7.280   4.154  -4.702  1.00 92.07           N  
ATOM    154  CA  TRP A  32       8.304   4.017  -5.758  1.00 92.07           C  
ATOM    155  C   TRP A  32       9.582   4.816  -5.479  1.00 92.07           C  
ATOM    156  O   TRP A  32      10.342   5.156  -6.385  1.00 92.07           O  
ATOM    157  CB  TRP A  32       7.692   4.358  -7.116  1.00 92.07           C  
ATOM    158  CG  TRP A  32       7.139   5.726  -7.295  1.00 92.07           C  
ATOM    159  CD1 TRP A  32       7.830   6.839  -7.623  1.00 92.07           C  
ATOM    160  CD2 TRP A  32       5.753   6.135  -7.139  1.00 92.07           C  
ATOM    161  CE2 TRP A  32       5.669   7.532  -7.399  1.00 92.07           C  
ATOM    162  CE3 TRP A  32       4.570   5.461  -6.765  1.00 92.07           C  
ATOM    163  NE1 TRP A  32       6.967   7.916  -7.665  1.00 92.07           N  
ATOM    164  CZ2 TRP A  32       4.462   8.234  -7.284  1.00 92.07           C  
ATOM    165  CZ3 TRP A  32       3.351   6.156  -6.664  1.00 92.07           C  
ATOM    166  CH2 TRP A  32       3.297   7.539  -6.918  1.00 92.07           C  
ATOM    167  H   TRP A  32       6.976   5.089  -4.469  1.00 92.07           H  
ATOM    168  HA  TRP A  32       8.626   2.977  -5.802  1.00 92.07           H  
ATOM    169  HB2 TRP A  32       8.422   4.165  -7.902  1.00 92.07           H  
ATOM    170  HB3 TRP A  32       6.841   3.690  -7.247  1.00 92.07           H  
ATOM    171  HD1 TRP A  32       8.899   6.880  -7.775  1.00 92.07           H  
ATOM    172  HE1 TRP A  32       7.288   8.872  -7.719  1.00 92.07           H  
ATOM    173  HE3 TRP A  32       4.615   4.408  -6.532  1.00 92.07           H  
ATOM    174  HZ2 TRP A  32       4.441   9.302  -7.439  1.00 92.07           H  
ATOM    175  HZ3 TRP A  32       2.458   5.626  -6.370  1.00 92.07           H  
ATOM    176  HH2 TRP A  32       2.368   8.080  -6.810  1.00 92.07           H  
ATOM    177  N   GLY A  33       9.805   5.144  -4.211  1.00 83.90           N  
ATOM    178  CA  GLY A  33      10.950   5.906  -3.740  1.00 83.90           C  
ATOM    179  C   GLY A  33      10.665   6.534  -2.376  1.00 83.90           C  
ATOM    180  O   GLY A  33       9.527   6.493  -1.906  1.00 83.90           O  
ATOM    181  H   GLY A  33       9.109   4.891  -3.525  1.00 83.90           H  
ATOM    182  HA2 GLY A  33      11.184   6.701  -4.447  1.00 83.90           H  
ATOM    183  HA3 GLY A  33      11.809   5.240  -3.660  1.00 83.90           H  
ATOM    184  N   PRO A  34      11.680   7.126  -1.730  1.00 78.35           N  
ATOM    185  CA  PRO A  34      11.494   7.839  -0.474  1.00 78.35           C  
ATOM    186  C   PRO A  34      10.693   9.132  -0.690  1.00 78.35           C  
ATOM    187  O   PRO A  34      10.857   9.809  -1.703  1.00 78.35           O  
ATOM    188  CB  PRO A  34      12.912   8.109   0.037  1.00 78.35           C  
ATOM    189  CG  PRO A  34      13.739   8.212  -1.247  1.00 78.35           C  
ATOM    190  CD  PRO A  34      13.061   7.214  -2.185  1.00 78.35           C  
ATOM    191  HA  PRO A  34      10.964   7.204   0.236  1.00 78.35           H  
ATOM    192  HB2 PRO A  34      12.972   9.022   0.631  1.00 78.35           H  
ATOM    193  HB3 PRO A  34      13.255   7.255   0.620  1.00 78.35           H  
ATOM    194  HG2 PRO A  34      13.653   9.217  -1.659  1.00 78.35           H  
ATOM    195  HG3 PRO A  34      14.786   7.959  -1.077  1.00 78.35           H  
ATOM    196  HD2 PRO A  34      13.535   6.237  -2.090  1.00 78.35           H  
ATOM    197  HD3 PRO A  34      13.121   7.567  -3.214  1.00 78.35           H  
ATOM    198  N   GLY A  35       9.865   9.508   0.285  1.00 72.58           N  
ATOM    199  CA  GLY A  35       9.106  10.765   0.279  1.00 72.58           C  
ATOM    200  C   GLY A  35       7.598  10.592   0.085  1.00 72.58           C  
ATOM    201  O   GLY A  35       7.110   9.552  -0.350  1.00 72.58           O  
ATOM    202  H   GLY A  35       9.700   8.857   1.040  1.00 72.58           H  
ATOM    203  HA2 GLY A  35       9.470  11.428  -0.506  1.00 72.58           H  
ATOM    204  HA3 GLY A  35       9.271  11.270   1.231  1.00 72.58           H  
ATOM    205  N   THR A  36       6.837  11.627   0.443  1.00 72.96           N  
ATOM    206  CA  THR A  36       5.364  11.597   0.449  1.00 72.96           C  
ATOM    207  C   THR A  36       4.733  11.653  -0.935  1.00 72.96           C  
ATOM    208  O   THR A  36       3.608  11.183  -1.080  1.00 72.96           O  
ATOM    209  CB  THR A  36       4.800  12.758   1.277  1.00 72.96           C  
ATOM    210  CG2 THR A  36       5.013  12.505   2.770  1.00 72.96           C  
ATOM    211  OG1 THR A  36       5.464  13.962   0.966  1.00 72.96           O  
ATOM    212  H   THR A  36       7.273  12.485   0.750  1.00 72.96           H  
ATOM    213  HA  THR A  36       5.037  10.659   0.897  1.00 72.96           H  
ATOM    214  HB  THR A  36       3.732  12.867   1.091  1.00 72.96           H  
ATOM    215  HG1 THR A  36       5.139  14.317   0.135  1.00 72.96           H  
ATOM    216 HG21 THR A  36       4.527  11.574   3.063  1.00 72.96           H  
ATOM    217 HG22 THR A  36       6.078  12.444   2.994  1.00 72.96           H  
ATOM    218 HG23 THR A  36       4.581  13.329   3.337  1.00 72.96           H  
ATOM    219  N   ASP A  37       5.444  12.191  -1.926  1.00 81.74           N  
ATOM    220  CA  ASP A  37       4.969  12.308  -3.311  1.00 81.74           C  
ATOM    221  C   ASP A  37       5.257  11.047  -4.139  1.00 81.74           C  
ATOM    222  O   ASP A  37       4.730  10.881  -5.236  1.00 81.74           O  
ATOM    223  CB  ASP A  37       5.587  13.558  -3.949  1.00 81.74           C  
ATOM    224  CG  ASP A  37       5.262  14.804  -3.123  1.00 81.74           C  
ATOM    225  OD1 ASP A  37       4.059  15.027  -2.859  1.00 81.74           O  
ATOM    226  OD2 ASP A  37       6.224  15.450  -2.659  1.00 81.74           O1-
ATOM    227  H   ASP A  37       6.313  12.656  -1.704  1.00 81.74           H  
ATOM    228  HA  ASP A  37       3.888  12.447  -3.306  1.00 81.74           H  
ATOM    229  HB2 ASP A  37       6.667  13.428  -4.019  1.00 81.74           H  
ATOM    230  HB3 ASP A  37       5.189  13.685  -4.956  1.00 81.74           H  
ATOM    231  N   ASN A  38       6.049  10.118  -3.590  1.00 90.04           N  
ATOM    232  CA  ASN A  38       6.436   8.869  -4.242  1.00 90.04           C  
ATOM    233  C   ASN A  38       5.565   7.686  -3.811  1.00 90.04           C  
ATOM    234  O   ASN A  38       6.045   6.554  -3.735  1.00 90.04           O  
ATOM    235  CB  ASN A  38       7.942   8.636  -4.053  1.00 90.04           C  
ATOM    236  CG  ASN A  38       8.762   9.636  -4.839  1.00 90.04           C  
ATOM    237  ND2 ASN A  38       9.841  10.132  -4.289  1.00 90.04           N  
ATOM    238  OD1 ASN A  38       8.459   9.979  -5.970  1.00 90.04           O  
ATOM    239  H   ASN A  38       6.408  10.293  -2.663  1.00 90.04           H  
ATOM    240  HA  ASN A  38       6.257   8.981  -5.312  1.00 90.04           H  
ATOM    241  HB2 ASN A  38       8.193   8.687  -2.993  1.00 90.04           H  
ATOM    242  HB3 ASN A  38       8.216   7.649  -4.424  1.00 90.04           H  
ATOM    243 HD21 ASN A  38      10.111   9.899  -3.344  1.00 90.04           H  
ATOM    244 HD22 ASN A  38      10.344  10.816  -4.836  1.00 90.04           H  
ATOM    245  N   ARG A  39       4.289   7.941  -3.493  1.00 92.13           N  
ATOM    246  CA  ARG A  39       3.335   6.902  -3.098  1.00 92.13           C  
ATOM    247  C   ARG A  39       1.937   7.147  -3.642  1.00 92.13           C  
ATOM    248  O   ARG A  39       1.470   8.279  -3.726  1.00 92.13           O  
ATOM    249  CB  ARG A  39       3.343   6.713  -1.572  1.00 92.13           C  
ATOM    250  CG  ARG A  39       2.717   7.891  -0.819  1.00 92.13           C  
ATOM    251  CD  ARG A  39       2.901   7.756   0.692  1.00 92.13           C  
ATOM    252  NE  ARG A  39       2.331   8.928   1.384  1.00 92.13           N  
ATOM    253  CZ  ARG A  39       2.224   9.071   2.692  1.00 92.13           C  
ATOM    254  NH1 ARG A  39       2.664   8.161   3.518  1.00 92.13           N1+
ATOM    255  NH2 ARG A  39       1.682  10.148   3.192  1.00 92.13           N  
ATOM    256  H   ARG A  39       3.956   8.886  -3.626  1.00 92.13           H  
ATOM    257  HA  ARG A  39       3.684   5.973  -3.550  1.00 92.13           H  
ATOM    258  HB2 ARG A  39       4.376   6.593  -1.246  1.00 92.13           H  
ATOM    259  HB3 ARG A  39       2.797   5.802  -1.327  1.00 92.13           H  
ATOM    260  HG2 ARG A  39       1.652   7.950  -1.042  1.00 92.13           H  
ATOM    261  HG3 ARG A  39       3.203   8.808  -1.153  1.00 92.13           H  
ATOM    262  HD2 ARG A  39       2.410   6.842   1.027  1.00 92.13           H  
ATOM    263  HD3 ARG A  39       3.966   7.681   0.908  1.00 92.13           H  
ATOM    264  HE  ARG A  39       2.083   9.709   0.794  1.00 92.13           H  
ATOM    265 HH11 ARG A  39       2.622   8.277   4.520  1.00 92.13           H  
ATOM    266 HH12 ARG A  39       3.157   7.367   3.135  1.00 92.13           H  
ATOM    267 HH21 ARG A  39       1.627  10.269   4.193  1.00 92.13           H  
ATOM    268 HH22 ARG A  39       1.369  10.881   2.572  1.00 92.13           H  
ATOM    269  N   ARG A  40       1.217   6.061  -3.912  1.00 92.28           N  
ATOM    270  CA  ARG A  40      -0.223   6.071  -4.197  1.00 92.28           C  
ATOM    271  C   ARG A  40      -0.980   5.247  -3.178  1.00 92.28           C  
ATOM    272  O   ARG A  40      -0.445   4.317  -2.583  1.00 92.28           O  
ATOM    273  CB  ARG A  40      -0.522   5.621  -5.632  1.00 92.28           C  
ATOM    274  CG  ARG A  40      -0.271   4.127  -5.871  1.00 92.28           C  
ATOM    275  CD  ARG A  40      -0.735   3.751  -7.277  1.00 92.28           C  
ATOM    276  NE  ARG A  40      -0.422   2.350  -7.569  1.00 92.28           N  
ATOM    277  CZ  ARG A  40      -1.220   1.306  -7.495  1.00 92.28           C  
ATOM    278  NH1 ARG A  40      -2.481   1.328  -7.178  1.00 92.28           N1+
ATOM    279  NH2 ARG A  40      -0.724   0.148  -7.727  1.00 92.28           N  
ATOM    280  H   ARG A  40       1.690   5.175  -3.807  1.00 92.28           H  
ATOM    281  HA  ARG A  40      -0.579   7.097  -4.105  1.00 92.28           H  
ATOM    282  HB2 ARG A  40       0.080   6.210  -6.325  1.00 92.28           H  
ATOM    283  HB3 ARG A  40      -1.571   5.834  -5.842  1.00 92.28           H  
ATOM    284  HG2 ARG A  40      -0.825   3.520  -5.155  1.00 92.28           H  
ATOM    285  HG3 ARG A  40       0.795   3.924  -5.771  1.00 92.28           H  
ATOM    286  HD2 ARG A  40      -0.221   4.385  -8.000  1.00 92.28           H  
ATOM    287  HD3 ARG A  40      -1.806   3.931  -7.370  1.00 92.28           H  
ATOM    288  HE  ARG A  40       0.520   2.146  -7.870  1.00 92.28           H  
ATOM    289 HH11 ARG A  40      -2.950   2.184  -6.918  1.00 92.28           H  
ATOM    290 HH12 ARG A  40      -2.907   0.421  -7.051  1.00 92.28           H  
ATOM    291 HH21 ARG A  40      -1.279  -0.635  -7.413  1.00 92.28           H  
ATOM    292 HH22 ARG A  40       0.273  -0.015  -7.755  1.00 92.28           H  
ATOM    293  N   VAL A  41      -2.254   5.560  -3.015  1.00 92.02           N  
ATOM    294  CA  VAL A  41      -3.141   4.799  -2.138  1.00 92.02           C  
ATOM    295  C   VAL A  41      -3.582   3.538  -2.871  1.00 92.02           C  
ATOM    296  O   VAL A  41      -4.134   3.621  -3.965  1.00 92.02           O  
ATOM    297  CB  VAL A  41      -4.333   5.664  -1.713  1.00 92.02           C  
ATOM    298  CG1 VAL A  41      -5.319   4.865  -0.848  1.00 92.02           C  
ATOM    299  CG2 VAL A  41      -3.830   6.891  -0.930  1.00 92.02           C  
ATOM    300  H   VAL A  41      -2.648   6.283  -3.601  1.00 92.02           H  
ATOM    301  HA  VAL A  41      -2.597   4.505  -1.241  1.00 92.02           H  
ATOM    302  HB  VAL A  41      -4.855   6.015  -2.604  1.00 92.02           H  
ATOM    303 HG11 VAL A  41      -4.813   4.446   0.021  1.00 92.02           H  
ATOM    304 HG12 VAL A  41      -5.735   4.049  -1.439  1.00 92.02           H  
ATOM    305 HG13 VAL A  41      -6.164   5.484  -0.547  1.00 92.02           H  
ATOM    306 HG21 VAL A  41      -4.585   7.677  -0.921  1.00 92.02           H  
ATOM    307 HG22 VAL A  41      -3.532   6.604   0.078  1.00 92.02           H  
ATOM    308 HG23 VAL A  41      -2.964   7.341  -1.414  1.00 92.02           H  
ATOM    309  N   VAL A  42      -3.364   2.385  -2.247  1.00 93.88           N  
ATOM    310  CA  VAL A  42      -3.914   1.099  -2.700  1.00 93.88           C  
ATOM    311  C   VAL A  42      -5.365   0.987  -2.244  1.00 93.88           C  
ATOM    312  O   VAL A  42      -6.255   0.654  -3.017  1.00 93.88           O  
ATOM    313  CB  VAL A  42      -3.089  -0.067  -2.132  1.00 93.88           C  
ATOM    314  CG1 VAL A  42      -3.632  -1.424  -2.589  1.00 93.88           C  
ATOM    315  CG2 VAL A  42      -1.622   0.037  -2.546  1.00 93.88           C  
ATOM    316  H   VAL A  42      -2.874   2.399  -1.364  1.00 93.88           H  
ATOM    317  HA  VAL A  42      -3.895   1.045  -3.789  1.00 93.88           H  
ATOM    318  HB  VAL A  42      -3.132  -0.033  -1.044  1.00 93.88           H  
ATOM    319 HG11 VAL A  42      -4.628  -1.596  -2.181  1.00 93.88           H  
ATOM    320 HG12 VAL A  42      -2.977  -2.223  -2.241  1.00 93.88           H  
ATOM    321 HG13 VAL A  42      -3.688  -1.451  -3.677  1.00 93.88           H  
ATOM    322 HG21 VAL A  42      -1.055  -0.725  -2.011  1.00 93.88           H  
ATOM    323 HG22 VAL A  42      -1.206   1.008  -2.277  1.00 93.88           H  
ATOM    324 HG23 VAL A  42      -1.520  -0.111  -3.622  1.00 93.88           H  
ATOM    325  N   GLY A  43      -5.613   1.321  -0.976  1.00 93.93           N  
ATOM    326  CA  GLY A  43      -6.946   1.355  -0.394  1.00 93.93           C  
ATOM    327  C   GLY A  43      -6.908   1.352   1.129  1.00 93.93           C  
ATOM    328  O   GLY A  43      -5.845   1.436   1.747  1.00 93.93           O  
ATOM    329  H   GLY A  43      -4.831   1.552  -0.380  1.00 93.93           H  
ATOM    330  HA2 GLY A  43      -7.513   0.486  -0.729  1.00 93.93           H  
ATOM    331  HA3 GLY A  43      -7.466   2.250  -0.734  1.00 93.93           H  
ATOM    332  N   THR A  44      -8.089   1.260   1.733  1.00 93.47           N  
ATOM    333  CA  THR A  44      -8.254   1.050   3.173  1.00 93.47           C  
ATOM    334  C   THR A  44      -8.815  -0.337   3.439  1.00 93.47           C  
ATOM    335  O   THR A  44      -9.666  -0.827   2.688  1.00 93.47           O  
ATOM    336  CB  THR A  44      -9.128   2.124   3.831  1.00 93.47           C  
ATOM    337  CG2 THR A  44      -8.480   3.506   3.755  1.00 93.47           C  
ATOM    338  OG1 THR A  44     -10.383   2.210   3.191  1.00 93.47           O  
ATOM    339  H   THR A  44      -8.925   1.192   1.170  1.00 93.47           H  
ATOM    340  HA  THR A  44      -7.273   1.097   3.647  1.00 93.47           H  
ATOM    341  HB  THR A  44      -9.275   1.870   4.881  1.00 93.47           H  
ATOM    342  HG1 THR A  44     -10.849   2.950   3.587  1.00 93.47           H  
ATOM    343 HG21 THR A  44      -9.101   4.231   4.281  1.00 93.47           H  
ATOM    344 HG22 THR A  44      -7.505   3.468   4.240  1.00 93.47           H  
ATOM    345 HG23 THR A  44      -8.359   3.815   2.716  1.00 93.47           H  
ATOM    346  N   VAL A  45      -8.340  -0.963   4.510  1.00 93.40           N  
ATOM    347  CA  VAL A  45      -8.693  -2.320   4.929  1.00 93.40           C  
ATOM    348  C   VAL A  45      -8.651  -2.423   6.455  1.00 93.40           C  
ATOM    349  O   VAL A  45      -8.013  -1.607   7.123  1.00 93.40           O  
ATOM    350  CB  VAL A  45      -7.764  -3.333   4.228  1.00 93.40           C  
ATOM    351  CG1 VAL A  45      -6.306  -3.268   4.699  1.00 93.40           C  
ATOM    352  CG2 VAL A  45      -8.277  -4.765   4.358  1.00 93.40           C  
ATOM    353  H   VAL A  45      -7.667  -0.484   5.091  1.00 93.40           H  
ATOM    354  HA  VAL A  45      -9.715  -2.530   4.615  1.00 93.40           H  
ATOM    355  HB  VAL A  45      -7.776  -3.095   3.164  1.00 93.40           H  
ATOM    356 HG11 VAL A  45      -5.910  -2.262   4.561  1.00 93.40           H  
ATOM    357 HG12 VAL A  45      -5.702  -3.968   4.122  1.00 93.40           H  
ATOM    358 HG13 VAL A  45      -6.242  -3.536   5.753  1.00 93.40           H  
ATOM    359 HG21 VAL A  45      -7.702  -5.408   3.692  1.00 93.40           H  
ATOM    360 HG22 VAL A  45      -8.154  -5.106   5.386  1.00 93.40           H  
ATOM    361 HG23 VAL A  45      -9.327  -4.818   4.069  1.00 93.40           H  
ATOM    362  N   ASP A  46      -9.357  -3.400   7.013  1.00 91.72           N  
ATOM    363  CA  ASP A  46      -9.282  -3.713   8.440  1.00 91.72           C  
ATOM    364  C   ASP A  46      -7.921  -4.329   8.801  1.00 91.72           C  
ATOM    365  O   ASP A  46      -7.235  -4.914   7.954  1.00 91.72           O  
ATOM    366  CB  ASP A  46     -10.441  -4.644   8.829  1.00 91.72           C  
ATOM    367  CG  ASP A  46     -11.802  -4.005   8.535  1.00 91.72           C  
ATOM    368  OD1 ASP A  46     -12.009  -2.843   8.951  1.00 91.72           O  
ATOM    369  OD2 ASP A  46     -12.610  -4.644   7.826  1.00 91.72           O1-
ATOM    370  H   ASP A  46      -9.889  -4.032   6.432  1.00 91.72           H  
ATOM    371  HA  ASP A  46      -9.395  -2.790   9.007  1.00 91.72           H  
ATOM    372  HB2 ASP A  46     -10.345  -5.582   8.282  1.00 91.72           H  
ATOM    373  HB3 ASP A  46     -10.379  -4.862   9.895  1.00 91.72           H  
ATOM    374  N   ARG A  47      -7.534  -4.229  10.077  1.00 90.93           N  
ATOM    375  CA  ARG A  47      -6.346  -4.913  10.611  1.00 90.93           C  
ATOM    376  C   ARG A  47      -6.449  -6.417  10.360  1.00 90.93           C  
ATOM    377  O   ARG A  47      -7.465  -7.033  10.668  1.00 90.93           O  
ATOM    378  CB  ARG A  47      -6.214  -4.639  12.114  1.00 90.93           C  
ATOM    379  CG  ARG A  47      -5.761  -3.202  12.383  1.00 90.93           C  
ATOM    380  CD  ARG A  47      -5.781  -2.901  13.878  1.00 90.93           C  
ATOM    381  NE  ARG A  47      -5.483  -1.482  14.126  1.00 90.93           N  
ATOM    382  CZ  ARG A  47      -5.437  -0.902  15.308  1.00 90.93           C  
ATOM    383  NH1 ARG A  47      -5.537  -1.589  16.413  1.00 90.93           N1+
ATOM    384  NH2 ARG A  47      -5.296   0.389  15.397  1.00 90.93           N  
ATOM    385  H   ARG A  47      -8.162  -3.774  10.725  1.00 90.93           H  
ATOM    386  HA  ARG A  47      -5.456  -4.550  10.096  1.00 90.93           H  
ATOM    387  HB2 ARG A  47      -5.481  -5.322  12.542  1.00 90.93           H  
ATOM    388  HB3 ARG A  47      -7.173  -4.823  12.597  1.00 90.93           H  
ATOM    389  HG2 ARG A  47      -4.743  -3.077  12.015  1.00 90.93           H  
ATOM    390  HG3 ARG A  47      -6.427  -2.506  11.873  1.00 90.93           H  
ATOM    391  HD2 ARG A  47      -5.050  -3.535  14.378  1.00 90.93           H  
ATOM    392  HD3 ARG A  47      -6.775  -3.127  14.264  1.00 90.93           H  
ATOM    393  HE  ARG A  47      -5.397  -0.890  13.311  1.00 90.93           H  
ATOM    394 HH11 ARG A  47      -5.528  -1.135  17.315  1.00 90.93           H  
ATOM    395 HH12 ARG A  47      -5.640  -2.591  16.330  1.00 90.93           H  
ATOM    396 HH21 ARG A  47      -5.337   0.842  16.299  1.00 90.93           H  
ATOM    397 HH22 ARG A  47      -5.316   0.939  14.550  1.00 90.93           H  
ATOM    398  N   GLY A  48      -5.403  -7.002   9.784  1.00 90.89           N  
ATOM    399  CA  GLY A  48      -5.374  -8.406   9.371  1.00 90.89           C  
ATOM    400  C   GLY A  48      -6.006  -8.685   8.001  1.00 90.89           C  
ATOM    401  O   GLY A  48      -5.812  -9.781   7.469  1.00 90.89           O  
ATOM    402  H   GLY A  48      -4.610  -6.434   9.521  1.00 90.89           H  
ATOM    403  HA2 GLY A  48      -4.335  -8.736   9.337  1.00 90.89           H  
ATOM    404  HA3 GLY A  48      -5.899  -9.007  10.113  1.00 90.89           H  
ATOM    405  N   GLY A  49      -6.728  -7.727   7.412  1.00 93.52           N  
ATOM    406  CA  GLY A  49      -7.314  -7.860   6.081  1.00 93.52           C  
ATOM    407  C   GLY A  49      -6.293  -7.662   4.959  1.00 93.52           C  
ATOM    408  O   GLY A  49      -5.159  -7.239   5.182  1.00 93.52           O  
ATOM    409  H   GLY A  49      -6.810  -6.830   7.868  1.00 93.52           H  
ATOM    410  HA2 GLY A  49      -7.745  -8.856   5.982  1.00 93.52           H  
ATOM    411  HA3 GLY A  49      -8.125  -7.140   5.971  1.00 93.52           H  
ATOM    412  N   SER A  50      -6.692  -7.975   3.726  1.00 95.04           N  
ATOM    413  CA  SER A  50      -5.834  -7.830   2.545  1.00 95.04           C  
ATOM    414  C   SER A  50      -6.538  -7.126   1.391  1.00 95.04           C  
ATOM    415  O   SER A  50      -7.765  -7.129   1.293  1.00 95.04           O  
ATOM    416  CB  SER A  50      -5.259  -9.183   2.104  1.00 95.04           C  
ATOM    417  OG  SER A  50      -6.288 -10.089   1.753  1.00 95.04           O  
ATOM    418  H   SER A  50      -7.657  -8.224   3.568  1.00 95.04           H  
ATOM    419  HA  SER A  50      -4.992  -7.189   2.808  1.00 95.04           H  
ATOM    420  HB2 SER A  50      -4.606  -9.033   1.245  1.00 95.04           H  
ATOM    421  HB3 SER A  50      -4.667  -9.604   2.916  1.00 95.04           H  
ATOM    422  HG  SER A  50      -6.761 -10.335   2.551  1.00 95.04           H  
ATOM    423  N   LEU A  51      -5.739  -6.513   0.522  1.00 95.11           N  
ATOM    424  CA  LEU A  51      -6.156  -5.897  -0.729  1.00 95.11           C  
ATOM    425  C   LEU A  51      -5.374  -6.514  -1.885  1.00 95.11           C  
ATOM    426  O   LEU A  51      -4.228  -6.934  -1.732  1.00 95.11           O  
ATOM    427  CB  LEU A  51      -5.949  -4.372  -0.674  1.00 95.11           C  
ATOM    428  CG  LEU A  51      -6.819  -3.643   0.366  1.00 95.11           C  
ATOM    429  CD1 LEU A  51      -6.492  -2.150   0.359  1.00 95.11           C  
ATOM    430  CD2 LEU A  51      -8.318  -3.778   0.076  1.00 95.11           C  
ATOM    431  H   LEU A  51      -4.744  -6.561   0.690  1.00 95.11           H  
ATOM    432  HA  LEU A  51      -7.211  -6.108  -0.903  1.00 95.11           H  
ATOM    433  HB2 LEU A  51      -6.163  -3.954  -1.658  1.00 95.11           H  
ATOM    434  HB3 LEU A  51      -4.900  -4.175  -0.454  1.00 95.11           H  
ATOM    435  HG  LEU A  51      -6.606  -4.039   1.359  1.00 95.11           H  
ATOM    436 HD11 LEU A  51      -6.754  -1.721  -0.608  1.00 95.11           H  
ATOM    437 HD12 LEU A  51      -5.426  -1.996   0.530  1.00 95.11           H  
ATOM    438 HD13 LEU A  51      -7.052  -1.650   1.150  1.00 95.11           H  
ATOM    439 HD21 LEU A  51      -8.629  -4.814   0.202  1.00 95.11           H  
ATOM    440 HD22 LEU A  51      -8.882  -3.171   0.785  1.00 95.11           H  
ATOM    441 HD23 LEU A  51      -8.536  -3.448  -0.940  1.00 95.11           H  
ATOM    442  N   LYS A  52      -6.003  -6.536  -3.057  1.00 95.82           N  
ATOM    443  CA  LYS A  52      -5.326  -6.822  -4.318  1.00 95.82           C  
ATOM    444  C   LYS A  52      -5.030  -5.504  -5.010  1.00 95.82           C  
ATOM    445  O   LYS A  52      -5.919  -4.668  -5.143  1.00 95.82           O  
ATOM    446  CB  LYS A  52      -6.170  -7.747  -5.199  1.00 95.82           C  
ATOM    447  CG  LYS A  52      -6.295  -9.146  -4.584  1.00 95.82           C  
ATOM    448  CD  LYS A  52      -7.087 -10.065  -5.516  1.00 95.82           C  
ATOM    449  CE  LYS A  52      -7.180 -11.464  -4.902  1.00 95.82           C  
ATOM    450  NZ  LYS A  52      -7.895 -12.403  -5.802  1.00 95.82           N1+
ATOM    451  H   LYS A  52      -6.915  -6.104  -3.112  1.00 95.82           H  
ATOM    452  HA  LYS A  52      -4.371  -7.311  -4.126  1.00 95.82           H  
ATOM    453  HB2 LYS A  52      -7.160  -7.313  -5.340  1.00 95.82           H  
ATOM    454  HB3 LYS A  52      -5.688  -7.830  -6.173  1.00 95.82           H  
ATOM    455  HG2 LYS A  52      -5.298  -9.560  -4.431  1.00 95.82           H  
ATOM    456  HG3 LYS A  52      -6.804  -9.085  -3.622  1.00 95.82           H  
ATOM    457  HD2 LYS A  52      -6.579 -10.119  -6.479  1.00 95.82           H  
ATOM    458  HD3 LYS A  52      -8.087  -9.656  -5.661  1.00 95.82           H  
ATOM    459  HE2 LYS A  52      -7.691 -11.392  -3.942  1.00 95.82           H  
ATOM    460  HE3 LYS A  52      -6.169 -11.822  -4.710  1.00 95.82           H  
ATOM    461  HZ1 LYS A  52      -8.837 -12.082  -5.976  1.00 95.82           H  
ATOM    462  HZ2 LYS A  52      -7.410 -12.476  -6.685  1.00 95.82           H  
ATOM    463  HZ3 LYS A  52      -7.937 -13.323  -5.387  1.00 95.82           H  
ATOM    464  N   ASP A  53      -3.798  -5.348  -5.451  1.00 95.52           N  
ATOM    465  CA  ASP A  53      -3.316  -4.204  -6.200  1.00 95.52           C  
ATOM    466  C   ASP A  53      -2.839  -4.671  -7.575  1.00 95.52           C  
ATOM    467  O   ASP A  53      -2.225  -5.731  -7.691  1.00 95.52           O  
ATOM    468  CB  ASP A  53      -2.205  -3.535  -5.393  1.00 95.52           C  
ATOM    469  CG  ASP A  53      -1.812  -2.182  -5.966  1.00 95.52           C  
ATOM    470  OD1 ASP A  53      -2.632  -1.517  -6.645  1.00 95.52           O  
ATOM    471  OD2 ASP A  53      -0.657  -1.775  -5.741  1.00 95.52           O1-
ATOM    472  H   ASP A  53      -3.129  -6.085  -5.279  1.00 95.52           H  
ATOM    473  HA  ASP A  53      -4.126  -3.488  -6.337  1.00 95.52           H  
ATOM    474  HB2 ASP A  53      -1.336  -4.193  -5.371  1.00 95.52           H  
ATOM    475  HB3 ASP A  53      -2.543  -3.392  -4.366  1.00 95.52           H  
ATOM    476  N   TYR A  54      -3.145  -3.910  -8.623  1.00 92.69           N  
ATOM    477  CA  TYR A  54      -2.759  -4.256  -9.989  1.00 92.69           C  
ATOM    478  C   TYR A  54      -1.725  -3.259 -10.494  1.00 92.69           C  
ATOM    479  O   TYR A  54      -2.036  -2.085 -10.704  1.00 92.69           O  
ATOM    480  CB  TYR A  54      -3.988  -4.344 -10.895  1.00 92.69           C  
ATOM    481  CG  TYR A  54      -3.671  -4.936 -12.255  1.00 92.69           C  
ATOM    482  CD1 TYR A  54      -3.494  -4.100 -13.375  1.00 92.69           C  
ATOM    483  CD2 TYR A  54      -3.552  -6.332 -12.393  1.00 92.69           C  
ATOM    484  CE1 TYR A  54      -3.251  -4.663 -14.644  1.00 92.69           C  
ATOM    485  CE2 TYR A  54      -3.298  -6.898 -13.656  1.00 92.69           C  
ATOM    486  CZ  TYR A  54      -3.175  -6.066 -14.787  1.00 92.69           C  
ATOM    487  OH  TYR A  54      -3.000  -6.625 -16.012  1.00 92.69           O  
ATOM    488  H   TYR A  54      -3.550  -3.000  -8.456  1.00 92.69           H  
ATOM    489  HA  TYR A  54      -2.299  -5.244  -9.996  1.00 92.69           H  
ATOM    490  HB2 TYR A  54      -4.425  -3.352 -11.016  1.00 92.69           H  
ATOM    491  HB3 TYR A  54      -4.734  -4.976 -10.414  1.00 92.69           H  
ATOM    492  HD1 TYR A  54      -3.568  -3.029 -13.260  1.00 92.69           H  
ATOM    493  HD2 TYR A  54      -3.672  -6.966 -11.527  1.00 92.69           H  
ATOM    494  HE1 TYR A  54      -3.149  -4.023 -15.508  1.00 92.69           H  
ATOM    495  HE2 TYR A  54      -3.219  -7.967 -13.783  1.00 92.69           H  
ATOM    496  HH  TYR A  54      -2.992  -5.978 -16.721  1.00 92.69           H  
ATOM    497  N   VAL A  55      -0.486  -3.716 -10.662  1.00 89.24           N  
ATOM    498  CA  VAL A  55       0.656  -2.861 -11.005  1.00 89.24           C  
ATOM    499  C   VAL A  55       1.494  -3.547 -12.066  1.00 89.24           C  
ATOM    500  O   VAL A  55       1.792  -4.731 -11.947  1.00 89.24           O  
ATOM    501  CB  VAL A  55       1.547  -2.518  -9.792  1.00 89.24           C  
ATOM    502  CG1 VAL A  55       2.130  -1.117 -10.001  1.00 89.24           C  
ATOM    503  CG2 VAL A  55       0.818  -2.568  -8.446  1.00 89.24           C  
ATOM    504  H   VAL A  55      -0.312  -4.700 -10.515  1.00 89.24           H  
ATOM    505  HA  VAL A  55       0.272  -1.930 -11.424  1.00 89.24           H  
ATOM    506  HB  VAL A  55       2.376  -3.224  -9.734  1.00 89.24           H  
ATOM    507 HG11 VAL A  55       2.844  -0.908  -9.204  1.00 89.24           H  
ATOM    508 HG12 VAL A  55       2.661  -1.064 -10.951  1.00 89.24           H  
ATOM    509 HG13 VAL A  55       1.335  -0.371  -9.984  1.00 89.24           H  
ATOM    510 HG21 VAL A  55      -0.165  -2.105  -8.532  1.00 89.24           H  
ATOM    511 HG22 VAL A  55       0.669  -3.609  -8.157  1.00 89.24           H  
ATOM    512 HG23 VAL A  55       1.408  -2.086  -7.667  1.00 89.24           H  
ATOM    513  N   ASN A  56       1.875  -2.813 -13.114  1.00 86.18           N  
ATOM    514  CA  ASN A  56       2.728  -3.319 -14.198  1.00 86.18           C  
ATOM    515  C   ASN A  56       2.232  -4.645 -14.812  1.00 86.18           C  
ATOM    516  O   ASN A  56       3.025  -5.515 -15.160  1.00 86.18           O  
ATOM    517  CB  ASN A  56       4.187  -3.371 -13.707  1.00 86.18           C  
ATOM    518  CG  ASN A  56       4.706  -2.020 -13.256  1.00 86.18           C  
ATOM    519  ND2 ASN A  56       5.710  -1.998 -12.412  1.00 86.18           N  
ATOM    520  OD1 ASN A  56       4.217  -0.972 -13.642  1.00 86.18           O  
ATOM    521  H   ASN A  56       1.659  -1.826 -13.118  1.00 86.18           H  
ATOM    522  HA  ASN A  56       2.688  -2.591 -15.009  1.00 86.18           H  
ATOM    523  HB2 ASN A  56       4.267  -4.084 -12.887  1.00 86.18           H  
ATOM    524  HB3 ASN A  56       4.830  -3.717 -14.517  1.00 86.18           H  
ATOM    525 HD21 ASN A  56       6.118  -2.861 -12.082  1.00 86.18           H  
ATOM    526 HD22 ASN A  56       6.063  -1.087 -12.159  1.00 86.18           H  
ATOM    527  N   GLY A  57       0.911  -4.821 -14.919  1.00 88.84           N  
ATOM    528  CA  GLY A  57       0.312  -6.039 -15.469  1.00 88.84           C  
ATOM    529  C   GLY A  57       0.256  -7.234 -14.507  1.00 88.84           C  
ATOM    530  O   GLY A  57      -0.160  -8.316 -14.912  1.00 88.84           O  
ATOM    531  H   GLY A  57       0.299  -4.097 -14.569  1.00 88.84           H  
ATOM    532  HA2 GLY A  57       0.881  -6.353 -16.344  1.00 88.84           H  
ATOM    533  HA3 GLY A  57      -0.701  -5.809 -15.798  1.00 88.84           H  
ATOM    534  N   GLN A  58       0.667  -7.069 -13.247  1.00 90.91           N  
ATOM    535  CA  GLN A  58       0.673  -8.123 -12.234  1.00 90.91           C  
ATOM    536  C   GLN A  58      -0.286  -7.799 -11.089  1.00 90.91           C  
ATOM    537  O   GLN A  58      -0.463  -6.644 -10.706  1.00 90.91           O  
ATOM    538  CB  GLN A  58       2.097  -8.358 -11.714  1.00 90.91           C  
ATOM    539  CG  GLN A  58       3.036  -8.863 -12.822  1.00 90.91           C  
ATOM    540  CD  GLN A  58       4.404  -9.285 -12.295  1.00 90.91           C  
ATOM    541  NE2 GLN A  58       5.176 -10.008 -13.075  1.00 90.91           N  
ATOM    542  OE1 GLN A  58       4.806  -9.001 -11.181  1.00 90.91           O  
ATOM    543  H   GLN A  58       1.023  -6.168 -12.963  1.00 90.91           H  
ATOM    544  HA  GLN A  58       0.333  -9.056 -12.685  1.00 90.91           H  
ATOM    545  HB2 GLN A  58       2.058  -9.107 -10.923  1.00 90.91           H  
ATOM    546  HB3 GLN A  58       2.493  -7.433 -11.293  1.00 90.91           H  
ATOM    547  HG2 GLN A  58       2.577  -9.721 -13.313  1.00 90.91           H  
ATOM    548  HG3 GLN A  58       3.184  -8.080 -13.566  1.00 90.91           H  
ATOM    549 HE21 GLN A  58       6.075 -10.259 -12.688  1.00 90.91           H  
ATOM    550 HE22 GLN A  58       4.891 -10.237 -14.016  1.00 90.91           H  
ATOM    551  N   THR A  59      -0.899  -8.841 -10.521  1.00 95.08           N  
ATOM    552  CA  THR A  59      -1.698  -8.716  -9.296  1.00 95.08           C  
ATOM    553  C   THR A  59      -0.821  -8.999  -8.084  1.00 95.08           C  
ATOM    554  O   THR A  59      -0.275 -10.095  -7.956  1.00 95.08           O  
ATOM    555  CB  THR A  59      -2.905  -9.660  -9.299  1.00 95.08           C  
ATOM    556  CG2 THR A  59      -3.788  -9.486  -8.062  1.00 95.08           C  
ATOM    557  OG1 THR A  59      -3.722  -9.385 -10.412  1.00 95.08           O  
ATOM    558  H   THR A  59      -0.644  -9.769 -10.828  1.00 95.08           H  
ATOM    559  HA  THR A  59      -2.082  -7.699  -9.215  1.00 95.08           H  
ATOM    560  HB  THR A  59      -2.563 -10.693  -9.358  1.00 95.08           H  
ATOM    561  HG1 THR A  59      -3.154  -9.342 -11.185  1.00 95.08           H  
ATOM    562 HG21 THR A  59      -4.685 -10.095  -8.172  1.00 95.08           H  
ATOM    563 HG22 THR A  59      -3.251  -9.804  -7.168  1.00 95.08           H  
ATOM    564 HG23 THR A  59      -4.071  -8.438  -7.961  1.00 95.08           H  
ATOM    565  N   ILE A  60      -0.736  -8.034  -7.177  1.00 95.85           N  
ATOM    566  CA  ILE A  60      -0.023  -8.136  -5.907  1.00 95.85           C  
ATOM    567  C   ILE A  60      -1.062  -8.158  -4.786  1.00 95.85           C  
ATOM    568  O   ILE A  60      -1.961  -7.324  -4.736  1.00 95.85           O  
ATOM    569  CB  ILE A  60       1.012  -7.000  -5.760  1.00 95.85           C  
ATOM    570  CG1 ILE A  60       1.979  -6.981  -6.972  1.00 95.85           C  
ATOM    571  CG2 ILE A  60       1.791  -7.208  -4.450  1.00 95.85           C  
ATOM    572  CD1 ILE A  60       2.958  -5.803  -7.002  1.00 95.85           C  
ATOM    573  H   ILE A  60      -1.209  -7.162  -7.363  1.00 95.85           H  
ATOM    574  HA  ILE A  60       0.524  -9.078  -5.884  1.00 95.85           H  
ATOM    575  HB  ILE A  60       0.484  -6.047  -5.716  1.00 95.85           H  
ATOM    576 HG12 ILE A  60       1.407  -6.916  -7.898  1.00 95.85           H  
ATOM    577 HG13 ILE A  60       2.547  -7.910  -6.997  1.00 95.85           H  
ATOM    578 HG21 ILE A  60       2.507  -6.400  -4.302  1.00 95.85           H  
ATOM    579 HG22 ILE A  60       2.336  -8.151  -4.487  1.00 95.85           H  
ATOM    580 HG23 ILE A  60       1.118  -7.210  -3.592  1.00 95.85           H  
ATOM    581 HD11 ILE A  60       3.516  -5.827  -7.939  1.00 95.85           H  
ATOM    582 HD12 ILE A  60       3.665  -5.869  -6.176  1.00 95.85           H  
ATOM    583 HD13 ILE A  60       2.413  -4.861  -6.957  1.00 95.85           H  
ATOM    584  N   THR A  61      -0.976  -9.140  -3.895  1.00 97.30           N  
ATOM    585  CA  THR A  61      -1.848  -9.244  -2.721  1.00 97.30           C  
ATOM    586  C   THR A  61      -1.093  -8.751  -1.500  1.00 97.30           C  
ATOM    587  O   THR A  61      -0.049  -9.299  -1.142  1.00 97.30           O  
ATOM    588  CB  THR A  61      -2.369 -10.668  -2.513  1.00 97.30           C  
ATOM    589  CG2 THR A  61      -3.426 -10.726  -1.411  1.00 97.30           C  
ATOM    590  OG1 THR A  61      -2.987 -11.110  -3.704  1.00 97.30           O  
ATOM    591  H   THR A  61      -0.150  -9.720  -3.926  1.00 97.30           H  
ATOM    592  HA  THR A  61      -2.722  -8.607  -2.861  1.00 97.30           H  
ATOM    593  HB  THR A  61      -1.541 -11.334  -2.269  1.00 97.30           H  
ATOM    594  HG1 THR A  61      -2.336 -10.980  -4.397  1.00 97.30           H  
ATOM    595 HG21 THR A  61      -4.271 -10.089  -1.672  1.00 97.30           H  
ATOM    596 HG22 THR A  61      -3.004 -10.386  -0.465  1.00 97.30           H  
ATOM    597 HG23 THR A  61      -3.769 -11.754  -1.293  1.00 97.30           H  
ATOM    598  N   VAL A  62      -1.635  -7.722  -0.860  1.00 96.51           N  
ATOM    599  CA  VAL A  62      -1.002  -7.019   0.253  1.00 96.51           C  
ATOM    600  C   VAL A  62      -1.907  -7.103   1.464  1.00 96.51           C  
ATOM    601  O   VAL A  62      -3.071  -6.705   1.416  1.00 96.51           O  
ATOM    602  CB  VAL A  62      -0.696  -5.557  -0.097  1.00 96.51           C  
ATOM    603  CG1 VAL A  62       0.189  -4.914   0.979  1.00 96.51           C  
ATOM    604  CG2 VAL A  62       0.033  -5.460  -1.438  1.00 96.51           C  
ATOM    605  H   VAL A  62      -2.507  -7.348  -1.207  1.00 96.51           H  
ATOM    606  HA  VAL A  62      -0.054  -7.503   0.489  1.00 96.51           H  
ATOM    607  HB  VAL A  62      -1.627  -4.995  -0.174  1.00 96.51           H  
ATOM    608 HG11 VAL A  62       0.379  -3.873   0.720  1.00 96.51           H  
ATOM    609 HG12 VAL A  62      -0.301  -4.945   1.952  1.00 96.51           H  
ATOM    610 HG13 VAL A  62       1.140  -5.442   1.045  1.00 96.51           H  
ATOM    611 HG21 VAL A  62       0.950  -6.049  -1.415  1.00 96.51           H  
ATOM    612 HG22 VAL A  62       0.281  -4.416  -1.627  1.00 96.51           H  
ATOM    613 HG23 VAL A  62      -0.603  -5.799  -2.255  1.00 96.51           H  
ATOM    614  N   LYS A  63      -1.376  -7.631   2.556  1.00 96.02           N  
ATOM    615  CA  LYS A  63      -2.050  -7.742   3.841  1.00 96.02           C  
ATOM    616  C   LYS A  63      -1.657  -6.567   4.728  1.00 96.02           C  
ATOM    617  O   LYS A  63      -0.489  -6.198   4.785  1.00 96.02           O  
ATOM    618  CB  LYS A  63      -1.683  -9.098   4.443  1.00 96.02           C  
ATOM    619  CG  LYS A  63      -2.485  -9.412   5.708  1.00 96.02           C  
ATOM    620  CD  LYS A  63      -2.044 -10.769   6.249  1.00 96.02           C  
ATOM    621  CE  LYS A  63      -2.787 -11.077   7.546  1.00 96.02           C  
ATOM    622  NZ  LYS A  63      -2.261 -12.326   8.142  1.00 96.02           N1+
ATOM    623  H   LYS A  63      -0.398  -7.882   2.525  1.00 96.02           H  
ATOM    624  HA  LYS A  63      -3.130  -7.708   3.696  1.00 96.02           H  
ATOM    625  HB2 LYS A  63      -0.618  -9.110   4.674  1.00 96.02           H  
ATOM    626  HB3 LYS A  63      -1.882  -9.873   3.703  1.00 96.02           H  
ATOM    627  HG2 LYS A  63      -2.295  -8.651   6.464  1.00 96.02           H  
ATOM    628  HG3 LYS A  63      -3.549  -9.438   5.474  1.00 96.02           H  
ATOM    629  HD2 LYS A  63      -2.250 -11.543   5.510  1.00 96.02           H  
ATOM    630  HD3 LYS A  63      -0.971 -10.739   6.441  1.00 96.02           H  
ATOM    631  HE2 LYS A  63      -3.854 -11.158   7.338  1.00 96.02           H  
ATOM    632  HE3 LYS A  63      -2.642 -10.241   8.230  1.00 96.02           H  
ATOM    633  HZ1 LYS A  63      -2.710 -12.521   9.026  1.00 96.02           H  
ATOM    634  HZ2 LYS A  63      -2.399 -13.103   7.511  1.00 96.02           H  
ATOM    635  HZ3 LYS A  63      -1.267 -12.230   8.290  1.00 96.02           H  
ATOM    636  N   ALA A  64      -2.625  -5.995   5.433  1.00 94.34           N  
ATOM    637  CA  ALA A  64      -2.347  -5.129   6.566  1.00 94.34           C  
ATOM    638  C   ALA A  64      -2.159  -6.008   7.807  1.00 94.34           C  
ATOM    639  O   ALA A  64      -3.071  -6.739   8.198  1.00 94.34           O  
ATOM    640  CB  ALA A  64      -3.492  -4.126   6.731  1.00 94.34           C  
ATOM    641  H   ALA A  64      -3.559  -6.372   5.358  1.00 94.34           H  
ATOM    642  HA  ALA A  64      -1.428  -4.570   6.392  1.00 94.34           H  
ATOM    643  HB1 ALA A  64      -3.593  -3.523   5.829  1.00 94.34           H  
ATOM    644  HB2 ALA A  64      -3.276  -3.471   7.575  1.00 94.34           H  
ATOM    645  HB3 ALA A  64      -4.426  -4.655   6.923  1.00 94.34           H  
ATOM    646  N   GLY A  65      -0.990  -5.943   8.436  1.00 92.39           N  
ATOM    647  CA  GLY A  65      -0.745  -6.559   9.733  1.00 92.39           C  
ATOM    648  C   GLY A  65      -1.654  -5.986  10.824  1.00 92.39           C  
ATOM    649  O   GLY A  65      -2.377  -5.004  10.630  1.00 92.39           O  
ATOM    650  H   GLY A  65      -0.251  -5.389   8.028  1.00 92.39           H  
ATOM    651  HA2 GLY A  65       0.292  -6.384  10.019  1.00 92.39           H  
ATOM    652  HA3 GLY A  65      -0.909  -7.634   9.660  1.00 92.39           H  
ATOM    653  N   ASN A  66      -1.596  -6.577  12.017  1.00 89.76           N  
ATOM    654  CA  ASN A  66      -2.328  -6.050  13.174  1.00 89.76           C  
ATOM    655  C   ASN A  66      -1.810  -4.668  13.619  1.00 89.76           C  
ATOM    656  O   ASN A  66      -2.552  -3.905  14.233  1.00 89.76           O  
ATOM    657  CB  ASN A  66      -2.268  -7.074  14.318  1.00 89.76           C  
ATOM    658  CG  ASN A  66      -3.107  -8.312  14.054  1.00 89.76           C  
ATOM    659  ND2 ASN A  66      -2.820  -9.402  14.724  1.00 89.76           N  
ATOM    660  OD1 ASN A  66      -4.026  -8.325  13.255  1.00 89.76           O  
ATOM    661  H   ASN A  66      -0.987  -7.373  12.138  1.00 89.76           H  
ATOM    662  HA  ASN A  66      -3.371  -5.906  12.891  1.00 89.76           H  
ATOM    663  HB2 ASN A  66      -1.232  -7.362  14.499  1.00 89.76           H  
ATOM    664  HB3 ASN A  66      -2.654  -6.613  15.227  1.00 89.76           H  
ATOM    665 HD21 ASN A  66      -2.080  -9.412  15.411  1.00 89.76           H  
ATOM    666 HD22 ASN A  66      -3.424 -10.194  14.557  1.00 89.76           H  
ATOM    667  N   ASP A  67      -0.565  -4.333  13.273  1.00 91.02           N  
ATOM    668  CA  ASP A  67       0.060  -3.016  13.436  1.00 91.02           C  
ATOM    669  C   ASP A  67      -0.123  -2.106  12.202  1.00 91.02           C  
ATOM    670  O   ASP A  67       0.524  -1.067  12.091  1.00 91.02           O  
ATOM    671  CB  ASP A  67       1.543  -3.203  13.819  1.00 91.02           C  
ATOM    672  CG  ASP A  67       2.420  -3.828  12.724  1.00 91.02           C  
ATOM    673  OD1 ASP A  67       1.845  -4.383  11.756  1.00 91.02           O  
ATOM    674  OD2 ASP A  67       3.668  -3.751  12.876  1.00 91.02           O1-
ATOM    675  H   ASP A  67      -0.013  -4.990  12.740  1.00 91.02           H  
ATOM    676  HA  ASP A  67      -0.427  -2.506  14.268  1.00 91.02           H  
ATOM    677  HB2 ASP A  67       1.597  -3.832  14.708  1.00 91.02           H  
ATOM    678  HB3 ASP A  67       1.957  -2.230  14.085  1.00 91.02           H  
ATOM    679  N   CYS A  68      -1.007  -2.490  11.274  1.00 91.18           N  
ATOM    680  CA  CYS A  68      -1.240  -1.863   9.973  1.00 91.18           C  
ATOM    681  C   CYS A  68      -0.042  -1.839   9.017  1.00 91.18           C  
ATOM    682  O   CYS A  68      -0.182  -1.260   7.941  1.00 91.18           O  
ATOM    683  CB  CYS A  68      -1.866  -0.466  10.126  1.00 91.18           C  
ATOM    684  SG  CYS A  68      -3.544  -0.393  10.798  1.00 91.18           S  
ATOM    685  H   CYS A  68      -1.498  -3.357  11.437  1.00 91.18           H  
ATOM    686  HA  CYS A  68      -1.974  -2.489   9.466  1.00 91.18           H  
ATOM    687  HB2 CYS A  68      -1.212   0.150  10.742  1.00 91.18           H  
ATOM    688  HB3 CYS A  68      -1.906  -0.001   9.141  1.00 91.18           H  
ATOM    689  N   LYS A  69       1.095  -2.474   9.328  1.00 94.33           N  
ATOM    690  CA  LYS A  69       2.194  -2.573   8.359  1.00 94.33           C  
ATOM    691  C   LYS A  69       1.783  -3.428   7.171  1.00 94.33           C  
ATOM    692  O   LYS A  69       1.063  -4.413   7.321  1.00 94.33           O  
ATOM    693  CB  LYS A  69       3.460  -3.135   9.001  1.00 94.33           C  
ATOM    694  CG  LYS A  69       4.065  -2.125   9.976  1.00 94.33           C  
ATOM    695  CD  LYS A  69       5.380  -2.688  10.505  1.00 94.33           C  
ATOM    696  CE  LYS A  69       5.856  -1.852  11.690  1.00 94.33           C  
ATOM    697  NZ  LYS A  69       6.333  -2.755  12.751  1.00 94.33           N1+
ATOM    698  H   LYS A  69       1.174  -2.971  10.203  1.00 94.33           H  
ATOM    699  HA  LYS A  69       2.408  -1.572   7.984  1.00 94.33           H  
ATOM    700  HB2 LYS A  69       3.228  -4.069   9.514  1.00 94.33           H  
ATOM    701  HB3 LYS A  69       4.188  -3.345   8.218  1.00 94.33           H  
ATOM    702  HG2 LYS A  69       4.255  -1.180   9.468  1.00 94.33           H  
ATOM    703  HG3 LYS A  69       3.371  -1.953  10.799  1.00 94.33           H  
ATOM    704  HD2 LYS A  69       5.210  -3.720  10.810  1.00 94.33           H  
ATOM    705  HD3 LYS A  69       6.134  -2.683   9.717  1.00 94.33           H  
ATOM    706  HE2 LYS A  69       6.627  -1.152  11.368  1.00 94.33           H  
ATOM    707  HE3 LYS A  69       5.006  -1.288  12.072  1.00 94.33           H  
ATOM    708  HZ1 LYS A  69       6.622  -2.250  13.576  1.00 94.33           H  
ATOM    709  HZ2 LYS A  69       7.065  -3.364  12.413  1.00 94.33           H  
ATOM    710  HZ3 LYS A  69       5.537  -3.328  12.993  1.00 94.33           H  
ATOM    711  N   ALA A  70       2.239  -3.037   5.989  1.00 94.36           N  
ATOM    712  CA  ALA A  70       1.982  -3.789   4.777  1.00 94.36           C  
ATOM    713  C   ALA A  70       2.894  -5.020   4.699  1.00 94.36           C  
ATOM    714  O   ALA A  70       4.100  -4.925   4.913  1.00 94.36           O  
ATOM    715  CB  ALA A  70       2.179  -2.869   3.577  1.00 94.36           C  
ATOM    716  H   ALA A  70       2.877  -2.256   5.941  1.00 94.36           H  
ATOM    717  HA  ALA A  70       0.944  -4.123   4.780  1.00 94.36           H  
ATOM    718  HB1 ALA A  70       3.225  -2.571   3.516  1.00 94.36           H  
ATOM    719  HB2 ALA A  70       1.556  -1.980   3.673  1.00 94.36           H  
ATOM    720  HB3 ALA A  70       1.909  -3.408   2.668  1.00 94.36           H  
ATOM    721  N   GLU A  71       2.317  -6.154   4.331  1.00 95.51           N  
ATOM    722  CA  GLU A  71       3.023  -7.397   4.042  1.00 95.51           C  
ATOM    723  C   GLU A  71       2.573  -7.903   2.672  1.00 95.51           C  
ATOM    724  O   GLU A  71       1.376  -8.039   2.408  1.00 95.51           O  
ATOM    725  CB  GLU A  71       2.723  -8.414   5.149  1.00 95.51           C  
ATOM    726  CG  GLU A  71       3.497  -9.729   4.968  1.00 95.51           C  
ATOM    727  CD  GLU A  71       3.068 -10.820   5.965  1.00 95.51           C  
ATOM    728  OE1 GLU A  71       3.636 -11.928   5.873  1.00 95.51           O  
ATOM    729  OE2 GLU A  71       2.141 -10.580   6.780  1.00 95.51           O1-
ATOM    730  H   GLU A  71       1.309  -6.181   4.279  1.00 95.51           H  
ATOM    731  HA  GLU A  71       4.098  -7.221   4.022  1.00 95.51           H  
ATOM    732  HB2 GLU A  71       1.653  -8.619   5.146  1.00 95.51           H  
ATOM    733  HB3 GLU A  71       2.990  -7.980   6.112  1.00 95.51           H  
ATOM    734  HG2 GLU A  71       4.562  -9.524   5.080  1.00 95.51           H  
ATOM    735  HG3 GLU A  71       3.331 -10.105   3.959  1.00 95.51           H  
ATOM    736  N   VAL A  72       3.521  -8.184   1.781  1.00 95.76           N  
ATOM    737  CA  VAL A  72       3.212  -8.773   0.475  1.00 95.76           C  
ATOM    738  C   VAL A  72       3.084 -10.280   0.647  1.00 95.76           C  
ATOM    739  O   VAL A  72       4.064 -10.957   0.934  1.00 95.76           O  
ATOM    740  CB  VAL A  72       4.269  -8.407  -0.577  1.00 95.76           C  
ATOM    741  CG1 VAL A  72       3.930  -9.037  -1.935  1.00 95.76           C  
ATOM    742  CG2 VAL A  72       4.337  -6.885  -0.756  1.00 95.76           C  
ATOM    743  H   VAL A  72       4.490  -8.124   2.060  1.00 95.76           H  
ATOM    744  HA  VAL A  72       2.256  -8.385   0.122  1.00 95.76           H  
ATOM    745  HB  VAL A  72       5.249  -8.761  -0.254  1.00 95.76           H  
ATOM    746 HG11 VAL A  72       4.025 -10.122  -1.880  1.00 95.76           H  
ATOM    747 HG12 VAL A  72       4.625  -8.680  -2.695  1.00 95.76           H  
ATOM    748 HG13 VAL A  72       2.912  -8.778  -2.225  1.00 95.76           H  
ATOM    749 HG21 VAL A  72       4.573  -6.396   0.189  1.00 95.76           H  
ATOM    750 HG22 VAL A  72       3.386  -6.507  -1.131  1.00 95.76           H  
ATOM    751 HG23 VAL A  72       5.131  -6.647  -1.464  1.00 95.76           H  
ATOM    752  N   ILE A  73       1.873 -10.800   0.450  1.00 96.44           N  
ATOM    753  CA  ILE A  73       1.553 -12.229   0.616  1.00 96.44           C  
ATOM    754  C   ILE A  73       1.282 -12.939  -0.718  1.00 96.44           C  
ATOM    755  O   ILE A  73       1.005 -14.135  -0.744  1.00 96.44           O  
ATOM    756  CB  ILE A  73       0.403 -12.426   1.627  1.00 96.44           C  
ATOM    757  CG1 ILE A  73      -0.902 -11.747   1.152  1.00 96.44           C  
ATOM    758  CG2 ILE A  73       0.823 -11.916   3.019  1.00 96.44           C  
ATOM    759  CD1 ILE A  73      -2.144 -12.246   1.901  1.00 96.44           C  
ATOM    760  H   ILE A  73       1.125 -10.168   0.205  1.00 96.44           H  
ATOM    761  HA  ILE A  73       2.424 -12.733   1.035  1.00 96.44           H  
ATOM    762  HB  ILE A  73       0.222 -13.497   1.712  1.00 96.44           H  
ATOM    763 HG12 ILE A  73      -0.821 -10.667   1.276  1.00 96.44           H  
ATOM    764 HG13 ILE A  73      -1.056 -11.956   0.093  1.00 96.44           H  
ATOM    765 HG21 ILE A  73       0.925 -10.831   3.020  1.00 96.44           H  
ATOM    766 HG22 ILE A  73       0.094 -12.208   3.775  1.00 96.44           H  
ATOM    767 HG23 ILE A  73       1.783 -12.349   3.298  1.00 96.44           H  
ATOM    768 HD11 ILE A  73      -3.026 -11.720   1.537  1.00 96.44           H  
ATOM    769 HD12 ILE A  73      -2.272 -13.314   1.726  1.00 96.44           H  
ATOM    770 HD13 ILE A  73      -2.046 -12.068   2.972  1.00 96.44           H  
ATOM    771  N   GLY A  74       1.339 -12.216  -1.839  1.00 95.06           N  
ATOM    772  CA  GLY A  74       1.223 -12.793  -3.176  1.00 95.06           C  
ATOM    773  C   GLY A  74       1.620 -11.805  -4.268  1.00 95.06           C  
ATOM    774  O   GLY A  74       1.380 -10.609  -4.133  1.00 95.06           O  
ATOM    775  H   GLY A  74       1.547 -11.230  -1.762  1.00 95.06           H  
ATOM    776  HA2 GLY A  74       1.871 -13.666  -3.238  1.00 95.06           H  
ATOM    777  HA3 GLY A  74       0.196 -13.116  -3.348  1.00 95.06           H  
ATOM    778  N   GLY A  75       2.195 -12.307  -5.360  1.00 92.65           N  
ATOM    779  CA  GLY A  75       2.771 -11.480  -6.426  1.00 92.65           C  
ATOM    780  C   GLY A  75       4.205 -11.038  -6.123  1.00 92.65           C  
ATOM    781  O   GLY A  75       4.818 -11.481  -5.152  1.00 92.65           O  
ATOM    782  H   GLY A  75       2.405 -13.295  -5.375  1.00 92.65           H  
ATOM    783  HA2 GLY A  75       2.159 -10.591  -6.578  1.00 92.65           H  
ATOM    784  HA3 GLY A  75       2.776 -12.043  -7.359  1.00 92.65           H  
ATOM    785  N   SER A  76       4.763 -10.183  -6.978  1.00 91.55           N  
ATOM    786  CA  SER A  76       6.134  -9.686  -6.846  1.00 91.55           C  
ATOM    787  C   SER A  76       6.171  -8.179  -7.015  1.00 91.55           C  
ATOM    788  O   SER A  76       5.495  -7.622  -7.874  1.00 91.55           O  
ATOM    789  CB  SER A  76       7.065 -10.355  -7.859  1.00 91.55           C  
ATOM    790  OG  SER A  76       7.071 -11.754  -7.647  1.00 91.55           O  
ATOM    791  H   SER A  76       4.226  -9.832  -7.759  1.00 91.55           H  
ATOM    792  HA  SER A  76       6.511  -9.911  -5.848  1.00 91.55           H  
ATOM    793  HB2 SER A  76       6.726 -10.139  -8.873  1.00 91.55           H  
ATOM    794  HB3 SER A  76       8.076  -9.967  -7.733  1.00 91.55           H  
ATOM    795  HG  SER A  76       6.836 -11.926  -6.733  1.00 91.55           H  
ATOM    796  N   VAL A  77       6.972  -7.521  -6.183  1.00 90.42           N  
ATOM    797  CA  VAL A  77       7.167  -6.073  -6.238  1.00 90.42           C  
ATOM    798  C   VAL A  77       8.431  -5.779  -7.033  1.00 90.42           C  
ATOM    799  O   VAL A  77       9.457  -6.427  -6.829  1.00 90.42           O  
ATOM    800  CB  VAL A  77       7.222  -5.457  -4.832  1.00 90.42           C  
ATOM    801  CG1 VAL A  77       7.149  -3.936  -4.934  1.00 90.42           C  
ATOM    802  CG2 VAL A  77       6.056  -5.934  -3.963  1.00 90.42           C  
ATOM    803  H   VAL A  77       7.542  -8.042  -5.532  1.00 90.42           H  
ATOM    804  HA  VAL A  77       6.322  -5.624  -6.761  1.00 90.42           H  
ATOM    805  HB  VAL A  77       8.153  -5.737  -4.339  1.00 90.42           H  
ATOM    806 HG11 VAL A  77       8.079  -3.570  -5.368  1.00 90.42           H  
ATOM    807 HG12 VAL A  77       7.047  -3.495  -3.942  1.00 90.42           H  
ATOM    808 HG13 VAL A  77       6.307  -3.635  -5.556  1.00 90.42           H  
ATOM    809 HG21 VAL A  77       6.212  -6.974  -3.677  1.00 90.42           H  
ATOM    810 HG22 VAL A  77       5.118  -5.854  -4.514  1.00 90.42           H  
ATOM    811 HG23 VAL A  77       6.007  -5.331  -3.056  1.00 90.42           H  
ATOM    812  N   ALA A  78       8.360  -4.817  -7.952  1.00 88.28           N  
ATOM    813  CA  ALA A  78       9.529  -4.385  -8.704  1.00 88.28           C  
ATOM    814  C   ALA A  78      10.598  -3.794  -7.768  1.00 88.28           C  
ATOM    815  O   ALA A  78      10.281  -3.176  -6.753  1.00 88.28           O  
ATOM    816  CB  ALA A  78       9.089  -3.393  -9.786  1.00 88.28           C  
ATOM    817  H   ALA A  78       7.499  -4.300  -8.055  1.00 88.28           H  
ATOM    818  HA  ALA A  78       9.961  -5.257  -9.194  1.00 88.28           H  
ATOM    819  HB1 ALA A  78       8.392  -3.878 -10.470  1.00 88.28           H  
ATOM    820  HB2 ALA A  78       9.958  -3.049 -10.348  1.00 88.28           H  
ATOM    821  HB3 ALA A  78       8.602  -2.534  -9.325  1.00 88.28           H  
ATOM    822  N   SER A  79      11.874  -3.956  -8.122  1.00 88.92           N  
ATOM    823  CA  SER A  79      12.980  -3.401  -7.333  1.00 88.92           C  
ATOM    824  C   SER A  79      12.847  -1.882  -7.176  1.00 88.92           C  
ATOM    825  O   SER A  79      12.547  -1.183  -8.143  1.00 88.92           O  
ATOM    826  CB  SER A  79      14.321  -3.739  -7.980  1.00 88.92           C  
ATOM    827  OG  SER A  79      15.363  -3.358  -7.109  1.00 88.92           O  
ATOM    828  H   SER A  79      12.084  -4.456  -8.974  1.00 88.92           H  
ATOM    829  HA  SER A  79      12.956  -3.857  -6.343  1.00 88.92           H  
ATOM    830  HB2 SER A  79      14.378  -4.813  -8.160  1.00 88.92           H  
ATOM    831  HB3 SER A  79      14.415  -3.208  -8.928  1.00 88.92           H  
ATOM    832  HG  SER A  79      16.207  -3.520  -7.537  1.00 88.92           H  
ATOM    833  N   GLY A  80      13.054  -1.378  -5.957  1.00 88.61           N  
ATOM    834  CA  GLY A  80      12.871   0.037  -5.607  1.00 88.61           C  
ATOM    835  C   GLY A  80      11.428   0.436  -5.279  1.00 88.61           C  
ATOM    836  O   GLY A  80      11.205   1.539  -4.784  1.00 88.61           O  
ATOM    837  H   GLY A  80      13.312  -2.018  -5.219  1.00 88.61           H  
ATOM    838  HA2 GLY A  80      13.489   0.272  -4.741  1.00 88.61           H  
ATOM    839  HA3 GLY A  80      13.204   0.658  -6.439  1.00 88.61           H  
ATOM    840  N   TYR A  81      10.463  -0.460  -5.495  1.00 91.86           N  
ATOM    841  CA  TYR A  81       9.079  -0.279  -5.079  1.00 91.86           C  
ATOM    842  C   TYR A  81       8.800  -1.095  -3.822  1.00 91.86           C  
ATOM    843  O   TYR A  81       9.417  -2.132  -3.574  1.00 91.86           O  
ATOM    844  CB  TYR A  81       8.104  -0.633  -6.206  1.00 91.86           C  
ATOM    845  CG  TYR A  81       8.232   0.209  -7.458  1.00 91.86           C  
ATOM    846  CD1 TYR A  81       7.249   1.164  -7.764  1.00 91.86           C  
ATOM    847  CD2 TYR A  81       9.314   0.016  -8.335  1.00 91.86           C  
ATOM    848  CE1 TYR A  81       7.325   1.894  -8.966  1.00 91.86           C  
ATOM    849  CE2 TYR A  81       9.443   0.807  -9.490  1.00 91.86           C  
ATOM    850  CZ  TYR A  81       8.448   1.754  -9.802  1.00 91.86           C  
ATOM    851  OH  TYR A  81       8.560   2.535 -10.905  1.00 91.86           O  
ATOM    852  H   TYR A  81      10.706  -1.366  -5.868  1.00 91.86           H  
ATOM    853  HA  TYR A  81       8.927   0.772  -4.832  1.00 91.86           H  
ATOM    854  HB2 TYR A  81       7.091  -0.534  -5.816  1.00 91.86           H  
ATOM    855  HB3 TYR A  81       8.237  -1.677  -6.493  1.00 91.86           H  
ATOM    856  HD1 TYR A  81       6.450   1.345  -7.061  1.00 91.86           H  
ATOM    857  HD2 TYR A  81      10.069  -0.720  -8.105  1.00 91.86           H  
ATOM    858  HE1 TYR A  81       6.577   2.631  -9.220  1.00 91.86           H  
ATOM    859  HE2 TYR A  81      10.307   0.688 -10.127  1.00 91.86           H  
ATOM    860  HH  TYR A  81       9.409   2.421 -11.338  1.00 91.86           H  
ATOM    861  N   TYR A  82       7.865  -0.623  -3.010  1.00 93.81           N  
ATOM    862  CA  TYR A  82       7.489  -1.288  -1.769  1.00 93.81           C  
ATOM    863  C   TYR A  82       6.077  -0.886  -1.355  1.00 93.81           C  
ATOM    864  O   TYR A  82       5.512   0.078  -1.868  1.00 93.81           O  
ATOM    865  CB  TYR A  82       8.532  -0.996  -0.676  1.00 93.81           C  
ATOM    866  CG  TYR A  82       8.749   0.467  -0.339  1.00 93.81           C  
ATOM    867  CD1 TYR A  82       9.543   1.286  -1.171  1.00 93.81           C  
ATOM    868  CD2 TYR A  82       8.204   0.995   0.844  1.00 93.81           C  
ATOM    869  CE1 TYR A  82       9.756   2.639  -0.841  1.00 93.81           C  
ATOM    870  CE2 TYR A  82       8.456   2.333   1.192  1.00 93.81           C  
ATOM    871  CZ  TYR A  82       9.204   3.166   0.343  1.00 93.81           C  
ATOM    872  OH  TYR A  82       9.396   4.466   0.684  1.00 93.81           O  
ATOM    873  H   TYR A  82       7.390   0.233  -3.257  1.00 93.81           H  
ATOM    874  HA  TYR A  82       7.482  -2.365  -1.937  1.00 93.81           H  
ATOM    875  HB2 TYR A  82       9.489  -1.414  -0.986  1.00 93.81           H  
ATOM    876  HB3 TYR A  82       8.244  -1.529   0.230  1.00 93.81           H  
ATOM    877  HD1 TYR A  82       9.989   0.883  -2.068  1.00 93.81           H  
ATOM    878  HD2 TYR A  82       7.625   0.369   1.507  1.00 93.81           H  
ATOM    879  HE1 TYR A  82      10.345   3.278  -1.483  1.00 93.81           H  
ATOM    880  HE2 TYR A  82       8.112   2.725   2.138  1.00 93.81           H  
ATOM    881  HH  TYR A  82       8.887   4.686   1.467  1.00 93.81           H  
ATOM    882  N   TYR A  83       5.493  -1.648  -0.434  1.00 94.56           N  
ATOM    883  CA  TYR A  83       4.215  -1.302   0.169  1.00 94.56           C  
ATOM    884  C   TYR A  83       4.429  -0.784   1.583  1.00 94.56           C  
ATOM    885  O   TYR A  83       5.222  -1.334   2.344  1.00 94.56           O  
ATOM    886  CB  TYR A  83       3.242  -2.483   0.125  1.00 94.56           C  
ATOM    887  CG  TYR A  83       2.720  -2.773  -1.264  1.00 94.56           C  
ATOM    888  CD1 TYR A  83       1.534  -2.155  -1.703  1.00 94.56           C  
ATOM    889  CD2 TYR A  83       3.435  -3.619  -2.131  1.00 94.56           C  
ATOM    890  CE1 TYR A  83       1.042  -2.411  -2.997  1.00 94.56           C  
ATOM    891  CE2 TYR A  83       2.952  -3.858  -3.430  1.00 94.56           C  
ATOM    892  CZ  TYR A  83       1.745  -3.273  -3.859  1.00 94.56           C  
ATOM    893  OH  TYR A  83       1.302  -3.469  -5.122  1.00 94.56           O  
ATOM    894  H   TYR A  83       6.031  -2.381   0.006  1.00 94.56           H  
ATOM    895  HA  TYR A  83       3.758  -0.495  -0.404  1.00 94.56           H  
ATOM    896  HB2 TYR A  83       2.387  -2.237   0.754  1.00 94.56           H  
ATOM    897  HB3 TYR A  83       3.717  -3.372   0.539  1.00 94.56           H  
ATOM    898  HD1 TYR A  83       1.009  -1.480  -1.044  1.00 94.56           H  
ATOM    899  HD2 TYR A  83       4.363  -4.065  -1.806  1.00 94.56           H  
ATOM    900  HE1 TYR A  83       0.135  -1.946  -3.354  1.00 94.56           H  
ATOM    901  HE2 TYR A  83       3.512  -4.460  -4.130  1.00 94.56           H  
ATOM    902  HH  TYR A  83       0.593  -2.860  -5.343  1.00 94.56           H  
ATOM    903  N   GLU A  84       3.679   0.249   1.940  1.00 93.97           N  
ATOM    904  CA  GLU A  84       3.606   0.766   3.302  1.00 93.97           C  
ATOM    905  C   GLU A  84       2.169   0.725   3.792  1.00 93.97           C  
ATOM    906  O   GLU A  84       1.217   0.751   3.012  1.00 93.97           O  
ATOM    907  CB  GLU A  84       4.147   2.192   3.404  1.00 93.97           C  
ATOM    908  CG  GLU A  84       5.638   2.267   3.099  1.00 93.97           C  
ATOM    909  CD  GLU A  84       6.163   3.679   3.369  1.00 93.97           C  
ATOM    910  OE1 GLU A  84       7.022   3.823   4.264  1.00 93.97           O  
ATOM    911  OE2 GLU A  84       5.711   4.613   2.667  1.00 93.97           O1-
ATOM    912  H   GLU A  84       3.037   0.626   1.257  1.00 93.97           H  
ATOM    913  HA  GLU A  84       4.200   0.138   3.966  1.00 93.97           H  
ATOM    914  HB2 GLU A  84       3.595   2.843   2.727  1.00 93.97           H  
ATOM    915  HB3 GLU A  84       3.996   2.539   4.427  1.00 93.97           H  
ATOM    916  HG2 GLU A  84       5.796   2.011   2.052  1.00 93.97           H  
ATOM    917  HG3 GLU A  84       6.168   1.543   3.719  1.00 93.97           H  
ATOM    918  N   GLY A  85       2.000   0.676   5.103  1.00 92.59           N  
ATOM    919  CA  GLY A  85       0.688   0.693   5.711  1.00 92.59           C  
ATOM    920  C   GLY A  85       0.709   1.484   7.003  1.00 92.59           C  
ATOM    921  O   GLY A  85       1.671   1.416   7.767  1.00 92.59           O  
ATOM    922  H   GLY A  85       2.800   0.741   5.717  1.00 92.59           H  
ATOM    923  HA2 GLY A  85      -0.026   1.157   5.029  1.00 92.59           H  
ATOM    924  HA3 GLY A  85       0.365  -0.332   5.895  1.00 92.59           H  
ATOM    925  N   PHE A  86      -0.343   2.268   7.220  1.00 90.33           N  
ATOM    926  CA  PHE A  86      -0.469   3.137   8.383  1.00 90.33           C  
ATOM    927  C   PHE A  86      -1.882   3.077   8.939  1.00 90.33           C  
ATOM    928  O   PHE A  86      -2.847   2.858   8.203  1.00 90.33           O  
ATOM    929  CB  PHE A  86      -0.092   4.581   8.023  1.00 90.33           C  
ATOM    930  CG  PHE A  86       1.312   4.732   7.470  1.00 90.33           C  
ATOM    931  CD1 PHE A  86       2.414   4.867   8.335  1.00 90.33           C  
ATOM    932  CD2 PHE A  86       1.525   4.691   6.080  1.00 90.33           C  
ATOM    933  CE1 PHE A  86       3.715   4.961   7.808  1.00 90.33           C  
ATOM    934  CE2 PHE A  86       2.821   4.799   5.552  1.00 90.33           C  
ATOM    935  CZ  PHE A  86       3.919   4.927   6.417  1.00 90.33           C  
ATOM    936  H   PHE A  86      -1.084   2.274   6.534  1.00 90.33           H  
ATOM    937  HA  PHE A  86       0.212   2.793   9.162  1.00 90.33           H  
ATOM    938  HB2 PHE A  86      -0.183   5.202   8.914  1.00 90.33           H  
ATOM    939  HB3 PHE A  86      -0.805   4.959   7.290  1.00 90.33           H  
ATOM    940  HD1 PHE A  86       2.267   4.877   9.405  1.00 90.33           H  
ATOM    941  HD2 PHE A  86       0.690   4.535   5.413  1.00 90.33           H  
ATOM    942  HE1 PHE A  86       4.565   5.043   8.469  1.00 90.33           H  
ATOM    943  HE2 PHE A  86       2.987   4.747   4.486  1.00 90.33           H  
ATOM    944  HZ  PHE A  86       4.919   4.972   6.012  1.00 90.33           H  
ATOM    945  N   THR A  87      -2.001   3.310  10.243  1.00 90.72           N  
ATOM    946  CA  THR A  87      -3.307   3.480  10.871  1.00 90.72           C  
ATOM    947  C   THR A  87      -4.011   4.721  10.307  1.00 90.72           C  
ATOM    948  O   THR A  87      -3.401   5.778  10.164  1.00 90.72           O  
ATOM    949  CB  THR A  87      -3.190   3.502  12.401  1.00 90.72           C  
ATOM    950  CG2 THR A  87      -2.410   4.687  12.968  1.00 90.72           C  
ATOM    951  OG1 THR A  87      -4.463   3.535  12.996  1.00 90.72           O  
ATOM    952  H   THR A  87      -1.172   3.526  10.779  1.00 90.72           H  
ATOM    953  HA  THR A  87      -3.897   2.600  10.615  1.00 90.72           H  
ATOM    954  HB  THR A  87      -2.692   2.585  12.717  1.00 90.72           H  
ATOM    955  HG1 THR A  87      -4.355   3.967  13.847  1.00 90.72           H  
ATOM    956 HG21 THR A  87      -2.290   4.569  14.045  1.00 90.72           H  
ATOM    957 HG22 THR A  87      -1.420   4.738  12.514  1.00 90.72           H  
ATOM    958 HG23 THR A  87      -2.934   5.621  12.767  1.00 90.72           H  
ATOM    959  N   THR A  88      -5.294   4.612   9.974  1.00 81.29           N  
ATOM    960  CA  THR A  88      -6.154   5.753   9.614  1.00 81.29           C  
ATOM    961  C   THR A  88      -6.633   6.504  10.852  1.00 81.29           C  
ATOM    962  O   THR A  88      -7.056   7.651  10.738  1.00 81.29           O  
ATOM    963  CB  THR A  88      -7.382   5.304   8.808  1.00 81.29           C  
ATOM    964  CG2 THR A  88      -6.994   4.712   7.459  1.00 81.29           C  
ATOM    965  OG1 THR A  88      -8.083   4.323   9.526  1.00 81.29           O  
ATOM    966  H   THR A  88      -5.743   3.715  10.090  1.00 81.29           H  
ATOM    967  HA  THR A  88      -5.584   6.461   9.012  1.00 81.29           H  
ATOM    968  HB  THR A  88      -8.037   6.158   8.637  1.00 81.29           H  
ATOM    969  HG1 THR A  88      -8.685   3.843   8.952  1.00 81.29           H  
ATOM    970 HG21 THR A  88      -6.355   3.841   7.604  1.00 81.29           H  
ATOM    971 HG22 THR A  88      -7.892   4.412   6.920  1.00 81.29           H  
ATOM    972 HG23 THR A  88      -6.463   5.474   6.888  1.00 81.29           H  
ATOM    973  N   ALA A  89      -6.526   5.891  12.038  1.00 71.14           N  
ATOM    974  CA  ALA A  89      -6.966   6.474  13.305  1.00 71.14           C  
ATOM    975  C   ALA A  89      -6.134   7.694  13.747  1.00 71.14           C  
ATOM    976  O   ALA A  89      -6.537   8.414  14.659  1.00 71.14           O  
ATOM    977  CB  ALA A  89      -6.968   5.377  14.376  1.00 71.14           C  
ATOM    978  H   ALA A  89      -6.209   4.932  12.042  1.00 71.14           H  
ATOM    979  HA  ALA A  89      -7.991   6.822  13.175  1.00 71.14           H  
ATOM    980  HB1 ALA A  89      -5.947   5.070  14.604  1.00 71.14           H  
ATOM    981  HB2 ALA A  89      -7.430   5.764  15.284  1.00 71.14           H  
ATOM    982  HB3 ALA A  89      -7.545   4.519  14.029  1.00 71.14           H  
ATOM    983  N   SER A  90      -4.990   7.965  13.115  1.00 56.00           N  
ATOM    984  CA  SER A  90      -4.274   9.228  13.290  1.00 56.00           C  
ATOM    985  C   SER A  90      -4.942  10.320  12.453  1.00 56.00           C  
ATOM    986  O   SER A  90      -4.482  10.644  11.362  1.00 56.00           O  
ATOM    987  CB  SER A  90      -2.781   9.061  12.991  1.00 56.00           C  
ATOM    988  OG  SER A  90      -2.567   8.273  11.841  1.00 56.00           O  
ATOM    989  H   SER A  90      -4.688   7.362  12.363  1.00 56.00           H  
ATOM    990  HA  SER A  90      -4.348   9.538  14.333  1.00 56.00           H  
ATOM    991  HB2 SER A  90      -2.315  10.039  12.867  1.00 56.00           H  
ATOM    992  HB3 SER A  90      -2.312   8.559  13.837  1.00 56.00           H  
ATOM    993  HG  SER A  90      -2.961   8.733  11.096  1.00 56.00           H  
ATOM    994  N   GLY A  91      -6.046  10.861  12.973  1.00 45.84           N  
ATOM    995  CA  GLY A  91      -6.702  12.063  12.465  1.00 45.84           C  
ATOM    996  C   GLY A  91      -5.813  13.302  12.599  1.00 45.84           C  
ATOM    997  O   GLY A  91      -5.952  14.064  13.555  1.00 45.84           O  
ATOM    998  H   GLY A  91      -6.407  10.452  13.823  1.00 45.84           H  
ATOM    999  HA2 GLY A  91      -6.954  11.925  11.414  1.00 45.84           H  
ATOM   1000  HA3 GLY A  91      -7.622  12.239  13.022  1.00 45.84           H  
ATOM   1001  N   ARG A  92      -4.913  13.504  11.638  1.00 35.62           N  
ATOM   1002  CA  ARG A  92      -4.221  14.773  11.405  1.00 35.62           C  
ATOM   1003  C   ARG A  92      -4.413  15.219   9.969  1.00 35.62           C  
ATOM   1004  O   ARG A  92      -4.274  14.354   9.077  1.00 35.62           O  
ATOM   1005  CB  ARG A  92      -2.734  14.687  11.780  1.00 35.62           C  
ATOM   1006  CG  ARG A  92      -2.469  15.491  13.054  1.00 35.62           C  
ATOM   1007  CD  ARG A  92      -0.977  15.463  13.386  1.00 35.62           C  
ATOM   1008  NE  ARG A  92      -0.678  16.272  14.581  1.00 35.62           N  
ATOM   1009  CZ  ARG A  92       0.361  16.138  15.379  1.00 35.62           C  
ATOM   1010  NH1 ARG A  92       1.271  15.226  15.182  1.00 35.62           N1+
ATOM   1011  NH2 ARG A  92       0.507  16.926  16.404  1.00 35.62           N  
ATOM   1012  OXT ARG A  92      -4.685  16.424   9.835  1.00 35.62           O1-
ATOM   1013  H   ARG A  92      -4.851  12.828  10.889  1.00 35.62           H  
ATOM   1014  HA  ARG A  92      -4.705  15.558  11.987  1.00 35.62           H  
ATOM   1015  HB2 ARG A  92      -2.438  13.647  11.921  1.00 35.62           H  
ATOM   1016  HB3 ARG A  92      -2.136  15.106  10.972  1.00 35.62           H  
ATOM   1017  HG2 ARG A  92      -3.037  15.063  13.880  1.00 35.62           H  
ATOM   1018  HG3 ARG A  92      -2.782  16.524  12.899  1.00 35.62           H  
ATOM   1019  HD2 ARG A  92      -0.684  14.425  13.549  1.00 35.62           H  
ATOM   1020  HD3 ARG A  92      -0.418  15.857  12.537  1.00 35.62           H  
ATOM   1021  HE  ARG A  92      -1.344  17.002  14.792  1.00 35.62           H  
ATOM   1022 HH11 ARG A  92       1.176  14.628  14.374  1.00 35.62           H  
ATOM   1023 HH12 ARG A  92       2.070  15.145  15.795  1.00 35.62           H  
ATOM   1024 HH21 ARG A  92      -0.180  17.646  16.581  1.00 35.62           H  
ATOM   1025 HH22 ARG A  92       1.306  16.831  17.015  1.00 35.62           H  
END
