# Supplementary material for: The structural landscape and diversity of Pyricularia oryzae MAX effectors revisited
Source: PLoS Pathog. 2024 May 6;20(5):e1012176. doi: 10.1371/journal.ppat.1012176 (PMC11132498; doi:10.1371/journal.ppat.1012176)
Supplement: S1 File — (ZIP) [file ppat.1012176.s018.zip › Supplementary_Data/MAX48.pdb]

ATOM      1  N   PHE A  24      19.086  15.461 -17.843  1.00 41.54           N  
ATOM      2  CA  PHE A  24      18.909  14.685 -16.617  1.00 41.54           C  
ATOM      3  C   PHE A  24      17.441  14.210 -16.539  1.00 41.54           C  
ATOM      4  O   PHE A  24      16.566  15.072 -16.591  1.00 41.54           O  
ATOM      5  CB  PHE A  24      19.293  15.600 -15.443  1.00 41.54           C  
ATOM      6  CG  PHE A  24      20.782  15.651 -15.126  1.00 41.54           C  
ATOM      7  CD1 PHE A  24      21.455  14.473 -14.779  1.00 41.54           C  
ATOM      8  CD2 PHE A  24      21.503  16.858 -15.147  1.00 41.54           C  
ATOM      9  CE1 PHE A  24      22.794  14.492 -14.352  1.00 41.54           C  
ATOM     10  CE2 PHE A  24      22.863  16.877 -14.778  1.00 41.54           C  
ATOM     11  CZ  PHE A  24      23.501  15.701 -14.350  1.00 41.54           C  
ATOM     12  H   PHE A  24      19.134  16.463 -17.727  1.00 41.54           H  
ATOM     13  HA  PHE A  24      19.570  13.818 -16.629  1.00 41.54           H  
ATOM     14  HB2 PHE A  24      18.763  15.251 -14.557  1.00 41.54           H  
ATOM     15  HB3 PHE A  24      18.921  16.608 -15.627  1.00 41.54           H  
ATOM     16  HD1 PHE A  24      20.934  13.533 -14.886  1.00 41.54           H  
ATOM     17  HD2 PHE A  24      21.006  17.782 -15.404  1.00 41.54           H  
ATOM     18  HE1 PHE A  24      23.296  13.577 -14.073  1.00 41.54           H  
ATOM     19  HE2 PHE A  24      23.406  17.810 -14.769  1.00 41.54           H  
ATOM     20  HZ  PHE A  24      24.534  15.724 -14.035  1.00 41.54           H  
ATOM     21  N   PRO A  25      17.139  12.896 -16.503  1.00 49.32           N  
ATOM     22  CA  PRO A  25      15.764  12.398 -16.642  1.00 49.32           C  
ATOM     23  C   PRO A  25      14.936  12.431 -15.343  1.00 49.32           C  
ATOM     24  O   PRO A  25      13.812  11.946 -15.322  1.00 49.32           O  
ATOM     25  CB  PRO A  25      15.906  10.989 -17.227  1.00 49.32           C  
ATOM     26  CG  PRO A  25      17.237  10.507 -16.656  1.00 49.32           C  
ATOM     27  CD  PRO A  25      18.077  11.781 -16.557  1.00 49.32           C  
ATOM     28  HA  PRO A  25      15.228  13.013 -17.365  1.00 49.32           H  
ATOM     29  HB2 PRO A  25      15.982  11.054 -18.312  1.00 49.32           H  
ATOM     30  HB3 PRO A  25      15.084  10.329 -16.947  1.00 49.32           H  
ATOM     31  HG2 PRO A  25      17.072  10.099 -15.659  1.00 49.32           H  
ATOM     32  HG3 PRO A  25      17.707   9.762 -17.298  1.00 49.32           H  
ATOM     33  HD2 PRO A  25      18.703  11.751 -15.665  1.00 49.32           H  
ATOM     34  HD3 PRO A  25      18.701  11.866 -17.447  1.00 49.32           H  
ATOM     35  N   TRP A  26      15.456  13.007 -14.263  1.00 51.75           N  
ATOM     36  CA  TRP A  26      14.841  12.982 -12.937  1.00 51.75           C  
ATOM     37  C   TRP A  26      14.044  14.254 -12.649  1.00 51.75           C  
ATOM     38  O   TRP A  26      14.438  15.110 -11.858  1.00 51.75           O  
ATOM     39  CB  TRP A  26      15.906  12.653 -11.886  1.00 51.75           C  
ATOM     40  CG  TRP A  26      17.319  12.913 -12.273  1.00 51.75           C  
ATOM     41  CD1 TRP A  26      17.970  14.091 -12.185  1.00 51.75           C  
ATOM     42  CD2 TRP A  26      18.279  11.939 -12.764  1.00 51.75           C  
ATOM     43  CE2 TRP A  26      19.545  12.575 -12.857  1.00 51.75           C  
ATOM     44  CE3 TRP A  26      18.219  10.566 -13.077  1.00 51.75           C  
ATOM     45  NE1 TRP A  26      19.298  13.891 -12.513  1.00 51.75           N  
ATOM     46  CZ2 TRP A  26      20.706  11.860 -13.188  1.00 51.75           C  
ATOM     47  CZ3 TRP A  26      19.367   9.861 -13.482  1.00 51.75           C  
ATOM     48  CH2 TRP A  26      20.611  10.506 -13.540  1.00 51.75           C  
ATOM     49  H   TRP A  26      16.387  13.395 -14.318  1.00 51.75           H  
ATOM     50  HA  TRP A  26      14.117  12.169 -12.893  1.00 51.75           H  
ATOM     51  HB2 TRP A  26      15.697  13.165 -10.946  1.00 51.75           H  
ATOM     52  HB3 TRP A  26      15.837  11.586 -11.678  1.00 51.75           H  
ATOM     53  HD1 TRP A  26      17.526  14.999 -11.806  1.00 51.75           H  
ATOM     54  HE1 TRP A  26      20.008  14.598 -12.388  1.00 51.75           H  
ATOM     55  HE3 TRP A  26      17.279  10.045 -12.961  1.00 51.75           H  
ATOM     56  HZ2 TRP A  26      21.675  12.333 -13.132  1.00 51.75           H  
ATOM     57  HZ3 TRP A  26      19.297   8.803 -13.687  1.00 51.75           H  
ATOM     58  HH2 TRP A  26      21.498   9.941 -13.787  1.00 51.75           H  
ATOM     59  N   ASP A  27      12.863  14.343 -13.255  1.00 55.39           N  
ATOM     60  CA  ASP A  27      11.720  14.939 -12.560  1.00 55.39           C  
ATOM     61  C   ASP A  27      11.279  13.864 -11.540  1.00 55.39           C  
ATOM     62  O   ASP A  27      10.322  13.131 -11.778  1.00 55.39           O  
ATOM     63  CB  ASP A  27      10.653  15.378 -13.603  1.00 55.39           C  
ATOM     64  CG  ASP A  27       9.806  16.614 -13.238  1.00 55.39           C  
ATOM     65  OD1 ASP A  27      10.123  17.316 -12.255  1.00 55.39           O  
ATOM     66  OD2 ASP A  27       8.797  16.881 -13.943  1.00 55.39           O1-
ATOM     67  H   ASP A  27      12.647  13.625 -13.931  1.00 55.39           H  
ATOM     68  HA  ASP A  27      12.052  15.821 -12.012  1.00 55.39           H  
ATOM     69  HB2 ASP A  27       9.992  14.543 -13.836  1.00 55.39           H  
ATOM     70  HB3 ASP A  27      11.169  15.629 -14.530  1.00 55.39           H  
ATOM     71  N   GLU A  28      12.079  13.654 -10.478  1.00 64.95           N  
ATOM     72  CA  GLU A  28      11.858  12.649  -9.419  1.00 64.95           C  
ATOM     73  C   GLU A  28      10.634  13.050  -8.588  1.00 64.95           C  
ATOM     74  O   GLU A  28      10.709  13.530  -7.451  1.00 64.95           O  
ATOM     75  CB  GLU A  28      13.107  12.473  -8.536  1.00 64.95           C  
ATOM     76  CG  GLU A  28      14.086  11.414  -9.059  1.00 64.95           C  
ATOM     77  CD  GLU A  28      15.440  11.411  -8.317  1.00 64.95           C  
ATOM     78  OE1 GLU A  28      16.271  10.535  -8.640  1.00 64.95           O  
ATOM     79  OE2 GLU A  28      15.669  12.321  -7.482  1.00 64.95           O1-
ATOM     80  H   GLU A  28      12.905  14.230 -10.400  1.00 64.95           H  
ATOM     81  HA  GLU A  28      11.632  11.685  -9.875  1.00 64.95           H  
ATOM     82  HB2 GLU A  28      13.602  13.440  -8.442  1.00 64.95           H  
ATOM     83  HB3 GLU A  28      12.793  12.143  -7.546  1.00 64.95           H  
ATOM     84  HG2 GLU A  28      13.615  10.436  -8.955  1.00 64.95           H  
ATOM     85  HG3 GLU A  28      14.239  11.584 -10.125  1.00 64.95           H  
ATOM     86  N   ARG A  29       9.471  12.916  -9.221  1.00 71.89           N  
ATOM     87  CA  ARG A  29       8.174  13.001  -8.580  1.00 71.89           C  
ATOM     88  C   ARG A  29       7.998  11.715  -7.816  1.00 71.89           C  
ATOM     89  O   ARG A  29       7.790  10.659  -8.401  1.00 71.89           O  
ATOM     90  CB  ARG A  29       7.061  13.170  -9.612  1.00 71.89           C  
ATOM     91  CG  ARG A  29       7.179  14.520 -10.310  1.00 71.89           C  
ATOM     92  CD  ARG A  29       5.999  14.686 -11.257  1.00 71.89           C  
ATOM     93  NE  ARG A  29       6.208  15.864 -12.099  1.00 71.89           N  
ATOM     94  CZ  ARG A  29       5.413  16.294 -13.046  1.00 71.89           C  
ATOM     95  NH1 ARG A  29       4.233  15.764 -13.256  1.00 71.89           N1+
ATOM     96  NH2 ARG A  29       5.846  17.249 -13.812  1.00 71.89           N  
ATOM     97  H   ARG A  29       9.516  12.616 -10.184  1.00 71.89           H  
ATOM     98  HA  ARG A  29       8.160  13.837  -7.880  1.00 71.89           H  
ATOM     99  HB2 ARG A  29       6.099  13.109  -9.105  1.00 71.89           H  
ATOM    100  HB3 ARG A  29       7.120  12.371 -10.352  1.00 71.89           H  
ATOM    101  HG2 ARG A  29       8.108  14.562 -10.879  1.00 71.89           H  
ATOM    102  HG3 ARG A  29       7.171  15.323  -9.574  1.00 71.89           H  
ATOM    103  HD2 ARG A  29       5.084  14.788 -10.673  1.00 71.89           H  
ATOM    104  HD3 ARG A  29       5.929  13.801 -11.890  1.00 71.89           H  
ATOM    105  HE  ARG A  29       7.127  16.282 -12.074  1.00 71.89           H  
ATOM    106 HH11 ARG A  29       3.673  16.046 -14.048  1.00 71.89           H  
ATOM    107 HH12 ARG A  29       3.990  14.944 -12.719  1.00 71.89           H  
ATOM    108 HH21 ARG A  29       5.316  17.562 -14.613  1.00 71.89           H  
ATOM    109 HH22 ARG A  29       6.845  17.393 -13.806  1.00 71.89           H  
ATOM    110  N   VAL A  30       8.062  11.830  -6.506  1.00 85.16           N  
ATOM    111  CA  VAL A  30       7.695  10.745  -5.612  1.00 85.16           C  
ATOM    112  C   VAL A  30       6.327  11.042  -5.023  1.00 85.16           C  
ATOM    113  O   VAL A  30       5.867  12.183  -4.958  1.00 85.16           O  
ATOM    114  CB  VAL A  30       8.781  10.479  -4.568  1.00 85.16           C  
ATOM    115  CG1 VAL A  30      10.100  10.058  -5.216  1.00 85.16           C  
ATOM    116  CG2 VAL A  30       9.034  11.696  -3.688  1.00 85.16           C  
ATOM    117  H   VAL A  30       8.241  12.743  -6.114  1.00 85.16           H  
ATOM    118  HA  VAL A  30       7.594   9.821  -6.181  1.00 85.16           H  
ATOM    119  HB  VAL A  30       8.447   9.652  -3.942  1.00 85.16           H  
ATOM    120 HG11 VAL A  30      10.807   9.749  -4.446  1.00 85.16           H  
ATOM    121 HG12 VAL A  30       9.932   9.211  -5.880  1.00 85.16           H  
ATOM    122 HG13 VAL A  30      10.528  10.878  -5.793  1.00 85.16           H  
ATOM    123 HG21 VAL A  30       9.863  11.468  -3.019  1.00 85.16           H  
ATOM    124 HG22 VAL A  30       9.287  12.570  -4.287  1.00 85.16           H  
ATOM    125 HG23 VAL A  30       8.138  11.883  -3.095  1.00 85.16           H  
ATOM    126  N   CYS A  31       5.635   9.999  -4.613  1.00 86.34           N  
ATOM    127  CA  CYS A  31       4.292  10.075  -4.092  1.00 86.34           C  
ATOM    128  C   CYS A  31       4.332  10.009  -2.569  1.00 86.34           C  
ATOM    129  O   CYS A  31       4.687   8.986  -1.983  1.00 86.34           O  
ATOM    130  CB  CYS A  31       3.472   8.943  -4.708  1.00 86.34           C  
ATOM    131  SG  CYS A  31       3.392   8.926  -6.521  1.00 86.34           S  
ATOM    132  H   CYS A  31       6.040   9.084  -4.749  1.00 86.34           H  
ATOM    133  HA  CYS A  31       3.833  11.019  -4.387  1.00 86.34           H  
ATOM    134  HB2 CYS A  31       2.457   9.008  -4.315  1.00 86.34           H  
ATOM    135  HB3 CYS A  31       3.918   7.999  -4.395  1.00 86.34           H  
ATOM    136  N   GLN A  32       3.897  11.083  -1.917  1.00 89.65           N  
ATOM    137  CA  GLN A  32       3.564  11.051  -0.502  1.00 89.65           C  
ATOM    138  C   GLN A  32       2.183  10.411  -0.334  1.00 89.65           C  
ATOM    139  O   GLN A  32       1.197  10.889  -0.899  1.00 89.65           O  
ATOM    140  CB  GLN A  32       3.638  12.468   0.071  1.00 89.65           C  
ATOM    141  CG  GLN A  32       3.391  12.434   1.580  1.00 89.65           C  
ATOM    142  CD  GLN A  32       3.549  13.810   2.207  1.00 89.65           C  
ATOM    143  NE2 GLN A  32       4.528  14.009   3.062  1.00 89.65           N  
ATOM    144  OE1 GLN A  32       2.781  14.720   1.947  1.00 89.65           O  
ATOM    145  H   GLN A  32       3.644  11.902  -2.452  1.00 89.65           H  
ATOM    146  HA  GLN A  32       4.300  10.439   0.018  1.00 89.65           H  
ATOM    147  HB2 GLN A  32       2.897  13.106  -0.410  1.00 89.65           H  
ATOM    148  HB3 GLN A  32       4.630  12.881  -0.116  1.00 89.65           H  
ATOM    149  HG2 GLN A  32       2.374  12.089   1.763  1.00 89.65           H  
ATOM    150  HG3 GLN A  32       4.088  11.738   2.048  1.00 89.65           H  
ATOM    151 HE21 GLN A  32       4.658  14.957   3.384  1.00 89.65           H  
ATOM    152 HE22 GLN A  32       5.223  13.297   3.238  1.00 89.65           H  
ATOM    153  N   VAL A  33       2.114   9.316   0.425  1.00 89.80           N  
ATOM    154  CA  VAL A  33       0.904   8.494   0.541  1.00 89.80           C  
ATOM    155  C   VAL A  33       0.222   8.695   1.884  1.00 89.80           C  
ATOM    156  O   VAL A  33       0.828   8.506   2.935  1.00 89.80           O  
ATOM    157  CB  VAL A  33       1.205   7.002   0.330  1.00 89.80           C  
ATOM    158  CG1 VAL A  33      -0.103   6.209   0.242  1.00 89.80           C  
ATOM    159  CG2 VAL A  33       2.005   6.777  -0.952  1.00 89.80           C  
ATOM    160  H   VAL A  33       2.964   8.969   0.846  1.00 89.80           H  
ATOM    161  HA  VAL A  33       0.204   8.788  -0.241  1.00 89.80           H  
ATOM    162  HB  VAL A  33       1.789   6.625   1.169  1.00 89.80           H  
ATOM    163 HG11 VAL A  33       0.136   5.147   0.180  1.00 89.80           H  
ATOM    164 HG12 VAL A  33      -0.663   6.511  -0.643  1.00 89.80           H  
ATOM    165 HG13 VAL A  33      -0.709   6.346   1.138  1.00 89.80           H  
ATOM    166 HG21 VAL A  33       2.069   5.711  -1.171  1.00 89.80           H  
ATOM    167 HG22 VAL A  33       3.022   7.150  -0.832  1.00 89.80           H  
ATOM    168 HG23 VAL A  33       1.526   7.301  -1.779  1.00 89.80           H  
ATOM    169  N   THR A  34      -1.077   8.971   1.848  1.00 91.94           N  
ATOM    170  CA  THR A  34      -1.951   9.004   3.020  1.00 91.94           C  
ATOM    171  C   THR A  34      -3.050   7.957   2.878  1.00 91.94           C  
ATOM    172  O   THR A  34      -3.847   7.992   1.938  1.00 91.94           O  
ATOM    173  CB  THR A  34      -2.558  10.396   3.226  1.00 91.94           C  
ATOM    174  CG2 THR A  34      -3.324  10.489   4.542  1.00 91.94           C  
ATOM    175  OG1 THR A  34      -1.548  11.371   3.273  1.00 91.94           O  
ATOM    176  H   THR A  34      -1.488   9.157   0.945  1.00 91.94           H  
ATOM    177  HA  THR A  34      -1.366   8.771   3.910  1.00 91.94           H  
ATOM    178  HB  THR A  34      -3.233  10.630   2.402  1.00 91.94           H  
ATOM    179  HG1 THR A  34      -1.826  12.098   3.835  1.00 91.94           H  
ATOM    180 HG21 THR A  34      -4.161   9.791   4.519  1.00 91.94           H  
ATOM    181 HG22 THR A  34      -2.665  10.240   5.375  1.00 91.94           H  
ATOM    182 HG23 THR A  34      -3.714  11.498   4.676  1.00 91.94           H  
ATOM    183  N   VAL A  35      -3.128   7.042   3.841  1.00 91.97           N  
ATOM    184  CA  VAL A  35      -4.133   5.975   3.895  1.00 91.97           C  
ATOM    185  C   VAL A  35      -5.249   6.359   4.861  1.00 91.97           C  
ATOM    186  O   VAL A  35      -5.015   6.550   6.049  1.00 91.97           O  
ATOM    187  CB  VAL A  35      -3.495   4.638   4.313  1.00 91.97           C  
ATOM    188  CG1 VAL A  35      -4.542   3.518   4.285  1.00 91.97           C  
ATOM    189  CG2 VAL A  35      -2.342   4.242   3.380  1.00 91.97           C  
ATOM    190  H   VAL A  35      -2.442   7.077   4.582  1.00 91.97           H  
ATOM    191  HA  VAL A  35      -4.566   5.835   2.904  1.00 91.97           H  
ATOM    192  HB  VAL A  35      -3.104   4.725   5.326  1.00 91.97           H  
ATOM    193 HG11 VAL A  35      -5.384   3.751   4.937  1.00 91.97           H  
ATOM    194 HG12 VAL A  35      -4.898   3.358   3.268  1.00 91.97           H  
ATOM    195 HG13 VAL A  35      -4.094   2.601   4.668  1.00 91.97           H  
ATOM    196 HG21 VAL A  35      -1.528   4.964   3.454  1.00 91.97           H  
ATOM    197 HG22 VAL A  35      -1.951   3.266   3.666  1.00 91.97           H  
ATOM    198 HG23 VAL A  35      -2.687   4.199   2.347  1.00 91.97           H  
ATOM    199  N   PHE A  36      -6.482   6.432   4.376  1.00 92.14           N  
ATOM    200  CA  PHE A  36      -7.678   6.648   5.189  1.00 92.14           C  
ATOM    201  C   PHE A  36      -8.353   5.308   5.443  1.00 92.14           C  
ATOM    202  O   PHE A  36      -8.936   4.718   4.532  1.00 92.14           O  
ATOM    203  CB  PHE A  36      -8.632   7.616   4.490  1.00 92.14           C  
ATOM    204  CG  PHE A  36      -8.049   8.989   4.240  1.00 92.14           C  
ATOM    205  CD1 PHE A  36      -8.317  10.037   5.140  1.00 92.14           C  
ATOM    206  CD2 PHE A  36      -7.216   9.215   3.126  1.00 92.14           C  
ATOM    207  CE1 PHE A  36      -7.758  11.307   4.925  1.00 92.14           C  
ATOM    208  CE2 PHE A  36      -6.644  10.481   2.924  1.00 92.14           C  
ATOM    209  CZ  PHE A  36      -6.916  11.528   3.821  1.00 92.14           C  
ATOM    210  H   PHE A  36      -6.618   6.217   3.399  1.00 92.14           H  
ATOM    211  HA  PHE A  36      -7.407   7.087   6.149  1.00 92.14           H  
ATOM    212  HB2 PHE A  36      -9.528   7.716   5.102  1.00 92.14           H  
ATOM    213  HB3 PHE A  36      -8.934   7.178   3.538  1.00 92.14           H  
ATOM    214  HD1 PHE A  36      -8.934   9.870   6.011  1.00 92.14           H  
ATOM    215  HD2 PHE A  36      -6.986   8.410   2.443  1.00 92.14           H  
ATOM    216  HE1 PHE A  36      -7.962  12.106   5.622  1.00 92.14           H  
ATOM    217  HE2 PHE A  36      -5.974  10.640   2.093  1.00 92.14           H  
ATOM    218  HZ  PHE A  36      -6.466  12.499   3.675  1.00 92.14           H  
ATOM    219  N   TYR A  37      -8.256   4.827   6.679  1.00 90.09           N  
ATOM    220  CA  TYR A  37      -8.848   3.557   7.080  1.00 90.09           C  
ATOM    221  C   TYR A  37     -10.372   3.667   7.252  1.00 90.09           C  
ATOM    222  O   TYR A  37     -10.860   4.721   7.667  1.00 90.09           O  
ATOM    223  CB  TYR A  37      -8.180   3.062   8.365  1.00 90.09           C  
ATOM    224  CG  TYR A  37      -6.720   2.715   8.172  1.00 90.09           C  
ATOM    225  CD1 TYR A  37      -6.375   1.463   7.633  1.00 90.09           C  
ATOM    226  CD2 TYR A  37      -5.714   3.648   8.482  1.00 90.09           C  
ATOM    227  CE1 TYR A  37      -5.025   1.134   7.400  1.00 90.09           C  
ATOM    228  CE2 TYR A  37      -4.367   3.319   8.255  1.00 90.09           C  
ATOM    229  CZ  TYR A  37      -4.020   2.069   7.708  1.00 90.09           C  
ATOM    230  OH  TYR A  37      -2.719   1.784   7.467  1.00 90.09           O  
ATOM    231  H   TYR A  37      -7.775   5.376   7.376  1.00 90.09           H  
ATOM    232  HA  TYR A  37      -8.629   2.836   6.292  1.00 90.09           H  
ATOM    233  HB2 TYR A  37      -8.703   2.172   8.715  1.00 90.09           H  
ATOM    234  HB3 TYR A  37      -8.282   3.826   9.136  1.00 90.09           H  
ATOM    235  HD1 TYR A  37      -7.158   0.762   7.385  1.00 90.09           H  
ATOM    236  HD2 TYR A  37      -5.965   4.624   8.870  1.00 90.09           H  
ATOM    237  HE1 TYR A  37      -4.738   0.182   6.977  1.00 90.09           H  
ATOM    238  HE2 TYR A  37      -3.590   4.031   8.489  1.00 90.09           H  
ATOM    239  HH  TYR A  37      -2.146   2.524   7.681  1.00 90.09           H  
ATOM    240  N   PRO A  38     -11.128   2.580   7.002  1.00 88.21           N  
ATOM    241  CA  PRO A  38     -12.566   2.543   7.258  1.00 88.21           C  
ATOM    242  C   PRO A  38     -12.904   2.974   8.691  1.00 88.21           C  
ATOM    243  O   PRO A  38     -12.297   2.493   9.647  1.00 88.21           O  
ATOM    244  CB  PRO A  38     -12.993   1.094   7.002  1.00 88.21           C  
ATOM    245  CG  PRO A  38     -11.941   0.572   6.026  1.00 88.21           C  
ATOM    246  CD  PRO A  38     -10.676   1.310   6.452  1.00 88.21           C  
ATOM    247  HA  PRO A  38     -13.063   3.198   6.542  1.00 88.21           H  
ATOM    248  HB2 PRO A  38     -13.999   1.040   6.586  1.00 88.21           H  
ATOM    249  HB3 PRO A  38     -12.937   0.514   7.923  1.00 88.21           H  
ATOM    250  HG2 PRO A  38     -11.823  -0.509   6.096  1.00 88.21           H  
ATOM    251  HG3 PRO A  38     -12.209   0.861   5.010  1.00 88.21           H  
ATOM    252  HD2 PRO A  38     -10.158   0.741   7.224  1.00 88.21           H  
ATOM    253  HD3 PRO A  38     -10.033   1.451   5.583  1.00 88.21           H  
ATOM    254  N   GLY A  39     -13.863   3.891   8.840  1.00 87.91           N  
ATOM    255  CA  GLY A  39     -14.297   4.406  10.144  1.00 87.91           C  
ATOM    256  C   GLY A  39     -13.352   5.418  10.804  1.00 87.91           C  
ATOM    257  O   GLY A  39     -13.658   5.884  11.897  1.00 87.91           O  
ATOM    258  H   GLY A  39     -14.306   4.265   8.012  1.00 87.91           H  
ATOM    259  HA2 GLY A  39     -14.418   3.571  10.834  1.00 87.91           H  
ATOM    260  HA3 GLY A  39     -15.267   4.889  10.029  1.00 87.91           H  
ATOM    261  N   LYS A  40     -12.228   5.786  10.169  1.00 88.32           N  
ATOM    262  CA  LYS A  40     -11.348   6.864  10.643  1.00 88.32           C  
ATOM    263  C   LYS A  40     -11.527   8.124   9.805  1.00 88.32           C  
ATOM    264  O   LYS A  40     -11.460   8.084   8.578  1.00 88.32           O  
ATOM    265  CB  LYS A  40      -9.878   6.425  10.664  1.00 88.32           C  
ATOM    266  CG  LYS A  40      -9.628   5.281  11.657  1.00 88.32           C  
ATOM    267  CD  LYS A  40      -8.131   5.151  11.957  1.00 88.32           C  
ATOM    268  CE  LYS A  40      -7.892   4.029  12.971  1.00 88.32           C  
ATOM    269  NZ  LYS A  40      -6.460   3.950  13.354  1.00 88.32           N1+
ATOM    270  H   LYS A  40     -12.019   5.375   9.270  1.00 88.32           H  
ATOM    271  HA  LYS A  40     -11.628   7.124  11.664  1.00 88.32           H  
ATOM    272  HB2 LYS A  40      -9.278   7.286  10.957  1.00 88.32           H  
ATOM    273  HB3 LYS A  40      -9.566   6.121   9.664  1.00 88.32           H  
ATOM    274  HG2 LYS A  40     -10.007   4.347  11.242  1.00 88.32           H  
ATOM    275  HG3 LYS A  40     -10.153   5.492  12.589  1.00 88.32           H  
ATOM    276  HD2 LYS A  40      -7.588   4.944  11.034  1.00 88.32           H  
ATOM    277  HD3 LYS A  40      -7.773   6.095  12.368  1.00 88.32           H  
ATOM    278  HE2 LYS A  40      -8.506   4.224  13.850  1.00 88.32           H  
ATOM    279  HE3 LYS A  40      -8.225   3.088  12.534  1.00 88.32           H  
ATOM    280  HZ1 LYS A  40      -6.160   4.823  13.763  1.00 88.32           H  
ATOM    281  HZ2 LYS A  40      -5.888   3.768  12.542  1.00 88.32           H  
ATOM    282  HZ3 LYS A  40      -6.312   3.212  14.027  1.00 88.32           H  
ATOM    283  N   GLU A  41     -11.696   9.254  10.482  1.00 83.98           N  
ATOM    284  CA  GLU A  41     -11.754  10.566   9.828  1.00 83.98           C  
ATOM    285  C   GLU A  41     -10.367  11.024   9.363  1.00 83.98           C  
ATOM    286  O   GLU A  41     -10.222  11.625   8.296  1.00 83.98           O  
ATOM    287  CB  GLU A  41     -12.362  11.593  10.789  1.00 83.98           C  
ATOM    288  CG  GLU A  41     -13.799  11.222  11.180  1.00 83.98           C  
ATOM    289  CD  GLU A  41     -14.480  12.363  11.941  1.00 83.98           C  
ATOM    290  OE1 GLU A  41     -15.642  12.665  11.592  1.00 83.98           O  
ATOM    291  OE2 GLU A  41     -13.819  12.917  12.848  1.00 83.98           O1-
ATOM    292  H   GLU A  41     -11.853   9.214  11.478  1.00 83.98           H  
ATOM    293  HA  GLU A  41     -12.391  10.508   8.945  1.00 83.98           H  
ATOM    294  HB2 GLU A  41     -11.741  11.663  11.682  1.00 83.98           H  
ATOM    295  HB3 GLU A  41     -12.371  12.564  10.292  1.00 83.98           H  
ATOM    296  HG2 GLU A  41     -13.787  10.328  11.803  1.00 83.98           H  
ATOM    297  HG3 GLU A  41     -14.360  10.996  10.273  1.00 83.98           H  
ATOM    298  N   THR A  42      -9.329  10.687  10.132  1.00 88.40           N  
ATOM    299  CA  THR A  42      -7.942  11.044   9.838  1.00 88.40           C  
ATOM    300  C   THR A  42      -7.233   9.961   9.030  1.00 88.40           C  
ATOM    301  O   THR A  42      -7.365   8.758   9.273  1.00 88.40           O  
ATOM    302  CB  THR A  42      -7.161  11.395  11.112  1.00 88.40           C  
ATOM    303  CG2 THR A  42      -7.725  12.647  11.783  1.00 88.40           C  
ATOM    304  OG1 THR A  42      -7.231  10.354  12.059  1.00 88.40           O  
ATOM    305  H   THR A  42      -9.502  10.172  10.984  1.00 88.40           H  
ATOM    306  HA  THR A  42      -7.954  11.946   9.227  1.00 88.40           H  
ATOM    307  HB  THR A  42      -6.118  11.576  10.854  1.00 88.40           H  
ATOM    308  HG1 THR A  42      -6.921  10.717  12.892  1.00 88.40           H  
ATOM    309 HG21 THR A  42      -7.714  13.480  11.080  1.00 88.40           H  
ATOM    310 HG22 THR A  42      -7.110  12.913  12.643  1.00 88.40           H  
ATOM    311 HG23 THR A  42      -8.749  12.479  12.115  1.00 88.40           H  
ATOM    312  N   GLY A  43      -6.458  10.406   8.043  1.00 88.79           N  
ATOM    313  CA  GLY A  43      -5.570   9.545   7.276  1.00 88.79           C  
ATOM    314  C   GLY A  43      -4.241   9.331   7.997  1.00 88.79           C  
ATOM    315  O   GLY A  43      -3.753  10.207   8.704  1.00 88.79           O  
ATOM    316  H   GLY A  43      -6.369  11.404   7.916  1.00 88.79           H  
ATOM    317  HA2 GLY A  43      -6.050   8.580   7.116  1.00 88.79           H  
ATOM    318  HA3 GLY A  43      -5.381   9.999   6.303  1.00 88.79           H  
ATOM    319  N   THR A  44      -3.641   8.164   7.813  1.00 90.57           N  
ATOM    320  CA  THR A  44      -2.289   7.848   8.270  1.00 90.57           C  
ATOM    321  C   THR A  44      -1.316   8.080   7.126  1.00 90.57           C  
ATOM    322  O   THR A  44      -1.432   7.450   6.075  1.00 90.57           O  
ATOM    323  CB  THR A  44      -2.213   6.400   8.757  1.00 90.57           C  
ATOM    324  CG2 THR A  44      -0.863   6.052   9.377  1.00 90.57           C  
ATOM    325  OG1 THR A  44      -3.198   6.196   9.751  1.00 90.57           O  
ATOM    326  H   THR A  44      -4.102   7.482   7.228  1.00 90.57           H  
ATOM    327  HA  THR A  44      -2.013   8.500   9.099  1.00 90.57           H  
ATOM    328  HB  THR A  44      -2.402   5.730   7.919  1.00 90.57           H  
ATOM    329  HG1 THR A  44      -3.460   7.068  10.056  1.00 90.57           H  
ATOM    330 HG21 THR A  44      -0.628   6.744  10.186  1.00 90.57           H  
ATOM    331 HG22 THR A  44      -0.078   6.107   8.622  1.00 90.57           H  
ATOM    332 HG23 THR A  44      -0.893   5.037   9.771  1.00 90.57           H  
ATOM    333  N   LEU A  45      -0.369   8.990   7.333  1.00 89.69           N  
ATOM    334  CA  LEU A  45       0.726   9.227   6.402  1.00 89.69           C  
ATOM    335  C   LEU A  45       1.690   8.034   6.432  1.00 89.69           C  
ATOM    336  O   LEU A  45       2.073   7.578   7.511  1.00 89.69           O  
ATOM    337  CB  LEU A  45       1.428  10.531   6.813  1.00 89.69           C  
ATOM    338  CG  LEU A  45       2.354  11.100   5.728  1.00 89.69           C  
ATOM    339  CD1 LEU A  45       1.536  11.657   4.567  1.00 89.69           C  
ATOM    340  CD2 LEU A  45       3.181  12.243   6.313  1.00 89.69           C  
ATOM    341  H   LEU A  45      -0.328   9.466   8.223  1.00 89.69           H  
ATOM    342  HA  LEU A  45       0.321   9.332   5.396  1.00 89.69           H  
ATOM    343  HB2 LEU A  45       0.680  11.285   7.060  1.00 89.69           H  
ATOM    344  HB3 LEU A  45       2.012  10.339   7.713  1.00 89.69           H  
ATOM    345  HG  LEU A  45       3.032  10.329   5.363  1.00 89.69           H  
ATOM    346 HD11 LEU A  45       2.180  12.288   3.954  1.00 89.69           H  
ATOM    347 HD12 LEU A  45       1.141  10.849   3.951  1.00 89.69           H  
ATOM    348 HD13 LEU A  45       0.719  12.278   4.937  1.00 89.69           H  
ATOM    349 HD21 LEU A  45       3.856  12.636   5.553  1.00 89.69           H  
ATOM    350 HD22 LEU A  45       3.787  11.873   7.141  1.00 89.69           H  
ATOM    351 HD23 LEU A  45       2.533  13.045   6.666  1.00 89.69           H  
ATOM    352  N   MET A  46       2.074   7.521   5.266  1.00 86.53           N  
ATOM    353  CA  MET A  46       3.134   6.522   5.181  1.00 86.53           C  
ATOM    354  C   MET A  46       4.497   7.185   5.426  1.00 86.53           C  
ATOM    355  O   MET A  46       4.721   8.301   4.962  1.00 86.53           O  
ATOM    356  CB  MET A  46       3.107   5.781   3.839  1.00 86.53           C  
ATOM    357  CG  MET A  46       1.841   4.923   3.717  1.00 86.53           C  
ATOM    358  SD  MET A  46       1.829   3.759   2.327  1.00 86.53           S  
ATOM    359  CE  MET A  46       3.050   2.533   2.875  1.00 86.53           C  
ATOM    360  H   MET A  46       1.749   7.949   4.411  1.00 86.53           H  
ATOM    361  HA  MET A  46       2.953   5.789   5.968  1.00 86.53           H  
ATOM    362  HB2 MET A  46       3.159   6.495   3.018  1.00 86.53           H  
ATOM    363  HB3 MET A  46       3.981   5.133   3.783  1.00 86.53           H  
ATOM    364  HG2 MET A  46       0.986   5.591   3.607  1.00 86.53           H  
ATOM    365  HG3 MET A  46       1.707   4.352   4.636  1.00 86.53           H  
ATOM    366  HE1 MET A  46       2.738   2.102   3.827  1.00 86.53           H  
ATOM    367  HE2 MET A  46       4.028   3.000   2.987  1.00 86.53           H  
ATOM    368  HE3 MET A  46       3.116   1.737   2.134  1.00 86.53           H  
ATOM    369  N   PRO A  47       5.418   6.513   6.137  1.00 82.64           N  
ATOM    370  CA  PRO A  47       6.709   7.094   6.512  1.00 82.64           C  
ATOM    371  C   PRO A  47       7.688   7.250   5.338  1.00 82.64           C  
ATOM    372  O   PRO A  47       8.704   7.924   5.482  1.00 82.64           O  
ATOM    373  CB  PRO A  47       7.267   6.145   7.578  1.00 82.64           C  
ATOM    374  CG  PRO A  47       6.642   4.797   7.226  1.00 82.64           C  
ATOM    375  CD  PRO A  47       5.261   5.185   6.713  1.00 82.64           C  
ATOM    376  HA  PRO A  47       6.559   8.081   6.951  1.00 82.64           H  
ATOM    377  HB2 PRO A  47       6.918   6.462   8.561  1.00 82.64           H  
ATOM    378  HB3 PRO A  47       8.356   6.098   7.565  1.00 82.64           H  
ATOM    379  HG2 PRO A  47       7.210   4.326   6.424  1.00 82.64           H  
ATOM    380  HG3 PRO A  47       6.583   4.137   8.092  1.00 82.64           H  
ATOM    381  HD2 PRO A  47       4.561   5.233   7.546  1.00 82.64           H  
ATOM    382  HD3 PRO A  47       4.922   4.462   5.971  1.00 82.64           H  
ATOM    383  N   HIS A  48       7.405   6.626   4.194  1.00 82.91           N  
ATOM    384  CA  HIS A  48       8.273   6.629   3.022  1.00 82.91           C  
ATOM    385  C   HIS A  48       7.543   7.206   1.813  1.00 82.91           C  
ATOM    386  O   HIS A  48       6.335   7.007   1.647  1.00 82.91           O  
ATOM    387  CB  HIS A  48       8.803   5.213   2.757  1.00 82.91           C  
ATOM    388  CG  HIS A  48       9.508   4.620   3.952  1.00 82.91           C  
ATOM    389  CD2 HIS A  48       9.129   3.510   4.655  1.00 82.91           C  
ATOM    390  ND1 HIS A  48      10.605   5.147   4.594  1.00 82.91           N  
ATOM    391  CE1 HIS A  48      10.877   4.374   5.658  1.00 82.91           C  
ATOM    392  NE2 HIS A  48       9.991   3.369   5.748  1.00 82.91           N  
ATOM    393  H   HIS A  48       6.507   6.174   4.096  1.00 82.91           H  
ATOM    394  HA  HIS A  48       9.134   7.269   3.215  1.00 82.91           H  
ATOM    395  HB2 HIS A  48       9.500   5.244   1.919  1.00 82.91           H  
ATOM    396  HB3 HIS A  48       7.973   4.567   2.473  1.00 82.91           H  
ATOM    397  HD1 HIS A  48      11.093   5.994   4.339  1.00 82.91           H  
ATOM    398  HD2 HIS A  48       8.290   2.872   4.420  1.00 82.91           H  
ATOM    399  HE1 HIS A  48      11.678   4.549   6.361  1.00 82.91           H  
ATOM    400  N   LEU A  49       8.299   7.920   0.984  1.00 85.47           N  
ATOM    401  CA  LEU A  49       7.863   8.367  -0.331  1.00 85.47           C  
ATOM    402  C   LEU A  49       7.971   7.188  -1.301  1.00 85.47           C  
ATOM    403  O   LEU A  49       8.900   6.393  -1.190  1.00 85.47           O  
ATOM    404  CB  LEU A  49       8.712   9.572  -0.772  1.00 85.47           C  
ATOM    405  CG  LEU A  49       8.651  10.777   0.186  1.00 85.47           C  
ATOM    406  CD1 LEU A  49       9.632  11.878  -0.210  1.00 85.47           C  
ATOM    407  CD2 LEU A  49       7.245  11.378   0.235  1.00 85.47           C  
ATOM    408  H   LEU A  49       9.292   7.962   1.163  1.00 85.47           H  
ATOM    409  HA  LEU A  49       6.815   8.664  -0.284  1.00 85.47           H  
ATOM    410  HB2 LEU A  49       8.356   9.889  -1.752  1.00 85.47           H  
ATOM    411  HB3 LEU A  49       9.749   9.250  -0.875  1.00 85.47           H  
ATOM    412  HG  LEU A  49       8.926  10.454   1.190  1.00 85.47           H  
ATOM    413 HD11 LEU A  49      10.616  11.448  -0.402  1.00 85.47           H  
ATOM    414 HD12 LEU A  49       9.723  12.592   0.608  1.00 85.47           H  
ATOM    415 HD13 LEU A  49       9.279  12.416  -1.089  1.00 85.47           H  
ATOM    416 HD21 LEU A  49       7.261  12.300   0.817  1.00 85.47           H  
ATOM    417 HD22 LEU A  49       6.897  11.593  -0.775  1.00 85.47           H  
ATOM    418 HD23 LEU A  49       6.565  10.674   0.715  1.00 85.47           H  
ATOM    419  N   MET A  50       7.005   7.072  -2.206  1.00 86.05           N  
ATOM    420  CA  MET A  50       6.859   5.920  -3.101  1.00 86.05           C  
ATOM    421  C   MET A  50       7.009   6.356  -4.549  1.00 86.05           C  
ATOM    422  O   MET A  50       6.556   7.449  -4.897  1.00 86.05           O  
ATOM    423  CB  MET A  50       5.483   5.281  -2.881  1.00 86.05           C  
ATOM    424  CG  MET A  50       5.296   4.800  -1.438  1.00 86.05           C  
ATOM    425  SD  MET A  50       6.350   3.401  -0.983  1.00 86.05           S  
ATOM    426  CE  MET A  50       5.628   3.002   0.619  1.00 86.05           C  
ATOM    427  H   MET A  50       6.284   7.779  -2.240  1.00 86.05           H  
ATOM    428  HA  MET A  50       7.627   5.174  -2.897  1.00 86.05           H  
ATOM    429  HB2 MET A  50       5.357   4.438  -3.560  1.00 86.05           H  
ATOM    430  HB3 MET A  50       4.716   6.023  -3.101  1.00 86.05           H  
ATOM    431  HG2 MET A  50       5.487   5.621  -0.746  1.00 86.05           H  
ATOM    432  HG3 MET A  50       4.254   4.511  -1.302  1.00 86.05           H  
ATOM    433  HE1 MET A  50       4.579   2.739   0.479  1.00 86.05           H  
ATOM    434  HE2 MET A  50       6.166   2.158   1.051  1.00 86.05           H  
ATOM    435  HE3 MET A  50       5.711   3.868   1.275  1.00 86.05           H  
ATOM    436  N   GLU A  51       7.594   5.527  -5.401  1.00 85.31           N  
ATOM    437  CA  GLU A  51       7.655   5.843  -6.824  1.00 85.31           C  
ATOM    438  C   GLU A  51       6.258   5.727  -7.467  1.00 85.31           C  
ATOM    439  O   GLU A  51       5.404   4.952  -7.013  1.00 85.31           O  
ATOM    440  CB  GLU A  51       8.722   4.993  -7.530  1.00 85.31           C  
ATOM    441  CG  GLU A  51      10.125   5.345  -7.000  1.00 85.31           C  
ATOM    442  CD  GLU A  51      11.272   4.711  -7.806  1.00 85.31           C  
ATOM    443  OE1 GLU A  51      12.371   5.313  -7.786  1.00 85.31           O  
ATOM    444  OE2 GLU A  51      11.061   3.660  -8.450  1.00 85.31           O1-
ATOM    445  H   GLU A  51       7.921   4.615  -5.114  1.00 85.31           H  
ATOM    446  HA  GLU A  51       7.975   6.881  -6.917  1.00 85.31           H  
ATOM    447  HB2 GLU A  51       8.515   3.935  -7.372  1.00 85.31           H  
ATOM    448  HB3 GLU A  51       8.687   5.203  -8.599  1.00 85.31           H  
ATOM    449  HG2 GLU A  51      10.236   6.429  -7.025  1.00 85.31           H  
ATOM    450  HG3 GLU A  51      10.207   5.030  -5.960  1.00 85.31           H  
ATOM    451  N   PRO A  52       5.955   6.542  -8.492  1.00 85.84           N  
ATOM    452  CA  PRO A  52       4.758   6.334  -9.289  1.00 85.84           C  
ATOM    453  C   PRO A  52       4.802   4.946  -9.940  1.00 85.84           C  
ATOM    454  O   PRO A  52       5.865   4.466 -10.313  1.00 85.84           O  
ATOM    455  CB  PRO A  52       4.735   7.463 -10.317  1.00 85.84           C  
ATOM    456  CG  PRO A  52       6.207   7.846 -10.461  1.00 85.84           C  
ATOM    457  CD  PRO A  52       6.780   7.589  -9.070  1.00 85.84           C  
ATOM    458  HA  PRO A  52       3.875   6.416  -8.656  1.00 85.84           H  
ATOM    459  HB2 PRO A  52       4.314   7.132 -11.266  1.00 85.84           H  
ATOM    460  HB3 PRO A  52       4.174   8.308  -9.918  1.00 85.84           H  
ATOM    461  HG2 PRO A  52       6.330   8.887 -10.761  1.00 85.84           H  
ATOM    462  HG3 PRO A  52       6.688   7.181 -11.178  1.00 85.84           H  
ATOM    463  HD2 PRO A  52       6.682   8.484  -8.456  1.00 85.84           H  
ATOM    464  HD3 PRO A  52       7.826   7.294  -9.150  1.00 85.84           H  
ATOM    465  N   GLU A  53       3.638   4.314 -10.095  1.00 86.23           N  
ATOM    466  CA  GLU A  53       3.490   2.975 -10.693  1.00 86.23           C  
ATOM    467  C   GLU A  53       4.059   1.815  -9.855  1.00 86.23           C  
ATOM    468  O   GLU A  53       3.881   0.650 -10.219  1.00 86.23           O  
ATOM    469  CB  GLU A  53       3.956   2.948 -12.165  1.00 86.23           C  
ATOM    470  CG  GLU A  53       3.407   4.135 -12.977  1.00 86.23           C  
ATOM    471  CD  GLU A  53       3.686   4.015 -14.480  1.00 86.23           C  
ATOM    472  OE1 GLU A  53       2.707   4.193 -15.247  1.00 86.23           O  
ATOM    473  OE2 GLU A  53       4.854   3.796 -14.866  1.00 86.23           O1-
ATOM    474  H   GLU A  53       2.815   4.737  -9.691  1.00 86.23           H  
ATOM    475  HA  GLU A  53       2.419   2.772 -10.727  1.00 86.23           H  
ATOM    476  HB2 GLU A  53       3.598   2.024 -12.620  1.00 86.23           H  
ATOM    477  HB3 GLU A  53       5.045   2.946 -12.213  1.00 86.23           H  
ATOM    478  HG2 GLU A  53       3.848   5.066 -12.622  1.00 86.23           H  
ATOM    479  HG3 GLU A  53       2.331   4.198 -12.813  1.00 86.23           H  
ATOM    480  N   GLU A  54       4.636   2.095  -8.683  1.00 85.05           N  
ATOM    481  CA  GLU A  54       5.083   1.071  -7.743  1.00 85.05           C  
ATOM    482  C   GLU A  54       3.932   0.615  -6.816  1.00 85.05           C  
ATOM    483  O   GLU A  54       3.220   1.443  -6.226  1.00 85.05           O  
ATOM    484  CB  GLU A  54       6.307   1.557  -6.958  1.00 85.05           C  
ATOM    485  CG  GLU A  54       7.028   0.367  -6.301  1.00 85.05           C  
ATOM    486  CD  GLU A  54       8.266   0.762  -5.480  1.00 85.05           C  
ATOM    487  OE1 GLU A  54       8.900  -0.180  -4.946  1.00 85.05           O  
ATOM    488  OE2 GLU A  54       8.519   1.977  -5.317  1.00 85.05           O1-
ATOM    489  H   GLU A  54       4.827   3.059  -8.449  1.00 85.05           H  
ATOM    490  HA  GLU A  54       5.437   0.232  -8.341  1.00 85.05           H  
ATOM    491  HB2 GLU A  54       6.998   2.045  -7.646  1.00 85.05           H  
ATOM    492  HB3 GLU A  54       5.992   2.272  -6.199  1.00 85.05           H  
ATOM    493  HG2 GLU A  54       6.328  -0.147  -5.643  1.00 85.05           H  
ATOM    494  HG3 GLU A  54       7.324  -0.335  -7.081  1.00 85.05           H  
ATOM    495  N   PRO A  55       3.700  -0.703  -6.661  1.00 87.99           N  
ATOM    496  CA  PRO A  55       2.721  -1.214  -5.712  1.00 87.99           C  
ATOM    497  C   PRO A  55       3.156  -0.985  -4.263  1.00 87.99           C  
ATOM    498  O   PRO A  55       4.217  -1.427  -3.829  1.00 87.99           O  
ATOM    499  CB  PRO A  55       2.553  -2.706  -6.015  1.00 87.99           C  
ATOM    500  CG  PRO A  55       3.092  -2.841  -7.435  1.00 87.99           C  
ATOM    501  CD  PRO A  55       4.186  -1.784  -7.499  1.00 87.99           C  
ATOM    502  HA  PRO A  55       1.774  -0.709  -5.903  1.00 87.99           H  
ATOM    503  HB2 PRO A  55       3.166  -3.308  -5.344  1.00 87.99           H  
ATOM    504  HB3 PRO A  55       1.507  -3.007  -5.948  1.00 87.99           H  
ATOM    505  HG2 PRO A  55       2.310  -2.582  -8.149  1.00 87.99           H  
ATOM    506  HG3 PRO A  55       3.485  -3.839  -7.631  1.00 87.99           H  
ATOM    507  HD2 PRO A  55       4.322  -1.475  -8.536  1.00 87.99           H  
ATOM    508  HD3 PRO A  55       5.118  -2.173  -7.089  1.00 87.99           H  
ATOM    509  N   ILE A  56       2.275  -0.390  -3.470  1.00 89.25           N  
ATOM    510  CA  ILE A  56       2.475  -0.169  -2.041  1.00 89.25           C  
ATOM    511  C   ILE A  56       1.697  -1.192  -1.219  1.00 89.25           C  
ATOM    512  O   ILE A  56       0.579  -1.580  -1.568  1.00 89.25           O  
ATOM    513  CB  ILE A  56       2.136   1.279  -1.641  1.00 89.25           C  
ATOM    514  CG1 ILE A  56       0.639   1.611  -1.824  1.00 89.25           C  
ATOM    515  CG2 ILE A  56       3.015   2.251  -2.444  1.00 89.25           C  
ATOM    516  CD1 ILE A  56       0.214   2.876  -1.089  1.00 89.25           C  
ATOM    517  H   ILE A  56       1.420  -0.061  -3.896  1.00 89.25           H  
ATOM    518  HA  ILE A  56       3.533  -0.310  -1.820  1.00 89.25           H  
ATOM    519  HB  ILE A  56       2.385   1.394  -0.586  1.00 89.25           H  
ATOM    520 HG12 ILE A  56       0.419   1.729  -2.885  1.00 89.25           H  
ATOM    521 HG13 ILE A  56       0.017   0.808  -1.428  1.00 89.25           H  
ATOM    522 HG21 ILE A  56       2.813   3.282  -2.154  1.00 89.25           H  
ATOM    523 HG22 ILE A  56       4.069   2.030  -2.277  1.00 89.25           H  
ATOM    524 HG23 ILE A  56       2.825   2.164  -3.514  1.00 89.25           H  
ATOM    525 HD11 ILE A  56       0.442   2.775  -0.028  1.00 89.25           H  
ATOM    526 HD12 ILE A  56      -0.861   3.018  -1.203  1.00 89.25           H  
ATOM    527 HD13 ILE A  56       0.730   3.743  -1.502  1.00 89.25           H  
ATOM    528  N   VAL A  57       2.259  -1.579  -0.074  1.00 89.13           N  
ATOM    529  CA  VAL A  57       1.569  -2.420   0.910  1.00 89.13           C  
ATOM    530  C   VAL A  57       0.882  -1.532   1.937  1.00 89.13           C  
ATOM    531  O   VAL A  57       1.528  -0.776   2.663  1.00 89.13           O  
ATOM    532  CB  VAL A  57       2.518  -3.418   1.596  1.00 89.13           C  
ATOM    533  CG1 VAL A  57       1.720  -4.423   2.443  1.00 89.13           C  
ATOM    534  CG2 VAL A  57       3.340  -4.203   0.569  1.00 89.13           C  
ATOM    535  H   VAL A  57       3.180  -1.227   0.145  1.00 89.13           H  
ATOM    536  HA  VAL A  57       0.807  -3.005   0.395  1.00 89.13           H  
ATOM    537  HB  VAL A  57       3.209  -2.884   2.248  1.00 89.13           H  
ATOM    538 HG11 VAL A  57       1.018  -4.965   1.808  1.00 89.13           H  
ATOM    539 HG12 VAL A  57       1.168  -3.902   3.225  1.00 89.13           H  
ATOM    540 HG13 VAL A  57       2.404  -5.131   2.910  1.00 89.13           H  
ATOM    541 HG21 VAL A  57       3.886  -5.013   1.051  1.00 89.13           H  
ATOM    542 HG22 VAL A  57       4.064  -3.544   0.089  1.00 89.13           H  
ATOM    543 HG23 VAL A  57       2.677  -4.602  -0.199  1.00 89.13           H  
ATOM    544  N   ILE A  58      -0.436  -1.654   2.037  1.00 86.70           N  
ATOM    545  CA  ILE A  58      -1.220  -0.973   3.062  1.00 86.70           C  
ATOM    546  C   ILE A  58      -1.119  -1.777   4.365  1.00 86.70           C  
ATOM    547  O   ILE A  58      -1.341  -2.996   4.351  1.00 86.70           O  
ATOM    548  CB  ILE A  58      -2.674  -0.766   2.603  1.00 86.70           C  
ATOM    549  CG1 ILE A  58      -2.678   0.073   1.308  1.00 86.70           C  
ATOM    550  CG2 ILE A  58      -3.486  -0.068   3.707  1.00 86.70           C  
ATOM    551  CD1 ILE A  58      -4.064   0.270   0.708  1.00 86.70           C  
ATOM    552  H   ILE A  58      -0.908  -2.306   1.426  1.00 86.70           H  
ATOM    553  HA  ILE A  58      -0.789   0.019   3.199  1.00 86.70           H  
ATOM    554  HB  ILE A  58      -3.121  -1.740   2.403  1.00 86.70           H  
ATOM    555 HG12 ILE A  58      -2.079  -0.424   0.545  1.00 86.70           H  
ATOM    556 HG13 ILE A  58      -2.234   1.050   1.501  1.00 86.70           H  
ATOM    557 HG21 ILE A  58      -3.539  -0.697   4.596  1.00 86.70           H  
ATOM    558 HG22 ILE A  58      -4.512   0.110   3.382  1.00 86.70           H  
ATOM    559 HG23 ILE A  58      -3.004   0.875   3.963  1.00 86.70           H  
ATOM    560 HD11 ILE A  58      -3.931   0.719  -0.276  1.00 86.70           H  
ATOM    561 HD12 ILE A  58      -4.659   0.947   1.321  1.00 86.70           H  
ATOM    562 HD13 ILE A  58      -4.565  -0.692   0.600  1.00 86.70           H  
ATOM    563  N   PRO A  59      -0.802  -1.130   5.505  1.00 82.36           N  
ATOM    564  CA  PRO A  59      -0.799  -1.796   6.802  1.00 82.36           C  
ATOM    565  C   PRO A  59      -2.114  -2.531   7.084  1.00 82.36           C  
ATOM    566  O   PRO A  59      -3.191  -2.110   6.658  1.00 82.36           O  
ATOM    567  CB  PRO A  59      -0.507  -0.711   7.839  1.00 82.36           C  
ATOM    568  CG  PRO A  59       0.254   0.346   7.038  1.00 82.36           C  
ATOM    569  CD  PRO A  59      -0.348   0.247   5.639  1.00 82.36           C  
ATOM    570  HA  PRO A  59       0.021  -2.514   6.803  1.00 82.36           H  
ATOM    571  HB2 PRO A  59      -1.440  -0.296   8.219  1.00 82.36           H  
ATOM    572  HB3 PRO A  59       0.093  -1.096   8.663  1.00 82.36           H  
ATOM    573  HG2 PRO A  59       0.134   1.343   7.461  1.00 82.36           H  
ATOM    574  HG3 PRO A  59       1.309   0.077   6.994  1.00 82.36           H  
ATOM    575  HD2 PRO A  59       0.413   0.491   4.898  1.00 82.36           H  
ATOM    576  HD3 PRO A  59      -1.198   0.923   5.543  1.00 82.36           H  
ATOM    577  N   LYS A  60      -2.014  -3.658   7.800  1.00 81.22           N  
ATOM    578  CA  LYS A  60      -3.115  -4.619   7.939  1.00 81.22           C  
ATOM    579  C   LYS A  60      -4.402  -3.974   8.458  1.00 81.22           C  
ATOM    580  O   LYS A  60      -4.393  -3.301   9.486  1.00 81.22           O  
ATOM    581  CB  LYS A  60      -2.724  -5.791   8.853  1.00 81.22           C  
ATOM    582  CG  LYS A  60      -1.731  -6.766   8.206  1.00 81.22           C  
ATOM    583  CD  LYS A  60      -1.460  -7.941   9.156  1.00 81.22           C  
ATOM    584  CE  LYS A  60      -0.616  -9.021   8.471  1.00 81.22           C  
ATOM    585  NZ  LYS A  60      -0.625 -10.286   9.246  1.00 81.22           N1+
ATOM    586  H   LYS A  60      -1.104  -3.901   8.162  1.00 81.22           H  
ATOM    587  HA  LYS A  60      -3.328  -4.996   6.939  1.00 81.22           H  
ATOM    588  HB2 LYS A  60      -3.630  -6.347   9.093  1.00 81.22           H  
ATOM    589  HB3 LYS A  60      -2.309  -5.401   9.783  1.00 81.22           H  
ATOM    590  HG2 LYS A  60      -0.797  -6.253   7.977  1.00 81.22           H  
ATOM    591  HG3 LYS A  60      -2.168  -7.146   7.282  1.00 81.22           H  
ATOM    592  HD2 LYS A  60      -2.415  -8.374   9.452  1.00 81.22           H  
ATOM    593  HD3 LYS A  60      -0.949  -7.580  10.049  1.00 81.22           H  
ATOM    594  HE2 LYS A  60       0.403  -8.653   8.343  1.00 81.22           H  
ATOM    595  HE3 LYS A  60      -1.043  -9.208   7.486  1.00 81.22           H  
ATOM    596  HZ1 LYS A  60      -0.093 -11.005   8.778  1.00 81.22           H  
ATOM    597  HZ2 LYS A  60      -0.269 -10.160  10.183  1.00 81.22           H  
ATOM    598  HZ3 LYS A  60      -1.573 -10.629   9.305  1.00 81.22           H  
ATOM    599  N   ILE A  61      -5.521  -4.299   7.813  1.00 83.04           N  
ATOM    600  CA  ILE A  61      -6.874  -3.920   8.241  1.00 83.04           C  
ATOM    601  C   ILE A  61      -7.619  -5.207   8.569  1.00 83.04           C  
ATOM    602  O   ILE A  61      -7.766  -6.072   7.706  1.00 83.04           O  
ATOM    603  CB  ILE A  61      -7.622  -3.098   7.169  1.00 83.04           C  
ATOM    604  CG1 ILE A  61      -6.723  -1.993   6.583  1.00 83.04           C  
ATOM    605  CG2 ILE A  61      -8.922  -2.524   7.764  1.00 83.04           C  
ATOM    606  CD1 ILE A  61      -7.381  -1.207   5.451  1.00 83.04           C  
ATOM    607  H   ILE A  61      -5.431  -4.897   7.004  1.00 83.04           H  
ATOM    608  HA  ILE A  61      -6.809  -3.310   9.142  1.00 83.04           H  
ATOM    609  HB  ILE A  61      -7.907  -3.761   6.352  1.00 83.04           H  
ATOM    610 HG12 ILE A  61      -6.416  -1.325   7.388  1.00 83.04           H  
ATOM    611 HG13 ILE A  61      -5.828  -2.440   6.152  1.00 83.04           H  
ATOM    612 HG21 ILE A  61      -8.690  -1.791   8.537  1.00 83.04           H  
ATOM    613 HG22 ILE A  61      -9.529  -3.319   8.198  1.00 83.04           H  
ATOM    614 HG23 ILE A  61      -9.518  -2.049   6.985  1.00 83.04           H  
ATOM    615 HD11 ILE A  61      -6.633  -0.561   4.992  1.00 83.04           H  
ATOM    616 HD12 ILE A  61      -7.756  -1.908   4.705  1.00 83.04           H  
ATOM    617 HD13 ILE A  61      -8.204  -0.599   5.826  1.00 83.04           H  
ATOM    618  N   ASN A  62      -8.054  -5.364   9.821  1.00 82.59           N  
ATOM    619  CA  ASN A  62      -8.696  -6.593  10.311  1.00 82.59           C  
ATOM    620  C   ASN A  62      -7.871  -7.863  10.012  1.00 82.59           C  
ATOM    621  O   ASN A  62      -8.410  -8.899   9.634  1.00 82.59           O  
ATOM    622  CB  ASN A  62     -10.149  -6.653   9.799  1.00 82.59           C  
ATOM    623  CG  ASN A  62     -10.983  -5.466  10.240  1.00 82.59           C  
ATOM    624  ND2 ASN A  62     -12.093  -5.216   9.586  1.00 82.59           N  
ATOM    625  OD1 ASN A  62     -10.652  -4.743  11.164  1.00 82.59           O  
ATOM    626  H   ASN A  62      -7.983  -4.587  10.461  1.00 82.59           H  
ATOM    627  HA  ASN A  62      -8.744  -6.525  11.398  1.00 82.59           H  
ATOM    628  HB2 ASN A  62     -10.629  -7.553  10.183  1.00 82.59           H  
ATOM    629  HB3 ASN A  62     -10.151  -6.709   8.710  1.00 82.59           H  
ATOM    630 HD21 ASN A  62     -12.647  -4.446   9.935  1.00 82.59           H  
ATOM    631 HD22 ASN A  62     -12.406  -5.826   8.845  1.00 82.59           H  
ATOM    632  N   GLY A  63      -6.541  -7.764  10.123  1.00 82.91           N  
ATOM    633  CA  GLY A  63      -5.609  -8.873   9.890  1.00 82.91           C  
ATOM    634  C   GLY A  63      -5.224  -9.131   8.426  1.00 82.91           C  
ATOM    635  O   GLY A  63      -4.243  -9.842   8.203  1.00 82.91           O  
ATOM    636  H   GLY A  63      -6.164  -6.872  10.412  1.00 82.91           H  
ATOM    637  HA2 GLY A  63      -4.694  -8.687  10.453  1.00 82.91           H  
ATOM    638  HA3 GLY A  63      -6.056  -9.790  10.273  1.00 82.91           H  
ATOM    639  N   LYS A  64      -5.914  -8.515   7.456  1.00 85.56           N  
ATOM    640  CA  LYS A  64      -5.682  -8.675   6.008  1.00 85.56           C  
ATOM    641  C   LYS A  64      -4.758  -7.598   5.451  1.00 85.56           C  
ATOM    642  O   LYS A  64      -4.812  -6.457   5.923  1.00 85.56           O  
ATOM    643  CB  LYS A  64      -7.024  -8.634   5.268  1.00 85.56           C  
ATOM    644  CG  LYS A  64      -7.931  -9.806   5.663  1.00 85.56           C  
ATOM    645  CD  LYS A  64      -9.234  -9.746   4.867  1.00 85.56           C  
ATOM    646  CE  LYS A  64     -10.020 -11.045   5.054  1.00 85.56           C  
ATOM    647  NZ  LYS A  64     -10.842 -11.328   3.857  1.00 85.56           N1+
ATOM    648  H   LYS A  64      -6.679  -7.915   7.728  1.00 85.56           H  
ATOM    649  HA  LYS A  64      -5.214  -9.640   5.811  1.00 85.56           H  
ATOM    650  HB2 LYS A  64      -6.833  -8.682   4.196  1.00 85.56           H  
ATOM    651  HB3 LYS A  64      -7.530  -7.693   5.485  1.00 85.56           H  
ATOM    652  HG2 LYS A  64      -8.162  -9.770   6.728  1.00 85.56           H  
ATOM    653  HG3 LYS A  64      -7.412 -10.738   5.440  1.00 85.56           H  
ATOM    654  HD2 LYS A  64      -9.834  -8.895   5.190  1.00 85.56           H  
ATOM    655  HD3 LYS A  64      -8.983  -9.610   3.815  1.00 85.56           H  
ATOM    656  HE2 LYS A  64      -9.305 -11.858   5.186  1.00 85.56           H  
ATOM    657  HE3 LYS A  64     -10.630 -10.979   5.955  1.00 85.56           H  
ATOM    658  HZ1 LYS A  64     -11.490 -10.580   3.656  1.00 85.56           H  
ATOM    659  HZ2 LYS A  64     -11.325 -12.212   3.936  1.00 85.56           H  
ATOM    660  HZ3 LYS A  64     -10.219 -11.410   3.066  1.00 85.56           H  
ATOM    661  N   ARG A  65      -3.920  -7.940   4.468  1.00 84.70           N  
ATOM    662  CA  ARG A  65      -3.123  -6.959   3.716  1.00 84.70           C  
ATOM    663  C   ARG A  65      -3.882  -6.523   2.467  1.00 84.70           C  
ATOM    664  O   ARG A  65      -4.763  -7.228   1.988  1.00 84.70           O  
ATOM    665  CB  ARG A  65      -1.742  -7.527   3.362  1.00 84.70           C  
ATOM    666  CG  ARG A  65      -0.899  -7.774   4.618  1.00 84.70           C  
ATOM    667  CD  ARG A  65       0.446  -8.390   4.234  1.00 84.70           C  
ATOM    668  NE  ARG A  65       1.380  -8.420   5.382  1.00 84.70           N  
ATOM    669  CZ  ARG A  65       2.518  -9.092   5.422  1.00 84.70           C  
ATOM    670  NH1 ARG A  65       2.911  -9.832   4.427  1.00 84.70           N1+
ATOM    671  NH2 ARG A  65       3.297  -9.026   6.469  1.00 84.70           N  
ATOM    672  H   ARG A  65      -3.984  -8.864   4.067  1.00 84.70           H  
ATOM    673  HA  ARG A  65      -2.985  -6.057   4.312  1.00 84.70           H  
ATOM    674  HB2 ARG A  65      -1.858  -8.454   2.799  1.00 84.70           H  
ATOM    675  HB3 ARG A  65      -1.220  -6.815   2.723  1.00 84.70           H  
ATOM    676  HG2 ARG A  65      -1.418  -8.458   5.289  1.00 84.70           H  
ATOM    677  HG3 ARG A  65      -0.737  -6.821   5.122  1.00 84.70           H  
ATOM    678  HD2 ARG A  65       0.884  -7.800   3.429  1.00 84.70           H  
ATOM    679  HD3 ARG A  65       0.264  -9.398   3.860  1.00 84.70           H  
ATOM    680  HE  ARG A  65       1.208  -7.748   6.116  1.00 84.70           H  
ATOM    681 HH11 ARG A  65       2.323  -9.890   3.608  1.00 84.70           H  
ATOM    682 HH12 ARG A  65       3.790 -10.329   4.437  1.00 84.70           H  
ATOM    683 HH21 ARG A  65       3.143  -8.326   7.180  1.00 84.70           H  
ATOM    684 HH22 ARG A  65       4.182  -9.513   6.441  1.00 84.70           H  
ATOM    685  N   TYR A  66      -3.554  -5.325   2.000  1.00 87.47           N  
ATOM    686  CA  TYR A  66      -4.101  -4.747   0.780  1.00 87.47           C  
ATOM    687  C   TYR A  66      -2.987  -4.028   0.036  1.00 87.47           C  
ATOM    688  O   TYR A  66      -2.042  -3.534   0.655  1.00 87.47           O  
ATOM    689  CB  TYR A  66      -5.248  -3.777   1.099  1.00 87.47           C  
ATOM    690  CG  TYR A  66      -6.419  -4.439   1.786  1.00 87.47           C  
ATOM    691  CD1 TYR A  66      -7.362  -5.149   1.023  1.00 87.47           C  
ATOM    692  CD2 TYR A  66      -6.502  -4.436   3.192  1.00 87.47           C  
ATOM    693  CE1 TYR A  66      -8.401  -5.845   1.665  1.00 87.47           C  
ATOM    694  CE2 TYR A  66      -7.538  -5.138   3.832  1.00 87.47           C  
ATOM    695  CZ  TYR A  66      -8.509  -5.816   3.068  1.00 87.47           C  
ATOM    696  OH  TYR A  66      -9.537  -6.437   3.704  1.00 87.47           O  
ATOM    697  H   TYR A  66      -2.787  -4.828   2.429  1.00 87.47           H  
ATOM    698  HA  TYR A  66      -4.478  -5.545   0.140  1.00 87.47           H  
ATOM    699  HB2 TYR A  66      -5.601  -3.330   0.170  1.00 87.47           H  
ATOM    700  HB3 TYR A  66      -4.880  -2.969   1.731  1.00 87.47           H  
ATOM    701  HD1 TYR A  66      -7.261  -5.206  -0.051  1.00 87.47           H  
ATOM    702  HD2 TYR A  66      -5.742  -3.939   3.776  1.00 87.47           H  
ATOM    703  HE1 TYR A  66      -9.119  -6.406   1.085  1.00 87.47           H  
ATOM    704  HE2 TYR A  66      -7.563  -5.203   4.910  1.00 87.47           H  
ATOM    705  HH  TYR A  66      -9.456  -6.317   4.653  1.00 87.47           H  
ATOM    706  N   TYR A  67      -3.130  -3.939  -1.281  1.00 89.62           N  
ATOM    707  CA  TYR A  67      -2.132  -3.338  -2.152  1.00 89.62           C  
ATOM    708  C   TYR A  67      -2.773  -2.241  -2.992  1.00 89.62           C  
ATOM    709  O   TYR A  67      -3.865  -2.413  -3.539  1.00 89.62           O  
ATOM    710  CB  TYR A  67      -1.458  -4.416  -3.010  1.00 89.62           C  
ATOM    711  CG  TYR A  67      -0.745  -5.491  -2.213  1.00 89.62           C  
ATOM    712  CD1 TYR A  67       0.656  -5.488  -2.090  1.00 89.62           C  
ATOM    713  CD2 TYR A  67      -1.491  -6.512  -1.600  1.00 89.62           C  
ATOM    714  CE1 TYR A  67       1.300  -6.520  -1.378  1.00 89.62           C  
ATOM    715  CE2 TYR A  67      -0.861  -7.507  -0.833  1.00 89.62           C  
ATOM    716  CZ  TYR A  67       0.542  -7.525  -0.738  1.00 89.62           C  
ATOM    717  OH  TYR A  67       1.179  -8.505  -0.044  1.00 89.62           O  
ATOM    718  H   TYR A  67      -3.917  -4.391  -1.723  1.00 89.62           H  
ATOM    719  HA  TYR A  67      -1.354  -2.881  -1.539  1.00 89.62           H  
ATOM    720  HB2 TYR A  67      -0.742  -3.932  -3.673  1.00 89.62           H  
ATOM    721  HB3 TYR A  67      -2.215  -4.903  -3.625  1.00 89.62           H  
ATOM    722  HD1 TYR A  67       1.238  -4.714  -2.569  1.00 89.62           H  
ATOM    723  HD2 TYR A  67      -2.565  -6.534  -1.715  1.00 89.62           H  
ATOM    724  HE1 TYR A  67       2.378  -6.543  -1.333  1.00 89.62           H  
ATOM    725  HE2 TYR A  67      -1.451  -8.281  -0.365  1.00 89.62           H  
ATOM    726  HH  TYR A  67       2.119  -8.477  -0.236  1.00 89.62           H  
ATOM    727  N   ALA A  68      -2.100  -1.104  -3.097  1.00 90.89           N  
ATOM    728  CA  ALA A  68      -2.493  -0.030  -4.000  1.00 90.89           C  
ATOM    729  C   ALA A  68      -1.358   0.252  -4.971  1.00 90.89           C  
ATOM    730  O   ALA A  68      -0.203   0.013  -4.653  1.00 90.89           O  
ATOM    731  CB  ALA A  68      -2.892   1.217  -3.208  1.00 90.89           C  
ATOM    732  H   ALA A  68      -1.175  -1.060  -2.695  1.00 90.89           H  
ATOM    733  HA  ALA A  68      -3.354  -0.340  -4.592  1.00 90.89           H  
ATOM    734  HB1 ALA A  68      -3.702   0.978  -2.518  1.00 90.89           H  
ATOM    735  HB2 ALA A  68      -3.241   1.989  -3.894  1.00 90.89           H  
ATOM    736  HB3 ALA A  68      -2.038   1.592  -2.644  1.00 90.89           H  
ATOM    737  N   VAL A  69      -1.687   0.782  -6.138  1.00 91.07           N  
ATOM    738  CA  VAL A  69      -0.701   1.250  -7.110  1.00 91.07           C  
ATOM    739  C   VAL A  69      -1.098   2.647  -7.554  1.00 91.07           C  
ATOM    740  O   VAL A  69      -2.289   2.933  -7.721  1.00 91.07           O  
ATOM    741  CB  VAL A  69      -0.553   0.249  -8.269  1.00 91.07           C  
ATOM    742  CG1 VAL A  69      -1.816   0.143  -9.139  1.00 91.07           C  
ATOM    743  CG2 VAL A  69       0.643   0.591  -9.154  1.00 91.07           C  
ATOM    744  H   VAL A  69      -2.661   0.970  -6.329  1.00 91.07           H  
ATOM    745  HA  VAL A  69       0.274   1.328  -6.629  1.00 91.07           H  
ATOM    746  HB  VAL A  69      -0.360  -0.731  -7.834  1.00 91.07           H  
ATOM    747 HG11 VAL A  69      -1.642  -0.573  -9.942  1.00 91.07           H  
ATOM    748 HG12 VAL A  69      -2.661  -0.185  -8.534  1.00 91.07           H  
ATOM    749 HG13 VAL A  69      -2.038   1.110  -9.591  1.00 91.07           H  
ATOM    750 HG21 VAL A  69       0.823  -0.210  -9.870  1.00 91.07           H  
ATOM    751 HG22 VAL A  69       0.475   1.519  -9.701  1.00 91.07           H  
ATOM    752 HG23 VAL A  69       1.540   0.698  -8.543  1.00 91.07           H  
ATOM    753  N   SER A  70      -0.122   3.529  -7.686  1.00 90.47           N  
ATOM    754  CA  SER A  70      -0.302   4.873  -8.227  1.00 90.47           C  
ATOM    755  C   SER A  70      -0.218   4.871  -9.752  1.00 90.47           C  
ATOM    756  O   SER A  70       0.348   3.969 -10.358  1.00 90.47           O  
ATOM    757  CB  SER A  70       0.744   5.814  -7.628  1.00 90.47           C  
ATOM    758  OG  SER A  70       2.010   5.203  -7.718  1.00 90.47           O  
ATOM    759  H   SER A  70       0.836   3.235  -7.556  1.00 90.47           H  
ATOM    760  HA  SER A  70      -1.285   5.252  -7.947  1.00 90.47           H  
ATOM    761  HB2 SER A  70       0.497   6.004  -6.584  1.00 90.47           H  
ATOM    762  HB3 SER A  70       0.752   6.755  -8.177  1.00 90.47           H  
ATOM    763  HG  SER A  70       2.630   5.513  -7.054  1.00 90.47           H  
ATOM    764  N   ASP A  71      -0.791   5.888 -10.388  1.00 87.27           N  
ATOM    765  CA  ASP A  71      -0.413   6.271 -11.749  1.00 87.27           C  
ATOM    766  C   ASP A  71       0.770   7.263 -11.735  1.00 87.27           C  
ATOM    767  O   ASP A  71       1.218   7.710 -10.674  1.00 87.27           O  
ATOM    768  CB  ASP A  71      -1.658   6.801 -12.496  1.00 87.27           C  
ATOM    769  CG  ASP A  71      -2.217   8.149 -12.009  1.00 87.27           C  
ATOM    770  OD1 ASP A  71      -1.597   8.806 -11.144  1.00 87.27           O  
ATOM    771  OD2 ASP A  71      -3.272   8.578 -12.530  1.00 87.27           O1-
ATOM    772  H   ASP A  71      -1.311   6.567  -9.851  1.00 87.27           H  
ATOM    773  HA  ASP A  71      -0.068   5.388 -12.287  1.00 87.27           H  
ATOM    774  HB2 ASP A  71      -2.447   6.052 -12.427  1.00 87.27           H  
ATOM    775  HB3 ASP A  71      -1.404   6.903 -13.551  1.00 87.27           H  
ATOM    776  N   ALA A  72       1.221   7.685 -12.920  1.00 84.51           N  
ATOM    777  CA  ALA A  72       2.250   8.717 -13.095  1.00 84.51           C  
ATOM    778  C   ALA A  72       1.930  10.081 -12.429  1.00 84.51           C  
ATOM    779  O   ALA A  72       2.796  10.949 -12.341  1.00 84.51           O  
ATOM    780  CB  ALA A  72       2.476   8.882 -14.603  1.00 84.51           C  
ATOM    781  H   ALA A  72       0.921   7.190 -13.747  1.00 84.51           H  
ATOM    782  HA  ALA A  72       3.179   8.356 -12.655  1.00 84.51           H  
ATOM    783  HB1 ALA A  72       1.568   9.246 -15.084  1.00 84.51           H  
ATOM    784  HB2 ALA A  72       2.763   7.925 -15.039  1.00 84.51           H  
ATOM    785  HB3 ALA A  72       3.284   9.593 -14.773  1.00 84.51           H  
ATOM    786  N   ASN A  73       0.694  10.297 -11.962  1.00 84.24           N  
ATOM    787  CA  ASN A  73       0.247  11.503 -11.262  1.00 84.24           C  
ATOM    788  C   ASN A  73      -0.003  11.261  -9.762  1.00 84.24           C  
ATOM    789  O   ASN A  73      -0.674  12.072  -9.117  1.00 84.24           O  
ATOM    790  CB  ASN A  73      -1.006  12.064 -11.955  1.00 84.24           C  
ATOM    791  CG  ASN A  73      -0.762  12.433 -13.401  1.00 84.24           C  
ATOM    792  ND2 ASN A  73      -1.331  11.693 -14.324  1.00 84.24           N  
ATOM    793  OD1 ASN A  73      -0.096  13.405 -13.714  1.00 84.24           O  
ATOM    794  H   ASN A  73       0.059   9.512 -11.945  1.00 84.24           H  
ATOM    795  HA  ASN A  73       1.031  12.259 -11.321  1.00 84.24           H  
ATOM    796  HB2 ASN A  73      -1.323  12.972 -11.441  1.00 84.24           H  
ATOM    797  HB3 ASN A  73      -1.811  11.333 -11.887  1.00 84.24           H  
ATOM    798 HD21 ASN A  73      -1.773  10.828 -14.049  1.00 84.24           H  
ATOM    799 HD22 ASN A  73      -1.058  11.887 -15.277  1.00 84.24           H  
ATOM    800  N   CYS A  74       0.495  10.156  -9.198  1.00 85.75           N  
ATOM    801  CA  CYS A  74       0.269   9.752  -7.809  1.00 85.75           C  
ATOM    802  C   CYS A  74      -1.208   9.519  -7.441  1.00 85.75           C  
ATOM    803  O   CYS A  74      -1.578   9.587  -6.265  1.00 85.75           O  
ATOM    804  CB  CYS A  74       0.983  10.712  -6.844  1.00 85.75           C  
ATOM    805  SG  CYS A  74       2.776  10.791  -7.045  1.00 85.75           S  
ATOM    806  H   CYS A  74       0.984   9.502  -9.792  1.00 85.75           H  
ATOM    807  HA  CYS A  74       0.754   8.783  -7.695  1.00 85.75           H  
ATOM    808  HB2 CYS A  74       0.784  10.396  -5.820  1.00 85.75           H  
ATOM    809  HB3 CYS A  74       0.575  11.715  -6.969  1.00 85.75           H  
ATOM    810  N   LYS A  75      -2.082   9.217  -8.408  1.00 88.81           N  
ATOM    811  CA  LYS A  75      -3.454   8.787  -8.112  1.00 88.81           C  
ATOM    812  C   LYS A  75      -3.461   7.293  -7.839  1.00 88.81           C  
ATOM    813  O   LYS A  75      -3.246   6.484  -8.735  1.00 88.81           O  
ATOM    814  CB  LYS A  75      -4.417   9.136  -9.247  1.00 88.81           C  
ATOM    815  CG  LYS A  75      -4.494  10.645  -9.493  1.00 88.81           C  
ATOM    816  CD  LYS A  75      -5.497  10.914 -10.614  1.00 88.81           C  
ATOM    817  CE  LYS A  75      -5.615  12.418 -10.851  1.00 88.81           C  
ATOM    818  NZ  LYS A  75      -6.491  12.695 -12.013  1.00 88.81           N1+
ATOM    819  H   LYS A  75      -1.755   9.162  -9.361  1.00 88.81           H  
ATOM    820  HA  LYS A  75      -3.803   9.299  -7.216  1.00 88.81           H  
ATOM    821  HB2 LYS A  75      -5.408   8.770  -8.980  1.00 88.81           H  
ATOM    822  HB3 LYS A  75      -4.108   8.624 -10.158  1.00 88.81           H  
ATOM    823  HG2 LYS A  75      -3.516  11.025  -9.790  1.00 88.81           H  
ATOM    824  HG3 LYS A  75      -4.815  11.148  -8.581  1.00 88.81           H  
ATOM    825  HD2 LYS A  75      -6.469  10.501 -10.341  1.00 88.81           H  
ATOM    826  HD3 LYS A  75      -5.141  10.423 -11.519  1.00 88.81           H  
ATOM    827  HE2 LYS A  75      -6.002  12.891  -9.949  1.00 88.81           H  
ATOM    828  HE3 LYS A  75      -4.614  12.808 -11.035  1.00 88.81           H  
ATOM    829  HZ1 LYS A  75      -6.115  12.227 -12.825  1.00 88.81           H  
ATOM    830  HZ2 LYS A  75      -7.424  12.345 -11.851  1.00 88.81           H  
ATOM    831  HZ3 LYS A  75      -6.526  13.685 -12.208  1.00 88.81           H  
ATOM    832  N   TYR A  76      -3.720   6.935  -6.588  1.00 88.81           N  
ATOM    833  CA  TYR A  76      -3.749   5.543  -6.165  1.00 88.81           C  
ATOM    834  C   TYR A  76      -5.079   4.876  -6.496  1.00 88.81           C  
ATOM    835  O   TYR A  76      -6.158   5.416  -6.244  1.00 88.81           O  
ATOM    836  CB  TYR A  76      -3.389   5.421  -4.685  1.00 88.81           C  
ATOM    837  CG  TYR A  76      -1.902   5.556  -4.438  1.00 88.81           C  
ATOM    838  CD1 TYR A  76      -1.097   4.403  -4.375  1.00 88.81           C  
ATOM    839  CD2 TYR A  76      -1.312   6.829  -4.331  1.00 88.81           C  
ATOM    840  CE1 TYR A  76       0.290   4.521  -4.189  1.00 88.81           C  
ATOM    841  CE2 TYR A  76       0.078   6.950  -4.140  1.00 88.81           C  
ATOM    842  CZ  TYR A  76       0.880   5.791  -4.066  1.00 88.81           C  
ATOM    843  OH  TYR A  76       2.224   5.873  -3.933  1.00 88.81           O  
ATOM    844  H   TYR A  76      -3.870   7.656  -5.897  1.00 88.81           H  
ATOM    845  HA  TYR A  76      -2.976   5.006  -6.716  1.00 88.81           H  
ATOM    846  HB2 TYR A  76      -3.704   4.440  -4.329  1.00 88.81           H  
ATOM    847  HB3 TYR A  76      -3.931   6.171  -4.111  1.00 88.81           H  
ATOM    848  HD1 TYR A  76      -1.527   3.421  -4.511  1.00 88.81           H  
ATOM    849  HD2 TYR A  76      -1.923   7.714  -4.428  1.00 88.81           H  
ATOM    850  HE1 TYR A  76       0.928   3.650  -4.185  1.00 88.81           H  
ATOM    851  HE2 TYR A  76       0.541   7.924  -4.077  1.00 88.81           H  
ATOM    852  HH  TYR A  76       2.584   6.763  -3.941  1.00 88.81           H  
ATOM    853  N   LYS A  77      -4.981   3.656  -7.012  1.00 88.22           N  
ATOM    854  CA  LYS A  77      -6.082   2.716  -7.213  1.00 88.22           C  
ATOM    855  C   LYS A  77      -5.753   1.394  -6.528  1.00 88.22           C  
ATOM    856  O   LYS A  77      -4.607   1.149  -6.147  1.00 88.22           O  
ATOM    857  CB  LYS A  77      -6.368   2.564  -8.719  1.00 88.22           C  
ATOM    858  CG  LYS A  77      -5.161   2.043  -9.519  1.00 88.22           C  
ATOM    859  CD  LYS A  77      -5.478   1.916 -11.013  1.00 88.22           C  
ATOM    860  CE  LYS A  77      -4.217   1.420 -11.731  1.00 88.22           C  
ATOM    861  NZ  LYS A  77      -4.410   1.298 -13.197  1.00 88.22           N1+
ATOM    862  H   LYS A  77      -4.050   3.320  -7.210  1.00 88.22           H  
ATOM    863  HA  LYS A  77      -6.978   3.112  -6.735  1.00 88.22           H  
ATOM    864  HB2 LYS A  77      -7.207   1.881  -8.857  1.00 88.22           H  
ATOM    865  HB3 LYS A  77      -6.657   3.538  -9.116  1.00 88.22           H  
ATOM    866  HG2 LYS A  77      -4.864   1.067  -9.134  1.00 88.22           H  
ATOM    867  HG3 LYS A  77      -4.326   2.734  -9.406  1.00 88.22           H  
ATOM    868  HD2 LYS A  77      -5.768   2.891 -11.404  1.00 88.22           H  
ATOM    869  HD3 LYS A  77      -6.291   1.204 -11.153  1.00 88.22           H  
ATOM    870  HE2 LYS A  77      -3.404   2.114 -11.521  1.00 88.22           H  
ATOM    871  HE3 LYS A  77      -3.935   0.456 -11.309  1.00 88.22           H  
ATOM    872  HZ1 LYS A  77      -4.644   2.194 -13.600  1.00 88.22           H  
ATOM    873  HZ2 LYS A  77      -5.133   0.624 -13.407  1.00 88.22           H  
ATOM    874  HZ3 LYS A  77      -3.550   0.983 -13.623  1.00 88.22           H  
ATOM    875  N   ARG A  78      -6.759   0.532  -6.382  1.00 86.89           N  
ATOM    876  CA  ARG A  78      -6.542  -0.855  -5.961  1.00 86.89           C  
ATOM    877  C   ARG A  78      -5.552  -1.521  -6.916  1.00 86.89           C  
ATOM    878  O   ARG A  78      -5.695  -1.394  -8.130  1.00 86.89           O  
ATOM    879  CB  ARG A  78      -7.876  -1.611  -5.947  1.00 86.89           C  
ATOM    880  CG  ARG A  78      -7.686  -3.084  -5.549  1.00 86.89           C  
ATOM    881  CD  ARG A  78      -9.017  -3.830  -5.532  1.00 86.89           C  
ATOM    882  NE  ARG A  78      -9.398  -4.294  -6.875  1.00 86.89           N  
ATOM    883  CZ  ARG A  78     -10.472  -4.977  -7.199  1.00 86.89           C  
ATOM    884  NH1 ARG A  78     -11.384  -5.300  -6.320  1.00 86.89           N1+
ATOM    885  NH2 ARG A  78     -10.619  -5.357  -8.427  1.00 86.89           N  
ATOM    886  H   ARG A  78      -7.662   0.787  -6.757  1.00 86.89           H  
ATOM    887  HA  ARG A  78      -6.110  -0.868  -4.960  1.00 86.89           H  
ATOM    888  HB2 ARG A  78      -8.546  -1.132  -5.233  1.00 86.89           H  
ATOM    889  HB3 ARG A  78      -8.327  -1.566  -6.938  1.00 86.89           H  
ATOM    890  HG2 ARG A  78      -7.233  -3.132  -4.558  1.00 86.89           H  
ATOM    891  HG3 ARG A  78      -7.021  -3.594  -6.245  1.00 86.89           H  
ATOM    892  HD2 ARG A  78      -8.916  -4.693  -4.874  1.00 86.89           H  
ATOM    893  HD3 ARG A  78      -9.790  -3.165  -5.148  1.00 86.89           H  
ATOM    894  HE  ARG A  78      -8.728  -4.214  -7.627  1.00 86.89           H  
ATOM    895 HH11 ARG A  78     -11.173  -5.110  -5.351  1.00 86.89           H  
ATOM    896 HH12 ARG A  78     -12.152  -5.893  -6.601  1.00 86.89           H  
ATOM    897 HH21 ARG A  78     -11.369  -5.958  -8.738  1.00 86.89           H  
ATOM    898 HH22 ARG A  78      -9.830  -5.177  -9.031  1.00 86.89           H  
ATOM    899  N   TYR A  79      -4.587  -2.242  -6.363  1.00 85.59           N  
ATOM    900  CA  TYR A  79      -3.740  -3.130  -7.139  1.00 85.59           C  
ATOM    901  C   TYR A  79      -4.437  -4.487  -7.253  1.00 85.59           C  
ATOM    902  O   TYR A  79      -4.656  -5.162  -6.250  1.00 85.59           O  
ATOM    903  CB  TYR A  79      -2.367  -3.211  -6.471  1.00 85.59           C  
ATOM    904  CG  TYR A  79      -1.286  -3.864  -7.302  1.00 85.59           C  
ATOM    905  CD1 TYR A  79      -0.487  -4.886  -6.754  1.00 85.59           C  
ATOM    906  CD2 TYR A  79      -1.027  -3.391  -8.602  1.00 85.59           C  
ATOM    907  CE1 TYR A  79       0.599  -5.399  -7.489  1.00 85.59           C  
ATOM    908  CE2 TYR A  79       0.035  -3.923  -9.351  1.00 85.59           C  
ATOM    909  CZ  TYR A  79       0.856  -4.919  -8.792  1.00 85.59           C  
ATOM    910  OH  TYR A  79       1.899  -5.403  -9.511  1.00 85.59           O  
ATOM    911  H   TYR A  79      -4.528  -2.311  -5.357  1.00 85.59           H  
ATOM    912  HA  TYR A  79      -3.615  -2.718  -8.140  1.00 85.59           H  
ATOM    913  HB2 TYR A  79      -2.027  -2.201  -6.244  1.00 85.59           H  
ATOM    914  HB3 TYR A  79      -2.472  -3.747  -5.528  1.00 85.59           H  
ATOM    915  HD1 TYR A  79      -0.682  -5.262  -5.761  1.00 85.59           H  
ATOM    916  HD2 TYR A  79      -1.623  -2.597  -9.026  1.00 85.59           H  
ATOM    917  HE1 TYR A  79       1.225  -6.168  -7.061  1.00 85.59           H  
ATOM    918  HE2 TYR A  79       0.260  -3.552 -10.340  1.00 85.59           H  
ATOM    919  HH  TYR A  79       2.429  -6.033  -9.018  1.00 85.59           H  
ATOM    920  N   ASP A  80      -4.841  -4.862  -8.466  1.00 74.95           N  
ATOM    921  CA  ASP A  80      -5.615  -6.089  -8.711  1.00 74.95           C  
ATOM    922  C   ASP A  80      -4.804  -7.376  -8.485  1.00 74.95           C  
ATOM    923  O   ASP A  80      -5.376  -8.457  -8.392  1.00 74.95           O  
ATOM    924  CB  ASP A  80      -6.202  -6.051 -10.130  1.00 74.95           C  
ATOM    925  CG  ASP A  80      -7.291  -4.985 -10.293  1.00 74.95           C  
ATOM    926  OD1 ASP A  80      -8.119  -4.818  -9.360  1.00 74.95           O  
ATOM    927  OD2 ASP A  80      -7.311  -4.330 -11.355  1.00 74.95           O1-
ATOM    928  H   ASP A  80      -4.698  -4.237  -9.247  1.00 74.95           H  
ATOM    929  HA  ASP A  80      -6.442  -6.129  -8.001  1.00 74.95           H  
ATOM    930  HB2 ASP A  80      -5.397  -5.876 -10.844  1.00 74.95           H  
ATOM    931  HB3 ASP A  80      -6.649  -7.019 -10.355  1.00 74.95           H  
ATOM    932  N   LEU A  81      -3.483  -7.255  -8.344  1.00 67.97           N  
ATOM    933  CA  LEU A  81      -2.565  -8.344  -8.021  1.00 67.97           C  
ATOM    934  C   LEU A  81      -2.421  -8.570  -6.507  1.00 67.97           C  
ATOM    935  O   LEU A  81      -1.388  -9.076  -6.077  1.00 67.97           O  
ATOM    936  CB  LEU A  81      -1.218  -8.069  -8.717  1.00 67.97           C  
ATOM    937  CG  LEU A  81      -1.218  -8.270 -10.237  1.00 67.97           C  
ATOM    938  CD1 LEU A  81       0.058  -7.685 -10.836  1.00 67.97           C  
ATOM    939  CD2 LEU A  81      -1.274  -9.751 -10.609  1.00 67.97           C  
ATOM    940  H   LEU A  81      -3.095  -6.324  -8.399  1.00 67.97           H  
ATOM    941  HA  LEU A  81      -2.978  -9.275  -8.409  1.00 67.97           H  
ATOM    942  HB2 LEU A  81      -0.436  -8.703  -8.298  1.00 67.97           H  
ATOM    943  HB3 LEU A  81      -0.959  -7.029  -8.516  1.00 67.97           H  
ATOM    944  HG  LEU A  81      -2.073  -7.760 -10.681  1.00 67.97           H  
ATOM    945 HD11 LEU A  81       0.936  -8.060 -10.311  1.00 67.97           H  
ATOM    946 HD12 LEU A  81       0.130  -7.946 -11.892  1.00 67.97           H  
ATOM    947 HD13 LEU A  81       0.013  -6.598 -10.769  1.00 67.97           H  
ATOM    948 HD21 LEU A  81      -1.252  -9.860 -11.693  1.00 67.97           H  
ATOM    949 HD22 LEU A  81      -0.423 -10.278 -10.176  1.00 67.97           H  
ATOM    950 HD23 LEU A  81      -2.198 -10.196 -10.240  1.00 67.97           H  
ATOM    951  N   ASP A  82      -3.421  -8.202  -5.693  1.00 71.36           N  
ATOM    952  CA  ASP A  82      -3.473  -8.647  -4.296  1.00 71.36           C  
ATOM    953  C   ASP A  82      -3.382 -10.185  -4.272  1.00 71.36           C  
ATOM    954  O   ASP A  82      -4.327 -10.853  -4.700  1.00 71.36           O  
ATOM    955  CB  ASP A  82      -4.751  -8.162  -3.588  1.00 71.36           C  
ATOM    956  CG  ASP A  82      -4.813  -8.683  -2.144  1.00 71.36           C  
ATOM    957  OD1 ASP A  82      -5.840  -9.274  -1.755  1.00 71.36           O  
ATOM    958  OD2 ASP A  82      -3.816  -8.504  -1.419  1.00 71.36           O1-
ATOM    959  H   ASP A  82      -4.255  -7.809  -6.105  1.00 71.36           H  
ATOM    960  HA  ASP A  82      -2.625  -8.210  -3.769  1.00 71.36           H  
ATOM    961  HB2 ASP A  82      -4.758  -7.072  -3.571  1.00 71.36           H  
ATOM    962  HB3 ASP A  82      -5.629  -8.501  -4.139  1.00 71.36           H  
ATOM    963  N   PRO A  83      -2.263 -10.775  -3.809  1.00 70.67           N  
ATOM    964  CA  PRO A  83      -2.045 -12.217  -3.887  1.00 70.67           C  
ATOM    965  C   PRO A  83      -3.041 -12.995  -3.019  1.00 70.67           C  
ATOM    966  O   PRO A  83      -3.205 -14.199  -3.197  1.00 70.67           O  
ATOM    967  CB  PRO A  83      -0.594 -12.423  -3.436  1.00 70.67           C  
ATOM    968  CG  PRO A  83      -0.324 -11.233  -2.515  1.00 70.67           C  
ATOM    969  CD  PRO A  83      -1.148 -10.118  -3.145  1.00 70.67           C  
ATOM    970  HA  PRO A  83      -2.158 -12.552  -4.918  1.00 70.67           H  
ATOM    971  HB2 PRO A  83      -0.451 -13.373  -2.922  1.00 70.67           H  
ATOM    972  HB3 PRO A  83       0.062 -12.361  -4.304  1.00 70.67           H  
ATOM    973  HG2 PRO A  83       0.735 -10.979  -2.477  1.00 70.67           H  
ATOM    974  HG3 PRO A  83      -0.705 -11.448  -1.517  1.00 70.67           H  
ATOM    975  HD2 PRO A  83      -0.538  -9.573  -3.864  1.00 70.67           H  
ATOM    976  HD3 PRO A  83      -1.510  -9.447  -2.366  1.00 70.67           H  
ATOM    977  N   GLU A  84      -3.709 -12.314  -2.084  1.00 75.13           N  
ATOM    978  CA  GLU A  84      -4.749 -12.879  -1.230  1.00 75.13           C  
ATOM    979  C   GLU A  84      -6.160 -12.801  -1.856  1.00 75.13           C  
ATOM    980  O   GLU A  84      -7.091 -13.410  -1.327  1.00 75.13           O  
ATOM    981  CB  GLU A  84      -4.704 -12.180   0.141  1.00 75.13           C  
ATOM    982  CG  GLU A  84      -3.361 -12.271   0.890  1.00 75.13           C  
ATOM    983  CD  GLU A  84      -3.477 -11.756   2.342  1.00 75.13           C  
ATOM    984  OE1 GLU A  84      -3.940 -12.529   3.211  1.00 75.13           O  
ATOM    985  OE2 GLU A  84      -3.112 -10.592   2.636  1.00 75.13           O1-
ATOM    986  H   GLU A  84      -3.535 -11.323  -2.000  1.00 75.13           H  
ATOM    987  HA  GLU A  84      -4.542 -13.938  -1.072  1.00 75.13           H  
ATOM    988  HB2 GLU A  84      -5.470 -12.635   0.768  1.00 75.13           H  
ATOM    989  HB3 GLU A  84      -4.944 -11.126   0.001  1.00 75.13           H  
ATOM    990  HG2 GLU A  84      -3.036 -13.311   0.906  1.00 75.13           H  
ATOM    991  HG3 GLU A  84      -2.605 -11.694   0.357  1.00 75.13           H  
ATOM    992  N   GLY A  85      -6.347 -12.071  -2.966  1.00 75.66           N  
ATOM    993  CA  GLY A  85      -7.643 -11.888  -3.630  1.00 75.66           C  
ATOM    994  C   GLY A  85      -8.711 -11.223  -2.751  1.00 75.66           C  
ATOM    995  O   GLY A  85      -9.911 -11.406  -2.975  1.00 75.66           O  
ATOM    996  H   GLY A  85      -5.547 -11.604  -3.370  1.00 75.66           H  
ATOM    997  HA2 GLY A  85      -8.019 -12.859  -3.952  1.00 75.66           H  
ATOM    998  HA3 GLY A  85      -7.491 -11.261  -4.509  1.00 75.66           H  
ATOM    999  N   ASN A  86      -8.307 -10.481  -1.719  1.00 79.92           N  
ATOM   1000  CA  ASN A  86      -9.218  -9.856  -0.777  1.00 79.92           C  
ATOM   1001  C   ASN A  86      -9.986  -8.701  -1.451  1.00 79.92           C  
ATOM   1002  O   ASN A  86      -9.395  -7.852  -2.125  1.00 79.92           O  
ATOM   1003  CB  ASN A  86      -8.452  -9.377   0.466  1.00 79.92           C  
ATOM   1004  CG  ASN A  86      -8.022 -10.505   1.382  1.00 79.92           C  
ATOM   1005  ND2 ASN A  86      -6.776 -10.512   1.788  1.00 79.92           N  
ATOM   1006  OD1 ASN A  86      -8.846 -11.286   1.858  1.00 79.92           O  
ATOM   1007  H   ASN A  86      -7.324 -10.257  -1.660  1.00 79.92           H  
ATOM   1008  HA  ASN A  86      -9.926 -10.627  -0.471  1.00 79.92           H  
ATOM   1009  HB2 ASN A  86      -9.094  -8.717   1.050  1.00 79.92           H  
ATOM   1010  HB3 ASN A  86      -7.583  -8.799   0.152  1.00 79.92           H  
ATOM   1011 HD21 ASN A  86      -6.422 -11.326   2.270  1.00 79.92           H  
ATOM   1012 HD22 ASN A  86      -6.117  -9.900   1.329  1.00 79.92           H  
ATOM   1013  N   PRO A  87     -11.312  -8.599  -1.241  1.00 82.91           N  
ATOM   1014  CA  PRO A  87     -12.081  -7.473  -1.754  1.00 82.91           C  
ATOM   1015  C   PRO A  87     -11.622  -6.171  -1.096  1.00 82.91           C  
ATOM   1016  O   PRO A  87     -11.329  -6.140   0.099  1.00 82.91           O  
ATOM   1017  CB  PRO A  87     -13.543  -7.795  -1.440  1.00 82.91           C  
ATOM   1018  CG  PRO A  87     -13.445  -8.687  -0.201  1.00 82.91           C  
ATOM   1019  CD  PRO A  87     -12.154  -9.469  -0.435  1.00 82.91           C  
ATOM   1020  HA  PRO A  87     -11.947  -7.400  -2.834  1.00 82.91           H  
ATOM   1021  HB2 PRO A  87     -14.133  -6.899  -1.249  1.00 82.91           H  
ATOM   1022  HB3 PRO A  87     -13.973  -8.366  -2.263  1.00 82.91           H  
ATOM   1023  HG2 PRO A  87     -13.341  -8.066   0.689  1.00 82.91           H  
ATOM   1024  HG3 PRO A  87     -14.307  -9.348  -0.109  1.00 82.91           H  
ATOM   1025  HD2 PRO A  87     -12.366 -10.380  -0.995  1.00 82.91           H  
ATOM   1026  HD3 PRO A  87     -11.685  -9.708   0.519  1.00 82.91           H  
ATOM   1027  N   TRP A  88     -11.607  -5.079  -1.864  1.00 84.82           N  
ATOM   1028  CA  TRP A  88     -11.231  -3.770  -1.332  1.00 84.82           C  
ATOM   1029  C   TRP A  88     -12.210  -3.350  -0.229  1.00 84.82           C  
ATOM   1030  O   TRP A  88     -13.417  -3.306  -0.483  1.00 84.82           O  
ATOM   1031  CB  TRP A  88     -11.204  -2.715  -2.434  1.00 84.82           C  
ATOM   1032  CG  TRP A  88     -10.463  -1.473  -2.056  1.00 84.82           C  
ATOM   1033  CD1 TRP A  88     -10.996  -0.292  -1.669  1.00 84.82           C  
ATOM   1034  CD2 TRP A  88      -9.023  -1.300  -1.979  1.00 84.82           C  
ATOM   1035  CE2 TRP A  88      -8.743   0.054  -1.629  1.00 84.82           C  
ATOM   1036  CE3 TRP A  88      -7.932  -2.173  -2.152  1.00 84.82           C  
ATOM   1037  NE1 TRP A  88      -9.985   0.614  -1.410  1.00 84.82           N  
ATOM   1038  CZ2 TRP A  88      -7.434   0.540  -1.535  1.00 84.82           C  
ATOM   1039  CZ3 TRP A  88      -6.618  -1.701  -2.039  1.00 84.82           C  
ATOM   1040  CH2 TRP A  88      -6.371  -0.348  -1.762  1.00 84.82           C  
ATOM   1041  H   TRP A  88     -11.918  -5.151  -2.822  1.00 84.82           H  
ATOM   1042  HA  TRP A  88     -10.222  -3.865  -0.931  1.00 84.82           H  
ATOM   1043  HB2 TRP A  88     -10.701  -3.148  -3.299  1.00 84.82           H  
ATOM   1044  HB3 TRP A  88     -12.220  -2.461  -2.734  1.00 84.82           H  
ATOM   1045  HD1 TRP A  88     -12.054  -0.095  -1.568  1.00 84.82           H  
ATOM   1046  HE1 TRP A  88     -10.158   1.540  -1.046  1.00 84.82           H  
ATOM   1047  HE3 TRP A  88      -8.110  -3.217  -2.363  1.00 84.82           H  
ATOM   1048  HZ2 TRP A  88      -7.250   1.575  -1.287  1.00 84.82           H  
ATOM   1049  HZ3 TRP A  88      -5.795  -2.389  -2.161  1.00 84.82           H  
ATOM   1050  HH2 TRP A  88      -5.347  -0.007  -1.706  1.00 84.82           H  
ATOM   1051  N   PRO A  89     -11.737  -3.055   0.991  1.00 86.24           N  
ATOM   1052  CA  PRO A  89     -12.623  -2.797   2.107  1.00 86.24           C  
ATOM   1053  C   PRO A  89     -13.354  -1.474   1.892  1.00 86.24           C  
ATOM   1054  O   PRO A  89     -12.755  -0.452   1.550  1.00 86.24           O  
ATOM   1055  CB  PRO A  89     -11.754  -2.842   3.366  1.00 86.24           C  
ATOM   1056  CG  PRO A  89     -10.338  -2.598   2.857  1.00 86.24           C  
ATOM   1057  CD  PRO A  89     -10.353  -3.070   1.410  1.00 86.24           C  
ATOM   1058  HA  PRO A  89     -13.359  -3.599   2.167  1.00 86.24           H  
ATOM   1059  HB2 PRO A  89     -11.808  -3.840   3.801  1.00 86.24           H  
ATOM   1060  HB3 PRO A  89     -12.054  -2.093   4.100  1.00 86.24           H  
ATOM   1061  HG2 PRO A  89     -10.139  -1.526   2.878  1.00 86.24           H  
ATOM   1062  HG3 PRO A  89      -9.595  -3.131   3.451  1.00 86.24           H  
ATOM   1063  HD2 PRO A  89      -9.737  -2.423   0.786  1.00 86.24           H  
ATOM   1064  HD3 PRO A  89     -10.003  -4.101   1.355  1.00 86.24           H  
ATOM   1065  N   SER A  90     -14.670  -1.495   2.110  1.00 87.18           N  
ATOM   1066  CA  SER A  90     -15.497  -0.296   1.993  1.00 87.18           C  
ATOM   1067  C   SER A  90     -14.986   0.791   2.941  1.00 87.18           C  
ATOM   1068  O   SER A  90     -14.742   0.535   4.119  1.00 87.18           O  
ATOM   1069  CB  SER A  90     -16.963  -0.617   2.279  1.00 87.18           C  
ATOM   1070  OG  SER A  90     -17.743   0.523   1.983  1.00 87.18           O  
ATOM   1071  H   SER A  90     -15.106  -2.370   2.364  1.00 87.18           H  
ATOM   1072  HA  SER A  90     -15.426   0.068   0.968  1.00 87.18           H  
ATOM   1073  HB2 SER A  90     -17.086  -0.892   3.326  1.00 87.18           H  
ATOM   1074  HB3 SER A  90     -17.284  -1.444   1.645  1.00 87.18           H  
ATOM   1075  HG  SER A  90     -18.668   0.318   2.136  1.00 87.18           H  
ATOM   1076  N   GLY A  91     -14.783   2.000   2.413  1.00 87.55           N  
ATOM   1077  CA  GLY A  91     -14.253   3.141   3.163  1.00 87.55           C  
ATOM   1078  C   GLY A  91     -12.726   3.271   3.179  1.00 87.55           C  
ATOM   1079  O   GLY A  91     -12.237   4.321   3.592  1.00 87.55           O  
ATOM   1080  H   GLY A  91     -15.021   2.132   1.441  1.00 87.55           H  
ATOM   1081  HA2 GLY A  91     -14.661   4.059   2.740  1.00 87.55           H  
ATOM   1082  HA3 GLY A  91     -14.589   3.074   4.197  1.00 87.55           H  
ATOM   1083  N   LEU A  92     -11.965   2.279   2.694  1.00 89.40           N  
ATOM   1084  CA  LEU A  92     -10.519   2.431   2.527  1.00 89.40           C  
ATOM   1085  C   LEU A  92     -10.222   3.331   1.330  1.00 89.40           C  
ATOM   1086  O   LEU A  92     -10.585   3.020   0.193  1.00 89.40           O  
ATOM   1087  CB  LEU A  92      -9.842   1.063   2.389  1.00 89.40           C  
ATOM   1088  CG  LEU A  92      -8.317   1.120   2.161  1.00 89.40           C  
ATOM   1089  CD1 LEU A  92      -7.595   1.696   3.380  1.00 89.40           C  
ATOM   1090  CD2 LEU A  92      -7.762  -0.272   1.871  1.00 89.40           C  
ATOM   1091  H   LEU A  92     -12.402   1.439   2.344  1.00 89.40           H  
ATOM   1092  HA  LEU A  92     -10.124   2.906   3.425  1.00 89.40           H  
ATOM   1093  HB2 LEU A  92     -10.297   0.531   1.553  1.00 89.40           H  
ATOM   1094  HB3 LEU A  92     -10.039   0.516   3.311  1.00 89.40           H  
ATOM   1095  HG  LEU A  92      -8.094   1.745   1.297  1.00 89.40           H  
ATOM   1096 HD11 LEU A  92      -6.524   1.514   3.297  1.00 89.40           H  
ATOM   1097 HD12 LEU A  92      -7.751   2.774   3.422  1.00 89.40           H  
ATOM   1098 HD13 LEU A  92      -7.971   1.244   4.298  1.00 89.40           H  
ATOM   1099 HD21 LEU A  92      -6.694  -0.211   1.660  1.00 89.40           H  
ATOM   1100 HD22 LEU A  92      -8.255  -0.692   0.994  1.00 89.40           H  
ATOM   1101 HD23 LEU A  92      -7.916  -0.936   2.721  1.00 89.40           H  
ATOM   1102  N   ARG A  93      -9.519   4.436   1.582  1.00 89.59           N  
ATOM   1103  CA  ARG A  93      -9.082   5.371   0.540  1.00 89.59           C  
ATOM   1104  C   ARG A  93      -7.587   5.592   0.651  1.00 89.59           C  
ATOM   1105  O   ARG A  93      -7.061   5.739   1.749  1.00 89.59           O  
ATOM   1106  CB  ARG A  93      -9.843   6.704   0.620  1.00 89.59           C  
ATOM   1107  CG  ARG A  93     -11.373   6.548   0.649  1.00 89.59           C  
ATOM   1108  CD  ARG A  93     -12.074   7.892   0.877  1.00 89.59           C  
ATOM   1109  NE  ARG A  93     -11.754   8.455   2.206  1.00 89.59           N  
ATOM   1110  CZ  ARG A  93     -12.184   9.598   2.710  1.00 89.59           C  
ATOM   1111  NH1 ARG A  93     -13.017  10.367   2.063  1.00 89.59           N1+
ATOM   1112  NH2 ARG A  93     -11.789   9.993   3.887  1.00 89.59           N  
ATOM   1113  H   ARG A  93      -9.252   4.611   2.540  1.00 89.59           H  
ATOM   1114  HA  ARG A  93      -9.274   4.930  -0.438  1.00 89.59           H  
ATOM   1115  HB2 ARG A  93      -9.571   7.310  -0.243  1.00 89.59           H  
ATOM   1116  HB3 ARG A  93      -9.513   7.242   1.509  1.00 89.59           H  
ATOM   1117  HG2 ARG A  93     -11.707   6.126  -0.299  1.00 89.59           H  
ATOM   1118  HG3 ARG A  93     -11.674   5.873   1.449  1.00 89.59           H  
ATOM   1119  HD2 ARG A  93     -13.150   7.731   0.805  1.00 89.59           H  
ATOM   1120  HD3 ARG A  93     -11.770   8.588   0.095  1.00 89.59           H  
ATOM   1121  HE  ARG A  93     -11.184   7.881   2.811  1.00 89.59           H  
ATOM   1122 HH11 ARG A  93     -13.359  11.217   2.487  1.00 89.59           H  
ATOM   1123 HH12 ARG A  93     -13.379  10.051   1.175  1.00 89.59           H  
ATOM   1124 HH21 ARG A  93     -12.146  10.844   4.297  1.00 89.59           H  
ATOM   1125 HH22 ARG A  93     -11.182   9.410   4.446  1.00 89.59           H  
ATOM   1126  N   VAL A  94      -6.919   5.677  -0.488  1.00 90.73           N  
ATOM   1127  CA  VAL A  94      -5.500   6.013  -0.562  1.00 90.73           C  
ATOM   1128  C   VAL A  94      -5.384   7.298  -1.357  1.00 90.73           C  
ATOM   1129  O   VAL A  94      -5.902   7.398  -2.467  1.00 90.73           O  
ATOM   1130  CB  VAL A  94      -4.684   4.876  -1.190  1.00 90.73           C  
ATOM   1131  CG1 VAL A  94      -3.191   5.206  -1.165  1.00 90.73           C  
ATOM   1132  CG2 VAL A  94      -4.878   3.567  -0.418  1.00 90.73           C  
ATOM   1133  H   VAL A  94      -7.417   5.582  -1.362  1.00 90.73           H  
ATOM   1134  HA  VAL A  94      -5.098   6.190   0.435  1.00 90.73           H  
ATOM   1135  HB  VAL A  94      -5.005   4.723  -2.221  1.00 90.73           H  
ATOM   1136 HG11 VAL A  94      -2.845   5.313  -0.136  1.00 90.73           H  
ATOM   1137 HG12 VAL A  94      -2.632   4.405  -1.647  1.00 90.73           H  
ATOM   1138 HG13 VAL A  94      -2.986   6.127  -1.712  1.00 90.73           H  
ATOM   1139 HG21 VAL A  94      -5.917   3.241  -0.465  1.00 90.73           H  
ATOM   1140 HG22 VAL A  94      -4.255   2.800  -0.878  1.00 90.73           H  
ATOM   1141 HG23 VAL A  94      -4.584   3.693   0.624  1.00 90.73           H  
ATOM   1142  N   LYS A  95      -4.740   8.299  -0.769  1.00 90.05           N  
ATOM   1143  CA  LYS A  95      -4.455   9.570  -1.423  1.00 90.05           C  
ATOM   1144  C   LYS A  95      -2.953   9.667  -1.621  1.00 90.05           C  
ATOM   1145  O   LYS A  95      -2.215   9.593  -0.646  1.00 90.05           O  
ATOM   1146  CB  LYS A  95      -5.014  10.713  -0.571  1.00 90.05           C  
ATOM   1147  CG  LYS A  95      -4.868  12.067  -1.275  1.00 90.05           C  
ATOM   1148  CD  LYS A  95      -5.447  13.195  -0.414  1.00 90.05           C  
ATOM   1149  CE  LYS A  95      -5.256  14.529  -1.143  1.00 90.05           C  
ATOM   1150  NZ  LYS A  95      -5.731  15.679  -0.333  1.00 90.05           N1+
ATOM   1151  H   LYS A  95      -4.332   8.138   0.141  1.00 90.05           H  
ATOM   1152  HA  LYS A  95      -4.932   9.599  -2.403  1.00 90.05           H  
ATOM   1153  HB2 LYS A  95      -4.479  10.742   0.378  1.00 90.05           H  
ATOM   1154  HB3 LYS A  95      -6.071  10.526  -0.378  1.00 90.05           H  
ATOM   1155  HG2 LYS A  95      -3.813  12.270  -1.460  1.00 90.05           H  
ATOM   1156  HG3 LYS A  95      -5.393  12.035  -2.230  1.00 90.05           H  
ATOM   1157  HD2 LYS A  95      -6.507  13.012  -0.239  1.00 90.05           H  
ATOM   1158  HD3 LYS A  95      -4.920  13.218   0.540  1.00 90.05           H  
ATOM   1159  HE2 LYS A  95      -5.787  14.488  -2.094  1.00 90.05           H  
ATOM   1160  HE3 LYS A  95      -4.196  14.647  -1.367  1.00 90.05           H  
ATOM   1161  HZ1 LYS A  95      -5.578  16.543  -0.833  1.00 90.05           H  
ATOM   1162  HZ2 LYS A  95      -5.212  15.735   0.532  1.00 90.05           H  
ATOM   1163  HZ3 LYS A  95      -6.715  15.597  -0.123  1.00 90.05           H  
ATOM   1164  N   GLY A  96      -2.526   9.850  -2.861  1.00 88.74           N  
ATOM   1165  CA  GLY A  96      -1.158  10.235  -3.173  1.00 88.74           C  
ATOM   1166  C   GLY A  96      -1.091  11.717  -3.498  1.00 88.74           C  
ATOM   1167  O   GLY A  96      -2.013  12.276  -4.098  1.00 88.74           O  
ATOM   1168  H   GLY A  96      -3.196   9.915  -3.614  1.00 88.74           H  
ATOM   1169  HA2 GLY A  96      -0.790   9.681  -4.036  1.00 88.74           H  
ATOM   1170  HA3 GLY A  96      -0.498  10.008  -2.336  1.00 88.74           H  
ATOM   1171  N   VAL A  97      -0.008  12.356  -3.082  1.00 87.39           N  
ATOM   1172  CA  VAL A  97       0.358  13.712  -3.485  1.00 87.39           C  
ATOM   1173  C   VAL A  97       1.739  13.629  -4.115  1.00 87.39           C  
ATOM   1174  O   VAL A  97       2.658  13.101  -3.495  1.00 87.39           O  
ATOM   1175  CB  VAL A  97       0.329  14.680  -2.287  1.00 87.39           C  
ATOM   1176  CG1 VAL A  97       0.714  16.101  -2.713  1.00 87.39           C  
ATOM   1177  CG2 VAL A  97      -1.077  14.743  -1.665  1.00 87.39           C  
ATOM   1178  H   VAL A  97       0.652  11.855  -2.505  1.00 87.39           H  
ATOM   1179  HA  VAL A  97      -0.341  14.078  -4.238  1.00 87.39           H  
ATOM   1180  HB  VAL A  97       1.030  14.339  -1.525  1.00 87.39           H  
ATOM   1181 HG11 VAL A  97       1.743  16.118  -3.072  1.00 87.39           H  
ATOM   1182 HG12 VAL A  97       0.658  16.771  -1.855  1.00 87.39           H  
ATOM   1183 HG13 VAL A  97       0.052  16.460  -3.500  1.00 87.39           H  
ATOM   1184 HG21 VAL A  97      -1.337  13.769  -1.250  1.00 87.39           H  
ATOM   1185 HG22 VAL A  97      -1.079  15.472  -0.854  1.00 87.39           H  
ATOM   1186 HG23 VAL A  97      -1.804  15.028  -2.425  1.00 87.39           H  
ATOM   1187  N   ALA A  98       1.877  14.122  -5.345  1.00 85.41           N  
ATOM   1188  CA  ALA A  98       3.179  14.231  -5.985  1.00 85.41           C  
ATOM   1189  C   ALA A  98       4.011  15.295  -5.260  1.00 85.41           C  
ATOM   1190  O   ALA A  98       3.590  16.448  -5.144  1.00 85.41           O  
ATOM   1191  CB  ALA A  98       2.990  14.549  -7.473  1.00 85.41           C  
ATOM   1192  H   ALA A  98       1.085  14.540  -5.813  1.00 85.41           H  
ATOM   1193  HA  ALA A  98       3.699  13.276  -5.904  1.00 85.41           H  
ATOM   1194  HB1 ALA A  98       2.476  15.502  -7.592  1.00 85.41           H  
ATOM   1195  HB2 ALA A  98       3.967  14.609  -7.953  1.00 85.41           H  
ATOM   1196  HB3 ALA A  98       2.412  13.758  -7.952  1.00 85.41           H  
ATOM   1197  N   VAL A  99       5.179  14.898  -4.768  1.00 82.83           N  
ATOM   1198  CA  VAL A  99       6.165  15.776  -4.146  1.00 82.83           C  
ATOM   1199  C   VAL A  99       7.468  15.684  -4.930  1.00 82.83           C  
ATOM   1200  O   VAL A  99       7.838  14.625  -5.433  1.00 82.83           O  
ATOM   1201  CB  VAL A  99       6.354  15.497  -2.640  1.00 82.83           C  
ATOM   1202  CG1 VAL A  99       5.032  15.621  -1.872  1.00 82.83           C  
ATOM   1203  CG2 VAL A  99       6.954  14.130  -2.325  1.00 82.83           C  
ATOM   1204  H   VAL A  99       5.456  13.936  -4.902  1.00 82.83           H  
ATOM   1205  HA  VAL A  99       5.815  16.805  -4.230  1.00 82.83           H  
ATOM   1206  HB  VAL A  99       7.033  16.255  -2.249  1.00 82.83           H  
ATOM   1207 HG11 VAL A  99       4.571  16.585  -2.087  1.00 82.83           H  
ATOM   1208 HG12 VAL A  99       4.348  14.824  -2.161  1.00 82.83           H  
ATOM   1209 HG13 VAL A  99       5.222  15.555  -0.800  1.00 82.83           H  
ATOM   1210 HG21 VAL A  99       7.068  14.021  -1.247  1.00 82.83           H  
ATOM   1211 HG22 VAL A  99       6.311  13.335  -2.705  1.00 82.83           H  
ATOM   1212 HG23 VAL A  99       7.944  14.068  -2.775  1.00 82.83           H  
ATOM   1213  N   ASN A 100       8.160  16.812  -5.045  1.00 76.42           N  
ATOM   1214  CA  ASN A 100       9.471  16.859  -5.678  1.00 76.42           C  
ATOM   1215  C   ASN A 100      10.525  16.717  -4.580  1.00 76.42           C  
ATOM   1216  O   ASN A 100      10.566  17.559  -3.679  1.00 76.42           O  
ATOM   1217  CB  ASN A 100       9.613  18.174  -6.467  1.00 76.42           C  
ATOM   1218  CG  ASN A 100       8.659  18.284  -7.646  1.00 76.42           C  
ATOM   1219  ND2 ASN A 100       8.475  19.468  -8.180  1.00 76.42           N  
ATOM   1220  OD1 ASN A 100       8.062  17.338  -8.117  1.00 76.42           O  
ATOM   1221  H   ASN A 100       7.834  17.634  -4.557  1.00 76.42           H  
ATOM   1222  HA  ASN A 100       9.584  16.027  -6.373  1.00 76.42           H  
ATOM   1223  HB2 ASN A 100       9.456  19.018  -5.795  1.00 76.42           H  
ATOM   1224  HB3 ASN A 100      10.627  18.236  -6.863  1.00 76.42           H  
ATOM   1225 HD21 ASN A 100       7.983  19.427  -9.061  1.00 76.42           H  
ATOM   1226 HD22 ASN A 100       9.110  20.218  -7.949  1.00 76.42           H  
ATOM   1227  N   LEU A 101      11.396  15.706  -4.677  1.00 68.10           N  
ATOM   1228  CA  LEU A 101      12.454  15.433  -3.685  1.00 68.10           C  
ATOM   1229  C   LEU A 101      13.385  16.635  -3.420  1.00 68.10           C  
ATOM   1230  O   LEU A 101      14.003  16.735  -2.364  1.00 68.10           O  
ATOM   1231  CB  LEU A 101      13.279  14.218  -4.162  1.00 68.10           C  
ATOM   1232  CG  LEU A 101      12.588  12.851  -3.999  1.00 68.10           C  
ATOM   1233  CD1 LEU A 101      13.454  11.749  -4.601  1.00 68.10           C  
ATOM   1234  CD2 LEU A 101      12.382  12.500  -2.522  1.00 68.10           C  
ATOM   1235  H   LEU A 101      11.273  15.037  -5.422  1.00 68.10           H  
ATOM   1236  HA  LEU A 101      11.988  15.201  -2.727  1.00 68.10           H  
ATOM   1237  HB2 LEU A 101      13.541  14.360  -5.211  1.00 68.10           H  
ATOM   1238  HB3 LEU A 101      14.213  14.187  -3.601  1.00 68.10           H  
ATOM   1239  HG  LEU A 101      11.628  12.865  -4.516  1.00 68.10           H  
ATOM   1240 HD11 LEU A 101      12.908  10.807  -4.638  1.00 68.10           H  
ATOM   1241 HD12 LEU A 101      13.756  12.014  -5.614  1.00 68.10           H  
ATOM   1242 HD13 LEU A 101      14.362  11.614  -4.014  1.00 68.10           H  
ATOM   1243 HD21 LEU A 101      11.610  13.136  -2.091  1.00 68.10           H  
ATOM   1244 HD22 LEU A 101      13.314  12.632  -1.972  1.00 68.10           H  
ATOM   1245 HD23 LEU A 101      12.071  11.459  -2.435  1.00 68.10           H  
ATOM   1246  N   TRP A 102      13.445  17.589  -4.350  1.00 60.08           N  
ATOM   1247  CA  TRP A 102      14.348  18.739  -4.308  1.00 60.08           C  
ATOM   1248  C   TRP A 102      13.828  19.956  -3.524  1.00 60.08           C  
ATOM   1249  O   TRP A 102      14.527  20.963  -3.461  1.00 60.08           O  
ATOM   1250  CB  TRP A 102      14.741  19.078  -5.751  1.00 60.08           C  
ATOM   1251  CG  TRP A 102      15.567  18.005  -6.393  1.00 60.08           C  
ATOM   1252  CD1 TRP A 102      15.107  16.899  -7.026  1.00 60.08           C  
ATOM   1253  CD2 TRP A 102      17.021  17.881  -6.384  1.00 60.08           C  
ATOM   1254  CE2 TRP A 102      17.372  16.662  -7.037  1.00 60.08           C  
ATOM   1255  CE3 TRP A 102      18.075  18.669  -5.868  1.00 60.08           C  
ATOM   1256  NE1 TRP A 102      16.168  16.090  -7.384  1.00 60.08           N  
ATOM   1257  CZ2 TRP A 102      18.704  16.252  -7.185  1.00 60.08           C  
ATOM   1258  CZ3 TRP A 102      19.417  18.268  -6.016  1.00 60.08           C  
ATOM   1259  CH2 TRP A 102      19.731  17.065  -6.676  1.00 60.08           C  
ATOM   1260  H   TRP A 102      12.931  17.421  -5.204  1.00 60.08           H  
ATOM   1261  HA  TRP A 102      15.259  18.434  -3.794  1.00 60.08           H  
ATOM   1262  HB2 TRP A 102      15.328  19.996  -5.755  1.00 60.08           H  
ATOM   1263  HB3 TRP A 102      13.845  19.254  -6.346  1.00 60.08           H  
ATOM   1264  HD1 TRP A 102      14.068  16.646  -7.181  1.00 60.08           H  
ATOM   1265  HE1 TRP A 102      16.059  15.153  -7.747  1.00 60.08           H  
ATOM   1266  HE3 TRP A 102      17.841  19.592  -5.358  1.00 60.08           H  
ATOM   1267  HZ2 TRP A 102      18.924  15.313  -7.670  1.00 60.08           H  
ATOM   1268  HZ3 TRP A 102      20.209  18.886  -5.621  1.00 60.08           H  
ATOM   1269  HH2 TRP A 102      20.762  16.758  -6.780  1.00 60.08           H  
ATOM   1270  N   LYS A 103      12.627  19.905  -2.924  1.00 51.34           N  
ATOM   1271  CA  LYS A 103      12.043  21.069  -2.224  1.00 51.34           C  
ATOM   1272  C   LYS A 103      12.272  21.137  -0.706  1.00 51.34           C  
ATOM   1273  O   LYS A 103      11.948  22.167  -0.132  1.00 51.34           O  
ATOM   1274  CB  LYS A 103      10.568  21.270  -2.625  1.00 51.34           C  
ATOM   1275  CG  LYS A 103      10.408  22.573  -3.425  1.00 51.34           C  
ATOM   1276  CD  LYS A 103       8.941  22.857  -3.758  1.00 51.34           C  
ATOM   1277  CE  LYS A 103       8.835  24.190  -4.506  1.00 51.34           C  
ATOM   1278  NZ  LYS A 103       7.421  24.549  -4.769  1.00 51.34           N1+
ATOM   1279  H   LYS A 103      12.099  19.046  -2.980  1.00 51.34           H  
ATOM   1280  HA  LYS A 103      12.586  21.952  -2.563  1.00 51.34           H  
ATOM   1281  HB2 LYS A 103       9.949  21.319  -1.729  1.00 51.34           H  
ATOM   1282  HB3 LYS A 103      10.221  20.428  -3.225  1.00 51.34           H  
ATOM   1283  HG2 LYS A 103      10.981  22.498  -4.349  1.00 51.34           H  
ATOM   1284  HG3 LYS A 103      10.800  23.401  -2.834  1.00 51.34           H  
ATOM   1285  HD2 LYS A 103       8.376  22.911  -2.828  1.00 51.34           H  
ATOM   1286  HD3 LYS A 103       8.547  22.047  -4.372  1.00 51.34           H  
ATOM   1287  HE2 LYS A 103       9.313  24.960  -3.900  1.00 51.34           H  
ATOM   1288  HE3 LYS A 103       9.393  24.112  -5.440  1.00 51.34           H  
ATOM   1289  HZ1 LYS A 103       6.974  23.835  -5.326  1.00 51.34           H  
ATOM   1290  HZ2 LYS A 103       7.368  25.434  -5.253  1.00 51.34           H  
ATOM   1291  HZ3 LYS A 103       6.926  24.633  -3.892  1.00 51.34           H  
ATOM   1292  N   GLU A 104      12.864  20.118  -0.078  1.00 47.35           N  
ATOM   1293  CA  GLU A 104      13.130  20.096   1.381  1.00 47.35           C  
ATOM   1294  C   GLU A 104      14.627  20.035   1.758  1.00 47.35           C  
ATOM   1295  O   GLU A 104      14.988  19.666   2.871  1.00 47.35           O  
ATOM   1296  CB  GLU A 104      12.274  19.019   2.082  1.00 47.35           C  
ATOM   1297  CG  GLU A 104      10.844  19.516   2.333  1.00 47.35           C  
ATOM   1298  CD  GLU A 104      10.041  18.509   3.168  1.00 47.35           C  
ATOM   1299  OE1 GLU A 104       9.993  18.669   4.408  1.00 47.35           O  
ATOM   1300  OE2 GLU A 104       9.453  17.593   2.548  1.00 47.35           O1-
ATOM   1301  H   GLU A 104      13.072  19.284  -0.608  1.00 47.35           H  
ATOM   1302  HA  GLU A 104      12.815  21.048   1.807  1.00 47.35           H  
ATOM   1303  HB2 GLU A 104      12.702  18.775   3.054  1.00 47.35           H  
ATOM   1304  HB3 GLU A 104      12.258  18.110   1.481  1.00 47.35           H  
ATOM   1305  HG2 GLU A 104      10.351  19.682   1.375  1.00 47.35           H  
ATOM   1306  HG3 GLU A 104      10.882  20.472   2.856  1.00 47.35           H  
ATOM   1307  N   LYS A 105      15.527  20.448   0.857  1.00 36.61           N  
ATOM   1308  CA  LYS A 105      16.921  20.778   1.208  1.00 36.61           C  
ATOM   1309  C   LYS A 105      17.232  22.227   0.851  1.00 36.61           C  
ATOM   1310  O   LYS A 105      17.861  22.483  -0.167  1.00 36.61           O  
ATOM   1311  CB  LYS A 105      17.924  19.808   0.558  1.00 36.61           C  
ATOM   1312  CG  LYS A 105      18.183  18.554   1.397  1.00 36.61           C  
ATOM   1313  CD  LYS A 105      19.365  17.792   0.785  1.00 36.61           C  
ATOM   1314  CE  LYS A 105      19.714  16.574   1.639  1.00 36.61           C  
ATOM   1315  NZ  LYS A 105      20.849  15.825   1.049  1.00 36.61           N1+
ATOM   1316  H   LYS A 105      15.181  20.745  -0.044  1.00 36.61           H  
ATOM   1317  HA  LYS A 105      17.050  20.720   2.289  1.00 36.61           H  
ATOM   1318  HB2 LYS A 105      18.881  20.321   0.458  1.00 36.61           H  
ATOM   1319  HB3 LYS A 105      17.583  19.534  -0.440  1.00 36.61           H  
ATOM   1320  HG2 LYS A 105      17.293  17.926   1.408  1.00 36.61           H  
ATOM   1321  HG3 LYS A 105      18.434  18.844   2.417  1.00 36.61           H  
ATOM   1322  HD2 LYS A 105      19.096  17.474  -0.222  1.00 36.61           H  
ATOM   1323  HD3 LYS A 105      20.229  18.453   0.731  1.00 36.61           H  
ATOM   1324  HE2 LYS A 105      18.831  15.938   1.708  1.00 36.61           H  
ATOM   1325  HE3 LYS A 105      19.958  16.915   2.645  1.00 36.61           H  
ATOM   1326  HZ1 LYS A 105      21.068  15.018   1.616  1.00 36.61           H  
ATOM   1327  HZ2 LYS A 105      21.664  16.420   0.991  1.00 36.61           H  
ATOM   1328  HZ3 LYS A 105      20.607  15.512   0.120  1.00 36.61           H  
ATOM   1329  N   LEU A 106      16.782  23.152   1.683  1.00 34.69           N  
ATOM   1330  CA  LEU A 106      17.322  24.503   1.832  1.00 34.69           C  
ATOM   1331  C   LEU A 106      16.962  24.912   3.265  1.00 34.69           C  
ATOM   1332  O   LEU A 106      15.773  24.997   3.550  1.00 34.69           O  
ATOM   1333  CB  LEU A 106      16.721  25.456   0.773  1.00 34.69           C  
ATOM   1334  CG  LEU A 106      17.614  25.668  -0.470  1.00 34.69           C  
ATOM   1335  CD1 LEU A 106      16.771  26.106  -1.668  1.00 34.69           C  
ATOM   1336  CD2 LEU A 106      18.695  26.720  -0.223  1.00 34.69           C  
ATOM   1337  H   LEU A 106      16.175  22.858   2.435  1.00 34.69           H  
ATOM   1338  HA  LEU A 106      18.409  24.491   1.740  1.00 34.69           H  
ATOM   1339  HB2 LEU A 106      16.538  26.428   1.231  1.00 34.69           H  
ATOM   1340  HB3 LEU A 106      15.751  25.065   0.468  1.00 34.69           H  
ATOM   1341  HG  LEU A 106      18.122  24.746  -0.755  1.00 34.69           H  
ATOM   1342 HD11 LEU A 106      17.415  26.258  -2.534  1.00 34.69           H  
ATOM   1343 HD12 LEU A 106      16.247  27.031  -1.428  1.00 34.69           H  
ATOM   1344 HD13 LEU A 106      16.046  25.325  -1.899  1.00 34.69           H  
ATOM   1345 HD21 LEU A 106      19.325  26.822  -1.106  1.00 34.69           H  
ATOM   1346 HD22 LEU A 106      18.235  27.680   0.014  1.00 34.69           H  
ATOM   1347 HD23 LEU A 106      19.316  26.414   0.619  1.00 34.69           H  
ATOM   1348  N   ASP A 107      17.996  25.008   4.108  1.00 32.95           N  
ATOM   1349  CA  ASP A 107      18.069  25.563   5.477  1.00 32.95           C  
ATOM   1350  C   ASP A 107      16.768  25.962   6.201  1.00 32.95           C  
ATOM   1351  O   ASP A 107      16.051  26.873   5.724  1.00 32.95           O  
ATOM   1352  CB  ASP A 107      19.079  26.736   5.465  1.00 32.95           C  
ATOM   1353  CG  ASP A 107      20.457  26.368   6.038  1.00 32.95           C  
ATOM   1354  OD1 ASP A 107      20.750  26.768   7.188  1.00 32.95           O  
ATOM   1355  OD2 ASP A 107      21.244  25.724   5.299  1.00 32.95           O1-
ATOM   1356  OXT ASP A 107      16.562  25.376   7.288  1.00 32.95           O1-
ATOM   1357  H   ASP A 107      18.912  24.847   3.714  1.00 32.95           H  
ATOM   1358  HA  ASP A 107      18.494  24.789   6.116  1.00 32.95           H  
ATOM   1359  HB2 ASP A 107      18.681  27.559   6.059  1.00 32.95           H  
ATOM   1360  HB3 ASP A 107      19.200  27.119   4.452  1.00 32.95           H  
END
