# Supplementary material for: The structural landscape and diversity of Pyricularia oryzae MAX effectors revisited
Source: PLoS Pathog. 2024 May 6;20(5):e1012176. doi: 10.1371/journal.ppat.1012176 (PMC11132498; doi:10.1371/journal.ppat.1012176)
Supplement: S1 File — (ZIP) [file ppat.1012176.s018.zip › Supplementary_Data/MAX74.pdb]

ATOM      1  N   ILE A  23      12.762   5.834 -17.113  1.00 53.93           N  
ATOM      2  CA  ILE A  23      11.391   5.618 -16.641  1.00 53.93           C  
ATOM      3  C   ILE A  23      11.508   4.681 -15.439  1.00 53.93           C  
ATOM      4  O   ILE A  23      11.991   3.554 -15.565  1.00 53.93           O  
ATOM      5  CB  ILE A  23      10.479   5.071 -17.764  1.00 53.93           C  
ATOM      6  CG1 ILE A  23      10.470   6.039 -18.973  1.00 53.93           C  
ATOM      7  CG2 ILE A  23       9.051   4.865 -17.221  1.00 53.93           C  
ATOM      8  CD1 ILE A  23       9.725   5.504 -20.202  1.00 53.93           C  
ATOM      9  H   ILE A  23      13.072   5.269 -17.890  1.00 53.93           H  
ATOM     10  HA  ILE A  23      10.969   6.565 -16.304  1.00 53.93           H  
ATOM     11  HB  ILE A  23      10.871   4.109 -18.092  1.00 53.93           H  
ATOM     12 HG12 ILE A  23      11.493   6.237 -19.295  1.00 53.93           H  
ATOM     13 HG13 ILE A  23      10.023   6.988 -18.676  1.00 53.93           H  
ATOM     14 HG21 ILE A  23       9.050   4.174 -16.378  1.00 53.93           H  
ATOM     15 HG22 ILE A  23       8.399   4.452 -17.990  1.00 53.93           H  
ATOM     16 HG23 ILE A  23       8.628   5.814 -16.890  1.00 53.93           H  
ATOM     17 HD11 ILE A  23       9.875   6.186 -21.039  1.00 53.93           H  
ATOM     18 HD12 ILE A  23       8.655   5.438 -20.003  1.00 53.93           H  
ATOM     19 HD13 ILE A  23      10.109   4.521 -20.473  1.00 53.93           H  
ATOM     20  N   TYR A  24      11.188   5.195 -14.260  1.00 61.66           N  
ATOM     21  CA  TYR A  24      11.203   4.419 -13.033  1.00 61.66           C  
ATOM     22  C   TYR A  24       9.776   3.965 -12.754  1.00 61.66           C  
ATOM     23  O   TYR A  24       8.859   4.776 -12.780  1.00 61.66           O  
ATOM     24  CB  TYR A  24      11.789   5.248 -11.890  1.00 61.66           C  
ATOM     25  CG  TYR A  24      13.256   5.617 -12.054  1.00 61.66           C  
ATOM     26  CD1 TYR A  24      14.258   4.723 -11.633  1.00 61.66           C  
ATOM     27  CD2 TYR A  24      13.622   6.888 -12.538  1.00 61.66           C  
ATOM     28  CE1 TYR A  24      15.613   5.103 -11.688  1.00 61.66           C  
ATOM     29  CE2 TYR A  24      14.981   7.253 -12.641  1.00 61.66           C  
ATOM     30  CZ  TYR A  24      15.984   6.346 -12.233  1.00 61.66           C  
ATOM     31  OH  TYR A  24      17.305   6.655 -12.354  1.00 61.66           O  
ATOM     32  H   TYR A  24      10.751   6.104 -14.222  1.00 61.66           H  
ATOM     33  HA  TYR A  24      11.825   3.533 -13.154  1.00 61.66           H  
ATOM     34  HB2 TYR A  24      11.678   4.659 -10.980  1.00 61.66           H  
ATOM     35  HB3 TYR A  24      11.197   6.154 -11.764  1.00 61.66           H  
ATOM     36  HD1 TYR A  24      13.979   3.762 -11.227  1.00 61.66           H  
ATOM     37  HD2 TYR A  24      12.852   7.579 -12.849  1.00 61.66           H  
ATOM     38  HE1 TYR A  24      16.372   4.455 -11.276  1.00 61.66           H  
ATOM     39  HE2 TYR A  24      15.243   8.226 -13.028  1.00 61.66           H  
ATOM     40  HH  TYR A  24      17.430   7.580 -12.581  1.00 61.66           H  
ATOM     41  N   GLU A  25       9.590   2.673 -12.516  1.00 66.11           N  
ATOM     42  CA  GLU A  25       8.339   2.166 -11.972  1.00 66.11           C  
ATOM     43  C   GLU A  25       8.384   2.366 -10.464  1.00 66.11           C  
ATOM     44  O   GLU A  25       9.289   1.862  -9.786  1.00 66.11           O  
ATOM     45  CB  GLU A  25       8.160   0.686 -12.313  1.00 66.11           C  
ATOM     46  CG  GLU A  25       7.861   0.456 -13.795  1.00 66.11           C  
ATOM     47  CD  GLU A  25       7.816  -1.033 -14.155  1.00 66.11           C  
ATOM     48  OE1 GLU A  25       7.153  -1.374 -15.158  1.00 66.11           O  
ATOM     49  OE2 GLU A  25       8.436  -1.871 -13.457  1.00 66.11           O1-
ATOM     50  H   GLU A  25      10.401   2.075 -12.441  1.00 66.11           H  
ATOM     51  HA  GLU A  25       7.492   2.722 -12.375  1.00 66.11           H  
ATOM     52  HB2 GLU A  25       7.332   0.283 -11.729  1.00 66.11           H  
ATOM     53  HB3 GLU A  25       9.078   0.162 -12.048  1.00 66.11           H  
ATOM     54  HG2 GLU A  25       6.907   0.924 -14.039  1.00 66.11           H  
ATOM     55  HG3 GLU A  25       8.637   0.938 -14.390  1.00 66.11           H  
ATOM     56  N   CYS A  26       7.417   3.113  -9.949  1.00 66.98           N  
ATOM     57  CA  CYS A  26       7.206   3.218  -8.519  1.00 66.98           C  
ATOM     58  C   CYS A  26       6.228   2.121  -8.094  1.00 66.98           C  
ATOM     59  O   CYS A  26       5.185   1.937  -8.721  1.00 66.98           O  
ATOM     60  CB  CYS A  26       6.699   4.611  -8.158  1.00 66.98           C  
ATOM     61  SG  CYS A  26       7.581   6.033  -8.865  1.00 66.98           S  
ATOM     62  H   CYS A  26       6.727   3.525 -10.560  1.00 66.98           H  
ATOM     63  HA  CYS A  26       8.157   3.077  -8.005  1.00 66.98           H  
ATOM     64  HB2 CYS A  26       5.664   4.679  -8.493  1.00 66.98           H  
ATOM     65  HB3 CYS A  26       6.714   4.700  -7.072  1.00 66.98           H  
ATOM     66  N   TYR A  27       6.567   1.406  -7.029  1.00 69.67           N  
ATOM     67  CA  TYR A  27       5.703   0.414  -6.406  1.00 69.67           C  
ATOM     68  C   TYR A  27       5.388   0.873  -5.001  1.00 69.67           C  
ATOM     69  O   TYR A  27       6.278   1.318  -4.279  1.00 69.67           O  
ATOM     70  CB  TYR A  27       6.365  -0.965  -6.360  1.00 69.67           C  
ATOM     71  CG  TYR A  27       6.649  -1.569  -7.714  1.00 69.67           C  
ATOM     72  CD1 TYR A  27       5.787  -2.554  -8.231  1.00 69.67           C  
ATOM     73  CD2 TYR A  27       7.756  -1.134  -8.467  1.00 69.67           C  
ATOM     74  CE1 TYR A  27       6.033  -3.111  -9.499  1.00 69.67           C  
ATOM     75  CE2 TYR A  27       7.976  -1.667  -9.750  1.00 69.67           C  
ATOM     76  CZ  TYR A  27       7.122  -2.658 -10.270  1.00 69.67           C  
ATOM     77  OH  TYR A  27       7.340  -3.198 -11.500  1.00 69.67           O  
ATOM     78  H   TYR A  27       7.442   1.622  -6.572  1.00 69.67           H  
ATOM     79  HA  TYR A  27       4.769   0.327  -6.962  1.00 69.67           H  
ATOM     80  HB2 TYR A  27       7.301  -0.892  -5.806  1.00 69.67           H  
ATOM     81  HB3 TYR A  27       5.716  -1.641  -5.803  1.00 69.67           H  
ATOM     82  HD1 TYR A  27       4.932  -2.885  -7.660  1.00 69.67           H  
ATOM     83  HD2 TYR A  27       8.402  -0.356  -8.086  1.00 69.67           H  
ATOM     84  HE1 TYR A  27       5.374  -3.869  -9.896  1.00 69.67           H  
ATOM     85  HE2 TYR A  27       8.783  -1.295 -10.363  1.00 69.67           H  
ATOM     86  HH  TYR A  27       7.841  -2.640 -12.100  1.00 69.67           H  
ATOM     87  N   VAL A  28       4.137   0.712  -4.604  1.00 69.62           N  
ATOM     88  CA  VAL A  28       3.709   0.952  -3.236  1.00 69.62           C  
ATOM     89  C   VAL A  28       3.299  -0.382  -2.628  1.00 69.62           C  
ATOM     90  O   VAL A  28       2.674  -1.216  -3.283  1.00 69.62           O  
ATOM     91  CB  VAL A  28       2.628   2.039  -3.192  1.00 69.62           C  
ATOM     92  CG1 VAL A  28       2.166   2.312  -1.765  1.00 69.62           C  
ATOM     93  CG2 VAL A  28       3.173   3.358  -3.751  1.00 69.62           C  
ATOM     94  H   VAL A  28       3.459   0.326  -5.245  1.00 69.62           H  
ATOM     95  HA  VAL A  28       4.550   1.331  -2.655  1.00 69.62           H  
ATOM     96  HB  VAL A  28       1.776   1.745  -3.805  1.00 69.62           H  
ATOM     97 HG11 VAL A  28       1.456   3.137  -1.809  1.00 69.62           H  
ATOM     98 HG12 VAL A  28       3.010   2.582  -1.131  1.00 69.62           H  
ATOM     99 HG13 VAL A  28       1.656   1.439  -1.357  1.00 69.62           H  
ATOM    100 HG21 VAL A  28       2.408   4.132  -3.696  1.00 69.62           H  
ATOM    101 HG22 VAL A  28       3.455   3.223  -4.795  1.00 69.62           H  
ATOM    102 HG23 VAL A  28       4.050   3.670  -3.184  1.00 69.62           H  
ATOM    103  N   SER A  29       3.697  -0.607  -1.383  1.00 72.95           N  
ATOM    104  CA  SER A  29       3.162  -1.688  -0.557  1.00 72.95           C  
ATOM    105  C   SER A  29       2.567  -1.095   0.706  1.00 72.95           C  
ATOM    106  O   SER A  29       3.058  -0.081   1.212  1.00 72.95           O  
ATOM    107  CB  SER A  29       4.211  -2.754  -0.241  1.00 72.95           C  
ATOM    108  OG  SER A  29       5.112  -2.281   0.731  1.00 72.95           O  
ATOM    109  H   SER A  29       4.243   0.111  -0.928  1.00 72.95           H  
ATOM    110  HA  SER A  29       2.354  -2.186  -1.094  1.00 72.95           H  
ATOM    111  HB2 SER A  29       3.714  -3.643   0.148  1.00 72.95           H  
ATOM    112  HB3 SER A  29       4.747  -3.024  -1.150  1.00 72.95           H  
ATOM    113  HG  SER A  29       5.370  -1.388   0.492  1.00 72.95           H  
ATOM    114  N   LEU A  30       1.514  -1.733   1.198  1.00 71.88           N  
ATOM    115  CA  LEU A  30       0.806  -1.325   2.397  1.00 71.88           C  
ATOM    116  C   LEU A  30       0.903  -2.439   3.417  1.00 71.88           C  
ATOM    117  O   LEU A  30       0.456  -3.552   3.177  1.00 71.88           O  
ATOM    118  CB  LEU A  30      -0.645  -0.979   2.026  1.00 71.88           C  
ATOM    119  CG  LEU A  30      -0.929   0.511   2.264  1.00 71.88           C  
ATOM    120  CD1 LEU A  30      -1.897   1.017   1.221  1.00 71.88           C  
ATOM    121  CD2 LEU A  30      -1.529   0.738   3.645  1.00 71.88           C  
ATOM    122  H   LEU A  30       1.192  -2.575   0.743  1.00 71.88           H  
ATOM    123  HA  LEU A  30       1.291  -0.450   2.831  1.00 71.88           H  
ATOM    124  HB2 LEU A  30      -1.344  -1.583   2.604  1.00 71.88           H  
ATOM    125  HB3 LEU A  30      -0.819  -1.224   0.978  1.00 71.88           H  
ATOM    126  HG  LEU A  30      -0.015   1.096   2.169  1.00 71.88           H  
ATOM    127 HD11 LEU A  30      -1.431   0.878   0.245  1.00 71.88           H  
ATOM    128 HD12 LEU A  30      -2.088   2.080   1.365  1.00 71.88           H  
ATOM    129 HD13 LEU A  30      -2.833   0.460   1.274  1.00 71.88           H  
ATOM    130 HD21 LEU A  30      -0.840   0.364   4.403  1.00 71.88           H  
ATOM    131 HD22 LEU A  30      -1.684   1.805   3.803  1.00 71.88           H  
ATOM    132 HD23 LEU A  30      -2.482   0.217   3.732  1.00 71.88           H  
ATOM    133  N   LYS A  31       1.492  -2.146   4.566  1.00 74.13           N  
ATOM    134  CA  LYS A  31       1.572  -3.070   5.684  1.00 74.13           C  
ATOM    135  C   LYS A  31       0.495  -2.712   6.695  1.00 74.13           C  
ATOM    136  O   LYS A  31       0.451  -1.571   7.146  1.00 74.13           O  
ATOM    137  CB  LYS A  31       2.996  -3.060   6.243  1.00 74.13           C  
ATOM    138  CG  LYS A  31       3.336  -4.375   6.944  1.00 74.13           C  
ATOM    139  CD  LYS A  31       4.822  -4.408   7.311  1.00 74.13           C  
ATOM    140  CE  LYS A  31       5.156  -5.796   7.853  1.00 74.13           C  
ATOM    141  NZ  LYS A  31       6.596  -5.963   8.136  1.00 74.13           N1+
ATOM    142  H   LYS A  31       1.833  -1.204   4.700  1.00 74.13           H  
ATOM    143  HA  LYS A  31       1.360  -4.071   5.309  1.00 74.13           H  
ATOM    144  HB2 LYS A  31       3.696  -2.919   5.419  1.00 74.13           H  
ATOM    145  HB3 LYS A  31       3.105  -2.231   6.942  1.00 74.13           H  
ATOM    146  HG2 LYS A  31       3.135  -5.202   6.263  1.00 74.13           H  
ATOM    147  HG3 LYS A  31       2.724  -4.488   7.838  1.00 74.13           H  
ATOM    148  HD2 LYS A  31       5.032  -3.643   8.059  1.00 74.13           H  
ATOM    149  HD3 LYS A  31       5.415  -4.216   6.417  1.00 74.13           H  
ATOM    150  HE2 LYS A  31       4.584  -5.962   8.766  1.00 74.13           H  
ATOM    151  HE3 LYS A  31       4.830  -6.541   7.128  1.00 74.13           H  
ATOM    152  HZ1 LYS A  31       6.905  -5.290   8.822  1.00 74.13           H  
ATOM    153  HZ2 LYS A  31       6.759  -6.896   8.487  1.00 74.13           H  
ATOM    154  HZ3 LYS A  31       7.120  -5.847   7.280  1.00 74.13           H  
ATOM    155  N   ILE A  32      -0.350  -3.681   7.025  1.00 72.24           N  
ATOM    156  CA  ILE A  32      -1.485  -3.542   7.939  1.00 72.24           C  
ATOM    157  C   ILE A  32      -1.309  -4.594   9.030  1.00 72.24           C  
ATOM    158  O   ILE A  32      -1.259  -5.785   8.730  1.00 72.24           O  
ATOM    159  CB  ILE A  32      -2.830  -3.719   7.193  1.00 72.24           C  
ATOM    160  CG1 ILE A  32      -2.882  -2.852   5.913  1.00 72.24           C  
ATOM    161  CG2 ILE A  32      -3.979  -3.396   8.168  1.00 72.24           C  
ATOM    162  CD1 ILE A  32      -4.188  -2.956   5.118  1.00 72.24           C  
ATOM    163  H   ILE A  32      -0.209  -4.591   6.611  1.00 72.24           H  
ATOM    164  HA  ILE A  32      -1.471  -2.553   8.395  1.00 72.24           H  
ATOM    165  HB  ILE A  32      -2.928  -4.761   6.888  1.00 72.24           H  
ATOM    166 HG12 ILE A  32      -2.090  -3.170   5.235  1.00 72.24           H  
ATOM    167 HG13 ILE A  32      -2.687  -1.811   6.172  1.00 72.24           H  
ATOM    168 HG21 ILE A  32      -3.943  -4.060   9.032  1.00 72.24           H  
ATOM    169 HG22 ILE A  32      -3.901  -2.363   8.509  1.00 72.24           H  
ATOM    170 HG23 ILE A  32      -4.944  -3.544   7.685  1.00 72.24           H  
ATOM    171 HD11 ILE A  32      -4.423  -4.003   4.927  1.00 72.24           H  
ATOM    172 HD12 ILE A  32      -4.059  -2.445   4.164  1.00 72.24           H  
ATOM    173 HD13 ILE A  32      -5.008  -2.489   5.662  1.00 72.24           H  
ATOM    174  N   ASN A  33      -1.156  -4.171  10.288  1.00 72.80           N  
ATOM    175  CA  ASN A  33      -0.918  -5.072  11.429  1.00 72.80           C  
ATOM    176  C   ASN A  33       0.229  -6.069  11.190  1.00 72.80           C  
ATOM    177  O   ASN A  33       0.132  -7.260  11.480  1.00 72.80           O  
ATOM    178  CB  ASN A  33      -2.232  -5.752  11.855  1.00 72.80           C  
ATOM    179  CG  ASN A  33      -3.174  -4.818  12.577  1.00 72.80           C  
ATOM    180  ND2 ASN A  33      -4.357  -5.288  12.888  1.00 72.80           N  
ATOM    181  OD1 ASN A  33      -2.865  -3.677  12.886  1.00 72.80           O  
ATOM    182  H   ASN A  33      -1.156  -3.176  10.462  1.00 72.80           H  
ATOM    183  HA  ASN A  33      -0.583  -4.455  12.263  1.00 72.80           H  
ATOM    184  HB2 ASN A  33      -2.013  -6.562  12.551  1.00 72.80           H  
ATOM    185  HB3 ASN A  33      -2.733  -6.180  10.987  1.00 72.80           H  
ATOM    186 HD21 ASN A  33      -4.612  -6.239  12.662  1.00 72.80           H  
ATOM    187 HD22 ASN A  33      -4.981  -4.645  13.353  1.00 72.80           H  
ATOM    188  N   GLY A  34       1.326  -5.588  10.606  1.00 69.82           N  
ATOM    189  CA  GLY A  34       2.491  -6.423  10.321  1.00 69.82           C  
ATOM    190  C   GLY A  34       2.360  -7.327   9.086  1.00 69.82           C  
ATOM    191  O   GLY A  34       3.367  -7.903   8.674  1.00 69.82           O  
ATOM    192  H   GLY A  34       1.345  -4.604  10.382  1.00 69.82           H  
ATOM    193  HA2 GLY A  34       2.677  -7.068  11.179  1.00 69.82           H  
ATOM    194  HA3 GLY A  34       3.357  -5.771  10.199  1.00 69.82           H  
ATOM    195  N   ILE A  35       1.189  -7.401   8.449  1.00 69.23           N  
ATOM    196  CA  ILE A  35       0.971  -8.150   7.206  1.00 69.23           C  
ATOM    197  C   ILE A  35       1.175  -7.210   6.026  1.00 69.23           C  
ATOM    198  O   ILE A  35       0.568  -6.146   5.955  1.00 69.23           O  
ATOM    199  CB  ILE A  35      -0.425  -8.808   7.182  1.00 69.23           C  
ATOM    200  CG1 ILE A  35      -0.598  -9.719   8.421  1.00 69.23           C  
ATOM    201  CG2 ILE A  35      -0.601  -9.608   5.875  1.00 69.23           C  
ATOM    202  CD1 ILE A  35      -1.972 -10.388   8.525  1.00 69.23           C  
ATOM    203  H   ILE A  35       0.394  -6.904   8.824  1.00 69.23           H  
ATOM    204  HA  ILE A  35       1.708  -8.950   7.141  1.00 69.23           H  
ATOM    205  HB  ILE A  35      -1.185  -8.028   7.213  1.00 69.23           H  
ATOM    206 HG12 ILE A  35      -0.473  -9.127   9.327  1.00 69.23           H  
ATOM    207 HG13 ILE A  35       0.171 -10.493   8.415  1.00 69.23           H  
ATOM    208 HG21 ILE A  35      -1.605 -10.029   5.828  1.00 69.23           H  
ATOM    209 HG22 ILE A  35      -0.502  -8.954   5.009  1.00 69.23           H  
ATOM    210 HG23 ILE A  35       0.134 -10.411   5.815  1.00 69.23           H  
ATOM    211 HD11 ILE A  35      -2.098 -11.130   7.737  1.00 69.23           H  
ATOM    212 HD12 ILE A  35      -2.756  -9.635   8.451  1.00 69.23           H  
ATOM    213 HD13 ILE A  35      -2.053 -10.891   9.488  1.00 69.23           H  
ATOM    214  N   GLU A  36       2.064  -7.574   5.107  1.00 68.20           N  
ATOM    215  CA  GLU A  36       2.378  -6.752   3.940  1.00 68.20           C  
ATOM    216  C   GLU A  36       1.442  -7.106   2.781  1.00 68.20           C  
ATOM    217  O   GLU A  36       1.472  -8.204   2.226  1.00 68.20           O  
ATOM    218  CB  GLU A  36       3.873  -6.883   3.630  1.00 68.20           C  
ATOM    219  CG  GLU A  36       4.464  -5.678   2.884  1.00 68.20           C  
ATOM    220  CD  GLU A  36       6.000  -5.746   2.918  1.00 68.20           C  
ATOM    221  OE1 GLU A  36       6.656  -4.701   3.128  1.00 68.20           O  
ATOM    222  OE2 GLU A  36       6.543  -6.872   2.848  1.00 68.20           O1-
ATOM    223  H   GLU A  36       2.497  -8.484   5.175  1.00 68.20           H  
ATOM    224  HA  GLU A  36       2.201  -5.706   4.190  1.00 68.20           H  
ATOM    225  HB2 GLU A  36       4.055  -7.804   3.076  1.00 68.20           H  
ATOM    226  HB3 GLU A  36       4.401  -6.956   4.580  1.00 68.20           H  
ATOM    227  HG2 GLU A  36       4.105  -5.671   1.855  1.00 68.20           H  
ATOM    228  HG3 GLU A  36       4.129  -4.764   3.374  1.00 68.20           H  
ATOM    229  N   HIS A  37       0.577  -6.161   2.437  1.00 65.43           N  
ATOM    230  CA  HIS A  37      -0.342  -6.229   1.318  1.00 65.43           C  
ATOM    231  C   HIS A  37       0.307  -5.560   0.106  1.00 65.43           C  
ATOM    232  O   HIS A  37       0.532  -4.350   0.053  1.00 65.43           O  
ATOM    233  CB  HIS A  37      -1.694  -5.605   1.694  1.00 65.43           C  
ATOM    234  CG  HIS A  37      -2.385  -6.336   2.819  1.00 65.43           C  
ATOM    235  CD2 HIS A  37      -2.162  -6.174   4.160  1.00 65.43           C  
ATOM    236  ND1 HIS A  37      -3.357  -7.302   2.686  1.00 65.43           N  
ATOM    237  CE1 HIS A  37      -3.709  -7.711   3.916  1.00 65.43           C  
ATOM    238  NE2 HIS A  37      -3.004  -7.055   4.846  1.00 65.43           N  
ATOM    239  H   HIS A  37       0.589  -5.289   2.945  1.00 65.43           H  
ATOM    240  HA  HIS A  37      -0.528  -7.276   1.082  1.00 65.43           H  
ATOM    241  HB2 HIS A  37      -1.557  -4.562   1.980  1.00 65.43           H  
ATOM    242  HB3 HIS A  37      -2.343  -5.621   0.819  1.00 65.43           H  
ATOM    243  HD1 HIS A  37      -3.790  -7.601   1.823  1.00 65.43           H  
ATOM    244  HD2 HIS A  37      -1.459  -5.486   4.605  1.00 65.43           H  
ATOM    245  HE1 HIS A  37      -4.468  -8.446   4.136  1.00 65.43           H  
ATOM    246  N   TYR A  38       0.604  -6.383  -0.894  1.00 56.66           N  
ATOM    247  CA  TYR A  38       1.216  -5.958  -2.152  1.00 56.66           C  
ATOM    248  C   TYR A  38       0.192  -5.613  -3.238  1.00 56.66           C  
ATOM    249  O   TYR A  38       0.592  -5.301  -4.356  1.00 56.66           O  
ATOM    250  CB  TYR A  38       2.172  -7.062  -2.617  1.00 56.66           C  
ATOM    251  CG  TYR A  38       3.427  -7.158  -1.777  1.00 56.66           C  
ATOM    252  CD1 TYR A  38       4.553  -6.402  -2.153  1.00 56.66           C  
ATOM    253  CD2 TYR A  38       3.478  -7.982  -0.632  1.00 56.66           C  
ATOM    254  CE1 TYR A  38       5.745  -6.503  -1.416  1.00 56.66           C  
ATOM    255  CE2 TYR A  38       4.666  -8.063   0.121  1.00 56.66           C  
ATOM    256  CZ  TYR A  38       5.806  -7.337  -0.284  1.00 56.66           C  
ATOM    257  OH  TYR A  38       6.979  -7.421   0.388  1.00 56.66           O  
ATOM    258  H   TYR A  38       0.505  -7.374  -0.726  1.00 56.66           H  
ATOM    259  HA  TYR A  38       1.805  -5.056  -1.984  1.00 56.66           H  
ATOM    260  HB2 TYR A  38       1.654  -8.021  -2.615  1.00 56.66           H  
ATOM    261  HB3 TYR A  38       2.476  -6.864  -3.645  1.00 56.66           H  
ATOM    262  HD1 TYR A  38       4.506  -5.757  -3.018  1.00 56.66           H  
ATOM    263  HD2 TYR A  38       2.614  -8.548  -0.318  1.00 56.66           H  
ATOM    264  HE1 TYR A  38       6.622  -5.938  -1.694  1.00 56.66           H  
ATOM    265  HE2 TYR A  38       4.722  -8.691   0.998  1.00 56.66           H  
ATOM    266  HH  TYR A  38       6.844  -7.440   1.338  1.00 56.66           H  
ATOM    267  N   LYS A  39      -1.118  -5.721  -2.957  1.00 54.00           N  
ATOM    268  CA  LYS A  39      -2.161  -5.629  -3.986  1.00 54.00           C  
ATOM    269  C   LYS A  39      -3.121  -4.438  -3.819  1.00 54.00           C  
ATOM    270  O   LYS A  39      -3.561  -4.194  -2.700  1.00 54.00           O  
ATOM    271  CB  LYS A  39      -2.911  -6.950  -4.179  1.00 54.00           C  
ATOM    272  CG  LYS A  39      -2.073  -7.943  -5.005  1.00 54.00           C  
ATOM    273  CD  LYS A  39      -2.972  -8.980  -5.685  1.00 54.00           C  
ATOM    274  CE  LYS A  39      -2.123  -9.916  -6.552  1.00 54.00           C  
ATOM    275  NZ  LYS A  39      -2.972 -10.833  -7.354  1.00 54.00           N1+
ATOM    276  H   LYS A  39      -1.397  -5.845  -1.994  1.00 54.00           H  
ATOM    277  HA  LYS A  39      -1.620  -5.476  -4.920  1.00 54.00           H  
ATOM    278  HB2 LYS A  39      -3.833  -6.736  -4.721  1.00 54.00           H  
ATOM    279  HB3 LYS A  39      -3.179  -7.382  -3.215  1.00 54.00           H  
ATOM    280  HG2 LYS A  39      -1.528  -7.412  -5.785  1.00 54.00           H  
ATOM    281  HG3 LYS A  39      -1.353  -8.439  -4.354  1.00 54.00           H  
ATOM    282  HD2 LYS A  39      -3.504  -9.554  -4.926  1.00 54.00           H  
ATOM    283  HD3 LYS A  39      -3.696  -8.462  -6.314  1.00 54.00           H  
ATOM    284  HE2 LYS A  39      -1.504  -9.310  -7.213  1.00 54.00           H  
ATOM    285  HE3 LYS A  39      -1.456 -10.483  -5.904  1.00 54.00           H  
ATOM    286  HZ1 LYS A  39      -2.395 -11.438  -7.921  1.00 54.00           H  
ATOM    287  HZ2 LYS A  39      -3.576 -10.307  -7.969  1.00 54.00           H  
ATOM    288  HZ3 LYS A  39      -3.544 -11.407  -6.751  1.00 54.00           H  
ATOM    289  N   PRO A  40      -3.501  -3.778  -4.932  1.00 47.06           N  
ATOM    290  CA  PRO A  40      -2.949  -3.994  -6.270  1.00 47.06           C  
ATOM    291  C   PRO A  40      -1.486  -3.531  -6.290  1.00 47.06           C  
ATOM    292  O   PRO A  40      -1.140  -2.567  -5.608  1.00 47.06           O  
ATOM    293  CB  PRO A  40      -3.851  -3.206  -7.220  1.00 47.06           C  
ATOM    294  CG  PRO A  40      -4.352  -2.052  -6.351  1.00 47.06           C  
ATOM    295  CD  PRO A  40      -4.396  -2.631  -4.935  1.00 47.06           C  
ATOM    296  HA  PRO A  40      -2.999  -5.048  -6.545  1.00 47.06           H  
ATOM    297  HB2 PRO A  40      -4.696  -3.826  -7.519  1.00 47.06           H  
ATOM    298  HB3 PRO A  40      -3.312  -2.847  -8.097  1.00 47.06           H  
ATOM    299  HG2 PRO A  40      -3.631  -1.235  -6.381  1.00 47.06           H  
ATOM    300  HG3 PRO A  40      -5.332  -1.700  -6.671  1.00 47.06           H  
ATOM    301  HD2 PRO A  40      -4.075  -1.879  -4.214  1.00 47.06           H  
ATOM    302  HD3 PRO A  40      -5.409  -2.958  -4.702  1.00 47.06           H  
ATOM    303  N   GLU A  41      -0.614  -4.246  -7.011  1.00 48.23           N  
ATOM    304  CA  GLU A  41       0.685  -3.681  -7.376  1.00 48.23           C  
ATOM    305  C   GLU A  41       0.332  -2.420  -8.164  1.00 48.23           C  
ATOM    306  O   GLU A  41      -0.061  -2.501  -9.327  1.00 48.23           O  
ATOM    307  CB  GLU A  41       1.528  -4.652  -8.235  1.00 48.23           C  
ATOM    308  CG  GLU A  41       2.269  -5.741  -7.437  1.00 48.23           C  
ATOM    309  CD  GLU A  41       3.163  -6.628  -8.332  1.00 48.23           C  
ATOM    310  OE1 GLU A  41       4.308  -6.943  -7.913  1.00 48.23           O  
ATOM    311  OE2 GLU A  41       2.699  -6.998  -9.433  1.00 48.23           O1-
ATOM    312  H   GLU A  41      -0.936  -5.036  -7.551  1.00 48.23           H  
ATOM    313  HA  GLU A  41       1.245  -3.407  -6.481  1.00 48.23           H  
ATOM    314  HB2 GLU A  41       0.882  -5.118  -8.979  1.00 48.23           H  
ATOM    315  HB3 GLU A  41       2.282  -4.066  -8.762  1.00 48.23           H  
ATOM    316  HG2 GLU A  41       2.881  -5.256  -6.677  1.00 48.23           H  
ATOM    317  HG3 GLU A  41       1.535  -6.369  -6.933  1.00 48.23           H  
ATOM    318  N   GLY A  42       0.335  -1.269  -7.491  1.00 50.97           N  
ATOM    319  CA  GLY A  42       0.075   0.023  -8.097  1.00 50.97           C  
ATOM    320  C   GLY A  42       1.258   0.330  -8.988  1.00 50.97           C  
ATOM    321  O   GLY A  42       2.194   1.002  -8.570  1.00 50.97           O  
ATOM    322  H   GLY A  42       0.436  -1.309  -6.487  1.00 50.97           H  
ATOM    323  HA2 GLY A  42      -0.843  -0.002  -8.685  1.00 50.97           H  
ATOM    324  HA3 GLY A  42      -0.004   0.794  -7.330  1.00 50.97           H  
ATOM    325  N   ARG A  43       1.274  -0.268 -10.180  1.00 45.54           N  
ATOM    326  CA  ARG A  43       2.304  -0.049 -11.182  1.00 45.54           C  
ATOM    327  C   ARG A  43       2.036   1.332 -11.754  1.00 45.54           C  
ATOM    328  O   ARG A  43       1.172   1.511 -12.606  1.00 45.54           O  
ATOM    329  CB  ARG A  43       2.275  -1.196 -12.203  1.00 45.54           C  
ATOM    330  CG  ARG A  43       3.624  -1.367 -12.908  1.00 45.54           C  
ATOM    331  CD  ARG A  43       3.550  -2.569 -13.853  1.00 45.54           C  
ATOM    332  NE  ARG A  43       4.847  -2.838 -14.490  1.00 45.54           N  
ATOM    333  CZ  ARG A  43       5.155  -3.849 -15.272  1.00 45.54           C  
ATOM    334  NH1 ARG A  43       4.289  -4.766 -15.602  1.00 45.54           N1+
ATOM    335  NH2 ARG A  43       6.360  -3.923 -15.748  1.00 45.54           N  
ATOM    336  H   ARG A  43       0.528  -0.919 -10.376  1.00 45.54           H  
ATOM    337  HA  ARG A  43       3.273  -0.036 -10.682  1.00 45.54           H  
ATOM    338  HB2 ARG A  43       1.483  -1.033 -12.934  1.00 45.54           H  
ATOM    339  HB3 ARG A  43       2.058  -2.124 -11.674  1.00 45.54           H  
ATOM    340  HG2 ARG A  43       4.403  -1.537 -12.165  1.00 45.54           H  
ATOM    341  HG3 ARG A  43       3.859  -0.468 -13.478  1.00 45.54           H  
ATOM    342  HD2 ARG A  43       3.240  -3.444 -13.281  1.00 45.54           H  
ATOM    343  HD3 ARG A  43       2.803  -2.364 -14.620  1.00 45.54           H  
ATOM    344  HE  ARG A  43       5.569  -2.135 -14.418  1.00 45.54           H  
ATOM    345 HH11 ARG A  43       3.349  -4.679 -15.242  1.00 45.54           H  
ATOM    346 HH12 ARG A  43       4.541  -5.518 -16.227  1.00 45.54           H  
ATOM    347 HH21 ARG A  43       6.620  -4.614 -16.437  1.00 45.54           H  
ATOM    348 HH22 ARG A  43       6.933  -3.111 -15.566  1.00 45.54           H  
ATOM    349  N   MET A  44       2.718   2.324 -11.200  1.00 50.09           N  
ATOM    350  CA  MET A  44       2.562   3.712 -11.605  1.00 50.09           C  
ATOM    351  C   MET A  44       3.575   4.011 -12.704  1.00 50.09           C  
ATOM    352  O   MET A  44       4.783   4.004 -12.467  1.00 50.09           O  
ATOM    353  CB  MET A  44       2.681   4.613 -10.374  1.00 50.09           C  
ATOM    354  CG  MET A  44       1.401   4.475  -9.537  1.00 50.09           C  
ATOM    355  SD  MET A  44       1.315   5.532  -8.075  1.00 50.09           S  
ATOM    356  CE  MET A  44       2.056   4.374  -6.905  1.00 50.09           C  
ATOM    357  H   MET A  44       3.320   2.113 -10.417  1.00 50.09           H  
ATOM    358  HA  MET A  44       1.568   3.863 -12.026  1.00 50.09           H  
ATOM    359  HB2 MET A  44       2.808   5.647 -10.694  1.00 50.09           H  
ATOM    360  HB3 MET A  44       3.548   4.328  -9.778  1.00 50.09           H  
ATOM    361  HG2 MET A  44       1.290   3.439  -9.218  1.00 50.09           H  
ATOM    362  HG3 MET A  44       0.541   4.699 -10.169  1.00 50.09           H  
ATOM    363  HE1 MET A  44       2.017   4.797  -5.901  1.00 50.09           H  
ATOM    364  HE2 MET A  44       3.084   4.162  -7.198  1.00 50.09           H  
ATOM    365  HE3 MET A  44       1.517   3.426  -6.914  1.00 50.09           H  
ATOM    366  N   GLU A  45       3.077   4.204 -13.927  1.00 47.81           N  
ATOM    367  CA  GLU A  45       3.920   4.489 -15.094  1.00 47.81           C  
ATOM    368  C   GLU A  45       4.251   5.979 -15.258  1.00 47.81           C  
ATOM    369  O   GLU A  45       5.164   6.303 -16.019  1.00 47.81           O  
ATOM    370  CB  GLU A  45       3.281   3.925 -16.376  1.00 47.81           C  
ATOM    371  CG  GLU A  45       3.221   2.391 -16.387  1.00 47.81           C  
ATOM    372  CD  GLU A  45       3.108   1.851 -17.817  1.00 47.81           C  
ATOM    373  OE1 GLU A  45       4.021   1.071 -18.199  1.00 47.81           O  
ATOM    374  OE2 GLU A  45       2.192   2.278 -18.547  1.00 47.81           O1-
ATOM    375  H   GLU A  45       2.087   4.076 -14.075  1.00 47.81           H  
ATOM    376  HA  GLU A  45       4.881   3.992 -14.962  1.00 47.81           H  
ATOM    377  HB2 GLU A  45       2.276   4.330 -16.498  1.00 47.81           H  
ATOM    378  HB3 GLU A  45       3.889   4.246 -17.223  1.00 47.81           H  
ATOM    379  HG2 GLU A  45       2.375   2.055 -15.787  1.00 47.81           H  
ATOM    380  HG3 GLU A  45       4.131   2.001 -15.931  1.00 47.81           H  
ATOM    381  N   PHE A  46       3.557   6.879 -14.548  1.00 44.33           N  
ATOM    382  CA  PHE A  46       3.656   8.321 -14.778  1.00 44.33           C  
ATOM    383  C   PHE A  46       3.595   9.173 -13.496  1.00 44.33           C  
ATOM    384  O   PHE A  46       2.986   8.754 -12.508  1.00 44.33           O  
ATOM    385  CB  PHE A  46       2.561   8.747 -15.772  1.00 44.33           C  
ATOM    386  CG  PHE A  46       2.783   8.201 -17.170  1.00 44.33           C  
ATOM    387  CD1 PHE A  46       3.720   8.812 -18.026  1.00 44.33           C  
ATOM    388  CD2 PHE A  46       2.096   7.051 -17.598  1.00 44.33           C  
ATOM    389  CE1 PHE A  46       3.971   8.272 -19.300  1.00 44.33           C  
ATOM    390  CE2 PHE A  46       2.355   6.503 -18.867  1.00 44.33           C  
ATOM    391  CZ  PHE A  46       3.290   7.115 -19.718  1.00 44.33           C  
ATOM    392  H   PHE A  46       2.879   6.559 -13.872  1.00 44.33           H  
ATOM    393  HA  PHE A  46       4.624   8.507 -15.244  1.00 44.33           H  
ATOM    394  HB2 PHE A  46       2.523   9.834 -15.834  1.00 44.33           H  
ATOM    395  HB3 PHE A  46       1.592   8.418 -15.398  1.00 44.33           H  
ATOM    396  HD1 PHE A  46       4.253   9.695 -17.703  1.00 44.33           H  
ATOM    397  HD2 PHE A  46       1.379   6.573 -16.947  1.00 44.33           H  
ATOM    398  HE1 PHE A  46       4.687   8.745 -19.956  1.00 44.33           H  
ATOM    399  HE2 PHE A  46       1.840   5.607 -19.182  1.00 44.33           H  
ATOM    400  HZ  PHE A  46       3.483   6.694 -20.694  1.00 44.33           H  
ATOM    401  N   PRO A  47       4.201  10.378 -13.521  1.00 49.38           N  
ATOM    402  CA  PRO A  47       4.034  11.403 -12.488  1.00 49.38           C  
ATOM    403  C   PRO A  47       2.556  11.711 -12.203  1.00 49.38           C  
ATOM    404  O   PRO A  47       1.758  11.823 -13.133  1.00 49.38           O  
ATOM    405  CB  PRO A  47       4.745  12.639 -13.049  1.00 49.38           C  
ATOM    406  CG  PRO A  47       4.832  12.426 -14.548  1.00 49.38           C  
ATOM    407  CD  PRO A  47       4.981  10.919 -14.630  1.00 49.38           C  
ATOM    408  HA  PRO A  47       4.519  11.089 -11.564  1.00 49.38           H  
ATOM    409  HB2 PRO A  47       5.768  12.668 -12.674  1.00 49.38           H  
ATOM    410  HB3 PRO A  47       4.209  13.561 -12.825  1.00 49.38           H  
ATOM    411  HG2 PRO A  47       3.898  12.731 -15.020  1.00 49.38           H  
ATOM    412  HG3 PRO A  47       5.682  12.949 -14.987  1.00 49.38           H  
ATOM    413  HD2 PRO A  47       6.028  10.645 -14.499  1.00 49.38           H  
ATOM    414  HD3 PRO A  47       4.628  10.590 -15.608  1.00 49.38           H  
ATOM    415  N   GLY A  48       2.184  11.839 -10.924  1.00 52.25           N  
ATOM    416  CA  GLY A  48       0.809  12.136 -10.498  1.00 52.25           C  
ATOM    417  C   GLY A  48      -0.123  10.922 -10.452  1.00 52.25           C  
ATOM    418  O   GLY A  48      -1.327  11.068 -10.228  1.00 52.25           O  
ATOM    419  H   GLY A  48       2.873  11.713 -10.197  1.00 52.25           H  
ATOM    420  HA2 GLY A  48       0.372  12.872 -11.173  1.00 52.25           H  
ATOM    421  HA3 GLY A  48       0.843  12.565  -9.497  1.00 52.25           H  
ATOM    422  N   ALA A  49       0.404   9.713 -10.653  1.00 55.85           N  
ATOM    423  CA  ALA A  49      -0.395   8.508 -10.551  1.00 55.85           C  
ATOM    424  C   ALA A  49      -0.883   8.298  -9.108  1.00 55.85           C  
ATOM    425  O   ALA A  49      -0.154   8.448  -8.124  1.00 55.85           O  
ATOM    426  CB  ALA A  49       0.385   7.329 -11.116  1.00 55.85           C  
ATOM    427  H   ALA A  49       1.391   9.633 -10.851  1.00 55.85           H  
ATOM    428  HA  ALA A  49      -1.272   8.645 -11.184  1.00 55.85           H  
ATOM    429  HB1 ALA A  49       0.658   7.532 -12.151  1.00 55.85           H  
ATOM    430  HB2 ALA A  49      -0.242   6.438 -11.086  1.00 55.85           H  
ATOM    431  HB3 ALA A  49       1.289   7.196 -10.521  1.00 55.85           H  
ATOM    432  N   THR A  50      -2.166   7.969  -9.003  1.00 61.52           N  
ATOM    433  CA  THR A  50      -2.858   7.743  -7.739  1.00 61.52           C  
ATOM    434  C   THR A  50      -3.094   6.251  -7.589  1.00 61.52           C  
ATOM    435  O   THR A  50      -3.771   5.650  -8.421  1.00 61.52           O  
ATOM    436  CB  THR A  50      -4.178   8.522  -7.718  1.00 61.52           C  
ATOM    437  CG2 THR A  50      -4.913   8.349  -6.394  1.00 61.52           C  
ATOM    438  OG1 THR A  50      -3.923   9.900  -7.871  1.00 61.52           O  
ATOM    439  H   THR A  50      -2.695   7.836  -9.853  1.00 61.52           H  
ATOM    440  HA  THR A  50      -2.249   8.090  -6.905  1.00 61.52           H  
ATOM    441  HB  THR A  50      -4.819   8.189  -8.535  1.00 61.52           H  
ATOM    442  HG1 THR A  50      -3.322  10.031  -8.608  1.00 61.52           H  
ATOM    443 HG21 THR A  50      -5.746   9.049  -6.341  1.00 61.52           H  
ATOM    444 HG22 THR A  50      -4.225   8.533  -5.569  1.00 61.52           H  
ATOM    445 HG23 THR A  50      -5.301   7.333  -6.319  1.00 61.52           H  
ATOM    446  N   THR A  51      -2.553   5.646  -6.534  1.00 62.35           N  
ATOM    447  CA  THR A  51      -2.943   4.292  -6.139  1.00 62.35           C  
ATOM    448  C   THR A  51      -3.937   4.380  -4.999  1.00 62.35           C  
ATOM    449  O   THR A  51      -3.648   4.921  -3.932  1.00 62.35           O  
ATOM    450  CB  THR A  51      -1.754   3.400  -5.790  1.00 62.35           C  
ATOM    451  CG2 THR A  51      -2.188   1.957  -5.535  1.00 62.35           C  
ATOM    452  OG1 THR A  51      -0.919   3.339  -6.918  1.00 62.35           O  
ATOM    453  H   THR A  51      -2.006   6.191  -5.883  1.00 62.35           H  
ATOM    454  HA  THR A  51      -3.440   3.803  -6.977  1.00 62.35           H  
ATOM    455  HB  THR A  51      -1.212   3.797  -4.932  1.00 62.35           H  
ATOM    456  HG1 THR A  51      -0.708   4.242  -7.166  1.00 62.35           H  
ATOM    457 HG21 THR A  51      -2.672   1.549  -6.423  1.00 62.35           H  
ATOM    458 HG22 THR A  51      -2.886   1.903  -4.700  1.00 62.35           H  
ATOM    459 HG23 THR A  51      -1.310   1.352  -5.309  1.00 62.35           H  
ATOM    460  N   VAL A  52      -5.123   3.843  -5.251  1.00 62.83           N  
ATOM    461  CA  VAL A  52      -6.177   3.699  -4.257  1.00 62.83           C  
ATOM    462  C   VAL A  52      -6.125   2.270  -3.738  1.00 62.83           C  
ATOM    463  O   VAL A  52      -6.305   1.318  -4.495  1.00 62.83           O  
ATOM    464  CB  VAL A  52      -7.550   4.048  -4.855  1.00 62.83           C  
ATOM    465  CG1 VAL A  52      -8.630   3.967  -3.778  1.00 62.83           C  
ATOM    466  CG2 VAL A  52      -7.562   5.471  -5.433  1.00 62.83           C  
ATOM    467  H   VAL A  52      -5.279   3.418  -6.153  1.00 62.83           H  
ATOM    468  HA  VAL A  52      -5.997   4.377  -3.423  1.00 62.83           H  
ATOM    469  HB  VAL A  52      -7.794   3.348  -5.655  1.00 62.83           H  
ATOM    470 HG11 VAL A  52      -9.598   4.242  -4.197  1.00 62.83           H  
ATOM    471 HG12 VAL A  52      -8.706   2.952  -3.389  1.00 62.83           H  
ATOM    472 HG13 VAL A  52      -8.380   4.653  -2.970  1.00 62.83           H  
ATOM    473 HG21 VAL A  52      -6.886   5.536  -6.285  1.00 62.83           H  
ATOM    474 HG22 VAL A  52      -7.260   6.190  -4.672  1.00 62.83           H  
ATOM    475 HG23 VAL A  52      -8.565   5.720  -5.780  1.00 62.83           H  
ATOM    476  N   TYR A  53      -5.871   2.130  -2.445  1.00 64.98           N  
ATOM    477  CA  TYR A  53      -6.007   0.877  -1.725  1.00 64.98           C  
ATOM    478  C   TYR A  53      -7.334   0.902  -0.984  1.00 64.98           C  
ATOM    479  O   TYR A  53      -7.471   1.536   0.064  1.00 64.98           O  
ATOM    480  CB  TYR A  53      -4.827   0.681  -0.778  1.00 64.98           C  
ATOM    481  CG  TYR A  53      -3.512   0.466  -1.489  1.00 64.98           C  
ATOM    482  CD1 TYR A  53      -3.070  -0.843  -1.758  1.00 64.98           C  
ATOM    483  CD2 TYR A  53      -2.723   1.576  -1.852  1.00 64.98           C  
ATOM    484  CE1 TYR A  53      -1.836  -1.050  -2.399  1.00 64.98           C  
ATOM    485  CE2 TYR A  53      -1.474   1.370  -2.464  1.00 64.98           C  
ATOM    486  CZ  TYR A  53      -1.044   0.060  -2.754  1.00 64.98           C  
ATOM    487  OH  TYR A  53       0.130  -0.120  -3.400  1.00 64.98           O  
ATOM    488  H   TYR A  53      -5.698   2.958  -1.892  1.00 64.98           H  
ATOM    489  HA  TYR A  53      -6.013   0.040  -2.422  1.00 64.98           H  
ATOM    490  HB2 TYR A  53      -4.740   1.555  -0.133  1.00 64.98           H  
ATOM    491  HB3 TYR A  53      -5.030  -0.181  -0.142  1.00 64.98           H  
ATOM    492  HD1 TYR A  53      -3.682  -1.690  -1.484  1.00 64.98           H  
ATOM    493  HD2 TYR A  53      -3.071   2.577  -1.645  1.00 64.98           H  
ATOM    494  HE1 TYR A  53      -1.506  -2.052  -2.632  1.00 64.98           H  
ATOM    495  HE2 TYR A  53      -0.856   2.209  -2.748  1.00 64.98           H  
ATOM    496  HH  TYR A  53       0.345  -1.045  -3.539  1.00 64.98           H  
ATOM    497  N   ASP A  54      -8.317   0.214  -1.551  1.00 65.51           N  
ATOM    498  CA  ASP A  54      -9.535  -0.123  -0.831  1.00 65.51           C  
ATOM    499  C   ASP A  54      -9.227  -1.287   0.119  1.00 65.51           C  
ATOM    500  O   ASP A  54      -8.899  -2.394  -0.315  1.00 65.51           O  
ATOM    501  CB  ASP A  54     -10.659  -0.432  -1.828  1.00 65.51           C  
ATOM    502  CG  ASP A  54     -12.021  -0.586  -1.145  1.00 65.51           C  
ATOM    503  OD1 ASP A  54     -12.052  -0.609   0.105  1.00 65.51           O  
ATOM    504  OD2 ASP A  54     -13.023  -0.668  -1.883  1.00 65.51           O1-
ATOM    505  H   ASP A  54      -8.149  -0.261  -2.426  1.00 65.51           H  
ATOM    506  HA  ASP A  54      -9.854   0.733  -0.236  1.00 65.51           H  
ATOM    507  HB2 ASP A  54     -10.422  -1.344  -2.378  1.00 65.51           H  
ATOM    508  HB3 ASP A  54     -10.724   0.388  -2.543  1.00 65.51           H  
ATOM    509  N   ILE A  55      -9.276  -1.013   1.422  1.00 66.92           N  
ATOM    510  CA  ILE A  55      -9.086  -2.014   2.478  1.00 66.92           C  
ATOM    511  C   ILE A  55     -10.440  -2.506   3.018  1.00 66.92           C  
ATOM    512  O   ILE A  55     -10.515  -3.081   4.101  1.00 66.92           O  
ATOM    513  CB  ILE A  55      -8.084  -1.525   3.552  1.00 66.92           C  
ATOM    514  CG1 ILE A  55      -8.490  -0.158   4.133  1.00 66.92           C  
ATOM    515  CG2 ILE A  55      -6.669  -1.454   2.949  1.00 66.92           C  
ATOM    516  CD1 ILE A  55      -7.714   0.254   5.382  1.00 66.92           C  
ATOM    517  H   ILE A  55      -9.622  -0.105   1.698  1.00 66.92           H  
ATOM    518  HA  ILE A  55      -8.639  -2.900   2.027  1.00 66.92           H  
ATOM    519  HB  ILE A  55      -8.063  -2.257   4.359  1.00 66.92           H  
ATOM    520 HG12 ILE A  55      -8.340   0.615   3.379  1.00 66.92           H  
ATOM    521 HG13 ILE A  55      -9.548  -0.194   4.394  1.00 66.92           H  
ATOM    522 HG21 ILE A  55      -5.951  -1.143   3.709  1.00 66.92           H  
ATOM    523 HG22 ILE A  55      -6.381  -2.434   2.569  1.00 66.92           H  
ATOM    524 HG23 ILE A  55      -6.646  -0.735   2.130  1.00 66.92           H  
ATOM    525 HD11 ILE A  55      -6.690   0.520   5.117  1.00 66.92           H  
ATOM    526 HD12 ILE A  55      -8.194   1.122   5.834  1.00 66.92           H  
ATOM    527 HD13 ILE A  55      -7.712  -0.569   6.096  1.00 66.92           H  
ATOM    528  N   GLY A  56     -11.525  -2.307   2.266  1.00 67.46           N  
ATOM    529  CA  GLY A  56     -12.873  -2.749   2.597  1.00 67.46           C  
ATOM    530  C   GLY A  56     -13.494  -1.923   3.721  1.00 67.46           C  
ATOM    531  O   GLY A  56     -13.417  -0.696   3.740  1.00 67.46           O  
ATOM    532  H   GLY A  56     -11.443  -1.733   1.439  1.00 67.46           H  
ATOM    533  HA2 GLY A  56     -12.846  -3.801   2.882  1.00 67.46           H  
ATOM    534  HA3 GLY A  56     -13.501  -2.643   1.712  1.00 67.46           H  
ATOM    535  N   GLY A  57     -14.100  -2.598   4.703  1.00 62.10           N  
ATOM    536  CA  GLY A  57     -14.782  -1.952   5.837  1.00 62.10           C  
ATOM    537  C   GLY A  57     -13.890  -1.068   6.722  1.00 62.10           C  
ATOM    538  O   GLY A  57     -14.396  -0.382   7.603  1.00 62.10           O  
ATOM    539  H   GLY A  57     -14.105  -3.607   4.652  1.00 62.10           H  
ATOM    540  HA2 GLY A  57     -15.220  -2.721   6.473  1.00 62.10           H  
ATOM    541  HA3 GLY A  57     -15.585  -1.324   5.452  1.00 62.10           H  
ATOM    542  N   TYR A  58     -12.581  -1.074   6.481  1.00 64.33           N  
ATOM    543  CA  TYR A  58     -11.577  -0.284   7.183  1.00 64.33           C  
ATOM    544  C   TYR A  58     -11.309   1.092   6.532  1.00 64.33           C  
ATOM    545  O   TYR A  58     -10.624   1.936   7.107  1.00 64.33           O  
ATOM    546  CB  TYR A  58     -10.325  -1.168   7.247  1.00 64.33           C  
ATOM    547  CG  TYR A  58     -10.498  -2.470   8.024  1.00 64.33           C  
ATOM    548  CD1 TYR A  58     -10.843  -2.471   9.392  1.00 64.33           C  
ATOM    549  CD2 TYR A  58     -10.342  -3.699   7.356  1.00 64.33           C  
ATOM    550  CE1 TYR A  58     -11.021  -3.687  10.080  1.00 64.33           C  
ATOM    551  CE2 TYR A  58     -10.543  -4.916   8.029  1.00 64.33           C  
ATOM    552  CZ  TYR A  58     -10.880  -4.910   9.397  1.00 64.33           C  
ATOM    553  OH  TYR A  58     -11.068  -6.083  10.055  1.00 64.33           O  
ATOM    554  H   TYR A  58     -12.252  -1.657   5.724  1.00 64.33           H  
ATOM    555  HA  TYR A  58     -11.931  -0.089   8.195  1.00 64.33           H  
ATOM    556  HB2 TYR A  58      -9.490  -0.599   7.655  1.00 64.33           H  
ATOM    557  HB3 TYR A  58     -10.042  -1.420   6.225  1.00 64.33           H  
ATOM    558  HD1 TYR A  58     -10.994  -1.541   9.919  1.00 64.33           H  
ATOM    559  HD2 TYR A  58     -10.054  -3.715   6.315  1.00 64.33           H  
ATOM    560  HE1 TYR A  58     -11.286  -3.692  11.127  1.00 64.33           H  
ATOM    561  HE2 TYR A  58     -10.423  -5.849   7.500  1.00 64.33           H  
ATOM    562  HH  TYR A  58     -10.951  -6.837   9.473  1.00 64.33           H  
ATOM    563  N   GLY A  59     -11.851   1.350   5.338  1.00 67.80           N  
ATOM    564  CA  GLY A  59     -11.722   2.623   4.627  1.00 67.80           C  
ATOM    565  C   GLY A  59     -10.810   2.556   3.406  1.00 67.80           C  
ATOM    566  O   GLY A  59     -10.613   1.498   2.812  1.00 67.80           O  
ATOM    567  H   GLY A  59     -12.365   0.616   4.872  1.00 67.80           H  
ATOM    568  HA2 GLY A  59     -11.346   3.397   5.297  1.00 67.80           H  
ATOM    569  HA3 GLY A  59     -12.709   2.933   4.283  1.00 67.80           H  
ATOM    570  N   THR A  60     -10.269   3.707   3.005  1.00 67.48           N  
ATOM    571  CA  THR A  60      -9.531   3.832   1.747  1.00 67.48           C  
ATOM    572  C   THR A  60      -8.214   4.563   1.970  1.00 67.48           C  
ATOM    573  O   THR A  60      -8.168   5.709   2.408  1.00 67.48           O  
ATOM    574  CB  THR A  60     -10.379   4.550   0.689  1.00 67.48           C  
ATOM    575  CG2 THR A  60      -9.730   4.479  -0.687  1.00 67.48           C  
ATOM    576  OG1 THR A  60     -11.652   3.953   0.564  1.00 67.48           O  
ATOM    577  H   THR A  60     -10.443   4.560   3.518  1.00 67.48           H  
ATOM    578  HA  THR A  60      -9.298   2.841   1.356  1.00 67.48           H  
ATOM    579  HB  THR A  60     -10.506   5.595   0.971  1.00 67.48           H  
ATOM    580  HG1 THR A  60     -11.542   3.025   0.341  1.00 67.48           H  
ATOM    581 HG21 THR A  60      -8.766   4.987  -0.670  1.00 67.48           H  
ATOM    582 HG22 THR A  60     -10.374   4.979  -1.411  1.00 67.48           H  
ATOM    583 HG23 THR A  60      -9.592   3.439  -0.981  1.00 67.48           H  
ATOM    584  N   VAL A  61      -7.104   3.921   1.625  1.00 68.21           N  
ATOM    585  CA  VAL A  61      -5.796   4.577   1.637  1.00 68.21           C  
ATOM    586  C   VAL A  61      -5.486   5.053   0.227  1.00 68.21           C  
ATOM    587  O   VAL A  61      -5.331   4.243  -0.684  1.00 68.21           O  
ATOM    588  CB  VAL A  61      -4.710   3.665   2.224  1.00 68.21           C  
ATOM    589  CG1 VAL A  61      -3.350   4.363   2.177  1.00 68.21           C  
ATOM    590  CG2 VAL A  61      -5.019   3.310   3.680  1.00 68.21           C  
ATOM    591  H   VAL A  61      -7.182   3.002   1.213  1.00 68.21           H  
ATOM    592  HA  VAL A  61      -5.834   5.457   2.280  1.00 68.21           H  
ATOM    593  HB  VAL A  61      -4.651   2.735   1.658  1.00 68.21           H  
ATOM    594 HG11 VAL A  61      -2.991   4.338   1.148  1.00 68.21           H  
ATOM    595 HG12 VAL A  61      -2.629   3.844   2.809  1.00 68.21           H  
ATOM    596 HG13 VAL A  61      -3.432   5.401   2.502  1.00 68.21           H  
ATOM    597 HG21 VAL A  61      -4.234   2.670   4.084  1.00 68.21           H  
ATOM    598 HG22 VAL A  61      -5.087   4.219   4.276  1.00 68.21           H  
ATOM    599 HG23 VAL A  61      -5.962   2.766   3.739  1.00 68.21           H  
ATOM    600  N   VAL A  62      -5.385   6.369   0.037  1.00 68.74           N  
ATOM    601  CA  VAL A  62      -4.985   6.953  -1.244  1.00 68.74           C  
ATOM    602  C   VAL A  62      -3.526   7.394  -1.156  1.00 68.74           C  
ATOM    603  O   VAL A  62      -3.126   8.203  -0.320  1.00 68.74           O  
ATOM    604  CB  VAL A  62      -5.945   8.062  -1.716  1.00 68.74           C  
ATOM    605  CG1 VAL A  62      -5.580   8.502  -3.132  1.00 68.74           C  
ATOM    606  CG2 VAL A  62      -7.404   7.588  -1.713  1.00 68.74           C  
ATOM    607  H   VAL A  62      -5.545   7.003   0.807  1.00 68.74           H  
ATOM    608  HA  VAL A  62      -5.036   6.179  -2.011  1.00 68.74           H  
ATOM    609  HB  VAL A  62      -5.882   8.942  -1.076  1.00 68.74           H  
ATOM    610 HG11 VAL A  62      -5.603   7.640  -3.798  1.00 68.74           H  
ATOM    611 HG12 VAL A  62      -4.584   8.946  -3.140  1.00 68.74           H  
ATOM    612 HG13 VAL A  62      -6.291   9.250  -3.483  1.00 68.74           H  
ATOM    613 HG21 VAL A  62      -7.732   7.389  -0.693  1.00 68.74           H  
ATOM    614 HG22 VAL A  62      -8.048   8.365  -2.125  1.00 68.74           H  
ATOM    615 HG23 VAL A  62      -7.505   6.682  -2.310  1.00 68.74           H  
ATOM    616  N   ILE A  63      -2.695   6.822  -2.018  1.00 69.02           N  
ATOM    617  CA  ILE A  63      -1.276   7.151  -2.113  1.00 69.02           C  
ATOM    618  C   ILE A  63      -1.061   7.743  -3.494  1.00 69.02           C  
ATOM    619  O   ILE A  63      -1.123   7.035  -4.499  1.00 69.02           O  
ATOM    620  CB  ILE A  63      -0.380   5.930  -1.799  1.00 69.02           C  
ATOM    621  CG1 ILE A  63      -0.709   5.431  -0.372  1.00 69.02           C  
ATOM    622  CG2 ILE A  63       1.100   6.341  -1.932  1.00 69.02           C  
ATOM    623  CD1 ILE A  63       0.002   4.169   0.123  1.00 69.02           C  
ATOM    624  H   ILE A  63      -3.068   6.152  -2.676  1.00 69.02           H  
ATOM    625  HA  ILE A  63      -1.025   7.924  -1.386  1.00 69.02           H  
ATOM    626  HB  ILE A  63      -0.593   5.132  -2.510  1.00 69.02           H  
ATOM    627 HG12 ILE A  63      -1.774   5.205  -0.335  1.00 69.02           H  
ATOM    628 HG13 ILE A  63      -0.520   6.235   0.340  1.00 69.02           H  
ATOM    629 HG21 ILE A  63       1.320   6.618  -2.963  1.00 69.02           H  
ATOM    630 HG22 ILE A  63       1.757   5.513  -1.665  1.00 69.02           H  
ATOM    631 HG23 ILE A  63       1.316   7.193  -1.286  1.00 69.02           H  
ATOM    632 HD11 ILE A  63      -0.290   3.320  -0.494  1.00 69.02           H  
ATOM    633 HD12 ILE A  63      -0.311   3.967   1.148  1.00 69.02           H  
ATOM    634 HD13 ILE A  63       1.083   4.303   0.120  1.00 69.02           H  
ATOM    635  N   VAL A  64      -0.834   9.052  -3.540  1.00 68.48           N  
ATOM    636  CA  VAL A  64      -0.426   9.741  -4.764  1.00 68.48           C  
ATOM    637  C   VAL A  64       1.093   9.796  -4.762  1.00 68.48           C  
ATOM    638  O   VAL A  64       1.698  10.137  -3.745  1.00 68.48           O  
ATOM    639  CB  VAL A  64      -1.059  11.141  -4.886  1.00 68.48           C  
ATOM    640  CG1 VAL A  64      -0.809  11.734  -6.275  1.00 68.48           C  
ATOM    641  CG2 VAL A  64      -2.570  11.130  -4.618  1.00 68.48           C  
ATOM    642  H   VAL A  64      -0.806   9.587  -2.684  1.00 68.48           H  
ATOM    643  HA  VAL A  64      -0.746   9.164  -5.631  1.00 68.48           H  
ATOM    644  HB  VAL A  64      -0.598  11.820  -4.169  1.00 68.48           H  
ATOM    645 HG11 VAL A  64       0.260  11.837  -6.458  1.00 68.48           H  
ATOM    646 HG12 VAL A  64      -1.262  12.723  -6.341  1.00 68.48           H  
ATOM    647 HG13 VAL A  64      -1.244  11.094  -7.043  1.00 68.48           H  
ATOM    648 HG21 VAL A  64      -3.066  10.470  -5.330  1.00 68.48           H  
ATOM    649 HG22 VAL A  64      -2.776  10.804  -3.599  1.00 68.48           H  
ATOM    650 HG23 VAL A  64      -2.967  12.138  -4.737  1.00 68.48           H  
ATOM    651  N   LEU A  65       1.725   9.437  -5.875  1.00 66.72           N  
ATOM    652  CA  LEU A  65       3.163   9.625  -6.044  1.00 66.72           C  
ATOM    653  C   LEU A  65       3.435  10.767  -7.018  1.00 66.72           C  
ATOM    654  O   LEU A  65       2.837  10.858  -8.090  1.00 66.72           O  
ATOM    655  CB  LEU A  65       3.850   8.330  -6.488  1.00 66.72           C  
ATOM    656  CG  LEU A  65       3.779   7.164  -5.487  1.00 66.72           C  
ATOM    657  CD1 LEU A  65       4.678   6.053  -6.012  1.00 66.72           C  
ATOM    658  CD2 LEU A  65       4.281   7.493  -4.084  1.00 66.72           C  
ATOM    659  H   LEU A  65       1.183   9.165  -6.682  1.00 66.72           H  
ATOM    660  HA  LEU A  65       3.614   9.917  -5.095  1.00 66.72           H  
ATOM    661  HB2 LEU A  65       3.408   8.011  -7.432  1.00 66.72           H  
ATOM    662  HB3 LEU A  65       4.898   8.562  -6.676  1.00 66.72           H  
ATOM    663  HG  LEU A  65       2.753   6.804  -5.418  1.00 66.72           H  
ATOM    664 HD11 LEU A  65       5.717   6.379  -5.958  1.00 66.72           H  
ATOM    665 HD12 LEU A  65       4.553   5.151  -5.414  1.00 66.72           H  
ATOM    666 HD13 LEU A  65       4.420   5.857  -7.053  1.00 66.72           H  
ATOM    667 HD21 LEU A  65       4.368   6.579  -3.496  1.00 66.72           H  
ATOM    668 HD22 LEU A  65       5.245   8.000  -4.134  1.00 66.72           H  
ATOM    669 HD23 LEU A  65       3.546   8.134  -3.596  1.00 66.72           H  
ATOM    670  N   GLY A  66       4.374  11.624  -6.637  1.00 64.24           N  
ATOM    671  CA  GLY A  66       4.992  12.597  -7.517  1.00 64.24           C  
ATOM    672  C   GLY A  66       6.034  11.964  -8.440  1.00 64.24           C  
ATOM    673  O   GLY A  66       6.332  10.767  -8.401  1.00 64.24           O  
ATOM    674  H   GLY A  66       4.805  11.485  -5.735  1.00 64.24           H  
ATOM    675  HA2 GLY A  66       5.481  13.364  -6.917  1.00 64.24           H  
ATOM    676  HA3 GLY A  66       4.231  13.080  -8.131  1.00 64.24           H  
ATOM    677  N   ASP A  67       6.626  12.822  -9.256  1.00 65.03           N  
ATOM    678  CA  ASP A  67       7.454  12.504 -10.422  1.00 65.03           C  
ATOM    679  C   ASP A  67       8.730  11.708 -10.097  1.00 65.03           C  
ATOM    680  O   ASP A  67       9.342  11.082 -10.964  1.00 65.03           O  
ATOM    681  CB  ASP A  67       7.824  13.834 -11.117  1.00 65.03           C  
ATOM    682  CG  ASP A  67       6.665  14.815 -11.394  1.00 65.03           C  
ATOM    683  OD1 ASP A  67       5.519  14.544 -10.967  1.00 65.03           O  
ATOM    684  OD2 ASP A  67       6.949  15.850 -12.026  1.00 65.03           O1-
ATOM    685  H   ASP A  67       6.205  13.739  -9.307  1.00 65.03           H  
ATOM    686  HA  ASP A  67       6.864  11.888 -11.101  1.00 65.03           H  
ATOM    687  HB2 ASP A  67       8.311  13.600 -12.063  1.00 65.03           H  
ATOM    688  HB3 ASP A  67       8.554  14.351 -10.493  1.00 65.03           H  
ATOM    689  N   THR A  68       9.138  11.709  -8.831  1.00 66.94           N  
ATOM    690  CA  THR A  68      10.372  11.093  -8.329  1.00 66.94           C  
ATOM    691  C   THR A  68      10.135   9.831  -7.495  1.00 66.94           C  
ATOM    692  O   THR A  68      11.100   9.293  -6.944  1.00 66.94           O  
ATOM    693  CB  THR A  68      11.183  12.138  -7.548  1.00 66.94           C  
ATOM    694  CG2 THR A  68      11.699  13.238  -8.478  1.00 66.94           C  
ATOM    695  OG1 THR A  68      10.331  12.708  -6.587  1.00 66.94           O  
ATOM    696  H   THR A  68       8.617  12.283  -8.184  1.00 66.94           H  
ATOM    697  HA  THR A  68      10.975  10.781  -9.182  1.00 66.94           H  
ATOM    698  HB  THR A  68      12.034  11.666  -7.057  1.00 66.94           H  
ATOM    699  HG1 THR A  68      10.754  13.445  -6.140  1.00 66.94           H  
ATOM    700 HG21 THR A  68      10.866  13.792  -8.909  1.00 66.94           H  
ATOM    701 HG22 THR A  68      12.296  12.803  -9.280  1.00 66.94           H  
ATOM    702 HG23 THR A  68      12.319  13.929  -7.907  1.00 66.94           H  
ATOM    703  N   CYS A  69       8.897   9.318  -7.460  1.00 65.35           N  
ATOM    704  CA  CYS A  69       8.380   8.388  -6.446  1.00 65.35           C  
ATOM    705  C   CYS A  69       8.284   9.012  -5.041  1.00 65.35           C  
ATOM    706  O   CYS A  69       8.153   8.288  -4.053  1.00 65.35           O  
ATOM    707  CB  CYS A  69       9.121   7.036  -6.417  1.00 65.35           C  
ATOM    708  SG  CYS A  69       9.403   6.146  -7.972  1.00 65.35           S  
ATOM    709  H   CYS A  69       8.196   9.789  -8.014  1.00 65.35           H  
ATOM    710  HA  CYS A  69       7.351   8.177  -6.737  1.00 65.35           H  
ATOM    711  HB2 CYS A  69       8.552   6.371  -5.766  1.00 65.35           H  
ATOM    712  HB3 CYS A  69      10.088   7.189  -5.937  1.00 65.35           H  
ATOM    713  N   GLU A  70       8.349  10.340  -4.922  1.00 63.71           N  
ATOM    714  CA  GLU A  70       8.038  11.007  -3.661  1.00 63.71           C  
ATOM    715  C   GLU A  70       6.538  10.934  -3.391  1.00 63.71           C  
ATOM    716  O   GLU A  70       5.737  11.266  -4.263  1.00 63.71           O  
ATOM    717  CB  GLU A  70       8.488  12.467  -3.657  1.00 63.71           C  
ATOM    718  CG  GLU A  70       9.966  12.554  -3.268  1.00 63.71           C  
ATOM    719  CD  GLU A  70      10.469  13.998  -3.194  1.00 63.71           C  
ATOM    720  OE1 GLU A  70      11.518  14.187  -2.542  1.00 63.71           O  
ATOM    721  OE2 GLU A  70       9.835  14.882  -3.807  1.00 63.71           O1-
ATOM    722  H   GLU A  70       8.474  10.920  -5.739  1.00 63.71           H  
ATOM    723  HA  GLU A  70       8.578  10.491  -2.867  1.00 63.71           H  
ATOM    724  HB2 GLU A  70       8.310  12.910  -4.637  1.00 63.71           H  
ATOM    725  HB3 GLU A  70       7.911  13.013  -2.911  1.00 63.71           H  
ATOM    726  HG2 GLU A  70      10.093  12.082  -2.294  1.00 63.71           H  
ATOM    727  HG3 GLU A  70      10.564  11.995  -3.988  1.00 63.71           H  
ATOM    728  N   PRO A  71       6.117  10.501  -2.201  1.00 63.91           N  
ATOM    729  CA  PRO A  71       4.704  10.409  -1.919  1.00 63.91           C  
ATOM    730  C   PRO A  71       4.092  11.755  -1.559  1.00 63.91           C  
ATOM    731  O   PRO A  71       4.521  12.431  -0.624  1.00 63.91           O  
ATOM    732  CB  PRO A  71       4.582   9.430  -0.785  1.00 63.91           C  
ATOM    733  CG  PRO A  71       5.910   9.605  -0.033  1.00 63.91           C  
ATOM    734  CD  PRO A  71       6.916   9.965  -1.119  1.00 63.91           C  
ATOM    735  HA  PRO A  71       4.175  10.010  -2.785  1.00 63.91           H  
ATOM    736  HB2 PRO A  71       4.470   8.433  -1.210  1.00 63.91           H  
ATOM    737  HB3 PRO A  71       3.697   9.674  -0.196  1.00 63.91           H  
ATOM    738  HG2 PRO A  71       5.824  10.441   0.661  1.00 63.91           H  
ATOM    739  HG3 PRO A  71       6.196   8.699   0.501  1.00 63.91           H  
ATOM    740  HD2 PRO A  71       7.442   9.073  -1.460  1.00 63.91           H  
ATOM    741  HD3 PRO A  71       7.625  10.708  -0.752  1.00 63.91           H  
ATOM    742  N   ILE A  72       3.004  12.057  -2.249  1.00 56.86           N  
ATOM    743  CA  ILE A  72       2.040  13.100  -1.940  1.00 56.86           C  
ATOM    744  C   ILE A  72       0.870  12.375  -1.254  1.00 56.86           C  
ATOM    745  O   ILE A  72      -0.116  11.987  -1.873  1.00 56.86           O  
ATOM    746  CB  ILE A  72       1.661  13.859  -3.236  1.00 56.86           C  
ATOM    747  CG1 ILE A  72       2.905  14.343  -4.027  1.00 56.86           C  
ATOM    748  CG2 ILE A  72       0.748  15.046  -2.877  1.00 56.86           C  
ATOM    749  CD1 ILE A  72       2.579  14.919  -5.411  1.00 56.86           C  
ATOM    750  H   ILE A  72       2.725  11.408  -2.971  1.00 56.86           H  
ATOM    751  HA  ILE A  72       2.475  13.810  -1.237  1.00 56.86           H  
ATOM    752  HB  ILE A  72       1.111  13.180  -3.887  1.00 56.86           H  
ATOM    753 HG12 ILE A  72       3.439  15.093  -3.444  1.00 56.86           H  
ATOM    754 HG13 ILE A  72       3.585  13.509  -4.201  1.00 56.86           H  
ATOM    755 HG21 ILE A  72       0.380  15.526  -3.784  1.00 56.86           H  
ATOM    756 HG22 ILE A  72      -0.119  14.700  -2.315  1.00 56.86           H  
ATOM    757 HG23 ILE A  72       1.295  15.776  -2.281  1.00 56.86           H  
ATOM    758 HD11 ILE A  72       2.002  14.196  -5.988  1.00 56.86           H  
ATOM    759 HD12 ILE A  72       2.016  15.848  -5.319  1.00 56.86           H  
ATOM    760 HD13 ILE A  72       3.508  15.130  -5.940  1.00 56.86           H  
ATOM    761  N   TYR A  73       1.018  12.037   0.026  1.00 61.37           N  
ATOM    762  CA  TYR A  73      -0.001  11.241   0.720  1.00 61.37           C  
ATOM    763  C   TYR A  73      -1.301  12.032   0.917  1.00 61.37           C  
ATOM    764  O   TYR A  73      -1.274  13.146   1.437  1.00 61.37           O  
ATOM    765  CB  TYR A  73       0.523  10.732   2.067  1.00 61.37           C  
ATOM    766  CG  TYR A  73       1.562   9.637   1.953  1.00 61.37           C  
ATOM    767  CD1 TYR A  73       1.160   8.337   1.595  1.00 61.37           C  
ATOM    768  CD2 TYR A  73       2.912   9.902   2.240  1.00 61.37           C  
ATOM    769  CE1 TYR A  73       2.113   7.309   1.469  1.00 61.37           C  
ATOM    770  CE2 TYR A  73       3.857   8.863   2.157  1.00 61.37           C  
ATOM    771  CZ  TYR A  73       3.467   7.578   1.732  1.00 61.37           C  
ATOM    772  OH  TYR A  73       4.395   6.598   1.584  1.00 61.37           O  
ATOM    773  H   TYR A  73       1.849  12.330   0.520  1.00 61.37           H  
ATOM    774  HA  TYR A  73      -0.235  10.372   0.105  1.00 61.37           H  
ATOM    775  HB2 TYR A  73      -0.317  10.327   2.631  1.00 61.37           H  
ATOM    776  HB3 TYR A  73       0.921  11.569   2.641  1.00 61.37           H  
ATOM    777  HD1 TYR A  73       0.116   8.136   1.407  1.00 61.37           H  
ATOM    778  HD2 TYR A  73       3.218  10.892   2.543  1.00 61.37           H  
ATOM    779  HE1 TYR A  73       1.811   6.317   1.169  1.00 61.37           H  
ATOM    780  HE2 TYR A  73       4.890   9.056   2.403  1.00 61.37           H  
ATOM    781  HH  TYR A  73       5.270   6.895   1.844  1.00 61.37           H  
ATOM    782  N   LYS A  74      -2.443  11.410   0.596  1.00 53.62           N  
ATOM    783  CA  LYS A  74      -3.759  11.817   1.102  1.00 53.62           C  
ATOM    784  C   LYS A  74      -4.472  10.583   1.649  1.00 53.62           C  
ATOM    785  O   LYS A  74      -5.046   9.808   0.902  1.00 53.62           O  
ATOM    786  CB  LYS A  74      -4.573  12.542   0.011  1.00 53.62           C  
ATOM    787  CG  LYS A  74      -5.838  13.158   0.636  1.00 53.62           C  
ATOM    788  CD  LYS A  74      -6.789  13.814  -0.375  1.00 53.62           C  
ATOM    789  CE  LYS A  74      -8.008  14.329   0.411  1.00 53.62           C  
ATOM    790  NZ  LYS A  74      -9.160  14.698  -0.444  1.00 53.62           N1+
ATOM    791  H   LYS A  74      -2.390  10.512   0.136  1.00 53.62           H  
ATOM    792  HA  LYS A  74      -3.618  12.512   1.929  1.00 53.62           H  
ATOM    793  HB2 LYS A  74      -3.968  13.340  -0.421  1.00 53.62           H  
ATOM    794  HB3 LYS A  74      -4.846  11.842  -0.779  1.00 53.62           H  
ATOM    795  HG2 LYS A  74      -6.392  12.376   1.155  1.00 53.62           H  
ATOM    796  HG3 LYS A  74      -5.536  13.904   1.372  1.00 53.62           H  
ATOM    797  HD2 LYS A  74      -6.288  14.638  -0.884  1.00 53.62           H  
ATOM    798  HD3 LYS A  74      -7.103  13.066  -1.102  1.00 53.62           H  
ATOM    799  HE2 LYS A  74      -8.336  13.534   1.081  1.00 53.62           H  
ATOM    800  HE3 LYS A  74      -7.706  15.172   1.033  1.00 53.62           H  
ATOM    801  HZ1 LYS A  74      -8.963  15.481  -1.051  1.00 53.62           H  
ATOM    802  HZ2 LYS A  74      -9.948  14.914   0.150  1.00 53.62           H  
ATOM    803  HZ3 LYS A  74      -9.463  13.892  -0.972  1.00 53.62           H  
ATOM    804  N   THR A  75      -4.436  10.379   2.956  1.00 55.39           N  
ATOM    805  CA  THR A  75      -5.015   9.179   3.574  1.00 55.39           C  
ATOM    806  C   THR A  75      -6.441   9.459   4.066  1.00 55.39           C  
ATOM    807  O   THR A  75      -6.625  10.363   4.873  1.00 55.39           O  
ATOM    808  CB  THR A  75      -4.121   8.689   4.725  1.00 55.39           C  
ATOM    809  CG2 THR A  75      -4.362   7.213   4.999  1.00 55.39           C  
ATOM    810  OG1 THR A  75      -2.748   8.806   4.410  1.00 55.39           O  
ATOM    811  H   THR A  75      -3.929  11.023   3.546  1.00 55.39           H  
ATOM    812  HA  THR A  75      -5.056   8.380   2.834  1.00 55.39           H  
ATOM    813  HB  THR A  75      -4.331   9.272   5.622  1.00 55.39           H  
ATOM    814  HG1 THR A  75      -2.257   8.565   5.200  1.00 55.39           H  
ATOM    815 HG21 THR A  75      -3.776   6.597   4.316  1.00 55.39           H  
ATOM    816 HG22 THR A  75      -4.078   6.985   6.026  1.00 55.39           H  
ATOM    817 HG23 THR A  75      -5.419   6.994   4.848  1.00 55.39           H  
ATOM    818  N   GLU A  76      -7.440   8.675   3.640  1.00 53.16           N  
ATOM    819  CA  GLU A  76      -8.817   8.717   4.174  1.00 53.16           C  
ATOM    820  C   GLU A  76      -9.176   7.380   4.851  1.00 53.16           C  
ATOM    821  O   GLU A  76      -9.952   6.558   4.360  1.00 53.16           O  
ATOM    822  CB  GLU A  76      -9.838   9.143   3.099  1.00 53.16           C  
ATOM    823  CG  GLU A  76      -9.837  10.668   2.881  1.00 53.16           C  
ATOM    824  CD  GLU A  76     -10.886  11.162   1.866  1.00 53.16           C  
ATOM    825  OE1 GLU A  76     -10.722  12.317   1.394  1.00 53.16           O  
ATOM    826  OE2 GLU A  76     -11.836  10.404   1.567  1.00 53.16           O1-
ATOM    827  H   GLU A  76      -7.260   7.960   2.951  1.00 53.16           H  
ATOM    828  HA  GLU A  76      -8.875   9.464   4.965  1.00 53.16           H  
ATOM    829  HB2 GLU A  76      -9.627   8.628   2.162  1.00 53.16           H  
ATOM    830  HB3 GLU A  76     -10.833   8.859   3.440  1.00 53.16           H  
ATOM    831  HG2 GLU A  76     -10.025  11.155   3.838  1.00 53.16           H  
ATOM    832  HG3 GLU A  76      -8.845  10.969   2.543  1.00 53.16           H  
ATOM    833  N   LEU A  77      -8.585   7.142   6.024  1.00 57.09           N  
ATOM    834  CA  LEU A  77      -8.864   5.949   6.825  1.00 57.09           C  
ATOM    835  C   LEU A  77     -10.159   6.126   7.621  1.00 57.09           C  
ATOM    836  O   LEU A  77     -10.254   7.013   8.461  1.00 57.09           O  
ATOM    837  CB  LEU A  77      -7.674   5.664   7.757  1.00 57.09           C  
ATOM    838  CG  LEU A  77      -6.473   5.045   7.026  1.00 57.09           C  
ATOM    839  CD1 LEU A  77      -5.224   5.112   7.904  1.00 57.09           C  
ATOM    840  CD2 LEU A  77      -6.736   3.597   6.617  1.00 57.09           C  
ATOM    841  H   LEU A  77      -7.996   7.859   6.421  1.00 57.09           H  
ATOM    842  HA  LEU A  77      -9.000   5.095   6.161  1.00 57.09           H  
ATOM    843  HB2 LEU A  77      -7.991   4.982   8.546  1.00 57.09           H  
ATOM    844  HB3 LEU A  77      -7.375   6.597   8.234  1.00 57.09           H  
ATOM    845  HG  LEU A  77      -6.282   5.613   6.115  1.00 57.09           H  
ATOM    846 HD11 LEU A  77      -5.018   6.146   8.183  1.00 57.09           H  
ATOM    847 HD12 LEU A  77      -4.367   4.716   7.359  1.00 57.09           H  
ATOM    848 HD13 LEU A  77      -5.373   4.519   8.806  1.00 57.09           H  
ATOM    849 HD21 LEU A  77      -7.204   3.051   7.436  1.00 57.09           H  
ATOM    850 HD22 LEU A  77      -7.403   3.571   5.755  1.00 57.09           H  
ATOM    851 HD23 LEU A  77      -5.802   3.099   6.357  1.00 57.09           H  
ATOM    852  N   LYS A  78     -11.133   5.235   7.418  1.00 56.02           N  
ATOM    853  CA  LYS A  78     -12.321   5.114   8.275  1.00 56.02           C  
ATOM    854  C   LYS A  78     -12.117   3.948   9.234  1.00 56.02           C  
ATOM    855  O   LYS A  78     -12.745   2.902   9.103  1.00 56.02           O  
ATOM    856  CB  LYS A  78     -13.604   4.975   7.445  1.00 56.02           C  
ATOM    857  CG  LYS A  78     -14.001   6.297   6.781  1.00 56.02           C  
ATOM    858  CD  LYS A  78     -15.362   6.142   6.096  1.00 56.02           C  
ATOM    859  CE  LYS A  78     -15.765   7.469   5.451  1.00 56.02           C  
ATOM    860  NZ  LYS A  78     -17.052   7.347   4.727  1.00 56.02           N1+
ATOM    861  H   LYS A  78     -10.952   4.490   6.761  1.00 56.02           H  
ATOM    862  HA  LYS A  78     -12.420   6.004   8.897  1.00 56.02           H  
ATOM    863  HB2 LYS A  78     -14.413   4.674   8.111  1.00 56.02           H  
ATOM    864  HB3 LYS A  78     -13.474   4.199   6.691  1.00 56.02           H  
ATOM    865  HG2 LYS A  78     -14.067   7.079   7.538  1.00 56.02           H  
ATOM    866  HG3 LYS A  78     -13.248   6.578   6.044  1.00 56.02           H  
ATOM    867  HD2 LYS A  78     -15.289   5.366   5.334  1.00 56.02           H  
ATOM    868  HD3 LYS A  78     -16.107   5.852   6.837  1.00 56.02           H  
ATOM    869  HE2 LYS A  78     -14.974   7.773   4.765  1.00 56.02           H  
ATOM    870  HE3 LYS A  78     -15.833   8.230   6.228  1.00 56.02           H  
ATOM    871  HZ1 LYS A  78     -16.972   6.653   3.998  1.00 56.02           H  
ATOM    872  HZ2 LYS A  78     -17.789   7.081   5.364  1.00 56.02           H  
ATOM    873  HZ3 LYS A  78     -17.287   8.231   4.300  1.00 56.02           H  
ATOM    874  N   LEU A  79     -11.204   4.128  10.181  1.00 55.68           N  
ATOM    875  CA  LEU A  79     -10.878   3.107  11.169  1.00 55.68           C  
ATOM    876  C   LEU A  79     -11.362   3.508  12.562  1.00 55.68           C  
ATOM    877  O   LEU A  79     -10.973   4.569  13.041  1.00 55.68           O  
ATOM    878  CB  LEU A  79      -9.369   2.860  11.167  1.00 55.68           C  
ATOM    879  CG  LEU A  79      -8.932   2.035   9.958  1.00 55.68           C  
ATOM    880  CD1 LEU A  79      -7.424   1.972   9.920  1.00 55.68           C  
ATOM    881  CD2 LEU A  79      -9.469   0.610  10.065  1.00 55.68           C  
ATOM    882  H   LEU A  79     -10.736   5.022  10.238  1.00 55.68           H  
ATOM    883  HA  LEU A  79     -11.367   2.175  10.885  1.00 55.68           H  
ATOM    884  HB2 LEU A  79      -8.851   3.819  11.168  1.00 55.68           H  
ATOM    885  HB3 LEU A  79      -9.086   2.332  12.078  1.00 55.68           H  
ATOM    886  HG  LEU A  79      -9.266   2.516   9.039  1.00 55.68           H  
ATOM    887 HD11 LEU A  79      -7.139   1.449   9.007  1.00 55.68           H  
ATOM    888 HD12 LEU A  79      -7.067   1.446  10.805  1.00 55.68           H  
ATOM    889 HD13 LEU A  79      -7.005   2.978   9.901  1.00 55.68           H  
ATOM    890 HD21 LEU A  79      -8.815  -0.082   9.535  1.00 55.68           H  
ATOM    891 HD22 LEU A  79      -9.497   0.289  11.107  1.00 55.68           H  
ATOM    892 HD23 LEU A  79     -10.477   0.592   9.649  1.00 55.68           H  
ATOM    893  N   PRO A  80     -12.142   2.655  13.250  1.00 54.24           N  
ATOM    894  CA  PRO A  80     -12.519   2.885  14.643  1.00 54.24           C  
ATOM    895  C   PRO A  80     -11.411   2.523  15.652  1.00 54.24           C  
ATOM    896  O   PRO A  80     -11.623   2.664  16.852  1.00 54.24           O  
ATOM    897  CB  PRO A  80     -13.801   2.067  14.839  1.00 54.24           C  
ATOM    898  CG  PRO A  80     -13.643   0.901  13.864  1.00 54.24           C  
ATOM    899  CD  PRO A  80     -12.848   1.500  12.707  1.00 54.24           C  
ATOM    900  HA  PRO A  80     -12.754   3.940  14.790  1.00 54.24           H  
ATOM    901  HB2 PRO A  80     -14.659   2.669  14.541  1.00 54.24           H  
ATOM    902  HB3 PRO A  80     -13.925   1.722  15.866  1.00 54.24           H  
ATOM    903  HG2 PRO A  80     -14.607   0.515  13.534  1.00 54.24           H  
ATOM    904  HG3 PRO A  80     -13.056   0.112  14.335  1.00 54.24           H  
ATOM    905  HD2 PRO A  80     -13.530   1.828  11.923  1.00 54.24           H  
ATOM    906  HD3 PRO A  80     -12.153   0.757  12.314  1.00 54.24           H  
ATOM    907  N   GLN A  81     -10.243   2.031  15.213  1.00 52.84           N  
ATOM    908  CA  GLN A  81      -9.130   1.660  16.098  1.00 52.84           C  
ATOM    909  C   GLN A  81      -7.768   2.040  15.510  1.00 52.84           C  
ATOM    910  O   GLN A  81      -7.594   2.098  14.293  1.00 52.84           O  
ATOM    911  CB  GLN A  81      -9.175   0.158  16.436  1.00 52.84           C  
ATOM    912  CG  GLN A  81     -10.285  -0.163  17.450  1.00 52.84           C  
ATOM    913  CD  GLN A  81     -10.289  -1.610  17.930  1.00 52.84           C  
ATOM    914  NE2 GLN A  81     -11.254  -1.985  18.739  1.00 52.84           N  
ATOM    915  OE1 GLN A  81      -9.453  -2.431  17.597  1.00 52.84           O  
ATOM    916  H   GLN A  81     -10.069   2.011  14.218  1.00 52.84           H  
ATOM    917  HA  GLN A  81      -9.224   2.220  17.029  1.00 52.84           H  
ATOM    918  HB2 GLN A  81      -9.318  -0.425  15.526  1.00 52.84           H  
ATOM    919  HB3 GLN A  81      -8.221  -0.130  16.880  1.00 52.84           H  
ATOM    920  HG2 GLN A  81     -11.255   0.036  16.994  1.00 52.84           H  
ATOM    921  HG3 GLN A  81     -10.177   0.483  18.320  1.00 52.84           H  
ATOM    922 HE21 GLN A  81     -11.955  -1.323  19.041  1.00 52.84           H  
ATOM    923 HE22 GLN A  81     -11.223  -2.947  19.044  1.00 52.84           H  
ATOM    924  N   ALA A  82      -6.795   2.270  16.397  1.00 56.14           N  
ATOM    925  CA  ALA A  82      -5.400   2.505  16.046  1.00 56.14           C  
ATOM    926  C   ALA A  82      -4.803   1.238  15.417  1.00 56.14           C  
ATOM    927  O   ALA A  82      -4.404   0.307  16.112  1.00 56.14           O  
ATOM    928  CB  ALA A  82      -4.643   2.945  17.307  1.00 56.14           C  
ATOM    929  H   ALA A  82      -7.015   2.202  17.380  1.00 56.14           H  
ATOM    930  HA  ALA A  82      -5.348   3.314  15.317  1.00 56.14           H  
ATOM    931  HB1 ALA A  82      -4.694   2.169  18.071  1.00 56.14           H  
ATOM    932  HB2 ALA A  82      -3.597   3.127  17.058  1.00 56.14           H  
ATOM    933  HB3 ALA A  82      -5.076   3.867  17.696  1.00 56.14           H  
ATOM    934  N   PHE A  83      -4.775   1.189  14.090  1.00 59.76           N  
ATOM    935  CA  PHE A  83      -4.075   0.145  13.358  1.00 59.76           C  
ATOM    936  C   PHE A  83      -2.647   0.577  13.055  1.00 59.76           C  
ATOM    937  O   PHE A  83      -2.381   1.744  12.753  1.00 59.76           O  
ATOM    938  CB  PHE A  83      -4.798  -0.160  12.060  1.00 59.76           C  
ATOM    939  CG  PHE A  83      -5.890  -1.205  12.122  1.00 59.76           C  
ATOM    940  CD1 PHE A  83      -5.628  -2.503  11.649  1.00 59.76           C  
ATOM    941  CD2 PHE A  83      -7.171  -0.887  12.602  1.00 59.76           C  
ATOM    942  CE1 PHE A  83      -6.633  -3.484  11.684  1.00 59.76           C  
ATOM    943  CE2 PHE A  83      -8.174  -1.870  12.647  1.00 59.76           C  
ATOM    944  CZ  PHE A  83      -7.902  -3.172  12.194  1.00 59.76           C  
ATOM    945  H   PHE A  83      -5.189   1.950  13.570  1.00 59.76           H  
ATOM    946  HA  PHE A  83      -4.036  -0.770  13.948  1.00 59.76           H  
ATOM    947  HB2 PHE A  83      -5.200   0.781  11.684  1.00 59.76           H  
ATOM    948  HB3 PHE A  83      -4.053  -0.527  11.353  1.00 59.76           H  
ATOM    949  HD1 PHE A  83      -4.656  -2.743  11.244  1.00 59.76           H  
ATOM    950  HD2 PHE A  83      -7.384   0.116  12.943  1.00 59.76           H  
ATOM    951  HE1 PHE A  83      -6.438  -4.473  11.296  1.00 59.76           H  
ATOM    952  HE2 PHE A  83      -9.153  -1.624  13.029  1.00 59.76           H  
ATOM    953  HZ  PHE A  83      -8.678  -3.923  12.214  1.00 59.76           H  
ATOM    954  N   ASP A  84      -1.742  -0.397  13.064  1.00 65.46           N  
ATOM    955  CA  ASP A  84      -0.376  -0.183  12.616  1.00 65.46           C  
ATOM    956  C   ASP A  84      -0.333  -0.231  11.087  1.00 65.46           C  
ATOM    957  O   ASP A  84      -0.261  -1.307  10.480  1.00 65.46           O  
ATOM    958  CB  ASP A  84       0.564  -1.196  13.279  1.00 65.46           C  
ATOM    959  CG  ASP A  84       2.012  -0.711  13.271  1.00 65.46           C  
ATOM    960  OD1 ASP A  84       2.317   0.341  12.668  1.00 65.46           O  
ATOM    961  OD2 ASP A  84       2.831  -1.286  14.016  1.00 65.46           O1-
ATOM    962  H   ASP A  84      -2.036  -1.340  13.278  1.00 65.46           H  
ATOM    963  HA  ASP A  84      -0.070   0.812  12.937  1.00 65.46           H  
ATOM    964  HB2 ASP A  84       0.492  -2.168  12.789  1.00 65.46           H  
ATOM    965  HB3 ASP A  84       0.264  -1.323  14.319  1.00 65.46           H  
ATOM    966  N   PHE A  85      -0.446   0.944  10.471  1.00 70.83           N  
ATOM    967  CA  PHE A  85      -0.299   1.117   9.037  1.00 70.83           C  
ATOM    968  C   PHE A  85       1.115   1.592   8.720  1.00 70.83           C  
ATOM    969  O   PHE A  85       1.649   2.500   9.350  1.00 70.83           O  
ATOM    970  CB  PHE A  85      -1.373   2.062   8.485  1.00 70.83           C  
ATOM    971  CG  PHE A  85      -2.688   1.381   8.201  1.00 70.83           C  
ATOM    972  CD1 PHE A  85      -2.971   0.957   6.894  1.00 70.83           C  
ATOM    973  CD2 PHE A  85      -3.614   1.144   9.226  1.00 70.83           C  
ATOM    974  CE1 PHE A  85      -4.165   0.282   6.603  1.00 70.83           C  
ATOM    975  CE2 PHE A  85      -4.784   0.419   8.933  1.00 70.83           C  
ATOM    976  CZ  PHE A  85      -5.062  -0.010   7.635  1.00 70.83           C  
ATOM    977  H   PHE A  85      -0.566   1.774  11.035  1.00 70.83           H  
ATOM    978  HA  PHE A  85      -0.443   0.155   8.546  1.00 70.83           H  
ATOM    979  HB2 PHE A  85      -1.552   2.884   9.178  1.00 70.83           H  
ATOM    980  HB3 PHE A  85      -1.011   2.477   7.545  1.00 70.83           H  
ATOM    981  HD1 PHE A  85      -2.260   1.159   6.106  1.00 70.83           H  
ATOM    982  HD2 PHE A  85      -3.406   1.487  10.229  1.00 70.83           H  
ATOM    983  HE1 PHE A  85      -4.378  -0.033   5.592  1.00 70.83           H  
ATOM    984  HE2 PHE A  85      -5.504   0.161   9.695  1.00 70.83           H  
ATOM    985  HZ  PHE A  85      -5.961  -0.576   7.439  1.00 70.83           H  
ATOM    986  N   SER A  86       1.738   1.015   7.699  1.00 71.20           N  
ATOM    987  CA  SER A  86       2.909   1.632   7.081  1.00 71.20           C  
ATOM    988  C   SER A  86       2.905   1.424   5.578  1.00 71.20           C  
ATOM    989  O   SER A  86       2.448   0.396   5.089  1.00 71.20           O  
ATOM    990  CB  SER A  86       4.217   1.174   7.742  1.00 71.20           C  
ATOM    991  OG  SER A  86       4.434  -0.215   7.617  1.00 71.20           O  
ATOM    992  H   SER A  86       1.286   0.241   7.234  1.00 71.20           H  
ATOM    993  HA  SER A  86       2.831   2.708   7.234  1.00 71.20           H  
ATOM    994  HB2 SER A  86       4.181   1.425   8.802  1.00 71.20           H  
ATOM    995  HB3 SER A  86       5.052   1.710   7.292  1.00 71.20           H  
ATOM    996  HG  SER A  86       3.607  -0.624   7.881  1.00 71.20           H  
ATOM    997  N   SER A  87       3.397   2.406   4.838  1.00 71.72           N  
ATOM    998  CA  SER A  87       3.608   2.306   3.402  1.00 71.72           C  
ATOM    999  C   SER A  87       5.096   2.199   3.106  1.00 71.72           C  
ATOM   1000  O   SER A  87       5.931   2.854   3.742  1.00 71.72           O  
ATOM   1001  CB  SER A  87       2.975   3.480   2.659  1.00 71.72           C  
ATOM   1002  OG  SER A  87       3.421   4.688   3.236  1.00 71.72           O  
ATOM   1003  H   SER A  87       3.751   3.234   5.295  1.00 71.72           H  
ATOM   1004  HA  SER A  87       3.121   1.402   3.034  1.00 71.72           H  
ATOM   1005  HB2 SER A  87       3.254   3.440   1.606  1.00 71.72           H  
ATOM   1006  HB3 SER A  87       1.889   3.418   2.740  1.00 71.72           H  
ATOM   1007  HG  SER A  87       3.547   5.349   2.551  1.00 71.72           H  
ATOM   1008  N   ARG A  88       5.434   1.382   2.112  1.00 73.40           N  
ATOM   1009  CA  ARG A  88       6.771   1.368   1.517  1.00 73.40           C  
ATOM   1010  C   ARG A  88       6.676   1.713   0.056  1.00 73.40           C  
ATOM   1011  O   ARG A  88       5.785   1.219  -0.634  1.00 73.40           O  
ATOM   1012  CB  ARG A  88       7.491   0.036   1.704  1.00 73.40           C  
ATOM   1013  CG  ARG A  88       7.718  -0.295   3.176  1.00 73.40           C  
ATOM   1014  CD  ARG A  88       8.270  -1.709   3.276  1.00 73.40           C  
ATOM   1015  NE  ARG A  88       8.714  -1.987   4.644  1.00 73.40           N  
ATOM   1016  CZ  ARG A  88       9.228  -3.138   5.013  1.00 73.40           C  
ATOM   1017  NH1 ARG A  88       9.043  -4.246   4.352  1.00 73.40           N1+
ATOM   1018  NH2 ARG A  88       9.958  -3.177   6.089  1.00 73.40           N  
ATOM   1019  H   ARG A  88       4.696   0.859   1.662  1.00 73.40           H  
ATOM   1020  HA  ARG A  88       7.383   2.136   1.991  1.00 73.40           H  
ATOM   1021  HB2 ARG A  88       6.916  -0.758   1.229  1.00 73.40           H  
ATOM   1022  HB3 ARG A  88       8.461   0.088   1.209  1.00 73.40           H  
ATOM   1023  HG2 ARG A  88       6.785  -0.241   3.737  1.00 73.40           H  
ATOM   1024  HG3 ARG A  88       8.437   0.413   3.590  1.00 73.40           H  
ATOM   1025  HD2 ARG A  88       7.496  -2.412   2.969  1.00 73.40           H  
ATOM   1026  HD3 ARG A  88       9.126  -1.804   2.608  1.00 73.40           H  
ATOM   1027  HE  ARG A  88       8.948  -1.180   5.205  1.00 73.40           H  
ATOM   1028 HH11 ARG A  88       8.291  -4.277   3.679  1.00 73.40           H  
ATOM   1029 HH12 ARG A  88       9.557  -5.097   4.529  1.00 73.40           H  
ATOM   1030 HH21 ARG A  88      10.262  -2.279   6.438  1.00 73.40           H  
ATOM   1031 HH22 ARG A  88      10.563  -3.974   6.222  1.00 73.40           H  
ATOM   1032  N   ILE A  89       7.604   2.541  -0.390  1.00 73.47           N  
ATOM   1033  CA  ILE A  89       7.734   2.928  -1.783  1.00 73.47           C  
ATOM   1034  C   ILE A  89       9.029   2.340  -2.289  1.00 73.47           C  
ATOM   1035  O   ILE A  89      10.090   2.553  -1.701  1.00 73.47           O  
ATOM   1036  CB  ILE A  89       7.691   4.447  -1.973  1.00 73.47           C  
ATOM   1037  CG1 ILE A  89       6.399   5.007  -1.355  1.00 73.47           C  
ATOM   1038  CG2 ILE A  89       7.765   4.782  -3.475  1.00 73.47           C  
ATOM   1039  CD1 ILE A  89       6.445   6.516  -1.224  1.00 73.47           C  
ATOM   1040  H   ILE A  89       8.306   2.861   0.262  1.00 73.47           H  
ATOM   1041  HA  ILE A  89       6.904   2.505  -2.349  1.00 73.47           H  
ATOM   1042  HB  ILE A  89       8.549   4.888  -1.466  1.00 73.47           H  
ATOM   1043 HG12 ILE A  89       6.250   4.622  -0.347  1.00 73.47           H  
ATOM   1044 HG13 ILE A  89       5.536   4.721  -1.958  1.00 73.47           H  
ATOM   1045 HG21 ILE A  89       7.686   5.859  -3.625  1.00 73.47           H  
ATOM   1046 HG22 ILE A  89       8.720   4.463  -3.893  1.00 73.47           H  
ATOM   1047 HG23 ILE A  89       6.954   4.293  -4.013  1.00 73.47           H  
ATOM   1048 HD11 ILE A  89       6.404   7.000  -2.200  1.00 73.47           H  
ATOM   1049 HD12 ILE A  89       7.348   6.821  -0.695  1.00 73.47           H  
ATOM   1050 HD13 ILE A  89       5.573   6.796  -0.634  1.00 73.47           H  
ATOM   1051  N   PHE A  90       8.934   1.634  -3.402  1.00 72.03           N  
ATOM   1052  CA  PHE A  90      10.077   1.092  -4.102  1.00 72.03           C  
ATOM   1053  C   PHE A  90      10.200   1.760  -5.454  1.00 72.03           C  
ATOM   1054  O   PHE A  90       9.210   1.974  -6.152  1.00 72.03           O  
ATOM   1055  CB  PHE A  90       9.982  -0.427  -4.235  1.00 72.03           C  
ATOM   1056  CG  PHE A  90       9.719  -1.134  -2.926  1.00 72.03           C  
ATOM   1057  CD1 PHE A  90      10.802  -1.549  -2.130  1.00 72.03           C  
ATOM   1058  CD2 PHE A  90       8.398  -1.342  -2.482  1.00 72.03           C  
ATOM   1059  CE1 PHE A  90      10.565  -2.176  -0.896  1.00 72.03           C  
ATOM   1060  CE2 PHE A  90       8.165  -1.981  -1.254  1.00 72.03           C  
ATOM   1061  CZ  PHE A  90       9.247  -2.399  -0.462  1.00 72.03           C  
ATOM   1062  H   PHE A  90       8.020   1.520  -3.817  1.00 72.03           H  
ATOM   1063  HA  PHE A  90      10.976   1.313  -3.526  1.00 72.03           H  
ATOM   1064  HB2 PHE A  90       9.192  -0.681  -4.942  1.00 72.03           H  
ATOM   1065  HB3 PHE A  90      10.918  -0.795  -4.654  1.00 72.03           H  
ATOM   1066  HD1 PHE A  90      11.817  -1.365  -2.449  1.00 72.03           H  
ATOM   1067  HD2 PHE A  90       7.563  -0.998  -3.075  1.00 72.03           H  
ATOM   1068  HE1 PHE A  90      11.390  -2.465  -0.262  1.00 72.03           H  
ATOM   1069  HE2 PHE A  90       7.155  -2.152  -0.913  1.00 72.03           H  
ATOM   1070  HZ  PHE A  90       9.070  -2.881   0.488  1.00 72.03           H  
ATOM   1071  N   LYS A  91      11.435   2.037  -5.843  1.00 72.36           N  
ATOM   1072  CA  LYS A  91      11.780   2.491  -7.177  1.00 72.36           C  
ATOM   1073  C   LYS A  91      12.453   1.341  -7.895  1.00 72.36           C  
ATOM   1074  O   LYS A  91      13.443   0.776  -7.432  1.00 72.36           O  
ATOM   1075  CB  LYS A  91      12.640   3.743  -7.046  1.00 72.36           C  
ATOM   1076  CG  LYS A  91      12.831   4.508  -8.351  1.00 72.36           C  
ATOM   1077  CD  LYS A  91      13.453   5.867  -8.010  1.00 72.36           C  
ATOM   1078  CE  LYS A  91      13.505   6.803  -9.214  1.00 72.36           C  
ATOM   1079  NZ  LYS A  91      13.740   8.194  -8.768  1.00 72.36           N1+
ATOM   1080  H   LYS A  91      12.188   1.815  -5.207  1.00 72.36           H  
ATOM   1081  HA  LYS A  91      10.871   2.757  -7.716  1.00 72.36           H  
ATOM   1082  HB2 LYS A  91      12.108   4.414  -6.372  1.00 72.36           H  
ATOM   1083  HB3 LYS A  91      13.607   3.494  -6.608  1.00 72.36           H  
ATOM   1084  HG2 LYS A  91      13.481   3.944  -9.020  1.00 72.36           H  
ATOM   1085  HG3 LYS A  91      11.854   4.662  -8.810  1.00 72.36           H  
ATOM   1086  HD2 LYS A  91      12.844   6.340  -7.240  1.00 72.36           H  
ATOM   1087  HD3 LYS A  91      14.456   5.719  -7.610  1.00 72.36           H  
ATOM   1088  HE2 LYS A  91      14.297   6.473  -9.887  1.00 72.36           H  
ATOM   1089  HE3 LYS A  91      12.551   6.745  -9.736  1.00 72.36           H  
ATOM   1090  HZ1 LYS A  91      13.752   8.841  -9.544  1.00 72.36           H  
ATOM   1091  HZ2 LYS A  91      12.994   8.478  -8.150  1.00 72.36           H  
ATOM   1092  HZ3 LYS A  91      14.597   8.268  -8.238  1.00 72.36           H  
ATOM   1093  N   LYS A  92      11.902   0.978  -9.043  1.00 69.78           N  
ATOM   1094  CA  LYS A  92      12.500   0.007  -9.952  1.00 69.78           C  
ATOM   1095  C   LYS A  92      12.857   0.735 -11.236  1.00 69.78           C  
ATOM   1096  O   LYS A  92      12.025   1.431 -11.813  1.00 69.78           O  
ATOM   1097  CB  LYS A  92      11.500  -1.125 -10.177  1.00 69.78           C  
ATOM   1098  CG  LYS A  92      12.143  -2.368 -10.790  1.00 69.78           C  
ATOM   1099  CD  LYS A  92      11.064  -3.405 -11.119  1.00 69.78           C  
ATOM   1100  CE  LYS A  92      11.753  -4.613 -11.744  1.00 69.78           C  
ATOM   1101  NZ  LYS A  92      10.800  -5.652 -12.196  1.00 69.78           N1+
ATOM   1102  H   LYS A  92      11.037   1.421  -9.316  1.00 69.78           H  
ATOM   1103  HA  LYS A  92      13.408  -0.408  -9.513  1.00 69.78           H  
ATOM   1104  HB2 LYS A  92      10.733  -0.753 -10.856  1.00 69.78           H  
ATOM   1105  HB3 LYS A  92      11.041  -1.402  -9.228  1.00 69.78           H  
ATOM   1106  HG2 LYS A  92      12.856  -2.792 -10.083  1.00 69.78           H  
ATOM   1107  HG3 LYS A  92      12.667  -2.093 -11.706  1.00 69.78           H  
ATOM   1108  HD2 LYS A  92      10.536  -3.695 -10.211  1.00 69.78           H  
ATOM   1109  HD3 LYS A  92      10.356  -2.976 -11.829  1.00 69.78           H  
ATOM   1110  HE2 LYS A  92      12.343  -4.267 -12.593  1.00 69.78           H  
ATOM   1111  HE3 LYS A  92      12.440  -5.034 -11.011  1.00 69.78           H  
ATOM   1112  HZ1 LYS A  92      10.160  -5.903 -11.456  1.00 69.78           H  
ATOM   1113  HZ2 LYS A  92      11.314  -6.471 -12.486  1.00 69.78           H  
ATOM   1114  HZ3 LYS A  92      10.256  -5.307 -12.974  1.00 69.78           H  
ATOM   1115  N   ARG A  93      14.088   0.590 -11.721  1.00 66.57           N  
ATOM   1116  CA  ARG A  93      14.402   1.019 -13.093  1.00 66.57           C  
ATOM   1117  C   ARG A  93      13.626   0.127 -14.062  1.00 66.57           C  
ATOM   1118  O   ARG A  93      13.750  -1.094 -13.951  1.00 66.57           O  
ATOM   1119  CB  ARG A  93      15.918   0.955 -13.355  1.00 66.57           C  
ATOM   1120  CG  ARG A  93      16.609   2.213 -12.821  1.00 66.57           C  
ATOM   1121  CD  ARG A  93      18.117   2.236 -13.091  1.00 66.57           C  
ATOM   1122  NE  ARG A  93      18.713   3.535 -12.710  1.00 66.57           N  
ATOM   1123  CZ  ARG A  93      20.002   3.826 -12.667  1.00 66.57           C  
ATOM   1124  NH1 ARG A  93      20.921   2.970 -13.018  1.00 66.57           N1+
ATOM   1125  NH2 ARG A  93      20.388   5.004 -12.264  1.00 66.57           N  
ATOM   1126  H   ARG A  93      14.728  -0.017 -11.227  1.00 66.57           H  
ATOM   1127  HA  ARG A  93      14.046   2.037 -13.252  1.00 66.57           H  
ATOM   1128  HB2 ARG A  93      16.089   0.903 -14.430  1.00 66.57           H  
ATOM   1129  HB3 ARG A  93      16.344   0.063 -12.896  1.00 66.57           H  
ATOM   1130  HG2 ARG A  93      16.441   2.274 -11.745  1.00 66.57           H  
ATOM   1131  HG3 ARG A  93      16.160   3.074 -13.316  1.00 66.57           H  
ATOM   1132  HD2 ARG A  93      18.288   2.058 -14.153  1.00 66.57           H  
ATOM   1133  HD3 ARG A  93      18.583   1.432 -12.521  1.00 66.57           H  
ATOM   1134  HE  ARG A  93      18.083   4.272 -12.427  1.00 66.57           H  
ATOM   1135 HH11 ARG A  93      21.901   3.200 -12.933  1.00 66.57           H  
ATOM   1136 HH12 ARG A  93      20.646   2.040 -13.301  1.00 66.57           H  
ATOM   1137 HH21 ARG A  93      21.372   5.203 -12.157  1.00 66.57           H  
ATOM   1138 HH22 ARG A  93      19.707   5.657 -11.904  1.00 66.57           H  
ATOM   1139  N   LYS A  94      12.875   0.702 -15.019  1.00 61.65           N  
ATOM   1140  CA  LYS A  94      12.436  -0.079 -16.188  1.00 61.65           C  
ATOM   1141  C   LYS A  94      13.699  -0.592 -16.868  1.00 61.65           C  
ATOM   1142  O   LYS A  94      14.522   0.194 -17.335  1.00 61.65           O  
ATOM   1143  CB  LYS A  94      11.565   0.706 -17.197  1.00 61.65           C  
ATOM   1144  CG  LYS A  94      10.078   0.773 -16.806  1.00 61.65           C  
ATOM   1145  CD  LYS A  94       9.143   1.147 -17.979  1.00 61.65           C  
ATOM   1146  CE  LYS A  94       7.661   1.036 -17.556  1.00 61.65           C  
ATOM   1147  NZ  LYS A  94       6.687   1.394 -18.628  1.00 61.65           N1+
ATOM   1148  H   LYS A  94      12.746   1.703 -15.035  1.00 61.65           H  
ATOM   1149  HA  LYS A  94      11.867  -0.943 -15.845  1.00 61.65           H  
ATOM   1150  HB2 LYS A  94      11.624   0.182 -18.151  1.00 61.65           H  
ATOM   1151  HB3 LYS A  94      11.966   1.708 -17.353  1.00 61.65           H  
ATOM   1152  HG2 LYS A  94       9.970   1.515 -16.014  1.00 61.65           H  
ATOM   1153  HG3 LYS A  94       9.771  -0.201 -16.425  1.00 61.65           H  
ATOM   1154  HD2 LYS A  94       9.363   2.163 -18.307  1.00 61.65           H  
ATOM   1155  HD3 LYS A  94       9.324   0.462 -18.808  1.00 61.65           H  
ATOM   1156  HE2 LYS A  94       7.493   1.677 -16.691  1.00 61.65           H  
ATOM   1157  HE3 LYS A  94       7.470   0.015 -17.226  1.00 61.65           H  
ATOM   1158  HZ1 LYS A  94       6.702   2.375 -18.868  1.00 61.65           H  
ATOM   1159  HZ2 LYS A  94       5.741   1.217 -18.325  1.00 61.65           H  
ATOM   1160  HZ3 LYS A  94       6.790   0.827 -19.458  1.00 61.65           H  
ATOM   1161  N   GLN A  95      13.878  -1.902 -16.839  1.00 60.36           N  
ATOM   1162  CA  GLN A  95      14.948  -2.564 -17.559  1.00 60.36           C  
ATOM   1163  C   GLN A  95      14.527  -2.769 -19.001  1.00 60.36           C  
ATOM   1164  O   GLN A  95      13.432  -3.259 -19.265  1.00 60.36           O  
ATOM   1165  CB  GLN A  95      15.279  -3.894 -16.883  1.00 60.36           C  
ATOM   1166  CG  GLN A  95      16.342  -3.626 -15.826  1.00 60.36           C  
ATOM   1167  CD  GLN A  95      16.627  -4.835 -14.977  1.00 60.36           C  
ATOM   1168  NE2 GLN A  95      17.711  -4.763 -14.246  1.00 60.36           N  
ATOM   1169  OE1 GLN A  95      15.856  -5.768 -14.888  1.00 60.36           O  
ATOM   1170  H   GLN A  95      13.167  -2.482 -16.417  1.00 60.36           H  
ATOM   1171  HA  GLN A  95      15.837  -1.934 -17.562  1.00 60.36           H  
ATOM   1172  HB2 GLN A  95      15.686  -4.599 -17.607  1.00 60.36           H  
ATOM   1173  HB3 GLN A  95      14.381  -4.326 -16.440  1.00 60.36           H  
ATOM   1174  HG2 GLN A  95      17.263  -3.315 -16.320  1.00 60.36           H  
ATOM   1175  HG3 GLN A  95      16.014  -2.822 -15.168  1.00 60.36           H  
ATOM   1176 HE21 GLN A  95      17.934  -5.528 -13.625  1.00 60.36           H  
ATOM   1177 HE22 GLN A  95      18.357  -3.997 -14.374  1.00 60.36           H  
ATOM   1178  N   SER A  96      15.423  -2.426 -19.919  1.00 53.28           N  
ATOM   1179  CA  SER A  96      15.474  -3.082 -21.222  1.00 53.28           C  
ATOM   1180  C   SER A  96      15.738  -4.577 -20.983  1.00 53.28           C  
ATOM   1181  O   SER A  96      16.473  -4.909 -20.050  1.00 53.28           O  
ATOM   1182  CB  SER A  96      16.588  -2.458 -22.070  1.00 53.28           C  
ATOM   1183  OG  SER A  96      16.509  -1.039 -22.050  1.00 53.28           O  
ATOM   1184  H   SER A  96      16.262  -1.941 -19.633  1.00 53.28           H  
ATOM   1185  HA  SER A  96      14.520  -2.959 -21.733  1.00 53.28           H  
ATOM   1186  HB2 SER A  96      16.498  -2.819 -23.094  1.00 53.28           H  
ATOM   1187  HB3 SER A  96      17.557  -2.765 -21.676  1.00 53.28           H  
ATOM   1188  HG  SER A  96      17.039  -0.705 -22.778  1.00 53.28           H  
ATOM   1189  N   GLU A  97      15.115  -5.470 -21.756  1.00 49.12           N  
ATOM   1190  CA  GLU A  97      15.229  -6.928 -21.571  1.00 49.12           C  
ATOM   1191  C   GLU A  97      16.682  -7.385 -21.321  1.00 49.12           C  
ATOM   1192  O   GLU A  97      17.590  -7.022 -22.067  1.00 49.12           O  
ATOM   1193  CB  GLU A  97      14.672  -7.669 -22.801  1.00 49.12           C  
ATOM   1194  CG  GLU A  97      13.140  -7.733 -22.834  1.00 49.12           C  
ATOM   1195  CD  GLU A  97      12.655  -8.535 -24.050  1.00 49.12           C  
ATOM   1196  OE1 GLU A  97      12.070  -9.619 -23.834  1.00 49.12           O  
ATOM   1197  OE2 GLU A  97      12.878  -8.040 -25.176  1.00 49.12           O1-
ATOM   1198  H   GLU A  97      14.528  -5.151 -22.514  1.00 49.12           H  
ATOM   1199  HA  GLU A  97      14.635  -7.216 -20.703  1.00 49.12           H  
ATOM   1200  HB2 GLU A  97      15.040  -8.695 -22.778  1.00 49.12           H  
ATOM   1201  HB3 GLU A  97      15.046  -7.196 -23.708  1.00 49.12           H  
ATOM   1202  HG2 GLU A  97      12.741  -6.719 -22.877  1.00 49.12           H  
ATOM   1203  HG3 GLU A  97      12.787  -8.193 -21.911  1.00 49.12           H  
ATOM   1204  N   GLY A  98      16.900  -8.187 -20.267  1.00 50.68           N  
ATOM   1205  CA  GLY A  98      18.158  -8.916 -20.040  1.00 50.68           C  
ATOM   1206  C   GLY A  98      19.024  -8.518 -18.833  1.00 50.68           C  
ATOM   1207  O   GLY A  98      20.025  -9.187 -18.590  1.00 50.68           O  
ATOM   1208  H   GLY A  98      16.106  -8.436 -19.694  1.00 50.68           H  
ATOM   1209  HA2 GLY A  98      18.788  -8.832 -20.925  1.00 50.68           H  
ATOM   1210  HA3 GLY A  98      17.917  -9.973 -19.924  1.00 50.68           H  
ATOM   1211  N   GLN A  99      18.680  -7.496 -18.039  1.00 52.59           N  
ATOM   1212  CA  GLN A  99      19.399  -7.198 -16.781  1.00 52.59           C  
ATOM   1213  C   GLN A  99      18.653  -7.702 -15.527  1.00 52.59           C  
ATOM   1214  O   GLN A  99      17.437  -7.858 -15.559  1.00 52.59           O  
ATOM   1215  CB  GLN A  99      19.769  -5.707 -16.697  1.00 52.59           C  
ATOM   1216  CG  GLN A  99      21.131  -5.431 -17.352  1.00 52.59           C  
ATOM   1217  CD  GLN A  99      21.588  -3.984 -17.196  1.00 52.59           C  
ATOM   1218  NE2 GLN A  99      22.856  -3.707 -17.412  1.00 52.59           N  
ATOM   1219  OE1 GLN A  99      20.835  -3.079 -16.866  1.00 52.59           O  
ATOM   1220  H   GLN A  99      17.852  -6.966 -18.270  1.00 52.59           H  
ATOM   1221  HA  GLN A  99      20.340  -7.749 -16.794  1.00 52.59           H  
ATOM   1222  HB2 GLN A  99      19.855  -5.420 -15.649  1.00 52.59           H  
ATOM   1223  HB3 GLN A  99      18.992  -5.100 -17.162  1.00 52.59           H  
ATOM   1224  HG2 GLN A  99      21.073  -5.666 -18.415  1.00 52.59           H  
ATOM   1225  HG3 GLN A  99      21.883  -6.079 -16.901  1.00 52.59           H  
ATOM   1226 HE21 GLN A  99      23.125  -2.736 -17.332  1.00 52.59           H  
ATOM   1227 HE22 GLN A  99      23.491  -4.427 -17.724  1.00 52.59           H  
ATOM   1228  N   PRO A 100      19.348  -7.974 -14.403  1.00 49.25           N  
ATOM   1229  CA  PRO A 100      18.720  -8.425 -13.158  1.00 49.25           C  
ATOM   1230  C   PRO A 100      17.988  -7.275 -12.459  1.00 49.25           C  
ATOM   1231  O   PRO A 100      18.590  -6.255 -12.120  1.00 49.25           O  
ATOM   1232  CB  PRO A 100      19.860  -8.992 -12.307  1.00 49.25           C  
ATOM   1233  CG  PRO A 100      21.099  -8.251 -12.808  1.00 49.25           C  
ATOM   1234  CD  PRO A 100      20.798  -7.989 -14.281  1.00 49.25           C  
ATOM   1235  HA  PRO A 100      18.010  -9.223 -13.372  1.00 49.25           H  
ATOM   1236  HB2 PRO A 100      19.970 -10.056 -12.518  1.00 49.25           H  
ATOM   1237  HB3 PRO A 100      19.699  -8.837 -11.240  1.00 49.25           H  
ATOM   1238  HG2 PRO A 100      21.193  -7.301 -12.283  1.00 49.25           H  
ATOM   1239  HG3 PRO A 100      22.004  -8.846 -12.681  1.00 49.25           H  
ATOM   1240  HD2 PRO A 100      21.238  -7.039 -14.585  1.00 49.25           H  
ATOM   1241  HD3 PRO A 100      21.202  -8.802 -14.884  1.00 49.25           H  
ATOM   1242  N   SER A 101      16.672  -7.394 -12.281  1.00 56.16           N  
ATOM   1243  CA  SER A 101      15.830  -6.291 -11.809  1.00 56.16           C  
ATOM   1244  C   SER A 101      15.885  -6.129 -10.285  1.00 56.16           C  
ATOM   1245  O   SER A 101      15.134  -6.785  -9.563  1.00 56.16           O  
ATOM   1246  CB  SER A 101      14.414  -6.425 -12.400  1.00 56.16           C  
ATOM   1247  OG  SER A 101      13.512  -7.190 -11.623  1.00 56.16           O  
ATOM   1248  H   SER A 101      16.216  -8.211 -12.663  1.00 56.16           H  
ATOM   1249  HA  SER A 101      16.228  -5.366 -12.227  1.00 56.16           H  
ATOM   1250  HB2 SER A 101      14.467  -6.893 -13.383  1.00 56.16           H  
ATOM   1251  HB3 SER A 101      14.021  -5.417 -12.537  1.00 56.16           H  
ATOM   1252  HG  SER A 101      13.974  -7.399 -10.809  1.00 56.16           H  
ATOM   1253  N   GLY A 102      16.762  -5.253  -9.789  1.00 61.91           N  
ATOM   1254  CA  GLY A 102      16.767  -4.825  -8.387  1.00 61.91           C  
ATOM   1255  C   GLY A 102      15.633  -3.835  -8.094  1.00 61.91           C  
ATOM   1256  O   GLY A 102      15.367  -2.939  -8.897  1.00 61.91           O  
ATOM   1257  H   GLY A 102      17.423  -4.828 -10.423  1.00 61.91           H  
ATOM   1258  HA2 GLY A 102      17.715  -4.340  -8.153  1.00 61.91           H  
ATOM   1259  HA3 GLY A 102      16.664  -5.696  -7.740  1.00 61.91           H  
ATOM   1260  N   ARG A 103      14.949  -4.007  -6.957  1.00 69.04           N  
ATOM   1261  CA  ARG A 103      14.003  -3.028  -6.398  1.00 69.04           C  
ATOM   1262  C   ARG A 103      14.734  -2.284  -5.281  1.00 69.04           C  
ATOM   1263  O   ARG A 103      15.288  -2.936  -4.402  1.00 69.04           O  
ATOM   1264  CB  ARG A 103      12.729  -3.718  -5.861  1.00 69.04           C  
ATOM   1265  CG  ARG A 103      11.995  -4.613  -6.879  1.00 69.04           C  
ATOM   1266  CD  ARG A 103      10.734  -5.235  -6.251  1.00 69.04           C  
ATOM   1267  NE  ARG A 103      10.064  -6.208  -7.150  1.00 69.04           N  
ATOM   1268  CZ  ARG A 103       8.794  -6.600  -7.085  1.00 69.04           C  
ATOM   1269  NH1 ARG A 103       7.982  -6.200  -6.151  1.00 69.04           N1+
ATOM   1270  NH2 ARG A 103       8.283  -7.412  -7.969  1.00 69.04           N  
ATOM   1271  H   ARG A 103      15.266  -4.731  -6.328  1.00 69.04           H  
ATOM   1272  HA  ARG A 103      13.722  -2.295  -7.155  1.00 69.04           H  
ATOM   1273  HB2 ARG A 103      13.002  -4.332  -5.002  1.00 69.04           H  
ATOM   1274  HB3 ARG A 103      12.043  -2.947  -5.511  1.00 69.04           H  
ATOM   1275  HG2 ARG A 103      12.660  -5.414  -7.203  1.00 69.04           H  
ATOM   1276  HG3 ARG A 103      11.712  -4.014  -7.745  1.00 69.04           H  
ATOM   1277  HD2 ARG A 103      10.046  -4.428  -5.997  1.00 69.04           H  
ATOM   1278  HD3 ARG A 103      11.016  -5.744  -5.330  1.00 69.04           H  
ATOM   1279  HE  ARG A 103      10.642  -6.656  -7.847  1.00 69.04           H  
ATOM   1280 HH11 ARG A 103       7.009  -6.469  -6.180  1.00 69.04           H  
ATOM   1281 HH12 ARG A 103       8.312  -5.588  -5.418  1.00 69.04           H  
ATOM   1282 HH21 ARG A 103       7.289  -7.588  -7.939  1.00 69.04           H  
ATOM   1283 HH22 ARG A 103       8.847  -7.866  -8.672  1.00 69.04           H  
ATOM   1284  N   GLU A 104      14.753  -0.958  -5.323  1.00 73.26           N  
ATOM   1285  CA  GLU A 104      15.341  -0.127  -4.268  1.00 73.26           C  
ATOM   1286  C   GLU A 104      14.213   0.447  -3.408  1.00 73.26           C  
ATOM   1287  O   GLU A 104      13.272   1.033  -3.946  1.00 73.26           O  
ATOM   1288  CB  GLU A 104      16.200   0.965  -4.917  1.00 73.26           C  
ATOM   1289  CG  GLU A 104      16.975   1.815  -3.898  1.00 73.26           C  
ATOM   1290  CD  GLU A 104      17.832   2.906  -4.569  1.00 73.26           C  
ATOM   1291  OE1 GLU A 104      18.556   3.608  -3.832  1.00 73.26           O  
ATOM   1292  OE2 GLU A 104      17.767   3.044  -5.817  1.00 73.26           O1-
ATOM   1293  H   GLU A 104      14.291  -0.468  -6.076  1.00 73.26           H  
ATOM   1294  HA  GLU A 104      15.991  -0.726  -3.631  1.00 73.26           H  
ATOM   1295  HB2 GLU A 104      16.916   0.486  -5.584  1.00 73.26           H  
ATOM   1296  HB3 GLU A 104      15.555   1.612  -5.511  1.00 73.26           H  
ATOM   1297  HG2 GLU A 104      17.615   1.156  -3.312  1.00 73.26           H  
ATOM   1298  HG3 GLU A 104      16.262   2.291  -3.225  1.00 73.26           H  
ATOM   1299  N   GLU A 105      14.271   0.257  -2.089  1.00 73.42           N  
ATOM   1300  CA  GLU A 105      13.350   0.934  -1.174  1.00 73.42           C  
ATOM   1301  C   GLU A 105      13.752   2.406  -1.068  1.00 73.42           C  
ATOM   1302  O   GLU A 105      14.883   2.726  -0.716  1.00 73.42           O  
ATOM   1303  CB  GLU A 105      13.325   0.249   0.201  1.00 73.42           C  
ATOM   1304  CG  GLU A 105      12.194   0.816   1.073  1.00 73.42           C  
ATOM   1305  CD  GLU A 105      12.122   0.127   2.441  1.00 73.42           C  
ATOM   1306  OE1 GLU A 105      12.349   0.824   3.453  1.00 73.42           O  
ATOM   1307  OE2 GLU A 105      11.779  -1.079   2.479  1.00 73.42           O1-
ATOM   1308  H   GLU A 105      15.093  -0.167  -1.684  1.00 73.42           H  
ATOM   1309  HA  GLU A 105      12.341   0.882  -1.583  1.00 73.42           H  
ATOM   1310  HB2 GLU A 105      14.283   0.388   0.702  1.00 73.42           H  
ATOM   1311  HB3 GLU A 105      13.161  -0.819   0.058  1.00 73.42           H  
ATOM   1312  HG2 GLU A 105      11.246   0.680   0.554  1.00 73.42           H  
ATOM   1313  HG3 GLU A 105      12.343   1.887   1.208  1.00 73.42           H  
ATOM   1314  N   VAL A 106      12.821   3.302  -1.386  1.00 73.05           N  
ATOM   1315  CA  VAL A 106      13.055   4.753  -1.358  1.00 73.05           C  
ATOM   1316  C   VAL A 106      12.571   5.361  -0.049  1.00 73.05           C  
ATOM   1317  O   VAL A 106      13.115   6.358   0.419  1.00 73.05           O  
ATOM   1318  CB  VAL A 106      12.353   5.484  -2.521  1.00 73.05           C  
ATOM   1319  CG1 VAL A 106      13.213   6.657  -3.003  1.00 73.05           C  
ATOM   1320  CG2 VAL A 106      12.050   4.617  -3.742  1.00 73.05           C  
ATOM   1321  H   VAL A 106      11.911   2.965  -1.665  1.00 73.05           H  
ATOM   1322  HA  VAL A 106      14.127   4.936  -1.429  1.00 73.05           H  
ATOM   1323  HB  VAL A 106      11.398   5.877  -2.173  1.00 73.05           H  
ATOM   1324 HG11 VAL A 106      13.422   7.324  -2.167  1.00 73.05           H  
ATOM   1325 HG12 VAL A 106      14.158   6.289  -3.403  1.00 73.05           H  
ATOM   1326 HG13 VAL A 106      12.682   7.222  -3.770  1.00 73.05           H  
ATOM   1327 HG21 VAL A 106      12.976   4.193  -4.132  1.00 73.05           H  
ATOM   1328 HG22 VAL A 106      11.361   3.814  -3.479  1.00 73.05           H  
ATOM   1329 HG23 VAL A 106      11.560   5.241  -4.489  1.00 73.05           H  
ATOM   1330  N   LYS A 107      11.498   4.800   0.519  1.00 72.06           N  
ATOM   1331  CA  LYS A 107      10.874   5.313   1.738  1.00 72.06           C  
ATOM   1332  C   LYS A 107      10.036   4.241   2.418  1.00 72.06           C  
ATOM   1333  O   LYS A 107       9.214   3.597   1.767  1.00 72.06           O  
ATOM   1334  CB  LYS A 107      10.025   6.547   1.373  1.00 72.06           C  
ATOM   1335  CG  LYS A 107       9.544   7.335   2.601  1.00 72.06           C  
ATOM   1336  CD  LYS A 107       9.016   8.712   2.172  1.00 72.06           C  
ATOM   1337  CE  LYS A 107       8.482   9.498   3.376  1.00 72.06           C  
ATOM   1338  NZ  LYS A 107       8.006  10.852   2.988  1.00 72.06           N1+
ATOM   1339  H   LYS A 107      11.121   3.963   0.097  1.00 72.06           H  
ATOM   1340  HA  LYS A 107      11.670   5.616   2.419  1.00 72.06           H  
ATOM   1341  HB2 LYS A 107      10.631   7.215   0.762  1.00 72.06           H  
ATOM   1342  HB3 LYS A 107       9.166   6.237   0.779  1.00 72.06           H  
ATOM   1343  HG2 LYS A 107      10.376   7.477   3.290  1.00 72.06           H  
ATOM   1344  HG3 LYS A 107       8.755   6.778   3.106  1.00 72.06           H  
ATOM   1345  HD2 LYS A 107       8.221   8.571   1.439  1.00 72.06           H  
ATOM   1346  HD3 LYS A 107       9.827   9.271   1.706  1.00 72.06           H  
ATOM   1347  HE2 LYS A 107       9.279   9.581   4.115  1.00 72.06           H  
ATOM   1348  HE3 LYS A 107       7.666   8.937   3.830  1.00 72.06           H  
ATOM   1349  HZ1 LYS A 107       7.256  10.793   2.314  1.00 72.06           H  
ATOM   1350  HZ2 LYS A 107       7.645  11.337   3.797  1.00 72.06           H  
ATOM   1351  HZ3 LYS A 107       8.755  11.400   2.590  1.00 72.06           H  
ATOM   1352  N   HIS A 108      10.165   4.156   3.737  1.00 74.46           N  
ATOM   1353  CA  HIS A 108       9.235   3.470   4.630  1.00 74.46           C  
ATOM   1354  C   HIS A 108       8.646   4.510   5.579  1.00 74.46           C  
ATOM   1355  O   HIS A 108       9.379   5.254   6.227  1.00 74.46           O  
ATOM   1356  CB  HIS A 108       9.965   2.331   5.361  1.00 74.46           C  
ATOM   1357  CG  HIS A 108       9.126   1.452   6.265  1.00 74.46           C  
ATOM   1358  CD2 HIS A 108       7.764   1.435   6.374  1.00 74.46           C  
ATOM   1359  ND1 HIS A 108       9.636   0.448   7.096  1.00 74.46           N  
ATOM   1360  CE1 HIS A 108       8.587  -0.089   7.729  1.00 74.46           C  
ATOM   1361  NE2 HIS A 108       7.446   0.466   7.296  1.00 74.46           N  
ATOM   1362  H   HIS A 108      10.912   4.675   4.176  1.00 74.46           H  
ATOM   1363  HA  HIS A 108       8.426   3.029   4.046  1.00 74.46           H  
ATOM   1364  HB2 HIS A 108      10.395   1.674   4.605  1.00 74.46           H  
ATOM   1365  HB3 HIS A 108      10.784   2.745   5.948  1.00 74.46           H  
ATOM   1366  HD2 HIS A 108       7.060   2.041   5.822  1.00 74.46           H  
ATOM   1367  HE1 HIS A 108       8.653  -0.872   8.470  1.00 74.46           H  
ATOM   1368  HE2 HIS A 108       6.513   0.200   7.577  1.00 74.46           H  
ATOM   1369  N   GLN A 109       7.321   4.605   5.630  1.00 70.86           N  
ATOM   1370  CA  GLN A 109       6.627   5.525   6.520  1.00 70.86           C  
ATOM   1371  C   GLN A 109       5.535   4.797   7.286  1.00 70.86           C  
ATOM   1372  O   GLN A 109       4.696   4.125   6.692  1.00 70.86           O  
ATOM   1373  CB  GLN A 109       6.083   6.703   5.705  1.00 70.86           C  
ATOM   1374  CG  GLN A 109       5.302   7.690   6.585  1.00 70.86           C  
ATOM   1375  CD  GLN A 109       5.060   9.034   5.914  1.00 70.86           C  
ATOM   1376  NE2 GLN A 109       4.601  10.019   6.650  1.00 70.86           N  
ATOM   1377  OE1 GLN A 109       5.334   9.250   4.744  1.00 70.86           O  
ATOM   1378  H   GLN A 109       6.760   4.014   5.033  1.00 70.86           H  
ATOM   1379  HA  GLN A 109       7.330   5.924   7.251  1.00 70.86           H  
ATOM   1380  HB2 GLN A 109       5.430   6.338   4.912  1.00 70.86           H  
ATOM   1381  HB3 GLN A 109       6.930   7.217   5.252  1.00 70.86           H  
ATOM   1382  HG2 GLN A 109       4.331   7.260   6.833  1.00 70.86           H  
ATOM   1383  HG3 GLN A 109       5.851   7.867   7.510  1.00 70.86           H  
ATOM   1384 HE21 GLN A 109       4.374  10.886   6.184  1.00 70.86           H  
ATOM   1385 HE22 GLN A 109       4.332   9.844   7.608  1.00 70.86           H  
ATOM   1386  N   ARG A 110       5.519   4.974   8.607  1.00 71.00           N  
ATOM   1387  CA  ARG A 110       4.368   4.617   9.433  1.00 71.00           C  
ATOM   1388  C   ARG A 110       3.265   5.649   9.209  1.00 71.00           C  
ATOM   1389  O   ARG A 110       3.516   6.851   9.264  1.00 71.00           O  
ATOM   1390  CB  ARG A 110       4.798   4.497  10.900  1.00 71.00           C  
ATOM   1391  CG  ARG A 110       3.843   3.602  11.701  1.00 71.00           C  
ATOM   1392  CD  ARG A 110       4.359   3.472  13.136  1.00 71.00           C  
ATOM   1393  NE  ARG A 110       3.681   2.385  13.853  1.00 71.00           N  
ATOM   1394  CZ  ARG A 110       3.898   1.991  15.090  1.00 71.00           C  
ATOM   1395  NH1 ARG A 110       4.751   2.595  15.864  1.00 71.00           N1+
ATOM   1396  NH2 ARG A 110       3.289   0.958  15.582  1.00 71.00           N  
ATOM   1397  H   ARG A 110       6.236   5.550   9.025  1.00 71.00           H  
ATOM   1398  HA  ARG A 110       3.986   3.649   9.109  1.00 71.00           H  
ATOM   1399  HB2 ARG A 110       5.790   4.048  10.939  1.00 71.00           H  
ATOM   1400  HB3 ARG A 110       4.850   5.487  11.354  1.00 71.00           H  
ATOM   1401  HG2 ARG A 110       2.840   4.028  11.709  1.00 71.00           H  
ATOM   1402  HG3 ARG A 110       3.808   2.615  11.240  1.00 71.00           H  
ATOM   1403  HD2 ARG A 110       4.195   4.417  13.653  1.00 71.00           H  
ATOM   1404  HD3 ARG A 110       5.428   3.259  13.113  1.00 71.00           H  
ATOM   1405  HE  ARG A 110       3.057   1.795  13.322  1.00 71.00           H  
ATOM   1406 HH11 ARG A 110       5.142   3.466  15.535  1.00 71.00           H  
ATOM   1407 HH12 ARG A 110       4.830   2.322  16.834  1.00 71.00           H  
ATOM   1408 HH21 ARG A 110       2.927   0.293  14.915  1.00 71.00           H  
ATOM   1409 HH22 ARG A 110       3.468   0.629  16.520  1.00 71.00           H  
ATOM   1410  N   ILE A 111       2.072   5.171   8.902  1.00 65.60           N  
ATOM   1411  CA  ILE A 111       0.857   5.959   8.768  1.00 65.60           C  
ATOM   1412  C   ILE A 111       0.100   5.735  10.069  1.00 65.60           C  
ATOM   1413  O   ILE A 111      -0.415   4.650  10.322  1.00 65.60           O  
ATOM   1414  CB  ILE A 111       0.051   5.526   7.522  1.00 65.60           C  
ATOM   1415  CG1 ILE A 111       0.889   5.642   6.226  1.00 65.60           C  
ATOM   1416  CG2 ILE A 111      -1.244   6.356   7.419  1.00 65.60           C  
ATOM   1417  CD1 ILE A 111       0.202   5.046   4.990  1.00 65.60           C  
ATOM   1418  H   ILE A 111       1.944   4.171   8.969  1.00 65.60           H  
ATOM   1419  HA  ILE A 111       1.099   7.017   8.674  1.00 65.60           H  
ATOM   1420  HB  ILE A 111      -0.223   4.479   7.647  1.00 65.60           H  
ATOM   1421 HG12 ILE A 111       1.833   5.110   6.348  1.00 65.60           H  
ATOM   1422 HG13 ILE A 111       1.118   6.690   6.035  1.00 65.60           H  
ATOM   1423 HG21 ILE A 111      -1.007   7.408   7.260  1.00 65.60           H  
ATOM   1424 HG22 ILE A 111      -1.866   5.989   6.603  1.00 65.60           H  
ATOM   1425 HG23 ILE A 111      -1.830   6.260   8.334  1.00 65.60           H  
ATOM   1426 HD11 ILE A 111      -0.050   4.000   5.171  1.00 65.60           H  
ATOM   1427 HD12 ILE A 111      -0.701   5.603   4.742  1.00 65.60           H  
ATOM   1428 HD13 ILE A 111       0.879   5.107   4.139  1.00 65.60           H  
ATOM   1429  N   GLU A 112       0.069   6.744  10.927  1.00 59.66           N  
ATOM   1430  CA  GLU A 112      -0.788   6.682  12.104  1.00 59.66           C  
ATOM   1431  C   GLU A 112      -2.236   6.858  11.648  1.00 59.66           C  
ATOM   1432  O   GLU A 112      -2.551   7.782  10.891  1.00 59.66           O  
ATOM   1433  CB  GLU A 112      -0.352   7.709  13.155  1.00 59.66           C  
ATOM   1434  CG  GLU A 112       1.047   7.353  13.688  1.00 59.66           C  
ATOM   1435  CD  GLU A 112       1.504   8.236  14.855  1.00 59.66           C  
ATOM   1436  OE1 GLU A 112       2.414   7.772  15.581  1.00 59.66           O  
ATOM   1437  OE2 GLU A 112       0.978   9.364  14.988  1.00 59.66           O1-
ATOM   1438  H   GLU A 112       0.519   7.620  10.706  1.00 59.66           H  
ATOM   1439  HA  GLU A 112      -0.700   5.695  12.559  1.00 59.66           H  
ATOM   1440  HB2 GLU A 112      -0.344   8.705  12.714  1.00 59.66           H  
ATOM   1441  HB3 GLU A 112      -1.065   7.687  13.979  1.00 59.66           H  
ATOM   1442  HG2 GLU A 112       1.038   6.312  14.013  1.00 59.66           H  
ATOM   1443  HG3 GLU A 112       1.773   7.441  12.880  1.00 59.66           H  
ATOM   1444  N   ALA A 113      -3.112   5.942  12.064  1.00 53.57           N  
ATOM   1445  CA  ALA A 113      -4.540   6.077  11.830  1.00 53.57           C  
ATOM   1446  C   ALA A 113      -5.026   7.335  12.561  1.00 53.57           C  
ATOM   1447  O   ALA A 113      -5.157   7.342  13.784  1.00 53.57           O  
ATOM   1448  CB  ALA A 113      -5.252   4.797  12.293  1.00 53.57           C  
ATOM   1449  H   ALA A 113      -2.792   5.176  12.639  1.00 53.57           H  
ATOM   1450  HA  ALA A 113      -4.717   6.203  10.762  1.00 53.57           H  
ATOM   1451  HB1 ALA A 113      -4.875   3.940  11.734  1.00 53.57           H  
ATOM   1452  HB2 ALA A 113      -6.324   4.893  12.120  1.00 53.57           H  
ATOM   1453  HB3 ALA A 113      -5.080   4.639  13.357  1.00 53.57           H  
ATOM   1454  N   GLN A 114      -5.252   8.417  11.819  1.00 50.49           N  
ATOM   1455  CA  GLN A 114      -5.949   9.577  12.354  1.00 50.49           C  
ATOM   1456  C   GLN A 114      -7.447   9.297  12.310  1.00 50.49           C  
ATOM   1457  O   GLN A 114      -7.978   8.847  11.295  1.00 50.49           O  
ATOM   1458  CB  GLN A 114      -5.563  10.866  11.619  1.00 50.49           C  
ATOM   1459  CG  GLN A 114      -4.115  11.265  11.946  1.00 50.49           C  
ATOM   1460  CD  GLN A 114      -3.719  12.633  11.399  1.00 50.49           C  
ATOM   1461  NE2 GLN A 114      -2.475  13.024  11.562  1.00 50.49           N  
ATOM   1462  OE1 GLN A 114      -4.497  13.382  10.832  1.00 50.49           O  
ATOM   1463  H   GLN A 114      -5.033   8.391  10.834  1.00 50.49           H  
ATOM   1464  HA  GLN A 114      -5.671   9.704  13.400  1.00 50.49           H  
ATOM   1465  HB2 GLN A 114      -5.682  10.735  10.543  1.00 50.49           H  
ATOM   1466  HB3 GLN A 114      -6.230  11.662  11.949  1.00 50.49           H  
ATOM   1467  HG2 GLN A 114      -3.983  11.287  13.028  1.00 50.49           H  
ATOM   1468  HG3 GLN A 114      -3.435  10.519  11.537  1.00 50.49           H  
ATOM   1469 HE21 GLN A 114      -2.249  13.942  11.207  1.00 50.49           H  
ATOM   1470 HE22 GLN A 114      -1.815  12.434  12.049  1.00 50.49           H  
ATOM   1471  N   GLU A 115      -8.113   9.545  13.432  1.00 44.32           N  
ATOM   1472  CA  GLU A 115      -9.559   9.426  13.561  1.00 44.32           C  
ATOM   1473  C   GLU A 115     -10.236  10.325  12.513  1.00 44.32           C  
ATOM   1474  O   GLU A 115     -10.038  11.545  12.493  1.00 44.32           O  
ATOM   1475  CB  GLU A 115      -9.925   9.805  15.004  1.00 44.32           C  
ATOM   1476  CG  GLU A 115     -11.295   9.285  15.452  1.00 44.32           C  
ATOM   1477  CD  GLU A 115     -11.603   9.655  16.916  1.00 44.32           C  
ATOM   1478  OE1 GLU A 115     -12.477   8.984  17.506  1.00 44.32           O  
ATOM   1479  OE2 GLU A 115     -11.007  10.637  17.424  1.00 44.32           O1-
ATOM   1480  H   GLU A 115      -7.601   9.874  14.238  1.00 44.32           H  
ATOM   1481  HA  GLU A 115      -9.843   8.388  13.386  1.00 44.32           H  
ATOM   1482  HB2 GLU A 115      -9.884  10.890  15.107  1.00 44.32           H  
ATOM   1483  HB3 GLU A 115      -9.181   9.375  15.674  1.00 44.32           H  
ATOM   1484  HG2 GLU A 115     -12.061   9.710  14.803  1.00 44.32           H  
ATOM   1485  HG3 GLU A 115     -11.311   8.202  15.335  1.00 44.32           H  
ATOM   1486  N   TRP A 116     -11.004   9.724  11.601  1.00 40.71           N  
ATOM   1487  CA  TRP A 116     -11.725  10.472  10.577  1.00 40.71           C  
ATOM   1488  C   TRP A 116     -12.805  11.326  11.237  1.00 40.71           C  
ATOM   1489  O   TRP A 116     -13.798  10.807  11.748  1.00 40.71           O  
ATOM   1490  CB  TRP A 116     -12.314   9.517   9.535  1.00 40.71           C  
ATOM   1491  CG  TRP A 116     -13.079  10.159   8.416  1.00 40.71           C  
ATOM   1492  CD1 TRP A 116     -12.535  10.680   7.293  1.00 40.71           C  
ATOM   1493  CD2 TRP A 116     -14.522  10.325   8.272  1.00 40.71           C  
ATOM   1494  CE2 TRP A 116     -14.780  10.951   7.015  1.00 40.71           C  
ATOM   1495  CE3 TRP A 116     -15.639   9.992   9.067  1.00 40.71           C  
ATOM   1496  NE1 TRP A 116     -13.533  11.162   6.469  1.00 40.71           N  
ATOM   1497  CZ2 TRP A 116     -16.080  11.207   6.556  1.00 40.71           C  
ATOM   1498  CZ3 TRP A 116     -16.950  10.236   8.613  1.00 40.71           C  
ATOM   1499  CH2 TRP A 116     -17.170  10.824   7.354  1.00 40.71           C  
ATOM   1500  H   TRP A 116     -11.074   8.717  11.608  1.00 40.71           H  
ATOM   1501  HA  TRP A 116     -11.021  11.131  10.069  1.00 40.71           H  
ATOM   1502  HB2 TRP A 116     -12.961   8.795  10.032  1.00 40.71           H  
ATOM   1503  HB3 TRP A 116     -11.483   8.970   9.089  1.00 40.71           H  
ATOM   1504  HD1 TRP A 116     -11.477  10.704   7.078  1.00 40.71           H  
ATOM   1505  HE1 TRP A 116     -13.346  11.596   5.576  1.00 40.71           H  
ATOM   1506  HE3 TRP A 116     -15.474   9.548  10.037  1.00 40.71           H  
ATOM   1507  HZ2 TRP A 116     -16.232  11.694   5.604  1.00 40.71           H  
ATOM   1508  HZ3 TRP A 116     -17.789   9.978   9.243  1.00 40.71           H  
ATOM   1509  HH2 TRP A 116     -18.178  11.016   7.018  1.00 40.71           H  
ATOM   1510  N   LYS A 117     -12.628  12.650  11.204  1.00 40.72           N  
ATOM   1511  CA  LYS A 117     -13.692  13.594  11.544  1.00 40.72           C  
ATOM   1512  C   LYS A 117     -14.433  13.973  10.257  1.00 40.72           C  
ATOM   1513  O   LYS A 117     -13.804  14.569   9.379  1.00 40.72           O  
ATOM   1514  CB  LYS A 117     -13.141  14.809  12.305  1.00 40.72           C  
ATOM   1515  CG  LYS A 117     -12.646  14.385  13.697  1.00 40.72           C  
ATOM   1516  CD  LYS A 117     -12.256  15.585  14.565  1.00 40.72           C  
ATOM   1517  CE  LYS A 117     -11.772  15.050  15.918  1.00 40.72           C  
ATOM   1518  NZ  LYS A 117     -11.402  16.141  16.850  1.00 40.72           N1+
ATOM   1519  H   LYS A 117     -11.756  13.002  10.836  1.00 40.72           H  
ATOM   1520  HA  LYS A 117     -14.383  13.090  12.220  1.00 40.72           H  
ATOM   1521  HB2 LYS A 117     -12.328  15.266  11.741  1.00 40.72           H  
ATOM   1522  HB3 LYS A 117     -13.942  15.539  12.420  1.00 40.72           H  
ATOM   1523  HG2 LYS A 117     -11.782  13.730  13.587  1.00 40.72           H  
ATOM   1524  HG3 LYS A 117     -13.437  13.832  14.202  1.00 40.72           H  
ATOM   1525  HD2 LYS A 117     -13.124  16.229  14.703  1.00 40.72           H  
ATOM   1526  HD3 LYS A 117     -11.458  16.142  14.074  1.00 40.72           H  
ATOM   1527  HE2 LYS A 117     -12.559  14.434  16.352  1.00 40.72           H  
ATOM   1528  HE3 LYS A 117     -10.919  14.394  15.746  1.00 40.72           H  
ATOM   1529  HZ1 LYS A 117     -11.087  15.736  17.720  1.00 40.72           H  
ATOM   1530  HZ2 LYS A 117     -10.651  16.692  16.460  1.00 40.72           H  
ATOM   1531  HZ3 LYS A 117     -12.201  16.732  17.036  1.00 40.72           H  
ATOM   1532  N   PRO A 118     -15.736  13.657  10.114  1.00 32.87           N  
ATOM   1533  CA  PRO A 118     -16.538  14.182   9.012  1.00 32.87           C  
ATOM   1534  C   PRO A 118     -16.520  15.709   9.109  1.00 32.87           C  
ATOM   1535  O   PRO A 118     -17.094  16.259  10.046  1.00 32.87           O  
ATOM   1536  CB  PRO A 118     -17.956  13.628   9.212  1.00 32.87           C  
ATOM   1537  CG  PRO A 118     -18.013  13.183  10.672  1.00 32.87           C  
ATOM   1538  CD  PRO A 118     -16.563  12.933  11.068  1.00 32.87           C  
ATOM   1539  HA  PRO A 118     -16.138  13.859   8.051  1.00 32.87           H  
ATOM   1540  HB2 PRO A 118     -18.720  14.376   9.001  1.00 32.87           H  
ATOM   1541  HB3 PRO A 118     -18.126  12.769   8.563  1.00 32.87           H  
ATOM   1542  HG2 PRO A 118     -18.622  12.287  10.796  1.00 32.87           H  
ATOM   1543  HG3 PRO A 118     -18.413  13.996  11.278  1.00 32.87           H  
ATOM   1544  HD2 PRO A 118     -16.414  13.293  12.086  1.00 32.87           H  
ATOM   1545  HD3 PRO A 118     -16.338  11.868  11.011  1.00 32.87           H  
ATOM   1546  N   GLY A 119     -15.820  16.402   8.207  1.00 30.36           N  
ATOM   1547  CA  GLY A 119     -15.713  17.857   8.332  1.00 30.36           C  
ATOM   1548  C   GLY A 119     -15.111  18.650   7.176  1.00 30.36           C  
ATOM   1549  O   GLY A 119     -15.587  19.752   6.956  1.00 30.36           O  
ATOM   1550  H   GLY A 119     -15.300  15.911   7.494  1.00 30.36           H  
ATOM   1551  HA2 GLY A 119     -15.110  18.077   9.213  1.00 30.36           H  
ATOM   1552  HA3 GLY A 119     -16.708  18.266   8.510  1.00 30.36           H  
ATOM   1553  N   ASN A 120     -14.130  18.146   6.417  1.00 28.51           N  
ATOM   1554  CA  ASN A 120     -13.402  18.993   5.453  1.00 28.51           C  
ATOM   1555  C   ASN A 120     -13.269  18.365   4.052  1.00 28.51           C  
ATOM   1556  O   ASN A 120     -12.164  18.004   3.639  1.00 28.51           O  
ATOM   1557  CB  ASN A 120     -12.031  19.382   6.048  1.00 28.51           C  
ATOM   1558  CG  ASN A 120     -12.062  20.432   7.147  1.00 28.51           C  
ATOM   1559  ND2 ASN A 120     -10.918  20.751   7.701  1.00 28.51           N  
ATOM   1560  OD1 ASN A 120     -13.063  20.999   7.533  1.00 28.51           O  
ATOM   1561  H   ASN A 120     -13.769  17.223   6.613  1.00 28.51           H  
ATOM   1562  HA  ASN A 120     -13.951  19.919   5.284  1.00 28.51           H  
ATOM   1563  HB2 ASN A 120     -11.418  19.804   5.252  1.00 28.51           H  
ATOM   1564  HB3 ASN A 120     -11.527  18.489   6.417  1.00 28.51           H  
ATOM   1565 HD21 ASN A 120     -10.966  21.484   8.394  1.00 28.51           H  
ATOM   1566 HD22 ASN A 120     -10.058  20.333   7.375  1.00 28.51           H  
ATOM   1567  N   VAL A 121     -14.382  18.265   3.319  1.00 31.46           N  
ATOM   1568  CA  VAL A 121     -14.377  18.185   1.844  1.00 31.46           C  
ATOM   1569  C   VAL A 121     -15.227  19.319   1.302  1.00 31.46           C  
ATOM   1570  O   VAL A 121     -16.350  19.481   1.827  1.00 31.46           O  
ATOM   1571  CB  VAL A 121     -14.851  16.833   1.291  1.00 31.46           C  
ATOM   1572  CG1 VAL A 121     -14.601  16.769  -0.223  1.00 31.46           C  
ATOM   1573  CG2 VAL A 121     -14.096  15.663   1.934  1.00 31.46           C  
ATOM   1574  OXT VAL A 121     -14.700  20.006   0.406  1.00 31.46           O1-
ATOM   1575  H   VAL A 121     -15.243  18.622   3.707  1.00 31.46           H  
ATOM   1576  HA  VAL A 121     -13.370  18.375   1.474  1.00 31.46           H  
ATOM   1577  HB  VAL A 121     -15.917  16.713   1.485  1.00 31.46           H  
ATOM   1578 HG11 VAL A 121     -13.544  16.927  -0.435  1.00 31.46           H  
ATOM   1579 HG12 VAL A 121     -15.179  17.545  -0.724  1.00 31.46           H  
ATOM   1580 HG13 VAL A 121     -14.915  15.800  -0.613  1.00 31.46           H  
ATOM   1581 HG21 VAL A 121     -13.022  15.805   1.813  1.00 31.46           H  
ATOM   1582 HG22 VAL A 121     -14.393  14.722   1.469  1.00 31.46           H  
ATOM   1583 HG23 VAL A 121     -14.329  15.613   2.997  1.00 31.46           H  
END
