# Supplementary material for: The structural landscape and diversity of Pyricularia oryzae MAX effectors revisited
Source: PLoS Pathog. 2024 May 6;20(5):e1012176. doi: 10.1371/journal.ppat.1012176 (PMC11132498; doi:10.1371/journal.ppat.1012176)
Supplement: S1 File — (ZIP) [file ppat.1012176.s018.zip › Supplementary_Data/MAX60.pdb]

ATOM      1  N   GLY A  23       8.461   4.856 -26.184  1.00 39.34           N  
ATOM      2  CA  GLY A  23       7.273   4.029 -26.368  1.00 39.34           C  
ATOM      3  C   GLY A  23       7.479   2.695 -25.684  1.00 39.34           C  
ATOM      4  O   GLY A  23       8.512   2.071 -25.904  1.00 39.34           O  
ATOM      5  H   GLY A  23       9.307   4.364 -25.932  1.00 39.34           H  
ATOM      6  HA2 GLY A  23       7.094   3.857 -27.429  1.00 39.34           H  
ATOM      7  HA3 GLY A  23       6.400   4.523 -25.942  1.00 39.34           H  
ATOM      8  N   LYS A  24       6.478   2.293 -24.899  1.00 45.75           N  
ATOM      9  CA  LYS A  24       6.447   1.120 -24.020  1.00 45.75           C  
ATOM     10  C   LYS A  24       7.146   1.325 -22.670  1.00 45.75           C  
ATOM     11  O   LYS A  24       8.015   0.539 -22.330  1.00 45.75           O  
ATOM     12  CB  LYS A  24       6.908  -0.171 -24.734  1.00 45.75           C  
ATOM     13  CG  LYS A  24       6.307  -0.398 -26.129  1.00 45.75           C  
ATOM     14  CD  LYS A  24       6.747  -1.763 -26.665  1.00 45.75           C  
ATOM     15  CE  LYS A  24       6.167  -1.989 -28.063  1.00 45.75           C  
ATOM     16  NZ  LYS A  24       6.394  -3.384 -28.513  1.00 45.75           N1+
ATOM     17  H   LYS A  24       5.681   2.911 -24.840  1.00 45.75           H  
ATOM     18  HA  LYS A  24       5.405   0.953 -23.747  1.00 45.75           H  
ATOM     19  HB2 LYS A  24       6.639  -1.014 -24.097  1.00 45.75           H  
ATOM     20  HB3 LYS A  24       7.995  -0.171 -24.821  1.00 45.75           H  
ATOM     21  HG2 LYS A  24       6.639   0.374 -26.823  1.00 45.75           H  
ATOM     22  HG3 LYS A  24       5.219  -0.371 -26.060  1.00 45.75           H  
ATOM     23  HD2 LYS A  24       6.390  -2.537 -25.985  1.00 45.75           H  
ATOM     24  HD3 LYS A  24       7.835  -1.802 -26.706  1.00 45.75           H  
ATOM     25  HE2 LYS A  24       5.097  -1.782 -28.029  1.00 45.75           H  
ATOM     26  HE3 LYS A  24       6.626  -1.281 -28.754  1.00 45.75           H  
ATOM     27  HZ1 LYS A  24       5.990  -3.542 -29.424  1.00 45.75           H  
ATOM     28  HZ2 LYS A  24       7.384  -3.584 -28.557  1.00 45.75           H  
ATOM     29  HZ3 LYS A  24       5.977  -4.033 -27.861  1.00 45.75           H  
ATOM     30  N   HIS A  25       6.714   2.315 -21.879  1.00 47.35           N  
ATOM     31  CA  HIS A  25       6.538   1.946 -20.473  1.00 47.35           C  
ATOM     32  C   HIS A  25       5.340   1.005 -20.480  1.00 47.35           C  
ATOM     33  O   HIS A  25       4.210   1.424 -20.759  1.00 47.35           O  
ATOM     34  CB  HIS A  25       6.351   3.134 -19.520  1.00 47.35           C  
ATOM     35  CG  HIS A  25       7.644   3.785 -19.090  1.00 47.35           C  
ATOM     36  CD2 HIS A  25       8.812   3.164 -18.718  1.00 47.35           C  
ATOM     37  ND1 HIS A  25       7.839   5.135 -18.918  1.00 47.35           N  
ATOM     38  CE1 HIS A  25       9.091   5.322 -18.467  1.00 47.35           C  
ATOM     39  NE2 HIS A  25       9.732   4.156 -18.363  1.00 47.35           N  
ATOM     40  H   HIS A  25       6.021   2.957 -22.237  1.00 47.35           H  
ATOM     41  HA  HIS A  25       7.419   1.392 -20.146  1.00 47.35           H  
ATOM     42  HB2 HIS A  25       5.690   3.873 -19.972  1.00 47.35           H  
ATOM     43  HB3 HIS A  25       5.871   2.765 -18.613  1.00 47.35           H  
ATOM     44  HD1 HIS A  25       7.113   5.837 -18.928  1.00 47.35           H  
ATOM     45  HD2 HIS A  25       9.007   2.101 -18.711  1.00 47.35           H  
ATOM     46  HE1 HIS A  25       9.515   6.272 -18.178  1.00 47.35           H  
ATOM     47  N   GLY A  26       5.628  -0.291 -20.404  1.00 49.81           N  
ATOM     48  CA  GLY A  26       4.582  -1.288 -20.279  1.00 49.81           C  
ATOM     49  C   GLY A  26       3.799  -0.956 -19.020  1.00 49.81           C  
ATOM     50  O   GLY A  26       4.312  -0.327 -18.099  1.00 49.81           O  
ATOM     51  H   GLY A  26       6.528  -0.505 -20.000  1.00 49.81           H  
ATOM     52  HA2 GLY A  26       5.019  -2.281 -20.171  1.00 49.81           H  
ATOM     53  HA3 GLY A  26       3.923  -1.261 -21.147  1.00 49.81           H  
ATOM     54  N   ARG A  27       2.551  -1.405 -18.932  1.00 51.94           N  
ATOM     55  CA  ARG A  27       1.836  -1.373 -17.645  1.00 51.94           C  
ATOM     56  C   ARG A  27       2.622  -2.105 -16.535  1.00 51.94           C  
ATOM     57  O   ARG A  27       2.299  -1.944 -15.371  1.00 51.94           O  
ATOM     58  CB  ARG A  27       0.430  -1.953 -17.820  1.00 51.94           C  
ATOM     59  CG  ARG A  27      -0.409  -1.167 -18.839  1.00 51.94           C  
ATOM     60  CD  ARG A  27      -1.811  -1.775 -18.935  1.00 51.94           C  
ATOM     61  NE  ARG A  27      -2.422  -1.524 -20.253  1.00 51.94           N  
ATOM     62  CZ  ARG A  27      -3.586  -1.996 -20.661  1.00 51.94           C  
ATOM     63  NH1 ARG A  27      -4.376  -2.660 -19.863  1.00 51.94           N1+
ATOM     64  NH2 ARG A  27      -3.981  -1.810 -21.889  1.00 51.94           N  
ATOM     65  H   ARG A  27       2.199  -1.996 -19.672  1.00 51.94           H  
ATOM     66  HA  ARG A  27       1.764  -0.342 -17.299  1.00 51.94           H  
ATOM     67  HB2 ARG A  27       0.514  -2.993 -18.135  1.00 51.94           H  
ATOM     68  HB3 ARG A  27      -0.076  -1.930 -16.855  1.00 51.94           H  
ATOM     69  HG2 ARG A  27      -0.482  -0.122 -18.540  1.00 51.94           H  
ATOM     70  HG3 ARG A  27       0.073  -1.226 -19.815  1.00 51.94           H  
ATOM     71  HD2 ARG A  27      -1.737  -2.853 -18.787  1.00 51.94           H  
ATOM     72  HD3 ARG A  27      -2.430  -1.360 -18.139  1.00 51.94           H  
ATOM     73  HE  ARG A  27      -1.877  -0.983 -20.910  1.00 51.94           H  
ATOM     74 HH11 ARG A  27      -5.272  -3.011 -20.170  1.00 51.94           H  
ATOM     75 HH12 ARG A  27      -4.082  -2.820 -18.911  1.00 51.94           H  
ATOM     76 HH21 ARG A  27      -3.405  -1.290 -22.535  1.00 51.94           H  
ATOM     77 HH22 ARG A  27      -4.867  -2.193 -22.186  1.00 51.94           H  
ATOM     78  N   ASP A  28       3.664  -2.843 -16.918  1.00 54.24           N  
ATOM     79  CA  ASP A  28       4.642  -3.547 -16.099  1.00 54.24           C  
ATOM     80  C   ASP A  28       5.761  -2.706 -15.465  1.00 54.24           C  
ATOM     81  O   ASP A  28       6.552  -3.273 -14.716  1.00 54.24           O  
ATOM     82  CB  ASP A  28       5.220  -4.686 -16.945  1.00 54.24           C  
ATOM     83  CG  ASP A  28       4.109  -5.605 -17.452  1.00 54.24           C  
ATOM     84  OD1 ASP A  28       3.603  -6.406 -16.638  1.00 54.24           O  
ATOM     85  OD2 ASP A  28       3.755  -5.463 -18.648  1.00 54.24           O1-
ATOM     86  H   ASP A  28       3.765  -2.998 -17.910  1.00 54.24           H  
ATOM     87  HA  ASP A  28       4.123  -4.005 -15.257  1.00 54.24           H  
ATOM     88  HB2 ASP A  28       5.914  -5.274 -16.345  1.00 54.24           H  
ATOM     89  HB3 ASP A  28       5.768  -4.268 -17.789  1.00 54.24           H  
ATOM     90  N   ASP A  29       5.853  -1.396 -15.720  1.00 62.06           N  
ATOM     91  CA  ASP A  29       6.927  -0.572 -15.136  1.00 62.06           C  
ATOM     92  C   ASP A  29       6.643  -0.077 -13.707  1.00 62.06           C  
ATOM     93  O   ASP A  29       7.515   0.527 -13.087  1.00 62.06           O  
ATOM     94  CB  ASP A  29       7.295   0.585 -16.071  1.00 62.06           C  
ATOM     95  CG  ASP A  29       8.187   0.147 -17.220  1.00 62.06           C  
ATOM     96  OD1 ASP A  29       9.405  -0.012 -16.992  1.00 62.06           O  
ATOM     97  OD2 ASP A  29       7.671   0.043 -18.358  1.00 62.06           O1-
ATOM     98  H   ASP A  29       5.238  -0.972 -16.400  1.00 62.06           H  
ATOM     99  HA  ASP A  29       7.822  -1.186 -15.043  1.00 62.06           H  
ATOM    100  HB2 ASP A  29       7.913   1.295 -15.523  1.00 62.06           H  
ATOM    101  HB3 ASP A  29       6.400   1.092 -16.433  1.00 62.06           H  
ATOM    102  N   TYR A  30       5.457  -0.329 -13.140  1.00 71.66           N  
ATOM    103  CA  TYR A  30       5.255  -0.044 -11.719  1.00 71.66           C  
ATOM    104  C   TYR A  30       6.180  -0.930 -10.882  1.00 71.66           C  
ATOM    105  O   TYR A  30       6.245  -2.140 -11.077  1.00 71.66           O  
ATOM    106  CB  TYR A  30       3.793  -0.231 -11.304  1.00 71.66           C  
ATOM    107  CG  TYR A  30       2.825   0.664 -12.047  1.00 71.66           C  
ATOM    108  CD1 TYR A  30       2.824   2.053 -11.821  1.00 71.66           C  
ATOM    109  CD2 TYR A  30       1.930   0.103 -12.975  1.00 71.66           C  
ATOM    110  CE1 TYR A  30       1.920   2.882 -12.512  1.00 71.66           C  
ATOM    111  CE2 TYR A  30       1.047   0.928 -13.693  1.00 71.66           C  
ATOM    112  CZ  TYR A  30       1.037   2.318 -13.460  1.00 71.66           C  
ATOM    113  OH  TYR A  30       0.176   3.115 -14.146  1.00 71.66           O  
ATOM    114  H   TYR A  30       4.782  -0.886 -13.644  1.00 71.66           H  
ATOM    115  HA  TYR A  30       5.530   0.995 -11.538  1.00 71.66           H  
ATOM    116  HB2 TYR A  30       3.703  -0.027 -10.237  1.00 71.66           H  
ATOM    117  HB3 TYR A  30       3.516  -1.273 -11.463  1.00 71.66           H  
ATOM    118  HD1 TYR A  30       3.527   2.480 -11.121  1.00 71.66           H  
ATOM    119  HD2 TYR A  30       1.933  -0.963 -13.143  1.00 71.66           H  
ATOM    120  HE1 TYR A  30       1.906   3.943 -12.314  1.00 71.66           H  
ATOM    121  HE2 TYR A  30       0.371   0.497 -14.417  1.00 71.66           H  
ATOM    122  HH  TYR A  30       0.202   4.014 -13.809  1.00 71.66           H  
ATOM    123  N   ASP A  31       6.868  -0.342  -9.912  1.00 83.04           N  
ATOM    124  CA  ASP A  31       7.753  -1.087  -9.018  1.00 83.04           C  
ATOM    125  C   ASP A  31       7.000  -1.640  -7.809  1.00 83.04           C  
ATOM    126  O   ASP A  31       7.289  -2.739  -7.329  1.00 83.04           O  
ATOM    127  CB  ASP A  31       8.877  -0.168  -8.557  1.00 83.04           C  
ATOM    128  CG  ASP A  31       9.862   0.125  -9.685  1.00 83.04           C  
ATOM    129  OD1 ASP A  31      10.576  -0.832 -10.071  1.00 83.04           O  
ATOM    130  OD2 ASP A  31       9.956   1.321 -10.053  1.00 83.04           O1-
ATOM    131  H   ASP A  31       6.871   0.667  -9.868  1.00 83.04           H  
ATOM    132  HA  ASP A  31       8.200  -1.927  -9.551  1.00 83.04           H  
ATOM    133  HB2 ASP A  31       9.411  -0.664  -7.747  1.00 83.04           H  
ATOM    134  HB3 ASP A  31       8.459   0.759  -8.165  1.00 83.04           H  
ATOM    135  N   CYS A  32       5.998  -0.898  -7.336  1.00 87.87           N  
ATOM    136  CA  CYS A  32       5.344  -1.112  -6.058  1.00 87.87           C  
ATOM    137  C   CYS A  32       3.829  -1.243  -6.217  1.00 87.87           C  
ATOM    138  O   CYS A  32       3.186  -0.541  -6.995  1.00 87.87           O  
ATOM    139  CB  CYS A  32       5.707   0.044  -5.121  1.00 87.87           C  
ATOM    140  SG  CYS A  32       7.485   0.308  -4.873  1.00 87.87           S  
ATOM    141  H   CYS A  32       5.773  -0.045  -7.828  1.00 87.87           H  
ATOM    142  HA  CYS A  32       5.718  -2.032  -5.608  1.00 87.87           H  
ATOM    143  HB2 CYS A  32       5.241  -0.123  -4.150  1.00 87.87           H  
ATOM    144  HB3 CYS A  32       5.292   0.961  -5.539  1.00 87.87           H  
ATOM    145  N   THR A  33       3.245  -2.138  -5.432  1.00 90.94           N  
ATOM    146  CA  THR A  33       1.803  -2.225  -5.210  1.00 90.94           C  
ATOM    147  C   THR A  33       1.531  -2.064  -3.733  1.00 90.94           C  
ATOM    148  O   THR A  33       2.109  -2.781  -2.917  1.00 90.94           O  
ATOM    149  CB  THR A  33       1.235  -3.549  -5.712  1.00 90.94           C  
ATOM    150  CG2 THR A  33      -0.274  -3.647  -5.513  1.00 90.94           C  
ATOM    151  OG1 THR A  33       1.490  -3.581  -7.086  1.00 90.94           O  
ATOM    152  H   THR A  33       3.829  -2.684  -4.815  1.00 90.94           H  
ATOM    153  HA  THR A  33       1.295  -1.421  -5.743  1.00 90.94           H  
ATOM    154  HB  THR A  33       1.735  -4.387  -5.226  1.00 90.94           H  
ATOM    155  HG1 THR A  33       2.390  -3.266  -7.190  1.00 90.94           H  
ATOM    156 HG21 THR A  33      -0.760  -2.728  -5.838  1.00 90.94           H  
ATOM    157 HG22 THR A  33      -0.497  -3.817  -4.459  1.00 90.94           H  
ATOM    158 HG23 THR A  33      -0.673  -4.483  -6.087  1.00 90.94           H  
ATOM    159  N   VAL A  34       0.653  -1.125  -3.407  1.00 91.49           N  
ATOM    160  CA  VAL A  34       0.203  -0.847  -2.047  1.00 91.49           C  
ATOM    161  C   VAL A  34      -1.298  -1.092  -1.998  1.00 91.49           C  
ATOM    162  O   VAL A  34      -2.045  -0.589  -2.834  1.00 91.49           O  
ATOM    163  CB  VAL A  34       0.573   0.582  -1.611  1.00 91.49           C  
ATOM    164  CG1 VAL A  34       0.312   0.749  -0.113  1.00 91.49           C  
ATOM    165  CG2 VAL A  34       2.057   0.899  -1.855  1.00 91.49           C  
ATOM    166  H   VAL A  34       0.216  -0.595  -4.147  1.00 91.49           H  
ATOM    167  HA  VAL A  34       0.686  -1.539  -1.358  1.00 91.49           H  
ATOM    168  HB  VAL A  34      -0.030   1.302  -2.163  1.00 91.49           H  
ATOM    169 HG11 VAL A  34      -0.742   0.577   0.106  1.00 91.49           H  
ATOM    170 HG12 VAL A  34       0.566   1.763   0.198  1.00 91.49           H  
ATOM    171 HG13 VAL A  34       0.912   0.036   0.450  1.00 91.49           H  
ATOM    172 HG21 VAL A  34       2.298   1.882  -1.449  1.00 91.49           H  
ATOM    173 HG22 VAL A  34       2.268   0.915  -2.924  1.00 91.49           H  
ATOM    174 HG23 VAL A  34       2.686   0.151  -1.372  1.00 91.49           H  
ATOM    175  N   ILE A  35      -1.732  -1.907  -1.046  1.00 93.15           N  
ATOM    176  CA  ILE A  35      -3.103  -2.392  -0.924  1.00 93.15           C  
ATOM    177  C   ILE A  35      -3.661  -1.874   0.394  1.00 93.15           C  
ATOM    178  O   ILE A  35      -3.184  -2.243   1.466  1.00 93.15           O  
ATOM    179  CB  ILE A  35      -3.151  -3.933  -0.999  1.00 93.15           C  
ATOM    180  CG1 ILE A  35      -2.465  -4.459  -2.281  1.00 93.15           C  
ATOM    181  CG2 ILE A  35      -4.610  -4.410  -0.923  1.00 93.15           C  
ATOM    182  CD1 ILE A  35      -2.401  -5.987  -2.383  1.00 93.15           C  
ATOM    183  H   ILE A  35      -1.064  -2.245  -0.367  1.00 93.15           H  
ATOM    184  HA  ILE A  35      -3.710  -1.996  -1.738  1.00 93.15           H  
ATOM    185  HB  ILE A  35      -2.615  -4.335  -0.140  1.00 93.15           H  
ATOM    186 HG12 ILE A  35      -2.981  -4.066  -3.157  1.00 93.15           H  
ATOM    187 HG13 ILE A  35      -1.435  -4.105  -2.304  1.00 93.15           H  
ATOM    188 HG21 ILE A  35      -5.094  -4.026  -0.025  1.00 93.15           H  
ATOM    189 HG22 ILE A  35      -4.645  -5.498  -0.869  1.00 93.15           H  
ATOM    190 HG23 ILE A  35      -5.145  -4.068  -1.809  1.00 93.15           H  
ATOM    191 HD11 ILE A  35      -1.772  -6.261  -3.230  1.00 93.15           H  
ATOM    192 HD12 ILE A  35      -3.395  -6.404  -2.542  1.00 93.15           H  
ATOM    193 HD13 ILE A  35      -1.968  -6.402  -1.472  1.00 93.15           H  
ATOM    194  N   PHE A  36      -4.684  -1.034   0.309  1.00 92.58           N  
ATOM    195  CA  PHE A  36      -5.369  -0.448   1.451  1.00 92.58           C  
ATOM    196  C   PHE A  36      -6.663  -1.211   1.719  1.00 92.58           C  
ATOM    197  O   PHE A  36      -7.571  -1.228   0.889  1.00 92.58           O  
ATOM    198  CB  PHE A  36      -5.640   1.033   1.171  1.00 92.58           C  
ATOM    199  CG  PHE A  36      -4.388   1.867   1.052  1.00 92.58           C  
ATOM    200  CD1 PHE A  36      -3.936   2.587   2.166  1.00 92.58           C  
ATOM    201  CD2 PHE A  36      -3.664   1.914  -0.156  1.00 92.58           C  
ATOM    202  CE1 PHE A  36      -2.751   3.327   2.081  1.00 92.58           C  
ATOM    203  CE2 PHE A  36      -2.482   2.669  -0.240  1.00 92.58           C  
ATOM    204  CZ  PHE A  36      -2.019   3.373   0.883  1.00 92.58           C  
ATOM    205  H   PHE A  36      -5.015  -0.780  -0.611  1.00 92.58           H  
ATOM    206  HA  PHE A  36      -4.737  -0.513   2.337  1.00 92.58           H  
ATOM    207  HB2 PHE A  36      -6.203   1.123   0.242  1.00 92.58           H  
ATOM    208  HB3 PHE A  36      -6.260   1.439   1.970  1.00 92.58           H  
ATOM    209  HD1 PHE A  36      -4.488   2.562   3.093  1.00 92.58           H  
ATOM    210  HD2 PHE A  36      -4.013   1.368  -1.020  1.00 92.58           H  
ATOM    211  HE1 PHE A  36      -2.416   3.862   2.958  1.00 92.58           H  
ATOM    212  HE2 PHE A  36      -1.930   2.702  -1.168  1.00 92.58           H  
ATOM    213  HZ  PHE A  36      -1.105   3.945   0.826  1.00 92.58           H  
ATOM    214  N   ARG A  37      -6.768  -1.828   2.894  1.00 92.65           N  
ATOM    215  CA  ARG A  37      -7.969  -2.531   3.361  1.00 92.65           C  
ATOM    216  C   ARG A  37      -8.641  -1.725   4.458  1.00 92.65           C  
ATOM    217  O   ARG A  37      -7.986  -1.361   5.431  1.00 92.65           O  
ATOM    218  CB  ARG A  37      -7.590  -3.932   3.862  1.00 92.65           C  
ATOM    219  CG  ARG A  37      -7.292  -4.880   2.696  1.00 92.65           C  
ATOM    220  CD  ARG A  37      -6.855  -6.257   3.199  1.00 92.65           C  
ATOM    221  NE  ARG A  37      -6.563  -7.180   2.084  1.00 92.65           N  
ATOM    222  CZ  ARG A  37      -5.702  -8.184   2.129  1.00 92.65           C  
ATOM    223  NH1 ARG A  37      -5.170  -8.601   3.244  1.00 92.65           N1+
ATOM    224  NH2 ARG A  37      -5.299  -8.776   1.044  1.00 92.65           N  
ATOM    225  H   ARG A  37      -5.984  -1.768   3.528  1.00 92.65           H  
ATOM    226  HA  ARG A  37      -8.684  -2.635   2.545  1.00 92.65           H  
ATOM    227  HB2 ARG A  37      -6.721  -3.863   4.517  1.00 92.65           H  
ATOM    228  HB3 ARG A  37      -8.421  -4.342   4.436  1.00 92.65           H  
ATOM    229  HG2 ARG A  37      -6.511  -4.461   2.062  1.00 92.65           H  
ATOM    230  HG3 ARG A  37      -8.213  -5.004   2.126  1.00 92.65           H  
ATOM    231  HD2 ARG A  37      -7.645  -6.678   3.820  1.00 92.65           H  
ATOM    232  HD3 ARG A  37      -5.960  -6.122   3.806  1.00 92.65           H  
ATOM    233  HE  ARG A  37      -6.913  -6.932   1.169  1.00 92.65           H  
ATOM    234 HH11 ARG A  37      -5.399  -8.081   4.079  1.00 92.65           H  
ATOM    235 HH12 ARG A  37      -4.210  -8.904   3.152  1.00 92.65           H  
ATOM    236 HH21 ARG A  37      -5.523  -8.375   0.144  1.00 92.65           H  
ATOM    237 HH22 ARG A  37      -4.435  -9.291   1.142  1.00 92.65           H  
ATOM    238  N   ASN A  38      -9.938  -1.470   4.318  1.00 92.62           N  
ATOM    239  CA  ASN A  38     -10.719  -0.811   5.358  1.00 92.62           C  
ATOM    240  C   ASN A  38     -11.162  -1.855   6.399  1.00 92.62           C  
ATOM    241  O   ASN A  38     -12.002  -2.706   6.121  1.00 92.62           O  
ATOM    242  CB  ASN A  38     -11.880  -0.040   4.702  1.00 92.62           C  
ATOM    243  CG  ASN A  38     -12.580   0.874   5.694  1.00 92.62           C  
ATOM    244  ND2 ASN A  38     -12.980   2.057   5.286  1.00 92.62           N  
ATOM    245  OD1 ASN A  38     -12.761   0.531   6.852  1.00 92.62           O  
ATOM    246  H   ASN A  38     -10.432  -1.846   3.521  1.00 92.62           H  
ATOM    247  HA  ASN A  38     -10.092  -0.078   5.865  1.00 92.62           H  
ATOM    248  HB2 ASN A  38     -12.613  -0.738   4.297  1.00 92.62           H  
ATOM    249  HB3 ASN A  38     -11.490   0.570   3.887  1.00 92.62           H  
ATOM    250 HD21 ASN A  38     -12.673   2.474   4.419  1.00 92.62           H  
ATOM    251 HD22 ASN A  38     -13.314   2.714   5.977  1.00 92.62           H  
ATOM    252  N   ASN A  39     -10.592  -1.794   7.600  1.00 91.08           N  
ATOM    253  CA  ASN A  39     -10.884  -2.710   8.703  1.00 91.08           C  
ATOM    254  C   ASN A  39     -12.279  -2.489   9.305  1.00 91.08           C  
ATOM    255  O   ASN A  39     -12.818  -3.397   9.932  1.00 91.08           O  
ATOM    256  CB  ASN A  39      -9.837  -2.529   9.816  1.00 91.08           C  
ATOM    257  CG  ASN A  39      -8.405  -2.752   9.376  1.00 91.08           C  
ATOM    258  ND2 ASN A  39      -7.492  -1.942   9.860  1.00 91.08           N  
ATOM    259  OD1 ASN A  39      -8.072  -3.665   8.634  1.00 91.08           O  
ATOM    260  H   ASN A  39      -9.945  -1.039   7.777  1.00 91.08           H  
ATOM    261  HA  ASN A  39     -10.843  -3.736   8.336  1.00 91.08           H  
ATOM    262  HB2 ASN A  39     -10.046  -3.242  10.613  1.00 91.08           H  
ATOM    263  HB3 ASN A  39      -9.937  -1.529  10.238  1.00 91.08           H  
ATOM    264 HD21 ASN A  39      -6.534  -2.081   9.572  1.00 91.08           H  
ATOM    265 HD22 ASN A  39      -7.768  -1.160  10.437  1.00 91.08           H  
ATOM    266  N   HIS A  40     -12.854  -1.292   9.155  1.00 90.11           N  
ATOM    267  CA  HIS A  40     -14.201  -0.986   9.643  1.00 90.11           C  
ATOM    268  C   HIS A  40     -15.298  -1.450   8.676  1.00 90.11           C  
ATOM    269  O   HIS A  40     -16.455  -1.539   9.076  1.00 90.11           O  
ATOM    270  CB  HIS A  40     -14.323   0.520   9.913  1.00 90.11           C  
ATOM    271  CG  HIS A  40     -13.367   1.072  10.942  1.00 90.11           C  
ATOM    272  CD2 HIS A  40     -12.749   0.396  11.961  1.00 90.11           C  
ATOM    273  ND1 HIS A  40     -12.995   2.392  11.051  1.00 90.11           N  
ATOM    274  CE1 HIS A  40     -12.179   2.511  12.111  1.00 90.11           C  
ATOM    275  NE2 HIS A  40     -11.988   1.316  12.692  1.00 90.11           N  
ATOM    276  H   HIS A  40     -12.389  -0.592   8.594  1.00 90.11           H  
ATOM    277  HA  HIS A  40     -14.374  -1.517  10.579  1.00 90.11           H  
ATOM    278  HB2 HIS A  40     -15.336   0.725  10.262  1.00 90.11           H  
ATOM    279  HB3 HIS A  40     -14.184   1.062   8.978  1.00 90.11           H  
ATOM    280  HD1 HIS A  40     -13.255   3.134  10.418  1.00 90.11           H  
ATOM    281  HD2 HIS A  40     -12.841  -0.659  12.171  1.00 90.11           H  
ATOM    282  HE1 HIS A  40     -11.714   3.430  12.433  1.00 90.11           H  
ATOM    283  N   ALA A  41     -14.936  -1.745   7.427  1.00 87.71           N  
ATOM    284  CA  ALA A  41     -15.836  -2.218   6.383  1.00 87.71           C  
ATOM    285  C   ALA A  41     -15.139  -3.314   5.549  1.00 87.71           C  
ATOM    286  O   ALA A  41     -14.820  -3.080   4.378  1.00 87.71           O  
ATOM    287  CB  ALA A  41     -16.271  -0.994   5.568  1.00 87.71           C  
ATOM    288  H   ALA A  41     -13.964  -1.629   7.179  1.00 87.71           H  
ATOM    289  HA  ALA A  41     -16.731  -2.656   6.825  1.00 87.71           H  
ATOM    290  HB1 ALA A  41     -16.775  -0.282   6.221  1.00 87.71           H  
ATOM    291  HB2 ALA A  41     -16.970  -1.308   4.793  1.00 87.71           H  
ATOM    292  HB3 ALA A  41     -15.400  -0.518   5.116  1.00 87.71           H  
ATOM    293  N   PRO A  42     -14.839  -4.489   6.143  1.00 84.41           N  
ATOM    294  CA  PRO A  42     -14.087  -5.563   5.488  1.00 84.41           C  
ATOM    295  C   PRO A  42     -14.808  -6.163   4.272  1.00 84.41           C  
ATOM    296  O   PRO A  42     -14.180  -6.831   3.456  1.00 84.41           O  
ATOM    297  CB  PRO A  42     -13.866  -6.616   6.581  1.00 84.41           C  
ATOM    298  CG  PRO A  42     -15.061  -6.416   7.512  1.00 84.41           C  
ATOM    299  CD  PRO A  42     -15.258  -4.904   7.476  1.00 84.41           C  
ATOM    300  HA  PRO A  42     -13.123  -5.181   5.151  1.00 84.41           H  
ATOM    301  HB2 PRO A  42     -12.947  -6.387   7.120  1.00 84.41           H  
ATOM    302  HB3 PRO A  42     -13.828  -7.629   6.182  1.00 84.41           H  
ATOM    303  HG2 PRO A  42     -15.940  -6.911   7.099  1.00 84.41           H  
ATOM    304  HG3 PRO A  42     -14.854  -6.772   8.522  1.00 84.41           H  
ATOM    305  HD2 PRO A  42     -14.618  -4.432   8.222  1.00 84.41           H  
ATOM    306  HD3 PRO A  42     -16.303  -4.660   7.666  1.00 84.41           H  
ATOM    307  N   GLU A  43     -16.115  -5.927   4.130  1.00 87.37           N  
ATOM    308  CA  GLU A  43     -16.887  -6.265   2.934  1.00 87.37           C  
ATOM    309  C   GLU A  43     -16.548  -5.392   1.717  1.00 87.37           C  
ATOM    310  O   GLU A  43     -16.836  -5.777   0.580  1.00 87.37           O  
ATOM    311  CB  GLU A  43     -18.396  -6.215   3.247  1.00 87.37           C  
ATOM    312  CG  GLU A  43     -19.017  -4.820   3.480  1.00 87.37           C  
ATOM    313  CD  GLU A  43     -18.685  -4.153   4.826  1.00 87.37           C  
ATOM    314  OE1 GLU A  43     -18.985  -2.945   4.943  1.00 87.37           O  
ATOM    315  OE2 GLU A  43     -18.113  -4.827   5.713  1.00 87.37           O1-
ATOM    316  H   GLU A  43     -16.607  -5.462   4.879  1.00 87.37           H  
ATOM    317  HA  GLU A  43     -16.640  -7.289   2.654  1.00 87.37           H  
ATOM    318  HB2 GLU A  43     -18.608  -6.856   4.104  1.00 87.37           H  
ATOM    319  HB3 GLU A  43     -18.913  -6.658   2.396  1.00 87.37           H  
ATOM    320  HG2 GLU A  43     -18.734  -4.157   2.663  1.00 87.37           H  
ATOM    321  HG3 GLU A  43     -20.100  -4.937   3.427  1.00 87.37           H  
ATOM    322  N   ARG A  44     -15.944  -4.213   1.924  1.00 83.10           N  
ATOM    323  CA  ARG A  44     -15.487  -3.360   0.825  1.00 83.10           C  
ATOM    324  C   ARG A  44     -14.230  -3.949   0.201  1.00 83.10           C  
ATOM    325  O   ARG A  44     -13.329  -4.421   0.891  1.00 83.10           O  
ATOM    326  CB  ARG A  44     -15.243  -1.920   1.289  1.00 83.10           C  
ATOM    327  CG  ARG A  44     -16.542  -1.224   1.716  1.00 83.10           C  
ATOM    328  CD  ARG A  44     -16.223   0.223   2.095  1.00 83.10           C  
ATOM    329  NE  ARG A  44     -17.428   0.988   2.461  1.00 83.10           N  
ATOM    330  CZ  ARG A  44     -17.448   2.287   2.712  1.00 83.10           C  
ATOM    331  NH1 ARG A  44     -16.358   3.004   2.667  1.00 83.10           N1+
ATOM    332  NH2 ARG A  44     -18.564   2.885   3.020  1.00 83.10           N  
ATOM    333  H   ARG A  44     -15.659  -3.982   2.865  1.00 83.10           H  
ATOM    334  HA  ARG A  44     -16.262  -3.356   0.058  1.00 83.10           H  
ATOM    335  HB2 ARG A  44     -14.528  -1.915   2.112  1.00 83.10           H  
ATOM    336  HB3 ARG A  44     -14.805  -1.362   0.462  1.00 83.10           H  
ATOM    337  HG2 ARG A  44     -17.248  -1.236   0.885  1.00 83.10           H  
ATOM    338  HG3 ARG A  44     -16.984  -1.745   2.565  1.00 83.10           H  
ATOM    339  HD2 ARG A  44     -15.737   0.703   1.246  1.00 83.10           H  
ATOM    340  HD3 ARG A  44     -15.528   0.218   2.934  1.00 83.10           H  
ATOM    341  HE  ARG A  44     -18.274   0.459   2.620  1.00 83.10           H  
ATOM    342 HH11 ARG A  44     -15.466   2.552   2.528  1.00 83.10           H  
ATOM    343 HH12 ARG A  44     -16.263   3.955   2.992  1.00 83.10           H  
ATOM    344 HH21 ARG A  44     -18.528   3.870   3.240  1.00 83.10           H  
ATOM    345 HH22 ARG A  44     -19.412   2.347   3.127  1.00 83.10           H  
ATOM    346  N   GLN A  45     -14.150  -3.866  -1.125  1.00 84.84           N  
ATOM    347  CA  GLN A  45     -12.945  -4.278  -1.836  1.00 84.84           C  
ATOM    348  C   GLN A  45     -11.740  -3.431  -1.397  1.00 84.84           C  
ATOM    349  O   GLN A  45     -11.893  -2.228  -1.156  1.00 84.84           O  
ATOM    350  CB  GLN A  45     -13.135  -4.196  -3.355  1.00 84.84           C  
ATOM    351  CG  GLN A  45     -14.135  -5.245  -3.859  1.00 84.84           C  
ATOM    352  CD  GLN A  45     -14.203  -5.296  -5.382  1.00 84.84           C  
ATOM    353  NE2 GLN A  45     -15.355  -5.568  -5.953  1.00 84.84           N  
ATOM    354  OE1 GLN A  45     -13.236  -5.103  -6.094  1.00 84.84           O  
ATOM    355  H   GLN A  45     -14.906  -3.436  -1.638  1.00 84.84           H  
ATOM    356  HA  GLN A  45     -12.757  -5.318  -1.568  1.00 84.84           H  
ATOM    357  HB2 GLN A  45     -13.474  -3.198  -3.634  1.00 84.84           H  
ATOM    358  HB3 GLN A  45     -12.170  -4.373  -3.831  1.00 84.84           H  
ATOM    359  HG2 GLN A  45     -13.843  -6.232  -3.502  1.00 84.84           H  
ATOM    360  HG3 GLN A  45     -15.125  -5.015  -3.463  1.00 84.84           H  
ATOM    361 HE21 GLN A  45     -15.329  -5.615  -6.962  1.00 84.84           H  
ATOM    362 HE22 GLN A  45     -16.171  -5.786  -5.400  1.00 84.84           H  
ATOM    363  N   PRO A  46     -10.543  -4.035  -1.303  1.00 90.15           N  
ATOM    364  CA  PRO A  46      -9.329  -3.283  -1.043  1.00 90.15           C  
ATOM    365  C   PRO A  46      -9.065  -2.268  -2.155  1.00 90.15           C  
ATOM    366  O   PRO A  46      -9.276  -2.545  -3.336  1.00 90.15           O  
ATOM    367  CB  PRO A  46      -8.208  -4.317  -0.984  1.00 90.15           C  
ATOM    368  CG  PRO A  46      -8.731  -5.484  -1.818  1.00 90.15           C  
ATOM    369  CD  PRO A  46     -10.235  -5.434  -1.574  1.00 90.15           C  
ATOM    370  HA  PRO A  46      -9.409  -2.765  -0.088  1.00 90.15           H  
ATOM    371  HB2 PRO A  46      -8.059  -4.645   0.044  1.00 90.15           H  
ATOM    372  HB3 PRO A  46      -7.281  -3.916  -1.395  1.00 90.15           H  
ATOM    373  HG2 PRO A  46      -8.299  -6.435  -1.504  1.00 90.15           H  
ATOM    374  HG3 PRO A  46      -8.526  -5.300  -2.873  1.00 90.15           H  
ATOM    375  HD2 PRO A  46     -10.491  -6.035  -0.701  1.00 90.15           H  
ATOM    376  HD3 PRO A  46     -10.759  -5.804  -2.456  1.00 90.15           H  
ATOM    377  N   ILE A  47      -8.530  -1.111  -1.782  1.00 90.40           N  
ATOM    378  CA  ILE A  47      -8.049  -0.120  -2.740  1.00 90.40           C  
ATOM    379  C   ILE A  47      -6.610  -0.488  -3.085  1.00 90.40           C  
ATOM    380  O   ILE A  47      -5.707  -0.382  -2.254  1.00 90.40           O  
ATOM    381  CB  ILE A  47      -8.215   1.312  -2.198  1.00 90.40           C  
ATOM    382  CG1 ILE A  47      -9.711   1.611  -1.947  1.00 90.40           C  
ATOM    383  CG2 ILE A  47      -7.614   2.327  -3.190  1.00 90.40           C  
ATOM    384  CD1 ILE A  47      -9.962   2.877  -1.124  1.00 90.40           C  
ATOM    385  H   ILE A  47      -8.324  -0.974  -0.802  1.00 90.40           H  
ATOM    386  HA  ILE A  47      -8.645  -0.188  -3.650  1.00 90.40           H  
ATOM    387  HB  ILE A  47      -7.684   1.396  -1.250  1.00 90.40           H  
ATOM    388 HG12 ILE A  47     -10.228   1.698  -2.902  1.00 90.40           H  
ATOM    389 HG13 ILE A  47     -10.169   0.790  -1.397  1.00 90.40           H  
ATOM    390 HG21 ILE A  47      -8.119   2.259  -4.153  1.00 90.40           H  
ATOM    391 HG22 ILE A  47      -7.719   3.341  -2.806  1.00 90.40           H  
ATOM    392 HG23 ILE A  47      -6.549   2.141  -3.330  1.00 90.40           H  
ATOM    393 HD11 ILE A  47      -9.486   2.772  -0.149  1.00 90.40           H  
ATOM    394 HD12 ILE A  47     -11.035   3.000  -0.976  1.00 90.40           H  
ATOM    395 HD13 ILE A  47      -9.582   3.760  -1.639  1.00 90.40           H  
ATOM    396  N   VAL A  48      -6.408  -0.950  -4.314  1.00 90.60           N  
ATOM    397  CA  VAL A  48      -5.097  -1.341  -4.834  1.00 90.60           C  
ATOM    398  C   VAL A  48      -4.510  -0.174  -5.615  1.00 90.60           C  
ATOM    399  O   VAL A  48      -5.128   0.328  -6.553  1.00 90.60           O  
ATOM    400  CB  VAL A  48      -5.200  -2.602  -5.710  1.00 90.60           C  
ATOM    401  CG1 VAL A  48      -3.807  -3.058  -6.153  1.00 90.60           C  
ATOM    402  CG2 VAL A  48      -5.860  -3.767  -4.960  1.00 90.60           C  
ATOM    403  H   VAL A  48      -7.204  -1.042  -4.928  1.00 90.60           H  
ATOM    404  HA  VAL A  48      -4.431  -1.569  -4.002  1.00 90.60           H  
ATOM    405  HB  VAL A  48      -5.797  -2.382  -6.595  1.00 90.60           H  
ATOM    406 HG11 VAL A  48      -3.181  -3.267  -5.286  1.00 90.60           H  
ATOM    407 HG12 VAL A  48      -3.342  -2.286  -6.765  1.00 90.60           H  
ATOM    408 HG13 VAL A  48      -3.899  -3.961  -6.757  1.00 90.60           H  
ATOM    409 HG21 VAL A  48      -5.286  -4.013  -4.066  1.00 90.60           H  
ATOM    410 HG22 VAL A  48      -6.883  -3.514  -4.682  1.00 90.60           H  
ATOM    411 HG23 VAL A  48      -5.896  -4.642  -5.609  1.00 90.60           H  
ATOM    412  N   VAL A  49      -3.306   0.254  -5.242  1.00 90.01           N  
ATOM    413  CA  VAL A  49      -2.588   1.329  -5.925  1.00 90.01           C  
ATOM    414  C   VAL A  49      -1.244   0.818  -6.421  1.00 90.01           C  
ATOM    415  O   VAL A  49      -0.418   0.337  -5.644  1.00 90.01           O  
ATOM    416  CB  VAL A  49      -2.438   2.578  -5.039  1.00 90.01           C  
ATOM    417  CG1 VAL A  49      -1.888   3.738  -5.876  1.00 90.01           C  
ATOM    418  CG2 VAL A  49      -3.791   3.020  -4.468  1.00 90.01           C  
ATOM    419  H   VAL A  49      -2.872  -0.164  -4.431  1.00 90.01           H  
ATOM    420  HA  VAL A  49      -3.164   1.632  -6.799  1.00 90.01           H  
ATOM    421  HB  VAL A  49      -1.757   2.377  -4.212  1.00 90.01           H  
ATOM    422 HG11 VAL A  49      -1.918   4.660  -5.296  1.00 90.01           H  
ATOM    423 HG12 VAL A  49      -2.499   3.880  -6.767  1.00 90.01           H  
ATOM    424 HG13 VAL A  49      -0.859   3.535  -6.175  1.00 90.01           H  
ATOM    425 HG21 VAL A  49      -3.702   4.009  -4.019  1.00 90.01           H  
ATOM    426 HG22 VAL A  49      -4.117   2.315  -3.703  1.00 90.01           H  
ATOM    427 HG23 VAL A  49      -4.538   3.061  -5.261  1.00 90.01           H  
ATOM    428  N   HIS A  50      -1.018   0.950  -7.726  1.00 89.42           N  
ATOM    429  CA  HIS A  50       0.263   0.665  -8.364  1.00 89.42           C  
ATOM    430  C   HIS A  50       1.023   1.965  -8.572  1.00 89.42           C  
ATOM    431  O   HIS A  50       0.481   2.945  -9.086  1.00 89.42           O  
ATOM    432  CB  HIS A  50       0.067  -0.078  -9.685  1.00 89.42           C  
ATOM    433  CG  HIS A  50      -0.829  -1.273  -9.543  1.00 89.42           C  
ATOM    434  CD2 HIS A  50      -2.023  -1.464 -10.181  1.00 89.42           C  
ATOM    435  ND1 HIS A  50      -0.655  -2.328  -8.678  1.00 89.42           N  
ATOM    436  CE1 HIS A  50      -1.720  -3.130  -8.792  1.00 89.42           C  
ATOM    437  NE2 HIS A  50      -2.574  -2.654  -9.708  1.00 89.42           N  
ATOM    438  H   HIS A  50      -1.747   1.346  -8.303  1.00 89.42           H  
ATOM    439  HA  HIS A  50       0.851   0.020  -7.711  1.00 89.42           H  
ATOM    440  HB2 HIS A  50       1.038  -0.414 -10.051  1.00 89.42           H  
ATOM    441  HB3 HIS A  50      -0.359   0.600 -10.424  1.00 89.42           H  
ATOM    442  HD1 HIS A  50       0.121  -2.496  -8.053  1.00 89.42           H  
ATOM    443  HD2 HIS A  50      -2.473  -0.798 -10.902  1.00 89.42           H  
ATOM    444  HE1 HIS A  50      -1.893  -4.007  -8.186  1.00 89.42           H  
ATOM    445  N   THR A  51       2.281   1.981  -8.158  1.00 86.38           N  
ATOM    446  CA  THR A  51       3.119   3.171  -8.223  1.00 86.38           C  
ATOM    447  C   THR A  51       4.567   2.792  -8.502  1.00 86.38           C  
ATOM    448  O   THR A  51       4.996   1.657  -8.297  1.00 86.38           O  
ATOM    449  CB  THR A  51       2.953   4.017  -6.951  1.00 86.38           C  
ATOM    450  CG2 THR A  51       3.468   3.341  -5.681  1.00 86.38           C  
ATOM    451  OG1 THR A  51       3.613   5.253  -7.101  1.00 86.38           O  
ATOM    452  H   THR A  51       2.690   1.135  -7.788  1.00 86.38           H  
ATOM    453  HA  THR A  51       2.785   3.788  -9.058  1.00 86.38           H  
ATOM    454  HB  THR A  51       1.891   4.223  -6.814  1.00 86.38           H  
ATOM    455  HG1 THR A  51       3.801   5.570  -6.215  1.00 86.38           H  
ATOM    456 HG21 THR A  51       3.242   3.971  -4.820  1.00 86.38           H  
ATOM    457 HG22 THR A  51       4.545   3.182  -5.737  1.00 86.38           H  
ATOM    458 HG23 THR A  51       2.970   2.382  -5.543  1.00 86.38           H  
ATOM    459  N   TYR A  52       5.318   3.760  -9.005  1.00 80.52           N  
ATOM    460  CA  TYR A  52       6.771   3.681  -9.109  1.00 80.52           C  
ATOM    461  C   TYR A  52       7.392   3.881  -7.722  1.00 80.52           C  
ATOM    462  O   TYR A  52       6.667   4.155  -6.763  1.00 80.52           O  
ATOM    463  CB  TYR A  52       7.216   4.744 -10.118  1.00 80.52           C  
ATOM    464  CG  TYR A  52       6.674   4.473 -11.505  1.00 80.52           C  
ATOM    465  CD1 TYR A  52       7.417   3.663 -12.374  1.00 80.52           C  
ATOM    466  CD2 TYR A  52       5.420   4.976 -11.915  1.00 80.52           C  
ATOM    467  CE1 TYR A  52       6.920   3.384 -13.653  1.00 80.52           C  
ATOM    468  CE2 TYR A  52       4.892   4.629 -13.176  1.00 80.52           C  
ATOM    469  CZ  TYR A  52       5.643   3.813 -14.049  1.00 80.52           C  
ATOM    470  OH  TYR A  52       5.142   3.454 -15.261  1.00 80.52           O  
ATOM    471  H   TYR A  52       4.901   4.679  -9.041  1.00 80.52           H  
ATOM    472  HA  TYR A  52       7.074   2.701  -9.480  1.00 80.52           H  
ATOM    473  HB2 TYR A  52       8.304   4.758 -10.168  1.00 80.52           H  
ATOM    474  HB3 TYR A  52       6.885   5.728  -9.783  1.00 80.52           H  
ATOM    475  HD1 TYR A  52       8.364   3.241 -12.071  1.00 80.52           H  
ATOM    476  HD2 TYR A  52       4.848   5.600 -11.244  1.00 80.52           H  
ATOM    477  HE1 TYR A  52       7.527   2.800 -14.329  1.00 80.52           H  
ATOM    478  HE2 TYR A  52       3.918   4.984 -13.476  1.00 80.52           H  
ATOM    479  HH  TYR A  52       4.199   3.622 -15.321  1.00 80.52           H  
ATOM    480  N   TYR A  53       8.720   3.820  -7.599  1.00 69.48           N  
ATOM    481  CA  TYR A  53       9.431   4.309  -6.407  1.00 69.48           C  
ATOM    482  C   TYR A  53       9.256   5.839  -6.226  1.00 69.48           C  
ATOM    483  O   TYR A  53      10.202   6.618  -6.336  1.00 69.48           O  
ATOM    484  CB  TYR A  53      10.915   3.913  -6.468  1.00 69.48           C  
ATOM    485  CG  TYR A  53      11.209   2.425  -6.448  1.00 69.48           C  
ATOM    486  CD1 TYR A  53      10.999   1.672  -5.276  1.00 69.48           C  
ATOM    487  CD2 TYR A  53      11.727   1.799  -7.595  1.00 69.48           C  
ATOM    488  CE1 TYR A  53      11.288   0.292  -5.259  1.00 69.48           C  
ATOM    489  CE2 TYR A  53      12.025   0.426  -7.579  1.00 69.48           C  
ATOM    490  CZ  TYR A  53      11.781  -0.336  -6.422  1.00 69.48           C  
ATOM    491  OH  TYR A  53      11.982  -1.679  -6.457  1.00 69.48           O  
ATOM    492  H   TYR A  53       9.263   3.468  -8.374  1.00 69.48           H  
ATOM    493  HA  TYR A  53       8.993   3.832  -5.530  1.00 69.48           H  
ATOM    494  HB2 TYR A  53      11.421   4.352  -5.608  1.00 69.48           H  
ATOM    495  HB3 TYR A  53      11.358   4.353  -7.362  1.00 69.48           H  
ATOM    496  HD1 TYR A  53      10.570   2.149  -4.407  1.00 69.48           H  
ATOM    497  HD2 TYR A  53      11.858   2.354  -8.512  1.00 69.48           H  
ATOM    498  HE1 TYR A  53      11.081  -0.307  -4.384  1.00 69.48           H  
ATOM    499  HE2 TYR A  53      12.379  -0.049  -8.482  1.00 69.48           H  
ATOM    500  HH  TYR A  53      12.110  -1.943  -7.371  1.00 69.48           H  
ATOM    501  N   SER A  54       8.024   6.293  -5.989  1.00 69.08           N  
ATOM    502  CA  SER A  54       7.665   7.662  -5.640  1.00 69.08           C  
ATOM    503  C   SER A  54       7.728   7.808  -4.133  1.00 69.08           C  
ATOM    504  O   SER A  54       7.214   6.961  -3.408  1.00 69.08           O  
ATOM    505  CB  SER A  54       6.254   8.017  -6.116  1.00 69.08           C  
ATOM    506  OG  SER A  54       6.006   9.381  -5.821  1.00 69.08           O  
ATOM    507  H   SER A  54       7.298   5.595  -5.914  1.00 69.08           H  
ATOM    508  HA  SER A  54       8.368   8.354  -6.104  1.00 69.08           H  
ATOM    509  HB2 SER A  54       6.178   7.854  -7.191  1.00 69.08           H  
ATOM    510  HB3 SER A  54       5.525   7.389  -5.604  1.00 69.08           H  
ATOM    511  HG  SER A  54       5.152   9.468  -5.392  1.00 69.08           H  
ATOM    512  N   ARG A  55       8.326   8.901  -3.659  1.00 76.17           N  
ATOM    513  CA  ARG A  55       8.389   9.195  -2.224  1.00 76.17           C  
ATOM    514  C   ARG A  55       7.043   9.582  -1.645  1.00 76.17           C  
ATOM    515  O   ARG A  55       6.856   9.349  -0.467  1.00 76.17           O  
ATOM    516  CB  ARG A  55       9.391  10.310  -1.937  1.00 76.17           C  
ATOM    517  CG  ARG A  55      10.819   9.830  -2.192  1.00 76.17           C  
ATOM    518  CD  ARG A  55      11.783  10.923  -1.744  1.00 76.17           C  
ATOM    519  NE  ARG A  55      13.178  10.522  -1.976  1.00 76.17           N  
ATOM    520  CZ  ARG A  55      14.244  11.198  -1.595  1.00 76.17           C  
ATOM    521  NH1 ARG A  55      14.145  12.331  -0.956  1.00 76.17           N1+
ATOM    522  NH2 ARG A  55      15.438  10.742  -1.851  1.00 76.17           N  
ATOM    523  H   ARG A  55       8.664   9.583  -4.323  1.00 76.17           H  
ATOM    524  HA  ARG A  55       8.682   8.296  -1.681  1.00 76.17           H  
ATOM    525  HB2 ARG A  55       9.299  10.597  -0.890  1.00 76.17           H  
ATOM    526  HB3 ARG A  55       9.167  11.181  -2.554  1.00 76.17           H  
ATOM    527  HG2 ARG A  55      10.960   9.625  -3.253  1.00 76.17           H  
ATOM    528  HG3 ARG A  55      11.006   8.923  -1.618  1.00 76.17           H  
ATOM    529  HD2 ARG A  55      11.624  11.109  -0.681  1.00 76.17           H  
ATOM    530  HD3 ARG A  55      11.563  11.835  -2.299  1.00 76.17           H  
ATOM    531  HE  ARG A  55      13.319   9.640  -2.447  1.00 76.17           H  
ATOM    532 HH11 ARG A  55      13.219  12.673  -0.740  1.00 76.17           H  
ATOM    533 HH12 ARG A  55      14.962  12.831  -0.635  1.00 76.17           H  
ATOM    534 HH21 ARG A  55      15.541   9.861  -2.335  1.00 76.17           H  
ATOM    535 HH22 ARG A  55      16.252  11.255  -1.544  1.00 76.17           H  
ATOM    536  N   ASP A  56       6.141  10.129  -2.453  1.00 86.73           N  
ATOM    537  CA  ASP A  56       4.811  10.553  -2.031  1.00 86.73           C  
ATOM    538  C   ASP A  56       3.757   9.828  -2.883  1.00 86.73           C  
ATOM    539  O   ASP A  56       3.794   9.868  -4.119  1.00 86.73           O  
ATOM    540  CB  ASP A  56       4.697  12.082  -2.136  1.00 86.73           C  
ATOM    541  CG  ASP A  56       5.694  12.824  -1.233  1.00 86.73           C  
ATOM    542  OD1 ASP A  56       5.577  12.708   0.005  1.00 86.73           O  
ATOM    543  OD2 ASP A  56       6.574  13.519  -1.789  1.00 86.73           O1-
ATOM    544  H   ASP A  56       6.385  10.263  -3.424  1.00 86.73           H  
ATOM    545  HA  ASP A  56       4.650  10.285  -0.987  1.00 86.73           H  
ATOM    546  HB2 ASP A  56       4.856  12.380  -3.173  1.00 86.73           H  
ATOM    547  HB3 ASP A  56       3.685  12.379  -1.862  1.00 86.73           H  
ATOM    548  N   LEU A  57       2.830   9.146  -2.214  1.00 88.58           N  
ATOM    549  CA  LEU A  57       1.698   8.425  -2.784  1.00 88.58           C  
ATOM    550  C   LEU A  57       0.408   9.189  -2.457  1.00 88.58           C  
ATOM    551  O   LEU A  57      -0.125   9.045  -1.351  1.00 88.58           O  
ATOM    552  CB  LEU A  57       1.674   6.987  -2.230  1.00 88.58           C  
ATOM    553  CG  LEU A  57       0.541   6.121  -2.811  1.00 88.58           C  
ATOM    554  CD1 LEU A  57       0.715   5.956  -4.322  1.00 88.58           C  
ATOM    555  CD2 LEU A  57       0.540   4.741  -2.151  1.00 88.58           C  
ATOM    556  H   LEU A  57       2.933   9.088  -1.211  1.00 88.58           H  
ATOM    557  HA  LEU A  57       1.829   8.360  -3.864  1.00 88.58           H  
ATOM    558  HB2 LEU A  57       1.557   7.023  -1.147  1.00 88.58           H  
ATOM    559  HB3 LEU A  57       2.634   6.516  -2.444  1.00 88.58           H  
ATOM    560  HG  LEU A  57      -0.426   6.583  -2.614  1.00 88.58           H  
ATOM    561 HD11 LEU A  57       0.130   5.106  -4.672  1.00 88.58           H  
ATOM    562 HD12 LEU A  57       0.365   6.854  -4.831  1.00 88.58           H  
ATOM    563 HD13 LEU A  57       1.763   5.781  -4.564  1.00 88.58           H  
ATOM    564 HD21 LEU A  57       1.476   4.223  -2.360  1.00 88.58           H  
ATOM    565 HD22 LEU A  57      -0.293   4.151  -2.534  1.00 88.58           H  
ATOM    566 HD23 LEU A  57       0.423   4.855  -1.073  1.00 88.58           H  
ATOM    567  N   PRO A  58      -0.104  10.018  -3.382  1.00 89.56           N  
ATOM    568  CA  PRO A  58      -1.412  10.627  -3.212  1.00 89.56           C  
ATOM    569  C   PRO A  58      -2.495   9.555  -3.373  1.00 89.56           C  
ATOM    570  O   PRO A  58      -2.539   8.853  -4.383  1.00 89.56           O  
ATOM    571  CB  PRO A  58      -1.490  11.719  -4.278  1.00 89.56           C  
ATOM    572  CG  PRO A  58      -0.600  11.185  -5.402  1.00 89.56           C  
ATOM    573  CD  PRO A  58       0.481  10.396  -4.663  1.00 89.56           C  
ATOM    574  HA  PRO A  58      -1.490  11.083  -2.225  1.00 89.56           H  
ATOM    575  HB2 PRO A  58      -1.059  12.638  -3.882  1.00 89.56           H  
ATOM    576  HB3 PRO A  58      -2.512  11.891  -4.616  1.00 89.56           H  
ATOM    577  HG2 PRO A  58      -1.174  10.510  -6.038  1.00 89.56           H  
ATOM    578  HG3 PRO A  58      -0.171  11.992  -5.995  1.00 89.56           H  
ATOM    579  HD2 PRO A  58       1.350  11.030  -4.490  1.00 89.56           H  
ATOM    580  HD3 PRO A  58       0.762   9.523  -5.252  1.00 89.56           H  
ATOM    581  N   ILE A  59      -3.385   9.445  -2.393  1.00 90.66           N  
ATOM    582  CA  ILE A  59      -4.498   8.494  -2.397  1.00 90.66           C  
ATOM    583  C   ILE A  59      -5.738   9.136  -1.780  1.00 90.66           C  
ATOM    584  O   ILE A  59      -5.635   9.986  -0.900  1.00 90.66           O  
ATOM    585  CB  ILE A  59      -4.089   7.178  -1.696  1.00 90.66           C  
ATOM    586  CG1 ILE A  59      -5.167   6.096  -1.920  1.00 90.66           C  
ATOM    587  CG2 ILE A  59      -3.782   7.382  -0.201  1.00 90.66           C  
ATOM    588  CD1 ILE A  59      -4.732   4.709  -1.451  1.00 90.66           C  
ATOM    589  H   ILE A  59      -3.289  10.040  -1.583  1.00 90.66           H  
ATOM    590  HA  ILE A  59      -4.741   8.255  -3.432  1.00 90.66           H  
ATOM    591  HB  ILE A  59      -3.174   6.829  -2.175  1.00 90.66           H  
ATOM    592 HG12 ILE A  59      -6.083   6.357  -1.390  1.00 90.66           H  
ATOM    593 HG13 ILE A  59      -5.389   6.034  -2.985  1.00 90.66           H  
ATOM    594 HG21 ILE A  59      -3.015   8.146  -0.073  1.00 90.66           H  
ATOM    595 HG22 ILE A  59      -3.409   6.453   0.231  1.00 90.66           H  
ATOM    596 HG23 ILE A  59      -4.682   7.680   0.337  1.00 90.66           H  
ATOM    597 HD11 ILE A  59      -5.450   3.964  -1.793  1.00 90.66           H  
ATOM    598 HD12 ILE A  59      -4.690   4.680  -0.362  1.00 90.66           H  
ATOM    599 HD13 ILE A  59      -3.745   4.478  -1.851  1.00 90.66           H  
ATOM    600  N   GLU A  60      -6.919   8.743  -2.241  1.00 89.83           N  
ATOM    601  CA  GLU A  60      -8.181   9.118  -1.612  1.00 89.83           C  
ATOM    602  C   GLU A  60      -8.787   7.896  -0.923  1.00 89.83           C  
ATOM    603  O   GLU A  60      -8.968   6.850  -1.547  1.00 89.83           O  
ATOM    604  CB  GLU A  60      -9.108   9.754  -2.651  1.00 89.83           C  
ATOM    605  CG  GLU A  60     -10.327  10.402  -1.991  1.00 89.83           C  
ATOM    606  CD  GLU A  60     -11.156  11.145  -3.039  1.00 89.83           C  
ATOM    607  OE1 GLU A  60     -12.184  10.577  -3.469  1.00 89.83           O  
ATOM    608  OE2 GLU A  60     -10.732  12.267  -3.412  1.00 89.83           O1-
ATOM    609  H   GLU A  60      -6.961   8.006  -2.931  1.00 89.83           H  
ATOM    610  HA  GLU A  60      -7.996   9.873  -0.848  1.00 89.83           H  
ATOM    611  HB2 GLU A  60      -9.433   9.000  -3.368  1.00 89.83           H  
ATOM    612  HB3 GLU A  60      -8.552  10.524  -3.185  1.00 89.83           H  
ATOM    613  HG2 GLU A  60     -10.929   9.637  -1.500  1.00 89.83           H  
ATOM    614  HG3 GLU A  60      -9.990  11.110  -1.233  1.00 89.83           H  
ATOM    615  N   LEU A  61      -9.067   8.025   0.372  1.00 88.78           N  
ATOM    616  CA  LEU A  61      -9.643   6.983   1.218  1.00 88.78           C  
ATOM    617  C   LEU A  61     -10.900   7.558   1.876  1.00 88.78           C  
ATOM    618  O   LEU A  61     -10.844   8.625   2.480  1.00 88.78           O  
ATOM    619  CB  LEU A  61      -8.598   6.520   2.252  1.00 88.78           C  
ATOM    620  CG  LEU A  61      -7.335   5.865   1.653  1.00 88.78           C  
ATOM    621  CD1 LEU A  61      -6.342   5.505   2.755  1.00 88.78           C  
ATOM    622  CD2 LEU A  61      -7.651   4.585   0.884  1.00 88.78           C  
ATOM    623  H   LEU A  61      -8.934   8.929   0.803  1.00 88.78           H  
ATOM    624  HA  LEU A  61      -9.943   6.130   0.609  1.00 88.78           H  
ATOM    625  HB2 LEU A  61      -8.295   7.382   2.847  1.00 88.78           H  
ATOM    626  HB3 LEU A  61      -9.072   5.813   2.932  1.00 88.78           H  
ATOM    627  HG  LEU A  61      -6.843   6.565   0.978  1.00 88.78           H  
ATOM    628 HD11 LEU A  61      -5.491   4.972   2.330  1.00 88.78           H  
ATOM    629 HD12 LEU A  61      -5.967   6.428   3.198  1.00 88.78           H  
ATOM    630 HD13 LEU A  61      -6.823   4.889   3.515  1.00 88.78           H  
ATOM    631 HD21 LEU A  61      -8.240   3.917   1.512  1.00 88.78           H  
ATOM    632 HD22 LEU A  61      -6.730   4.081   0.589  1.00 88.78           H  
ATOM    633 HD23 LEU A  61      -8.204   4.839  -0.020  1.00 88.78           H  
ATOM    634  N   ASP A  62     -12.047   6.896   1.697  1.00 85.40           N  
ATOM    635  CA  ASP A  62     -13.356   7.364   2.189  1.00 85.40           C  
ATOM    636  C   ASP A  62     -13.695   8.828   1.799  1.00 85.40           C  
ATOM    637  O   ASP A  62     -14.349   9.554   2.546  1.00 85.40           O  
ATOM    638  CB  ASP A  62     -13.497   7.067   3.697  1.00 85.40           C  
ATOM    639  CG  ASP A  62     -13.568   5.569   4.021  1.00 85.40           C  
ATOM    640  OD1 ASP A  62     -14.368   4.856   3.359  1.00 85.40           O  
ATOM    641  OD2 ASP A  62     -12.895   5.133   4.979  1.00 85.40           O1-
ATOM    642  H   ASP A  62     -12.010   5.994   1.245  1.00 85.40           H  
ATOM    643  HA  ASP A  62     -14.113   6.762   1.686  1.00 85.40           H  
ATOM    644  HB2 ASP A  62     -14.423   7.511   4.062  1.00 85.40           H  
ATOM    645  HB3 ASP A  62     -12.673   7.528   4.241  1.00 85.40           H  
ATOM    646  N   GLY A  63     -13.251   9.280   0.618  1.00 87.22           N  
ATOM    647  CA  GLY A  63     -13.461  10.652   0.125  1.00 87.22           C  
ATOM    648  C   GLY A  63     -12.517  11.703   0.726  1.00 87.22           C  
ATOM    649  O   GLY A  63     -12.657  12.893   0.443  1.00 87.22           O  
ATOM    650  H   GLY A  63     -12.695   8.657   0.049  1.00 87.22           H  
ATOM    651  HA2 GLY A  63     -13.324  10.662  -0.956  1.00 87.22           H  
ATOM    652  HA3 GLY A  63     -14.484  10.959   0.342  1.00 87.22           H  
ATOM    653  N   VAL A  64     -11.546  11.288   1.544  1.00 90.39           N  
ATOM    654  CA  VAL A  64     -10.513  12.154   2.120  1.00 90.39           C  
ATOM    655  C   VAL A  64      -9.192  11.919   1.397  1.00 90.39           C  
ATOM    656  O   VAL A  64      -8.737  10.787   1.235  1.00 90.39           O  
ATOM    657  CB  VAL A  64     -10.375  11.938   3.638  1.00 90.39           C  
ATOM    658  CG1 VAL A  64      -9.359  12.920   4.242  1.00 90.39           C  
ATOM    659  CG2 VAL A  64     -11.717  12.165   4.349  1.00 90.39           C  
ATOM    660  H   VAL A  64     -11.501  10.307   1.778  1.00 90.39           H  
ATOM    661  HA  VAL A  64     -10.803  13.194   1.969  1.00 90.39           H  
ATOM    662  HB  VAL A  64     -10.042  10.919   3.836  1.00 90.39           H  
ATOM    663 HG11 VAL A  64      -9.656  13.949   4.040  1.00 90.39           H  
ATOM    664 HG12 VAL A  64      -9.302  12.764   5.319  1.00 90.39           H  
ATOM    665 HG13 VAL A  64      -8.366  12.735   3.830  1.00 90.39           H  
ATOM    666 HG21 VAL A  64     -12.440  11.418   4.023  1.00 90.39           H  
ATOM    667 HG22 VAL A  64     -12.103  13.160   4.124  1.00 90.39           H  
ATOM    668 HG23 VAL A  64     -11.588  12.055   5.426  1.00 90.39           H  
ATOM    669  N   ARG A  65      -8.556  13.004   0.948  1.00 91.44           N  
ATOM    670  CA  ARG A  65      -7.257  12.945   0.270  1.00 91.44           C  
ATOM    671  C   ARG A  65      -6.130  12.859   1.294  1.00 91.44           C  
ATOM    672  O   ARG A  65      -6.007  13.719   2.162  1.00 91.44           O  
ATOM    673  CB  ARG A  65      -7.079  14.132  -0.684  1.00 91.44           C  
ATOM    674  CG  ARG A  65      -8.100  14.078  -1.833  1.00 91.44           C  
ATOM    675  CD  ARG A  65      -7.939  15.248  -2.807  1.00 91.44           C  
ATOM    676  NE  ARG A  65      -6.684  15.158  -3.580  1.00 91.44           N  
ATOM    677  CZ  ARG A  65      -6.384  15.861  -4.655  1.00 91.44           C  
ATOM    678  NH1 ARG A  65      -7.184  16.784  -5.114  1.00 91.44           N1+
ATOM    679  NH2 ARG A  65      -5.269  15.643  -5.294  1.00 91.44           N  
ATOM    680  H   ARG A  65      -8.972  13.905   1.137  1.00 91.44           H  
ATOM    681  HA  ARG A  65      -7.220  12.030  -0.321  1.00 91.44           H  
ATOM    682  HB2 ARG A  65      -7.195  15.065  -0.132  1.00 91.44           H  
ATOM    683  HB3 ARG A  65      -6.071  14.096  -1.097  1.00 91.44           H  
ATOM    684  HG2 ARG A  65      -9.109  14.117  -1.425  1.00 91.44           H  
ATOM    685  HG3 ARG A  65      -7.995  13.138  -2.376  1.00 91.44           H  
ATOM    686  HD2 ARG A  65      -7.974  16.184  -2.249  1.00 91.44           H  
ATOM    687  HD3 ARG A  65      -8.789  15.214  -3.489  1.00 91.44           H  
ATOM    688  HE  ARG A  65      -6.042  14.431  -3.297  1.00 91.44           H  
ATOM    689 HH11 ARG A  65      -6.964  17.300  -5.954  1.00 91.44           H  
ATOM    690 HH12 ARG A  65      -8.075  16.899  -4.651  1.00 91.44           H  
ATOM    691 HH21 ARG A  65      -5.053  16.156  -6.137  1.00 91.44           H  
ATOM    692 HH22 ARG A  65      -4.644  14.923  -4.961  1.00 91.44           H  
ATOM    693  N   HIS A  66      -5.279  11.861   1.126  1.00 90.22           N  
ATOM    694  CA  HIS A  66      -4.070  11.629   1.899  1.00 90.22           C  
ATOM    695  C   HIS A  66      -2.855  11.632   0.974  1.00 90.22           C  
ATOM    696  O   HIS A  66      -2.944  11.294  -0.207  1.00 90.22           O  
ATOM    697  CB  HIS A  66      -4.192  10.301   2.660  1.00 90.22           C  
ATOM    698  CG  HIS A  66      -5.335  10.302   3.639  1.00 90.22           C  
ATOM    699  CD2 HIS A  66      -6.605   9.843   3.415  1.00 90.22           C  
ATOM    700  ND1 HIS A  66      -5.310  10.829   4.909  1.00 90.22           N  
ATOM    701  CE1 HIS A  66      -6.537  10.694   5.438  1.00 90.22           C  
ATOM    702  NE2 HIS A  66      -7.355  10.088   4.569  1.00 90.22           N  
ATOM    703  H   HIS A  66      -5.461  11.207   0.377  1.00 90.22           H  
ATOM    704  HA  HIS A  66      -3.944  12.429   2.628  1.00 90.22           H  
ATOM    705  HB2 HIS A  66      -3.268  10.111   3.205  1.00 90.22           H  
ATOM    706  HB3 HIS A  66      -4.334   9.489   1.947  1.00 90.22           H  
ATOM    707  HD1 HIS A  66      -4.504  11.217   5.378  1.00 90.22           H  
ATOM    708  HD2 HIS A  66      -6.969   9.391   2.504  1.00 90.22           H  
ATOM    709  HE1 HIS A  66      -6.827  11.006   6.430  1.00 90.22           H  
ATOM    710  N   THR A  67      -1.705  11.981   1.536  1.00 92.30           N  
ATOM    711  CA  THR A  67      -0.410  11.795   0.887  1.00 92.30           C  
ATOM    712  C   THR A  67       0.422  10.937   1.818  1.00 92.30           C  
ATOM    713  O   THR A  67       0.719  11.362   2.931  1.00 92.30           O  
ATOM    714  CB  THR A  67       0.282  13.132   0.606  1.00 92.30           C  
ATOM    715  CG2 THR A  67       1.575  12.933  -0.177  1.00 92.30           C  
ATOM    716  OG1 THR A  67      -0.538  13.963  -0.188  1.00 92.30           O  
ATOM    717  H   THR A  67      -1.692  12.234   2.514  1.00 92.30           H  
ATOM    718  HA  THR A  67      -0.529  11.271  -0.061  1.00 92.30           H  
ATOM    719  HB  THR A  67       0.498  13.642   1.545  1.00 92.30           H  
ATOM    720  HG1 THR A  67      -0.053  14.783  -0.304  1.00 92.30           H  
ATOM    721 HG21 THR A  67       1.369  12.403  -1.107  1.00 92.30           H  
ATOM    722 HG22 THR A  67       2.029  13.899  -0.401  1.00 92.30           H  
ATOM    723 HG23 THR A  67       2.288  12.358   0.413  1.00 92.30           H  
ATOM    724  N   ILE A  68       0.742   9.722   1.381  1.00 91.09           N  
ATOM    725  CA  ILE A  68       1.485   8.745   2.177  1.00 91.09           C  
ATOM    726  C   ILE A  68       2.884   8.630   1.608  1.00 91.09           C  
ATOM    727  O   ILE A  68       3.066   8.403   0.415  1.00 91.09           O  
ATOM    728  CB  ILE A  68       0.766   7.385   2.197  1.00 91.09           C  
ATOM    729  CG1 ILE A  68      -0.611   7.554   2.875  1.00 91.09           C  
ATOM    730  CG2 ILE A  68       1.617   6.321   2.924  1.00 91.09           C  
ATOM    731  CD1 ILE A  68      -1.513   6.348   2.660  1.00 91.09           C  
ATOM    732  H   ILE A  68       0.452   9.445   0.454  1.00 91.09           H  
ATOM    733  HA  ILE A  68       1.568   9.092   3.207  1.00 91.09           H  
ATOM    734  HB  ILE A  68       0.615   7.061   1.167  1.00 91.09           H  
ATOM    735 HG12 ILE A  68      -1.139   8.415   2.464  1.00 91.09           H  
ATOM    736 HG13 ILE A  68      -0.477   7.720   3.944  1.00 91.09           H  
ATOM    737 HG21 ILE A  68       1.106   5.358   2.924  1.00 91.09           H  
ATOM    738 HG22 ILE A  68       1.808   6.627   3.953  1.00 91.09           H  
ATOM    739 HG23 ILE A  68       2.570   6.175   2.416  1.00 91.09           H  
ATOM    740 HD11 ILE A  68      -1.631   6.169   1.591  1.00 91.09           H  
ATOM    741 HD12 ILE A  68      -2.488   6.534   3.110  1.00 91.09           H  
ATOM    742 HD13 ILE A  68      -1.061   5.474   3.129  1.00 91.09           H  
ATOM    743  N   GLN A  69       3.876   8.759   2.463  1.00 91.40           N  
ATOM    744  CA  GLN A  69       5.264   8.668   2.088  1.00 91.40           C  
ATOM    745  C   GLN A  69       5.680   7.213   1.959  1.00 91.40           C  
ATOM    746  O   GLN A  69       5.320   6.374   2.785  1.00 91.40           O  
ATOM    747  CB  GLN A  69       6.149   9.467   3.050  1.00 91.40           C  
ATOM    748  CG  GLN A  69       5.831  10.954   2.872  1.00 91.40           C  
ATOM    749  CD  GLN A  69       6.701  11.869   3.708  1.00 91.40           C  
ATOM    750  NE2 GLN A  69       7.270  12.886   3.101  1.00 91.40           N  
ATOM    751  OE1 GLN A  69       6.847  11.730   4.908  1.00 91.40           O  
ATOM    752  H   GLN A  69       3.667   8.939   3.434  1.00 91.40           H  
ATOM    753  HA  GLN A  69       5.329   9.134   1.105  1.00 91.40           H  
ATOM    754  HB2 GLN A  69       5.977   9.155   4.080  1.00 91.40           H  
ATOM    755  HB3 GLN A  69       7.196   9.298   2.799  1.00 91.40           H  
ATOM    756  HG2 GLN A  69       5.987  11.193   1.820  1.00 91.40           H  
ATOM    757  HG3 GLN A  69       4.790  11.160   3.119  1.00 91.40           H  
ATOM    758 HE21 GLN A  69       7.032  13.045   2.132  1.00 91.40           H  
ATOM    759 HE22 GLN A  69       7.781  13.532   3.686  1.00 91.40           H  
ATOM    760  N   LEU A  70       6.447   6.905   0.918  1.00 87.92           N  
ATOM    761  CA  LEU A  70       6.999   5.577   0.692  1.00 87.92           C  
ATOM    762  C   LEU A  70       8.520   5.602   0.871  1.00 87.92           C  
ATOM    763  O   LEU A  70       9.235   6.400   0.262  1.00 87.92           O  
ATOM    764  CB  LEU A  70       6.595   5.017  -0.683  1.00 87.92           C  
ATOM    765  CG  LEU A  70       5.102   5.079  -1.062  1.00 87.92           C  
ATOM    766  CD1 LEU A  70       4.890   4.441  -2.434  1.00 87.92           C  
ATOM    767  CD2 LEU A  70       4.213   4.326  -0.076  1.00 87.92           C  
ATOM    768  H   LEU A  70       6.713   7.655   0.296  1.00 87.92           H  
ATOM    769  HA  LEU A  70       6.594   4.894   1.439  1.00 87.92           H  
ATOM    770  HB2 LEU A  70       6.910   3.974  -0.717  1.00 87.92           H  
ATOM    771  HB3 LEU A  70       7.168   5.549  -1.442  1.00 87.92           H  
ATOM    772  HG  LEU A  70       4.775   6.118  -1.114  1.00 87.92           H  
ATOM    773 HD11 LEU A  70       5.469   4.985  -3.181  1.00 87.92           H  
ATOM    774 HD12 LEU A  70       3.834   4.488  -2.699  1.00 87.92           H  
ATOM    775 HD13 LEU A  70       5.217   3.401  -2.419  1.00 87.92           H  
ATOM    776 HD21 LEU A  70       4.175   4.896   0.853  1.00 87.92           H  
ATOM    777 HD22 LEU A  70       4.604   3.324   0.101  1.00 87.92           H  
ATOM    778 HD23 LEU A  70       3.195   4.262  -0.461  1.00 87.92           H  
ATOM    779  N   SER A  71       9.023   4.670   1.676  1.00 87.69           N  
ATOM    780  CA  SER A  71      10.437   4.299   1.737  1.00 87.69           C  
ATOM    781  C   SER A  71      10.639   3.040   0.897  1.00 87.69           C  
ATOM    782  O   SER A  71      10.401   1.921   1.353  1.00 87.69           O  
ATOM    783  CB  SER A  71      10.868   4.081   3.188  1.00 87.69           C  
ATOM    784  OG  SER A  71      10.933   5.322   3.861  1.00 87.69           O  
ATOM    785  H   SER A  71       8.364   4.057   2.134  1.00 87.69           H  
ATOM    786  HA  SER A  71      11.055   5.097   1.325  1.00 87.69           H  
ATOM    787  HB2 SER A  71      11.855   3.619   3.204  1.00 87.69           H  
ATOM    788  HB3 SER A  71      10.164   3.418   3.692  1.00 87.69           H  
ATOM    789  HG  SER A  71      10.042   5.664   3.969  1.00 87.69           H  
ATOM    790  N   GLY A  72      11.021   3.209  -0.370  1.00 86.51           N  
ATOM    791  CA  GLY A  72      10.956   2.112  -1.340  1.00 86.51           C  
ATOM    792  C   GLY A  72       9.496   1.783  -1.670  1.00 86.51           C  
ATOM    793  O   GLY A  72       8.754   2.679  -2.053  1.00 86.51           O  
ATOM    794  H   GLY A  72      11.082   4.154  -0.721  1.00 86.51           H  
ATOM    795  HA2 GLY A  72      11.448   1.229  -0.931  1.00 86.51           H  
ATOM    796  HA3 GLY A  72      11.466   2.401  -2.259  1.00 86.51           H  
ATOM    797  N   CYS A  73       9.074   0.525  -1.500  1.00 86.05           N  
ATOM    798  CA  CYS A  73       7.656   0.143  -1.608  1.00 86.05           C  
ATOM    799  C   CYS A  73       6.908   0.174  -0.270  1.00 86.05           C  
ATOM    800  O   CYS A  73       5.713  -0.108  -0.239  1.00 86.05           O  
ATOM    801  CB  CYS A  73       7.515  -1.238  -2.264  1.00 86.05           C  
ATOM    802  SG  CYS A  73       8.151  -1.385  -3.953  1.00 86.05           S  
ATOM    803  H   CYS A  73       9.734  -0.171  -1.185  1.00 86.05           H  
ATOM    804  HA  CYS A  73       7.141   0.866  -2.241  1.00 86.05           H  
ATOM    805  HB2 CYS A  73       6.453  -1.481  -2.300  1.00 86.05           H  
ATOM    806  HB3 CYS A  73       8.001  -1.987  -1.638  1.00 86.05           H  
ATOM    807  N   THR A  74       7.595   0.462   0.836  1.00 90.52           N  
ATOM    808  CA  THR A  74       7.007   0.410   2.174  1.00 90.52           C  
ATOM    809  C   THR A  74       6.406   1.768   2.537  1.00 90.52           C  
ATOM    810  O   THR A  74       7.152   2.746   2.616  1.00 90.52           O  
ATOM    811  CB  THR A  74       8.049  -0.032   3.206  1.00 90.52           C  
ATOM    812  CG2 THR A  74       7.489  -0.112   4.625  1.00 90.52           C  
ATOM    813  OG1 THR A  74       8.504  -1.325   2.866  1.00 90.52           O  
ATOM    814  H   THR A  74       8.568   0.727   0.770  1.00 90.52           H  
ATOM    815  HA  THR A  74       6.229  -0.353   2.179  1.00 90.52           H  
ATOM    816  HB  THR A  74       8.892   0.658   3.193  1.00 90.52           H  
ATOM    817  HG1 THR A  74       7.790  -1.941   3.044  1.00 90.52           H  
ATOM    818 HG21 THR A  74       7.189   0.879   4.966  1.00 90.52           H  
ATOM    819 HG22 THR A  74       6.625  -0.776   4.662  1.00 90.52           H  
ATOM    820 HG23 THR A  74       8.263  -0.484   5.296  1.00 90.52           H  
ATOM    821  N   PRO A  75       5.087   1.854   2.772  1.00 90.96           N  
ATOM    822  CA  PRO A  75       4.445   3.082   3.212  1.00 90.96           C  
ATOM    823  C   PRO A  75       4.765   3.401   4.672  1.00 90.96           C  
ATOM    824  O   PRO A  75       4.910   2.504   5.508  1.00 90.96           O  
ATOM    825  CB  PRO A  75       2.950   2.873   2.979  1.00 90.96           C  
ATOM    826  CG  PRO A  75       2.779   1.362   3.104  1.00 90.96           C  
ATOM    827  CD  PRO A  75       4.108   0.791   2.632  1.00 90.96           C  
ATOM    828  HA  PRO A  75       4.795   3.918   2.606  1.00 90.96           H  
ATOM    829  HB2 PRO A  75       2.684   3.182   1.968  1.00 90.96           H  
ATOM    830  HB3 PRO A  75       2.349   3.412   3.711  1.00 90.96           H  
ATOM    831  HG2 PRO A  75       1.976   1.008   2.457  1.00 90.96           H  
ATOM    832  HG3 PRO A  75       2.604   1.090   4.145  1.00 90.96           H  
ATOM    833  HD2 PRO A  75       4.377  -0.064   3.253  1.00 90.96           H  
ATOM    834  HD3 PRO A  75       4.030   0.502   1.584  1.00 90.96           H  
ATOM    835  N   GLU A  76       4.851   4.690   4.985  1.00 91.84           N  
ATOM    836  CA  GLU A  76       5.056   5.174   6.342  1.00 91.84           C  
ATOM    837  C   GLU A  76       3.805   4.916   7.194  1.00 91.84           C  
ATOM    838  O   GLU A  76       2.741   5.498   6.978  1.00 91.84           O  
ATOM    839  CB  GLU A  76       5.444   6.660   6.330  1.00 91.84           C  
ATOM    840  CG  GLU A  76       6.002   7.041   7.703  1.00 91.84           C  
ATOM    841  CD  GLU A  76       6.197   8.553   7.851  1.00 91.84           C  
ATOM    842  OE1 GLU A  76       5.408   9.165   8.616  1.00 91.84           O  
ATOM    843  OE2 GLU A  76       7.152   9.068   7.236  1.00 91.84           O1-
ATOM    844  H   GLU A  76       4.780   5.379   4.249  1.00 91.84           H  
ATOM    845  HA  GLU A  76       5.891   4.619   6.770  1.00 91.84           H  
ATOM    846  HB2 GLU A  76       4.570   7.268   6.095  1.00 91.84           H  
ATOM    847  HB3 GLU A  76       6.211   6.834   5.575  1.00 91.84           H  
ATOM    848  HG2 GLU A  76       5.317   6.681   8.471  1.00 91.84           H  
ATOM    849  HG3 GLU A  76       6.952   6.529   7.853  1.00 91.84           H  
ATOM    850  N   GLN A  77       3.938   4.041   8.194  1.00 89.19           N  
ATOM    851  CA  GLN A  77       2.801   3.575   8.994  1.00 89.19           C  
ATOM    852  C   GLN A  77       2.111   4.695   9.787  1.00 89.19           C  
ATOM    853  O   GLN A  77       0.900   4.646   9.983  1.00 89.19           O  
ATOM    854  CB  GLN A  77       3.245   2.437   9.925  1.00 89.19           C  
ATOM    855  CG  GLN A  77       3.628   1.152   9.168  1.00 89.19           C  
ATOM    856  CD  GLN A  77       2.461   0.463   8.456  1.00 89.19           C  
ATOM    857  NE2 GLN A  77       2.709  -0.632   7.773  1.00 89.19           N  
ATOM    858  OE1 GLN A  77       1.311   0.858   8.508  1.00 89.19           O  
ATOM    859  H   GLN A  77       4.823   3.563   8.290  1.00 89.19           H  
ATOM    860  HA  GLN A  77       2.051   3.176   8.311  1.00 89.19           H  
ATOM    861  HB2 GLN A  77       2.433   2.203  10.614  1.00 89.19           H  
ATOM    862  HB3 GLN A  77       4.099   2.772  10.513  1.00 89.19           H  
ATOM    863  HG2 GLN A  77       4.406   1.373   8.437  1.00 89.19           H  
ATOM    864  HG3 GLN A  77       4.041   0.444   9.886  1.00 89.19           H  
ATOM    865 HE21 GLN A  77       3.653  -0.976   7.674  1.00 89.19           H  
ATOM    866 HE22 GLN A  77       1.905  -1.055   7.331  1.00 89.19           H  
ATOM    867  N   SER A  78       2.846   5.733  10.200  1.00 90.17           N  
ATOM    868  CA  SER A  78       2.292   6.905  10.896  1.00 90.17           C  
ATOM    869  C   SER A  78       1.320   7.730  10.050  1.00 90.17           C  
ATOM    870  O   SER A  78       0.556   8.510  10.613  1.00 90.17           O  
ATOM    871  CB  SER A  78       3.412   7.828  11.409  1.00 90.17           C  
ATOM    872  OG  SER A  78       4.612   7.704  10.671  1.00 90.17           O  
ATOM    873  H   SER A  78       3.829   5.773   9.969  1.00 90.17           H  
ATOM    874  HA  SER A  78       1.723   6.554  11.757  1.00 90.17           H  
ATOM    875  HB2 SER A  78       3.630   7.546  12.439  1.00 90.17           H  
ATOM    876  HB3 SER A  78       3.084   8.867  11.410  1.00 90.17           H  
ATOM    877  HG  SER A  78       4.718   8.380   9.997  1.00 90.17           H  
ATOM    878  N   GLN A  79       1.338   7.574   8.725  1.00 91.04           N  
ATOM    879  CA  GLN A  79       0.505   8.340   7.792  1.00 91.04           C  
ATOM    880  C   GLN A  79      -0.705   7.551   7.287  1.00 91.04           C  
ATOM    881  O   GLN A  79      -1.558   8.107   6.592  1.00 91.04           O  
ATOM    882  CB  GLN A  79       1.383   8.812   6.631  1.00 91.04           C  
ATOM    883  CG  GLN A  79       2.425   9.835   7.113  1.00 91.04           C  
ATOM    884  CD  GLN A  79       3.441  10.181   6.040  1.00 91.04           C  
ATOM    885  NE2 GLN A  79       4.279  11.163   6.261  1.00 91.04           N  
ATOM    886  OE1 GLN A  79       3.499   9.565   4.998  1.00 91.04           O  
ATOM    887  H   GLN A  79       1.988   6.913   8.323  1.00 91.04           H  
ATOM    888  HA  GLN A  79       0.108   9.222   8.296  1.00 91.04           H  
ATOM    889  HB2 GLN A  79       0.765   9.281   5.866  1.00 91.04           H  
ATOM    890  HB3 GLN A  79       1.882   7.948   6.192  1.00 91.04           H  
ATOM    891  HG2 GLN A  79       2.969   9.446   7.974  1.00 91.04           H  
ATOM    892  HG3 GLN A  79       1.913  10.747   7.421  1.00 91.04           H  
ATOM    893 HE21 GLN A  79       4.423  11.419   7.227  1.00 91.04           H  
ATOM    894 HE22 GLN A  79       5.093  11.193   5.664  1.00 91.04           H  
ATOM    895  N   ILE A  80      -0.801   6.266   7.640  1.00 90.18           N  
ATOM    896  CA  ILE A  80      -1.950   5.437   7.294  1.00 90.18           C  
ATOM    897  C   ILE A  80      -3.154   5.882   8.132  1.00 90.18           C  
ATOM    898  O   ILE A  80      -3.062   5.910   9.363  1.00 90.18           O  
ATOM    899  CB  ILE A  80      -1.640   3.943   7.493  1.00 90.18           C  
ATOM    900  CG1 ILE A  80      -0.390   3.492   6.706  1.00 90.18           C  
ATOM    901  CG2 ILE A  80      -2.853   3.080   7.102  1.00 90.18           C  
ATOM    902  CD1 ILE A  80      -0.341   3.924   5.241  1.00 90.18           C  
ATOM    903  H   ILE A  80      -0.108   5.882   8.266  1.00 90.18           H  
ATOM    904  HA  ILE A  80      -2.162   5.588   6.235  1.00 90.18           H  
ATOM    905  HB  ILE A  80      -1.442   3.768   8.550  1.00 90.18           H  
ATOM    906 HG12 ILE A  80      -0.311   2.406   6.759  1.00 90.18           H  
ATOM    907 HG13 ILE A  80       0.491   3.912   7.192  1.00 90.18           H  
ATOM    908 HG21 ILE A  80      -3.699   3.304   7.752  1.00 90.18           H  
ATOM    909 HG22 ILE A  80      -2.610   2.029   7.257  1.00 90.18           H  
ATOM    910 HG23 ILE A  80      -3.144   3.251   6.065  1.00 90.18           H  
ATOM    911 HD11 ILE A  80      -1.336   3.861   4.801  1.00 90.18           H  
ATOM    912 HD12 ILE A  80       0.342   3.274   4.694  1.00 90.18           H  
ATOM    913 HD13 ILE A  80       0.013   4.953   5.178  1.00 90.18           H  
ATOM    914  N   PRO A  81      -4.296   6.221   7.507  1.00 89.21           N  
ATOM    915  CA  PRO A  81      -5.483   6.617   8.253  1.00 89.21           C  
ATOM    916  C   PRO A  81      -5.965   5.517   9.199  1.00 89.21           C  
ATOM    917  O   PRO A  81      -5.909   4.326   8.887  1.00 89.21           O  
ATOM    918  CB  PRO A  81      -6.538   6.983   7.208  1.00 89.21           C  
ATOM    919  CG  PRO A  81      -5.678   7.408   6.025  1.00 89.21           C  
ATOM    920  CD  PRO A  81      -4.516   6.426   6.082  1.00 89.21           C  
ATOM    921  HA  PRO A  81      -5.235   7.507   8.832  1.00 89.21           H  
ATOM    922  HB2 PRO A  81      -7.187   7.790   7.548  1.00 89.21           H  
ATOM    923  HB3 PRO A  81      -7.123   6.106   6.933  1.00 89.21           H  
ATOM    924  HG2 PRO A  81      -6.237   7.364   5.091  1.00 89.21           H  
ATOM    925  HG3 PRO A  81      -5.293   8.412   6.202  1.00 89.21           H  
ATOM    926  HD2 PRO A  81      -3.651   6.865   5.585  1.00 89.21           H  
ATOM    927  HD3 PRO A  81      -4.795   5.482   5.612  1.00 89.21           H  
ATOM    928  N   GLN A  82      -6.482   5.919  10.361  1.00 88.83           N  
ATOM    929  CA  GLN A  82      -7.039   4.974  11.325  1.00 88.83           C  
ATOM    930  C   GLN A  82      -8.174   4.159  10.701  1.00 88.83           C  
ATOM    931  O   GLN A  82      -9.001   4.682   9.957  1.00 88.83           O  
ATOM    932  CB  GLN A  82      -7.544   5.695  12.578  1.00 88.83           C  
ATOM    933  CG  GLN A  82      -6.395   6.280  13.409  1.00 88.83           C  
ATOM    934  CD  GLN A  82      -6.876   6.850  14.740  1.00 88.83           C  
ATOM    935  NE2 GLN A  82      -5.981   7.096  15.669  1.00 88.83           N  
ATOM    936  OE1 GLN A  82      -8.047   7.083  14.982  1.00 88.83           O  
ATOM    937  H   GLN A  82      -6.542   6.909  10.552  1.00 88.83           H  
ATOM    938  HA  GLN A  82      -6.249   4.281  11.614  1.00 88.83           H  
ATOM    939  HB2 GLN A  82      -8.235   6.488  12.292  1.00 88.83           H  
ATOM    940  HB3 GLN A  82      -8.082   4.977  13.197  1.00 88.83           H  
ATOM    941  HG2 GLN A  82      -5.896   7.070  12.850  1.00 88.83           H  
ATOM    942  HG3 GLN A  82      -5.669   5.493  13.615  1.00 88.83           H  
ATOM    943 HE21 GLN A  82      -6.342   7.471  16.535  1.00 88.83           H  
ATOM    944 HE22 GLN A  82      -4.999   6.937  15.494  1.00 88.83           H  
ATOM    945  N   GLY A  83      -8.213   2.868  11.024  1.00 90.23           N  
ATOM    946  CA  GLY A  83      -9.167   1.936  10.429  1.00 90.23           C  
ATOM    947  C   GLY A  83      -8.700   1.329   9.109  1.00 90.23           C  
ATOM    948  O   GLY A  83      -9.356   0.411   8.636  1.00 90.23           O  
ATOM    949  H   GLY A  83      -7.499   2.500  11.637  1.00 90.23           H  
ATOM    950  HA2 GLY A  83      -9.365   1.126  11.131  1.00 90.23           H  
ATOM    951  HA3 GLY A  83     -10.108   2.450  10.237  1.00 90.23           H  
ATOM    952  N   TYR A  84      -7.561   1.744   8.548  1.00 93.37           N  
ATOM    953  CA  TYR A  84      -6.964   1.081   7.392  1.00 93.37           C  
ATOM    954  C   TYR A  84      -5.795   0.179   7.788  1.00 93.37           C  
ATOM    955  O   TYR A  84      -4.928   0.558   8.571  1.00 93.37           O  
ATOM    956  CB  TYR A  84      -6.586   2.100   6.316  1.00 93.37           C  
ATOM    957  CG  TYR A  84      -7.788   2.577   5.529  1.00 93.37           C  
ATOM    958  CD1 TYR A  84      -8.104   1.935   4.318  1.00 93.37           C  
ATOM    959  CD2 TYR A  84      -8.606   3.619   6.011  1.00 93.37           C  
ATOM    960  CE1 TYR A  84      -9.207   2.358   3.560  1.00 93.37           C  
ATOM    961  CE2 TYR A  84      -9.720   4.042   5.256  1.00 93.37           C  
ATOM    962  CZ  TYR A  84     -10.006   3.422   4.020  1.00 93.37           C  
ATOM    963  OH  TYR A  84     -11.030   3.838   3.237  1.00 93.37           O  
ATOM    964  H   TYR A  84      -7.062   2.533   8.936  1.00 93.37           H  
ATOM    965  HA  TYR A  84      -7.717   0.436   6.939  1.00 93.37           H  
ATOM    966  HB2 TYR A  84      -6.073   2.952   6.762  1.00 93.37           H  
ATOM    967  HB3 TYR A  84      -5.885   1.633   5.623  1.00 93.37           H  
ATOM    968  HD1 TYR A  84      -7.489   1.118   3.969  1.00 93.37           H  
ATOM    969  HD2 TYR A  84      -8.386   4.090   6.957  1.00 93.37           H  
ATOM    970  HE1 TYR A  84      -9.429   1.878   2.618  1.00 93.37           H  
ATOM    971  HE2 TYR A  84     -10.360   4.840   5.601  1.00 93.37           H  
ATOM    972  HH  TYR A  84     -11.068   3.372   2.398  1.00 93.37           H  
ATOM    973  N   SER A  85      -5.768  -1.021   7.217  1.00 91.89           N  
ATOM    974  CA  SER A  85      -4.582  -1.876   7.172  1.00 91.89           C  
ATOM    975  C   SER A  85      -3.944  -1.755   5.800  1.00 91.89           C  
ATOM    976  O   SER A  85      -4.651  -1.668   4.793  1.00 91.89           O  
ATOM    977  CB  SER A  85      -4.929  -3.341   7.432  1.00 91.89           C  
ATOM    978  OG  SER A  85      -5.376  -3.516   8.756  1.00 91.89           O  
ATOM    979  H   SER A  85      -6.527  -1.253   6.592  1.00 91.89           H  
ATOM    980  HA  SER A  85      -3.861  -1.558   7.925  1.00 91.89           H  
ATOM    981  HB2 SER A  85      -5.705  -3.662   6.738  1.00 91.89           H  
ATOM    982  HB3 SER A  85      -4.041  -3.953   7.275  1.00 91.89           H  
ATOM    983  HG  SER A  85      -6.302  -3.764   8.708  1.00 91.89           H  
ATOM    984  N   VAL A  86      -2.614  -1.778   5.752  1.00 92.17           N  
ATOM    985  CA  VAL A  86      -1.878  -1.641   4.496  1.00 92.17           C  
ATOM    986  C   VAL A  86      -0.914  -2.791   4.297  1.00 92.17           C  
ATOM    987  O   VAL A  86      -0.031  -3.036   5.118  1.00 92.17           O  
ATOM    988  CB  VAL A  86      -1.182  -0.279   4.387  1.00 92.17           C  
ATOM    989  CG1 VAL A  86      -0.425  -0.157   3.065  1.00 92.17           C  
ATOM    990  CG2 VAL A  86      -2.245   0.818   4.402  1.00 92.17           C  
ATOM    991  H   VAL A  86      -2.086  -1.859   6.608  1.00 92.17           H  
ATOM    992  HA  VAL A  86      -2.588  -1.684   3.670  1.00 92.17           H  
ATOM    993  HB  VAL A  86      -0.492  -0.130   5.218  1.00 92.17           H  
ATOM    994 HG11 VAL A  86      -0.135   0.883   2.910  1.00 92.17           H  
ATOM    995 HG12 VAL A  86      -1.071  -0.461   2.241  1.00 92.17           H  
ATOM    996 HG13 VAL A  86       0.464  -0.787   3.077  1.00 92.17           H  
ATOM    997 HG21 VAL A  86      -2.973   0.623   3.614  1.00 92.17           H  
ATOM    998 HG22 VAL A  86      -2.762   0.834   5.361  1.00 92.17           H  
ATOM    999 HG23 VAL A  86      -1.778   1.789   4.235  1.00 92.17           H  
ATOM   1000  N   GLU A  87      -1.057  -3.456   3.159  1.00 92.14           N  
ATOM   1001  CA  GLU A  87      -0.063  -4.379   2.629  1.00 92.14           C  
ATOM   1002  C   GLU A  87       0.694  -3.707   1.493  1.00 92.14           C  
ATOM   1003  O   GLU A  87       0.176  -2.845   0.785  1.00 92.14           O  
ATOM   1004  CB  GLU A  87      -0.717  -5.662   2.126  1.00 92.14           C  
ATOM   1005  CG  GLU A  87      -1.316  -6.505   3.258  1.00 92.14           C  
ATOM   1006  CD  GLU A  87      -2.355  -7.459   2.682  1.00 92.14           C  
ATOM   1007  OE1 GLU A  87      -2.308  -8.688   2.914  1.00 92.14           O  
ATOM   1008  OE2 GLU A  87      -3.284  -6.949   2.030  1.00 92.14           O1-
ATOM   1009  H   GLU A  87      -1.797  -3.169   2.534  1.00 92.14           H  
ATOM   1010  HA  GLU A  87       0.651  -4.647   3.407  1.00 92.14           H  
ATOM   1011  HB2 GLU A  87       0.023  -6.268   1.604  1.00 92.14           H  
ATOM   1012  HB3 GLU A  87      -1.485  -5.380   1.406  1.00 92.14           H  
ATOM   1013  HG2 GLU A  87      -0.517  -7.053   3.758  1.00 92.14           H  
ATOM   1014  HG3 GLU A  87      -1.804  -5.866   3.993  1.00 92.14           H  
ATOM   1015  N   HIS A  88       1.939  -4.114   1.304  1.00 89.88           N  
ATOM   1016  CA  HIS A  88       2.765  -3.608   0.226  1.00 89.88           C  
ATOM   1017  C   HIS A  88       3.673  -4.710  -0.297  1.00 89.88           C  
ATOM   1018  O   HIS A  88       4.150  -5.564   0.451  1.00 89.88           O  
ATOM   1019  CB  HIS A  88       3.560  -2.390   0.697  1.00 89.88           C  
ATOM   1020  CG  HIS A  88       4.438  -2.667   1.891  1.00 89.88           C  
ATOM   1021  CD2 HIS A  88       5.768  -2.985   1.870  1.00 89.88           C  
ATOM   1022  ND1 HIS A  88       4.039  -2.669   3.208  1.00 89.88           N  
ATOM   1023  CE1 HIS A  88       5.106  -2.972   3.963  1.00 89.88           C  
ATOM   1024  NE2 HIS A  88       6.192  -3.151   3.193  1.00 89.88           N  
ATOM   1025  H   HIS A  88       2.329  -4.845   1.881  1.00 89.88           H  
ATOM   1026  HA  HIS A  88       2.119  -3.293  -0.593  1.00 89.88           H  
ATOM   1027  HB2 HIS A  88       2.866  -1.587   0.947  1.00 89.88           H  
ATOM   1028  HB3 HIS A  88       4.177  -2.050  -0.134  1.00 89.88           H  
ATOM   1029  HD1 HIS A  88       3.103  -2.493   3.545  1.00 89.88           H  
ATOM   1030  HD2 HIS A  88       6.383  -3.071   0.987  1.00 89.88           H  
ATOM   1031  HE1 HIS A  88       5.100  -3.051   5.041  1.00 89.88           H  
ATOM   1032  N   MET A  89       3.913  -4.692  -1.600  1.00 88.61           N  
ATOM   1033  CA  MET A  89       4.797  -5.631  -2.276  1.00 88.61           C  
ATOM   1034  C   MET A  89       5.294  -5.029  -3.585  1.00 88.61           C  
ATOM   1035  O   MET A  89       4.818  -3.984  -4.026  1.00 88.61           O  
ATOM   1036  CB  MET A  89       4.068  -6.967  -2.496  1.00 88.61           C  
ATOM   1037  CG  MET A  89       2.826  -6.860  -3.384  1.00 88.61           C  
ATOM   1038  SD  MET A  89       1.877  -8.396  -3.434  1.00 88.61           S  
ATOM   1039  CE  MET A  89       1.046  -8.310  -1.823  1.00 88.61           C  
ATOM   1040  H   MET A  89       3.466  -3.979  -2.158  1.00 88.61           H  
ATOM   1041  HA  MET A  89       5.665  -5.816  -1.643  1.00 88.61           H  
ATOM   1042  HB2 MET A  89       4.754  -7.684  -2.946  1.00 88.61           H  
ATOM   1043  HB3 MET A  89       3.774  -7.366  -1.525  1.00 88.61           H  
ATOM   1044  HG2 MET A  89       3.137  -6.612  -4.399  1.00 88.61           H  
ATOM   1045  HG3 MET A  89       2.175  -6.063  -3.025  1.00 88.61           H  
ATOM   1046  HE1 MET A  89       0.307  -9.108  -1.751  1.00 88.61           H  
ATOM   1047  HE2 MET A  89       1.772  -8.421  -1.018  1.00 88.61           H  
ATOM   1048  HE3 MET A  89       0.535  -7.352  -1.725  1.00 88.61           H  
ATOM   1049  N   THR A  90       6.248  -5.690  -4.234  1.00 88.72           N  
ATOM   1050  CA  THR A  90       6.623  -5.300  -5.593  1.00 88.72           C  
ATOM   1051  C   THR A  90       5.480  -5.612  -6.559  1.00 88.72           C  
ATOM   1052  O   THR A  90       4.784  -6.617  -6.392  1.00 88.72           O  
ATOM   1053  CB  THR A  90       7.923  -5.965  -6.055  1.00 88.72           C  
ATOM   1054  CG2 THR A  90       9.095  -5.626  -5.136  1.00 88.72           C  
ATOM   1055  OG1 THR A  90       7.800  -7.371  -6.059  1.00 88.72           O  
ATOM   1056  H   THR A  90       6.594  -6.568  -3.874  1.00 88.72           H  
ATOM   1057  HA  THR A  90       6.787  -4.223  -5.594  1.00 88.72           H  
ATOM   1058  HB  THR A  90       8.157  -5.624  -7.064  1.00 88.72           H  
ATOM   1059  HG1 THR A  90       8.684  -7.723  -6.184  1.00 88.72           H  
ATOM   1060 HG21 THR A  90       9.194  -4.542  -5.068  1.00 88.72           H  
ATOM   1061 HG22 THR A  90       8.938  -6.032  -4.137  1.00 88.72           H  
ATOM   1062 HG23 THR A  90      10.019  -6.028  -5.552  1.00 88.72           H  
ATOM   1063  N   TYR A  91       5.294  -4.795  -7.595  1.00 86.34           N  
ATOM   1064  CA  TYR A  91       4.254  -5.022  -8.607  1.00 86.34           C  
ATOM   1065  C   TYR A  91       4.371  -6.407  -9.250  1.00 86.34           C  
ATOM   1066  O   TYR A  91       3.383  -7.117  -9.403  1.00 86.34           O  
ATOM   1067  CB  TYR A  91       4.379  -3.953  -9.686  1.00 86.34           C  
ATOM   1068  CG  TYR A  91       3.318  -4.024 -10.766  1.00 86.34           C  
ATOM   1069  CD1 TYR A  91       3.654  -4.364 -12.091  1.00 86.34           C  
ATOM   1070  CD2 TYR A  91       1.978  -3.754 -10.439  1.00 86.34           C  
ATOM   1071  CE1 TYR A  91       2.633  -4.460 -13.057  1.00 86.34           C  
ATOM   1072  CE2 TYR A  91       0.965  -3.835 -11.407  1.00 86.34           C  
ATOM   1073  CZ  TYR A  91       1.295  -4.189 -12.726  1.00 86.34           C  
ATOM   1074  OH  TYR A  91       0.318  -4.279 -13.664  1.00 86.34           O  
ATOM   1075  H   TYR A  91       5.891  -3.986  -7.689  1.00 86.34           H  
ATOM   1076  HA  TYR A  91       3.269  -4.958  -8.145  1.00 86.34           H  
ATOM   1077  HB2 TYR A  91       5.356  -4.097 -10.146  1.00 86.34           H  
ATOM   1078  HB3 TYR A  91       4.343  -2.965  -9.227  1.00 86.34           H  
ATOM   1079  HD1 TYR A  91       4.681  -4.541 -12.372  1.00 86.34           H  
ATOM   1080  HD2 TYR A  91       1.716  -3.461  -9.434  1.00 86.34           H  
ATOM   1081  HE1 TYR A  91       2.839  -4.778 -14.068  1.00 86.34           H  
ATOM   1082  HE2 TYR A  91      -0.060  -3.623 -11.142  1.00 86.34           H  
ATOM   1083  HH  TYR A  91      -0.541  -4.108 -13.271  1.00 86.34           H  
ATOM   1084  N   LYS A  92       5.602  -6.858  -9.515  1.00 85.75           N  
ATOM   1085  CA  LYS A  92       5.873  -8.209 -10.019  1.00 85.75           C  
ATOM   1086  C   LYS A  92       5.362  -9.309  -9.081  1.00 85.75           C  
ATOM   1087  O   LYS A  92       4.869 -10.330  -9.558  1.00 85.75           O  
ATOM   1088  CB  LYS A  92       7.378  -8.336 -10.271  1.00 85.75           C  
ATOM   1089  CG  LYS A  92       7.735  -9.672 -10.935  1.00 85.75           C  
ATOM   1090  CD  LYS A  92       9.229  -9.710 -11.258  1.00 85.75           C  
ATOM   1091  CE  LYS A  92       9.580 -11.024 -11.956  1.00 85.75           C  
ATOM   1092  NZ  LYS A  92      11.008 -11.038 -12.354  1.00 85.75           N1+
ATOM   1093  H   LYS A  92       6.361  -6.198  -9.416  1.00 85.75           H  
ATOM   1094  HA  LYS A  92       5.338  -8.329 -10.962  1.00 85.75           H  
ATOM   1095  HB2 LYS A  92       7.914  -8.243  -9.326  1.00 85.75           H  
ATOM   1096  HB3 LYS A  92       7.689  -7.523 -10.927  1.00 85.75           H  
ATOM   1097  HG2 LYS A  92       7.162  -9.782 -11.856  1.00 85.75           H  
ATOM   1098  HG3 LYS A  92       7.498 -10.498 -10.265  1.00 85.75           H  
ATOM   1099  HD2 LYS A  92       9.467  -8.872 -11.914  1.00 85.75           H  
ATOM   1100  HD3 LYS A  92       9.799  -9.612 -10.335  1.00 85.75           H  
ATOM   1101  HE2 LYS A  92       9.356 -11.851 -11.282  1.00 85.75           H  
ATOM   1102  HE3 LYS A  92       8.944 -11.123 -12.836  1.00 85.75           H  
ATOM   1103  HZ1 LYS A  92      11.604 -10.932 -11.545  1.00 85.75           H  
ATOM   1104  HZ2 LYS A  92      11.243 -11.893 -12.838  1.00 85.75           H  
ATOM   1105  HZ3 LYS A  92      11.192 -10.263 -12.975  1.00 85.75           H  
ATOM   1106  N   ASN A  93       5.489  -9.129  -7.765  1.00 86.12           N  
ATOM   1107  CA  ASN A  93       4.963 -10.089  -6.795  1.00 86.12           C  
ATOM   1108  C   ASN A  93       3.438 -10.031  -6.719  1.00 86.12           C  
ATOM   1109  O   ASN A  93       2.820 -11.089  -6.659  1.00 86.12           O  
ATOM   1110  CB  ASN A  93       5.596  -9.859  -5.415  1.00 86.12           C  
ATOM   1111  CG  ASN A  93       7.014 -10.387  -5.305  1.00 86.12           C  
ATOM   1112  ND2 ASN A  93       7.677 -10.097  -4.210  1.00 86.12           N  
ATOM   1113  OD1 ASN A  93       7.539 -11.088  -6.159  1.00 86.12           O  
ATOM   1114  H   ASN A  93       5.825  -8.239  -7.425  1.00 86.12           H  
ATOM   1115  HA  ASN A  93       5.210 -11.099  -7.122  1.00 86.12           H  
ATOM   1116  HB2 ASN A  93       5.581  -8.796  -5.171  1.00 86.12           H  
ATOM   1117  HB3 ASN A  93       4.999 -10.378  -4.665  1.00 86.12           H  
ATOM   1118 HD21 ASN A  93       8.606 -10.483  -4.119  1.00 86.12           H  
ATOM   1119 HD22 ASN A  93       7.242  -9.536  -3.492  1.00 86.12           H  
ATOM   1120  N   TYR A  94       2.852  -8.835  -6.791  1.00 87.66           N  
ATOM   1121  CA  TYR A  94       1.403  -8.668  -6.870  1.00 87.66           C  
ATOM   1122  C   TYR A  94       0.828  -9.374  -8.102  1.00 87.66           C  
ATOM   1123  O   TYR A  94      -0.004 -10.261  -7.959  1.00 87.66           O  
ATOM   1124  CB  TYR A  94       1.048  -7.178  -6.857  1.00 87.66           C  
ATOM   1125  CG  TYR A  94      -0.421  -6.943  -7.114  1.00 87.66           C  
ATOM   1126  CD1 TYR A  94      -0.852  -6.507  -8.381  1.00 87.66           C  
ATOM   1127  CD2 TYR A  94      -1.362  -7.238  -6.108  1.00 87.66           C  
ATOM   1128  CE1 TYR A  94      -2.228  -6.364  -8.639  1.00 87.66           C  
ATOM   1129  CE2 TYR A  94      -2.739  -7.099  -6.369  1.00 87.66           C  
ATOM   1130  CZ  TYR A  94      -3.175  -6.657  -7.636  1.00 87.66           C  
ATOM   1131  OH  TYR A  94      -4.497  -6.542  -7.924  1.00 87.66           O  
ATOM   1132  H   TYR A  94       3.425  -8.004  -6.815  1.00 87.66           H  
ATOM   1133  HA  TYR A  94       0.940  -9.135  -6.000  1.00 87.66           H  
ATOM   1134  HB2 TYR A  94       1.627  -6.651  -7.615  1.00 87.66           H  
ATOM   1135  HB3 TYR A  94       1.308  -6.752  -5.888  1.00 87.66           H  
ATOM   1136  HD1 TYR A  94      -0.135  -6.300  -9.163  1.00 87.66           H  
ATOM   1137  HD2 TYR A  94      -1.035  -7.617  -5.151  1.00 87.66           H  
ATOM   1138  HE1 TYR A  94      -2.582  -6.049  -9.609  1.00 87.66           H  
ATOM   1139  HE2 TYR A  94      -3.474  -7.364  -5.623  1.00 87.66           H  
ATOM   1140  HH  TYR A  94      -4.987  -7.347  -7.740  1.00 87.66           H  
ATOM   1141  N   LEU A  95       1.356  -9.093  -9.299  1.00 84.20           N  
ATOM   1142  CA  LEU A  95       0.951  -9.769 -10.535  1.00 84.20           C  
ATOM   1143  C   LEU A  95       1.080 -11.286 -10.431  1.00 84.20           C  
ATOM   1144  O   LEU A  95       0.198 -12.025 -10.858  1.00 84.20           O  
ATOM   1145  CB  LEU A  95       1.838  -9.300 -11.697  1.00 84.20           C  
ATOM   1146  CG  LEU A  95       1.536  -7.905 -12.261  1.00 84.20           C  
ATOM   1147  CD1 LEU A  95       2.490  -7.694 -13.438  1.00 84.20           C  
ATOM   1148  CD2 LEU A  95       0.093  -7.793 -12.754  1.00 84.20           C  
ATOM   1149  H   LEU A  95       2.023  -8.337  -9.359  1.00 84.20           H  
ATOM   1150  HA  LEU A  95      -0.099  -9.557 -10.739  1.00 84.20           H  
ATOM   1151  HB2 LEU A  95       1.716 -10.015 -12.510  1.00 84.20           H  
ATOM   1152  HB3 LEU A  95       2.882  -9.333 -11.385  1.00 84.20           H  
ATOM   1153  HG  LEU A  95       1.713  -7.140 -11.505  1.00 84.20           H  
ATOM   1154 HD11 LEU A  95       3.495  -7.484 -13.072  1.00 84.20           H  
ATOM   1155 HD12 LEU A  95       2.507  -8.565 -14.093  1.00 84.20           H  
ATOM   1156 HD13 LEU A  95       2.155  -6.855 -14.048  1.00 84.20           H  
ATOM   1157 HD21 LEU A  95      -0.039  -6.856 -13.295  1.00 84.20           H  
ATOM   1158 HD22 LEU A  95      -0.598  -7.793 -11.911  1.00 84.20           H  
ATOM   1159 HD23 LEU A  95      -0.143  -8.620 -13.424  1.00 84.20           H  
ATOM   1160  N   ARG A  96       2.186 -11.764  -9.850  1.00 83.71           N  
ATOM   1161  CA  ARG A  96       2.382 -13.191  -9.614  1.00 83.71           C  
ATOM   1162  C   ARG A  96       1.264 -13.744  -8.727  1.00 83.71           C  
ATOM   1163  O   ARG A  96       0.710 -14.780  -9.072  1.00 83.71           O  
ATOM   1164  CB  ARG A  96       3.792 -13.417  -9.051  1.00 83.71           C  
ATOM   1165  CG  ARG A  96       4.110 -14.905  -8.934  1.00 83.71           C  
ATOM   1166  CD  ARG A  96       5.548 -15.149  -8.470  1.00 83.71           C  
ATOM   1167  NE  ARG A  96       5.809 -16.595  -8.309  1.00 83.71           N  
ATOM   1168  CZ  ARG A  96       6.955 -17.225  -8.492  1.00 83.71           C  
ATOM   1169  NH1 ARG A  96       8.051 -16.586  -8.791  1.00 83.71           N1+
ATOM   1170  NH2 ARG A  96       7.019 -18.521  -8.368  1.00 83.71           N  
ATOM   1171  H   ARG A  96       2.878 -11.100  -9.534  1.00 83.71           H  
ATOM   1172  HA  ARG A  96       2.282 -13.704 -10.571  1.00 83.71           H  
ATOM   1173  HB2 ARG A  96       4.516 -12.959  -9.725  1.00 83.71           H  
ATOM   1174  HB3 ARG A  96       3.881 -12.951  -8.070  1.00 83.71           H  
ATOM   1175  HG2 ARG A  96       3.965 -15.361  -9.913  1.00 83.71           H  
ATOM   1176  HG3 ARG A  96       3.434 -15.351  -8.205  1.00 83.71           H  
ATOM   1177  HD2 ARG A  96       6.221 -14.713  -9.209  1.00 83.71           H  
ATOM   1178  HD3 ARG A  96       5.699 -14.645  -7.516  1.00 83.71           H  
ATOM   1179  HE  ARG A  96       5.022 -17.153  -8.012  1.00 83.71           H  
ATOM   1180 HH11 ARG A  96       8.013 -15.577  -8.813  1.00 83.71           H  
ATOM   1181 HH12 ARG A  96       8.926 -17.080  -8.891  1.00 83.71           H  
ATOM   1182 HH21 ARG A  96       7.897 -19.007  -8.481  1.00 83.71           H  
ATOM   1183 HH22 ARG A  96       6.188 -19.041  -8.126  1.00 83.71           H  
ATOM   1184  N   GLN A  97       0.931 -13.077  -7.623  1.00 81.61           N  
ATOM   1185  CA  GLN A  97      -0.153 -13.493  -6.732  1.00 81.61           C  
ATOM   1186  C   GLN A  97      -1.514 -13.487  -7.424  1.00 81.61           C  
ATOM   1187  O   GLN A  97      -2.208 -14.489  -7.316  1.00 81.61           O  
ATOM   1188  CB  GLN A  97      -0.200 -12.616  -5.476  1.00 81.61           C  
ATOM   1189  CG  GLN A  97       0.916 -12.968  -4.485  1.00 81.61           C  
ATOM   1190  CD  GLN A  97       0.793 -12.190  -3.180  1.00 81.61           C  
ATOM   1191  NE2 GLN A  97       1.507 -12.579  -2.146  1.00 81.61           N  
ATOM   1192  OE1 GLN A  97       0.053 -11.238  -3.033  1.00 81.61           O  
ATOM   1193  H   GLN A  97       1.366 -12.182  -7.446  1.00 81.61           H  
ATOM   1194  HA  GLN A  97       0.023 -14.523  -6.421  1.00 81.61           H  
ATOM   1195  HB2 GLN A  97      -0.137 -11.562  -5.747  1.00 81.61           H  
ATOM   1196  HB3 GLN A  97      -1.155 -12.780  -4.977  1.00 81.61           H  
ATOM   1197  HG2 GLN A  97       1.891 -12.764  -4.927  1.00 81.61           H  
ATOM   1198  HG3 GLN A  97       0.859 -14.032  -4.253  1.00 81.61           H  
ATOM   1199 HE21 GLN A  97       2.082 -13.409  -2.189  1.00 81.61           H  
ATOM   1200 HE22 GLN A  97       1.332 -12.055  -1.301  1.00 81.61           H  
ATOM   1201  N   GLU A  98      -1.864 -12.447  -8.182  1.00 77.41           N  
ATOM   1202  CA  GLU A  98      -3.141 -12.390  -8.908  1.00 77.41           C  
ATOM   1203  C   GLU A  98      -3.255 -13.531  -9.924  1.00 77.41           C  
ATOM   1204  O   GLU A  98      -4.253 -14.240  -9.930  1.00 77.41           O  
ATOM   1205  CB  GLU A  98      -3.311 -11.037  -9.611  1.00 77.41           C  
ATOM   1206  CG  GLU A  98      -3.424  -9.847  -8.652  1.00 77.41           C  
ATOM   1207  CD  GLU A  98      -4.688  -9.871  -7.781  1.00 77.41           C  
ATOM   1208  OE1 GLU A  98      -4.695 -10.606  -6.765  1.00 77.41           O  
ATOM   1209  OE2 GLU A  98      -5.608  -9.078  -8.081  1.00 77.41           O1-
ATOM   1210  H   GLU A  98      -1.284 -11.620  -8.180  1.00 77.41           H  
ATOM   1211  HA  GLU A  98      -3.962 -12.514  -8.203  1.00 77.41           H  
ATOM   1212  HB2 GLU A  98      -2.459 -10.873 -10.270  1.00 77.41           H  
ATOM   1213  HB3 GLU A  98      -4.211 -11.069 -10.226  1.00 77.41           H  
ATOM   1214  HG2 GLU A  98      -2.543  -9.804  -8.011  1.00 77.41           H  
ATOM   1215  HG3 GLU A  98      -3.420  -8.943  -9.261  1.00 77.41           H  
ATOM   1216  N   ILE A  99      -2.194 -13.820 -10.689  1.00 72.20           N  
ATOM   1217  CA  ILE A  99      -2.170 -14.954 -11.632  1.00 72.20           C  
ATOM   1218  C   ILE A  99      -2.355 -16.300 -10.910  1.00 72.20           C  
ATOM   1219  O   ILE A  99      -2.982 -17.217 -11.447  1.00 72.20           O  
ATOM   1220  CB  ILE A  99      -0.849 -14.937 -12.440  1.00 72.20           C  
ATOM   1221  CG1 ILE A  99      -0.794 -13.709 -13.377  1.00 72.20           C  
ATOM   1222  CG2 ILE A  99      -0.664 -16.222 -13.278  1.00 72.20           C  
ATOM   1223  CD1 ILE A  99       0.617 -13.405 -13.905  1.00 72.20           C  
ATOM   1224  H   ILE A  99      -1.401 -13.196 -10.649  1.00 72.20           H  
ATOM   1225  HA  ILE A  99      -3.007 -14.846 -12.321  1.00 72.20           H  
ATOM   1226  HB  ILE A  99      -0.022 -14.874 -11.733  1.00 72.20           H  
ATOM   1227 HG12 ILE A  99      -1.468 -13.863 -14.220  1.00 72.20           H  
ATOM   1228 HG13 ILE A  99      -1.146 -12.821 -12.852  1.00 72.20           H  
ATOM   1229 HG21 ILE A  99      -1.518 -16.348 -13.944  1.00 72.20           H  
ATOM   1230 HG22 ILE A  99       0.251 -16.170 -13.867  1.00 72.20           H  
ATOM   1231 HG23 ILE A  99      -0.585 -17.094 -12.629  1.00 72.20           H  
ATOM   1232 HD11 ILE A  99       0.591 -12.470 -14.464  1.00 72.20           H  
ATOM   1233 HD12 ILE A  99       0.963 -14.196 -14.570  1.00 72.20           H  
ATOM   1234 HD13 ILE A  99       1.310 -13.296 -13.071  1.00 72.20           H  
ATOM   1235  N   PHE A 100      -1.781 -16.456  -9.711  1.00 64.99           N  
ATOM   1236  CA  PHE A 100      -1.947 -17.679  -8.921  1.00 64.99           C  
ATOM   1237  C   PHE A 100      -3.314 -17.753  -8.221  1.00 64.99           C  
ATOM   1238  O   PHE A 100      -3.851 -18.852  -8.107  1.00 64.99           O  
ATOM   1239  CB  PHE A 100      -0.771 -17.861  -7.941  1.00 64.99           C  
ATOM   1240  CG  PHE A 100       0.499 -18.403  -8.584  1.00 64.99           C  
ATOM   1241  CD1 PHE A 100       0.528 -19.714  -9.093  1.00 64.99           C  
ATOM   1242  CD2 PHE A 100       1.660 -17.619  -8.672  1.00 64.99           C  
ATOM   1243  CE1 PHE A 100       1.683 -20.209  -9.729  1.00 64.99           C  
ATOM   1244  CE2 PHE A 100       2.793 -18.088  -9.361  1.00 64.99           C  
ATOM   1245  CZ  PHE A 100       2.808 -19.386  -9.889  1.00 64.99           C  
ATOM   1246  H   PHE A 100      -1.298 -15.668  -9.305  1.00 64.99           H  
ATOM   1247  HA  PHE A 100      -1.936 -18.529  -9.604  1.00 64.99           H  
ATOM   1248  HB2 PHE A 100      -1.074 -18.573  -7.173  1.00 64.99           H  
ATOM   1249  HB3 PHE A 100      -0.569 -16.914  -7.441  1.00 64.99           H  
ATOM   1250  HD1 PHE A 100      -0.348 -20.338  -8.997  1.00 64.99           H  
ATOM   1251  HD2 PHE A 100       1.670 -16.650  -8.196  1.00 64.99           H  
ATOM   1252  HE1 PHE A 100       1.688 -21.216 -10.119  1.00 64.99           H  
ATOM   1253  HE2 PHE A 100       3.657 -17.456  -9.505  1.00 64.99           H  
ATOM   1254  HZ  PHE A 100       3.675 -19.752 -10.420  1.00 64.99           H  
ATOM   1255  N   ASN A 101      -3.893 -16.623  -7.806  1.00 64.44           N  
ATOM   1256  CA  ASN A 101      -5.209 -16.541  -7.167  1.00 64.44           C  
ATOM   1257  C   ASN A 101      -6.358 -16.682  -8.181  1.00 64.44           C  
ATOM   1258  O   ASN A 101      -7.360 -17.323  -7.878  1.00 64.44           O  
ATOM   1259  CB  ASN A 101      -5.318 -15.211  -6.399  1.00 64.44           C  
ATOM   1260  CG  ASN A 101      -4.540 -15.164  -5.094  1.00 64.44           C  
ATOM   1261  ND2 ASN A 101      -4.376 -13.982  -4.545  1.00 64.44           N  
ATOM   1262  OD1 ASN A 101      -4.103 -16.159  -4.533  1.00 64.44           O  
ATOM   1263  H   ASN A 101      -3.387 -15.757  -7.926  1.00 64.44           H  
ATOM   1264  HA  ASN A 101      -5.316 -17.363  -6.459  1.00 64.44           H  
ATOM   1265  HB2 ASN A 101      -4.994 -14.392  -7.040  1.00 64.44           H  
ATOM   1266  HB3 ASN A 101      -6.364 -15.035  -6.148  1.00 64.44           H  
ATOM   1267 HD21 ASN A 101      -3.844 -13.937  -3.688  1.00 64.44           H  
ATOM   1268 HD22 ASN A 101      -4.678 -13.155  -5.041  1.00 64.44           H  
ATOM   1269  N   GLU A 102      -6.200 -16.166  -9.405  1.00 52.56           N  
ATOM   1270  CA  GLU A 102      -7.147 -16.328 -10.522  1.00 52.56           C  
ATOM   1271  C   GLU A 102      -7.164 -17.745 -11.111  1.00 52.56           C  
ATOM   1272  O   GLU A 102      -7.902 -18.015 -12.058  1.00 52.56           O  
ATOM   1273  CB  GLU A 102      -6.865 -15.318 -11.649  1.00 52.56           C  
ATOM   1274  CG  GLU A 102      -7.400 -13.912 -11.364  1.00 52.56           C  
ATOM   1275  CD  GLU A 102      -7.451 -13.116 -12.676  1.00 52.56           C  
ATOM   1276  OE1 GLU A 102      -8.531 -13.116 -13.312  1.00 52.56           O  
ATOM   1277  OE2 GLU A 102      -6.398 -12.569 -13.076  1.00 52.56           O1-
ATOM   1278  H   GLU A 102      -5.403 -15.568  -9.572  1.00 52.56           H  
ATOM   1279  HA  GLU A 102      -8.155 -16.145 -10.151  1.00 52.56           H  
ATOM   1280  HB2 GLU A 102      -7.360 -15.659 -12.558  1.00 52.56           H  
ATOM   1281  HB3 GLU A 102      -5.796 -15.281 -11.859  1.00 52.56           H  
ATOM   1282  HG2 GLU A 102      -6.765 -13.414 -10.631  1.00 52.56           H  
ATOM   1283  HG3 GLU A 102      -8.404 -13.988 -10.946  1.00 52.56           H  
ATOM   1284  N   ARG A 103      -6.397 -18.688 -10.555  1.00 45.04           N  
ATOM   1285  CA  ARG A 103      -6.575 -20.116 -10.824  1.00 45.04           C  
ATOM   1286  C   ARG A 103      -7.378 -20.771  -9.697  1.00 45.04           C  
ATOM   1287  O   ARG A 103      -6.794 -21.497  -8.889  1.00 45.04           O  
ATOM   1288  CB  ARG A 103      -5.214 -20.783 -11.070  1.00 45.04           C  
ATOM   1289  CG  ARG A 103      -4.717 -20.532 -12.498  1.00 45.04           C  
ATOM   1290  CD  ARG A 103      -3.351 -21.201 -12.681  1.00 45.04           C  
ATOM   1291  NE  ARG A 103      -3.113 -21.578 -14.087  1.00 45.04           N  
ATOM   1292  CZ  ARG A 103      -2.089 -22.278 -14.537  1.00 45.04           C  
ATOM   1293  NH1 ARG A 103      -1.100 -22.617 -13.757  1.00 45.04           N1+
ATOM   1294  NH2 ARG A 103      -2.042 -22.654 -15.784  1.00 45.04           N  
ATOM   1295  H   ARG A 103      -5.816 -18.409  -9.777  1.00 45.04           H  
ATOM   1296  HA  ARG A 103      -7.175 -20.249 -11.725  1.00 45.04           H  
ATOM   1297  HB2 ARG A 103      -5.319 -21.860 -10.939  1.00 45.04           H  
ATOM   1298  HB3 ARG A 103      -4.488 -20.415 -10.346  1.00 45.04           H  
ATOM   1299  HG2 ARG A 103      -5.437 -20.961 -13.194  1.00 45.04           H  
ATOM   1300  HG3 ARG A 103      -4.630 -19.462 -12.687  1.00 45.04           H  
ATOM   1301  HD2 ARG A 103      -2.582 -20.510 -12.334  1.00 45.04           H  
ATOM   1302  HD3 ARG A 103      -3.317 -22.102 -12.069  1.00 45.04           H  
ATOM   1303  HE  ARG A 103      -3.827 -21.298 -14.745  1.00 45.04           H  
ATOM   1304 HH11 ARG A 103      -0.331 -23.176 -14.098  1.00 45.04           H  
ATOM   1305 HH12 ARG A 103      -1.148 -22.316 -12.794  1.00 45.04           H  
ATOM   1306 HH21 ARG A 103      -1.265 -23.201 -16.127  1.00 45.04           H  
ATOM   1307 HH22 ARG A 103      -2.810 -22.418 -16.396  1.00 45.04           H  
ATOM   1308  N   PRO A 104      -8.720 -20.634  -9.667  1.00 47.45           N  
ATOM   1309  CA  PRO A 104      -9.524 -21.692  -9.098  1.00 47.45           C  
ATOM   1310  C   PRO A 104      -9.268 -22.912  -9.982  1.00 47.45           C  
ATOM   1311  O   PRO A 104      -9.730 -22.992 -11.121  1.00 47.45           O  
ATOM   1312  CB  PRO A 104     -10.969 -21.191  -9.116  1.00 47.45           C  
ATOM   1313  CG  PRO A 104     -11.012 -20.213 -10.286  1.00 47.45           C  
ATOM   1314  CD  PRO A 104      -9.568 -19.745 -10.449  1.00 47.45           C  
ATOM   1315  HA  PRO A 104      -9.223 -21.904  -8.071  1.00 47.45           H  
ATOM   1316  HB2 PRO A 104     -11.170 -20.651  -8.191  1.00 47.45           H  
ATOM   1317  HB3 PRO A 104     -11.684 -22.005  -9.239  1.00 47.45           H  
ATOM   1318  HG2 PRO A 104     -11.681 -19.376 -10.082  1.00 47.45           H  
ATOM   1319  HG3 PRO A 104     -11.327 -20.736 -11.188  1.00 47.45           H  
ATOM   1320  HD2 PRO A 104      -9.318 -19.808 -11.508  1.00 47.45           H  
ATOM   1321  HD3 PRO A 104      -9.472 -18.724 -10.078  1.00 47.45           H  
ATOM   1322  N   PHE A 105      -8.454 -23.840  -9.483  1.00 43.85           N  
ATOM   1323  CA  PHE A 105      -8.488 -25.212  -9.957  1.00 43.85           C  
ATOM   1324  C   PHE A 105      -9.944 -25.659  -9.824  1.00 43.85           C  
ATOM   1325  O   PHE A 105     -10.423 -25.906  -8.720  1.00 43.85           O  
ATOM   1326  CB  PHE A 105      -7.547 -26.088  -9.115  1.00 43.85           C  
ATOM   1327  CG  PHE A 105      -6.085 -26.034  -9.522  1.00 43.85           C  
ATOM   1328  CD1 PHE A 105      -5.554 -27.051 -10.339  1.00 43.85           C  
ATOM   1329  CD2 PHE A 105      -5.247 -24.997  -9.069  1.00 43.85           C  
ATOM   1330  CE1 PHE A 105      -4.193 -27.040 -10.691  1.00 43.85           C  
ATOM   1331  CE2 PHE A 105      -3.884 -24.986  -9.420  1.00 43.85           C  
ATOM   1332  CZ  PHE A 105      -3.355 -26.010 -10.227  1.00 43.85           C  
ATOM   1333  H   PHE A 105      -8.010 -23.652  -8.596  1.00 43.85           H  
ATOM   1334  HA  PHE A 105      -8.194 -25.264 -11.005  1.00 43.85           H  
ATOM   1335  HB2 PHE A 105      -7.880 -27.122  -9.205  1.00 43.85           H  
ATOM   1336  HB3 PHE A 105      -7.639 -25.820  -8.063  1.00 43.85           H  
ATOM   1337  HD1 PHE A 105      -6.193 -27.849 -10.686  1.00 43.85           H  
ATOM   1338  HD2 PHE A 105      -5.648 -24.212  -8.445  1.00 43.85           H  
ATOM   1339  HE1 PHE A 105      -3.793 -27.832 -11.306  1.00 43.85           H  
ATOM   1340  HE2 PHE A 105      -3.249 -24.193  -9.054  1.00 43.85           H  
ATOM   1341  HZ  PHE A 105      -2.306 -26.011 -10.482  1.00 43.85           H  
ATOM   1342  N   TRP A 106     -10.667 -25.676 -10.941  1.00 35.90           N  
ATOM   1343  CA  TRP A 106     -11.872 -26.477 -11.036  1.00 35.90           C  
ATOM   1344  C   TRP A 106     -11.433 -27.927 -10.777  1.00 35.90           C  
ATOM   1345  O   TRP A 106     -10.500 -28.374 -11.455  1.00 35.90           O  
ATOM   1346  CB  TRP A 106     -12.500 -26.315 -12.426  1.00 35.90           C  
ATOM   1347  CG  TRP A 106     -13.335 -25.084 -12.633  1.00 35.90           C  
ATOM   1348  CD1 TRP A 106     -12.935 -23.798 -12.495  1.00 35.90           C  
ATOM   1349  CD2 TRP A 106     -14.744 -25.022 -13.011  1.00 35.90           C  
ATOM   1350  CE2 TRP A 106     -15.136 -23.652 -13.084  1.00 35.90           C  
ATOM   1351  CE3 TRP A 106     -15.730 -25.991 -13.294  1.00 35.90           C  
ATOM   1352  NE1 TRP A 106     -13.994 -22.949 -12.759  1.00 35.90           N  
ATOM   1353  CZ2 TRP A 106     -16.440 -23.261 -13.423  1.00 35.90           C  
ATOM   1354  CZ3 TRP A 106     -17.043 -25.612 -13.635  1.00 35.90           C  
ATOM   1355  CH2 TRP A 106     -17.398 -24.252 -13.700  1.00 35.90           C  
ATOM   1356  H   TRP A 106     -10.247 -25.350 -11.799  1.00 35.90           H  
ATOM   1357  HA  TRP A 106     -12.591 -26.150 -10.285  1.00 35.90           H  
ATOM   1358  HB2 TRP A 106     -11.721 -26.350 -13.187  1.00 35.90           H  
ATOM   1359  HB3 TRP A 106     -13.144 -27.178 -12.595  1.00 35.90           H  
ATOM   1360  HD1 TRP A 106     -11.940 -23.489 -12.210  1.00 35.90           H  
ATOM   1361  HE1 TRP A 106     -13.925 -21.943 -12.704  1.00 35.90           H  
ATOM   1362  HE3 TRP A 106     -15.468 -27.037 -13.237  1.00 35.90           H  
ATOM   1363  HZ2 TRP A 106     -16.702 -22.214 -13.466  1.00 35.90           H  
ATOM   1364  HZ3 TRP A 106     -17.781 -26.373 -13.842  1.00 35.90           H  
ATOM   1365  HH2 TRP A 106     -18.409 -23.972 -13.959  1.00 35.90           H  
ATOM   1366  N   PRO A 107     -11.992 -28.625  -9.773  1.00 40.41           N  
ATOM   1367  CA  PRO A 107     -11.855 -30.073  -9.698  1.00 40.41           C  
ATOM   1368  C   PRO A 107     -12.500 -30.753 -10.913  1.00 40.41           C  
ATOM   1369  O   PRO A 107     -13.437 -30.165 -11.506  1.00 40.41           O  
ATOM   1370  CB  PRO A 107     -12.505 -30.483  -8.375  1.00 40.41           C  
ATOM   1371  CG  PRO A 107     -13.547 -29.392  -8.142  1.00 40.41           C  
ATOM   1372  CD  PRO A 107     -12.917 -28.145  -8.758  1.00 40.41           C  
ATOM   1373  OXT PRO A 107     -12.039 -31.877 -11.200  1.00 40.41           O1-
ATOM   1374  HA  PRO A 107     -10.802 -30.353  -9.690  1.00 40.41           H  
ATOM   1375  HB2 PRO A 107     -11.758 -30.448  -7.581  1.00 40.41           H  
ATOM   1376  HB3 PRO A 107     -12.957 -31.473  -8.431  1.00 40.41           H  
ATOM   1377  HG2 PRO A 107     -13.761 -29.255  -7.082  1.00 40.41           H  
ATOM   1378  HG3 PRO A 107     -14.457 -29.642  -8.687  1.00 40.41           H  
ATOM   1379  HD2 PRO A 107     -12.366 -27.593  -7.997  1.00 40.41           H  
ATOM   1380  HD3 PRO A 107     -13.703 -27.525  -9.189  1.00 40.41           H  
END
