# Supplementary material for: The structural landscape and diversity of Pyricularia oryzae MAX effectors revisited
Source: PLoS Pathog. 2024 May 6;20(5):e1012176. doi: 10.1371/journal.ppat.1012176 (PMC11132498; doi:10.1371/journal.ppat.1012176)
Supplement: S1 File — (ZIP) [file ppat.1012176.s018.zip › Supplementary_Data/MAX61.pdb]

ATOM      1  N   THR A  23       4.680   8.381  -7.417  1.00 94.07           N  
ATOM      2  CA  THR A  23       3.707   7.282  -7.484  1.00 94.07           C  
ATOM      3  C   THR A  23       2.535   7.587  -6.552  1.00 94.07           C  
ATOM      4  O   THR A  23       2.745   7.934  -5.386  1.00 94.07           O  
ATOM      5  CB  THR A  23       4.381   5.954  -7.098  1.00 94.07           C  
ATOM      6  CG2 THR A  23       3.445   4.750  -7.173  1.00 94.07           C  
ATOM      7  OG1 THR A  23       5.440   5.704  -7.992  1.00 94.07           O  
ATOM      8  H   THR A  23       5.190   8.450  -6.548  1.00 94.07           H  
ATOM      9  HA  THR A  23       3.332   7.181  -8.503  1.00 94.07           H  
ATOM     10  HB  THR A  23       4.782   6.031  -6.087  1.00 94.07           H  
ATOM     11  HG1 THR A  23       5.836   4.862  -7.758  1.00 94.07           H  
ATOM     12 HG21 THR A  23       3.003   4.681  -8.167  1.00 94.07           H  
ATOM     13 HG22 THR A  23       4.002   3.838  -6.959  1.00 94.07           H  
ATOM     14 HG23 THR A  23       2.655   4.858  -6.431  1.00 94.07           H  
ATOM     15  N   GLU A  24       1.301   7.477  -7.053  1.00 96.41           N  
ATOM     16  CA  GLU A  24       0.103   7.530  -6.208  1.00 96.41           C  
ATOM     17  C   GLU A  24      -0.052   6.200  -5.459  1.00 96.41           C  
ATOM     18  O   GLU A  24      -0.034   5.120  -6.054  1.00 96.41           O  
ATOM     19  CB  GLU A  24      -1.155   7.902  -7.018  1.00 96.41           C  
ATOM     20  CG  GLU A  24      -2.363   8.132  -6.090  1.00 96.41           C  
ATOM     21  CD  GLU A  24      -3.610   8.656  -6.824  1.00 96.41           C  
ATOM     22  OE1 GLU A  24      -4.605   7.898  -6.918  1.00 96.41           O  
ATOM     23  OE2 GLU A  24      -3.590   9.844  -7.208  1.00 96.41           O1-
ATOM     24  H   GLU A  24       1.179   7.188  -8.013  1.00 96.41           H  
ATOM     25  HA  GLU A  24       0.245   8.315  -5.465  1.00 96.41           H  
ATOM     26  HB2 GLU A  24      -1.384   7.110  -7.731  1.00 96.41           H  
ATOM     27  HB3 GLU A  24      -0.953   8.821  -7.568  1.00 96.41           H  
ATOM     28  HG2 GLU A  24      -2.077   8.849  -5.321  1.00 96.41           H  
ATOM     29  HG3 GLU A  24      -2.605   7.198  -5.583  1.00 96.41           H  
ATOM     30  N   VAL A  25      -0.177   6.294  -4.138  1.00 96.89           N  
ATOM     31  CA  VAL A  25      -0.387   5.167  -3.234  1.00 96.89           C  
ATOM     32  C   VAL A  25      -1.756   5.328  -2.596  1.00 96.89           C  
ATOM     33  O   VAL A  25      -1.994   6.278  -1.840  1.00 96.89           O  
ATOM     34  CB  VAL A  25       0.723   5.084  -2.169  1.00 96.89           C  
ATOM     35  CG1 VAL A  25       0.535   3.824  -1.322  1.00 96.89           C  
ATOM     36  CG2 VAL A  25       2.120   5.053  -2.801  1.00 96.89           C  
ATOM     37  H   VAL A  25      -0.136   7.212  -3.720  1.00 96.89           H  
ATOM     38  HA  VAL A  25      -0.380   4.236  -3.800  1.00 96.89           H  
ATOM     39  HB  VAL A  25       0.670   5.953  -1.513  1.00 96.89           H  
ATOM     40 HG11 VAL A  25       0.494   2.949  -1.971  1.00 96.89           H  
ATOM     41 HG12 VAL A  25      -0.394   3.886  -0.755  1.00 96.89           H  
ATOM     42 HG13 VAL A  25       1.365   3.706  -0.625  1.00 96.89           H  
ATOM     43 HG21 VAL A  25       2.166   4.274  -3.562  1.00 96.89           H  
ATOM     44 HG22 VAL A  25       2.875   4.864  -2.038  1.00 96.89           H  
ATOM     45 HG23 VAL A  25       2.339   6.014  -3.268  1.00 96.89           H  
ATOM     46  N   THR A  26      -2.662   4.401  -2.893  1.00 96.95           N  
ATOM     47  CA  THR A  26      -3.983   4.373  -2.264  1.00 96.95           C  
ATOM     48  C   THR A  26      -3.868   3.673  -0.920  1.00 96.95           C  
ATOM     49  O   THR A  26      -3.261   2.614  -0.823  1.00 96.95           O  
ATOM     50  CB  THR A  26      -5.021   3.703  -3.170  1.00 96.95           C  
ATOM     51  CG2 THR A  26      -6.400   3.654  -2.515  1.00 96.95           C  
ATOM     52  OG1 THR A  26      -5.188   4.495  -4.321  1.00 96.95           O  
ATOM     53  H   THR A  26      -2.382   3.608  -3.452  1.00 96.95           H  
ATOM     54  HA  THR A  26      -4.318   5.396  -2.093  1.00 96.95           H  
ATOM     55  HB  THR A  26      -4.703   2.698  -3.445  1.00 96.95           H  
ATOM     56  HG1 THR A  26      -4.481   4.266  -4.928  1.00 96.95           H  
ATOM     57 HG21 THR A  26      -6.376   2.989  -1.652  1.00 96.95           H  
ATOM     58 HG22 THR A  26      -6.693   4.658  -2.208  1.00 96.95           H  
ATOM     59 HG23 THR A  26      -7.120   3.256  -3.230  1.00 96.95           H  
ATOM     60  N   ILE A  27      -4.440   4.256   0.135  1.00 96.20           N  
ATOM     61  CA  ILE A  27      -4.435   3.661   1.472  1.00 96.20           C  
ATOM     62  C   ILE A  27      -5.808   3.067   1.755  1.00 96.20           C  
ATOM     63  O   ILE A  27      -6.831   3.763   1.705  1.00 96.20           O  
ATOM     64  CB  ILE A  27      -3.984   4.650   2.564  1.00 96.20           C  
ATOM     65  CG1 ILE A  27      -2.662   5.344   2.157  1.00 96.20           C  
ATOM     66  CG2 ILE A  27      -3.849   3.863   3.884  1.00 96.20           C  
ATOM     67  CD1 ILE A  27      -2.114   6.337   3.183  1.00 96.20           C  
ATOM     68  H   ILE A  27      -4.966   5.106  -0.010  1.00 96.20           H  
ATOM     69  HA  ILE A  27      -3.716   2.841   1.483  1.00 96.20           H  
ATOM     70  HB  ILE A  27      -4.749   5.417   2.688  1.00 96.20           H  
ATOM     71 HG12 ILE A  27      -1.899   4.591   1.957  1.00 96.20           H  
ATOM     72 HG13 ILE A  27      -2.825   5.906   1.238  1.00 96.20           H  
ATOM     73 HG21 ILE A  27      -3.454   4.495   4.679  1.00 96.20           H  
ATOM     74 HG22 ILE A  27      -4.818   3.477   4.202  1.00 96.20           H  
ATOM     75 HG23 ILE A  27      -3.164   3.027   3.742  1.00 96.20           H  
ATOM     76 HD11 ILE A  27      -2.913   6.975   3.561  1.00 96.20           H  
ATOM     77 HD12 ILE A  27      -1.643   5.782   3.994  1.00 96.20           H  
ATOM     78 HD13 ILE A  27      -1.353   6.958   2.711  1.00 96.20           H  
ATOM     79  N   LEU A  28      -5.811   1.782   2.095  1.00 97.12           N  
ATOM     80  CA  LEU A  28      -7.003   0.988   2.331  1.00 97.12           C  
ATOM     81  C   LEU A  28      -7.145   0.639   3.814  1.00 97.12           C  
ATOM     82  O   LEU A  28      -6.175   0.335   4.512  1.00 97.12           O  
ATOM     83  CB  LEU A  28      -6.957  -0.290   1.481  1.00 97.12           C  
ATOM     84  CG  LEU A  28      -6.754  -0.115  -0.035  1.00 97.12           C  
ATOM     85  CD1 LEU A  28      -6.677  -1.496  -0.672  1.00 97.12           C  
ATOM     86  CD2 LEU A  28      -7.897   0.661  -0.680  1.00 97.12           C  
ATOM     87  H   LEU A  28      -4.924   1.300   2.118  1.00 97.12           H  
ATOM     88  HA  LEU A  28      -7.874   1.566   2.022  1.00 97.12           H  
ATOM     89  HB2 LEU A  28      -6.124  -0.887   1.853  1.00 97.12           H  
ATOM     90  HB3 LEU A  28      -7.878  -0.850   1.647  1.00 97.12           H  
ATOM     91  HG  LEU A  28      -5.816   0.407  -0.225  1.00 97.12           H  
ATOM     92 HD11 LEU A  28      -6.527  -1.387  -1.746  1.00 97.12           H  
ATOM     93 HD12 LEU A  28      -5.827  -2.053  -0.278  1.00 97.12           H  
ATOM     94 HD13 LEU A  28      -7.603  -2.049  -0.518  1.00 97.12           H  
ATOM     95 HD21 LEU A  28      -8.854   0.196  -0.443  1.00 97.12           H  
ATOM     96 HD22 LEU A  28      -7.863   1.695  -0.337  1.00 97.12           H  
ATOM     97 HD23 LEU A  28      -7.765   0.650  -1.762  1.00 97.12           H  
ATOM     98  N   LYS A  29      -8.385   0.609   4.300  1.00 95.92           N  
ATOM     99  CA  LYS A  29      -8.743   0.055   5.606  1.00 95.92           C  
ATOM    100  C   LYS A  29      -9.749  -1.064   5.390  1.00 95.92           C  
ATOM    101  O   LYS A  29     -10.884  -0.792   5.025  1.00 95.92           O  
ATOM    102  CB  LYS A  29      -9.310   1.171   6.488  1.00 95.92           C  
ATOM    103  CG  LYS A  29      -9.507   0.688   7.930  1.00 95.92           C  
ATOM    104  CD  LYS A  29     -10.291   1.731   8.725  1.00 95.92           C  
ATOM    105  CE  LYS A  29     -10.437   1.269  10.174  1.00 95.92           C  
ATOM    106  NZ  LYS A  29     -11.363   2.161  10.910  1.00 95.92           N1+
ATOM    107  H   LYS A  29      -9.128   0.877   3.669  1.00 95.92           H  
ATOM    108  HA  LYS A  29      -7.856  -0.360   6.084  1.00 95.92           H  
ATOM    109  HB2 LYS A  29      -8.623   2.017   6.480  1.00 95.92           H  
ATOM    110  HB3 LYS A  29     -10.262   1.503   6.072  1.00 95.92           H  
ATOM    111  HG2 LYS A  29     -10.070  -0.245   7.936  1.00 95.92           H  
ATOM    112  HG3 LYS A  29      -8.534   0.518   8.390  1.00 95.92           H  
ATOM    113  HD2 LYS A  29      -9.785   2.695   8.683  1.00 95.92           H  
ATOM    114  HD3 LYS A  29     -11.276   1.834   8.269  1.00 95.92           H  
ATOM    115  HE2 LYS A  29     -10.827   0.251  10.164  1.00 95.92           H  
ATOM    116  HE3 LYS A  29      -9.449   1.250  10.635  1.00 95.92           H  
ATOM    117  HZ1 LYS A  29     -12.261   2.150  10.447  1.00 95.92           H  
ATOM    118  HZ2 LYS A  29     -11.506   1.846  11.859  1.00 95.92           H  
ATOM    119  HZ3 LYS A  29     -11.025   3.113  10.900  1.00 95.92           H  
ATOM    120  N   LYS A  30      -9.347  -2.311   5.662  1.00 93.75           N  
ATOM    121  CA  LYS A  30     -10.185  -3.502   5.411  1.00 93.75           C  
ATOM    122  C   LYS A  30     -10.713  -3.564   3.960  1.00 93.75           C  
ATOM    123  O   LYS A  30     -11.872  -3.889   3.748  1.00 93.75           O  
ATOM    124  CB  LYS A  30     -11.339  -3.595   6.434  1.00 93.75           C  
ATOM    125  CG  LYS A  30     -10.919  -3.641   7.908  1.00 93.75           C  
ATOM    126  CD  LYS A  30     -12.182  -3.819   8.763  1.00 93.75           C  
ATOM    127  CE  LYS A  30     -11.849  -4.038  10.241  1.00 93.75           C  
ATOM    128  NZ  LYS A  30     -13.073  -4.392  11.004  1.00 93.75           N1+
ATOM    129  H   LYS A  30      -8.379  -2.448   5.915  1.00 93.75           H  
ATOM    130  HA  LYS A  30      -9.565  -4.391   5.524  1.00 93.75           H  
ATOM    131  HB2 LYS A  30     -12.021  -2.758   6.284  1.00 93.75           H  
ATOM    132  HB3 LYS A  30     -11.895  -4.507   6.218  1.00 93.75           H  
ATOM    133  HG2 LYS A  30     -10.247  -4.485   8.065  1.00 93.75           H  
ATOM    134  HG3 LYS A  30     -10.412  -2.718   8.188  1.00 93.75           H  
ATOM    135  HD2 LYS A  30     -12.820  -2.943   8.647  1.00 93.75           H  
ATOM    136  HD3 LYS A  30     -12.725  -4.688   8.394  1.00 93.75           H  
ATOM    137  HE2 LYS A  30     -11.386  -3.136  10.641  1.00 93.75           H  
ATOM    138  HE3 LYS A  30     -11.125  -4.850  10.308  1.00 93.75           H  
ATOM    139  HZ1 LYS A  30     -13.783  -3.679  10.921  1.00 93.75           H  
ATOM    140  HZ2 LYS A  30     -12.871  -4.567  11.978  1.00 93.75           H  
ATOM    141  HZ3 LYS A  30     -13.470  -5.241  10.625  1.00 93.75           H  
ATOM    142  N   GLY A  31      -9.870  -3.218   2.984  1.00 94.18           N  
ATOM    143  CA  GLY A  31     -10.220  -3.223   1.557  1.00 94.18           C  
ATOM    144  C   GLY A  31     -10.905  -1.954   1.033  1.00 94.18           C  
ATOM    145  O   GLY A  31     -11.000  -1.792  -0.174  1.00 94.18           O  
ATOM    146  H   GLY A  31      -8.918  -2.980   3.224  1.00 94.18           H  
ATOM    147  HA2 GLY A  31     -10.887  -4.060   1.351  1.00 94.18           H  
ATOM    148  HA3 GLY A  31      -9.314  -3.372   0.969  1.00 94.18           H  
ATOM    149  N   GLU A  32     -11.328  -1.020   1.892  1.00 96.05           N  
ATOM    150  CA  GLU A  32     -11.946   0.238   1.447  1.00 96.05           C  
ATOM    151  C   GLU A  32     -10.949   1.399   1.406  1.00 96.05           C  
ATOM    152  O   GLU A  32     -10.194   1.616   2.361  1.00 96.05           O  
ATOM    153  CB  GLU A  32     -13.128   0.617   2.343  1.00 96.05           C  
ATOM    154  CG  GLU A  32     -14.295  -0.371   2.239  1.00 96.05           C  
ATOM    155  CD  GLU A  32     -15.545   0.184   2.935  1.00 96.05           C  
ATOM    156  OE1 GLU A  32     -16.642   0.042   2.356  1.00 96.05           O  
ATOM    157  OE2 GLU A  32     -15.393   0.749   4.048  1.00 96.05           O1-
ATOM    158  H   GLU A  32     -11.316  -1.209   2.884  1.00 96.05           H  
ATOM    159  HA  GLU A  32     -12.342   0.106   0.439  1.00 96.05           H  
ATOM    160  HB2 GLU A  32     -12.790   0.683   3.377  1.00 96.05           H  
ATOM    161  HB3 GLU A  32     -13.484   1.600   2.034  1.00 96.05           H  
ATOM    162  HG2 GLU A  32     -14.510  -0.551   1.186  1.00 96.05           H  
ATOM    163  HG3 GLU A  32     -14.009  -1.317   2.700  1.00 96.05           H  
ATOM    164  N   ARG A  33     -10.985   2.197   0.331  1.00 96.19           N  
ATOM    165  CA  ARG A  33     -10.176   3.416   0.182  1.00 96.19           C  
ATOM    166  C   ARG A  33     -10.557   4.455   1.229  1.00 96.19           C  
ATOM    167  O   ARG A  33     -11.695   4.910   1.286  1.00 96.19           O  
ATOM    168  CB  ARG A  33     -10.301   3.957  -1.254  1.00 96.19           C  
ATOM    169  CG  ARG A  33      -9.611   5.320  -1.461  1.00 96.19           C  
ATOM    170  CD  ARG A  33      -9.631   5.714  -2.945  1.00 96.19           C  
ATOM    171  NE  ARG A  33      -9.156   7.099  -3.179  1.00 96.19           N  
ATOM    172  CZ  ARG A  33      -8.565   7.544  -4.283  1.00 96.19           C  
ATOM    173  NH1 ARG A  33      -8.294   6.774  -5.295  1.00 96.19           N1+
ATOM    174  NH2 ARG A  33      -8.205   8.787  -4.422  1.00 96.19           N  
ATOM    175  H   ARG A  33     -11.627   1.956  -0.411  1.00 96.19           H  
ATOM    176  HA  ARG A  33      -9.131   3.162   0.358  1.00 96.19           H  
ATOM    177  HB2 ARG A  33     -11.356   4.062  -1.505  1.00 96.19           H  
ATOM    178  HB3 ARG A  33      -9.861   3.227  -1.934  1.00 96.19           H  
ATOM    179  HG2 ARG A  33     -10.142   6.082  -0.891  1.00 96.19           H  
ATOM    180  HG3 ARG A  33      -8.581   5.272  -1.107  1.00 96.19           H  
ATOM    181  HD2 ARG A  33      -9.012   5.002  -3.490  1.00 96.19           H  
ATOM    182  HD3 ARG A  33     -10.652   5.629  -3.318  1.00 96.19           H  
ATOM    183  HE  ARG A  33      -9.344   7.778  -2.456  1.00 96.19           H  
ATOM    184 HH11 ARG A  33      -7.688   7.105  -6.033  1.00 96.19           H  
ATOM    185 HH12 ARG A  33      -8.437   5.777  -5.222  1.00 96.19           H  
ATOM    186 HH21 ARG A  33      -7.641   9.024  -5.225  1.00 96.19           H  
ATOM    187 HH22 ARG A  33      -8.319   9.476  -3.692  1.00 96.19           H  
ATOM    188  N   ILE A  34      -9.569   4.890   2.010  1.00 95.34           N  
ATOM    189  CA  ILE A  34      -9.745   5.946   3.019  1.00 95.34           C  
ATOM    190  C   ILE A  34      -8.982   7.231   2.696  1.00 95.34           C  
ATOM    191  O   ILE A  34      -9.359   8.294   3.183  1.00 95.34           O  
ATOM    192  CB  ILE A  34      -9.371   5.434   4.424  1.00 95.34           C  
ATOM    193  CG1 ILE A  34      -7.913   4.927   4.517  1.00 95.34           C  
ATOM    194  CG2 ILE A  34     -10.361   4.345   4.874  1.00 95.34           C  
ATOM    195  CD1 ILE A  34      -7.381   4.926   5.950  1.00 95.34           C  
ATOM    196  H   ILE A  34      -8.673   4.434   1.922  1.00 95.34           H  
ATOM    197  HA  ILE A  34     -10.795   6.237   3.052  1.00 95.34           H  
ATOM    198  HB  ILE A  34      -9.482   6.277   5.107  1.00 95.34           H  
ATOM    199 HG12 ILE A  34      -7.248   5.563   3.932  1.00 95.34           H  
ATOM    200 HG13 ILE A  34      -7.851   3.915   4.116  1.00 95.34           H  
ATOM    201 HG21 ILE A  34     -10.203   4.088   5.922  1.00 95.34           H  
ATOM    202 HG22 ILE A  34     -11.384   4.697   4.743  1.00 95.34           H  
ATOM    203 HG23 ILE A  34     -10.238   3.450   4.265  1.00 95.34           H  
ATOM    204 HD11 ILE A  34      -6.357   4.553   5.955  1.00 95.34           H  
ATOM    205 HD12 ILE A  34      -8.000   4.288   6.581  1.00 95.34           H  
ATOM    206 HD13 ILE A  34      -7.392   5.942   6.346  1.00 95.34           H  
ATOM    207  N   ALA A  35      -7.896   7.132   1.929  1.00 94.51           N  
ATOM    208  CA  ALA A  35      -7.022   8.240   1.564  1.00 94.51           C  
ATOM    209  C   ALA A  35      -6.108   7.821   0.405  1.00 94.51           C  
ATOM    210  O   ALA A  35      -6.055   6.650   0.032  1.00 94.51           O  
ATOM    211  CB  ALA A  35      -6.184   8.643   2.790  1.00 94.51           C  
ATOM    212  H   ALA A  35      -7.640   6.225   1.566  1.00 94.51           H  
ATOM    213  HA  ALA A  35      -7.623   9.091   1.245  1.00 94.51           H  
ATOM    214  HB1 ALA A  35      -6.836   8.956   3.606  1.00 94.51           H  
ATOM    215  HB2 ALA A  35      -5.527   9.475   2.538  1.00 94.51           H  
ATOM    216  HB3 ALA A  35      -5.577   7.799   3.118  1.00 94.51           H  
ATOM    217  N   TRP A  36      -5.365   8.781  -0.133  1.00 95.33           N  
ATOM    218  CA  TRP A  36      -4.289   8.554  -1.090  1.00 95.33           C  
ATOM    219  C   TRP A  36      -3.154   9.533  -0.798  1.00 95.33           C  
ATOM    220  O   TRP A  36      -3.384  10.609  -0.239  1.00 95.33           O  
ATOM    221  CB  TRP A  36      -4.815   8.712  -2.519  1.00 95.33           C  
ATOM    222  CG  TRP A  36      -5.362  10.070  -2.837  1.00 95.33           C  
ATOM    223  CD1 TRP A  36      -6.605  10.513  -2.542  1.00 95.33           C  
ATOM    224  CD2 TRP A  36      -4.660  11.211  -3.418  1.00 95.33           C  
ATOM    225  CE2 TRP A  36      -5.580  12.297  -3.520  1.00 95.33           C  
ATOM    226  CE3 TRP A  36      -3.334  11.450  -3.836  1.00 95.33           C  
ATOM    227  NE1 TRP A  36      -6.759  11.807  -2.999  1.00 95.33           N  
ATOM    228  CZ2 TRP A  36      -5.214  13.549  -4.032  1.00 95.33           C  
ATOM    229  CZ3 TRP A  36      -2.951  12.708  -4.339  1.00 95.33           C  
ATOM    230  CH2 TRP A  36      -3.887  13.752  -4.445  1.00 95.33           C  
ATOM    231  H   TRP A  36      -5.430   9.723   0.225  1.00 95.33           H  
ATOM    232  HA  TRP A  36      -3.901   7.542  -0.974  1.00 95.33           H  
ATOM    233  HB2 TRP A  36      -5.592   7.968  -2.694  1.00 95.33           H  
ATOM    234  HB3 TRP A  36      -4.005   8.494  -3.215  1.00 95.33           H  
ATOM    235  HD1 TRP A  36      -7.348   9.931  -2.016  1.00 95.33           H  
ATOM    236  HE1 TRP A  36      -7.599  12.359  -2.898  1.00 95.33           H  
ATOM    237  HE3 TRP A  36      -2.615  10.645  -3.800  1.00 95.33           H  
ATOM    238  HZ2 TRP A  36      -5.939  14.345  -4.113  1.00 95.33           H  
ATOM    239  HZ3 TRP A  36      -1.939  12.863  -4.684  1.00 95.33           H  
ATOM    240  HH2 TRP A  36      -3.586  14.702  -4.861  1.00 95.33           H  
ATOM    241  N   VAL A  37      -1.928   9.140  -1.131  1.00 96.30           N  
ATOM    242  CA  VAL A  37      -0.728   9.963  -0.958  1.00 96.30           C  
ATOM    243  C   VAL A  37       0.215   9.775  -2.135  1.00 96.30           C  
ATOM    244  O   VAL A  37       0.245   8.716  -2.752  1.00 96.30           O  
ATOM    245  CB  VAL A  37       0.001   9.663   0.369  1.00 96.30           C  
ATOM    246  CG1 VAL A  37      -0.901   9.991   1.566  1.00 96.30           C  
ATOM    247  CG2 VAL A  37       0.493   8.214   0.488  1.00 96.30           C  
ATOM    248  H   VAL A  37      -1.814   8.235  -1.565  1.00 96.30           H  
ATOM    249  HA  VAL A  37      -1.027  11.011  -0.950  1.00 96.30           H  
ATOM    250  HB  VAL A  37       0.871  10.317   0.430  1.00 96.30           H  
ATOM    251 HG11 VAL A  37      -1.300  11.000   1.462  1.00 96.30           H  
ATOM    252 HG12 VAL A  37      -1.730   9.285   1.617  1.00 96.30           H  
ATOM    253 HG13 VAL A  37      -0.343   9.936   2.501  1.00 96.30           H  
ATOM    254 HG21 VAL A  37       1.197   7.987  -0.312  1.00 96.30           H  
ATOM    255 HG22 VAL A  37       1.001   8.066   1.441  1.00 96.30           H  
ATOM    256 HG23 VAL A  37      -0.346   7.521   0.420  1.00 96.30           H  
ATOM    257  N   THR A  38       1.018  10.792  -2.425  1.00 96.97           N  
ATOM    258  CA  THR A  38       2.068  10.705  -3.443  1.00 96.97           C  
ATOM    259  C   THR A  38       3.431  10.551  -2.778  1.00 96.97           C  
ATOM    260  O   THR A  38       3.776  11.330  -1.876  1.00 96.97           O  
ATOM    261  CB  THR A  38       2.055  11.918  -4.379  1.00 96.97           C  
ATOM    262  CG2 THR A  38       2.696  11.575  -5.715  1.00 96.97           C  
ATOM    263  OG1 THR A  38       0.741  12.352  -4.636  1.00 96.97           O  
ATOM    264  H   THR A  38       0.857  11.687  -1.985  1.00 96.97           H  
ATOM    265  HA  THR A  38       1.891   9.824  -4.059  1.00 96.97           H  
ATOM    266  HB  THR A  38       2.601  12.738  -3.914  1.00 96.97           H  
ATOM    267  HG1 THR A  38       0.360  11.787  -5.313  1.00 96.97           H  
ATOM    268 HG21 THR A  38       3.707  11.204  -5.545  1.00 96.97           H  
ATOM    269 HG22 THR A  38       2.120  10.804  -6.227  1.00 96.97           H  
ATOM    270 HG23 THR A  38       2.736  12.470  -6.336  1.00 96.97           H  
ATOM    271  N   VAL A  39       4.193   9.553  -3.230  1.00 97.28           N  
ATOM    272  CA  VAL A  39       5.548   9.227  -2.760  1.00 97.28           C  
ATOM    273  C   VAL A  39       6.448   8.997  -3.977  1.00 97.28           C  
ATOM    274  O   VAL A  39       6.013   8.407  -4.963  1.00 97.28           O  
ATOM    275  CB  VAL A  39       5.525   7.993  -1.831  1.00 97.28           C  
ATOM    276  CG1 VAL A  39       6.900   7.710  -1.213  1.00 97.28           C  
ATOM    277  CG2 VAL A  39       4.538   8.176  -0.668  1.00 97.28           C  
ATOM    278  H   VAL A  39       3.816   8.958  -3.954  1.00 97.28           H  
ATOM    279  HA  VAL A  39       5.950  10.070  -2.198  1.00 97.28           H  
ATOM    280  HB  VAL A  39       5.207   7.126  -2.410  1.00 97.28           H  
ATOM    281 HG11 VAL A  39       6.837   6.859  -0.535  1.00 97.28           H  
ATOM    282 HG12 VAL A  39       7.265   8.579  -0.667  1.00 97.28           H  
ATOM    283 HG13 VAL A  39       7.614   7.443  -1.992  1.00 97.28           H  
ATOM    284 HG21 VAL A  39       4.651   7.361   0.047  1.00 97.28           H  
ATOM    285 HG22 VAL A  39       3.516   8.157  -1.046  1.00 97.28           H  
ATOM    286 HG23 VAL A  39       4.728   9.125  -0.167  1.00 97.28           H  
ATOM    287  N   GLU A  40       7.679   9.504  -3.954  1.00 97.06           N  
ATOM    288  CA  GLU A  40       8.653   9.228  -5.019  1.00 97.06           C  
ATOM    289  C   GLU A  40       9.143   7.769  -4.951  1.00 97.06           C  
ATOM    290  O   GLU A  40       9.317   7.249  -3.846  1.00 97.06           O  
ATOM    291  CB  GLU A  40       9.841  10.206  -4.947  1.00 97.06           C  
ATOM    292  CG  GLU A  40       9.487  11.643  -5.369  1.00 97.06           C  
ATOM    293  CD  GLU A  40       8.941  11.726  -6.803  1.00 97.06           C  
ATOM    294  OE1 GLU A  40       7.939  12.436  -7.029  1.00 97.06           O  
ATOM    295  OE2 GLU A  40       9.352  10.946  -7.688  1.00 97.06           O1-
ATOM    296  H   GLU A  40       8.029   9.940  -3.113  1.00 97.06           H  
ATOM    297  HA  GLU A  40       8.161   9.373  -5.981  1.00 97.06           H  
ATOM    298  HB2 GLU A  40      10.638   9.843  -5.597  1.00 97.06           H  
ATOM    299  HB3 GLU A  40      10.228  10.223  -3.928  1.00 97.06           H  
ATOM    300  HG2 GLU A  40       8.749  12.039  -4.670  1.00 97.06           H  
ATOM    301  HG3 GLU A  40      10.382  12.261  -5.292  1.00 97.06           H  
ATOM    302  N   PRO A  41       9.376   7.097  -6.094  1.00 97.27           N  
ATOM    303  CA  PRO A  41      10.084   5.818  -6.110  1.00 97.27           C  
ATOM    304  C   PRO A  41      11.436   5.902  -5.383  1.00 97.27           C  
ATOM    305  O   PRO A  41      12.096   6.942  -5.406  1.00 97.27           O  
ATOM    306  CB  PRO A  41      10.254   5.450  -7.587  1.00 97.27           C  
ATOM    307  CG  PRO A  41       9.117   6.206  -8.274  1.00 97.27           C  
ATOM    308  CD  PRO A  41       9.007   7.486  -7.447  1.00 97.27           C  
ATOM    309  HA  PRO A  41       9.463   5.068  -5.621  1.00 97.27           H  
ATOM    310  HB2 PRO A  41      10.180   4.374  -7.744  1.00 97.27           H  
ATOM    311  HB3 PRO A  41      11.209   5.822  -7.958  1.00 97.27           H  
ATOM    312  HG2 PRO A  41       9.344   6.416  -9.319  1.00 97.27           H  
ATOM    313  HG3 PRO A  41       8.196   5.631  -8.188  1.00 97.27           H  
ATOM    314  HD2 PRO A  41       7.986   7.864  -7.492  1.00 97.27           H  
ATOM    315  HD3 PRO A  41       9.713   8.230  -7.816  1.00 97.27           H  
ATOM    316  N   GLY A  42      11.814   4.827  -4.691  1.00 97.44           N  
ATOM    317  CA  GLY A  42      13.026   4.768  -3.863  1.00 97.44           C  
ATOM    318  C   GLY A  42      12.951   5.589  -2.567  1.00 97.44           C  
ATOM    319  O   GLY A  42      13.954   5.750  -1.874  1.00 97.44           O  
ATOM    320  H   GLY A  42      11.198   4.027  -4.675  1.00 97.44           H  
ATOM    321  HA2 GLY A  42      13.225   3.729  -3.600  1.00 97.44           H  
ATOM    322  HA3 GLY A  42      13.874   5.127  -4.447  1.00 97.44           H  
ATOM    323  N   SER A  43      11.779   6.136  -2.222  1.00 97.56           N  
ATOM    324  CA  SER A  43      11.605   7.048  -1.086  1.00 97.56           C  
ATOM    325  C   SER A  43      10.494   6.614  -0.130  1.00 97.56           C  
ATOM    326  O   SER A  43       9.640   5.777  -0.428  1.00 97.56           O  
ATOM    327  CB  SER A  43      11.358   8.480  -1.575  1.00 97.56           C  
ATOM    328  OG  SER A  43      12.438   8.939  -2.355  1.00 97.56           O  
ATOM    329  H   SER A  43      10.975   5.933  -2.799  1.00 97.56           H  
ATOM    330  HA  SER A  43      12.526   7.070  -0.504  1.00 97.56           H  
ATOM    331  HB2 SER A  43      11.248   9.144  -0.717  1.00 97.56           H  
ATOM    332  HB3 SER A  43      10.438   8.524  -2.158  1.00 97.56           H  
ATOM    333  HG  SER A  43      12.564   8.326  -3.083  1.00 97.56           H  
ATOM    334  N   SER A  44      10.496   7.230   1.053  1.00 97.35           N  
ATOM    335  CA  SER A  44       9.462   7.054   2.071  1.00 97.35           C  
ATOM    336  C   SER A  44       8.911   8.395   2.546  1.00 97.35           C  
ATOM    337  O   SER A  44       9.576   9.429   2.471  1.00 97.35           O  
ATOM    338  CB  SER A  44       9.977   6.198   3.231  1.00 97.35           C  
ATOM    339  OG  SER A  44      11.007   6.852   3.945  1.00 97.35           O  
ATOM    340  H   SER A  44      11.184   7.952   1.215  1.00 97.35           H  
ATOM    341  HA  SER A  44       8.625   6.515   1.626  1.00 97.35           H  
ATOM    342  HB2 SER A  44      10.355   5.255   2.837  1.00 97.35           H  
ATOM    343  HB3 SER A  44       9.149   5.985   3.907  1.00 97.35           H  
ATOM    344  HG  SER A  44      11.808   6.819   3.417  1.00 97.35           H  
ATOM    345  N   LYS A  45       7.664   8.388   3.018  1.00 96.71           N  
ATOM    346  CA  LYS A  45       6.950   9.573   3.489  1.00 96.71           C  
ATOM    347  C   LYS A  45       6.141   9.249   4.737  1.00 96.71           C  
ATOM    348  O   LYS A  45       5.388   8.278   4.765  1.00 96.71           O  
ATOM    349  CB  LYS A  45       6.070  10.094   2.345  1.00 96.71           C  
ATOM    350  CG  LYS A  45       5.494  11.487   2.627  1.00 96.71           C  
ATOM    351  CD  LYS A  45       4.794  12.003   1.367  1.00 96.71           C  
ATOM    352  CE  LYS A  45       4.267  13.428   1.547  1.00 96.71           C  
ATOM    353  NZ  LYS A  45       3.723  13.923   0.259  1.00 96.71           N1+
ATOM    354  H   LYS A  45       7.162   7.512   2.986  1.00 96.71           H  
ATOM    355  HA  LYS A  45       7.684  10.338   3.740  1.00 96.71           H  
ATOM    356  HB2 LYS A  45       6.681  10.148   1.444  1.00 96.71           H  
ATOM    357  HB3 LYS A  45       5.258   9.389   2.166  1.00 96.71           H  
ATOM    358  HG2 LYS A  45       4.779  11.436   3.448  1.00 96.71           H  
ATOM    359  HG3 LYS A  45       6.303  12.167   2.893  1.00 96.71           H  
ATOM    360  HD2 LYS A  45       5.505  11.989   0.541  1.00 96.71           H  
ATOM    361  HD3 LYS A  45       3.968  11.337   1.119  1.00 96.71           H  
ATOM    362  HE2 LYS A  45       3.497  13.423   2.319  1.00 96.71           H  
ATOM    363  HE3 LYS A  45       5.085  14.067   1.882  1.00 96.71           H  
ATOM    364  HZ1 LYS A  45       3.041  13.274  -0.109  1.00 96.71           H  
ATOM    365  HZ2 LYS A  45       3.311  14.841   0.351  1.00 96.71           H  
ATOM    366  HZ3 LYS A  45       4.457  13.964  -0.433  1.00 96.71           H  
ATOM    367  N   SER A  46       6.263  10.094   5.757  1.00 96.50           N  
ATOM    368  CA  SER A  46       5.404  10.026   6.942  1.00 96.50           C  
ATOM    369  C   SER A  46       4.056  10.684   6.652  1.00 96.50           C  
ATOM    370  O   SER A  46       3.995  11.795   6.121  1.00 96.50           O  
ATOM    371  CB  SER A  46       6.087  10.661   8.150  1.00 96.50           C  
ATOM    372  OG  SER A  46       5.306  10.456   9.311  1.00 96.50           O  
ATOM    373  H   SER A  46       6.891  10.879   5.657  1.00 96.50           H  
ATOM    374  HA  SER A  46       5.234   8.978   7.187  1.00 96.50           H  
ATOM    375  HB2 SER A  46       6.224  11.730   7.982  1.00 96.50           H  
ATOM    376  HB3 SER A  46       7.062  10.194   8.291  1.00 96.50           H  
ATOM    377  HG  SER A  46       5.852  10.656  10.075  1.00 96.50           H  
ATOM    378  N   VAL A  47       2.971   9.990   6.983  1.00 94.96           N  
ATOM    379  CA  VAL A  47       1.594  10.402   6.712  1.00 94.96           C  
ATOM    380  C   VAL A  47       0.761  10.291   7.983  1.00 94.96           C  
ATOM    381  O   VAL A  47       0.828   9.297   8.706  1.00 94.96           O  
ATOM    382  CB  VAL A  47       0.977   9.618   5.532  1.00 94.96           C  
ATOM    383  CG1 VAL A  47       1.810   9.818   4.257  1.00 94.96           C  
ATOM    384  CG2 VAL A  47       0.835   8.110   5.763  1.00 94.96           C  
ATOM    385  H   VAL A  47       3.112   9.076   7.391  1.00 94.96           H  
ATOM    386  HA  VAL A  47       1.600  11.453   6.420  1.00 94.96           H  
ATOM    387  HB  VAL A  47      -0.020  10.019   5.349  1.00 94.96           H  
ATOM    388 HG11 VAL A  47       2.837   9.486   4.411  1.00 94.96           H  
ATOM    389 HG12 VAL A  47       1.809  10.870   3.972  1.00 94.96           H  
ATOM    390 HG13 VAL A  47       1.406   9.211   3.447  1.00 94.96           H  
ATOM    391 HG21 VAL A  47       0.331   7.655   4.910  1.00 94.96           H  
ATOM    392 HG22 VAL A  47       1.821   7.657   5.871  1.00 94.96           H  
ATOM    393 HG23 VAL A  47       0.245   7.907   6.657  1.00 94.96           H  
ATOM    394  N   ASN A  48      -0.037  11.318   8.277  1.00 95.19           N  
ATOM    395  CA  ASN A  48      -0.964  11.295   9.405  1.00 95.19           C  
ATOM    396  C   ASN A  48      -2.330  10.783   8.939  1.00 95.19           C  
ATOM    397  O   ASN A  48      -2.995  11.418   8.124  1.00 95.19           O  
ATOM    398  CB  ASN A  48      -1.039  12.687  10.047  1.00 95.19           C  
ATOM    399  CG  ASN A  48      -1.803  12.669  11.363  1.00 95.19           C  
ATOM    400  ND2 ASN A  48      -1.257  13.275  12.390  1.00 95.19           N  
ATOM    401  OD1 ASN A  48      -2.880  12.103  11.501  1.00 95.19           O  
ATOM    402  H   ASN A  48      -0.075  12.104   7.644  1.00 95.19           H  
ATOM    403  HA  ASN A  48      -0.586  10.612  10.165  1.00 95.19           H  
ATOM    404  HB2 ASN A  48      -1.532  13.385   9.371  1.00 95.19           H  
ATOM    405  HB3 ASN A  48      -0.026  13.047  10.229  1.00 95.19           H  
ATOM    406 HD21 ASN A  48      -1.781  13.311  13.253  1.00 95.19           H  
ATOM    407 HD22 ASN A  48      -0.373  13.750  12.279  1.00 95.19           H  
ATOM    408  N   ILE A  49      -2.760   9.643   9.479  1.00 92.36           N  
ATOM    409  CA  ILE A  49      -4.045   9.018   9.173  1.00 92.36           C  
ATOM    410  C   ILE A  49      -4.861   8.932  10.457  1.00 92.36           C  
ATOM    411  O   ILE A  49      -4.633   8.067  11.309  1.00 92.36           O  
ATOM    412  CB  ILE A  49      -3.866   7.639   8.510  1.00 92.36           C  
ATOM    413  CG1 ILE A  49      -2.879   7.719   7.328  1.00 92.36           C  
ATOM    414  CG2 ILE A  49      -5.243   7.106   8.063  1.00 92.36           C  
ATOM    415  CD1 ILE A  49      -2.649   6.365   6.667  1.00 92.36           C  
ATOM    416  H   ILE A  49      -2.153   9.180  10.141  1.00 92.36           H  
ATOM    417  HA  ILE A  49      -4.585   9.646   8.465  1.00 92.36           H  
ATOM    418  HB  ILE A  49      -3.452   6.949   9.244  1.00 92.36           H  
ATOM    419 HG12 ILE A  49      -1.909   8.061   7.687  1.00 92.36           H  
ATOM    420 HG13 ILE A  49      -3.239   8.428   6.583  1.00 92.36           H  
ATOM    421 HG21 ILE A  49      -5.649   7.742   7.277  1.00 92.36           H  
ATOM    422 HG22 ILE A  49      -5.139   6.093   7.673  1.00 92.36           H  
ATOM    423 HG23 ILE A  49      -5.938   7.068   8.901  1.00 92.36           H  
ATOM    424 HD11 ILE A  49      -2.503   5.592   7.422  1.00 92.36           H  
ATOM    425 HD12 ILE A  49      -3.511   6.123   6.045  1.00 92.36           H  
ATOM    426 HD13 ILE A  49      -1.749   6.423   6.055  1.00 92.36           H  
ATOM    427  N   ARG A  50      -5.854   9.822  10.577  1.00 89.36           N  
ATOM    428  CA  ARG A  50      -6.762   9.913  11.735  1.00 89.36           C  
ATOM    429  C   ARG A  50      -6.009  10.050  13.071  1.00 89.36           C  
ATOM    430  O   ARG A  50      -6.311   9.343  14.030  1.00 89.36           O  
ATOM    431  CB  ARG A  50      -7.769   8.744  11.737  1.00 89.36           C  
ATOM    432  CG  ARG A  50      -8.608   8.624  10.455  1.00 89.36           C  
ATOM    433  CD  ARG A  50      -9.671   7.532  10.638  1.00 89.36           C  
ATOM    434  NE  ARG A  50     -10.518   7.374   9.438  1.00 89.36           N  
ATOM    435  CZ  ARG A  50     -11.730   6.846   9.377  1.00 89.36           C  
ATOM    436  NH1 ARG A  50     -12.350   6.406  10.441  1.00 89.36           N1+
ATOM    437  NH2 ARG A  50     -12.354   6.749   8.238  1.00 89.36           N  
ATOM    438  H   ARG A  50      -5.922  10.522   9.852  1.00 89.36           H  
ATOM    439  HA  ARG A  50      -7.329  10.839  11.640  1.00 89.36           H  
ATOM    440  HB2 ARG A  50      -7.236   7.807  11.900  1.00 89.36           H  
ATOM    441  HB3 ARG A  50      -8.450   8.890  12.576  1.00 89.36           H  
ATOM    442  HG2 ARG A  50      -7.966   8.367   9.613  1.00 89.36           H  
ATOM    443  HG3 ARG A  50      -9.099   9.576  10.255  1.00 89.36           H  
ATOM    444  HD2 ARG A  50     -10.289   7.803  11.494  1.00 89.36           H  
ATOM    445  HD3 ARG A  50      -9.167   6.588  10.850  1.00 89.36           H  
ATOM    446  HE  ARG A  50     -10.143   7.731   8.571  1.00 89.36           H  
ATOM    447 HH11 ARG A  50     -11.989   6.703  11.336  1.00 89.36           H  
ATOM    448 HH12 ARG A  50     -13.334   6.196  10.356  1.00 89.36           H  
ATOM    449 HH21 ARG A  50     -11.939   7.110   7.390  1.00 89.36           H  
ATOM    450 HH22 ARG A  50     -13.301   6.403   8.171  1.00 89.36           H  
ATOM    451  N   GLY A  51      -5.006  10.929  13.120  1.00 93.76           N  
ATOM    452  CA  GLY A  51      -4.251  11.252  14.337  1.00 93.76           C  
ATOM    453  C   GLY A  51      -3.120  10.275  14.674  1.00 93.76           C  
ATOM    454  O   GLY A  51      -2.500  10.400  15.728  1.00 93.76           O  
ATOM    455  H   GLY A  51      -4.738  11.416  12.277  1.00 93.76           H  
ATOM    456  HA2 GLY A  51      -3.811  12.241  14.217  1.00 93.76           H  
ATOM    457  HA3 GLY A  51      -4.932  11.286  15.187  1.00 93.76           H  
ATOM    458  N   LYS A  52      -2.837   9.296  13.807  1.00 95.51           N  
ATOM    459  CA  LYS A  52      -1.708   8.366  13.945  1.00 95.51           C  
ATOM    460  C   LYS A  52      -0.793   8.483  12.730  1.00 95.51           C  
ATOM    461  O   LYS A  52      -1.282   8.564  11.607  1.00 95.51           O  
ATOM    462  CB  LYS A  52      -2.224   6.930  14.140  1.00 95.51           C  
ATOM    463  CG  LYS A  52      -2.965   6.684  15.465  1.00 95.51           C  
ATOM    464  CD  LYS A  52      -2.055   6.817  16.695  1.00 95.51           C  
ATOM    465  CE  LYS A  52      -2.821   6.463  17.975  1.00 95.51           C  
ATOM    466  NZ  LYS A  52      -1.967   6.619  19.181  1.00 95.51           N1+
ATOM    467  H   LYS A  52      -3.366   9.259  12.947  1.00 95.51           H  
ATOM    468  HA  LYS A  52      -1.105   8.653  14.806  1.00 95.51           H  
ATOM    469  HB2 LYS A  52      -2.917   6.702  13.330  1.00 95.51           H  
ATOM    470  HB3 LYS A  52      -1.386   6.237  14.071  1.00 95.51           H  
ATOM    471  HG2 LYS A  52      -3.370   5.672  15.441  1.00 95.51           H  
ATOM    472  HG3 LYS A  52      -3.801   7.379  15.553  1.00 95.51           H  
ATOM    473  HD2 LYS A  52      -1.200   6.151  16.581  1.00 95.51           H  
ATOM    474  HD3 LYS A  52      -1.698   7.844  16.769  1.00 95.51           H  
ATOM    475  HE2 LYS A  52      -3.686   7.123  18.050  1.00 95.51           H  
ATOM    476  HE3 LYS A  52      -3.180   5.437  17.901  1.00 95.51           H  
ATOM    477  HZ1 LYS A  52      -1.156   6.019  19.135  1.00 95.51           H  
ATOM    478  HZ2 LYS A  52      -1.641   7.572  19.260  1.00 95.51           H  
ATOM    479  HZ3 LYS A  52      -2.478   6.401  20.024  1.00 95.51           H  
ATOM    480  N   TYR A  53       0.514   8.497  12.968  1.00 95.76           N  
ATOM    481  CA  TYR A  53       1.517   8.571  11.908  1.00 95.76           C  
ATOM    482  C   TYR A  53       1.876   7.177  11.399  1.00 95.76           C  
ATOM    483  O   TYR A  53       2.044   6.250  12.191  1.00 95.76           O  
ATOM    484  CB  TYR A  53       2.752   9.341  12.384  1.00 95.76           C  
ATOM    485  CG  TYR A  53       2.498  10.827  12.531  1.00 95.76           C  
ATOM    486  CD1 TYR A  53       2.654  11.671  11.414  1.00 95.76           C  
ATOM    487  CD2 TYR A  53       2.091  11.364  13.768  1.00 95.76           C  
ATOM    488  CE1 TYR A  53       2.404  13.050  11.534  1.00 95.76           C  
ATOM    489  CE2 TYR A  53       1.840  12.744  13.892  1.00 95.76           C  
ATOM    490  CZ  TYR A  53       1.997  13.587  12.771  1.00 95.76           C  
ATOM    491  OH  TYR A  53       1.708  14.909  12.863  1.00 95.76           O  
ATOM    492  H   TYR A  53       0.850   8.379  13.913  1.00 95.76           H  
ATOM    493  HA  TYR A  53       1.099   9.131  11.072  1.00 95.76           H  
ATOM    494  HB2 TYR A  53       3.103   8.927  13.330  1.00 95.76           H  
ATOM    495  HB3 TYR A  53       3.550   9.203  11.654  1.00 95.76           H  
ATOM    496  HD1 TYR A  53       2.975  11.262  10.467  1.00 95.76           H  
ATOM    497  HD2 TYR A  53       1.990  10.720  14.629  1.00 95.76           H  
ATOM    498  HE1 TYR A  53       2.534  13.706  10.686  1.00 95.76           H  
ATOM    499  HE2 TYR A  53       1.536  13.156  14.843  1.00 95.76           H  
ATOM    500  HH  TYR A  53       1.612  15.211  13.769  1.00 95.76           H  
ATOM    501  N   PHE A  54       1.994   7.061  10.081  1.00 96.62           N  
ATOM    502  CA  PHE A  54       2.428   5.868   9.365  1.00 96.62           C  
ATOM    503  C   PHE A  54       3.489   6.266   8.345  1.00 96.62           C  
ATOM    504  O   PHE A  54       3.422   7.354   7.780  1.00 96.62           O  
ATOM    505  CB  PHE A  54       1.230   5.199   8.673  1.00 96.62           C  
ATOM    506  CG  PHE A  54       0.146   4.758   9.633  1.00 96.62           C  
ATOM    507  CD1 PHE A  54       0.176   3.470  10.190  1.00 96.62           C  
ATOM    508  CD2 PHE A  54      -0.855   5.659  10.030  1.00 96.62           C  
ATOM    509  CE1 PHE A  54      -0.782   3.072  11.136  1.00 96.62           C  
ATOM    510  CE2 PHE A  54      -1.793   5.281  11.003  1.00 96.62           C  
ATOM    511  CZ  PHE A  54      -1.762   3.987  11.555  1.00 96.62           C  
ATOM    512  H   PHE A  54       1.820   7.878   9.513  1.00 96.62           H  
ATOM    513  HA  PHE A  54       2.872   5.160  10.065  1.00 96.62           H  
ATOM    514  HB2 PHE A  54       1.587   4.329   8.122  1.00 96.62           H  
ATOM    515  HB3 PHE A  54       0.802   5.891   7.947  1.00 96.62           H  
ATOM    516  HD1 PHE A  54       0.965   2.790   9.905  1.00 96.62           H  
ATOM    517  HD2 PHE A  54      -0.869   6.658   9.618  1.00 96.62           H  
ATOM    518  HE1 PHE A  54      -0.734   2.078  11.555  1.00 96.62           H  
ATOM    519  HE2 PHE A  54      -2.540   6.000  11.307  1.00 96.62           H  
ATOM    520  HZ  PHE A  54      -2.483   3.696  12.305  1.00 96.62           H  
ATOM    521  N   THR A  55       4.446   5.388   8.085  1.00 97.59           N  
ATOM    522  CA  THR A  55       5.419   5.557   7.006  1.00 97.59           C  
ATOM    523  C   THR A  55       4.926   4.797   5.787  1.00 97.59           C  
ATOM    524  O   THR A  55       4.724   3.589   5.869  1.00 97.59           O  
ATOM    525  CB  THR A  55       6.807   5.069   7.433  1.00 97.59           C  
ATOM    526  CG2 THR A  55       7.866   5.348   6.370  1.00 97.59           C  
ATOM    527  OG1 THR A  55       7.205   5.755   8.599  1.00 97.59           O  
ATOM    528  H   THR A  55       4.464   4.519   8.600  1.00 97.59           H  
ATOM    529  HA  THR A  55       5.511   6.612   6.749  1.00 97.59           H  
ATOM    530  HB  THR A  55       6.778   4.000   7.641  1.00 97.59           H  
ATOM    531  HG1 THR A  55       8.123   5.527   8.762  1.00 97.59           H  
ATOM    532 HG21 THR A  55       8.846   5.033   6.727  1.00 97.59           H  
ATOM    533 HG22 THR A  55       7.893   6.412   6.134  1.00 97.59           H  
ATOM    534 HG23 THR A  55       7.641   4.787   5.462  1.00 97.59           H  
ATOM    535  N   VAL A  56       4.720   5.497   4.674  1.00 97.18           N  
ATOM    536  CA  VAL A  56       4.432   4.905   3.363  1.00 97.18           C  
ATOM    537  C   VAL A  56       5.706   4.953   2.534  1.00 97.18           C  
ATOM    538  O   VAL A  56       6.325   6.012   2.437  1.00 97.18           O  
ATOM    539  CB  VAL A  56       3.278   5.635   2.652  1.00 97.18           C  
ATOM    540  CG1 VAL A  56       3.006   5.062   1.256  1.00 97.18           C  
ATOM    541  CG2 VAL A  56       1.978   5.494   3.452  1.00 97.18           C  
ATOM    542  H   VAL A  56       4.920   6.487   4.690  1.00 97.18           H  
ATOM    543  HA  VAL A  56       4.143   3.862   3.486  1.00 97.18           H  
ATOM    544  HB  VAL A  56       3.519   6.694   2.558  1.00 97.18           H  
ATOM    545 HG11 VAL A  56       2.162   5.577   0.799  1.00 97.18           H  
ATOM    546 HG12 VAL A  56       2.785   3.997   1.326  1.00 97.18           H  
ATOM    547 HG13 VAL A  56       3.873   5.193   0.609  1.00 97.18           H  
ATOM    548 HG21 VAL A  56       1.179   6.051   2.964  1.00 97.18           H  
ATOM    549 HG22 VAL A  56       2.114   5.874   4.465  1.00 97.18           H  
ATOM    550 HG23 VAL A  56       1.700   4.442   3.502  1.00 97.18           H  
ATOM    551  N   SER A  57       6.084   3.833   1.932  1.00 97.28           N  
ATOM    552  CA  SER A  57       7.294   3.715   1.118  1.00 97.28           C  
ATOM    553  C   SER A  57       6.960   3.157  -0.255  1.00 97.28           C  
ATOM    554  O   SER A  57       6.068   2.318  -0.390  1.00 97.28           O  
ATOM    555  CB  SER A  57       8.343   2.831   1.798  1.00 97.28           C  
ATOM    556  OG  SER A  57       8.627   3.271   3.115  1.00 97.28           O  
ATOM    557  H   SER A  57       5.499   3.014   2.016  1.00 97.28           H  
ATOM    558  HA  SER A  57       7.740   4.698   0.971  1.00 97.28           H  
ATOM    559  HB2 SER A  57       7.976   1.806   1.839  1.00 97.28           H  
ATOM    560  HB3 SER A  57       9.260   2.848   1.208  1.00 97.28           H  
ATOM    561  HG  SER A  57       9.189   2.605   3.517  1.00 97.28           H  
ATOM    562  N   VAL A  58       7.699   3.614  -1.261  1.00 98.05           N  
ATOM    563  CA  VAL A  58       7.664   3.071  -2.619  1.00 98.05           C  
ATOM    564  C   VAL A  58       9.089   2.667  -2.965  1.00 98.05           C  
ATOM    565  O   VAL A  58       9.986   3.506  -2.925  1.00 98.05           O  
ATOM    566  CB  VAL A  58       7.080   4.090  -3.616  1.00 98.05           C  
ATOM    567  CG1 VAL A  58       7.007   3.522  -5.037  1.00 98.05           C  
ATOM    568  CG2 VAL A  58       5.649   4.473  -3.218  1.00 98.05           C  
ATOM    569  H   VAL A  58       8.417   4.298  -1.070  1.00 98.05           H  
ATOM    570  HA  VAL A  58       7.034   2.182  -2.647  1.00 98.05           H  
ATOM    571  HB  VAL A  58       7.694   4.991  -3.624  1.00 98.05           H  
ATOM    572 HG11 VAL A  58       8.008   3.274  -5.391  1.00 98.05           H  
ATOM    573 HG12 VAL A  58       6.586   4.267  -5.711  1.00 98.05           H  
ATOM    574 HG13 VAL A  58       6.394   2.621  -5.050  1.00 98.05           H  
ATOM    575 HG21 VAL A  58       5.026   3.579  -3.193  1.00 98.05           H  
ATOM    576 HG22 VAL A  58       5.644   4.926  -2.227  1.00 98.05           H  
ATOM    577 HG23 VAL A  58       5.240   5.187  -3.933  1.00 98.05           H  
ATOM    578  N   SER A  59       9.320   1.388  -3.256  1.00 97.06           N  
ATOM    579  CA  SER A  59      10.633   0.908  -3.703  1.00 97.06           C  
ATOM    580  C   SER A  59      10.985   1.473  -5.085  1.00 97.06           C  
ATOM    581  O   SER A  59      10.125   2.002  -5.793  1.00 97.06           O  
ATOM    582  CB  SER A  59      10.649  -0.624  -3.745  1.00 97.06           C  
ATOM    583  OG  SER A  59       9.823  -1.052  -4.803  1.00 97.06           O  
ATOM    584  H   SER A  59       8.544   0.744  -3.297  1.00 97.06           H  
ATOM    585  HA  SER A  59      11.393   1.241  -2.996  1.00 97.06           H  
ATOM    586  HB2 SER A  59      11.667  -0.972  -3.918  1.00 97.06           H  
ATOM    587  HB3 SER A  59      10.287  -1.031  -2.800  1.00 97.06           H  
ATOM    588  HG  SER A  59      10.051  -1.948  -5.062  1.00 97.06           H  
ATOM    589  N   ASP A  60      12.237   1.325  -5.520  1.00 95.37           N  
ATOM    590  CA  ASP A  60      12.639   1.676  -6.891  1.00 95.37           C  
ATOM    591  C   ASP A  60      11.879   0.867  -7.960  1.00 95.37           C  
ATOM    592  O   ASP A  60      11.659   1.354  -9.066  1.00 95.37           O  
ATOM    593  CB  ASP A  60      14.148   1.461  -7.045  1.00 95.37           C  
ATOM    594  CG  ASP A  60      14.920   2.351  -6.076  1.00 95.37           C  
ATOM    595  OD1 ASP A  60      14.992   3.568  -6.346  1.00 95.37           O  
ATOM    596  OD2 ASP A  60      15.356   1.806  -5.039  1.00 95.37           O1-
ATOM    597  H   ASP A  60      12.966   1.017  -4.892  1.00 95.37           H  
ATOM    598  HA  ASP A  60      12.432   2.731  -7.067  1.00 95.37           H  
ATOM    599  HB2 ASP A  60      14.443   1.705  -8.065  1.00 95.37           H  
ATOM    600  HB3 ASP A  60      14.387   0.413  -6.863  1.00 95.37           H  
ATOM    601  N   SER A  61      11.413  -0.344  -7.622  1.00 95.06           N  
ATOM    602  CA  SER A  61      10.570  -1.178  -8.493  1.00 95.06           C  
ATOM    603  C   SER A  61       9.091  -0.765  -8.509  1.00 95.06           C  
ATOM    604  O   SER A  61       8.311  -1.336  -9.268  1.00 95.06           O  
ATOM    605  CB  SER A  61      10.707  -2.662  -8.122  1.00 95.06           C  
ATOM    606  OG  SER A  61      10.330  -2.915  -6.777  1.00 95.06           O  
ATOM    607  H   SER A  61      11.581  -0.673  -6.682  1.00 95.06           H  
ATOM    608  HA  SER A  61      10.928  -1.065  -9.516  1.00 95.06           H  
ATOM    609  HB2 SER A  61      10.079  -3.254  -8.788  1.00 95.06           H  
ATOM    610  HB3 SER A  61      11.743  -2.970  -8.264  1.00 95.06           H  
ATOM    611  HG  SER A  61      10.132  -3.850  -6.682  1.00 95.06           H  
ATOM    612  N   GLY A  62       8.691   0.212  -7.688  1.00 93.72           N  
ATOM    613  CA  GLY A  62       7.302   0.655  -7.554  1.00 93.72           C  
ATOM    614  C   GLY A  62       6.469  -0.150  -6.552  1.00 93.72           C  
ATOM    615  O   GLY A  62       5.268   0.094  -6.440  1.00 93.72           O  
ATOM    616  H   GLY A  62       9.385   0.660  -7.107  1.00 93.72           H  
ATOM    617  HA2 GLY A  62       6.808   0.598  -8.524  1.00 93.72           H  
ATOM    618  HA3 GLY A  62       7.304   1.696  -7.231  1.00 93.72           H  
ATOM    619  N   GLU A  63       7.077  -1.077  -5.807  1.00 96.17           N  
ATOM    620  CA  GLU A  63       6.407  -1.828  -4.744  1.00 96.17           C  
ATOM    621  C   GLU A  63       6.048  -0.889  -3.590  1.00 96.17           C  
ATOM    622  O   GLU A  63       6.885  -0.141  -3.078  1.00 96.17           O  
ATOM    623  CB  GLU A  63       7.278  -2.997  -4.260  1.00 96.17           C  
ATOM    624  CG  GLU A  63       6.506  -3.963  -3.348  1.00 96.17           C  
ATOM    625  CD  GLU A  63       7.381  -5.114  -2.824  1.00 96.17           C  
ATOM    626  OE1 GLU A  63       6.928  -5.781  -1.867  1.00 96.17           O  
ATOM    627  OE2 GLU A  63       8.492  -5.313  -3.368  1.00 96.17           O1-
ATOM    628  H   GLU A  63       8.082  -1.159  -5.874  1.00 96.17           H  
ATOM    629  HA  GLU A  63       5.489  -2.245  -5.156  1.00 96.17           H  
ATOM    630  HB2 GLU A  63       7.638  -3.543  -5.132  1.00 96.17           H  
ATOM    631  HB3 GLU A  63       8.132  -2.608  -3.706  1.00 96.17           H  
ATOM    632  HG2 GLU A  63       6.111  -3.406  -2.499  1.00 96.17           H  
ATOM    633  HG3 GLU A  63       5.663  -4.372  -3.905  1.00 96.17           H  
ATOM    634  N   LYS A  64       4.779  -0.916  -3.186  1.00 97.19           N  
ATOM    635  CA  LYS A  64       4.221  -0.012  -2.182  1.00 97.19           C  
ATOM    636  C   LYS A  64       4.133  -0.731  -0.849  1.00 97.19           C  
ATOM    637  O   LYS A  64       3.664  -1.861  -0.769  1.00 97.19           O  
ATOM    638  CB  LYS A  64       2.844   0.479  -2.634  1.00 97.19           C  
ATOM    639  CG  LYS A  64       2.912   1.288  -3.937  1.00 97.19           C  
ATOM    640  CD  LYS A  64       1.522   1.351  -4.557  1.00 97.19           C  
ATOM    641  CE  LYS A  64       1.516   2.130  -5.868  1.00 97.19           C  
ATOM    642  NZ  LYS A  64       0.174   2.055  -6.471  1.00 97.19           N1+
ATOM    643  H   LYS A  64       4.164  -1.602  -3.599  1.00 97.19           H  
ATOM    644  HA  LYS A  64       4.878   0.850  -2.064  1.00 97.19           H  
ATOM    645  HB2 LYS A  64       2.201  -0.391  -2.774  1.00 97.19           H  
ATOM    646  HB3 LYS A  64       2.405   1.104  -1.856  1.00 97.19           H  
ATOM    647  HG2 LYS A  64       3.580   0.813  -4.656  1.00 97.19           H  
ATOM    648  HG3 LYS A  64       3.277   2.293  -3.726  1.00 97.19           H  
ATOM    649  HD2 LYS A  64       1.190   0.332  -4.756  1.00 97.19           H  
ATOM    650  HD3 LYS A  64       0.827   1.812  -3.855  1.00 97.19           H  
ATOM    651  HE2 LYS A  64       2.262   1.708  -6.542  1.00 97.19           H  
ATOM    652  HE3 LYS A  64       1.763   3.171  -5.659  1.00 97.19           H  
ATOM    653  HZ1 LYS A  64      -0.515   2.355  -5.795  1.00 97.19           H  
ATOM    654  HZ2 LYS A  64      -0.138   1.100  -6.571  1.00 97.19           H  
ATOM    655  HZ3 LYS A  64       0.058   2.594  -7.317  1.00 97.19           H  
ATOM    656  N   SER A  65       4.511  -0.044   0.219  1.00 97.12           N  
ATOM    657  CA  SER A  65       4.352  -0.549   1.581  1.00 97.12           C  
ATOM    658  C   SER A  65       3.902   0.552   2.533  1.00 97.12           C  
ATOM    659  O   SER A  65       4.097   1.744   2.290  1.00 97.12           O  
ATOM    660  CB  SER A  65       5.641  -1.228   2.053  1.00 97.12           C  
ATOM    661  OG  SER A  65       6.728  -0.332   1.977  1.00 97.12           O  
ATOM    662  H   SER A  65       4.905   0.876   0.086  1.00 97.12           H  
ATOM    663  HA  SER A  65       3.572  -1.310   1.586  1.00 97.12           H  
ATOM    664  HB2 SER A  65       5.844  -2.094   1.424  1.00 97.12           H  
ATOM    665  HB3 SER A  65       5.518  -1.566   3.082  1.00 97.12           H  
ATOM    666  HG  SER A  65       6.958  -0.252   1.048  1.00 97.12           H  
ATOM    667  N   ILE A  66       3.273   0.146   3.634  1.00 96.97           N  
ATOM    668  CA  ILE A  66       2.904   1.024   4.741  1.00 96.97           C  
ATOM    669  C   ILE A  66       3.302   0.368   6.060  1.00 96.97           C  
ATOM    670  O   ILE A  66       3.140  -0.835   6.243  1.00 96.97           O  
ATOM    671  CB  ILE A  66       1.413   1.419   4.674  1.00 96.97           C  
ATOM    672  CG1 ILE A  66       1.074   2.474   5.748  1.00 96.97           C  
ATOM    673  CG2 ILE A  66       0.471   0.201   4.761  1.00 96.97           C  
ATOM    674  CD1 ILE A  66      -0.265   3.184   5.508  1.00 96.97           C  
ATOM    675  H   ILE A  66       3.144  -0.845   3.779  1.00 96.97           H  
ATOM    676  HA  ILE A  66       3.486   1.940   4.645  1.00 96.97           H  
ATOM    677  HB  ILE A  66       1.270   1.897   3.705  1.00 96.97           H  
ATOM    678 HG12 ILE A  66       1.855   3.233   5.758  1.00 96.97           H  
ATOM    679 HG13 ILE A  66       1.046   2.000   6.729  1.00 96.97           H  
ATOM    680 HG21 ILE A  66       0.567  -0.294   5.727  1.00 96.97           H  
ATOM    681 HG22 ILE A  66      -0.567   0.504   4.625  1.00 96.97           H  
ATOM    682 HG23 ILE A  66       0.711  -0.517   3.978  1.00 96.97           H  
ATOM    683 HD11 ILE A  66      -1.092   2.479   5.599  1.00 96.97           H  
ATOM    684 HD12 ILE A  66      -0.393   3.973   6.249  1.00 96.97           H  
ATOM    685 HD13 ILE A  66      -0.284   3.624   4.511  1.00 96.97           H  
ATOM    686  N   SER A  67       3.838   1.155   6.990  1.00 96.59           N  
ATOM    687  CA  SER A  67       4.203   0.678   8.323  1.00 96.59           C  
ATOM    688  C   SER A  67       2.977   0.203   9.112  1.00 96.59           C  
ATOM    689  O   SER A  67       1.930   0.852   9.080  1.00 96.59           O  
ATOM    690  CB  SER A  67       4.906   1.790   9.104  1.00 96.59           C  
ATOM    691  OG  SER A  67       3.989   2.844   9.330  1.00 96.59           O  
ATOM    692  H   SER A  67       4.048   2.109   6.735  1.00 96.59           H  
ATOM    693  HA  SER A  67       4.893  -0.158   8.211  1.00 96.59           H  
ATOM    694  HB2 SER A  67       5.765   2.155   8.541  1.00 96.59           H  
ATOM    695  HB3 SER A  67       5.248   1.400  10.062  1.00 96.59           H  
ATOM    696  HG  SER A  67       3.114   2.470   9.201  1.00 96.59           H  
ATOM    697  N   GLY A  68       3.140  -0.837   9.928  1.00 93.57           N  
ATOM    698  CA  GLY A  68       2.066  -1.393  10.756  1.00 93.57           C  
ATOM    699  C   GLY A  68       1.095  -2.280   9.969  1.00 93.57           C  
ATOM    700  O   GLY A  68       1.288  -2.546   8.793  1.00 93.57           O  
ATOM    701  H   GLY A  68       3.994  -1.370   9.843  1.00 93.57           H  
ATOM    702  HA2 GLY A  68       2.508  -1.994  11.551  1.00 93.57           H  
ATOM    703  HA3 GLY A  68       1.502  -0.581  11.214  1.00 93.57           H  
ATOM    704  N   SER A  69       0.049  -2.768  10.637  1.00 91.91           N  
ATOM    705  CA  SER A  69      -0.888  -3.766  10.081  1.00 91.91           C  
ATOM    706  C   SER A  69      -2.336  -3.277   9.971  1.00 91.91           C  
ATOM    707  O   SER A  69      -3.228  -4.016   9.563  1.00 91.91           O  
ATOM    708  CB  SER A  69      -0.824  -5.025  10.946  1.00 91.91           C  
ATOM    709  OG  SER A  69      -1.076  -4.693  12.305  1.00 91.91           O  
ATOM    710  H   SER A  69       0.017  -2.640  11.639  1.00 91.91           H  
ATOM    711  HA  SER A  69      -0.579  -4.044   9.073  1.00 91.91           H  
ATOM    712  HB2 SER A  69       0.171  -5.463  10.862  1.00 91.91           H  
ATOM    713  HB3 SER A  69      -1.556  -5.753  10.597  1.00 91.91           H  
ATOM    714  HG  SER A  69      -1.016  -5.506  12.811  1.00 91.91           H  
ATOM    715  N   LYS A  70      -2.604  -2.028  10.369  1.00 92.44           N  
ATOM    716  CA  LYS A  70      -3.968  -1.475  10.416  1.00 92.44           C  
ATOM    717  C   LYS A  70      -4.517  -1.106   9.035  1.00 92.44           C  
ATOM    718  O   LYS A  70      -5.737  -1.073   8.858  1.00 92.44           O  
ATOM    719  CB  LYS A  70      -3.976  -0.275  11.369  1.00 92.44           C  
ATOM    720  CG  LYS A  70      -5.397   0.255  11.610  1.00 92.44           C  
ATOM    721  CD  LYS A  70      -5.396   1.261  12.759  1.00 92.44           C  
ATOM    722  CE  LYS A  70      -6.823   1.722  13.053  1.00 92.44           C  
ATOM    723  NZ  LYS A  70      -6.871   2.488  14.323  1.00 92.44           N1+
ATOM    724  H   LYS A  70      -1.816  -1.459  10.644  1.00 92.44           H  
ATOM    725  HA  LYS A  70      -4.630  -2.249  10.803  1.00 92.44           H  
ATOM    726  HB2 LYS A  70      -3.550  -0.594  12.320  1.00 92.44           H  
ATOM    727  HB3 LYS A  70      -3.356   0.522  10.960  1.00 92.44           H  
ATOM    728  HG2 LYS A  70      -5.770   0.745  10.711  1.00 92.44           H  
ATOM    729  HG3 LYS A  70      -6.053  -0.578  11.865  1.00 92.44           H  
ATOM    730  HD2 LYS A  70      -4.977   0.779  13.642  1.00 92.44           H  
ATOM    731  HD3 LYS A  70      -4.775   2.116  12.489  1.00 92.44           H  
ATOM    732  HE2 LYS A  70      -7.457   0.838  13.126  1.00 92.44           H  
ATOM    733  HE3 LYS A  70      -7.165   2.331  12.216  1.00 92.44           H  
ATOM    734  HZ1 LYS A  70      -6.282   3.306  14.259  1.00 92.44           H  
ATOM    735  HZ2 LYS A  70      -7.810   2.780  14.552  1.00 92.44           H  
ATOM    736  HZ3 LYS A  70      -6.525   1.918  15.082  1.00 92.44           H  
ATOM    737  N   TYR A  71      -3.625  -0.786   8.108  1.00 95.42           N  
ATOM    738  CA  TYR A  71      -3.932  -0.340   6.757  1.00 95.42           C  
ATOM    739  C   TYR A  71      -3.103  -1.149   5.762  1.00 95.42           C  
ATOM    740  O   TYR A  71      -2.018  -1.613   6.106  1.00 95.42           O  
ATOM    741  CB  TYR A  71      -3.633   1.161   6.633  1.00 95.42           C  
ATOM    742  CG  TYR A  71      -4.386   2.048   7.610  1.00 95.42           C  
ATOM    743  CD1 TYR A  71      -5.792   2.067   7.601  1.00 95.42           C  
ATOM    744  CD2 TYR A  71      -3.685   2.860   8.522  1.00 95.42           C  
ATOM    745  CE1 TYR A  71      -6.500   2.868   8.519  1.00 95.42           C  
ATOM    746  CE2 TYR A  71      -4.395   3.687   9.411  1.00 95.42           C  
ATOM    747  CZ  TYR A  71      -5.799   3.686   9.424  1.00 95.42           C  
ATOM    748  OH  TYR A  71      -6.462   4.487  10.305  1.00 95.42           O  
ATOM    749  H   TYR A  71      -2.649  -0.968   8.295  1.00 95.42           H  
ATOM    750  HA  TYR A  71      -4.985  -0.516   6.538  1.00 95.42           H  
ATOM    751  HB2 TYR A  71      -3.871   1.482   5.618  1.00 95.42           H  
ATOM    752  HB3 TYR A  71      -2.562   1.300   6.782  1.00 95.42           H  
ATOM    753  HD1 TYR A  71      -6.316   1.462   6.877  1.00 95.42           H  
ATOM    754  HD2 TYR A  71      -2.605   2.875   8.510  1.00 95.42           H  
ATOM    755  HE1 TYR A  71      -7.580   2.894   8.497  1.00 95.42           H  
ATOM    756  HE2 TYR A  71      -3.859   4.356  10.067  1.00 95.42           H  
ATOM    757  HH  TYR A  71      -5.847   5.135  10.655  1.00 95.42           H  
ATOM    758  N   SER A  72      -3.614  -1.289   4.546  1.00 96.53           N  
ATOM    759  CA  SER A  72      -2.878  -1.806   3.391  1.00 96.53           C  
ATOM    760  C   SER A  72      -2.744  -0.708   2.336  1.00 96.53           C  
ATOM    761  O   SER A  72      -3.380   0.345   2.452  1.00 96.53           O  
ATOM    762  CB  SER A  72      -3.536  -3.083   2.847  1.00 96.53           C  
ATOM    763  OG  SER A  72      -4.904  -2.894   2.541  1.00 96.53           O  
ATOM    764  H   SER A  72      -4.496  -0.841   4.339  1.00 96.53           H  
ATOM    765  HA  SER A  72      -1.865  -2.073   3.694  1.00 96.53           H  
ATOM    766  HB2 SER A  72      -3.452  -3.866   3.601  1.00 96.53           H  
ATOM    767  HB3 SER A  72      -3.006  -3.414   1.954  1.00 96.53           H  
ATOM    768  HG  SER A  72      -5.014  -3.062   1.602  1.00 96.53           H  
ATOM    769  N   VAL A  73      -1.892  -0.929   1.337  1.00 96.48           N  
ATOM    770  CA  VAL A  73      -1.662   0.017   0.240  1.00 96.48           C  
ATOM    771  C   VAL A  73      -1.848  -0.641  -1.115  1.00 96.48           C  
ATOM    772  O   VAL A  73      -1.608  -1.840  -1.244  1.00 96.48           O  
ATOM    773  CB  VAL A  73      -0.287   0.696   0.311  1.00 96.48           C  
ATOM    774  CG1 VAL A  73      -0.267   1.724   1.443  1.00 96.48           C  
ATOM    775  CG2 VAL A  73       0.879  -0.280   0.489  1.00 96.48           C  
ATOM    776  H   VAL A  73      -1.441  -1.828   1.243  1.00 96.48           H  
ATOM    777  HA  VAL A  73      -2.419   0.799   0.301  1.00 96.48           H  
ATOM    778  HB  VAL A  73      -0.124   1.235  -0.623  1.00 96.48           H  
ATOM    779 HG11 VAL A  73      -0.495   1.235   2.390  1.00 96.48           H  
ATOM    780 HG12 VAL A  73       0.711   2.204   1.486  1.00 96.48           H  
ATOM    781 HG13 VAL A  73      -1.025   2.482   1.248  1.00 96.48           H  
ATOM    782 HG21 VAL A  73       0.803  -0.811   1.438  1.00 96.48           H  
ATOM    783 HG22 VAL A  73       1.811   0.285   0.468  1.00 96.48           H  
ATOM    784 HG23 VAL A  73       0.891  -1.001  -0.328  1.00 96.48           H  
ATOM    785  N   GLU A  74      -2.266   0.166  -2.090  1.00 93.32           N  
ATOM    786  CA  GLU A  74      -2.475  -0.230  -3.485  1.00 93.32           C  
ATOM    787  C   GLU A  74      -1.825   0.727  -4.478  1.00 93.32           C  
ATOM    788  O   GLU A  74      -1.750   1.964  -4.239  1.00 93.32           O  
ATOM    789  CB  GLU A  74      -3.975  -0.424  -3.764  1.00 93.32           C  
ATOM    790  CG  GLU A  74      -4.226  -1.545  -4.790  1.00 93.32           C  
ATOM    791  CD  GLU A  74      -5.717  -1.731  -5.128  1.00 93.32           C  
ATOM    792  OE1 GLU A  74      -6.005  -2.161  -6.269  1.00 93.32           O  
ATOM    793  OE2 GLU A  74      -6.573  -1.451  -4.254  1.00 93.32           O1-
ATOM    794  OXT GLU A  74      -1.309   0.197  -5.480  1.00 93.32           O1-
ATOM    795  H   GLU A  74      -2.454   1.134  -1.869  1.00 93.32           H  
ATOM    796  HA  GLU A  74      -1.984  -1.190  -3.647  1.00 93.32           H  
ATOM    797  HB2 GLU A  74      -4.473  -0.700  -2.835  1.00 93.32           H  
ATOM    798  HB3 GLU A  74      -4.408   0.510  -4.122  1.00 93.32           H  
ATOM    799  HG2 GLU A  74      -3.676  -1.312  -5.702  1.00 93.32           H  
ATOM    800  HG3 GLU A  74      -3.833  -2.479  -4.390  1.00 93.32           H  
END
