# Supplementary material for: The structural landscape and diversity of Pyricularia oryzae MAX effectors revisited
Source: PLoS Pathog. 2024 May 6;20(5):e1012176. doi: 10.1371/journal.ppat.1012176 (PMC11132498; doi:10.1371/journal.ppat.1012176)
Supplement: S1 File — (ZIP) [file ppat.1012176.s018.zip › Supplementary_Data/MAX75.pdb]

ATOM      1  N   SER A  24      -2.482  25.797 -46.353  1.00 29.80           N  
ATOM      2  CA  SER A  24      -2.984  24.945 -45.265  1.00 29.80           C  
ATOM      3  C   SER A  24      -1.939  24.133 -44.468  1.00 29.80           C  
ATOM      4  O   SER A  24      -0.824  23.938 -44.949  1.00 29.80           O  
ATOM      5  CB  SER A  24      -3.983  23.997 -45.943  1.00 29.80           C  
ATOM      6  OG  SER A  24      -4.942  24.768 -46.648  1.00 29.80           O  
ATOM      7  H   SER A  24      -3.027  25.683 -47.196  1.00 29.80           H  
ATOM      8  HA  SER A  24      -3.529  25.576 -44.564  1.00 29.80           H  
ATOM      9  HB2 SER A  24      -3.454  23.346 -46.639  1.00 29.80           H  
ATOM     10  HB3 SER A  24      -4.503  23.373 -45.216  1.00 29.80           H  
ATOM     11  HG  SER A  24      -5.641  24.188 -46.958  1.00 29.80           H  
ATOM     12  N   PRO A  25      -2.298  23.643 -43.258  1.00 35.35           N  
ATOM     13  CA  PRO A  25      -1.374  22.995 -42.333  1.00 35.35           C  
ATOM     14  C   PRO A  25      -1.070  21.555 -42.759  1.00 35.35           C  
ATOM     15  O   PRO A  25      -1.944  20.820 -43.220  1.00 35.35           O  
ATOM     16  CB  PRO A  25      -2.057  23.064 -40.964  1.00 35.35           C  
ATOM     17  CG  PRO A  25      -3.538  22.957 -41.313  1.00 35.35           C  
ATOM     18  CD  PRO A  25      -3.634  23.662 -42.663  1.00 35.35           C  
ATOM     19  HA  PRO A  25      -0.440  23.557 -42.296  1.00 35.35           H  
ATOM     20  HB2 PRO A  25      -1.860  24.035 -40.509  1.00 35.35           H  
ATOM     21  HB3 PRO A  25      -1.736  22.261 -40.300  1.00 35.35           H  
ATOM     22  HG2 PRO A  25      -3.812  21.908 -41.427  1.00 35.35           H  
ATOM     23  HG3 PRO A  25      -4.165  23.435 -40.561  1.00 35.35           H  
ATOM     24  HD2 PRO A  25      -4.363  23.124 -43.269  1.00 35.35           H  
ATOM     25  HD3 PRO A  25      -3.954  24.693 -42.509  1.00 35.35           H  
ATOM     26  N   LEU A  26       0.183  21.144 -42.577  1.00 39.76           N  
ATOM     27  CA  LEU A  26       0.644  19.793 -42.871  1.00 39.76           C  
ATOM     28  C   LEU A  26       0.220  18.829 -41.757  1.00 39.76           C  
ATOM     29  O   LEU A  26       0.816  18.777 -40.683  1.00 39.76           O  
ATOM     30  CB  LEU A  26       2.168  19.812 -43.099  1.00 39.76           C  
ATOM     31  CG  LEU A  26       2.573  20.374 -44.476  1.00 39.76           C  
ATOM     32  CD1 LEU A  26       4.059  20.731 -44.487  1.00 39.76           C  
ATOM     33  CD2 LEU A  26       2.326  19.356 -45.594  1.00 39.76           C  
ATOM     34  H   LEU A  26       0.851  21.794 -42.186  1.00 39.76           H  
ATOM     35  HA  LEU A  26       0.168  19.453 -43.790  1.00 39.76           H  
ATOM     36  HB2 LEU A  26       2.554  18.796 -43.014  1.00 39.76           H  
ATOM     37  HB3 LEU A  26       2.633  20.402 -42.309  1.00 39.76           H  
ATOM     38  HG  LEU A  26       2.005  21.280 -44.685  1.00 39.76           H  
ATOM     39 HD11 LEU A  26       4.263  21.484 -43.725  1.00 39.76           H  
ATOM     40 HD12 LEU A  26       4.333  21.140 -45.459  1.00 39.76           H  
ATOM     41 HD13 LEU A  26       4.660  19.844 -44.287  1.00 39.76           H  
ATOM     42 HD21 LEU A  26       2.654  19.772 -46.546  1.00 39.76           H  
ATOM     43 HD22 LEU A  26       1.263  19.127 -45.671  1.00 39.76           H  
ATOM     44 HD23 LEU A  26       2.879  18.437 -45.397  1.00 39.76           H  
ATOM     45  N   LEU A  27      -0.801  18.026 -42.056  1.00 33.18           N  
ATOM     46  CA  LEU A  27      -0.983  16.698 -41.479  1.00 33.18           C  
ATOM     47  C   LEU A  27       0.209  15.824 -41.905  1.00 33.18           C  
ATOM     48  O   LEU A  27       0.412  15.597 -43.095  1.00 33.18           O  
ATOM     49  CB  LEU A  27      -2.300  16.081 -42.013  1.00 33.18           C  
ATOM     50  CG  LEU A  27      -3.345  15.763 -40.934  1.00 33.18           C  
ATOM     51  CD1 LEU A  27      -4.174  16.998 -40.587  1.00 33.18           C  
ATOM     52  CD2 LEU A  27      -4.286  14.661 -41.426  1.00 33.18           C  
ATOM     53  H   LEU A  27      -1.293  18.226 -42.915  1.00 33.18           H  
ATOM     54  HA  LEU A  27      -1.009  16.777 -40.392  1.00 33.18           H  
ATOM     55  HB2 LEU A  27      -2.749  16.725 -42.769  1.00 33.18           H  
ATOM     56  HB3 LEU A  27      -2.060  15.147 -42.522  1.00 33.18           H  
ATOM     57  HG  LEU A  27      -2.843  15.400 -40.037  1.00 33.18           H  
ATOM     58 HD11 LEU A  27      -4.712  17.352 -41.466  1.00 33.18           H  
ATOM     59 HD12 LEU A  27      -3.517  17.792 -40.231  1.00 33.18           H  
ATOM     60 HD13 LEU A  27      -4.891  16.758 -39.801  1.00 33.18           H  
ATOM     61 HD21 LEU A  27      -4.793  14.985 -42.335  1.00 33.18           H  
ATOM     62 HD22 LEU A  27      -5.033  14.446 -40.662  1.00 33.18           H  
ATOM     63 HD23 LEU A  27      -3.722  13.753 -41.636  1.00 33.18           H  
ATOM     64  N   GLY A  28       0.973  15.294 -40.951  1.00 30.42           N  
ATOM     65  CA  GLY A  28       2.090  14.398 -41.254  1.00 30.42           C  
ATOM     66  C   GLY A  28       2.541  13.607 -40.036  1.00 30.42           C  
ATOM     67  O   GLY A  28       3.367  14.060 -39.253  1.00 30.42           O  
ATOM     68  H   GLY A  28       0.855  15.619 -40.003  1.00 30.42           H  
ATOM     69  HA2 GLY A  28       2.933  14.992 -41.605  1.00 30.42           H  
ATOM     70  HA3 GLY A  28       1.811  13.708 -42.050  1.00 30.42           H  
ATOM     71  N   ARG A  29       1.985  12.404 -39.887  1.00 29.82           N  
ATOM     72  CA  ARG A  29       2.417  11.380 -38.935  1.00 29.82           C  
ATOM     73  C   ARG A  29       3.892  11.036 -39.159  1.00 29.82           C  
ATOM     74  O   ARG A  29       4.210  10.467 -40.194  1.00 29.82           O  
ATOM     75  CB  ARG A  29       1.597  10.099 -39.187  1.00 29.82           C  
ATOM     76  CG  ARG A  29       0.091  10.213 -38.934  1.00 29.82           C  
ATOM     77  CD  ARG A  29      -0.573   8.883 -39.317  1.00 29.82           C  
ATOM     78  NE  ARG A  29      -2.033   8.922 -39.114  1.00 29.82           N  
ATOM     79  CZ  ARG A  29      -2.829   7.879 -38.943  1.00 29.82           C  
ATOM     80  NH1 ARG A  29      -2.383   6.653 -38.942  1.00 29.82           N1+
ATOM     81  NH2 ARG A  29      -4.108   8.053 -38.767  1.00 29.82           N  
ATOM     82  H   ARG A  29       1.348  12.121 -40.619  1.00 29.82           H  
ATOM     83  HA  ARG A  29       2.283  11.732 -37.912  1.00 29.82           H  
ATOM     84  HB2 ARG A  29       1.744   9.787 -40.221  1.00 29.82           H  
ATOM     85  HB3 ARG A  29       1.992   9.310 -38.546  1.00 29.82           H  
ATOM     86  HG2 ARG A  29      -0.330  11.012 -39.544  1.00 29.82           H  
ATOM     87  HG3 ARG A  29      -0.089  10.430 -37.881  1.00 29.82           H  
ATOM     88  HD2 ARG A  29      -0.133   8.093 -38.709  1.00 29.82           H  
ATOM     89  HD3 ARG A  29      -0.365   8.671 -40.366  1.00 29.82           H  
ATOM     90  HE  ARG A  29      -2.469   9.832 -39.109  1.00 29.82           H  
ATOM     91 HH11 ARG A  29      -1.402   6.485 -39.113  1.00 29.82           H  
ATOM     92 HH12 ARG A  29      -3.016   5.875 -38.826  1.00 29.82           H  
ATOM     93 HH21 ARG A  29      -4.508   8.980 -38.769  1.00 29.82           H  
ATOM     94 HH22 ARG A  29      -4.715   7.256 -38.635  1.00 29.82           H  
ATOM     95  N   PHE A  30       4.744  11.245 -38.159  1.00 31.63           N  
ATOM     96  CA  PHE A  30       5.985  10.485 -37.996  1.00 31.63           C  
ATOM     97  C   PHE A  30       6.238  10.246 -36.505  1.00 31.63           C  
ATOM     98  O   PHE A  30       6.719  11.118 -35.789  1.00 31.63           O  
ATOM     99  CB  PHE A  30       7.175  11.173 -38.691  1.00 31.63           C  
ATOM    100  CG  PHE A  30       7.171  11.015 -40.203  1.00 31.63           C  
ATOM    101  CD1 PHE A  30       7.588   9.803 -40.789  1.00 31.63           C  
ATOM    102  CD2 PHE A  30       6.693  12.055 -41.024  1.00 31.63           C  
ATOM    103  CE1 PHE A  30       7.521   9.629 -42.184  1.00 31.63           C  
ATOM    104  CE2 PHE A  30       6.620  11.878 -42.418  1.00 31.63           C  
ATOM    105  CZ  PHE A  30       7.033  10.666 -42.998  1.00 31.63           C  
ATOM    106  H   PHE A  30       4.463  11.859 -37.407  1.00 31.63           H  
ATOM    107  HA  PHE A  30       5.865   9.509 -38.466  1.00 31.63           H  
ATOM    108  HB2 PHE A  30       8.099  10.734 -38.315  1.00 31.63           H  
ATOM    109  HB3 PHE A  30       7.187  12.231 -38.428  1.00 31.63           H  
ATOM    110  HD1 PHE A  30       7.938   8.993 -40.166  1.00 31.63           H  
ATOM    111  HD2 PHE A  30       6.353  12.980 -40.583  1.00 31.63           H  
ATOM    112  HE1 PHE A  30       7.824   8.693 -42.630  1.00 31.63           H  
ATOM    113  HE2 PHE A  30       6.239  12.673 -43.043  1.00 31.63           H  
ATOM    114  HZ  PHE A  30       6.968  10.531 -44.067  1.00 31.63           H  
ATOM    115  N   PHE A  31       5.935   9.031 -36.041  1.00 30.72           N  
ATOM    116  CA  PHE A  31       6.622   8.458 -34.889  1.00 30.72           C  
ATOM    117  C   PHE A  31       8.080   8.244 -35.315  1.00 30.72           C  
ATOM    118  O   PHE A  31       8.406   7.259 -35.971  1.00 30.72           O  
ATOM    119  CB  PHE A  31       5.967   7.126 -34.479  1.00 30.72           C  
ATOM    120  CG  PHE A  31       4.656   7.244 -33.724  1.00 30.72           C  
ATOM    121  CD1 PHE A  31       4.658   7.267 -32.316  1.00 30.72           C  
ATOM    122  CD2 PHE A  31       3.432   7.286 -34.418  1.00 30.72           C  
ATOM    123  CE1 PHE A  31       3.446   7.333 -31.607  1.00 30.72           C  
ATOM    124  CE2 PHE A  31       2.219   7.356 -33.708  1.00 30.72           C  
ATOM    125  CZ  PHE A  31       2.226   7.379 -32.303  1.00 30.72           C  
ATOM    126  H   PHE A  31       5.505   8.374 -36.676  1.00 30.72           H  
ATOM    127  HA  PHE A  31       6.593   9.148 -34.046  1.00 30.72           H  
ATOM    128  HB2 PHE A  31       5.813   6.509 -35.365  1.00 30.72           H  
ATOM    129  HB3 PHE A  31       6.666   6.585 -33.841  1.00 30.72           H  
ATOM    130  HD1 PHE A  31       5.591   7.221 -31.773  1.00 30.72           H  
ATOM    131  HD2 PHE A  31       3.421   7.250 -35.498  1.00 30.72           H  
ATOM    132  HE1 PHE A  31       3.449   7.340 -30.527  1.00 30.72           H  
ATOM    133  HE2 PHE A  31       1.279   7.379 -34.239  1.00 30.72           H  
ATOM    134  HZ  PHE A  31       1.295   7.423 -31.756  1.00 30.72           H  
ATOM    135  N   ARG A  32       8.960   9.190 -34.995  1.00 32.71           N  
ATOM    136  CA  ARG A  32      10.404   8.960 -34.969  1.00 32.71           C  
ATOM    137  C   ARG A  32      10.836   9.103 -33.529  1.00 32.71           C  
ATOM    138  O   ARG A  32      10.530  10.122 -32.923  1.00 32.71           O  
ATOM    139  CB  ARG A  32      11.161   9.931 -35.889  1.00 32.71           C  
ATOM    140  CG  ARG A  32      11.296   9.359 -37.306  1.00 32.71           C  
ATOM    141  CD  ARG A  32      12.210  10.246 -38.159  1.00 32.71           C  
ATOM    142  NE  ARG A  32      12.503   9.625 -39.465  1.00 32.71           N  
ATOM    143  CZ  ARG A  32      13.160  10.187 -40.466  1.00 32.71           C  
ATOM    144  NH1 ARG A  32      13.613  11.408 -40.395  1.00 32.71           N1+
ATOM    145  NH2 ARG A  32      13.379   9.524 -41.566  1.00 32.71           N  
ATOM    146  H   ARG A  32       8.616  10.034 -34.560  1.00 32.71           H  
ATOM    147  HA  ARG A  32      10.625   7.939 -35.280  1.00 32.71           H  
ATOM    148  HB2 ARG A  32      10.662  10.899 -35.914  1.00 32.71           H  
ATOM    149  HB3 ARG A  32      12.164  10.077 -35.487  1.00 32.71           H  
ATOM    150  HG2 ARG A  32      11.732   8.361 -37.247  1.00 32.71           H  
ATOM    151  HG3 ARG A  32      10.312   9.289 -37.770  1.00 32.71           H  
ATOM    152  HD2 ARG A  32      13.146  10.405 -37.623  1.00 32.71           H  
ATOM    153  HD3 ARG A  32      11.721  11.209 -38.304  1.00 32.71           H  
ATOM    154  HE  ARG A  32      12.189   8.675 -39.600  1.00 32.71           H  
ATOM    155 HH11 ARG A  32      14.129  11.818 -41.161  1.00 32.71           H  
ATOM    156 HH12 ARG A  32      13.478  11.932 -39.542  1.00 32.71           H  
ATOM    157 HH21 ARG A  32      13.885   9.958 -42.325  1.00 32.71           H  
ATOM    158 HH22 ARG A  32      13.069   8.567 -41.659  1.00 32.71           H  
ATOM    159  N   HIS A  33      11.464   8.040 -33.020  1.00 32.90           N  
ATOM    160  CA  HIS A  33      12.445   8.057 -31.940  1.00 32.90           C  
ATOM    161  C   HIS A  33      12.411   9.353 -31.143  1.00 32.90           C  
ATOM    162  O   HIS A  33      13.167  10.272 -31.438  1.00 32.90           O  
ATOM    163  CB  HIS A  33      13.834   7.839 -32.564  1.00 32.90           C  
ATOM    164  CG  HIS A  33      14.139   6.393 -32.821  1.00 32.90           C  
ATOM    165  CD2 HIS A  33      13.839   5.655 -33.934  1.00 32.90           C  
ATOM    166  ND1 HIS A  33      14.815   5.571 -31.953  1.00 32.90           N  
ATOM    167  CE1 HIS A  33      14.919   4.361 -32.525  1.00 32.90           C  
ATOM    168  NE2 HIS A  33      14.323   4.362 -33.726  1.00 32.90           N  
ATOM    169  H   HIS A  33      11.502   7.223 -33.612  1.00 32.90           H  
ATOM    170  HA  HIS A  33      12.243   7.239 -31.247  1.00 32.90           H  
ATOM    171  HB2 HIS A  33      13.935   8.414 -33.485  1.00 32.90           H  
ATOM    172  HB3 HIS A  33      14.595   8.203 -31.874  1.00 32.90           H  
ATOM    173  HD1 HIS A  33      15.273   5.861 -31.101  1.00 32.90           H  
ATOM    174  HD2 HIS A  33      13.328   6.007 -34.818  1.00 32.90           H  
ATOM    175  HE1 HIS A  33      15.438   3.513 -32.104  1.00 32.90           H  
ATOM    176  N   ARG A  34      11.500   9.454 -30.168  1.00 38.79           N  
ATOM    177  CA  ARG A  34      11.659  10.506 -29.177  1.00 38.79           C  
ATOM    178  C   ARG A  34      12.940  10.127 -28.470  1.00 38.79           C  
ATOM    179  O   ARG A  34      12.972   9.085 -27.813  1.00 38.79           O  
ATOM    180  CB  ARG A  34      10.441  10.630 -28.251  1.00 38.79           C  
ATOM    181  CG  ARG A  34      10.156  12.112 -27.988  1.00 38.79           C  
ATOM    182  CD  ARG A  34       8.947  12.279 -27.067  1.00 38.79           C  
ATOM    183  NE  ARG A  34       8.741  13.699 -26.732  1.00 38.79           N  
ATOM    184  CZ  ARG A  34       7.616  14.271 -26.339  1.00 38.79           C  
ATOM    185  NH1 ARG A  34       6.496  13.609 -26.242  1.00 38.79           N1+
ATOM    186  NH2 ARG A  34       7.600  15.535 -26.025  1.00 38.79           N  
ATOM    187  H   ARG A  34      10.877   8.682 -29.978  1.00 38.79           H  
ATOM    188  HA  ARG A  34      11.822  11.448 -29.701  1.00 38.79           H  
ATOM    189  HB2 ARG A  34      10.621  10.111 -27.310  1.00 38.79           H  
ATOM    190  HB3 ARG A  34       9.567  10.190 -28.732  1.00 38.79           H  
ATOM    191  HG2 ARG A  34       9.952  12.615 -28.934  1.00 38.79           H  
ATOM    192  HG3 ARG A  34      11.032  12.567 -27.526  1.00 38.79           H  
ATOM    193  HD2 ARG A  34       8.069  11.870 -27.568  1.00 38.79           H  
ATOM    194  HD3 ARG A  34       9.124  11.719 -26.149  1.00 38.79           H  
ATOM    195  HE  ARG A  34       9.560  14.288 -26.776  1.00 38.79           H  
ATOM    196 HH11 ARG A  34       5.658  14.061 -25.906  1.00 38.79           H  
ATOM    197 HH12 ARG A  34       6.502  12.617 -26.431  1.00 38.79           H  
ATOM    198 HH21 ARG A  34       8.452  16.077 -26.068  1.00 38.79           H  
ATOM    199 HH22 ARG A  34       6.749  15.973 -25.702  1.00 38.79           H  
ATOM    200  N   ASP A  35      13.981  10.891 -28.771  1.00 41.29           N  
ATOM    201  CA  ASP A  35      15.272  10.872 -28.120  1.00 41.29           C  
ATOM    202  C   ASP A  35      15.013  10.519 -26.671  1.00 41.29           C  
ATOM    203  O   ASP A  35      14.351  11.271 -25.946  1.00 41.29           O  
ATOM    204  CB  ASP A  35      15.904  12.259 -28.272  1.00 41.29           C  
ATOM    205  CG  ASP A  35      16.132  12.559 -29.751  1.00 41.29           C  
ATOM    206  OD1 ASP A  35      16.912  11.795 -30.359  1.00 41.29           O  
ATOM    207  OD2 ASP A  35      15.449  13.473 -30.263  1.00 41.29           O1-
ATOM    208  H   ASP A  35      13.867  11.584 -29.497  1.00 41.29           H  
ATOM    209  HA  ASP A  35      15.920  10.131 -28.587  1.00 41.29           H  
ATOM    210  HB2 ASP A  35      16.861  12.274 -27.751  1.00 41.29           H  
ATOM    211  HB3 ASP A  35      15.257  13.017 -27.831  1.00 41.29           H  
ATOM    212  N   LYS A  36      15.367   9.280 -26.311  1.00 41.12           N  
ATOM    213  CA  LYS A  36      15.205   8.807 -24.951  1.00 41.12           C  
ATOM    214  C   LYS A  36      16.205   9.636 -24.174  1.00 41.12           C  
ATOM    215  O   LYS A  36      17.346   9.217 -24.005  1.00 41.12           O  
ATOM    216  CB  LYS A  36      15.458   7.293 -24.807  1.00 41.12           C  
ATOM    217  CG  LYS A  36      14.385   6.403 -25.455  1.00 41.12           C  
ATOM    218  CD  LYS A  36      14.614   4.935 -25.055  1.00 41.12           C  
ATOM    219  CE  LYS A  36      13.585   4.006 -25.710  1.00 41.12           C  
ATOM    220  NZ  LYS A  36      13.726   2.609 -25.222  1.00 41.12           N1+
ATOM    221  H   LYS A  36      15.852   8.704 -26.985  1.00 41.12           H  
ATOM    222  HA  LYS A  36      14.207   9.046 -24.582  1.00 41.12           H  
ATOM    223  HB2 LYS A  36      15.492   7.070 -23.740  1.00 41.12           H  
ATOM    224  HB3 LYS A  36      16.431   7.046 -25.232  1.00 41.12           H  
ATOM    225  HG2 LYS A  36      14.435   6.504 -26.539  1.00 41.12           H  
ATOM    226  HG3 LYS A  36      13.399   6.719 -25.113  1.00 41.12           H  
ATOM    227  HD2 LYS A  36      14.535   4.856 -23.970  1.00 41.12           H  
ATOM    228  HD3 LYS A  36      15.618   4.637 -25.355  1.00 41.12           H  
ATOM    229  HE2 LYS A  36      13.716   4.049 -26.791  1.00 41.12           H  
ATOM    230  HE3 LYS A  36      12.588   4.382 -25.478  1.00 41.12           H  
ATOM    231  HZ1 LYS A  36      13.045   2.005 -25.660  1.00 41.12           H  
ATOM    232  HZ2 LYS A  36      13.582   2.571 -24.223  1.00 41.12           H  
ATOM    233  HZ3 LYS A  36      14.650   2.253 -25.421  1.00 41.12           H  
ATOM    234  N   LEU A  37      15.776  10.813 -23.714  1.00 40.02           N  
ATOM    235  CA  LEU A  37      16.260  11.324 -22.450  1.00 40.02           C  
ATOM    236  C   LEU A  37      16.293  10.081 -21.565  1.00 40.02           C  
ATOM    237  O   LEU A  37      15.253   9.405 -21.472  1.00 40.02           O  
ATOM    238  CB  LEU A  37      15.305  12.388 -21.882  1.00 40.02           C  
ATOM    239  CG  LEU A  37      15.348  13.731 -22.630  1.00 40.02           C  
ATOM    240  CD1 LEU A  37      14.248  14.649 -22.097  1.00 40.02           C  
ATOM    241  CD2 LEU A  37      16.691  14.446 -22.451  1.00 40.02           C  
ATOM    242  H   LEU A  37      14.898  11.157 -24.076  1.00 40.02           H  
ATOM    243  HA  LEU A  37      17.259  11.737 -22.591  1.00 40.02           H  
ATOM    244  HB2 LEU A  37      14.289  11.995 -21.910  1.00 40.02           H  
ATOM    245  HB3 LEU A  37      15.562  12.562 -20.838  1.00 40.02           H  
ATOM    246  HG  LEU A  37      15.171  13.565 -23.692  1.00 40.02           H  
ATOM    247 HD11 LEU A  37      13.277  14.167 -22.212  1.00 40.02           H  
ATOM    248 HD12 LEU A  37      14.246  15.584 -22.659  1.00 40.02           H  
ATOM    249 HD13 LEU A  37      14.420  14.864 -21.042  1.00 40.02           H  
ATOM    250 HD21 LEU A  37      16.649  15.428 -22.921  1.00 40.02           H  
ATOM    251 HD22 LEU A  37      16.917  14.566 -21.392  1.00 40.02           H  
ATOM    252 HD23 LEU A  37      17.488  13.879 -22.932  1.00 40.02           H  
ATOM    253  N   PRO A  38      17.477   9.670 -21.071  1.00 44.87           N  
ATOM    254  CA  PRO A  38      17.524   8.548 -20.159  1.00 44.87           C  
ATOM    255  C   PRO A  38      16.437   8.822 -19.122  1.00 44.87           C  
ATOM    256  O   PRO A  38      16.272   9.988 -18.734  1.00 44.87           O  
ATOM    257  CB  PRO A  38      18.940   8.513 -19.581  1.00 44.87           C  
ATOM    258  CG  PRO A  38      19.483   9.917 -19.846  1.00 44.87           C  
ATOM    259  CD  PRO A  38      18.756  10.355 -21.112  1.00 44.87           C  
ATOM    260  HA  PRO A  38      17.318   7.630 -20.708  1.00 44.87           H  
ATOM    261  HB2 PRO A  38      18.945   8.273 -18.517  1.00 44.87           H  
ATOM    262  HB3 PRO A  38      19.536   7.788 -20.135  1.00 44.87           H  
ATOM    263  HG2 PRO A  38      20.565   9.916 -19.979  1.00 44.87           H  
ATOM    264  HG3 PRO A  38      19.200  10.573 -19.023  1.00 44.87           H  
ATOM    265  HD2 PRO A  38      18.646  11.439 -21.100  1.00 44.87           H  
ATOM    266  HD3 PRO A  38      19.312  10.035 -21.994  1.00 44.87           H  
ATOM    267  N   PRO A  39      15.615   7.809 -18.784  1.00 51.86           N  
ATOM    268  CA  PRO A  39      14.547   8.020 -17.824  1.00 51.86           C  
ATOM    269  C   PRO A  39      15.154   8.762 -16.633  1.00 51.86           C  
ATOM    270  O   PRO A  39      16.313   8.472 -16.298  1.00 51.86           O  
ATOM    271  CB  PRO A  39      14.013   6.634 -17.458  1.00 51.86           C  
ATOM    272  CG  PRO A  39      15.167   5.700 -17.825  1.00 51.86           C  
ATOM    273  CD  PRO A  39      15.814   6.393 -19.022  1.00 51.86           C  
ATOM    274  HA  PRO A  39      13.762   8.617 -18.289  1.00 51.86           H  
ATOM    275  HB2 PRO A  39      13.149   6.404 -18.080  1.00 51.86           H  
ATOM    276  HB3 PRO A  39      13.751   6.559 -16.402  1.00 51.86           H  
ATOM    277  HG2 PRO A  39      14.815   4.700 -18.077  1.00 51.86           H  
ATOM    278  HG3 PRO A  39      15.879   5.660 -17.000  1.00 51.86           H  
ATOM    279  HD2 PRO A  39      16.871   6.133 -19.073  1.00 51.86           H  
ATOM    280  HD3 PRO A  39      15.303   6.107 -19.942  1.00 51.86           H  
ATOM    281  N   PRO A  40      14.439   9.759 -16.080  1.00 51.01           N  
ATOM    282  CA  PRO A  40      14.967  10.586 -15.006  1.00 51.01           C  
ATOM    283  C   PRO A  40      15.669   9.689 -13.982  1.00 51.01           C  
ATOM    284  O   PRO A  40      15.188   8.568 -13.758  1.00 51.01           O  
ATOM    285  CB  PRO A  40      13.767  11.332 -14.413  1.00 51.01           C  
ATOM    286  CG  PRO A  40      12.553  10.545 -14.911  1.00 51.01           C  
ATOM    287  CD  PRO A  40      13.021  10.004 -16.256  1.00 51.01           C  
ATOM    288  HA  PRO A  40      15.674  11.298 -15.431  1.00 51.01           H  
ATOM    289  HB2 PRO A  40      13.800  11.368 -13.324  1.00 51.01           H  
ATOM    290  HB3 PRO A  40      13.735  12.342 -14.821  1.00 51.01           H  
ATOM    291  HG2 PRO A  40      12.354   9.715 -14.233  1.00 51.01           H  
ATOM    292  HG3 PRO A  40      11.671  11.178 -15.012  1.00 51.01           H  
ATOM    293  HD2 PRO A  40      12.471   9.092 -16.492  1.00 51.01           H  
ATOM    294  HD3 PRO A  40      12.873  10.753 -17.034  1.00 51.01           H  
ATOM    295  N   PRO A  41      16.828  10.120 -13.440  1.00 51.95           N  
ATOM    296  CA  PRO A  41      17.603   9.316 -12.507  1.00 51.95           C  
ATOM    297  C   PRO A  41      16.647   8.703 -11.500  1.00 51.95           C  
ATOM    298  O   PRO A  41      15.860   9.402 -10.860  1.00 51.95           O  
ATOM    299  CB  PRO A  41      18.628  10.251 -11.859  1.00 51.95           C  
ATOM    300  CG  PRO A  41      18.095  11.649 -12.168  1.00 51.95           C  
ATOM    301  CD  PRO A  41      17.373  11.463 -13.499  1.00 51.95           C  
ATOM    302  HA  PRO A  41      18.123   8.528 -13.052  1.00 51.95           H  
ATOM    303  HB2 PRO A  41      19.594  10.119 -12.345  1.00 51.95           H  
ATOM    304  HB3 PRO A  41      18.721  10.085 -10.786  1.00 51.95           H  
ATOM    305  HG2 PRO A  41      17.374  11.939 -11.404  1.00 51.95           H  
ATOM    306  HG3 PRO A  41      18.896  12.385 -12.239  1.00 51.95           H  
ATOM    307  HD2 PRO A  41      16.595  12.219 -13.603  1.00 51.95           H  
ATOM    308  HD3 PRO A  41      18.083  11.531 -14.322  1.00 51.95           H  
ATOM    309  N   GLN A  42      16.634   7.374 -11.487  1.00 58.10           N  
ATOM    310  CA  GLN A  42      15.632   6.655 -10.726  1.00 58.10           C  
ATOM    311  C   GLN A  42      15.828   6.990  -9.250  1.00 58.10           C  
ATOM    312  O   GLN A  42      16.983   7.108  -8.827  1.00 58.10           O  
ATOM    313  CB  GLN A  42      15.721   5.152 -10.980  1.00 58.10           C  
ATOM    314  CG  GLN A  42      15.405   4.836 -12.449  1.00 58.10           C  
ATOM    315  CD  GLN A  42      15.343   3.347 -12.720  1.00 58.10           C  
ATOM    316  NE2 GLN A  42      15.334   2.929 -13.963  1.00 58.10           N  
ATOM    317  OE1 GLN A  42      15.320   2.516 -11.826  1.00 58.10           O  
ATOM    318  H   GLN A  42      17.288   6.867 -12.066  1.00 58.10           H  
ATOM    319  HA  GLN A  42      14.657   7.009 -11.059  1.00 58.10           H  
ATOM    320  HB2 GLN A  42      16.718   4.791 -10.727  1.00 58.10           H  
ATOM    321  HB3 GLN A  42      14.993   4.656 -10.339  1.00 58.10           H  
ATOM    322  HG2 GLN A  42      16.168   5.274 -13.092  1.00 58.10           H  
ATOM    323  HG3 GLN A  42      14.443   5.274 -12.715  1.00 58.10           H  
ATOM    324 HE21 GLN A  42      15.290   3.621 -14.698  1.00 58.10           H  
ATOM    325 HE22 GLN A  42      15.150   1.956 -14.163  1.00 58.10           H  
ATOM    326  N   PRO A  43      14.742   7.134  -8.477  1.00 62.66           N  
ATOM    327  CA  PRO A  43      14.859   7.413  -7.059  1.00 62.66           C  
ATOM    328  C   PRO A  43      15.795   6.393  -6.405  1.00 62.66           C  
ATOM    329  O   PRO A  43      15.662   5.179  -6.589  1.00 62.66           O  
ATOM    330  CB  PRO A  43      13.428   7.382  -6.531  1.00 62.66           C  
ATOM    331  CG  PRO A  43      12.624   7.842  -7.743  1.00 62.66           C  
ATOM    332  CD  PRO A  43      13.341   7.117  -8.874  1.00 62.66           C  
ATOM    333  HA  PRO A  43      15.262   8.418  -6.933  1.00 62.66           H  
ATOM    334  HB2 PRO A  43      13.155   6.354  -6.294  1.00 62.66           H  
ATOM    335  HB3 PRO A  43      13.290   8.041  -5.674  1.00 62.66           H  
ATOM    336  HG2 PRO A  43      11.564   7.594  -7.683  1.00 62.66           H  
ATOM    337  HG3 PRO A  43      12.740   8.918  -7.869  1.00 62.66           H  
ATOM    338  HD2 PRO A  43      13.166   7.652  -9.807  1.00 62.66           H  
ATOM    339  HD3 PRO A  43      12.987   6.088  -8.941  1.00 62.66           H  
ATOM    340  N   SER A  44      16.817   6.899  -5.714  1.00 72.58           N  
ATOM    341  CA  SER A  44      17.847   6.078  -5.067  1.00 72.58           C  
ATOM    342  C   SER A  44      17.285   5.227  -3.929  1.00 72.58           C  
ATOM    343  O   SER A  44      17.925   4.273  -3.504  1.00 72.58           O  
ATOM    344  CB  SER A  44      18.960   6.983  -4.532  1.00 72.58           C  
ATOM    345  OG  SER A  44      18.425   8.011  -3.717  1.00 72.58           O  
ATOM    346  H   SER A  44      16.892   7.901  -5.612  1.00 72.58           H  
ATOM    347  HA  SER A  44      18.274   5.398  -5.804  1.00 72.58           H  
ATOM    348  HB2 SER A  44      19.676   6.392  -3.962  1.00 72.58           H  
ATOM    349  HB3 SER A  44      19.477   7.440  -5.376  1.00 72.58           H  
ATOM    350  HG  SER A  44      18.105   7.625  -2.899  1.00 72.58           H  
ATOM    351  N   ASP A  45      16.088   5.573  -3.456  1.00 78.46           N  
ATOM    352  CA  ASP A  45      15.306   4.853  -2.453  1.00 78.46           C  
ATOM    353  C   ASP A  45      14.546   3.644  -3.036  1.00 78.46           C  
ATOM    354  O   ASP A  45      13.834   2.951  -2.316  1.00 78.46           O  
ATOM    355  CB  ASP A  45      14.354   5.857  -1.769  1.00 78.46           C  
ATOM    356  CG  ASP A  45      13.317   6.486  -2.713  1.00 78.46           C  
ATOM    357  OD1 ASP A  45      13.290   6.088  -3.897  1.00 78.46           O  
ATOM    358  OD2 ASP A  45      12.579   7.391  -2.273  1.00 78.46           O1-
ATOM    359  H   ASP A  45      15.590   6.316  -3.925  1.00 78.46           H  
ATOM    360  HA  ASP A  45      15.982   4.460  -1.693  1.00 78.46           H  
ATOM    361  HB2 ASP A  45      13.827   5.349  -0.962  1.00 78.46           H  
ATOM    362  HB3 ASP A  45      14.950   6.653  -1.324  1.00 78.46           H  
ATOM    363  N   GLY A  46      14.663   3.380  -4.342  1.00 84.55           N  
ATOM    364  CA  GLY A  46      13.978   2.273  -5.004  1.00 84.55           C  
ATOM    365  C   GLY A  46      12.483   2.498  -5.242  1.00 84.55           C  
ATOM    366  O   GLY A  46      11.849   1.590  -5.787  1.00 84.55           O  
ATOM    367  H   GLY A  46      15.168   4.045  -4.910  1.00 84.55           H  
ATOM    368  HA2 GLY A  46      14.090   1.376  -4.395  1.00 84.55           H  
ATOM    369  HA3 GLY A  46      14.452   2.103  -5.971  1.00 84.55           H  
ATOM    370  N   LEU A  47      11.943   3.671  -4.888  1.00 90.21           N  
ATOM    371  CA  LEU A  47      10.550   4.060  -5.087  1.00 90.21           C  
ATOM    372  C   LEU A  47      10.316   4.511  -6.527  1.00 90.21           C  
ATOM    373  O   LEU A  47      11.070   5.304  -7.075  1.00 90.21           O  
ATOM    374  CB  LEU A  47      10.222   5.218  -4.128  1.00 90.21           C  
ATOM    375  CG  LEU A  47       8.736   5.574  -4.012  1.00 90.21           C  
ATOM    376  CD1 LEU A  47       7.902   4.502  -3.316  1.00 90.21           C  
ATOM    377  CD2 LEU A  47       8.604   6.843  -3.179  1.00 90.21           C  
ATOM    378  H   LEU A  47      12.549   4.376  -4.492  1.00 90.21           H  
ATOM    379  HA  LEU A  47       9.919   3.199  -4.864  1.00 90.21           H  
ATOM    380  HB2 LEU A  47      10.610   4.996  -3.134  1.00 90.21           H  
ATOM    381  HB3 LEU A  47      10.756   6.102  -4.475  1.00 90.21           H  
ATOM    382  HG  LEU A  47       8.315   5.761  -5.000  1.00 90.21           H  
ATOM    383 HD11 LEU A  47       6.851   4.789  -3.330  1.00 90.21           H  
ATOM    384 HD12 LEU A  47       8.225   4.392  -2.281  1.00 90.21           H  
ATOM    385 HD13 LEU A  47       8.018   3.548  -3.831  1.00 90.21           H  
ATOM    386 HD21 LEU A  47       8.977   7.695  -3.748  1.00 90.21           H  
ATOM    387 HD22 LEU A  47       9.204   6.745  -2.275  1.00 90.21           H  
ATOM    388 HD23 LEU A  47       7.563   6.965  -2.880  1.00 90.21           H  
ATOM    389  N   ARG A  48       9.230   4.071  -7.155  1.00 90.62           N  
ATOM    390  CA  ARG A  48       8.816   4.555  -8.479  1.00 90.62           C  
ATOM    391  C   ARG A  48       7.333   4.851  -8.461  1.00 90.62           C  
ATOM    392  O   ARG A  48       6.544   4.052  -7.965  1.00 90.62           O  
ATOM    393  CB  ARG A  48       9.215   3.552  -9.563  1.00 90.62           C  
ATOM    394  CG  ARG A  48      10.730   3.317  -9.564  1.00 90.62           C  
ATOM    395  CD  ARG A  48      11.136   2.451 -10.747  1.00 90.62           C  
ATOM    396  NE  ARG A  48      12.562   2.090 -10.701  1.00 90.62           N  
ATOM    397  CZ  ARG A  48      13.074   1.230  -9.849  1.00 90.62           C  
ATOM    398  NH1 ARG A  48      12.338   0.416  -9.188  1.00 90.62           N1+
ATOM    399  NH2 ARG A  48      14.346   1.168  -9.614  1.00 90.62           N  
ATOM    400  H   ARG A  48       8.684   3.351  -6.703  1.00 90.62           H  
ATOM    401  HA  ARG A  48       9.322   5.495  -8.701  1.00 90.62           H  
ATOM    402  HB2 ARG A  48       8.717   2.599  -9.386  1.00 90.62           H  
ATOM    403  HB3 ARG A  48       8.894   3.935 -10.532  1.00 90.62           H  
ATOM    404  HG2 ARG A  48      11.250   4.273  -9.630  1.00 90.62           H  
ATOM    405  HG3 ARG A  48      11.021   2.815  -8.641  1.00 90.62           H  
ATOM    406  HD2 ARG A  48      10.513   1.557 -10.775  1.00 90.62           H  
ATOM    407  HD3 ARG A  48      10.959   3.056 -11.636  1.00 90.62           H  
ATOM    408  HE  ARG A  48      13.208   2.665 -11.222  1.00 90.62           H  
ATOM    409 HH11 ARG A  48      11.421   0.204  -9.553  1.00 90.62           H  
ATOM    410 HH12 ARG A  48      12.744  -0.293  -8.595  1.00 90.62           H  
ATOM    411 HH21 ARG A  48      14.598   0.652  -8.783  1.00 90.62           H  
ATOM    412 HH22 ARG A  48      14.937   1.887 -10.007  1.00 90.62           H  
ATOM    413  N   ARG A  49       6.938   6.026  -8.936  1.00 89.37           N  
ATOM    414  CA  ARG A  49       5.563   6.520  -8.768  1.00 89.37           C  
ATOM    415  C   ARG A  49       4.659   6.086  -9.911  1.00 89.37           C  
ATOM    416  O   ARG A  49       3.445   6.039  -9.743  1.00 89.37           O  
ATOM    417  CB  ARG A  49       5.588   8.047  -8.603  1.00 89.37           C  
ATOM    418  CG  ARG A  49       6.341   8.525  -7.349  1.00 89.37           C  
ATOM    419  CD  ARG A  49       5.716   7.995  -6.052  1.00 89.37           C  
ATOM    420  NE  ARG A  49       6.342   8.603  -4.864  1.00 89.37           N  
ATOM    421  CZ  ARG A  49       5.788   8.735  -3.671  1.00 89.37           C  
ATOM    422  NH1 ARG A  49       4.564   8.356  -3.431  1.00 89.37           N1+
ATOM    423  NH2 ARG A  49       6.462   9.248  -2.680  1.00 89.37           N  
ATOM    424  H   ARG A  49       7.591   6.562  -9.490  1.00 89.37           H  
ATOM    425  HA  ARG A  49       5.111   6.074  -7.883  1.00 89.37           H  
ATOM    426  HB2 ARG A  49       6.056   8.492  -9.481  1.00 89.37           H  
ATOM    427  HB3 ARG A  49       4.562   8.412  -8.550  1.00 89.37           H  
ATOM    428  HG2 ARG A  49       6.307   9.615  -7.332  1.00 89.37           H  
ATOM    429  HG3 ARG A  49       7.386   8.219  -7.401  1.00 89.37           H  
ATOM    430  HD2 ARG A  49       5.852   6.914  -6.002  1.00 89.37           H  
ATOM    431  HD3 ARG A  49       4.648   8.212  -6.069  1.00 89.37           H  
ATOM    432  HE  ARG A  49       7.309   8.882  -4.952  1.00 89.37           H  
ATOM    433 HH11 ARG A  49       4.126   8.510  -2.534  1.00 89.37           H  
ATOM    434 HH12 ARG A  49       3.997   7.955  -4.164  1.00 89.37           H  
ATOM    435 HH21 ARG A  49       7.444   9.454  -2.790  1.00 89.37           H  
ATOM    436 HH22 ARG A  49       6.052   9.267  -1.757  1.00 89.37           H  
ATOM    437  N   THR A  50       5.237   5.752 -11.061  1.00 87.97           N  
ATOM    438  CA  THR A  50       4.484   5.452 -12.280  1.00 87.97           C  
ATOM    439  C   THR A  50       4.793   4.060 -12.827  1.00 87.97           C  
ATOM    440  O   THR A  50       5.822   3.456 -12.520  1.00 87.97           O  
ATOM    441  CB  THR A  50       4.705   6.539 -13.339  1.00 87.97           C  
ATOM    442  CG2 THR A  50       4.443   7.951 -12.811  1.00 87.97           C  
ATOM    443  OG1 THR A  50       6.027   6.494 -13.807  1.00 87.97           O  
ATOM    444  H   THR A  50       6.241   5.841 -11.136  1.00 87.97           H  
ATOM    445  HA  THR A  50       3.418   5.461 -12.053  1.00 87.97           H  
ATOM    446  HB  THR A  50       4.023   6.356 -14.168  1.00 87.97           H  
ATOM    447  HG1 THR A  50       6.479   7.267 -13.461  1.00 87.97           H  
ATOM    448 HG21 THR A  50       4.480   8.654 -13.643  1.00 87.97           H  
ATOM    449 HG22 THR A  50       3.454   7.996 -12.355  1.00 87.97           H  
ATOM    450 HG23 THR A  50       5.197   8.236 -12.077  1.00 87.97           H  
ATOM    451  N   TRP A  51       3.879   3.531 -13.647  1.00 87.06           N  
ATOM    452  CA  TRP A  51       4.068   2.239 -14.315  1.00 87.06           C  
ATOM    453  C   TRP A  51       5.209   2.303 -15.340  1.00 87.06           C  
ATOM    454  O   TRP A  51       5.908   1.317 -15.561  1.00 87.06           O  
ATOM    455  CB  TRP A  51       2.755   1.837 -15.000  1.00 87.06           C  
ATOM    456  CG  TRP A  51       2.784   0.487 -15.651  1.00 87.06           C  
ATOM    457  CD1 TRP A  51       3.165   0.227 -16.921  1.00 87.06           C  
ATOM    458  CD2 TRP A  51       2.478  -0.811 -15.064  1.00 87.06           C  
ATOM    459  CE2 TRP A  51       2.749  -1.831 -16.020  1.00 87.06           C  
ATOM    460  CE3 TRP A  51       1.980  -1.225 -13.818  1.00 87.06           C  
ATOM    461  NE1 TRP A  51       3.136  -1.138 -17.148  1.00 87.06           N  
ATOM    462  CZ2 TRP A  51       2.588  -3.195 -15.726  1.00 87.06           C  
ATOM    463  CZ3 TRP A  51       1.841  -2.586 -13.492  1.00 87.06           C  
ATOM    464  CH2 TRP A  51       2.145  -3.573 -14.445  1.00 87.06           C  
ATOM    465  H   TRP A  51       3.141   4.130 -13.990  1.00 87.06           H  
ATOM    466  HA  TRP A  51       4.333   1.483 -13.576  1.00 87.06           H  
ATOM    467  HB2 TRP A  51       2.505   2.583 -15.755  1.00 87.06           H  
ATOM    468  HB3 TRP A  51       1.958   1.839 -14.257  1.00 87.06           H  
ATOM    469  HD1 TRP A  51       3.473   0.983 -17.627  1.00 87.06           H  
ATOM    470  HE1 TRP A  51       3.364  -1.550 -18.041  1.00 87.06           H  
ATOM    471  HE3 TRP A  51       1.662  -0.457 -13.127  1.00 87.06           H  
ATOM    472  HZ2 TRP A  51       2.786  -3.943 -16.479  1.00 87.06           H  
ATOM    473  HZ3 TRP A  51       1.465  -2.874 -12.522  1.00 87.06           H  
ATOM    474  HH2 TRP A  51       2.000  -4.615 -14.200  1.00 87.06           H  
ATOM    475  N   GLU A  52       5.398   3.476 -15.944  1.00 89.29           N  
ATOM    476  CA  GLU A  52       6.428   3.783 -16.933  1.00 89.29           C  
ATOM    477  C   GLU A  52       7.833   3.798 -16.318  1.00 89.29           C  
ATOM    478  O   GLU A  52       8.800   3.425 -16.981  1.00 89.29           O  
ATOM    479  CB  GLU A  52       6.129   5.157 -17.562  1.00 89.29           C  
ATOM    480  CG  GLU A  52       4.822   5.241 -18.374  1.00 89.29           C  
ATOM    481  CD  GLU A  52       3.519   5.195 -17.549  1.00 89.29           C  
ATOM    482  OE1 GLU A  52       2.485   4.818 -18.140  1.00 89.29           O  
ATOM    483  OE2 GLU A  52       3.546   5.489 -16.331  1.00 89.29           O1-
ATOM    484  H   GLU A  52       4.743   4.218 -15.744  1.00 89.29           H  
ATOM    485  HA  GLU A  52       6.423   3.022 -17.713  1.00 89.29           H  
ATOM    486  HB2 GLU A  52       6.127   5.924 -16.787  1.00 89.29           H  
ATOM    487  HB3 GLU A  52       6.947   5.392 -18.244  1.00 89.29           H  
ATOM    488  HG2 GLU A  52       4.837   6.177 -18.932  1.00 89.29           H  
ATOM    489  HG3 GLU A  52       4.822   4.431 -19.103  1.00 89.29           H  
ATOM    490  N   GLU A  53       7.950   4.201 -15.052  1.00 88.18           N  
ATOM    491  CA  GLU A  53       9.202   4.126 -14.296  1.00 88.18           C  
ATOM    492  C   GLU A  53       9.502   2.692 -13.833  1.00 88.18           C  
ATOM    493  O   GLU A  53      10.670   2.299 -13.758  1.00 88.18           O  
ATOM    494  CB  GLU A  53       9.108   5.067 -13.086  1.00 88.18           C  
ATOM    495  CG  GLU A  53       9.189   6.556 -13.453  1.00 88.18           C  
ATOM    496  CD  GLU A  53       8.649   7.478 -12.345  1.00 88.18           C  
ATOM    497  OE1 GLU A  53       8.499   8.680 -12.648  1.00 88.18           O  
ATOM    498  OE2 GLU A  53       8.304   6.991 -11.237  1.00 88.18           O1-
ATOM    499  H   GLU A  53       7.132   4.568 -14.586  1.00 88.18           H  
ATOM    500  HA  GLU A  53      10.032   4.443 -14.927  1.00 88.18           H  
ATOM    501  HB2 GLU A  53       9.931   4.855 -12.403  1.00 88.18           H  
ATOM    502  HB3 GLU A  53       8.169   4.859 -12.575  1.00 88.18           H  
ATOM    503  HG2 GLU A  53      10.230   6.804 -13.658  1.00 88.18           H  
ATOM    504  HG3 GLU A  53       8.626   6.739 -14.368  1.00 88.18           H  
ATOM    505  N   ALA A  54       8.463   1.909 -13.523  1.00 88.39           N  
ATOM    506  CA  ALA A  54       8.576   0.591 -12.907  1.00 88.39           C  
ATOM    507  C   ALA A  54       9.323  -0.431 -13.780  1.00 88.39           C  
ATOM    508  O   ALA A  54       8.906  -0.757 -14.896  1.00 88.39           O  
ATOM    509  CB  ALA A  54       7.177   0.095 -12.538  1.00 88.39           C  
ATOM    510  H   ALA A  54       7.537   2.295 -13.637  1.00 88.39           H  
ATOM    511  HA  ALA A  54       9.127   0.705 -11.974  1.00 88.39           H  
ATOM    512  HB1 ALA A  54       6.669   0.863 -11.955  1.00 88.39           H  
ATOM    513  HB2 ALA A  54       7.256  -0.813 -11.940  1.00 88.39           H  
ATOM    514  HB3 ALA A  54       6.594  -0.105 -13.437  1.00 88.39           H  
ATOM    515  N   ARG A  55      10.372  -1.040 -13.223  1.00 87.44           N  
ATOM    516  CA  ARG A  55      11.114  -2.153 -13.834  1.00 87.44           C  
ATOM    517  C   ARG A  55      10.292  -3.439 -13.791  1.00 87.44           C  
ATOM    518  O   ARG A  55       9.385  -3.576 -12.980  1.00 87.44           O  
ATOM    519  CB  ARG A  55      12.448  -2.360 -13.105  1.00 87.44           C  
ATOM    520  CG  ARG A  55      13.325  -1.100 -13.048  1.00 87.44           C  
ATOM    521  CD  ARG A  55      14.608  -1.429 -12.280  1.00 87.44           C  
ATOM    522  NE  ARG A  55      15.521  -0.275 -12.202  1.00 87.44           N  
ATOM    523  CZ  ARG A  55      16.766  -0.288 -11.761  1.00 87.44           C  
ATOM    524  NH1 ARG A  55      17.342  -1.377 -11.344  1.00 87.44           N1+
ATOM    525  NH2 ARG A  55      17.457   0.812 -11.704  1.00 87.44           N  
ATOM    526  H   ARG A  55      10.554  -0.821 -12.254  1.00 87.44           H  
ATOM    527  HA  ARG A  55      11.301  -1.915 -14.881  1.00 87.44           H  
ATOM    528  HB2 ARG A  55      12.244  -2.697 -12.089  1.00 87.44           H  
ATOM    529  HB3 ARG A  55      13.003  -3.149 -13.612  1.00 87.44           H  
ATOM    530  HG2 ARG A  55      13.567  -0.779 -14.061  1.00 87.44           H  
ATOM    531  HG3 ARG A  55      12.799  -0.298 -12.530  1.00 87.44           H  
ATOM    532  HD2 ARG A  55      14.330  -1.736 -11.271  1.00 87.44           H  
ATOM    533  HD3 ARG A  55      15.108  -2.262 -12.775  1.00 87.44           H  
ATOM    534  HE  ARG A  55      15.115   0.642 -12.321  1.00 87.44           H  
ATOM    535 HH11 ARG A  55      16.790  -2.220 -11.291  1.00 87.44           H  
ATOM    536 HH12 ARG A  55      18.281  -1.356 -10.970  1.00 87.44           H  
ATOM    537 HH21 ARG A  55      16.958   1.677 -11.859  1.00 87.44           H  
ATOM    538 HH22 ARG A  55      18.391   0.823 -11.320  1.00 87.44           H  
ATOM    539  N   ASP A  56      10.629  -4.414 -14.630  1.00 86.45           N  
ATOM    540  CA  ASP A  56       9.854  -5.662 -14.752  1.00 86.45           C  
ATOM    541  C   ASP A  56       9.769  -6.477 -13.454  1.00 86.45           C  
ATOM    542  O   ASP A  56       8.745  -7.105 -13.189  1.00 86.45           O  
ATOM    543  CB  ASP A  56      10.449  -6.517 -15.879  1.00 86.45           C  
ATOM    544  CG  ASP A  56      10.265  -5.872 -17.254  1.00 86.45           C  
ATOM    545  OD1 ASP A  56       9.337  -5.038 -17.388  1.00 86.45           O  
ATOM    546  OD2 ASP A  56      11.080  -6.193 -18.143  1.00 86.45           O1-
ATOM    547  H   ASP A  56      11.319  -4.224 -15.342  1.00 86.45           H  
ATOM    548  HA  ASP A  56       8.828  -5.414 -15.023  1.00 86.45           H  
ATOM    549  HB2 ASP A  56      11.509  -6.682 -15.684  1.00 86.45           H  
ATOM    550  HB3 ASP A  56       9.948  -7.485 -15.888  1.00 86.45           H  
ATOM    551  N   ASN A  57      10.814  -6.414 -12.627  1.00 88.36           N  
ATOM    552  CA  ASN A  57      10.885  -7.114 -11.343  1.00 88.36           C  
ATOM    553  C   ASN A  57      10.417  -6.265 -10.156  1.00 88.36           C  
ATOM    554  O   ASN A  57      10.516  -6.727  -9.022  1.00 88.36           O  
ATOM    555  CB  ASN A  57      12.317  -7.632 -11.136  1.00 88.36           C  
ATOM    556  CG  ASN A  57      12.706  -8.713 -12.124  1.00 88.36           C  
ATOM    557  ND2 ASN A  57      13.984  -8.886 -12.363  1.00 88.36           N  
ATOM    558  OD1 ASN A  57      11.894  -9.428 -12.682  1.00 88.36           O  
ATOM    559  H   ASN A  57      11.598  -5.842 -12.906  1.00 88.36           H  
ATOM    560  HA  ASN A  57      10.215  -7.973 -11.374  1.00 88.36           H  
ATOM    561  HB2 ASN A  57      12.404  -8.066 -10.139  1.00 88.36           H  
ATOM    562  HB3 ASN A  57      13.017  -6.799 -11.204  1.00 88.36           H  
ATOM    563 HD21 ASN A  57      14.210  -9.616 -13.023  1.00 88.36           H  
ATOM    564 HD22 ASN A  57      14.679  -8.338 -11.876  1.00 88.36           H  
ATOM    565  N   ASP A  58       9.945  -5.039 -10.385  1.00 91.80           N  
ATOM    566  CA  ASP A  58       9.447  -4.218  -9.291  1.00 91.80           C  
ATOM    567  C   ASP A  58       8.153  -4.793  -8.711  1.00 91.80           C  
ATOM    568  O   ASP A  58       7.351  -5.451  -9.389  1.00 91.80           O  
ATOM    569  CB  ASP A  58       9.233  -2.765  -9.708  1.00 91.80           C  
ATOM    570  CG  ASP A  58      10.512  -1.970  -9.944  1.00 91.80           C  
ATOM    571  OD1 ASP A  58      11.632  -2.418  -9.609  1.00 91.80           O  
ATOM    572  OD2 ASP A  58      10.374  -0.841 -10.468  1.00 91.80           O1-
ATOM    573  H   ASP A  58       9.803  -4.716 -11.332  1.00 91.80           H  
ATOM    574  HA  ASP A  58      10.191  -4.217  -8.494  1.00 91.80           H  
ATOM    575  HB2 ASP A  58       8.709  -2.272  -8.889  1.00 91.80           H  
ATOM    576  HB3 ASP A  58       8.594  -2.722 -10.591  1.00 91.80           H  
ATOM    577  N   CYS A  59       7.940  -4.501  -7.436  1.00 92.95           N  
ATOM    578  CA  CYS A  59       6.730  -4.866  -6.728  1.00 92.95           C  
ATOM    579  C   CYS A  59       5.794  -3.672  -6.686  1.00 92.95           C  
ATOM    580  O   CYS A  59       6.174  -2.604  -6.218  1.00 92.95           O  
ATOM    581  CB  CYS A  59       7.095  -5.363  -5.337  1.00 92.95           C  
ATOM    582  SG  CYS A  59       8.280  -6.714  -5.404  1.00 92.95           S  
ATOM    583  H   CYS A  59       8.622  -3.935  -6.951  1.00 92.95           H  
ATOM    584  HA  CYS A  59       6.238  -5.682  -7.256  1.00 92.95           H  
ATOM    585  HB2 CYS A  59       7.538  -4.542  -4.772  1.00 92.95           H  
ATOM    586  HB3 CYS A  59       6.193  -5.693  -4.822  1.00 92.95           H  
ATOM    587  N   GLU A  60       4.569  -3.851  -7.157  1.00 93.83           N  
ATOM    588  CA  GLU A  60       3.519  -2.857  -7.003  1.00 93.83           C  
ATOM    589  C   GLU A  60       3.014  -2.868  -5.565  1.00 93.83           C  
ATOM    590  O   GLU A  60       2.605  -3.914  -5.061  1.00 93.83           O  
ATOM    591  CB  GLU A  60       2.373  -3.152  -7.970  1.00 93.83           C  
ATOM    592  CG  GLU A  60       1.348  -2.004  -7.982  1.00 93.83           C  
ATOM    593  CD  GLU A  60       0.198  -2.265  -8.953  1.00 93.83           C  
ATOM    594  OE1 GLU A  60      -0.835  -1.562  -8.919  1.00 93.83           O  
ATOM    595  OE2 GLU A  60       0.252  -3.214  -9.749  1.00 93.83           O1-
ATOM    596  H   GLU A  60       4.300  -4.785  -7.432  1.00 93.83           H  
ATOM    597  HA  GLU A  60       3.922  -1.870  -7.234  1.00 93.83           H  
ATOM    598  HB2 GLU A  60       1.878  -4.078  -7.678  1.00 93.83           H  
ATOM    599  HB3 GLU A  60       2.782  -3.287  -8.971  1.00 93.83           H  
ATOM    600  HG2 GLU A  60       1.848  -1.077  -8.262  1.00 93.83           H  
ATOM    601  HG3 GLU A  60       0.933  -1.879  -6.982  1.00 93.83           H  
ATOM    602  N   VAL A  61       2.994  -1.697  -4.945  1.00 93.56           N  
ATOM    603  CA  VAL A  61       2.407  -1.429  -3.639  1.00 93.56           C  
ATOM    604  C   VAL A  61       1.133  -0.619  -3.843  1.00 93.56           C  
ATOM    605  O   VAL A  61       1.127   0.398  -4.536  1.00 93.56           O  
ATOM    606  CB  VAL A  61       3.395  -0.674  -2.735  1.00 93.56           C  
ATOM    607  CG1 VAL A  61       2.804  -0.499  -1.333  1.00 93.56           C  
ATOM    608  CG2 VAL A  61       4.732  -1.417  -2.605  1.00 93.56           C  
ATOM    609  H   VAL A  61       3.339  -0.894  -5.452  1.00 93.56           H  
ATOM    610  HA  VAL A  61       2.157  -2.373  -3.155  1.00 93.56           H  
ATOM    611  HB  VAL A  61       3.585   0.310  -3.166  1.00 93.56           H  
ATOM    612 HG11 VAL A  61       3.549  -0.061  -0.669  1.00 93.56           H  
ATOM    613 HG12 VAL A  61       2.514  -1.473  -0.937  1.00 93.56           H  
ATOM    614 HG13 VAL A  61       1.940   0.165  -1.364  1.00 93.56           H  
ATOM    615 HG21 VAL A  61       5.239  -1.440  -3.569  1.00 93.56           H  
ATOM    616 HG22 VAL A  61       4.570  -2.439  -2.261  1.00 93.56           H  
ATOM    617 HG23 VAL A  61       5.375  -0.899  -1.894  1.00 93.56           H  
ATOM    618  N   ARG A  62       0.044  -1.066  -3.223  1.00 91.94           N  
ATOM    619  CA  ARG A  62      -1.258  -0.397  -3.210  1.00 91.94           C  
ATOM    620  C   ARG A  62      -1.679  -0.138  -1.776  1.00 91.94           C  
ATOM    621  O   ARG A  62      -1.730  -1.070  -0.977  1.00 91.94           O  
ATOM    622  CB  ARG A  62      -2.297  -1.275  -3.907  1.00 91.94           C  
ATOM    623  CG  ARG A  62      -2.045  -1.435  -5.403  1.00 91.94           C  
ATOM    624  CD  ARG A  62      -3.126  -2.338  -5.997  1.00 91.94           C  
ATOM    625  NE  ARG A  62      -2.854  -2.553  -7.417  1.00 91.94           N  
ATOM    626  CZ  ARG A  62      -3.395  -3.408  -8.252  1.00 91.94           C  
ATOM    627  NH1 ARG A  62      -4.379  -4.198  -7.919  1.00 91.94           N1+
ATOM    628  NH2 ARG A  62      -2.909  -3.452  -9.454  1.00 91.94           N  
ATOM    629  H   ARG A  62       0.127  -1.942  -2.728  1.00 91.94           H  
ATOM    630  HA  ARG A  62      -1.195   0.562  -3.724  1.00 91.94           H  
ATOM    631  HB2 ARG A  62      -2.288  -2.260  -3.440  1.00 91.94           H  
ATOM    632  HB3 ARG A  62      -3.285  -0.840  -3.757  1.00 91.94           H  
ATOM    633  HG2 ARG A  62      -2.070  -0.459  -5.888  1.00 91.94           H  
ATOM    634  HG3 ARG A  62      -1.068  -1.891  -5.565  1.00 91.94           H  
ATOM    635  HD2 ARG A  62      -4.101  -1.866  -5.873  1.00 91.94           H  
ATOM    636  HD3 ARG A  62      -3.118  -3.293  -5.471  1.00 91.94           H  
ATOM    637  HE  ARG A  62      -2.092  -2.022  -7.814  1.00 91.94           H  
ATOM    638 HH11 ARG A  62      -4.725  -4.183  -6.970  1.00 91.94           H  
ATOM    639 HH12 ARG A  62      -4.764  -4.850  -8.588  1.00 91.94           H  
ATOM    640 HH21 ARG A  62      -2.071  -2.910  -9.608  1.00 91.94           H  
ATOM    641 HH22 ARG A  62      -3.158  -4.171 -10.119  1.00 91.94           H  
ATOM    642  N   ILE A  63      -2.010   1.107  -1.464  1.00 90.98           N  
ATOM    643  CA  ILE A  63      -2.485   1.518  -0.143  1.00 90.98           C  
ATOM    644  C   ILE A  63      -4.001   1.666  -0.191  1.00 90.98           C  
ATOM    645  O   ILE A  63      -4.530   2.345  -1.062  1.00 90.98           O  
ATOM    646  CB  ILE A  63      -1.799   2.828   0.304  1.00 90.98           C  
ATOM    647  CG1 ILE A  63      -0.258   2.805   0.179  1.00 90.98           C  
ATOM    648  CG2 ILE A  63      -2.215   3.173   1.745  1.00 90.98           C  
ATOM    649  CD1 ILE A  63       0.457   1.734   1.007  1.00 90.98           C  
ATOM    650  H   ILE A  63      -1.950   1.809  -2.188  1.00 90.98           H  
ATOM    651  HA  ILE A  63      -2.244   0.745   0.587  1.00 90.98           H  
ATOM    652  HB  ILE A  63      -2.153   3.631  -0.342  1.00 90.98           H  
ATOM    653 HG12 ILE A  63       0.130   3.779   0.478  1.00 90.98           H  
ATOM    654 HG13 ILE A  63       0.015   2.670  -0.868  1.00 90.98           H  
ATOM    655 HG21 ILE A  63      -2.003   2.339   2.414  1.00 90.98           H  
ATOM    656 HG22 ILE A  63      -3.280   3.401   1.784  1.00 90.98           H  
ATOM    657 HG23 ILE A  63      -1.666   4.052   2.084  1.00 90.98           H  
ATOM    658 HD11 ILE A  63       0.082   0.748   0.734  1.00 90.98           H  
ATOM    659 HD12 ILE A  63       0.308   1.920   2.070  1.00 90.98           H  
ATOM    660 HD13 ILE A  63       1.526   1.772   0.796  1.00 90.98           H  
ATOM    661  N   PHE A  64      -4.709   1.076   0.761  1.00 88.80           N  
ATOM    662  CA  PHE A  64      -6.160   1.162   0.902  1.00 88.80           C  
ATOM    663  C   PHE A  64      -6.528   1.678   2.291  1.00 88.80           C  
ATOM    664  O   PHE A  64      -5.761   1.520   3.239  1.00 88.80           O  
ATOM    665  CB  PHE A  64      -6.774  -0.222   0.684  1.00 88.80           C  
ATOM    666  CG  PHE A  64      -6.501  -0.842  -0.667  1.00 88.80           C  
ATOM    667  CD1 PHE A  64      -7.342  -0.555  -1.757  1.00 88.80           C  
ATOM    668  CD2 PHE A  64      -5.412  -1.717  -0.833  1.00 88.80           C  
ATOM    669  CE1 PHE A  64      -7.099  -1.153  -3.004  1.00 88.80           C  
ATOM    670  CE2 PHE A  64      -5.179  -2.314  -2.082  1.00 88.80           C  
ATOM    671  CZ  PHE A  64      -6.025  -2.040  -3.168  1.00 88.80           C  
ATOM    672  H   PHE A  64      -4.214   0.520   1.443  1.00 88.80           H  
ATOM    673  HA  PHE A  64      -6.573   1.846   0.161  1.00 88.80           H  
ATOM    674  HB2 PHE A  64      -7.853  -0.147   0.815  1.00 88.80           H  
ATOM    675  HB3 PHE A  64      -6.385  -0.888   1.455  1.00 88.80           H  
ATOM    676  HD1 PHE A  64      -8.176   0.122  -1.643  1.00 88.80           H  
ATOM    677  HD2 PHE A  64      -4.754  -1.932  -0.005  1.00 88.80           H  
ATOM    678  HE1 PHE A  64      -7.749  -0.936  -3.838  1.00 88.80           H  
ATOM    679  HE2 PHE A  64      -4.351  -2.998  -2.204  1.00 88.80           H  
ATOM    680  HZ  PHE A  64      -5.861  -2.520  -4.121  1.00 88.80           H  
ATOM    681  N   SER A  65      -7.735   2.221   2.427  1.00 86.35           N  
ATOM    682  CA  SER A  65      -8.367   2.502   3.717  1.00 86.35           C  
ATOM    683  C   SER A  65      -9.788   1.959   3.705  1.00 86.35           C  
ATOM    684  O   SER A  65     -10.486   2.112   2.708  1.00 86.35           O  
ATOM    685  CB  SER A  65      -8.377   4.005   3.994  1.00 86.35           C  
ATOM    686  OG  SER A  65      -9.032   4.293   5.214  1.00 86.35           O  
ATOM    687  H   SER A  65      -8.333   2.290   1.617  1.00 86.35           H  
ATOM    688  HA  SER A  65      -7.814   2.008   4.516  1.00 86.35           H  
ATOM    689  HB2 SER A  65      -7.349   4.365   4.043  1.00 86.35           H  
ATOM    690  HB3 SER A  65      -8.903   4.513   3.185  1.00 86.35           H  
ATOM    691  HG  SER A  65      -8.510   3.915   5.926  1.00 86.35           H  
ATOM    692  N   ASP A  66     -10.238   1.363   4.807  1.00 79.78           N  
ATOM    693  CA  ASP A  66     -11.643   0.965   4.969  1.00 79.78           C  
ATOM    694  C   ASP A  66     -12.613   2.166   4.982  1.00 79.78           C  
ATOM    695  O   ASP A  66     -13.800   2.006   4.695  1.00 79.78           O  
ATOM    696  CB  ASP A  66     -11.796   0.075   6.218  1.00 79.78           C  
ATOM    697  CG  ASP A  66     -11.463   0.757   7.554  1.00 79.78           C  
ATOM    698  OD1 ASP A  66     -11.650   1.986   7.675  1.00 79.78           O  
ATOM    699  OD2 ASP A  66     -10.987   0.050   8.468  1.00 79.78           O1-
ATOM    700  H   ASP A  66      -9.623   1.262   5.601  1.00 79.78           H  
ATOM    701  HA  ASP A  66     -11.924   0.361   4.106  1.00 79.78           H  
ATOM    702  HB2 ASP A  66     -11.153  -0.796   6.096  1.00 79.78           H  
ATOM    703  HB3 ASP A  66     -12.824  -0.283   6.263  1.00 79.78           H  
ATOM    704  N   LYS A  67     -12.102   3.377   5.257  1.00 77.45           N  
ATOM    705  CA  LYS A  67     -12.887   4.615   5.336  1.00 77.45           C  
ATOM    706  C   LYS A  67     -13.139   5.243   3.976  1.00 77.45           C  
ATOM    707  O   LYS A  67     -14.108   5.984   3.816  1.00 77.45           O  
ATOM    708  CB  LYS A  67     -12.182   5.648   6.225  1.00 77.45           C  
ATOM    709  CG  LYS A  67     -11.922   5.146   7.648  1.00 77.45           C  
ATOM    710  CD  LYS A  67     -11.580   6.317   8.569  1.00 77.45           C  
ATOM    711  CE  LYS A  67     -11.320   5.779   9.975  1.00 77.45           C  
ATOM    712  NZ  LYS A  67     -11.127   6.878  10.950  1.00 77.45           N1+
ATOM    713  H   LYS A  67     -11.142   3.392   5.570  1.00 77.45           H  
ATOM    714  HA  LYS A  67     -13.863   4.381   5.760  1.00 77.45           H  
ATOM    715  HB2 LYS A  67     -11.234   5.937   5.771  1.00 77.45           H  
ATOM    716  HB3 LYS A  67     -12.817   6.532   6.274  1.00 77.45           H  
ATOM    717  HG2 LYS A  67     -11.083   4.451   7.634  1.00 77.45           H  
ATOM    718  HG3 LYS A  67     -12.811   4.640   8.025  1.00 77.45           H  
ATOM    719  HD2 LYS A  67     -12.418   7.013   8.587  1.00 77.45           H  
ATOM    720  HD3 LYS A  67     -10.691   6.824   8.194  1.00 77.45           H  
ATOM    721  HE2 LYS A  67     -10.433   5.147   9.931  1.00 77.45           H  
ATOM    722  HE3 LYS A  67     -12.161   5.150  10.266  1.00 77.45           H  
ATOM    723  HZ1 LYS A  67     -10.958   6.501  11.872  1.00 77.45           H  
ATOM    724  HZ2 LYS A  67     -11.953   7.458  10.986  1.00 77.45           H  
ATOM    725  HZ3 LYS A  67     -10.339   7.449  10.680  1.00 77.45           H  
ATOM    726  N   VAL A  68     -12.249   5.000   3.016  1.00 68.72           N  
ATOM    727  CA  VAL A  68     -12.316   5.610   1.691  1.00 68.72           C  
ATOM    728  C   VAL A  68     -12.704   4.534   0.690  1.00 68.72           C  
ATOM    729  O   VAL A  68     -11.886   3.721   0.284  1.00 68.72           O  
ATOM    730  CB  VAL A  68     -11.021   6.353   1.319  1.00 68.72           C  
ATOM    731  CG1 VAL A  68     -11.211   7.094  -0.015  1.00 68.72           C  
ATOM    732  CG2 VAL A  68     -10.644   7.389   2.392  1.00 68.72           C  
ATOM    733  H   VAL A  68     -11.545   4.297   3.190  1.00 68.72           H  
ATOM    734  HA  VAL A  68     -13.103   6.364   1.687  1.00 68.72           H  
ATOM    735  HB  VAL A  68     -10.207   5.633   1.227  1.00 68.72           H  
ATOM    736 HG11 VAL A  68     -10.362   7.746  -0.220  1.00 68.72           H  
ATOM    737 HG12 VAL A  68     -11.286   6.370  -0.826  1.00 68.72           H  
ATOM    738 HG13 VAL A  68     -12.114   7.704   0.014  1.00 68.72           H  
ATOM    739 HG21 VAL A  68      -9.784   7.975   2.067  1.00 68.72           H  
ATOM    740 HG22 VAL A  68     -10.378   6.884   3.320  1.00 68.72           H  
ATOM    741 HG23 VAL A  68     -11.484   8.060   2.574  1.00 68.72           H  
ATOM    742  N   ASN A  69     -13.966   4.609   0.270  1.00 55.88           N  
ATOM    743  CA  ASN A  69     -14.591   3.887  -0.834  1.00 55.88           C  
ATOM    744  C   ASN A  69     -15.052   2.438  -0.574  1.00 55.88           C  
ATOM    745  O   ASN A  69     -14.278   1.509  -0.386  1.00 55.88           O  
ATOM    746  CB  ASN A  69     -13.749   4.028  -2.121  1.00 55.88           C  
ATOM    747  CG  ASN A  69     -13.594   5.459  -2.581  1.00 55.88           C  
ATOM    748  ND2 ASN A  69     -12.518   5.776  -3.259  1.00 55.88           N  
ATOM    749  OD1 ASN A  69     -14.469   6.286  -2.382  1.00 55.88           O  
ATOM    750  H   ASN A  69     -14.529   5.313   0.726  1.00 55.88           H  
ATOM    751  HA  ASN A  69     -15.506   4.445  -1.035  1.00 55.88           H  
ATOM    752  HB2 ASN A  69     -12.770   3.566  -1.993  1.00 55.88           H  
ATOM    753  HB3 ASN A  69     -14.241   3.505  -2.941  1.00 55.88           H  
ATOM    754 HD21 ASN A  69     -11.777   5.099  -3.373  1.00 55.88           H  
ATOM    755 HD22 ASN A  69     -12.422   6.739  -3.549  1.00 55.88           H  
ATOM    756  N   LYS A  70     -16.355   2.225  -0.822  1.00 53.00           N  
ATOM    757  CA  LYS A  70     -16.948   0.938  -1.249  1.00 53.00           C  
ATOM    758  C   LYS A  70     -16.360   0.404  -2.571  1.00 53.00           C  
ATOM    759  O   LYS A  70     -16.736  -0.678  -3.011  1.00 53.00           O  
ATOM    760  CB  LYS A  70     -18.472   1.113  -1.426  1.00 53.00           C  
ATOM    761  CG  LYS A  70     -19.268   1.058  -0.115  1.00 53.00           C  
ATOM    762  CD  LYS A  70     -20.772   1.187  -0.407  1.00 53.00           C  
ATOM    763  CE  LYS A  70     -21.593   0.943   0.865  1.00 53.00           C  
ATOM    764  NZ  LYS A  70     -23.050   1.094   0.620  1.00 53.00           N1+
ATOM    765  H   LYS A  70     -16.931   3.049  -0.924  1.00 53.00           H  
ATOM    766  HA  LYS A  70     -16.740   0.176  -0.497  1.00 53.00           H  
ATOM    767  HB2 LYS A  70     -18.673   2.050  -1.945  1.00 53.00           H  
ATOM    768  HB3 LYS A  70     -18.847   0.307  -2.056  1.00 53.00           H  
ATOM    769  HG2 LYS A  70     -19.073   0.106   0.378  1.00 53.00           H  
ATOM    770  HG3 LYS A  70     -18.952   1.870   0.541  1.00 53.00           H  
ATOM    771  HD2 LYS A  70     -20.974   2.185  -0.796  1.00 53.00           H  
ATOM    772  HD3 LYS A  70     -21.055   0.450  -1.159  1.00 53.00           H  
ATOM    773  HE2 LYS A  70     -21.375  -0.062   1.227  1.00 53.00           H  
ATOM    774  HE3 LYS A  70     -21.265   1.646   1.631  1.00 53.00           H  
ATOM    775  HZ1 LYS A  70     -23.268   2.037   0.332  1.00 53.00           H  
ATOM    776  HZ2 LYS A  70     -23.357   0.455  -0.100  1.00 53.00           H  
ATOM    777  HZ3 LYS A  70     -23.569   0.892   1.463  1.00 53.00           H  
ATOM    778  N   TYR A  71     -15.492   1.172  -3.228  1.00 52.13           N  
ATOM    779  CA  TYR A  71     -14.925   0.887  -4.538  1.00 52.13           C  
ATOM    780  C   TYR A  71     -13.419   0.662  -4.415  1.00 52.13           C  
ATOM    781  O   TYR A  71     -12.713   1.447  -3.794  1.00 52.13           O  
ATOM    782  CB  TYR A  71     -15.276   2.009  -5.525  1.00 52.13           C  
ATOM    783  CG  TYR A  71     -16.771   2.199  -5.707  1.00 52.13           C  
ATOM    784  CD1 TYR A  71     -17.514   1.236  -6.417  1.00 52.13           C  
ATOM    785  CD2 TYR A  71     -17.422   3.317  -5.147  1.00 52.13           C  
ATOM    786  CE1 TYR A  71     -18.905   1.386  -6.567  1.00 52.13           C  
ATOM    787  CE2 TYR A  71     -18.813   3.474  -5.303  1.00 52.13           C  
ATOM    788  CZ  TYR A  71     -19.556   2.507  -6.015  1.00 52.13           C  
ATOM    789  OH  TYR A  71     -20.897   2.651  -6.173  1.00 52.13           O  
ATOM    790  H   TYR A  71     -15.091   1.948  -2.721  1.00 52.13           H  
ATOM    791  HA  TYR A  71     -15.370  -0.032  -4.919  1.00 52.13           H  
ATOM    792  HB2 TYR A  71     -14.827   2.943  -5.188  1.00 52.13           H  
ATOM    793  HB3 TYR A  71     -14.840   1.769  -6.496  1.00 52.13           H  
ATOM    794  HD1 TYR A  71     -17.021   0.374  -6.842  1.00 52.13           H  
ATOM    795  HD2 TYR A  71     -16.851   4.063  -4.615  1.00 52.13           H  
ATOM    796  HE1 TYR A  71     -19.483   0.653  -7.110  1.00 52.13           H  
ATOM    797  HE2 TYR A  71     -19.306   4.342  -4.890  1.00 52.13           H  
ATOM    798  HH  TYR A  71     -21.211   3.501  -5.856  1.00 52.13           H  
ATOM    799  N   ILE A  72     -12.971  -0.411  -5.061  1.00 65.62           N  
ATOM    800  CA  ILE A  72     -11.689  -1.138  -4.983  1.00 65.62           C  
ATOM    801  C   ILE A  72     -10.446  -0.290  -5.357  1.00 65.62           C  
ATOM    802  O   ILE A  72      -9.363  -0.825  -5.571  1.00 65.62           O  
ATOM    803  CB  ILE A  72     -11.868  -2.391  -5.900  1.00 65.62           C  
ATOM    804  CG1 ILE A  72     -13.089  -3.263  -5.489  1.00 65.62           C  
ATOM    805  CG2 ILE A  72     -10.651  -3.336  -5.974  1.00 65.62           C  
ATOM    806  CD1 ILE A  72     -13.711  -4.014  -6.674  1.00 65.62           C  
ATOM    807  H   ILE A  72     -13.685  -0.912  -5.571  1.00 65.62           H  
ATOM    808  HA  ILE A  72     -11.545  -1.475  -3.957  1.00 65.62           H  
ATOM    809  HB  ILE A  72     -12.050  -2.021  -6.909  1.00 65.62           H  
ATOM    810 HG12 ILE A  72     -12.777  -3.985  -4.734  1.00 65.62           H  
ATOM    811 HG13 ILE A  72     -13.888  -2.673  -5.041  1.00 65.62           H  
ATOM    812 HG21 ILE A  72      -9.882  -2.922  -6.626  1.00 65.62           H  
ATOM    813 HG22 ILE A  72     -10.235  -3.486  -4.978  1.00 65.62           H  
ATOM    814 HG23 ILE A  72     -10.920  -4.308  -6.387  1.00 65.62           H  
ATOM    815 HD11 ILE A  72     -14.556  -4.604  -6.318  1.00 65.62           H  
ATOM    816 HD12 ILE A  72     -14.067  -3.301  -7.418  1.00 65.62           H  
ATOM    817 HD13 ILE A  72     -12.987  -4.686  -7.134  1.00 65.62           H  
ATOM    818  N   GLN A  73     -10.559   1.032  -5.495  1.00 77.80           N  
ATOM    819  CA  GLN A  73      -9.427   1.859  -5.906  1.00 77.80           C  
ATOM    820  C   GLN A  73      -8.491   2.130  -4.722  1.00 77.80           C  
ATOM    821  O   GLN A  73      -8.957   2.592  -3.678  1.00 77.80           O  
ATOM    822  CB  GLN A  73      -9.877   3.159  -6.576  1.00 77.80           C  
ATOM    823  CG  GLN A  73     -10.610   2.870  -7.896  1.00 77.80           C  
ATOM    824  CD  GLN A  73     -10.798   4.111  -8.761  1.00 77.80           C  
ATOM    825  NE2 GLN A  73     -11.789   4.131  -9.625  1.00 77.80           N  
ATOM    826  OE1 GLN A  73     -10.056   5.073  -8.714  1.00 77.80           O  
ATOM    827  H   GLN A  73     -11.370   1.485  -5.097  1.00 77.80           H  
ATOM    828  HA  GLN A  73      -8.881   1.299  -6.665  1.00 77.80           H  
ATOM    829  HB2 GLN A  73     -10.526   3.724  -5.907  1.00 77.80           H  
ATOM    830  HB3 GLN A  73      -8.987   3.754  -6.782  1.00 77.80           H  
ATOM    831  HG2 GLN A  73     -10.040   2.148  -8.480  1.00 77.80           H  
ATOM    832  HG3 GLN A  73     -11.585   2.437  -7.674  1.00 77.80           H  
ATOM    833 HE21 GLN A  73     -12.429   3.354  -9.710  1.00 77.80           H  
ATOM    834 HE22 GLN A  73     -11.856   4.974 -10.177  1.00 77.80           H  
ATOM    835  N   PRO A  74      -7.183   1.864  -4.866  1.00 85.15           N  
ATOM    836  CA  PRO A  74      -6.223   2.226  -3.840  1.00 85.15           C  
ATOM    837  C   PRO A  74      -6.114   3.750  -3.709  1.00 85.15           C  
ATOM    838  O   PRO A  74      -6.219   4.478  -4.694  1.00 85.15           O  
ATOM    839  CB  PRO A  74      -4.920   1.563  -4.273  1.00 85.15           C  
ATOM    840  CG  PRO A  74      -5.014   1.534  -5.797  1.00 85.15           C  
ATOM    841  CD  PRO A  74      -6.505   1.308  -6.032  1.00 85.15           C  
ATOM    842  HA  PRO A  74      -6.529   1.815  -2.878  1.00 85.15           H  
ATOM    843  HB2 PRO A  74      -4.046   2.111  -3.922  1.00 85.15           H  
ATOM    844  HB3 PRO A  74      -4.914   0.544  -3.888  1.00 85.15           H  
ATOM    845  HG2 PRO A  74      -4.408   0.736  -6.226  1.00 85.15           H  
ATOM    846  HG3 PRO A  74      -4.718   2.503  -6.201  1.00 85.15           H  
ATOM    847  HD2 PRO A  74      -6.713   0.240  -6.095  1.00 85.15           H  
ATOM    848  HD3 PRO A  74      -6.809   1.814  -6.949  1.00 85.15           H  
ATOM    849  N   LEU A  75      -5.880   4.216  -2.483  1.00 87.80           N  
ATOM    850  CA  LEU A  75      -5.570   5.605  -2.144  1.00 87.80           C  
ATOM    851  C   LEU A  75      -4.263   6.078  -2.772  1.00 87.80           C  
ATOM    852  O   LEU A  75      -4.158   7.230  -3.178  1.00 87.80           O  
ATOM    853  CB  LEU A  75      -5.413   5.717  -0.619  1.00 87.80           C  
ATOM    854  CG  LEU A  75      -6.715   5.598   0.175  1.00 87.80           C  
ATOM    855  CD1 LEU A  75      -6.388   5.733   1.661  1.00 87.80           C  
ATOM    856  CD2 LEU A  75      -7.680   6.713  -0.216  1.00 87.80           C  
ATOM    857  H   LEU A  75      -5.727   3.522  -1.765  1.00 87.80           H  
ATOM    858  HA  LEU A  75      -6.357   6.265  -2.508  1.00 87.80           H  
ATOM    859  HB2 LEU A  75      -4.967   6.686  -0.396  1.00 87.80           H  
ATOM    860  HB3 LEU A  75      -4.715   4.954  -0.274  1.00 87.80           H  
ATOM    861  HG  LEU A  75      -7.185   4.630   0.004  1.00 87.80           H  
ATOM    862 HD11 LEU A  75      -5.798   4.876   1.986  1.00 87.80           H  
ATOM    863 HD12 LEU A  75      -7.311   5.780   2.238  1.00 87.80           H  
ATOM    864 HD13 LEU A  75      -5.826   6.650   1.837  1.00 87.80           H  
ATOM    865 HD21 LEU A  75      -8.149   6.480  -1.172  1.00 87.80           H  
ATOM    866 HD22 LEU A  75      -7.153   7.664  -0.288  1.00 87.80           H  
ATOM    867 HD23 LEU A  75      -8.452   6.805   0.549  1.00 87.80           H  
ATOM    868  N   ASP A  76      -3.272   5.191  -2.822  1.00 90.36           N  
ATOM    869  CA  ASP A  76      -2.035   5.422  -3.554  1.00 90.36           C  
ATOM    870  C   ASP A  76      -1.518   4.109  -4.141  1.00 90.36           C  
ATOM    871  O   ASP A  76      -1.791   3.017  -3.628  1.00 90.36           O  
ATOM    872  CB  ASP A  76      -0.973   6.119  -2.675  1.00 90.36           C  
ATOM    873  CG  ASP A  76       0.146   6.770  -3.512  1.00 90.36           C  
ATOM    874  OD1 ASP A  76       0.008   6.827  -4.749  1.00 90.36           O  
ATOM    875  OD2 ASP A  76       1.179   7.183  -2.937  1.00 90.36           O1-
ATOM    876  H   ASP A  76      -3.443   4.256  -2.479  1.00 90.36           H  
ATOM    877  HA  ASP A  76      -2.269   6.084  -4.387  1.00 90.36           H  
ATOM    878  HB2 ASP A  76      -1.451   6.903  -2.088  1.00 90.36           H  
ATOM    879  HB3 ASP A  76      -0.541   5.393  -1.986  1.00 90.36           H  
ATOM    880  N   ARG A  77      -0.768   4.229  -5.231  1.00 91.60           N  
ATOM    881  CA  ARG A  77      -0.143   3.128  -5.949  1.00 91.60           C  
ATOM    882  C   ARG A  77       1.247   3.548  -6.401  1.00 91.60           C  
ATOM    883  O   ARG A  77       1.392   4.528  -7.125  1.00 91.60           O  
ATOM    884  CB  ARG A  77      -1.029   2.733  -7.133  1.00 91.60           C  
ATOM    885  CG  ARG A  77      -0.380   1.632  -7.990  1.00 91.60           C  
ATOM    886  CD  ARG A  77      -1.188   1.359  -9.258  1.00 91.60           C  
ATOM    887  NE  ARG A  77      -1.292   2.553 -10.113  1.00 91.60           N  
ATOM    888  CZ  ARG A  77      -2.019   2.653 -11.207  1.00 91.60           C  
ATOM    889  NH1 ARG A  77      -2.763   1.666 -11.623  1.00 91.60           N1+
ATOM    890  NH2 ARG A  77      -2.000   3.752 -11.906  1.00 91.60           N  
ATOM    891  H   ARG A  77      -0.507   5.170  -5.490  1.00 91.60           H  
ATOM    892  HA  ARG A  77      -0.047   2.276  -5.276  1.00 91.60           H  
ATOM    893  HB2 ARG A  77      -1.989   2.376  -6.759  1.00 91.60           H  
ATOM    894  HB3 ARG A  77      -1.202   3.623  -7.737  1.00 91.60           H  
ATOM    895  HG2 ARG A  77      -0.307   0.716  -7.403  1.00 91.60           H  
ATOM    896  HG3 ARG A  77       0.625   1.922  -8.297  1.00 91.60           H  
ATOM    897  HD2 ARG A  77      -0.673   0.587  -9.828  1.00 91.60           H  
ATOM    898  HD3 ARG A  77      -2.177   1.000  -8.975  1.00 91.60           H  
ATOM    899  HE  ARG A  77      -0.737   3.350  -9.838  1.00 91.60           H  
ATOM    900 HH11 ARG A  77      -2.719   0.801 -11.103  1.00 91.60           H  
ATOM    901 HH12 ARG A  77      -3.267   1.728 -12.496  1.00 91.60           H  
ATOM    902 HH21 ARG A  77      -1.434   4.527 -11.593  1.00 91.60           H  
ATOM    903 HH22 ARG A  77      -2.541   3.835 -12.755  1.00 91.60           H  
ATOM    904  N   PHE A  78       2.243   2.747  -6.052  1.00 93.18           N  
ATOM    905  CA  PHE A  78       3.636   2.948  -6.442  1.00 93.18           C  
ATOM    906  C   PHE A  78       4.350   1.603  -6.588  1.00 93.18           C  
ATOM    907  O   PHE A  78       3.758   0.548  -6.375  1.00 93.18           O  
ATOM    908  CB  PHE A  78       4.315   3.861  -5.410  1.00 93.18           C  
ATOM    909  CG  PHE A  78       4.284   3.349  -3.985  1.00 93.18           C  
ATOM    910  CD1 PHE A  78       3.220   3.709  -3.137  1.00 93.18           C  
ATOM    911  CD2 PHE A  78       5.331   2.545  -3.495  1.00 93.18           C  
ATOM    912  CE1 PHE A  78       3.215   3.286  -1.799  1.00 93.18           C  
ATOM    913  CE2 PHE A  78       5.345   2.157  -2.144  1.00 93.18           C  
ATOM    914  CZ  PHE A  78       4.285   2.528  -1.300  1.00 93.18           C  
ATOM    915  H   PHE A  78       2.031   1.929  -5.498  1.00 93.18           H  
ATOM    916  HA  PHE A  78       3.680   3.444  -7.412  1.00 93.18           H  
ATOM    917  HB2 PHE A  78       3.827   4.835  -5.439  1.00 93.18           H  
ATOM    918  HB3 PHE A  78       5.354   4.028  -5.693  1.00 93.18           H  
ATOM    919  HD1 PHE A  78       2.417   4.330  -3.506  1.00 93.18           H  
ATOM    920  HD2 PHE A  78       6.143   2.252  -4.144  1.00 93.18           H  
ATOM    921  HE1 PHE A  78       2.410   3.581  -1.143  1.00 93.18           H  
ATOM    922  HE2 PHE A  78       6.165   1.576  -1.749  1.00 93.18           H  
ATOM    923  HZ  PHE A  78       4.291   2.233  -0.261  1.00 93.18           H  
ATOM    924  N   PHE A  79       5.620   1.635  -6.967  1.00 93.85           N  
ATOM    925  CA  PHE A  79       6.455   0.458  -7.148  1.00 93.85           C  
ATOM    926  C   PHE A  79       7.707   0.565  -6.289  1.00 93.85           C  
ATOM    927  O   PHE A  79       8.244   1.657  -6.105  1.00 93.85           O  
ATOM    928  CB  PHE A  79       6.789   0.256  -8.630  1.00 93.85           C  
ATOM    929  CG  PHE A  79       5.573   0.152  -9.516  1.00 93.85           C  
ATOM    930  CD1 PHE A  79       5.049  -1.109  -9.853  1.00 93.85           C  
ATOM    931  CD2 PHE A  79       4.931   1.328  -9.947  1.00 93.85           C  
ATOM    932  CE1 PHE A  79       3.833  -1.187 -10.551  1.00 93.85           C  
ATOM    933  CE2 PHE A  79       3.703   1.248 -10.615  1.00 93.85           C  
ATOM    934  CZ  PHE A  79       3.137  -0.009 -10.866  1.00 93.85           C  
ATOM    935  H   PHE A  79       6.048   2.532  -7.143  1.00 93.85           H  
ATOM    936  HA  PHE A  79       5.893  -0.414  -6.815  1.00 93.85           H  
ATOM    937  HB2 PHE A  79       7.382  -0.652  -8.733  1.00 93.85           H  
ATOM    938  HB3 PHE A  79       7.399   1.090  -8.977  1.00 93.85           H  
ATOM    939  HD1 PHE A  79       5.552  -2.010  -9.534  1.00 93.85           H  
ATOM    940  HD2 PHE A  79       5.354   2.294  -9.715  1.00 93.85           H  
ATOM    941  HE1 PHE A  79       3.394  -2.148 -10.777  1.00 93.85           H  
ATOM    942  HE2 PHE A  79       3.175   2.153 -10.879  1.00 93.85           H  
ATOM    943  HZ  PHE A  79       2.129  -0.067 -11.249  1.00 93.85           H  
ATOM    944  N   ILE A  80       8.164  -0.571  -5.777  1.00 93.33           N  
ATOM    945  CA  ILE A  80       9.405  -0.695  -5.012  1.00 93.33           C  
ATOM    946  C   ILE A  80      10.326  -1.700  -5.693  1.00 93.33           C  
ATOM    947  O   ILE A  80       9.869  -2.680  -6.289  1.00 93.33           O  
ATOM    948  CB  ILE A  80       9.146  -1.043  -3.530  1.00 93.33           C  
ATOM    949  CG1 ILE A  80       8.477  -2.426  -3.372  1.00 93.33           C  
ATOM    950  CG2 ILE A  80       8.314   0.075  -2.881  1.00 93.33           C  
ATOM    951  CD1 ILE A  80       8.272  -2.871  -1.924  1.00 93.33           C  
ATOM    952  H   ILE A  80       7.641  -1.417  -5.957  1.00 93.33           H  
ATOM    953  HA  ILE A  80       9.920   0.266  -5.021  1.00 93.33           H  
ATOM    954  HB  ILE A  80      10.111  -1.072  -3.024  1.00 93.33           H  
ATOM    955 HG12 ILE A  80       9.108  -3.180  -3.843  1.00 93.33           H  
ATOM    956 HG13 ILE A  80       7.507  -2.422  -3.869  1.00 93.33           H  
ATOM    957 HG21 ILE A  80       7.292   0.054  -3.259  1.00 93.33           H  
ATOM    958 HG22 ILE A  80       8.305  -0.043  -1.797  1.00 93.33           H  
ATOM    959 HG23 ILE A  80       8.759   1.042  -3.115  1.00 93.33           H  
ATOM    960 HD11 ILE A  80       7.900  -3.895  -1.910  1.00 93.33           H  
ATOM    961 HD12 ILE A  80       9.221  -2.831  -1.390  1.00 93.33           H  
ATOM    962 HD13 ILE A  80       7.538  -2.230  -1.435  1.00 93.33           H  
ATOM    963  N   THR A  81      11.631  -1.471  -5.589  1.00 92.18           N  
ATOM    964  CA  THR A  81      12.634  -2.410  -6.104  1.00 92.18           C  
ATOM    965  C   THR A  81      12.919  -3.480  -5.049  1.00 92.18           C  
ATOM    966  O   THR A  81      13.350  -3.121  -3.953  1.00 92.18           O  
ATOM    967  CB  THR A  81      13.961  -1.716  -6.432  1.00 92.18           C  
ATOM    968  CG2 THR A  81      14.838  -2.569  -7.345  1.00 92.18           C  
ATOM    969  OG1 THR A  81      13.763  -0.493  -7.099  1.00 92.18           O  
ATOM    970  H   THR A  81      11.926  -0.684  -5.028  1.00 92.18           H  
ATOM    971  HA  THR A  81      12.259  -2.867  -7.020  1.00 92.18           H  
ATOM    972  HB  THR A  81      14.500  -1.510  -5.508  1.00 92.18           H  
ATOM    973  HG1 THR A  81      13.155   0.013  -6.556  1.00 92.18           H  
ATOM    974 HG21 THR A  81      15.071  -3.516  -6.856  1.00 92.18           H  
ATOM    975 HG22 THR A  81      14.314  -2.765  -8.281  1.00 92.18           H  
ATOM    976 HG23 THR A  81      15.771  -2.043  -7.544  1.00 92.18           H  
ATOM    977  N   PRO A  82      12.764  -4.784  -5.344  1.00 90.56           N  
ATOM    978  CA  PRO A  82      13.229  -5.834  -4.444  1.00 90.56           C  
ATOM    979  C   PRO A  82      14.697  -5.655  -4.044  1.00 90.56           C  
ATOM    980  O   PRO A  82      15.536  -5.291  -4.869  1.00 90.56           O  
ATOM    981  CB  PRO A  82      13.021  -7.152  -5.188  1.00 90.56           C  
ATOM    982  CG  PRO A  82      11.867  -6.830  -6.125  1.00 90.56           C  
ATOM    983  CD  PRO A  82      12.092  -5.365  -6.495  1.00 90.56           C  
ATOM    984  HA  PRO A  82      12.605  -5.819  -3.551  1.00 90.56           H  
ATOM    985  HB2 PRO A  82      12.774  -7.967  -4.508  1.00 90.56           H  
ATOM    986  HB3 PRO A  82      13.904  -7.398  -5.778  1.00 90.56           H  
ATOM    987  HG2 PRO A  82      10.936  -6.932  -5.568  1.00 90.56           H  
ATOM    988  HG3 PRO A  82      11.871  -7.483  -6.998  1.00 90.56           H  
ATOM    989  HD2 PRO A  82      12.735  -5.294  -7.373  1.00 90.56           H  
ATOM    990  HD3 PRO A  82      11.132  -4.883  -6.680  1.00 90.56           H  
ATOM    991  N   GLY A  83      15.005  -5.935  -2.780  1.00 89.81           N  
ATOM    992  CA  GLY A  83      16.348  -5.801  -2.208  1.00 89.81           C  
ATOM    993  C   GLY A  83      16.785  -4.377  -1.842  1.00 89.81           C  
ATOM    994  O   GLY A  83      17.827  -4.238  -1.208  1.00 89.81           O  
ATOM    995  H   GLY A  83      14.273  -6.315  -2.197  1.00 89.81           H  
ATOM    996  HA2 GLY A  83      17.075  -6.193  -2.919  1.00 89.81           H  
ATOM    997  HA3 GLY A  83      16.403  -6.404  -1.301  1.00 89.81           H  
ATOM    998  N   LEU A  84      16.012  -3.341  -2.186  1.00 90.34           N  
ATOM    999  CA  LEU A  84      16.223  -1.979  -1.691  1.00 90.34           C  
ATOM   1000  C   LEU A  84      15.172  -1.655  -0.631  1.00 90.34           C  
ATOM   1001  O   LEU A  84      13.995  -1.964  -0.810  1.00 90.34           O  
ATOM   1002  CB  LEU A  84      16.202  -0.964  -2.849  1.00 90.34           C  
ATOM   1003  CG  LEU A  84      17.320  -1.158  -3.891  1.00 90.34           C  
ATOM   1004  CD1 LEU A  84      17.214  -0.084  -4.977  1.00 90.34           C  
ATOM   1005  CD2 LEU A  84      18.721  -1.060  -3.281  1.00 90.34           C  
ATOM   1006  H   LEU A  84      15.148  -3.512  -2.680  1.00 90.34           H  
ATOM   1007  HA  LEU A  84      17.193  -1.910  -1.198  1.00 90.34           H  
ATOM   1008  HB2 LEU A  84      15.234  -1.028  -3.345  1.00 90.34           H  
ATOM   1009  HB3 LEU A  84      16.288   0.037  -2.427  1.00 90.34           H  
ATOM   1010  HG  LEU A  84      17.209  -2.132  -4.368  1.00 90.34           H  
ATOM   1011 HD11 LEU A  84      17.972  -0.255  -5.743  1.00 90.34           H  
ATOM   1012 HD12 LEU A  84      17.364   0.901  -4.534  1.00 90.34           H  
ATOM   1013 HD13 LEU A  84      16.225  -0.111  -5.435  1.00 90.34           H  
ATOM   1014 HD21 LEU A  84      18.892  -1.897  -2.604  1.00 90.34           H  
ATOM   1015 HD22 LEU A  84      18.823  -0.124  -2.731  1.00 90.34           H  
ATOM   1016 HD23 LEU A  84      19.475  -1.101  -4.067  1.00 90.34           H  
ATOM   1017  N   GLU A  85      15.605  -1.051   0.474  1.00 90.89           N  
ATOM   1018  CA  GLU A  85      14.677  -0.501   1.455  1.00 90.89           C  
ATOM   1019  C   GLU A  85      14.107   0.814   0.920  1.00 90.89           C  
ATOM   1020  O   GLU A  85      14.848   1.747   0.610  1.00 90.89           O  
ATOM   1021  CB  GLU A  85      15.354  -0.330   2.822  1.00 90.89           C  
ATOM   1022  CG  GLU A  85      14.318   0.063   3.889  1.00 90.89           C  
ATOM   1023  CD  GLU A  85      14.890   0.179   5.310  1.00 90.89           C  
ATOM   1024  OE1 GLU A  85      14.076   0.498   6.214  1.00 90.89           O  
ATOM   1025  OE2 GLU A  85      16.104  -0.056   5.491  1.00 90.89           O1-
ATOM   1026  H   GLU A  85      16.576  -0.786   0.555  1.00 90.89           H  
ATOM   1027  HA  GLU A  85      13.857  -1.207   1.586  1.00 90.89           H  
ATOM   1028  HB2 GLU A  85      16.130   0.432   2.756  1.00 90.89           H  
ATOM   1029  HB3 GLU A  85      15.811  -1.278   3.105  1.00 90.89           H  
ATOM   1030  HG2 GLU A  85      13.526  -0.686   3.891  1.00 90.89           H  
ATOM   1031  HG3 GLU A  85      13.870   1.018   3.615  1.00 90.89           H  
ATOM   1032  N   THR A  86      12.783   0.877   0.805  1.00 91.41           N  
ATOM   1033  CA  THR A  86      12.063   2.052   0.323  1.00 91.41           C  
ATOM   1034  C   THR A  86      11.256   2.673   1.451  1.00 91.41           C  
ATOM   1035  O   THR A  86      10.323   2.054   1.961  1.00 91.41           O  
ATOM   1036  CB  THR A  86      11.152   1.694  -0.857  1.00 91.41           C  
ATOM   1037  CG2 THR A  86      10.445   2.939  -1.372  1.00 91.41           C  
ATOM   1038  OG1 THR A  86      11.884   1.168  -1.940  1.00 91.41           O  
ATOM   1039  H   THR A  86      12.252   0.043   1.014  1.00 91.41           H  
ATOM   1040  HA  THR A  86      12.779   2.796  -0.027  1.00 91.41           H  
ATOM   1041  HB  THR A  86      10.408   0.960  -0.548  1.00 91.41           H  
ATOM   1042  HG1 THR A  86      12.657   1.730  -2.029  1.00 91.41           H  
ATOM   1043 HG21 THR A  86      10.024   2.740  -2.357  1.00 91.41           H  
ATOM   1044 HG22 THR A  86       9.644   3.224  -0.689  1.00 91.41           H  
ATOM   1045 HG23 THR A  86      11.163   3.756  -1.444  1.00 91.41           H  
ATOM   1046  N   HIS A  87      11.568   3.917   1.808  1.00 90.37           N  
ATOM   1047  CA  HIS A  87      10.818   4.675   2.808  1.00 90.37           C  
ATOM   1048  C   HIS A  87       9.610   5.383   2.184  1.00 90.37           C  
ATOM   1049  O   HIS A  87       9.673   5.911   1.073  1.00 90.37           O  
ATOM   1050  CB  HIS A  87      11.738   5.674   3.514  1.00 90.37           C  
ATOM   1051  CG  HIS A  87      12.946   5.031   4.143  1.00 90.37           C  
ATOM   1052  CD2 HIS A  87      14.240   5.150   3.716  1.00 90.37           C  
ATOM   1053  ND1 HIS A  87      12.958   4.179   5.224  1.00 90.37           N  
ATOM   1054  CE1 HIS A  87      14.227   3.793   5.439  1.00 90.37           C  
ATOM   1055  NE2 HIS A  87      15.045   4.377   4.552  1.00 90.37           N  
ATOM   1056  H   HIS A  87      12.353   4.366   1.359  1.00 90.37           H  
ATOM   1057  HA  HIS A  87      10.449   3.984   3.565  1.00 90.37           H  
ATOM   1058  HB2 HIS A  87      12.070   6.423   2.795  1.00 90.37           H  
ATOM   1059  HB3 HIS A  87      11.174   6.183   4.295  1.00 90.37           H  
ATOM   1060  HD1 HIS A  87      12.166   3.754   5.684  1.00 90.37           H  
ATOM   1061  HD2 HIS A  87      14.582   5.732   2.873  1.00 90.37           H  
ATOM   1062  HE1 HIS A  87      14.543   3.070   6.177  1.00 90.37           H  
ATOM   1063  N   TYR A  88       8.500   5.431   2.913  1.00 90.82           N  
ATOM   1064  CA  TYR A  88       7.262   6.056   2.463  1.00 90.82           C  
ATOM   1065  C   TYR A  88       6.472   6.606   3.658  1.00 90.82           C  
ATOM   1066  O   TYR A  88       6.526   6.059   4.756  1.00 90.82           O  
ATOM   1067  CB  TYR A  88       6.467   5.003   1.686  1.00 90.82           C  
ATOM   1068  CG  TYR A  88       5.199   5.514   1.043  1.00 90.82           C  
ATOM   1069  CD1 TYR A  88       4.040   5.621   1.829  1.00 90.82           C  
ATOM   1070  CD2 TYR A  88       5.164   5.871  -0.320  1.00 90.82           C  
ATOM   1071  CE1 TYR A  88       2.874   6.175   1.286  1.00 90.82           C  
ATOM   1072  CE2 TYR A  88       3.967   6.364  -0.881  1.00 90.82           C  
ATOM   1073  CZ  TYR A  88       2.837   6.563  -0.059  1.00 90.82           C  
ATOM   1074  OH  TYR A  88       1.681   7.105  -0.506  1.00 90.82           O  
ATOM   1075  H   TYR A  88       8.481   4.940   3.796  1.00 90.82           H  
ATOM   1076  HA  TYR A  88       7.498   6.883   1.793  1.00 90.82           H  
ATOM   1077  HB2 TYR A  88       6.209   4.221   2.401  1.00 90.82           H  
ATOM   1078  HB3 TYR A  88       7.099   4.563   0.915  1.00 90.82           H  
ATOM   1079  HD1 TYR A  88       4.064   5.318   2.865  1.00 90.82           H  
ATOM   1080  HD2 TYR A  88       6.033   5.706  -0.940  1.00 90.82           H  
ATOM   1081  HE1 TYR A  88       1.995   6.319   1.896  1.00 90.82           H  
ATOM   1082  HE2 TYR A  88       3.876   6.520  -1.946  1.00 90.82           H  
ATOM   1083  HH  TYR A  88       1.602   7.167  -1.461  1.00 90.82           H  
ATOM   1084  N   ILE A  89       5.703   7.679   3.456  1.00 91.05           N  
ATOM   1085  CA  ILE A  89       4.852   8.270   4.500  1.00 91.05           C  
ATOM   1086  C   ILE A  89       3.384   8.094   4.121  1.00 91.05           C  
ATOM   1087  O   ILE A  89       2.899   8.722   3.177  1.00 91.05           O  
ATOM   1088  CB  ILE A  89       5.210   9.751   4.759  1.00 91.05           C  
ATOM   1089  CG1 ILE A  89       6.696   9.892   5.169  1.00 91.05           C  
ATOM   1090  CG2 ILE A  89       4.272  10.314   5.846  1.00 91.05           C  
ATOM   1091  CD1 ILE A  89       7.174  11.341   5.336  1.00 91.05           C  
ATOM   1092  H   ILE A  89       5.627   8.046   2.518  1.00 91.05           H  
ATOM   1093  HA  ILE A  89       5.008   7.740   5.440  1.00 91.05           H  
ATOM   1094  HB  ILE A  89       5.053  10.317   3.841  1.00 91.05           H  
ATOM   1095 HG12 ILE A  89       7.324   9.448   4.397  1.00 91.05           H  
ATOM   1096 HG13 ILE A  89       6.874   9.351   6.098  1.00 91.05           H  
ATOM   1097 HG21 ILE A  89       4.337   9.702   6.746  1.00 91.05           H  
ATOM   1098 HG22 ILE A  89       3.240  10.328   5.495  1.00 91.05           H  
ATOM   1099 HG23 ILE A  89       4.542  11.341   6.092  1.00 91.05           H  
ATOM   1100 HD11 ILE A  89       6.918  11.925   4.452  1.00 91.05           H  
ATOM   1101 HD12 ILE A  89       8.257  11.348   5.459  1.00 91.05           H  
ATOM   1102 HD13 ILE A  89       6.727  11.796   6.220  1.00 91.05           H  
ATOM   1103  N   ILE A  90       2.653   7.285   4.890  1.00 90.54           N  
ATOM   1104  CA  ILE A  90       1.197   7.178   4.763  1.00 90.54           C  
ATOM   1105  C   ILE A  90       0.563   8.322   5.556  1.00 90.54           C  
ATOM   1106  O   ILE A  90       0.732   8.427   6.769  1.00 90.54           O  
ATOM   1107  CB  ILE A  90       0.677   5.790   5.197  1.00 90.54           C  
ATOM   1108  CG1 ILE A  90       1.333   4.658   4.373  1.00 90.54           C  
ATOM   1109  CG2 ILE A  90      -0.857   5.743   5.047  1.00 90.54           C  
ATOM   1110  CD1 ILE A  90       1.025   3.255   4.904  1.00 90.54           C  
ATOM   1111  H   ILE A  90       3.102   6.820   5.666  1.00 90.54           H  
ATOM   1112  HA  ILE A  90       0.930   7.307   3.714  1.00 90.54           H  
ATOM   1113  HB  ILE A  90       0.929   5.632   6.245  1.00 90.54           H  
ATOM   1114 HG12 ILE A  90       1.011   4.721   3.334  1.00 90.54           H  
ATOM   1115 HG13 ILE A  90       2.417   4.769   4.405  1.00 90.54           H  
ATOM   1116 HG21 ILE A  90      -1.328   6.493   5.681  1.00 90.54           H  
ATOM   1117 HG22 ILE A  90      -1.139   5.916   4.008  1.00 90.54           H  
ATOM   1118 HG23 ILE A  90      -1.237   4.770   5.360  1.00 90.54           H  
ATOM   1119 HD11 ILE A  90       1.277   3.207   5.963  1.00 90.54           H  
ATOM   1120 HD12 ILE A  90       1.627   2.524   4.363  1.00 90.54           H  
ATOM   1121 HD13 ILE A  90      -0.027   3.006   4.764  1.00 90.54           H  
ATOM   1122  N   ASN A  91      -0.190   9.182   4.872  1.00 88.80           N  
ATOM   1123  CA  ASN A  91      -0.943  10.262   5.504  1.00 88.80           C  
ATOM   1124  C   ASN A  91      -2.376   9.790   5.784  1.00 88.80           C  
ATOM   1125  O   ASN A  91      -3.124   9.480   4.854  1.00 88.80           O  
ATOM   1126  CB  ASN A  91      -0.894  11.514   4.613  1.00 88.80           C  
ATOM   1127  CG  ASN A  91       0.500  12.107   4.531  1.00 88.80           C  
ATOM   1128  ND2 ASN A  91       1.261  11.810   3.504  1.00 88.80           N  
ATOM   1129  OD1 ASN A  91       0.928  12.840   5.402  1.00 88.80           O  
ATOM   1130  H   ASN A  91      -0.298   9.037   3.878  1.00 88.80           H  
ATOM   1131  HA  ASN A  91      -0.482  10.521   6.457  1.00 88.80           H  
ATOM   1132  HB2 ASN A  91      -1.548  12.277   5.034  1.00 88.80           H  
ATOM   1133  HB3 ASN A  91      -1.254  11.275   3.612  1.00 88.80           H  
ATOM   1134 HD21 ASN A  91       2.202  12.176   3.526  1.00 88.80           H  
ATOM   1135 HD22 ASN A  91       0.977  11.130   2.813  1.00 88.80           H  
ATOM   1136  N   ALA A  92      -2.772   9.749   7.057  1.00 87.12           N  
ATOM   1137  CA  ALA A  92      -4.109   9.334   7.476  1.00 87.12           C  
ATOM   1138  C   ALA A  92      -4.704  10.358   8.448  1.00 87.12           C  
ATOM   1139  O   ALA A  92      -4.254  10.493   9.582  1.00 87.12           O  
ATOM   1140  CB  ALA A  92      -4.031   7.923   8.069  1.00 87.12           C  
ATOM   1141  H   ALA A  92      -2.106   9.991   7.777  1.00 87.12           H  
ATOM   1142  HA  ALA A  92      -4.766   9.286   6.608  1.00 87.12           H  
ATOM   1143  HB1 ALA A  92      -5.026   7.588   8.361  1.00 87.12           H  
ATOM   1144  HB2 ALA A  92      -3.381   7.921   8.944  1.00 87.12           H  
ATOM   1145  HB3 ALA A  92      -3.626   7.236   7.327  1.00 87.12           H  
ATOM   1146  N   GLY A  93      -5.717  11.105   7.996  1.00 83.46           N  
ATOM   1147  CA  GLY A  93      -6.408  12.097   8.832  1.00 83.46           C  
ATOM   1148  C   GLY A  93      -5.499  13.204   9.383  1.00 83.46           C  
ATOM   1149  O   GLY A  93      -5.716  13.661  10.498  1.00 83.46           O  
ATOM   1150  H   GLY A  93      -6.040  10.957   7.050  1.00 83.46           H  
ATOM   1151  HA2 GLY A  93      -7.193  12.573   8.244  1.00 83.46           H  
ATOM   1152  HA3 GLY A  93      -6.869  11.591   9.680  1.00 83.46           H  
ATOM   1153  N   GLY A  94      -4.461  13.598   8.637  1.00 84.74           N  
ATOM   1154  CA  GLY A  94      -3.473  14.598   9.068  1.00 84.74           C  
ATOM   1155  C   GLY A  94      -2.324  14.046   9.920  1.00 84.74           C  
ATOM   1156  O   GLY A  94      -1.396  14.789  10.224  1.00 84.74           O  
ATOM   1157  H   GLY A  94      -4.324  13.158   7.738  1.00 84.74           H  
ATOM   1158  HA2 GLY A  94      -3.974  15.371   9.652  1.00 84.74           H  
ATOM   1159  HA3 GLY A  94      -3.037  15.069   8.188  1.00 84.74           H  
ATOM   1160  N   VAL A  95      -2.342  12.756  10.268  1.00 88.58           N  
ATOM   1161  CA  VAL A  95      -1.240  12.079  10.966  1.00 88.58           C  
ATOM   1162  C   VAL A  95      -0.345  11.369   9.949  1.00 88.58           C  
ATOM   1163  O   VAL A  95      -0.837  10.708   9.030  1.00 88.58           O  
ATOM   1164  CB  VAL A  95      -1.772  11.114  12.042  1.00 88.58           C  
ATOM   1165  CG1 VAL A  95      -0.633  10.446  12.824  1.00 88.58           C  
ATOM   1166  CG2 VAL A  95      -2.669  11.841  13.054  1.00 88.58           C  
ATOM   1167  H   VAL A  95      -3.137  12.190  10.008  1.00 88.58           H  
ATOM   1168  HA  VAL A  95      -0.636  12.829  11.478  1.00 88.58           H  
ATOM   1169  HB  VAL A  95      -2.373  10.342  11.562  1.00 88.58           H  
ATOM   1170 HG11 VAL A  95      -1.048   9.796  13.595  1.00 88.58           H  
ATOM   1171 HG12 VAL A  95      -0.024   9.828  12.164  1.00 88.58           H  
ATOM   1172 HG13 VAL A  95      -0.003  11.200  13.294  1.00 88.58           H  
ATOM   1173 HG21 VAL A  95      -3.009  11.139  13.816  1.00 88.58           H  
ATOM   1174 HG22 VAL A  95      -2.117  12.652  13.529  1.00 88.58           H  
ATOM   1175 HG23 VAL A  95      -3.548  12.250  12.555  1.00 88.58           H  
ATOM   1176  N   GLN A  96       0.970  11.511  10.119  1.00 90.17           N  
ATOM   1177  CA  GLN A  96       1.983  10.859   9.291  1.00 90.17           C  
ATOM   1178  C   GLN A  96       2.413   9.526   9.902  1.00 90.17           C  
ATOM   1179  O   GLN A  96       2.794   9.462  11.069  1.00 90.17           O  
ATOM   1180  CB  GLN A  96       3.197  11.783   9.117  1.00 90.17           C  
ATOM   1181  CG  GLN A  96       2.866  12.972   8.209  1.00 90.17           C  
ATOM   1182  CD  GLN A  96       4.068  13.852   7.890  1.00 90.17           C  
ATOM   1183  NE2 GLN A  96       3.894  14.850   7.053  1.00 90.17           N  
ATOM   1184  OE1 GLN A  96       5.176  13.664   8.360  1.00 90.17           O  
ATOM   1185  H   GLN A  96       1.298  12.041  10.913  1.00 90.17           H  
ATOM   1186  HA  GLN A  96       1.569  10.657   8.304  1.00 90.17           H  
ATOM   1187  HB2 GLN A  96       4.009  11.213   8.664  1.00 90.17           H  
ATOM   1188  HB3 GLN A  96       3.533  12.142  10.090  1.00 90.17           H  
ATOM   1189  HG2 GLN A  96       2.092  13.589   8.667  1.00 90.17           H  
ATOM   1190  HG3 GLN A  96       2.485  12.581   7.266  1.00 90.17           H  
ATOM   1191 HE21 GLN A  96       4.710  15.416   6.868  1.00 90.17           H  
ATOM   1192 HE22 GLN A  96       2.995  14.994   6.616  1.00 90.17           H  
ATOM   1193  N   TYR A  97       2.390   8.478   9.085  1.00 90.93           N  
ATOM   1194  CA  TYR A  97       2.825   7.132   9.433  1.00 90.93           C  
ATOM   1195  C   TYR A  97       4.008   6.757   8.534  1.00 90.93           C  
ATOM   1196  O   TYR A  97       3.792   6.317   7.398  1.00 90.93           O  
ATOM   1197  CB  TYR A  97       1.646   6.167   9.283  1.00 90.93           C  
ATOM   1198  CG  TYR A  97       0.539   6.387  10.292  1.00 90.93           C  
ATOM   1199  CD1 TYR A  97       0.469   5.586  11.447  1.00 90.93           C  
ATOM   1200  CD2 TYR A  97      -0.426   7.387  10.069  1.00 90.93           C  
ATOM   1201  CE1 TYR A  97      -0.564   5.781  12.382  1.00 90.93           C  
ATOM   1202  CE2 TYR A  97      -1.472   7.570  10.989  1.00 90.93           C  
ATOM   1203  CZ  TYR A  97      -1.537   6.777  12.150  1.00 90.93           C  
ATOM   1204  OH  TYR A  97      -2.545   6.964  13.041  1.00 90.93           O  
ATOM   1205  H   TYR A  97       1.984   8.597   8.168  1.00 90.93           H  
ATOM   1206  HA  TYR A  97       3.134   7.087  10.477  1.00 90.93           H  
ATOM   1207  HB2 TYR A  97       1.222   6.270   8.283  1.00 90.93           H  
ATOM   1208  HB3 TYR A  97       2.018   5.147   9.373  1.00 90.93           H  
ATOM   1209  HD1 TYR A  97       1.213   4.819  11.610  1.00 90.93           H  
ATOM   1210  HD2 TYR A  97      -0.371   8.004   9.184  1.00 90.93           H  
ATOM   1211  HE1 TYR A  97      -0.609   5.160  13.264  1.00 90.93           H  
ATOM   1212  HE2 TYR A  97      -2.225   8.326  10.820  1.00 90.93           H  
ATOM   1213  HH  TYR A  97      -2.410   6.429  13.827  1.00 90.93           H  
ATOM   1214  N   PRO A  98       5.255   7.003   8.979  1.00 91.96           N  
ATOM   1215  CA  PRO A  98       6.431   6.567   8.245  1.00 91.96           C  
ATOM   1216  C   PRO A  98       6.509   5.039   8.274  1.00 91.96           C  
ATOM   1217  O   PRO A  98       6.390   4.417   9.332  1.00 91.96           O  
ATOM   1218  CB  PRO A  98       7.623   7.233   8.935  1.00 91.96           C  
ATOM   1219  CG  PRO A  98       7.151   7.392  10.380  1.00 91.96           C  
ATOM   1220  CD  PRO A  98       5.645   7.620  10.243  1.00 91.96           C  
ATOM   1221  HA  PRO A  98       6.380   6.907   7.211  1.00 91.96           H  
ATOM   1222  HB2 PRO A  98       7.790   8.218   8.498  1.00 91.96           H  
ATOM   1223  HB3 PRO A  98       8.529   6.630   8.867  1.00 91.96           H  
ATOM   1224  HG2 PRO A  98       7.332   6.467  10.927  1.00 91.96           H  
ATOM   1225  HG3 PRO A  98       7.642   8.229  10.876  1.00 91.96           H  
ATOM   1226  HD2 PRO A  98       5.436   8.689  10.204  1.00 91.96           H  
ATOM   1227  HD3 PRO A  98       5.134   7.165  11.091  1.00 91.96           H  
ATOM   1228  N   VAL A  99       6.704   4.451   7.100  1.00 91.28           N  
ATOM   1229  CA  VAL A  99       6.893   3.015   6.903  1.00 91.28           C  
ATOM   1230  C   VAL A  99       8.068   2.777   5.966  1.00 91.28           C  
ATOM   1231  O   VAL A  99       8.320   3.586   5.068  1.00 91.28           O  
ATOM   1232  CB  VAL A  99       5.618   2.322   6.377  1.00 91.28           C  
ATOM   1233  CG1 VAL A  99       4.478   2.400   7.398  1.00 91.28           C  
ATOM   1234  CG2 VAL A  99       5.104   2.887   5.043  1.00 91.28           C  
ATOM   1235  H   VAL A  99       6.780   5.030   6.276  1.00 91.28           H  
ATOM   1236  HA  VAL A  99       7.151   2.565   7.862  1.00 91.28           H  
ATOM   1237  HB  VAL A  99       5.848   1.267   6.223  1.00 91.28           H  
ATOM   1238 HG11 VAL A  99       3.649   1.779   7.059  1.00 91.28           H  
ATOM   1239 HG12 VAL A  99       4.825   2.020   8.358  1.00 91.28           H  
ATOM   1240 HG13 VAL A  99       4.140   3.429   7.522  1.00 91.28           H  
ATOM   1241 HG21 VAL A  99       5.883   2.796   4.286  1.00 91.28           H  
ATOM   1242 HG22 VAL A  99       4.831   3.936   5.160  1.00 91.28           H  
ATOM   1243 HG23 VAL A  99       4.234   2.317   4.717  1.00 91.28           H  
ATOM   1244  N   SER A 100       8.763   1.658   6.138  1.00 91.41           N  
ATOM   1245  CA  SER A 100       9.721   1.173   5.145  1.00 91.41           C  
ATOM   1246  C   SER A 100       9.247  -0.136   4.544  1.00 91.41           C  
ATOM   1247  O   SER A 100       8.679  -0.983   5.231  1.00 91.41           O  
ATOM   1248  CB  SER A 100      11.129   0.946   5.685  1.00 91.41           C  
ATOM   1249  OG  SER A 100      11.663   2.006   6.443  1.00 91.41           O  
ATOM   1250  H   SER A 100       8.533   1.049   6.910  1.00 91.41           H  
ATOM   1251  HA  SER A 100       9.810   1.902   4.339  1.00 91.41           H  
ATOM   1252  HB2 SER A 100      11.784   0.781   4.830  1.00 91.41           H  
ATOM   1253  HB3 SER A 100      11.150   0.031   6.276  1.00 91.41           H  
ATOM   1254  HG  SER A 100      12.538   1.678   6.659  1.00 91.41           H  
ATOM   1255  N   PHE A 101       9.533  -0.319   3.263  1.00 92.12           N  
ATOM   1256  CA  PHE A 101       9.316  -1.560   2.542  1.00 92.12           C  
ATOM   1257  C   PHE A 101      10.660  -2.184   2.199  1.00 92.12           C  
ATOM   1258  O   PHE A 101      11.465  -1.562   1.514  1.00 92.12           O  
ATOM   1259  CB  PHE A 101       8.522  -1.279   1.266  1.00 92.12           C  
ATOM   1260  CG  PHE A 101       7.169  -0.656   1.504  1.00 92.12           C  
ATOM   1261  CD1 PHE A 101       6.067  -1.487   1.749  1.00 92.12           C  
ATOM   1262  CD2 PHE A 101       7.007   0.741   1.506  1.00 92.12           C  
ATOM   1263  CE1 PHE A 101       4.809  -0.928   2.017  1.00 92.12           C  
ATOM   1264  CE2 PHE A 101       5.741   1.294   1.761  1.00 92.12           C  
ATOM   1265  CZ  PHE A 101       4.642   0.465   2.028  1.00 92.12           C  
ATOM   1266  H   PHE A 101       9.981   0.438   2.767  1.00 92.12           H  
ATOM   1267  HA  PHE A 101       8.749  -2.259   3.157  1.00 92.12           H  
ATOM   1268  HB2 PHE A 101       8.380  -2.230   0.753  1.00 92.12           H  
ATOM   1269  HB3 PHE A 101       9.102  -0.628   0.611  1.00 92.12           H  
ATOM   1270  HD1 PHE A 101       6.197  -2.559   1.752  1.00 92.12           H  
ATOM   1271  HD2 PHE A 101       7.854   1.387   1.326  1.00 92.12           H  
ATOM   1272  HE1 PHE A 101       3.977  -1.583   2.227  1.00 92.12           H  
ATOM   1273  HE2 PHE A 101       5.605   2.365   1.749  1.00 92.12           H  
ATOM   1274  HZ  PHE A 101       3.674   0.896   2.239  1.00 92.12           H  
ATOM   1275  N   LEU A 102      10.877  -3.431   2.608  1.00 90.86           N  
ATOM   1276  CA  LEU A 102      12.031  -4.219   2.192  1.00 90.86           C  
ATOM   1277  C   LEU A 102      11.550  -5.574   1.684  1.00 90.86           C  
ATOM   1278  O   LEU A 102      11.045  -6.386   2.453  1.00 90.86           O  
ATOM   1279  CB  LEU A 102      13.014  -4.338   3.369  1.00 90.86           C  
ATOM   1280  CG  LEU A 102      14.272  -5.165   3.048  1.00 90.86           C  
ATOM   1281  CD1 LEU A 102      15.133  -4.533   1.953  1.00 90.86           C  
ATOM   1282  CD2 LEU A 102      15.119  -5.331   4.307  1.00 90.86           C  
ATOM   1283  H   LEU A 102      10.210  -3.854   3.237  1.00 90.86           H  
ATOM   1284  HA  LEU A 102      12.539  -3.706   1.375  1.00 90.86           H  
ATOM   1285  HB2 LEU A 102      13.319  -3.337   3.674  1.00 90.86           H  
ATOM   1286  HB3 LEU A 102      12.495  -4.799   4.210  1.00 90.86           H  
ATOM   1287  HG  LEU A 102      13.979  -6.161   2.715  1.00 90.86           H  
ATOM   1288 HD11 LEU A 102      16.037  -5.123   1.799  1.00 90.86           H  
ATOM   1289 HD12 LEU A 102      14.589  -4.477   1.010  1.00 90.86           H  
ATOM   1290 HD13 LEU A 102      15.423  -3.525   2.251  1.00 90.86           H  
ATOM   1291 HD21 LEU A 102      14.531  -5.815   5.088  1.00 90.86           H  
ATOM   1292 HD22 LEU A 102      15.441  -4.353   4.664  1.00 90.86           H  
ATOM   1293 HD23 LEU A 102      15.998  -5.938   4.090  1.00 90.86           H  
ATOM   1294  N   ALA A 103      11.726  -5.837   0.391  1.00 88.55           N  
ATOM   1295  CA  ALA A 103      11.341  -7.101  -0.234  1.00 88.55           C  
ATOM   1296  C   ALA A 103      12.589  -7.926  -0.595  1.00 88.55           C  
ATOM   1297  O   ALA A 103      13.069  -7.859  -1.728  1.00 88.55           O  
ATOM   1298  CB  ALA A 103      10.382  -6.799  -1.392  1.00 88.55           C  
ATOM   1299  H   ALA A 103      12.113  -5.108  -0.192  1.00 88.55           H  
ATOM   1300  HA  ALA A 103      10.771  -7.703   0.474  1.00 88.55           H  
ATOM   1301  HB1 ALA A 103       9.814  -7.700  -1.623  1.00 88.55           H  
ATOM   1302  HB2 ALA A 103      10.926  -6.466  -2.276  1.00 88.55           H  
ATOM   1303  HB3 ALA A 103       9.677  -6.021  -1.102  1.00 88.55           H  
ATOM   1304  N   PRO A 104      13.182  -8.673   0.362  1.00 84.65           N  
ATOM   1305  CA  PRO A 104      14.442  -9.384   0.136  1.00 84.65           C  
ATOM   1306  C   PRO A 104      14.271 -10.610  -0.772  1.00 84.65           C  
ATOM   1307  O   PRO A 104      15.237 -11.080  -1.369  1.00 84.65           O  
ATOM   1308  CB  PRO A 104      14.918  -9.787   1.536  1.00 84.65           C  
ATOM   1309  CG  PRO A 104      13.616  -9.974   2.314  1.00 84.65           C  
ATOM   1310  CD  PRO A 104      12.724  -8.882   1.732  1.00 84.65           C  
ATOM   1311  HA  PRO A 104      15.175  -8.718  -0.319  1.00 84.65           H  
ATOM   1312  HB2 PRO A 104      15.485  -8.966   1.975  1.00 84.65           H  
ATOM   1313  HB3 PRO A 104      15.519 -10.696   1.524  1.00 84.65           H  
ATOM   1314  HG2 PRO A 104      13.190 -10.954   2.099  1.00 84.65           H  
ATOM   1315  HG3 PRO A 104      13.762  -9.844   3.387  1.00 84.65           H  
ATOM   1316  HD2 PRO A 104      12.874  -7.971   2.311  1.00 84.65           H  
ATOM   1317  HD3 PRO A 104      11.679  -9.189   1.772  1.00 84.65           H  
ATOM   1318  N   LYS A 105      13.051 -11.153  -0.867  1.00 81.20           N  
ATOM   1319  CA  LYS A 105      12.719 -12.346  -1.654  1.00 81.20           C  
ATOM   1320  C   LYS A 105      11.503 -12.065  -2.536  1.00 81.20           C  
ATOM   1321  O   LYS A 105      10.364 -12.330  -2.162  1.00 81.20           O  
ATOM   1322  CB  LYS A 105      12.488 -13.544  -0.719  1.00 81.20           C  
ATOM   1323  CG  LYS A 105      13.762 -13.988   0.019  1.00 81.20           C  
ATOM   1324  CD  LYS A 105      13.459 -15.214   0.886  1.00 81.20           C  
ATOM   1325  CE  LYS A 105      14.707 -15.649   1.659  1.00 81.20           C  
ATOM   1326  NZ  LYS A 105      14.403 -16.787   2.561  1.00 81.20           N1+
ATOM   1327  H   LYS A 105      12.301 -10.699  -0.364  1.00 81.20           H  
ATOM   1328  HA  LYS A 105      13.548 -12.590  -2.319  1.00 81.20           H  
ATOM   1329  HB2 LYS A 105      12.124 -14.380  -1.316  1.00 81.20           H  
ATOM   1330  HB3 LYS A 105      11.717 -13.289   0.008  1.00 81.20           H  
ATOM   1331  HG2 LYS A 105      14.119 -13.180   0.657  1.00 81.20           H  
ATOM   1332  HG3 LYS A 105      14.534 -14.238  -0.708  1.00 81.20           H  
ATOM   1333  HD2 LYS A 105      13.115 -16.029   0.249  1.00 81.20           H  
ATOM   1334  HD3 LYS A 105      12.666 -14.958   1.589  1.00 81.20           H  
ATOM   1335  HE2 LYS A 105      15.485 -15.922   0.946  1.00 81.20           H  
ATOM   1336  HE3 LYS A 105      15.067 -14.798   2.237  1.00 81.20           H  
ATOM   1337  HZ1 LYS A 105      15.224 -17.056   3.084  1.00 81.20           H  
ATOM   1338  HZ2 LYS A 105      14.071 -17.581   2.033  1.00 81.20           H  
ATOM   1339  HZ3 LYS A 105      13.680 -16.522   3.215  1.00 81.20           H  
ATOM   1340  N   GLY A 106      11.744 -11.525  -3.728  1.00 84.42           N  
ATOM   1341  CA  GLY A 106      10.663 -11.163  -4.649  1.00 84.42           C  
ATOM   1342  C   GLY A 106       9.776 -10.060  -4.065  1.00 84.42           C  
ATOM   1343  O   GLY A 106      10.301  -9.060  -3.600  1.00 84.42           O  
ATOM   1344  H   GLY A 106      12.684 -11.217  -3.933  1.00 84.42           H  
ATOM   1345  HA2 GLY A 106      11.084 -10.797  -5.585  1.00 84.42           H  
ATOM   1346  HA3 GLY A 106      10.057 -12.044  -4.859  1.00 84.42           H  
ATOM   1347  N   CYS A 107       8.451 -10.247  -4.091  1.00 88.54           N  
ATOM   1348  CA  CYS A 107       7.468  -9.257  -3.620  1.00 88.54           C  
ATOM   1349  C   CYS A 107       6.794  -9.601  -2.289  1.00 88.54           C  
ATOM   1350  O   CYS A 107       5.780  -9.003  -1.933  1.00 88.54           O  
ATOM   1351  CB  CYS A 107       6.454  -8.956  -4.732  1.00 88.54           C  
ATOM   1352  SG  CYS A 107       7.219  -8.250  -6.205  1.00 88.54           S  
ATOM   1353  H   CYS A 107       8.102 -11.120  -4.462  1.00 88.54           H  
ATOM   1354  HA  CYS A 107       8.000  -8.333  -3.394  1.00 88.54           H  
ATOM   1355  HB2 CYS A 107       5.917  -9.866  -4.999  1.00 88.54           H  
ATOM   1356  HB3 CYS A 107       5.731  -8.232  -4.356  1.00 88.54           H  
ATOM   1357  N   GLU A 108       7.347 -10.562  -1.554  1.00 86.17           N  
ATOM   1358  CA  GLU A 108       7.052 -10.723  -0.134  1.00 86.17           C  
ATOM   1359  C   GLU A 108       7.894  -9.692   0.627  1.00 86.17           C  
ATOM   1360  O   GLU A 108       9.097  -9.879   0.825  1.00 86.17           O  
ATOM   1361  CB  GLU A 108       7.352 -12.171   0.260  1.00 86.17           C  
ATOM   1362  CG  GLU A 108       6.864 -12.502   1.676  1.00 86.17           C  
ATOM   1363  CD  GLU A 108       7.117 -13.974   2.045  1.00 86.17           C  
ATOM   1364  OE1 GLU A 108       6.961 -14.307   3.239  1.00 86.17           O  
ATOM   1365  OE2 GLU A 108       7.481 -14.770   1.143  1.00 86.17           O1-
ATOM   1366  H   GLU A 108       8.208 -10.983  -1.873  1.00 86.17           H  
ATOM   1367  HA  GLU A 108       5.998 -10.531   0.062  1.00 86.17           H  
ATOM   1368  HB2 GLU A 108       6.845 -12.827  -0.447  1.00 86.17           H  
ATOM   1369  HB3 GLU A 108       8.423 -12.359   0.187  1.00 86.17           H  
ATOM   1370  HG2 GLU A 108       5.797 -12.290   1.740  1.00 86.17           H  
ATOM   1371  HG3 GLU A 108       7.381 -11.857   2.387  1.00 86.17           H  
ATOM   1372  N   ALA A 109       7.288  -8.548   0.946  1.00 79.67           N  
ATOM   1373  CA  ALA A 109       7.984  -7.443   1.588  1.00 79.67           C  
ATOM   1374  C   ALA A 109       7.759  -7.441   3.098  1.00 79.67           C  
ATOM   1375  O   ALA A 109       6.633  -7.496   3.574  1.00 79.67           O  
ATOM   1376  CB  ALA A 109       7.589  -6.112   0.946  1.00 79.67           C  
ATOM   1377  H   ALA A 109       6.292  -8.453   0.804  1.00 79.67           H  
ATOM   1378  HA  ALA A 109       9.055  -7.566   1.429  1.00 79.67           H  
ATOM   1379  HB1 ALA A 109       6.625  -5.803   1.349  1.00 79.67           H  
ATOM   1380  HB2 ALA A 109       7.533  -6.206  -0.139  1.00 79.67           H  
ATOM   1381  HB3 ALA A 109       8.325  -5.352   1.209  1.00 79.67           H  
ATOM   1382  N   ALA A 110       8.828  -7.284   3.865  1.00 84.77           N  
ATOM   1383  CA  ALA A 110       8.701  -6.813   5.229  1.00 84.77           C  
ATOM   1384  C   ALA A 110       8.309  -5.329   5.191  1.00 84.77           C  
ATOM   1385  O   ALA A 110       8.949  -4.533   4.499  1.00 84.77           O  
ATOM   1386  CB  ALA A 110      10.019  -7.063   5.964  1.00 84.77           C  
ATOM   1387  H   ALA A 110       9.724  -7.158   3.417  1.00 84.77           H  
ATOM   1388  HA  ALA A 110       7.916  -7.374   5.735  1.00 84.77           H  
ATOM   1389  HB1 ALA A 110      10.247  -8.128   5.966  1.00 84.77           H  
ATOM   1390  HB2 ALA A 110      10.827  -6.520   5.473  1.00 84.77           H  
ATOM   1391  HB3 ALA A 110       9.934  -6.712   6.993  1.00 84.77           H  
ATOM   1392  N   ILE A 111       7.256  -4.975   5.926  1.00 88.88           N  
ATOM   1393  CA  ILE A 111       6.920  -3.583   6.222  1.00 88.88           C  
ATOM   1394  C   ILE A 111       7.369  -3.313   7.652  1.00 88.88           C  
ATOM   1395  O   ILE A 111       6.951  -4.026   8.565  1.00 88.88           O  
ATOM   1396  CB  ILE A 111       5.422  -3.270   6.016  1.00 88.88           C  
ATOM   1397  CG1 ILE A 111       4.967  -3.675   4.596  1.00 88.88           C  
ATOM   1398  CG2 ILE A 111       5.168  -1.769   6.270  1.00 88.88           C  
ATOM   1399  CD1 ILE A 111       3.495  -3.362   4.309  1.00 88.88           C  
ATOM   1400  H   ILE A 111       6.784  -5.684   6.469  1.00 88.88           H  
ATOM   1401  HA  ILE A 111       7.479  -2.933   5.549  1.00 88.88           H  
ATOM   1402  HB  ILE A 111       4.842  -3.844   6.739  1.00 88.88           H  
ATOM   1403 HG12 ILE A 111       5.100  -4.749   4.468  1.00 88.88           H  
ATOM   1404 HG13 ILE A 111       5.594  -3.168   3.862  1.00 88.88           H  
ATOM   1405 HG21 ILE A 111       4.103  -1.542   6.228  1.00 88.88           H  
ATOM   1406 HG22 ILE A 111       5.512  -1.483   7.264  1.00 88.88           H  
ATOM   1407 HG23 ILE A 111       5.702  -1.170   5.532  1.00 88.88           H  
ATOM   1408 HD11 ILE A 111       3.198  -3.821   3.367  1.00 88.88           H  
ATOM   1409 HD12 ILE A 111       3.333  -2.286   4.244  1.00 88.88           H  
ATOM   1410 HD13 ILE A 111       2.880  -3.758   5.117  1.00 88.88           H  
ATOM   1411  N   THR A 112       8.209  -2.303   7.844  1.00 88.84           N  
ATOM   1412  CA  THR A 112       8.559  -1.780   9.170  1.00 88.84           C  
ATOM   1413  C   THR A 112       7.859  -0.442   9.396  1.00 88.84           C  
ATOM   1414  O   THR A 112       7.520   0.269   8.447  1.00 88.84           O  
ATOM   1415  CB  THR A 112      10.077  -1.662   9.373  1.00 88.84           C  
ATOM   1416  CG2 THR A 112      10.790  -3.007   9.237  1.00 88.84           C  
ATOM   1417  OG1 THR A 112      10.615  -0.800   8.410  1.00 88.84           O  
ATOM   1418  H   THR A 112       8.516  -1.767   7.045  1.00 88.84           H  
ATOM   1419  HA  THR A 112       8.192  -2.464   9.935  1.00 88.84           H  
ATOM   1420  HB  THR A 112      10.273  -1.257  10.365  1.00 88.84           H  
ATOM   1421  HG1 THR A 112      11.551  -0.687   8.594  1.00 88.84           H  
ATOM   1422 HG21 THR A 112      10.687  -3.391   8.222  1.00 88.84           H  
ATOM   1423 HG22 THR A 112      10.361  -3.720   9.942  1.00 88.84           H  
ATOM   1424 HG23 THR A 112      11.848  -2.880   9.468  1.00 88.84           H  
ATOM   1425  N   GLY A 113       7.605  -0.104  10.659  1.00 87.45           N  
ATOM   1426  CA  GLY A 113       6.759   1.028  11.043  1.00 87.45           C  
ATOM   1427  C   GLY A 113       5.308   0.624  11.316  1.00 87.45           C  
ATOM   1428  O   GLY A 113       4.938  -0.544  11.217  1.00 87.45           O  
ATOM   1429  H   GLY A 113       7.900  -0.737  11.389  1.00 87.45           H  
ATOM   1430  HA2 GLY A 113       6.767   1.787  10.260  1.00 87.45           H  
ATOM   1431  HA3 GLY A 113       7.168   1.481  11.946  1.00 87.45           H  
ATOM   1432  N   LYS A 114       4.488   1.603  11.708  1.00 91.09           N  
ATOM   1433  CA  LYS A 114       3.074   1.388  12.052  1.00 91.09           C  
ATOM   1434  C   LYS A 114       2.188   1.745  10.873  1.00 91.09           C  
ATOM   1435  O   LYS A 114       2.262   2.865  10.368  1.00 91.09           O  
ATOM   1436  CB  LYS A 114       2.671   2.186  13.299  1.00 91.09           C  
ATOM   1437  CG  LYS A 114       3.387   1.654  14.544  1.00 91.09           C  
ATOM   1438  CD  LYS A 114       2.898   2.348  15.818  1.00 91.09           C  
ATOM   1439  CE  LYS A 114       3.634   1.714  17.000  1.00 91.09           C  
ATOM   1440  NZ  LYS A 114       3.251   2.323  18.295  1.00 91.09           N1+
ATOM   1441  H   LYS A 114       4.835   2.551  11.664  1.00 91.09           H  
ATOM   1442  HA  LYS A 114       2.905   0.333  12.265  1.00 91.09           H  
ATOM   1443  HB2 LYS A 114       2.904   3.242  13.157  1.00 91.09           H  
ATOM   1444  HB3 LYS A 114       1.596   2.079  13.443  1.00 91.09           H  
ATOM   1445  HG2 LYS A 114       3.194   0.585  14.629  1.00 91.09           H  
ATOM   1446  HG3 LYS A 114       4.461   1.809  14.442  1.00 91.09           H  
ATOM   1447  HD2 LYS A 114       1.824   2.191  15.920  1.00 91.09           H  
ATOM   1448  HD3 LYS A 114       3.116   3.415  15.758  1.00 91.09           H  
ATOM   1449  HE2 LYS A 114       3.409   0.647  17.005  1.00 91.09           H  
ATOM   1450  HE3 LYS A 114       4.707   1.816  16.837  1.00 91.09           H  
ATOM   1451  HZ1 LYS A 114       3.476   3.308  18.299  1.00 91.09           H  
ATOM   1452  HZ2 LYS A 114       3.765   1.870  19.037  1.00 91.09           H  
ATOM   1453  HZ3 LYS A 114       2.263   2.190  18.457  1.00 91.09           H  
ATOM   1454  N   LEU A 115       1.303   0.838  10.478  1.00 91.04           N  
ATOM   1455  CA  LEU A 115       0.231   1.165   9.546  1.00 91.04           C  
ATOM   1456  C   LEU A 115      -0.908   1.871  10.302  1.00 91.04           C  
ATOM   1457  O   LEU A 115      -1.204   1.527  11.450  1.00 91.04           O  
ATOM   1458  CB  LEU A 115      -0.240  -0.101   8.805  1.00 91.04           C  
ATOM   1459  CG  LEU A 115       0.790  -0.693   7.826  1.00 91.04           C  
ATOM   1460  CD1 LEU A 115       0.262  -2.014   7.261  1.00 91.04           C  
ATOM   1461  CD2 LEU A 115       1.057   0.243   6.647  1.00 91.04           C  
ATOM   1462  H   LEU A 115       1.249  -0.025  11.000  1.00 91.04           H  
ATOM   1463  HA  LEU A 115       0.629   1.864   8.812  1.00 91.04           H  
ATOM   1464  HB2 LEU A 115      -0.470  -0.867   9.546  1.00 91.04           H  
ATOM   1465  HB3 LEU A 115      -1.155   0.127   8.259  1.00 91.04           H  
ATOM   1466  HG  LEU A 115       1.728  -0.889   8.345  1.00 91.04           H  
ATOM   1467 HD11 LEU A 115       0.132  -2.723   8.078  1.00 91.04           H  
ATOM   1468 HD12 LEU A 115       0.989  -2.428   6.563  1.00 91.04           H  
ATOM   1469 HD13 LEU A 115      -0.689  -1.859   6.751  1.00 91.04           H  
ATOM   1470 HD21 LEU A 115       1.753  -0.231   5.955  1.00 91.04           H  
ATOM   1471 HD22 LEU A 115       0.126   0.483   6.133  1.00 91.04           H  
ATOM   1472 HD23 LEU A 115       1.522   1.160   7.010  1.00 91.04           H  
ATOM   1473  N   PRO A 116      -1.600   2.846   9.687  1.00 90.63           N  
ATOM   1474  CA  PRO A 116      -2.813   3.378  10.290  1.00 90.63           C  
ATOM   1475  C   PRO A 116      -3.833   2.237  10.516  1.00 90.63           C  
ATOM   1476  O   PRO A 116      -4.006   1.404   9.626  1.00 90.63           O  
ATOM   1477  CB  PRO A 116      -3.339   4.446   9.333  1.00 90.63           C  
ATOM   1478  CG  PRO A 116      -2.197   4.717   8.352  1.00 90.63           C  
ATOM   1479  CD  PRO A 116      -1.301   3.483   8.415  1.00 90.63           C  
ATOM   1480  HA  PRO A 116      -2.527   3.855  11.228  1.00 90.63           H  
ATOM   1481  HB2 PRO A 116      -3.619   5.352   9.869  1.00 90.63           H  
ATOM   1482  HB3 PRO A 116      -4.200   4.054   8.792  1.00 90.63           H  
ATOM   1483  HG2 PRO A 116      -2.577   4.880   7.344  1.00 90.63           H  
ATOM   1484  HG3 PRO A 116      -1.633   5.590   8.677  1.00 90.63           H  
ATOM   1485  HD2 PRO A 116      -1.539   2.802   7.598  1.00 90.63           H  
ATOM   1486  HD3 PRO A 116      -0.256   3.787   8.360  1.00 90.63           H  
ATOM   1487  N   PRO A 117      -4.578   2.192  11.640  1.00 86.12           N  
ATOM   1488  CA  PRO A 117      -5.396   1.021  12.011  1.00 86.12           C  
ATOM   1489  C   PRO A 117      -6.454   0.580  10.983  1.00 86.12           C  
ATOM   1490  O   PRO A 117      -6.848  -0.584  10.921  1.00 86.12           O  
ATOM   1491  CB  PRO A 117      -6.079   1.430  13.320  1.00 86.12           C  
ATOM   1492  CG  PRO A 117      -5.093   2.407  13.952  1.00 86.12           C  
ATOM   1493  CD  PRO A 117      -4.492   3.131  12.752  1.00 86.12           C  
ATOM   1494  HA  PRO A 117      -4.727   0.181  12.201  1.00 86.12           H  
ATOM   1495  HB2 PRO A 117      -6.259   0.568  13.963  1.00 86.12           H  
ATOM   1496  HB3 PRO A 117      -7.015   1.949  13.112  1.00 86.12           H  
ATOM   1497  HG2 PRO A 117      -5.586   3.098  14.636  1.00 86.12           H  
ATOM   1498  HG3 PRO A 117      -4.311   1.850  14.468  1.00 86.12           H  
ATOM   1499  HD2 PRO A 117      -5.071   4.025  12.523  1.00 86.12           H  
ATOM   1500  HD3 PRO A 117      -3.460   3.394  12.984  1.00 86.12           H  
ATOM   1501  N   THR A 118      -6.930   1.528  10.178  1.00 86.10           N  
ATOM   1502  CA  THR A 118      -7.976   1.340   9.156  1.00 86.10           C  
ATOM   1503  C   THR A 118      -7.413   1.141   7.752  1.00 86.10           C  
ATOM   1504  O   THR A 118      -8.155   1.074   6.773  1.00 86.10           O  
ATOM   1505  CB  THR A 118      -8.948   2.525   9.175  1.00 86.10           C  
ATOM   1506  CG2 THR A 118      -9.831   2.470  10.424  1.00 86.10           C  
ATOM   1507  OG1 THR A 118      -8.267   3.764   9.215  1.00 86.10           O  
ATOM   1508  H   THR A 118      -6.463   2.423  10.210  1.00 86.10           H  
ATOM   1509  HA  THR A 118      -8.551   0.440   9.376  1.00 86.10           H  
ATOM   1510  HB  THR A 118      -9.550   2.515   8.266  1.00 86.10           H  
ATOM   1511  HG1 THR A 118      -7.904   3.831  10.101  1.00 86.10           H  
ATOM   1512 HG21 THR A 118     -10.247   1.467  10.526  1.00 86.10           H  
ATOM   1513 HG22 THR A 118     -10.674   3.149  10.303  1.00 86.10           H  
ATOM   1514 HG23 THR A 118      -9.262   2.709  11.322  1.00 86.10           H  
ATOM   1515  N   TYR A 119      -6.088   1.095   7.629  1.00 89.59           N  
ATOM   1516  CA  TYR A 119      -5.402   0.987   6.355  1.00 89.59           C  
ATOM   1517  C   TYR A 119      -4.955  -0.450   6.109  1.00 89.59           C  
ATOM   1518  O   TYR A 119      -4.767  -1.253   7.026  1.00 89.59           O  
ATOM   1519  CB  TYR A 119      -4.260   2.009   6.250  1.00 89.59           C  
ATOM   1520  CG  TYR A 119      -4.693   3.434   5.921  1.00 89.59           C  
ATOM   1521  CD1 TYR A 119      -4.093   4.107   4.840  1.00 89.59           C  
ATOM   1522  CD2 TYR A 119      -5.664   4.106   6.693  1.00 89.59           C  
ATOM   1523  CE1 TYR A 119      -4.432   5.442   4.548  1.00 89.59           C  
ATOM   1524  CE2 TYR A 119      -6.015   5.436   6.402  1.00 89.59           C  
ATOM   1525  CZ  TYR A 119      -5.394   6.111   5.334  1.00 89.59           C  
ATOM   1526  OH  TYR A 119      -5.707   7.409   5.086  1.00 89.59           O  
ATOM   1527  H   TYR A 119      -5.513   1.064   8.458  1.00 89.59           H  
ATOM   1528  HA  TYR A 119      -6.108   1.228   5.560  1.00 89.59           H  
ATOM   1529  HB2 TYR A 119      -3.686   2.013   7.176  1.00 89.59           H  
ATOM   1530  HB3 TYR A 119      -3.582   1.675   5.464  1.00 89.59           H  
ATOM   1531  HD1 TYR A 119      -3.349   3.601   4.242  1.00 89.59           H  
ATOM   1532  HD2 TYR A 119      -6.133   3.616   7.534  1.00 89.59           H  
ATOM   1533  HE1 TYR A 119      -3.950   5.956   3.730  1.00 89.59           H  
ATOM   1534  HE2 TYR A 119      -6.752   5.953   6.998  1.00 89.59           H  
ATOM   1535  HH  TYR A 119      -5.124   7.795   4.429  1.00 89.59           H  
ATOM   1536  N   GLY A 120      -4.809  -0.769   4.832  1.00 89.68           N  
ATOM   1537  CA  GLY A 120      -4.276  -2.032   4.360  1.00 89.68           C  
ATOM   1538  C   GLY A 120      -3.334  -1.780   3.201  1.00 89.68           C  
ATOM   1539  O   GLY A 120      -3.572  -0.884   2.392  1.00 89.68           O  
ATOM   1540  H   GLY A 120      -4.968  -0.045   4.145  1.00 89.68           H  
ATOM   1541  HA2 GLY A 120      -5.085  -2.681   4.026  1.00 89.68           H  
ATOM   1542  HA3 GLY A 120      -3.729  -2.526   5.164  1.00 89.68           H  
ATOM   1543  N   VAL A 121      -2.270  -2.565   3.118  1.00 91.80           N  
ATOM   1544  CA  VAL A 121      -1.312  -2.499   2.017  1.00 91.80           C  
ATOM   1545  C   VAL A 121      -1.344  -3.810   1.261  1.00 91.80           C  
ATOM   1546  O   VAL A 121      -1.302  -4.866   1.879  1.00 91.80           O  
ATOM   1547  CB  VAL A 121       0.105  -2.162   2.504  1.00 91.80           C  
ATOM   1548  CG1 VAL A 121       1.038  -2.026   1.301  1.00 91.80           C  
ATOM   1549  CG2 VAL A 121       0.101  -0.868   3.324  1.00 91.80           C  
ATOM   1550  H   VAL A 121      -2.136  -3.277   3.822  1.00 91.80           H  
ATOM   1551  HA  VAL A 121      -1.609  -1.707   1.330  1.00 91.80           H  
ATOM   1552  HB  VAL A 121       0.484  -2.964   3.138  1.00 91.80           H  
ATOM   1553 HG11 VAL A 121       1.266  -3.012   0.898  1.00 91.80           H  
ATOM   1554 HG12 VAL A 121       0.572  -1.422   0.523  1.00 91.80           H  
ATOM   1555 HG13 VAL A 121       1.970  -1.548   1.603  1.00 91.80           H  
ATOM   1556 HG21 VAL A 121      -0.352  -1.060   4.297  1.00 91.80           H  
ATOM   1557 HG22 VAL A 121       1.120  -0.516   3.486  1.00 91.80           H  
ATOM   1558 HG23 VAL A 121      -0.485  -0.101   2.816  1.00 91.80           H  
ATOM   1559  N   LEU A 122      -1.414  -3.747  -0.063  1.00 90.36           N  
ATOM   1560  CA  LEU A 122      -1.304  -4.904  -0.941  1.00 90.36           C  
ATOM   1561  C   LEU A 122      -0.033  -4.767  -1.773  1.00 90.36           C  
ATOM   1562  O   LEU A 122       0.144  -3.766  -2.464  1.00 90.36           O  
ATOM   1563  CB  LEU A 122      -2.563  -4.990  -1.810  1.00 90.36           C  
ATOM   1564  CG  LEU A 122      -2.720  -6.301  -2.588  1.00 90.36           C  
ATOM   1565  CD1 LEU A 122      -3.003  -7.462  -1.642  1.00 90.36           C  
ATOM   1566  CD2 LEU A 122      -3.890  -6.168  -3.565  1.00 90.36           C  
ATOM   1567  H   LEU A 122      -1.452  -2.834  -0.491  1.00 90.36           H  
ATOM   1568  HA  LEU A 122      -1.238  -5.809  -0.338  1.00 90.36           H  
ATOM   1569  HB2 LEU A 122      -2.526  -4.174  -2.532  1.00 90.36           H  
ATOM   1570  HB3 LEU A 122      -3.440  -4.853  -1.178  1.00 90.36           H  
ATOM   1571  HG  LEU A 122      -1.811  -6.506  -3.153  1.00 90.36           H  
ATOM   1572 HD11 LEU A 122      -3.466  -8.283  -2.190  1.00 90.36           H  
ATOM   1573 HD12 LEU A 122      -2.077  -7.806  -1.180  1.00 90.36           H  
ATOM   1574 HD13 LEU A 122      -3.700  -7.157  -0.862  1.00 90.36           H  
ATOM   1575 HD21 LEU A 122      -3.685  -5.379  -4.289  1.00 90.36           H  
ATOM   1576 HD22 LEU A 122      -4.049  -7.106  -4.098  1.00 90.36           H  
ATOM   1577 HD23 LEU A 122      -4.805  -5.931  -3.021  1.00 90.36           H  
ATOM   1578  N   ILE A 123       0.835  -5.770  -1.718  1.00 92.53           N  
ATOM   1579  CA  ILE A 123       2.092  -5.815  -2.462  1.00 92.53           C  
ATOM   1580  C   ILE A 123       2.040  -6.981  -3.431  1.00 92.53           C  
ATOM   1581  O   ILE A 123       1.678  -8.093  -3.053  1.00 92.53           O  
ATOM   1582  CB  ILE A 123       3.320  -5.877  -1.536  1.00 92.53           C  
ATOM   1583  CG1 ILE A 123       3.243  -4.705  -0.535  1.00 92.53           C  
ATOM   1584  CG2 ILE A 123       4.613  -5.829  -2.374  1.00 92.53           C  
ATOM   1585  CD1 ILE A 123       4.416  -4.603   0.432  1.00 92.53           C  
ATOM   1586  H   ILE A 123       0.628  -6.541  -1.099  1.00 92.53           H  
ATOM   1587  HA  ILE A 123       2.184  -4.893  -3.036  1.00 92.53           H  
ATOM   1588  HB  ILE A 123       3.302  -6.815  -0.981  1.00 92.53           H  
ATOM   1589 HG12 ILE A 123       3.148  -3.765  -1.078  1.00 92.53           H  
ATOM   1590 HG13 ILE A 123       2.355  -4.831   0.085  1.00 92.53           H  
ATOM   1591 HG21 ILE A 123       4.651  -6.671  -3.066  1.00 92.53           H  
ATOM   1592 HG22 ILE A 123       5.486  -5.914  -1.727  1.00 92.53           H  
ATOM   1593 HG23 ILE A 123       4.667  -4.894  -2.932  1.00 92.53           H  
ATOM   1594 HD11 ILE A 123       4.522  -5.550   0.961  1.00 92.53           H  
ATOM   1595 HD12 ILE A 123       5.333  -4.348  -0.099  1.00 92.53           H  
ATOM   1596 HD13 ILE A 123       4.207  -3.818   1.159  1.00 92.53           H  
ATOM   1597  N   SER A 124       2.391  -6.742  -4.688  1.00 91.14           N  
ATOM   1598  CA  SER A 124       2.335  -7.769  -5.722  1.00 91.14           C  
ATOM   1599  C   SER A 124       3.443  -7.630  -6.743  1.00 91.14           C  
ATOM   1600  O   SER A 124       3.993  -6.557  -6.951  1.00 91.14           O  
ATOM   1601  CB  SER A 124       0.965  -7.747  -6.399  1.00 91.14           C  
ATOM   1602  OG  SER A 124       0.749  -6.559  -7.135  1.00 91.14           O  
ATOM   1603  H   SER A 124       2.687  -5.808  -4.936  1.00 91.14           H  
ATOM   1604  HA  SER A 124       2.461  -8.742  -5.247  1.00 91.14           H  
ATOM   1605  HB2 SER A 124       0.216  -7.820  -5.612  1.00 91.14           H  
ATOM   1606  HB3 SER A 124       0.862  -8.603  -7.066  1.00 91.14           H  
ATOM   1607  HG  SER A 124       1.129  -5.822  -6.651  1.00 91.14           H  
ATOM   1608  N   THR A 125       3.757  -8.726  -7.423  1.00 87.84           N  
ATOM   1609  CA  THR A 125       4.578  -8.660  -8.640  1.00 87.84           C  
ATOM   1610  C   THR A 125       3.827  -7.896  -9.734  1.00 87.84           C  
ATOM   1611  O   THR A 125       2.612  -8.080  -9.832  1.00 87.84           O  
ATOM   1612  CB  THR A 125       4.877 -10.073  -9.160  1.00 87.84           C  
ATOM   1613  CG2 THR A 125       5.568 -10.972  -8.134  1.00 87.84           C  
ATOM   1614  OG1 THR A 125       3.664 -10.698  -9.544  1.00 87.84           O  
ATOM   1615  H   THR A 125       3.274  -9.582  -7.193  1.00 87.84           H  
ATOM   1616  HA  THR A 125       5.515  -8.141  -8.434  1.00 87.84           H  
ATOM   1617  HB  THR A 125       5.517  -9.993 -10.038  1.00 87.84           H  
ATOM   1618  HG1 THR A 125       2.990 -10.020  -9.454  1.00 87.84           H  
ATOM   1619 HG21 THR A 125       4.959 -11.085  -7.238  1.00 87.84           H  
ATOM   1620 HG22 THR A 125       6.533 -10.542  -7.867  1.00 87.84           H  
ATOM   1621 HG23 THR A 125       5.739 -11.955  -8.574  1.00 87.84           H  
ATOM   1622  N   LYS A 126       4.515  -7.211 -10.661  1.00 82.53           N  
ATOM   1623  CA  LYS A 126       3.873  -6.635 -11.870  1.00 82.53           C  
ATOM   1624  C   LYS A 126       3.057  -7.640 -12.696  1.00 82.53           C  
ATOM   1625  O   LYS A 126       2.126  -7.254 -13.390  1.00 82.53           O  
ATOM   1626  CB  LYS A 126       4.928  -5.985 -12.783  1.00 82.53           C  
ATOM   1627  CG  LYS A 126       5.386  -4.621 -12.254  1.00 82.53           C  
ATOM   1628  CD  LYS A 126       6.399  -3.942 -13.184  1.00 82.53           C  
ATOM   1629  CE  LYS A 126       5.761  -3.264 -14.405  1.00 82.53           C  
ATOM   1630  NZ  LYS A 126       6.782  -2.623 -15.280  1.00 82.53           N1+
ATOM   1631  H   LYS A 126       5.484  -6.990 -10.484  1.00 82.53           H  
ATOM   1632  HA  LYS A 126       3.160  -5.871 -11.558  1.00 82.53           H  
ATOM   1633  HB2 LYS A 126       4.493  -5.829 -13.771  1.00 82.53           H  
ATOM   1634  HB3 LYS A 126       5.786  -6.649 -12.890  1.00 82.53           H  
ATOM   1635  HG2 LYS A 126       5.854  -4.763 -11.279  1.00 82.53           H  
ATOM   1636  HG3 LYS A 126       4.525  -3.967 -12.122  1.00 82.53           H  
ATOM   1637  HD2 LYS A 126       7.134  -4.680 -13.505  1.00 82.53           H  
ATOM   1638  HD3 LYS A 126       6.909  -3.175 -12.601  1.00 82.53           H  
ATOM   1639  HE2 LYS A 126       5.058  -2.511 -14.048  1.00 82.53           H  
ATOM   1640  HE3 LYS A 126       5.195  -4.005 -14.970  1.00 82.53           H  
ATOM   1641  HZ1 LYS A 126       6.355  -2.050 -15.994  1.00 82.53           H  
ATOM   1642  HZ2 LYS A 126       7.384  -1.996 -14.765  1.00 82.53           H  
ATOM   1643  HZ3 LYS A 126       7.388  -3.301 -15.719  1.00 82.53           H  
ATOM   1644  N   SER A 127       3.387  -8.933 -12.618  1.00 81.79           N  
ATOM   1645  CA  SER A 127       2.630 -10.005 -13.284  1.00 81.79           C  
ATOM   1646  C   SER A 127       1.323 -10.400 -12.582  1.00 81.79           C  
ATOM   1647  O   SER A 127       0.624 -11.280 -13.078  1.00 81.79           O  
ATOM   1648  CB  SER A 127       3.517 -11.237 -13.493  1.00 81.79           C  
ATOM   1649  OG  SER A 127       3.762 -11.943 -12.285  1.00 81.79           O  
ATOM   1650  H   SER A 127       4.205  -9.162 -12.072  1.00 81.79           H  
ATOM   1651  HA  SER A 127       2.343  -9.643 -14.271  1.00 81.79           H  
ATOM   1652  HB2 SER A 127       4.463 -10.929 -13.937  1.00 81.79           H  
ATOM   1653  HB3 SER A 127       3.019 -11.909 -14.192  1.00 81.79           H  
ATOM   1654  HG  SER A 127       4.114 -11.355 -11.613  1.00 81.79           H  
ATOM   1655  N   TYR A 128       1.006  -9.803 -11.425  1.00 79.67           N  
ATOM   1656  CA  TYR A 128      -0.205 -10.079 -10.644  1.00 79.67           C  
ATOM   1657  C   TYR A 128      -0.406 -11.555 -10.269  1.00 79.67           C  
ATOM   1658  O   TYR A 128      -1.529 -12.020 -10.103  1.00 79.67           O  
ATOM   1659  CB  TYR A 128      -1.410  -9.468 -11.372  1.00 79.67           C  
ATOM   1660  CG  TYR A 128      -1.312  -7.968 -11.517  1.00 79.67           C  
ATOM   1661  CD1 TYR A 128      -1.216  -7.161 -10.371  1.00 79.67           C  
ATOM   1662  CD2 TYR A 128      -1.257  -7.383 -12.796  1.00 79.67           C  
ATOM   1663  CE1 TYR A 128      -1.085  -5.777 -10.500  1.00 79.67           C  
ATOM   1664  CE2 TYR A 128      -1.142  -5.987 -12.928  1.00 79.67           C  
ATOM   1665  CZ  TYR A 128      -1.054  -5.181 -11.780  1.00 79.67           C  
ATOM   1666  OH  TYR A 128      -0.917  -3.840 -11.906  1.00 79.67           O  
ATOM   1667  H   TYR A 128       1.561  -9.014 -11.126  1.00 79.67           H  
ATOM   1668  HA  TYR A 128      -0.095  -9.557  -9.694  1.00 79.67           H  
ATOM   1669  HB2 TYR A 128      -1.501  -9.923 -12.358  1.00 79.67           H  
ATOM   1670  HB3 TYR A 128      -2.334  -9.709 -10.847  1.00 79.67           H  
ATOM   1671  HD1 TYR A 128      -1.165  -7.598  -9.384  1.00 79.67           H  
ATOM   1672  HD2 TYR A 128      -1.291  -8.004 -13.679  1.00 79.67           H  
ATOM   1673  HE1 TYR A 128      -0.946  -5.189  -9.605  1.00 79.67           H  
ATOM   1674  HE2 TYR A 128      -1.085  -5.527 -13.904  1.00 79.67           H  
ATOM   1675  HH  TYR A 128      -0.487  -3.512 -11.113  1.00 79.67           H  
ATOM   1676  N   ARG A 129       0.683 -12.321 -10.137  1.00 78.93           N  
ATOM   1677  CA  ARG A 129       0.617 -13.752  -9.786  1.00 78.93           C  
ATOM   1678  C   ARG A 129       0.553 -14.008  -8.286  1.00 78.93           C  
ATOM   1679  O   ARG A 129       0.075 -15.054  -7.854  1.00 78.93           O  
ATOM   1680  CB  ARG A 129       1.822 -14.477 -10.387  1.00 78.93           C  
ATOM   1681  CG  ARG A 129       1.718 -14.574 -11.912  1.00 78.93           C  
ATOM   1682  CD  ARG A 129       2.929 -15.337 -12.446  1.00 78.93           C  
ATOM   1683  NE  ARG A 129       2.875 -15.454 -13.912  1.00 78.93           N  
ATOM   1684  CZ  ARG A 129       3.443 -16.392 -14.648  1.00 78.93           C  
ATOM   1685  NH1 ARG A 129       4.129 -17.370 -14.121  1.00 78.93           N1+
ATOM   1686  NH2 ARG A 129       3.335 -16.365 -15.945  1.00 78.93           N  
ATOM   1687  H   ARG A 129       1.577 -11.908 -10.361  1.00 78.93           H  
ATOM   1688  HA  ARG A 129      -0.298 -14.183 -10.193  1.00 78.93           H  
ATOM   1689  HB2 ARG A 129       2.739 -13.956 -10.111  1.00 78.93           H  
ATOM   1690  HB3 ARG A 129       1.864 -15.488  -9.981  1.00 78.93           H  
ATOM   1691  HG2 ARG A 129       0.805 -15.106 -12.181  1.00 78.93           H  
ATOM   1692  HG3 ARG A 129       1.689 -13.578 -12.353  1.00 78.93           H  
ATOM   1693  HD2 ARG A 129       3.835 -14.803 -12.162  1.00 78.93           H  
ATOM   1694  HD3 ARG A 129       2.940 -16.326 -11.987  1.00 78.93           H  
ATOM   1695  HE  ARG A 129       2.363 -14.730 -14.395  1.00 78.93           H  
ATOM   1696 HH11 ARG A 129       4.562 -18.072 -14.704  1.00 78.93           H  
ATOM   1697 HH12 ARG A 129       4.256 -17.385 -13.119  1.00 78.93           H  
ATOM   1698 HH21 ARG A 129       2.830 -15.614 -16.394  1.00 78.93           H  
ATOM   1699 HH22 ARG A 129       3.763 -17.085 -16.509  1.00 78.93           H  
ATOM   1700  N   VAL A 130       1.097 -13.090  -7.495  1.00 82.09           N  
ATOM   1701  CA  VAL A 130       1.184 -13.205  -6.040  1.00 82.09           C  
ATOM   1702  C   VAL A 130       0.873 -11.849  -5.440  1.00 82.09           C  
ATOM   1703  O   VAL A 130       1.441 -10.849  -5.880  1.00 82.09           O  
ATOM   1704  CB  VAL A 130       2.576 -13.686  -5.578  1.00 82.09           C  
ATOM   1705  CG1 VAL A 130       2.602 -13.907  -4.060  1.00 82.09           C  
ATOM   1706  CG2 VAL A 130       2.979 -15.009  -6.246  1.00 82.09           C  
ATOM   1707  H   VAL A 130       1.434 -12.236  -7.917  1.00 82.09           H  
ATOM   1708  HA  VAL A 130       0.437 -13.916  -5.688  1.00 82.09           H  
ATOM   1709  HB  VAL A 130       3.324 -12.935  -5.835  1.00 82.09           H  
ATOM   1710 HG11 VAL A 130       2.436 -12.966  -3.536  1.00 82.09           H  
ATOM   1711 HG12 VAL A 130       1.833 -14.619  -3.762  1.00 82.09           H  
ATOM   1712 HG13 VAL A 130       3.578 -14.284  -3.754  1.00 82.09           H  
ATOM   1713 HG21 VAL A 130       3.124 -14.858  -7.316  1.00 82.09           H  
ATOM   1714 HG22 VAL A 130       2.205 -15.759  -6.088  1.00 82.09           H  
ATOM   1715 HG23 VAL A 130       3.921 -15.363  -5.827  1.00 82.09           H  
ATOM   1716  N   PHE A 131       0.002 -11.850  -4.436  1.00 86.12           N  
ATOM   1717  CA  PHE A 131      -0.329 -10.683  -3.638  1.00 86.12           C  
ATOM   1718  C   PHE A 131      -0.110 -10.999  -2.171  1.00 86.12           C  
ATOM   1719  O   PHE A 131      -0.471 -12.080  -1.707  1.00 86.12           O  
ATOM   1720  CB  PHE A 131      -1.778 -10.254  -3.851  1.00 86.12           C  
ATOM   1721  CG  PHE A 131      -2.117  -9.913  -5.275  1.00 86.12           C  
ATOM   1722  CD1 PHE A 131      -2.142  -8.571  -5.687  1.00 86.12           C  
ATOM   1723  CD2 PHE A 131      -2.378 -10.940  -6.193  1.00 86.12           C  
ATOM   1724  CE1 PHE A 131      -2.405  -8.249  -7.024  1.00 86.12           C  
ATOM   1725  CE2 PHE A 131      -2.626 -10.621  -7.531  1.00 86.12           C  
ATOM   1726  CZ  PHE A 131      -2.653  -9.278  -7.943  1.00 86.12           C  
ATOM   1727  H   PHE A 131      -0.430 -12.715  -4.145  1.00 86.12           H  
ATOM   1728  HA  PHE A 131       0.314  -9.851  -3.922  1.00 86.12           H  
ATOM   1729  HB2 PHE A 131      -2.454 -11.033  -3.498  1.00 86.12           H  
ATOM   1730  HB3 PHE A 131      -1.945  -9.371  -3.234  1.00 86.12           H  
ATOM   1731  HD1 PHE A 131      -1.940  -7.782  -4.978  1.00 86.12           H  
ATOM   1732  HD2 PHE A 131      -2.395 -11.970  -5.868  1.00 86.12           H  
ATOM   1733  HE1 PHE A 131      -2.423  -7.215  -7.336  1.00 86.12           H  
ATOM   1734  HE2 PHE A 131      -2.844 -11.417  -8.227  1.00 86.12           H  
ATOM   1735  HZ  PHE A 131      -2.912  -9.029  -8.962  1.00 86.12           H  
ATOM   1736  N   TRP A 132       0.441 -10.032  -1.459  1.00 89.17           N  
ATOM   1737  CA  TRP A 132       0.621 -10.047  -0.022  1.00 89.17           C  
ATOM   1738  C   TRP A 132      -0.096  -8.850   0.568  1.00 89.17           C  
ATOM   1739  O   TRP A 132       0.164  -7.717   0.170  1.00 89.17           O  
ATOM   1740  CB  TRP A 132       2.106 -10.000   0.301  1.00 89.17           C  
ATOM   1741  CG  TRP A 132       2.847 -11.223  -0.102  1.00 89.17           C  
ATOM   1742  CD1 TRP A 132       3.620 -11.361  -1.200  1.00 89.17           C  
ATOM   1743  CD2 TRP A 132       2.914 -12.488   0.612  1.00 89.17           C  
ATOM   1744  CE2 TRP A 132       3.779 -13.359  -0.109  1.00 89.17           C  
ATOM   1745  CE3 TRP A 132       2.369 -12.961   1.824  1.00 89.17           C  
ATOM   1746  NE1 TRP A 132       4.187 -12.621  -1.200  1.00 89.17           N  
ATOM   1747  CZ2 TRP A 132       4.109 -14.637   0.359  1.00 89.17           C  
ATOM   1748  CZ3 TRP A 132       2.693 -14.243   2.304  1.00 89.17           C  
ATOM   1749  CH2 TRP A 132       3.567 -15.075   1.580  1.00 89.17           C  
ATOM   1750  H   TRP A 132       0.750  -9.201  -1.943  1.00 89.17           H  
ATOM   1751  HA  TRP A 132       0.204 -10.958   0.406  1.00 89.17           H  
ATOM   1752  HB2 TRP A 132       2.559  -9.135  -0.183  1.00 89.17           H  
ATOM   1753  HB3 TRP A 132       2.211  -9.892   1.380  1.00 89.17           H  
ATOM   1754  HD1 TRP A 132       3.805 -10.576  -1.919  1.00 89.17           H  
ATOM   1755  HE1 TRP A 132       4.935 -12.896  -1.820  1.00 89.17           H  
ATOM   1756  HE3 TRP A 132       1.744 -12.309   2.415  1.00 89.17           H  
ATOM   1757  HZ2 TRP A 132       4.847 -15.237  -0.153  1.00 89.17           H  
ATOM   1758  HZ3 TRP A 132       2.321 -14.566   3.265  1.00 89.17           H  
ATOM   1759  HH2 TRP A 132       3.876 -16.021   1.998  1.00 89.17           H  
ATOM   1760  N   ALA A 133      -1.002  -9.106   1.494  1.00 88.47           N  
ATOM   1761  CA  ALA A 133      -1.754  -8.095   2.193  1.00 88.47           C  
ATOM   1762  C   ALA A 133      -1.207  -7.902   3.610  1.00 88.47           C  
ATOM   1763  O   ALA A 133      -0.869  -8.863   4.301  1.00 88.47           O  
ATOM   1764  CB  ALA A 133      -3.226  -8.475   2.137  1.00 88.47           C  
ATOM   1765  H   ALA A 133      -1.146 -10.063   1.782  1.00 88.47           H  
ATOM   1766  HA  ALA A 133      -1.656  -7.152   1.655  1.00 88.47           H  
ATOM   1767  HB1 ALA A 133      -3.399  -9.436   2.622  1.00 88.47           H  
ATOM   1768  HB2 ALA A 133      -3.535  -8.521   1.093  1.00 88.47           H  
ATOM   1769  HB3 ALA A 133      -3.812  -7.689   2.614  1.00 88.47           H  
ATOM   1770  N   TYR A 134      -1.142  -6.645   4.033  1.00 90.15           N  
ATOM   1771  CA  TYR A 134      -0.603  -6.211   5.314  1.00 90.15           C  
ATOM   1772  C   TYR A 134      -1.602  -5.278   5.986  1.00 90.15           C  
ATOM   1773  O   TYR A 134      -2.190  -4.406   5.340  1.00 90.15           O  
ATOM   1774  CB  TYR A 134       0.741  -5.494   5.131  1.00 90.15           C  
ATOM   1775  CG  TYR A 134       1.803  -6.302   4.415  1.00 90.15           C  
ATOM   1776  CD1 TYR A 134       2.832  -6.930   5.142  1.00 90.15           C  
ATOM   1777  CD2 TYR A 134       1.761  -6.423   3.013  1.00 90.15           C  
ATOM   1778  CE1 TYR A 134       3.770  -7.737   4.470  1.00 90.15           C  
ATOM   1779  CE2 TYR A 134       2.680  -7.245   2.347  1.00 90.15           C  
ATOM   1780  CZ  TYR A 134       3.665  -7.936   3.077  1.00 90.15           C  
ATOM   1781  OH  TYR A 134       4.456  -8.832   2.431  1.00 90.15           O  
ATOM   1782  H   TYR A 134      -1.404  -5.922   3.377  1.00 90.15           H  
ATOM   1783  HA  TYR A 134      -0.441  -7.077   5.956  1.00 90.15           H  
ATOM   1784  HB2 TYR A 134       1.116  -5.209   6.114  1.00 90.15           H  
ATOM   1785  HB3 TYR A 134       0.572  -4.573   4.573  1.00 90.15           H  
ATOM   1786  HD1 TYR A 134       2.898  -6.805   6.213  1.00 90.15           H  
ATOM   1787  HD2 TYR A 134       0.996  -5.912   2.446  1.00 90.15           H  
ATOM   1788  HE1 TYR A 134       4.566  -8.234   5.005  1.00 90.15           H  
ATOM   1789  HE2 TYR A 134       2.615  -7.355   1.274  1.00 90.15           H  
ATOM   1790  HH  TYR A 134       4.195  -8.930   1.512  1.00 90.15           H  
ATOM   1791  N   ARG A 135      -1.778  -5.454   7.294  1.00 87.55           N  
ATOM   1792  CA  ARG A 135      -2.571  -4.587   8.167  1.00 87.55           C  
ATOM   1793  C   ARG A 135      -1.891  -4.499   9.522  1.00 87.55           C  
ATOM   1794  O   ARG A 135      -1.264  -5.461   9.959  1.00 87.55           O  
ATOM   1795  CB  ARG A 135      -3.992  -5.140   8.344  1.00 87.55           C  
ATOM   1796  CG  ARG A 135      -4.845  -5.034   7.074  1.00 87.55           C  
ATOM   1797  CD  ARG A 135      -6.301  -5.412   7.363  1.00 87.55           C  
ATOM   1798  NE  ARG A 135      -6.967  -4.415   8.223  1.00 87.55           N  
ATOM   1799  CZ  ARG A 135      -8.191  -4.505   8.712  1.00 87.55           C  
ATOM   1800  NH1 ARG A 135      -8.934  -5.560   8.518  1.00 87.55           N1+
ATOM   1801  NH2 ARG A 135      -8.696  -3.516   9.395  1.00 87.55           N  
ATOM   1802  H   ARG A 135      -1.239  -6.174   7.753  1.00 87.55           H  
ATOM   1803  HA  ARG A 135      -2.618  -3.581   7.749  1.00 87.55           H  
ATOM   1804  HB2 ARG A 135      -4.475  -4.574   9.141  1.00 87.55           H  
ATOM   1805  HB3 ARG A 135      -3.940  -6.184   8.651  1.00 87.55           H  
ATOM   1806  HG2 ARG A 135      -4.807  -4.018   6.681  1.00 87.55           H  
ATOM   1807  HG3 ARG A 135      -4.451  -5.721   6.325  1.00 87.55           H  
ATOM   1808  HD2 ARG A 135      -6.321  -6.393   7.837  1.00 87.55           H  
ATOM   1809  HD3 ARG A 135      -6.837  -5.470   6.416  1.00 87.55           H  
ATOM   1810  HE  ARG A 135      -6.452  -3.572   8.430  1.00 87.55           H  
ATOM   1811 HH11 ARG A 135      -8.556  -6.341   8.002  1.00 87.55           H  
ATOM   1812 HH12 ARG A 135      -9.899  -5.580   8.818  1.00 87.55           H  
ATOM   1813 HH21 ARG A 135      -8.158  -2.676   9.554  1.00 87.55           H  
ATOM   1814 HH22 ARG A 135      -9.678  -3.515   9.632  1.00 87.55           H  
ATOM   1815  N   GLU A 136      -2.061  -3.367  10.193  1.00 88.94           N  
ATOM   1816  CA  GLU A 136      -1.513  -3.166  11.534  1.00 88.94           C  
ATOM   1817  C   GLU A 136      -2.007  -4.248  12.502  1.00 88.94           C  
ATOM   1818  O   GLU A 136      -3.213  -4.469  12.631  1.00 88.94           O  
ATOM   1819  CB  GLU A 136      -1.918  -1.780  12.059  1.00 88.94           C  
ATOM   1820  CG  GLU A 136      -1.250  -1.407  13.394  1.00 88.94           C  
ATOM   1821  CD  GLU A 136       0.278  -1.235  13.325  1.00 88.94           C  
ATOM   1822  OE1 GLU A 136       0.862  -0.961  14.396  1.00 88.94           O  
ATOM   1823  OE2 GLU A 136       0.845  -1.346  12.213  1.00 88.94           O1-
ATOM   1824  H   GLU A 136      -2.591  -2.614   9.777  1.00 88.94           H  
ATOM   1825  HA  GLU A 136      -0.427  -3.223  11.470  1.00 88.94           H  
ATOM   1826  HB2 GLU A 136      -2.998  -1.758  12.198  1.00 88.94           H  
ATOM   1827  HB3 GLU A 136      -1.681  -1.018  11.316  1.00 88.94           H  
ATOM   1828  HG2 GLU A 136      -1.497  -2.161  14.142  1.00 88.94           H  
ATOM   1829  HG3 GLU A 136      -1.690  -0.469  13.732  1.00 88.94           H  
ATOM   1830  N   GLY A 137      -1.077  -4.906  13.196  1.00 83.32           N  
ATOM   1831  CA  GLY A 137      -1.398  -5.934  14.188  1.00 83.32           C  
ATOM   1832  C   GLY A 137      -1.814  -7.291  13.610  1.00 83.32           C  
ATOM   1833  O   GLY A 137      -2.357  -8.115  14.346  1.00 83.32           O  
ATOM   1834  H   GLY A 137      -0.109  -4.648  13.067  1.00 83.32           H  
ATOM   1835  HA2 GLY A 137      -2.208  -5.576  14.824  1.00 83.32           H  
ATOM   1836  HA3 GLY A 137      -0.520  -6.096  14.813  1.00 83.32           H  
ATOM   1837  N   TYR A 138      -1.563  -7.553  12.325  1.00 81.02           N  
ATOM   1838  CA  TYR A 138      -1.823  -8.853  11.707  1.00 81.02           C  
ATOM   1839  C   TYR A 138      -0.604  -9.376  10.945  1.00 81.02           C  
ATOM   1840  O   TYR A 138       0.210  -8.604  10.441  1.00 81.02           O  
ATOM   1841  CB  TYR A 138      -3.037  -8.783  10.789  1.00 81.02           C  
ATOM   1842  CG  TYR A 138      -4.332  -8.319  11.422  1.00 81.02           C  
ATOM   1843  CD1 TYR A 138      -5.237  -9.259  11.943  1.00 81.02           C  
ATOM   1844  CD2 TYR A 138      -4.653  -6.954  11.467  1.00 81.02           C  
ATOM   1845  CE1 TYR A 138      -6.460  -8.852  12.496  1.00 81.02           C  
ATOM   1846  CE2 TYR A 138      -5.860  -6.528  12.050  1.00 81.02           C  
ATOM   1847  CZ  TYR A 138      -6.766  -7.481  12.566  1.00 81.02           C  
ATOM   1848  OH  TYR A 138      -7.925  -7.075  13.147  1.00 81.02           O  
ATOM   1849  H   TYR A 138      -1.137  -6.841  11.749  1.00 81.02           H  
ATOM   1850  HA  TYR A 138      -2.053  -9.586  12.480  1.00 81.02           H  
ATOM   1851  HB2 TYR A 138      -2.807  -8.149   9.932  1.00 81.02           H  
ATOM   1852  HB3 TYR A 138      -3.195  -9.805  10.446  1.00 81.02           H  
ATOM   1853  HD1 TYR A 138      -5.001 -10.312  11.898  1.00 81.02           H  
ATOM   1854  HD2 TYR A 138      -3.946  -6.232  11.085  1.00 81.02           H  
ATOM   1855  HE1 TYR A 138      -7.166  -9.584  12.859  1.00 81.02           H  
ATOM   1856  HE2 TYR A 138      -6.069  -5.470  12.120  1.00 81.02           H  
ATOM   1857  HH  TYR A 138      -8.030  -6.125  13.059  1.00 81.02           H  
ATOM   1858  N   ALA A 139      -0.478 -10.703  10.859  1.00 81.73           N  
ATOM   1859  CA  ALA A 139       0.586 -11.321  10.080  1.00 81.73           C  
ATOM   1860  C   ALA A 139       0.375 -11.014   8.585  1.00 81.73           C  
ATOM   1861  O   ALA A 139      -0.779 -10.968   8.146  1.00 81.73           O  
ATOM   1862  CB  ALA A 139       0.604 -12.832  10.341  1.00 81.73           C  
ATOM   1863  H   ALA A 139      -1.192 -11.296  11.257  1.00 81.73           H  
ATOM   1864  HA  ALA A 139       1.534 -10.900  10.413  1.00 81.73           H  
ATOM   1865  HB1 ALA A 139       1.482 -13.273   9.870  1.00 81.73           H  
ATOM   1866  HB2 ALA A 139      -0.290 -13.288   9.914  1.00 81.73           H  
ATOM   1867  HB3 ALA A 139       0.626 -13.039  11.411  1.00 81.73           H  
ATOM   1868  N   PRO A 140       1.448 -10.843   7.790  1.00 82.91           N  
ATOM   1869  CA  PRO A 140       1.332 -10.775   6.339  1.00 82.91           C  
ATOM   1870  C   PRO A 140       0.564 -11.976   5.790  1.00 82.91           C  
ATOM   1871  O   PRO A 140       0.812 -13.118   6.181  1.00 82.91           O  
ATOM   1872  CB  PRO A 140       2.765 -10.756   5.806  1.00 82.91           C  
ATOM   1873  CG  PRO A 140       3.555 -10.152   6.965  1.00 82.91           C  
ATOM   1874  CD  PRO A 140       2.840 -10.715   8.191  1.00 82.91           C  
ATOM   1875  HA  PRO A 140       0.827  -9.848   6.068  1.00 82.91           H  
ATOM   1876  HB2 PRO A 140       2.844 -10.173   4.889  1.00 82.91           H  
ATOM   1877  HB3 PRO A 140       3.119 -11.772   5.631  1.00 82.91           H  
ATOM   1878  HG2 PRO A 140       3.452  -9.066   6.965  1.00 82.91           H  
ATOM   1879  HG3 PRO A 140       4.605 -10.441   6.938  1.00 82.91           H  
ATOM   1880  HD2 PRO A 140       2.957 -10.032   9.032  1.00 82.91           H  
ATOM   1881  HD3 PRO A 140       3.241 -11.699   8.435  1.00 82.91           H  
ATOM   1882  N   MET A 141      -0.353 -11.723   4.863  1.00 81.94           N  
ATOM   1883  CA  MET A 141      -1.251 -12.744   4.334  1.00 81.94           C  
ATOM   1884  C   MET A 141      -1.161 -12.786   2.815  1.00 81.94           C  
ATOM   1885  O   MET A 141      -1.346 -11.770   2.147  1.00 81.94           O  
ATOM   1886  CB  MET A 141      -2.671 -12.430   4.810  1.00 81.94           C  
ATOM   1887  CG  MET A 141      -3.666 -13.533   4.455  1.00 81.94           C  
ATOM   1888  SD  MET A 141      -5.356 -13.047   4.863  1.00 81.94           S  
ATOM   1889  CE  MET A 141      -6.034 -12.794   3.207  1.00 81.94           C  
ATOM   1890  H   MET A 141      -0.530 -10.759   4.619  1.00 81.94           H  
ATOM   1891  HA  MET A 141      -0.977 -13.723   4.727  1.00 81.94           H  
ATOM   1892  HB2 MET A 141      -3.001 -11.493   4.361  1.00 81.94           H  
ATOM   1893  HB3 MET A 141      -2.670 -12.306   5.893  1.00 81.94           H  
ATOM   1894  HG2 MET A 141      -3.415 -14.432   5.018  1.00 81.94           H  
ATOM   1895  HG3 MET A 141      -3.612 -13.761   3.391  1.00 81.94           H  
ATOM   1896  HE1 MET A 141      -5.832 -13.675   2.599  1.00 81.94           H  
ATOM   1897  HE2 MET A 141      -5.570 -11.918   2.753  1.00 81.94           H  
ATOM   1898  HE3 MET A 141      -7.112 -12.646   3.272  1.00 81.94           H  
ATOM   1899  N   ARG A 142      -0.911 -13.962   2.239  1.00 82.29           N  
ATOM   1900  CA  ARG A 142      -1.036 -14.134   0.789  1.00 82.29           C  
ATOM   1901  C   ARG A 142      -2.514 -14.053   0.409  1.00 82.29           C  
ATOM   1902  O   ARG A 142      -3.330 -14.667   1.080  1.00 82.29           O  
ATOM   1903  CB  ARG A 142      -0.376 -15.443   0.356  1.00 82.29           C  
ATOM   1904  CG  ARG A 142      -0.318 -15.546  -1.171  1.00 82.29           C  
ATOM   1905  CD  ARG A 142       0.469 -16.792  -1.566  1.00 82.29           C  
ATOM   1906  NE  ARG A 142       0.443 -16.994  -3.025  1.00 82.29           N  
ATOM   1907  CZ  ARG A 142       1.090 -17.936  -3.684  1.00 82.29           C  
ATOM   1908  NH1 ARG A 142       1.853 -18.798  -3.071  1.00 82.29           N1+
ATOM   1909  NH2 ARG A 142       0.977 -18.029  -4.980  1.00 82.29           N  
ATOM   1910  H   ARG A 142      -0.800 -14.775   2.828  1.00 82.29           H  
ATOM   1911  HA  ARG A 142      -0.512 -13.306   0.312  1.00 82.29           H  
ATOM   1912  HB2 ARG A 142      -0.933 -16.287   0.763  1.00 82.29           H  
ATOM   1913  HB3 ARG A 142       0.640 -15.469   0.748  1.00 82.29           H  
ATOM   1914  HG2 ARG A 142      -1.329 -15.612  -1.573  1.00 82.29           H  
ATOM   1915  HG3 ARG A 142       0.180 -14.667  -1.580  1.00 82.29           H  
ATOM   1916  HD2 ARG A 142       1.497 -16.673  -1.222  1.00 82.29           H  
ATOM   1917  HD3 ARG A 142       0.027 -17.657  -1.071  1.00 82.29           H  
ATOM   1918  HE  ARG A 142      -0.160 -16.378  -3.551  1.00 82.29           H  
ATOM   1919 HH11 ARG A 142       1.957 -18.713  -2.070  1.00 82.29           H  
ATOM   1920 HH12 ARG A 142       2.352 -19.518  -3.574  1.00 82.29           H  
ATOM   1921 HH21 ARG A 142       1.453 -18.768  -5.477  1.00 82.29           H  
ATOM   1922 HH22 ARG A 142       0.398 -17.373  -5.484  1.00 82.29           H  
ATOM   1923  N   THR A 143      -2.858 -13.319  -0.645  1.00 78.80           N  
ATOM   1924  CA  THR A 143      -4.260 -13.058  -1.010  1.00 78.80           C  
ATOM   1925  C   THR A 143      -4.475 -12.929  -2.526  1.00 78.80           C  
ATOM   1926  O   THR A 143      -3.576 -13.226  -3.322  1.00 78.80           O  
ATOM   1927  CB  THR A 143      -4.757 -11.836  -0.223  1.00 78.80           C  
ATOM   1928  CG2 THR A 143      -4.189 -10.519  -0.745  1.00 78.80           C  
ATOM   1929  OG1 THR A 143      -6.167 -11.790  -0.228  1.00 78.80           O  
ATOM   1930  H   THR A 143      -2.130 -12.843  -1.159  1.00 78.80           H  
ATOM   1931  HA  THR A 143      -4.875 -13.900  -0.690  1.00 78.80           H  
ATOM   1932  HB  THR A 143      -4.444 -11.943   0.816  1.00 78.80           H  
ATOM   1933  HG1 THR A 143      -6.484 -12.532   0.293  1.00 78.80           H  
ATOM   1934 HG21 THR A 143      -3.116 -10.477  -0.559  1.00 78.80           H  
ATOM   1935 HG22 THR A 143      -4.386 -10.398  -1.811  1.00 78.80           H  
ATOM   1936 HG23 THR A 143      -4.685  -9.705  -0.217  1.00 78.80           H  
ATOM   1937  N   ASP A 144      -5.675 -12.491  -2.916  1.00 76.95           N  
ATOM   1938  CA  ASP A 144      -6.117 -12.266  -4.289  1.00 76.95           C  
ATOM   1939  C   ASP A 144      -6.015 -10.778  -4.706  1.00 76.95           C  
ATOM   1940  O   ASP A 144      -5.958  -9.891  -3.848  1.00 76.95           O  
ATOM   1941  CB  ASP A 144      -7.508 -12.914  -4.496  1.00 76.95           C  
ATOM   1942  CG  ASP A 144      -8.753 -12.146  -4.018  1.00 76.95           C  
ATOM   1943  OD1 ASP A 144      -8.987 -11.014  -4.496  1.00 76.95           O  
ATOM   1944  OD2 ASP A 144      -9.615 -12.756  -3.340  1.00 76.95           O1-
ATOM   1945  H   ASP A 144      -6.306 -12.214  -2.178  1.00 76.95           H  
ATOM   1946  HA  ASP A 144      -5.428 -12.821  -4.926  1.00 76.95           H  
ATOM   1947  HB2 ASP A 144      -7.644 -13.120  -5.558  1.00 76.95           H  
ATOM   1948  HB3 ASP A 144      -7.508 -13.887  -4.004  1.00 76.95           H  
ATOM   1949  N   PRO A 145      -5.997 -10.465  -6.020  1.00 76.91           N  
ATOM   1950  CA  PRO A 145      -5.885  -9.086  -6.504  1.00 76.91           C  
ATOM   1951  C   PRO A 145      -6.966  -8.119  -6.002  1.00 76.91           C  
ATOM   1952  O   PRO A 145      -6.766  -6.906  -6.052  1.00 76.91           O  
ATOM   1953  CB  PRO A 145      -5.992  -9.164  -8.032  1.00 76.91           C  
ATOM   1954  CG  PRO A 145      -5.820 -10.631  -8.415  1.00 76.91           C  
ATOM   1955  CD  PRO A 145      -5.996 -11.420  -7.120  1.00 76.91           C  
ATOM   1956  HA  PRO A 145      -4.910  -8.694  -6.216  1.00 76.91           H  
ATOM   1957  HB2 PRO A 145      -5.245  -8.533  -8.514  1.00 76.91           H  
ATOM   1958  HB3 PRO A 145      -6.983  -8.844  -8.356  1.00 76.91           H  
ATOM   1959  HG2 PRO A 145      -6.581 -10.924  -9.138  1.00 76.91           H  
ATOM   1960  HG3 PRO A 145      -4.839 -10.806  -8.857  1.00 76.91           H  
ATOM   1961  HD2 PRO A 145      -6.956 -11.934  -7.162  1.00 76.91           H  
ATOM   1962  HD3 PRO A 145      -5.186 -12.141  -7.014  1.00 76.91           H  
ATOM   1963  N   GLY A 146      -8.132  -8.638  -5.613  1.00 74.42           N  
ATOM   1964  CA  GLY A 146      -9.300  -7.877  -5.180  1.00 74.42           C  
ATOM   1965  C   GLY A 146      -9.395  -7.708  -3.666  1.00 74.42           C  
ATOM   1966  O   GLY A 146     -10.445  -7.289  -3.172  1.00 74.42           O  
ATOM   1967  H   GLY A 146      -8.191  -9.638  -5.483  1.00 74.42           H  
ATOM   1968  HA2 GLY A 146     -10.198  -8.392  -5.520  1.00 74.42           H  
ATOM   1969  HA3 GLY A 146      -9.276  -6.884  -5.628  1.00 74.42           H  
ATOM   1970  N   TRP A 147      -8.364  -8.071  -2.908  1.00 80.26           N  
ATOM   1971  CA  TRP A 147      -8.328  -7.826  -1.473  1.00 80.26           C  
ATOM   1972  C   TRP A 147      -8.232  -6.329  -1.143  1.00 80.26           C  
ATOM   1973  O   TRP A 147      -7.461  -5.594  -1.759  1.00 80.26           O  
ATOM   1974  CB  TRP A 147      -7.161  -8.592  -0.864  1.00 80.26           C  
ATOM   1975  CG  TRP A 147      -7.089  -8.410   0.613  1.00 80.26           C  
ATOM   1976  CD1 TRP A 147      -7.716  -9.182   1.524  1.00 80.26           C  
ATOM   1977  CD2 TRP A 147      -6.433  -7.342   1.360  1.00 80.26           C  
ATOM   1978  CE2 TRP A 147      -6.736  -7.517   2.739  1.00 80.26           C  
ATOM   1979  CE3 TRP A 147      -5.639  -6.226   1.013  1.00 80.26           C  
ATOM   1980  NE1 TRP A 147      -7.561  -8.624   2.770  1.00 80.26           N  
ATOM   1981  CZ2 TRP A 147      -6.230  -6.661   3.729  1.00 80.26           C  
ATOM   1982  CZ3 TRP A 147      -5.104  -5.375   1.999  1.00 80.26           C  
ATOM   1983  CH2 TRP A 147      -5.384  -5.602   3.358  1.00 80.26           C  
ATOM   1984  H   TRP A 147      -7.553  -8.488  -3.342  1.00 80.26           H  
ATOM   1985  HA  TRP A 147      -9.245  -8.211  -1.027  1.00 80.26           H  
ATOM   1986  HB2 TRP A 147      -6.231  -8.244  -1.313  1.00 80.26           H  
ATOM   1987  HB3 TRP A 147      -7.280  -9.650  -1.097  1.00 80.26           H  
ATOM   1988  HD1 TRP A 147      -8.299 -10.062   1.296  1.00 80.26           H  
ATOM   1989  HE1 TRP A 147      -8.000  -9.010   3.594  1.00 80.26           H  
ATOM   1990  HE3 TRP A 147      -5.434  -6.036  -0.030  1.00 80.26           H  
ATOM   1991  HZ2 TRP A 147      -6.467  -6.842   4.767  1.00 80.26           H  
ATOM   1992  HZ3 TRP A 147      -4.460  -4.558   1.709  1.00 80.26           H  
ATOM   1993  HH2 TRP A 147      -4.944  -4.965   4.111  1.00 80.26           H  
ATOM   1994  N   TYR A 148      -8.988  -5.887  -0.135  1.00 78.79           N  
ATOM   1995  CA  TYR A 148      -8.856  -4.574   0.504  1.00 78.79           C  
ATOM   1996  C   TYR A 148      -9.434  -4.642   1.934  1.00 78.79           C  
ATOM   1997  O   TYR A 148     -10.324  -5.453   2.193  1.00 78.79           O  
ATOM   1998  CB  TYR A 148      -9.522  -3.486  -0.365  1.00 78.79           C  
ATOM   1999  CG  TYR A 148     -11.012  -3.636  -0.601  1.00 78.79           C  
ATOM   2000  CD1 TYR A 148     -11.474  -4.395  -1.693  1.00 78.79           C  
ATOM   2001  CD2 TYR A 148     -11.934  -2.973   0.232  1.00 78.79           C  
ATOM   2002  CE1 TYR A 148     -12.856  -4.526  -1.928  1.00 78.79           C  
ATOM   2003  CE2 TYR A 148     -13.317  -3.099  -0.000  1.00 78.79           C  
ATOM   2004  CZ  TYR A 148     -13.780  -3.898  -1.068  1.00 78.79           C  
ATOM   2005  OH  TYR A 148     -15.112  -4.095  -1.244  1.00 78.79           O  
ATOM   2006  H   TYR A 148      -9.588  -6.549   0.337  1.00 78.79           H  
ATOM   2007  HA  TYR A 148      -7.794  -4.343   0.577  1.00 78.79           H  
ATOM   2008  HB2 TYR A 148      -9.023  -3.467  -1.334  1.00 78.79           H  
ATOM   2009  HB3 TYR A 148      -9.347  -2.504   0.073  1.00 78.79           H  
ATOM   2010  HD1 TYR A 148     -10.763  -4.884  -2.342  1.00 78.79           H  
ATOM   2011  HD2 TYR A 148     -11.581  -2.341   1.034  1.00 78.79           H  
ATOM   2012  HE1 TYR A 148     -13.219  -5.128  -2.748  1.00 78.79           H  
ATOM   2013  HE2 TYR A 148     -14.021  -2.591   0.642  1.00 78.79           H  
ATOM   2014  HH  TYR A 148     -15.622  -3.567  -0.625  1.00 78.79           H  
ATOM   2015  N   PRO A 149      -8.975  -3.806   2.887  1.00 78.55           N  
ATOM   2016  CA  PRO A 149      -9.299  -3.947   4.313  1.00 78.55           C  
ATOM   2017  C   PRO A 149     -10.786  -3.763   4.656  1.00 78.55           C  
ATOM   2018  O   PRO A 149     -11.232  -4.288   5.670  1.00 78.55           O  
ATOM   2019  CB  PRO A 149      -8.439  -2.891   5.023  1.00 78.55           C  
ATOM   2020  CG  PRO A 149      -8.218  -1.834   3.945  1.00 78.55           C  
ATOM   2021  CD  PRO A 149      -8.063  -2.694   2.696  1.00 78.55           C  
ATOM   2022  HA  PRO A 149      -9.004  -4.940   4.653  1.00 78.55           H  
ATOM   2023  HB2 PRO A 149      -8.930  -2.474   5.903  1.00 78.55           H  
ATOM   2024  HB3 PRO A 149      -7.480  -3.328   5.300  1.00 78.55           H  
ATOM   2025  HG2 PRO A 149      -7.336  -1.223   4.136  1.00 78.55           H  
ATOM   2026  HG3 PRO A 149      -9.104  -1.205   3.853  1.00 78.55           H  
ATOM   2027  HD2 PRO A 149      -7.041  -3.065   2.618  1.00 78.55           H  
ATOM   2028  HD3 PRO A 149      -8.326  -2.105   1.818  1.00 78.55           H  
ATOM   2029  N   GLY A 150     -11.543  -3.025   3.836  1.00 76.81           N  
ATOM   2030  CA  GLY A 150     -12.978  -2.778   4.030  1.00 76.81           C  
ATOM   2031  C   GLY A 150     -13.902  -3.756   3.298  1.00 76.81           C  
ATOM   2032  O   GLY A 150     -15.113  -3.537   3.255  1.00 76.81           O  
ATOM   2033  H   GLY A 150     -11.094  -2.614   3.030  1.00 76.81           H  
ATOM   2034  HA2 GLY A 150     -13.215  -2.832   5.093  1.00 76.81           H  
ATOM   2035  HA3 GLY A 150     -13.215  -1.771   3.686  1.00 76.81           H  
ATOM   2036  N   ARG A 151     -13.362  -4.789   2.643  1.00 72.81           N  
ATOM   2037  CA  ARG A 151     -14.179  -5.751   1.902  1.00 72.81           C  
ATOM   2038  C   ARG A 151     -14.915  -6.644   2.909  1.00 72.81           C  
ATOM   2039  O   ARG A 151     -14.268  -7.138   3.828  1.00 72.81           O  
ATOM   2040  CB  ARG A 151     -13.281  -6.508   0.924  1.00 72.81           C  
ATOM   2041  CG  ARG A 151     -14.037  -7.485   0.005  1.00 72.81           C  
ATOM   2042  CD  ARG A 151     -13.157  -7.992  -1.146  1.00 72.81           C  
ATOM   2043  NE  ARG A 151     -13.868  -8.920  -2.048  1.00 72.81           N  
ATOM   2044  CZ  ARG A 151     -13.310  -9.614  -3.028  1.00 72.81           C  
ATOM   2045  NH1 ARG A 151     -12.029  -9.584  -3.263  1.00 72.81           N1+
ATOM   2046  NH2 ARG A 151     -14.025 -10.397  -3.777  1.00 72.81           N  
ATOM   2047  H   ARG A 151     -12.372  -4.969   2.734  1.00 72.81           H  
ATOM   2048  HA  ARG A 151     -14.906  -5.190   1.314  1.00 72.81           H  
ATOM   2049  HB2 ARG A 151     -12.496  -6.994   1.503  1.00 72.81           H  
ATOM   2050  HB3 ARG A 151     -12.739  -5.789   0.309  1.00 72.81           H  
ATOM   2051  HG2 ARG A 151     -14.904  -6.977  -0.418  1.00 72.81           H  
ATOM   2052  HG3 ARG A 151     -14.374  -8.334   0.600  1.00 72.81           H  
ATOM   2053  HD2 ARG A 151     -12.273  -8.481  -0.738  1.00 72.81           H  
ATOM   2054  HD3 ARG A 151     -12.809  -7.136  -1.725  1.00 72.81           H  
ATOM   2055  HE  ARG A 151     -14.848  -9.083  -1.864  1.00 72.81           H  
ATOM   2056 HH11 ARG A 151     -11.481  -8.862  -2.817  1.00 72.81           H  
ATOM   2057 HH12 ARG A 151     -11.549 -10.218  -3.885  1.00 72.81           H  
ATOM   2058 HH21 ARG A 151     -14.930 -10.668  -3.421  1.00 72.81           H  
ATOM   2059 HH22 ARG A 151     -13.585 -10.904  -4.532  1.00 72.81           H  
ATOM   2060  N   PRO A 152     -16.236  -6.859   2.767  1.00 67.25           N  
ATOM   2061  CA  PRO A 152     -16.989  -7.651   3.733  1.00 67.25           C  
ATOM   2062  C   PRO A 152     -16.416  -9.058   3.917  1.00 67.25           C  
ATOM   2063  O   PRO A 152     -16.000  -9.701   2.940  1.00 67.25           O  
ATOM   2064  CB  PRO A 152     -18.427  -7.700   3.207  1.00 67.25           C  
ATOM   2065  CG  PRO A 152     -18.540  -6.428   2.369  1.00 67.25           C  
ATOM   2066  CD  PRO A 152     -17.136  -6.251   1.797  1.00 67.25           C  
ATOM   2067  HA  PRO A 152     -16.975  -7.129   4.690  1.00 67.25           H  
ATOM   2068  HB2 PRO A 152     -19.152  -7.714   4.021  1.00 67.25           H  
ATOM   2069  HB3 PRO A 152     -18.565  -8.569   2.564  1.00 67.25           H  
ATOM   2070  HG2 PRO A 152     -19.287  -6.527   1.582  1.00 67.25           H  
ATOM   2071  HG3 PRO A 152     -18.775  -5.586   3.020  1.00 67.25           H  
ATOM   2072  HD2 PRO A 152     -16.935  -5.187   1.672  1.00 67.25           H  
ATOM   2073  HD3 PRO A 152     -17.053  -6.770   0.842  1.00 67.25           H  
ATOM   2074  N   ASP A 153     -16.461  -9.547   5.150  1.00 62.42           N  
ATOM   2075  CA  ASP A 153     -16.189 -10.943   5.487  1.00 62.42           C  
ATOM   2076  C   ASP A 153     -17.029 -11.876   4.591  1.00 62.42           C  
ATOM   2077  O   ASP A 153     -18.157 -11.567   4.197  1.00 62.42           O  
ATOM   2078  CB  ASP A 153     -16.450 -11.170   6.987  1.00 62.42           C  
ATOM   2079  CG  ASP A 153     -15.486 -10.397   7.902  1.00 62.42           C  
ATOM   2080  OD1 ASP A 153     -14.432  -9.928   7.411  1.00 62.42           O  
ATOM   2081  OD2 ASP A 153     -15.848 -10.227   9.087  1.00 62.42           O1-
ATOM   2082  H   ASP A 153     -16.684  -8.934   5.921  1.00 62.42           H  
ATOM   2083  HA  ASP A 153     -15.136 -11.154   5.303  1.00 62.42           H  
ATOM   2084  HB2 ASP A 153     -16.359 -12.233   7.211  1.00 62.42           H  
ATOM   2085  HB3 ASP A 153     -17.475 -10.874   7.213  1.00 62.42           H  
ATOM   2086  N   GLY A 154     -16.432 -12.980   4.152  1.00 62.00           N  
ATOM   2087  CA  GLY A 154     -17.023 -13.957   3.239  1.00 62.00           C  
ATOM   2088  C   GLY A 154     -17.132 -13.514   1.775  1.00 62.00           C  
ATOM   2089  O   GLY A 154     -17.385 -14.355   0.913  1.00 62.00           O  
ATOM   2090  H   GLY A 154     -15.610 -13.263   4.666  1.00 62.00           H  
ATOM   2091  HA2 GLY A 154     -18.027 -14.194   3.592  1.00 62.00           H  
ATOM   2092  HA3 GLY A 154     -16.425 -14.868   3.279  1.00 62.00           H  
ATOM   2093  N   SER A 155     -16.910 -12.232   1.453  1.00 61.76           N  
ATOM   2094  CA  SER A 155     -17.023 -11.722   0.073  1.00 61.76           C  
ATOM   2095  C   SER A 155     -15.729 -11.799  -0.743  1.00 61.76           C  
ATOM   2096  O   SER A 155     -15.718 -11.435  -1.922  1.00 61.76           O  
ATOM   2097  CB  SER A 155     -17.599 -10.305   0.055  1.00 61.76           C  
ATOM   2098  OG  SER A 155     -16.622  -9.354   0.414  1.00 61.76           O  
ATOM   2099  H   SER A 155     -16.786 -11.579   2.213  1.00 61.76           H  
ATOM   2100  HA  SER A 155     -17.744 -12.348  -0.453  1.00 61.76           H  
ATOM   2101  HB2 SER A 155     -17.948 -10.080  -0.952  1.00 61.76           H  
ATOM   2102  HB3 SER A 155     -18.446 -10.244   0.738  1.00 61.76           H  
ATOM   2103  HG  SER A 155     -16.416  -9.472   1.344  1.00 61.76           H  
ATOM   2104  N   HIS A 156     -14.634 -12.261  -0.140  1.00 60.95           N  
ATOM   2105  CA  HIS A 156     -13.354 -12.462  -0.818  1.00 60.95           C  
ATOM   2106  C   HIS A 156     -13.360 -13.760  -1.609  1.00 60.95           C  
ATOM   2107  O   HIS A 156     -14.057 -14.713  -1.254  1.00 60.95           O  
ATOM   2108  CB  HIS A 156     -12.222 -12.446   0.185  1.00 60.95           C  
ATOM   2109  CG  HIS A 156     -12.098 -11.113   0.860  1.00 60.95           C  
ATOM   2110  CD2 HIS A 156     -11.078 -10.226   0.671  1.00 60.95           C  
ATOM   2111  ND1 HIS A 156     -12.968 -10.563   1.776  1.00 60.95           N  
ATOM   2112  CE1 HIS A 156     -12.477  -9.373   2.132  1.00 60.95           C  
ATOM   2113  NE2 HIS A 156     -11.329  -9.120   1.476  1.00 60.95           N  
ATOM   2114  H   HIS A 156     -14.732 -12.611   0.802  1.00 60.95           H  
ATOM   2115  HA  HIS A 156     -13.178 -11.644  -1.516  1.00 60.95           H  
ATOM   2116  HB2 HIS A 156     -12.425 -13.232   0.912  1.00 60.95           H  
ATOM   2117  HB3 HIS A 156     -11.283 -12.679  -0.317  1.00 60.95           H  
ATOM   2118  HD1 HIS A 156     -13.799 -10.973   2.177  1.00 60.95           H  
ATOM   2119  HD2 HIS A 156     -10.230 -10.365   0.016  1.00 60.95           H  
ATOM   2120  HE1 HIS A 156     -12.899  -8.739   2.898  1.00 60.95           H  
ATOM   2121  N   SER A 157     -12.606 -13.807  -2.706  1.00 56.27           N  
ATOM   2122  CA  SER A 157     -12.632 -15.003  -3.535  1.00 56.27           C  
ATOM   2123  C   SER A 157     -12.029 -16.175  -2.752  1.00 56.27           C  
ATOM   2124  O   SER A 157     -10.912 -16.110  -2.244  1.00 56.27           O  
ATOM   2125  CB  SER A 157     -11.960 -14.757  -4.890  1.00 56.27           C  
ATOM   2126  OG  SER A 157     -10.553 -14.753  -4.808  1.00 56.27           O  
ATOM   2127  H   SER A 157     -11.866 -13.133  -2.844  1.00 56.27           H  
ATOM   2128  HA  SER A 157     -13.676 -15.237  -3.742  1.00 56.27           H  
ATOM   2129  HB2 SER A 157     -12.303 -13.807  -5.300  1.00 56.27           H  
ATOM   2130  HB3 SER A 157     -12.258 -15.551  -5.575  1.00 56.27           H  
ATOM   2131  HG  SER A 157     -10.255 -14.072  -4.201  1.00 56.27           H  
ATOM   2132  N   ARG A 158     -12.761 -17.293  -2.660  1.00 50.59           N  
ATOM   2133  CA  ARG A 158     -12.210 -18.538  -2.093  1.00 50.59           C  
ATOM   2134  C   ARG A 158     -11.018 -19.062  -2.906  1.00 50.59           C  
ATOM   2135  O   ARG A 158     -10.221 -19.828  -2.380  1.00 50.59           O  
ATOM   2136  CB  ARG A 158     -13.295 -19.624  -1.997  1.00 50.59           C  
ATOM   2137  CG  ARG A 158     -14.366 -19.338  -0.933  1.00 50.59           C  
ATOM   2138  CD  ARG A 158     -15.314 -20.541  -0.829  1.00 50.59           C  
ATOM   2139  NE  ARG A 158     -16.398 -20.310   0.145  1.00 50.59           N  
ATOM   2140  CZ  ARG A 158     -17.422 -21.114   0.381  1.00 50.59           C  
ATOM   2141  NH1 ARG A 158     -17.573 -22.247  -0.249  1.00 50.59           N1+
ATOM   2142  NH2 ARG A 158     -18.322 -20.790   1.266  1.00 50.59           N  
ATOM   2143  H   ARG A 158     -13.725 -17.260  -2.963  1.00 50.59           H  
ATOM   2144  HA  ARG A 158     -11.818 -18.332  -1.097  1.00 50.59           H  
ATOM   2145  HB2 ARG A 158     -12.810 -20.565  -1.737  1.00 50.59           H  
ATOM   2146  HB3 ARG A 158     -13.770 -19.749  -2.970  1.00 50.59           H  
ATOM   2147  HG2 ARG A 158     -14.931 -18.447  -1.209  1.00 50.59           H  
ATOM   2148  HG3 ARG A 158     -13.886 -19.171   0.032  1.00 50.59           H  
ATOM   2149  HD2 ARG A 158     -14.738 -21.415  -0.525  1.00 50.59           H  
ATOM   2150  HD3 ARG A 158     -15.747 -20.728  -1.812  1.00 50.59           H  
ATOM   2151  HE  ARG A 158     -16.351 -19.459   0.686  1.00 50.59           H  
ATOM   2152 HH11 ARG A 158     -18.355 -22.851  -0.038  1.00 50.59           H  
ATOM   2153 HH12 ARG A 158     -16.874 -22.529  -0.922  1.00 50.59           H  
ATOM   2154 HH21 ARG A 158     -19.099 -21.405   1.460  1.00 50.59           H  
ATOM   2155 HH22 ARG A 158     -18.234 -19.929   1.786  1.00 50.59           H  
ATOM   2156  N   MET A 159     -10.914 -18.676  -4.182  1.00 48.69           N  
ATOM   2157  CA  MET A 159     -10.002 -19.289  -5.152  1.00 48.69           C  
ATOM   2158  C   MET A 159      -8.532 -18.880  -4.993  1.00 48.69           C  
ATOM   2159  O   MET A 159      -7.670 -19.653  -5.398  1.00 48.69           O  
ATOM   2160  CB  MET A 159     -10.489 -19.024  -6.587  1.00 48.69           C  
ATOM   2161  CG  MET A 159     -11.797 -19.763  -6.898  1.00 48.69           C  
ATOM   2162  SD  MET A 159     -12.318 -19.611  -8.627  1.00 48.69           S  
ATOM   2163  CE  MET A 159     -14.030 -20.189  -8.509  1.00 48.69           C  
ATOM   2164  H   MET A 159     -11.563 -17.978  -4.517  1.00 48.69           H  
ATOM   2165  HA  MET A 159     -10.017 -20.368  -4.997  1.00 48.69           H  
ATOM   2166  HB2 MET A 159      -9.731 -19.377  -7.285  1.00 48.69           H  
ATOM   2167  HB3 MET A 159     -10.623 -17.953  -6.742  1.00 48.69           H  
ATOM   2168  HG2 MET A 159     -11.674 -20.821  -6.669  1.00 48.69           H  
ATOM   2169  HG3 MET A 159     -12.585 -19.360  -6.262  1.00 48.69           H  
ATOM   2170  HE1 MET A 159     -14.046 -21.211  -8.129  1.00 48.69           H  
ATOM   2171  HE2 MET A 159     -14.485 -20.168  -9.499  1.00 48.69           H  
ATOM   2172  HE3 MET A 159     -14.594 -19.539  -7.839  1.00 48.69           H  
ATOM   2173  N   HIS A 160      -8.210 -17.730  -4.387  1.00 45.81           N  
ATOM   2174  CA  HIS A 160      -6.823 -17.243  -4.336  1.00 45.81           C  
ATOM   2175  C   HIS A 160      -6.423 -16.642  -2.978  1.00 45.81           C  
ATOM   2176  O   HIS A 160      -5.837 -15.573  -2.911  1.00 45.81           O  
ATOM   2177  CB  HIS A 160      -6.552 -16.345  -5.557  1.00 45.81           C  
ATOM   2178  CG  HIS A 160      -6.586 -17.113  -6.859  1.00 45.81           C  
ATOM   2179  CD2 HIS A 160      -7.501 -16.977  -7.868  1.00 45.81           C  
ATOM   2180  ND1 HIS A 160      -5.764 -18.164  -7.202  1.00 45.81           N  
ATOM   2181  CE1 HIS A 160      -6.183 -18.655  -8.380  1.00 45.81           C  
ATOM   2182  NE2 HIS A 160      -7.233 -17.954  -8.832  1.00 45.81           N  
ATOM   2183  H   HIS A 160      -8.945 -17.111  -4.076  1.00 45.81           H  
ATOM   2184  HA  HIS A 160      -6.155 -18.099  -4.437  1.00 45.81           H  
ATOM   2185  HB2 HIS A 160      -7.297 -15.551  -5.593  1.00 45.81           H  
ATOM   2186  HB3 HIS A 160      -5.567 -15.889  -5.463  1.00 45.81           H  
ATOM   2187  HD1 HIS A 160      -5.082 -18.601  -6.599  1.00 45.81           H  
ATOM   2188  HD2 HIS A 160      -8.311 -16.263  -7.895  1.00 45.81           H  
ATOM   2189  HE1 HIS A 160      -5.768 -19.519  -8.877  1.00 45.81           H  
ATOM   2190  N   ALA A 161      -6.657 -17.416  -1.912  1.00 42.57           N  
ATOM   2191  CA  ALA A 161      -6.284 -17.138  -0.517  1.00 42.57           C  
ATOM   2192  C   ALA A 161      -7.170 -16.124   0.232  1.00 42.57           C  
ATOM   2193  O   ALA A 161      -6.681 -15.205   0.873  1.00 42.57           O  
ATOM   2194  CB  ALA A 161      -4.769 -16.948  -0.368  1.00 42.57           C  
ATOM   2195  H   ALA A 161      -7.125 -18.293  -2.090  1.00 42.57           H  
ATOM   2196  HA  ALA A 161      -6.483 -18.070   0.014  1.00 42.57           H  
ATOM   2197  HB1 ALA A 161      -4.447 -16.026  -0.851  1.00 42.57           H  
ATOM   2198  HB2 ALA A 161      -4.519 -16.904   0.692  1.00 42.57           H  
ATOM   2199  HB3 ALA A 161      -4.242 -17.790  -0.817  1.00 42.57           H  
ATOM   2200  N   GLY A 162      -8.479 -16.393   0.192  1.00 45.00           N  
ATOM   2201  CA  GLY A 162      -9.380 -16.294   1.343  1.00 45.00           C  
ATOM   2202  C   GLY A 162      -9.703 -14.890   1.882  1.00 45.00           C  
ATOM   2203  O   GLY A 162      -9.003 -13.918   1.615  1.00 45.00           O  
ATOM   2204  H   GLY A 162      -8.794 -16.985  -0.563  1.00 45.00           H  
ATOM   2205  HA2 GLY A 162     -10.310 -16.776   1.040  1.00 45.00           H  
ATOM   2206  HA3 GLY A 162      -8.960 -16.865   2.171  1.00 45.00           H  
ATOM   2207  N   PRO A 163     -10.802 -14.738   2.635  1.00 46.92           N  
ATOM   2208  CA  PRO A 163     -11.161 -13.456   3.236  1.00 46.92           C  
ATOM   2209  C   PRO A 163     -10.163 -12.994   4.307  1.00 46.92           C  
ATOM   2210  O   PRO A 163      -9.358 -13.796   4.777  1.00 46.92           O  
ATOM   2211  CB  PRO A 163     -12.578 -13.651   3.781  1.00 46.92           C  
ATOM   2212  CG  PRO A 163     -13.081 -14.952   3.159  1.00 46.92           C  
ATOM   2213  CD  PRO A 163     -11.801 -15.742   2.957  1.00 46.92           C  
ATOM   2214  HA  PRO A 163     -11.147 -12.684   2.466  1.00 46.92           H  
ATOM   2215  HB2 PRO A 163     -12.487 -13.762   4.862  1.00 46.92           H  
ATOM   2216  HB3 PRO A 163     -13.244 -12.824   3.537  1.00 46.92           H  
ATOM   2217  HG2 PRO A 163     -13.537 -14.744   2.191  1.00 46.92           H  
ATOM   2218  HG3 PRO A 163     -13.799 -15.478   3.788  1.00 46.92           H  
ATOM   2219  HD2 PRO A 163     -11.955 -16.470   2.161  1.00 46.92           H  
ATOM   2220  HD3 PRO A 163     -11.526 -16.241   3.886  1.00 46.92           H  
ATOM   2221  N   PRO A 164     -10.225 -11.723   4.750  1.00 46.72           N  
ATOM   2222  CA  PRO A 164      -9.408 -11.162   5.811  1.00 46.72           C  
ATOM   2223  C   PRO A 164      -9.585 -11.895   7.141  1.00 46.72           C  
ATOM   2224  O   PRO A 164      -8.789 -11.686   8.043  1.00 46.72           O  
ATOM   2225  CB  PRO A 164      -9.800  -9.679   5.929  1.00 46.72           C  
ATOM   2226  CG  PRO A 164     -11.215  -9.643   5.373  1.00 46.72           C  
ATOM   2227  CD  PRO A 164     -11.121 -10.707   4.295  1.00 46.72           C  
ATOM   2228  HA  PRO A 164      -8.367 -11.261   5.502  1.00 46.72           H  
ATOM   2229  HB2 PRO A 164      -9.766  -9.319   6.958  1.00 46.72           H  
ATOM   2230  HB3 PRO A 164      -9.147  -9.077   5.298  1.00 46.72           H  
ATOM   2231  HG2 PRO A 164     -11.928  -9.951   6.137  1.00 46.72           H  
ATOM   2232  HG3 PRO A 164     -11.472  -8.666   4.965  1.00 46.72           H  
ATOM   2233  HD2 PRO A 164     -12.120 -11.092   4.094  1.00 46.72           H  
ATOM   2234  HD3 PRO A 164     -10.625 -10.283   3.422  1.00 46.72           H  
ATOM   2235  N   GLU A 165     -10.551 -12.807   7.245  1.00 48.69           N  
ATOM   2236  CA  GLU A 165     -10.633 -13.855   8.268  1.00 48.69           C  
ATOM   2237  C   GLU A 165      -9.338 -14.684   8.406  1.00 48.69           C  
ATOM   2238  O   GLU A 165      -9.095 -15.263   9.461  1.00 48.69           O  
ATOM   2239  CB  GLU A 165     -11.767 -14.806   7.862  1.00 48.69           C  
ATOM   2240  CG  GLU A 165     -13.164 -14.156   7.814  1.00 48.69           C  
ATOM   2241  CD  GLU A 165     -13.985 -14.659   6.619  1.00 48.69           C  
ATOM   2242  OE1 GLU A 165     -14.709 -13.835   6.023  1.00 48.69           O  
ATOM   2243  OE2 GLU A 165     -13.812 -15.823   6.195  1.00 48.69           O1-
ATOM   2244  H   GLU A 165     -11.238 -12.849   6.506  1.00 48.69           H  
ATOM   2245  HA  GLU A 165     -10.859 -13.413   9.239  1.00 48.69           H  
ATOM   2246  HB2 GLU A 165     -11.801 -15.647   8.554  1.00 48.69           H  
ATOM   2247  HB3 GLU A 165     -11.505 -15.199   6.879  1.00 48.69           H  
ATOM   2248  HG2 GLU A 165     -13.689 -14.378   8.743  1.00 48.69           H  
ATOM   2249  HG3 GLU A 165     -13.071 -13.072   7.743  1.00 48.69           H  
ATOM   2250  N   GLN A 166      -8.488 -14.740   7.371  1.00 51.36           N  
ATOM   2251  CA  GLN A 166      -7.158 -15.358   7.433  1.00 51.36           C  
ATOM   2252  C   GLN A 166      -6.068 -14.438   7.995  1.00 51.36           C  
ATOM   2253  O   GLN A 166      -4.974 -14.925   8.295  1.00 51.36           O  
ATOM   2254  CB  GLN A 166      -6.744 -15.867   6.050  1.00 51.36           C  
ATOM   2255  CG  GLN A 166      -7.501 -17.120   5.625  1.00 51.36           C  
ATOM   2256  CD  GLN A 166      -6.946 -17.723   4.338  1.00 51.36           C  
ATOM   2257  NE2 GLN A 166      -7.594 -18.738   3.813  1.00 51.36           N  
ATOM   2258  OE1 GLN A 166      -5.923 -17.358   3.786  1.00 51.36           O  
ATOM   2259  H   GLN A 166      -8.760 -14.294   6.506  1.00 51.36           H  
ATOM   2260  HA  GLN A 166      -7.201 -16.212   8.109  1.00 51.36           H  
ATOM   2261  HB2 GLN A 166      -5.678 -16.093   6.057  1.00 51.36           H  
ATOM   2262  HB3 GLN A 166      -6.944 -15.100   5.302  1.00 51.36           H  
ATOM   2263  HG2 GLN A 166      -8.552 -16.871   5.475  1.00 51.36           H  
ATOM   2264  HG3 GLN A 166      -7.431 -17.870   6.413  1.00 51.36           H  
ATOM   2265 HE21 GLN A 166      -7.151 -19.159   3.010  1.00 51.36           H  
ATOM   2266 HE22 GLN A 166      -8.412 -19.107   4.278  1.00 51.36           H  
ATOM   2267  N   PHE A 167      -6.338 -13.144   8.199  1.00 52.37           N  
ATOM   2268  CA  PHE A 167      -5.478 -12.341   9.054  1.00 52.37           C  
ATOM   2269  C   PHE A 167      -5.659 -12.841  10.482  1.00 52.37           C  
ATOM   2270  O   PHE A 167      -6.503 -12.369  11.245  1.00 52.37           O  
ATOM   2271  CB  PHE A 167      -5.759 -10.844   8.949  1.00 52.37           C  
ATOM   2272  CG  PHE A 167      -5.221 -10.164   7.725  1.00 52.37           C  
ATOM   2273  CD1 PHE A 167      -3.878  -9.756   7.649  1.00 52.37           C  
ATOM   2274  CD2 PHE A 167      -6.075  -9.934   6.651  1.00 52.37           C  
ATOM   2275  CE1 PHE A 167      -3.413  -9.035   6.544  1.00 52.37           C  
ATOM   2276  CE2 PHE A 167      -5.585  -9.308   5.505  1.00 52.37           C  
ATOM   2277  CZ  PHE A 167      -4.278  -8.803   5.473  1.00 52.37           C  
ATOM   2278  H   PHE A 167      -7.263 -12.793   7.999  1.00 52.37           H  
ATOM   2279  HA  PHE A 167      -4.438 -12.499   8.767  1.00 52.37           H  
ATOM   2280  HB2 PHE A 167      -6.821 -10.634   9.077  1.00 52.37           H  
ATOM   2281  HB3 PHE A 167      -5.242 -10.366   9.781  1.00 52.37           H  
ATOM   2282  HD1 PHE A 167      -3.171 -10.031   8.418  1.00 52.37           H  
ATOM   2283  HD2 PHE A 167      -7.098 -10.273   6.715  1.00 52.37           H  
ATOM   2284  HE1 PHE A 167      -2.379  -8.729   6.496  1.00 52.37           H  
ATOM   2285  HE2 PHE A 167      -6.222  -9.232   4.636  1.00 52.37           H  
ATOM   2286  HZ  PHE A 167      -3.915  -8.265   4.610  1.00 52.37           H  
ATOM   2287  N   VAL A 168      -4.832 -13.814  10.857  1.00 49.72           N  
ATOM   2288  CA  VAL A 168      -4.625 -14.156  12.254  1.00 49.72           C  
ATOM   2289  C   VAL A 168      -4.132 -12.876  12.911  1.00 49.72           C  
ATOM   2290  O   VAL A 168      -3.039 -12.387  12.603  1.00 49.72           O  
ATOM   2291  CB  VAL A 168      -3.628 -15.315  12.422  1.00 49.72           C  
ATOM   2292  CG1 VAL A 168      -3.443 -15.666  13.903  1.00 49.72           C  
ATOM   2293  CG2 VAL A 168      -4.128 -16.572  11.696  1.00 49.72           C  
ATOM   2294  H   VAL A 168      -4.273 -14.257  10.142  1.00 49.72           H  
ATOM   2295  HA  VAL A 168      -5.579 -14.448  12.693  1.00 49.72           H  
ATOM   2296  HB  VAL A 168      -2.662 -15.034  12.002  1.00 49.72           H  
ATOM   2297 HG11 VAL A 168      -2.754 -16.505  13.999  1.00 49.72           H  
ATOM   2298 HG12 VAL A 168      -4.400 -15.936  14.350  1.00 49.72           H  
ATOM   2299 HG13 VAL A 168      -3.020 -14.818  14.441  1.00 49.72           H  
ATOM   2300 HG21 VAL A 168      -3.433 -17.396  11.860  1.00 49.72           H  
ATOM   2301 HG22 VAL A 168      -4.191 -16.390  10.623  1.00 49.72           H  
ATOM   2302 HG23 VAL A 168      -5.114 -16.853  12.066  1.00 49.72           H  
ATOM   2303  N   LYS A 169      -4.979 -12.288  13.762  1.00 50.29           N  
ATOM   2304  CA  LYS A 169      -4.583 -11.163  14.604  1.00 50.29           C  
ATOM   2305  C   LYS A 169      -3.329 -11.600  15.328  1.00 50.29           C  
ATOM   2306  O   LYS A 169      -3.346 -12.620  16.022  1.00 50.29           O  
ATOM   2307  CB  LYS A 169      -5.726 -10.771  15.544  1.00 50.29           C  
ATOM   2308  CG  LYS A 169      -5.467  -9.401  16.182  1.00 50.29           C  
ATOM   2309  CD  LYS A 169      -6.680  -8.975  17.014  1.00 50.29           C  
ATOM   2310  CE  LYS A 169      -6.429  -7.592  17.616  1.00 50.29           C  
ATOM   2311  NZ  LYS A 169      -7.582  -7.152  18.439  1.00 50.29           N1+
ATOM   2312  H   LYS A 169      -5.907 -12.675  13.850  1.00 50.29           H  
ATOM   2313  HA  LYS A 169      -4.316 -10.308  13.983  1.00 50.29           H  
ATOM   2314  HB2 LYS A 169      -5.848 -11.528  16.318  1.00 50.29           H  
ATOM   2315  HB3 LYS A 169      -6.649 -10.715  14.965  1.00 50.29           H  
ATOM   2316  HG2 LYS A 169      -5.293  -8.663  15.398  1.00 50.29           H  
ATOM   2317  HG3 LYS A 169      -4.586  -9.454  16.821  1.00 50.29           H  
ATOM   2318  HD2 LYS A 169      -7.558  -8.940  16.369  1.00 50.29           H  
ATOM   2319  HD3 LYS A 169      -6.841  -9.704  17.807  1.00 50.29           H  
ATOM   2320  HE2 LYS A 169      -5.522  -7.636  18.218  1.00 50.29           H  
ATOM   2321  HE3 LYS A 169      -6.250  -6.890  16.801  1.00 50.29           H  
ATOM   2322  HZ1 LYS A 169      -7.740  -7.806  19.193  1.00 50.29           H  
ATOM   2323  HZ2 LYS A 169      -8.414  -7.107  17.869  1.00 50.29           H  
ATOM   2324  HZ3 LYS A 169      -7.403  -6.238  18.829  1.00 50.29           H  
ATOM   2325  N   LEU A 170      -2.237 -10.877  15.105  1.00 52.43           N  
ATOM   2326  CA  LEU A 170      -1.021 -11.177  15.823  1.00 52.43           C  
ATOM   2327  C   LEU A 170      -1.355 -11.049  17.308  1.00 52.43           C  
ATOM   2328  O   LEU A 170      -2.041 -10.094  17.700  1.00 52.43           O  
ATOM   2329  CB  LEU A 170       0.117 -10.237  15.410  1.00 52.43           C  
ATOM   2330  CG  LEU A 170       0.716 -10.567  14.034  1.00 52.43           C  
ATOM   2331  CD1 LEU A 170       1.753  -9.521  13.625  1.00 52.43           C  
ATOM   2332  CD2 LEU A 170       1.349 -11.959  13.940  1.00 52.43           C  
ATOM   2333  H   LEU A 170      -2.313 -10.003  14.605  1.00 52.43           H  
ATOM   2334  HA  LEU A 170      -0.750 -12.209  15.602  1.00 52.43           H  
ATOM   2335  HB2 LEU A 170       0.887 -10.287  16.180  1.00 52.43           H  
ATOM   2336  HB3 LEU A 170      -0.251  -9.211  15.409  1.00 52.43           H  
ATOM   2337  HG  LEU A 170      -0.107 -10.527  13.321  1.00 52.43           H  
ATOM   2338 HD11 LEU A 170       1.306  -8.527  13.655  1.00 52.43           H  
ATOM   2339 HD12 LEU A 170       2.088  -9.708  12.605  1.00 52.43           H  
ATOM   2340 HD13 LEU A 170       2.614  -9.547  14.293  1.00 52.43           H  
ATOM   2341 HD21 LEU A 170       2.032 -12.130  14.773  1.00 52.43           H  
ATOM   2342 HD22 LEU A 170       1.910 -12.044  13.010  1.00 52.43           H  
ATOM   2343 HD23 LEU A 170       0.571 -12.723  13.943  1.00 52.43           H  
ATOM   2344  N   PRO A 171      -0.912 -11.997  18.149  1.00 46.81           N  
ATOM   2345  CA  PRO A 171      -0.946 -11.747  19.573  1.00 46.81           C  
ATOM   2346  C   PRO A 171      -0.240 -10.400  19.820  1.00 46.81           C  
ATOM   2347  O   PRO A 171       0.700 -10.076  19.085  1.00 46.81           O  
ATOM   2348  CB  PRO A 171      -0.261 -12.944  20.234  1.00 46.81           C  
ATOM   2349  CG  PRO A 171       0.614 -13.527  19.126  1.00 46.81           C  
ATOM   2350  CD  PRO A 171      -0.129 -13.181  17.839  1.00 46.81           C  
ATOM   2351  HA  PRO A 171      -1.989 -11.707  19.886  1.00 46.81           H  
ATOM   2352  HB2 PRO A 171       0.328 -12.653  21.104  1.00 46.81           H  
ATOM   2353  HB3 PRO A 171      -1.017 -13.677  20.517  1.00 46.81           H  
ATOM   2354  HG2 PRO A 171       1.580 -13.024  19.134  1.00 46.81           H  
ATOM   2355  HG3 PRO A 171       0.746 -14.603  19.238  1.00 46.81           H  
ATOM   2356  HD2 PRO A 171      -0.800 -13.995  17.562  1.00 46.81           H  
ATOM   2357  HD3 PRO A 171       0.594 -12.997  17.044  1.00 46.81           H  
ATOM   2358  N   PRO A 172      -0.672  -9.606  20.818  1.00 47.53           N  
ATOM   2359  CA  PRO A 172      -0.180  -8.243  21.066  1.00 47.53           C  
ATOM   2360  C   PRO A 172       1.350  -8.087  21.138  1.00 47.53           C  
ATOM   2361  O   PRO A 172       1.860  -6.976  21.126  1.00 47.53           O  
ATOM   2362  CB  PRO A 172      -0.816  -7.840  22.402  1.00 47.53           C  
ATOM   2363  CG  PRO A 172      -2.107  -8.650  22.456  1.00 47.53           C  
ATOM   2364  CD  PRO A 172      -1.748  -9.942  21.737  1.00 47.53           C  
ATOM   2365  HA  PRO A 172      -0.553  -7.592  20.275  1.00 47.53           H  
ATOM   2366  HB2 PRO A 172      -0.170  -8.142  23.227  1.00 47.53           H  
ATOM   2367  HB3 PRO A 172      -1.008  -6.768  22.447  1.00 47.53           H  
ATOM   2368  HG2 PRO A 172      -2.428  -8.833  23.482  1.00 47.53           H  
ATOM   2369  HG3 PRO A 172      -2.885  -8.129  21.898  1.00 47.53           H  
ATOM   2370  HD2 PRO A 172      -1.394 -10.680  22.457  1.00 47.53           H  
ATOM   2371  HD3 PRO A 172      -2.633 -10.311  21.217  1.00 47.53           H  
ATOM   2372  N   THR A 173       2.077  -9.196  21.226  1.00 43.85           N  
ATOM   2373  CA  THR A 173       3.522  -9.321  21.378  1.00 43.85           C  
ATOM   2374  C   THR A 173       4.298  -9.630  20.092  1.00 43.85           C  
ATOM   2375  O   THR A 173       5.519  -9.714  20.159  1.00 43.85           O  
ATOM   2376  CB  THR A 173       3.787 -10.427  22.412  1.00 43.85           C  
ATOM   2377  CG2 THR A 173       3.506  -9.933  23.830  1.00 43.85           C  
ATOM   2378  OG1 THR A 173       2.932 -11.541  22.196  1.00 43.85           O  
ATOM   2379  H   THR A 173       1.581 -10.076  21.211  1.00 43.85           H  
ATOM   2380  HA  THR A 173       3.927  -8.383  21.759  1.00 43.85           H  
ATOM   2381  HB  THR A 173       4.826 -10.750  22.360  1.00 43.85           H  
ATOM   2382  HG1 THR A 173       3.240 -12.240  22.777  1.00 43.85           H  
ATOM   2383 HG21 THR A 173       2.463  -9.632  23.929  1.00 43.85           H  
ATOM   2384 HG22 THR A 173       3.724 -10.724  24.547  1.00 43.85           H  
ATOM   2385 HG23 THR A 173       4.146  -9.078  24.049  1.00 43.85           H  
ATOM   2386  N   ALA A 174       3.660  -9.833  18.929  1.00 41.34           N  
ATOM   2387  CA  ALA A 174       4.392 -10.289  17.734  1.00 41.34           C  
ATOM   2388  C   ALA A 174       4.976  -9.176  16.846  1.00 41.34           C  
ATOM   2389  O   ALA A 174       5.692  -9.486  15.893  1.00 41.34           O  
ATOM   2390  CB  ALA A 174       3.540 -11.260  16.925  1.00 41.34           C  
ATOM   2391  H   ALA A 174       2.652  -9.782  18.904  1.00 41.34           H  
ATOM   2392  HA  ALA A 174       5.252 -10.865  18.075  1.00 41.34           H  
ATOM   2393  HB1 ALA A 174       2.969 -11.917  17.580  1.00 41.34           H  
ATOM   2394  HB2 ALA A 174       2.879 -10.673  16.288  1.00 41.34           H  
ATOM   2395  HB3 ALA A 174       4.186 -11.859  16.283  1.00 41.34           H  
ATOM   2396  N   MET A 175       4.731  -7.897  17.146  1.00 42.59           N  
ATOM   2397  CA  MET A 175       5.566  -6.838  16.578  1.00 42.59           C  
ATOM   2398  C   MET A 175       6.899  -6.873  17.313  1.00 42.59           C  
ATOM   2399  O   MET A 175       7.032  -6.330  18.404  1.00 42.59           O  
ATOM   2400  CB  MET A 175       4.895  -5.462  16.666  1.00 42.59           C  
ATOM   2401  CG  MET A 175       3.935  -5.252  15.491  1.00 42.59           C  
ATOM   2402  SD  MET A 175       3.057  -3.669  15.514  1.00 42.59           S  
ATOM   2403  CE  MET A 175       4.438  -2.504  15.329  1.00 42.59           C  
ATOM   2404  H   MET A 175       4.182  -7.681  17.966  1.00 42.59           H  
ATOM   2405  HA  MET A 175       5.766  -7.041  15.526  1.00 42.59           H  
ATOM   2406  HB2 MET A 175       5.668  -4.695  16.616  1.00 42.59           H  
ATOM   2407  HB3 MET A 175       4.363  -5.358  17.611  1.00 42.59           H  
ATOM   2408  HG2 MET A 175       3.193  -6.051  15.501  1.00 42.59           H  
ATOM   2409  HG3 MET A 175       4.495  -5.321  14.558  1.00 42.59           H  
ATOM   2410  HE1 MET A 175       4.037  -1.499  15.199  1.00 42.59           H  
ATOM   2411  HE2 MET A 175       5.022  -2.766  14.447  1.00 42.59           H  
ATOM   2412  HE3 MET A 175       5.075  -2.530  16.213  1.00 42.59           H  
ATOM   2413  N   ARG A 176       7.883  -7.564  16.731  1.00 37.34           N  
ATOM   2414  CA  ARG A 176       9.272  -7.298  17.084  1.00 37.34           C  
ATOM   2415  C   ARG A 176       9.523  -5.830  16.776  1.00 37.34           C  
ATOM   2416  O   ARG A 176       9.484  -5.443  15.612  1.00 37.34           O  
ATOM   2417  CB  ARG A 176      10.238  -8.194  16.299  1.00 37.34           C  
ATOM   2418  CG  ARG A 176      10.419  -9.555  16.978  1.00 37.34           C  
ATOM   2419  CD  ARG A 176      11.421 -10.396  16.183  1.00 37.34           C  
ATOM   2420  NE  ARG A 176      11.924 -11.533  16.976  1.00 37.34           N  
ATOM   2421  CZ  ARG A 176      12.876 -12.370  16.607  1.00 37.34           C  
ATOM   2422  NH1 ARG A 176      13.404 -12.325  15.415  1.00 37.34           N1+
ATOM   2423  NH2 ARG A 176      13.324 -13.269  17.438  1.00 37.34           N  
ATOM   2424  H   ARG A 176       7.677  -8.030  15.859  1.00 37.34           H  
ATOM   2425  HA  ARG A 176       9.419  -7.434  18.156  1.00 37.34           H  
ATOM   2426  HB2 ARG A 176       9.883  -8.321  15.276  1.00 37.34           H  
ATOM   2427  HB3 ARG A 176      11.210  -7.702  16.263  1.00 37.34           H  
ATOM   2428  HG2 ARG A 176      10.802  -9.391  17.986  1.00 37.34           H  
ATOM   2429  HG3 ARG A 176       9.463 -10.076  17.038  1.00 37.34           H  
ATOM   2430  HD2 ARG A 176      12.263  -9.760  15.909  1.00 37.34           H  
ATOM   2431  HD3 ARG A 176      10.938 -10.750  15.272  1.00 37.34           H  
ATOM   2432  HE  ARG A 176      11.561 -11.616  17.915  1.00 37.34           H  
ATOM   2433 HH11 ARG A 176      13.085 -11.603  14.784  1.00 37.34           H  
ATOM   2434 HH12 ARG A 176      14.166 -12.934  15.154  1.00 37.34           H  
ATOM   2435 HH21 ARG A 176      14.078 -13.883  17.164  1.00 37.34           H  
ATOM   2436 HH22 ARG A 176      12.956 -13.306  18.378  1.00 37.34           H  
ATOM   2437  N   ASP A 177       9.754  -5.062  17.833  1.00 36.96           N  
ATOM   2438  CA  ASP A 177      10.534  -3.838  17.772  1.00 36.96           C  
ATOM   2439  C   ASP A 177      11.815  -4.157  16.983  1.00 36.96           C  
ATOM   2440  O   ASP A 177      12.668  -4.925  17.438  1.00 36.96           O  
ATOM   2441  CB  ASP A 177      10.865  -3.373  19.202  1.00 36.96           C  
ATOM   2442  CG  ASP A 177       9.631  -3.023  20.044  1.00 36.96           C  
ATOM   2443  OD1 ASP A 177       8.755  -2.287  19.533  1.00 36.96           O  
ATOM   2444  OD2 ASP A 177       9.576  -3.493  21.204  1.00 36.96           O1-
ATOM   2445  H   ASP A 177       9.549  -5.424  18.753  1.00 36.96           H  
ATOM   2446  HA  ASP A 177       9.969  -3.057  17.263  1.00 36.96           H  
ATOM   2447  HB2 ASP A 177      11.433  -4.153  19.709  1.00 36.96           H  
ATOM   2448  HB3 ASP A 177      11.499  -2.488  19.139  1.00 36.96           H  
ATOM   2449  N   ALA A 178      11.885  -3.650  15.759  1.00 37.44           N  
ATOM   2450  CA  ALA A 178      13.086  -3.569  14.947  1.00 37.44           C  
ATOM   2451  C   ALA A 178      13.148  -2.148  14.395  1.00 37.44           C  
ATOM   2452  O   ALA A 178      12.103  -1.685  13.876  1.00 37.44           O  
ATOM   2453  CB  ALA A 178      13.077  -4.649  13.857  1.00 37.44           C  
ATOM   2454  OXT ALA A 178      14.231  -1.555  14.563  1.00 37.44           O1-
ATOM   2455  H   ALA A 178      11.124  -3.075  15.426  1.00 37.44           H  
ATOM   2456  HA  ALA A 178      13.966  -3.701  15.576  1.00 37.44           H  
ATOM   2457  HB1 ALA A 178      13.036  -5.635  14.320  1.00 37.44           H  
ATOM   2458  HB2 ALA A 178      13.983  -4.559  13.256  1.00 37.44           H  
ATOM   2459  HB3 ALA A 178      12.207  -4.506  13.216  1.00 37.44           H  
END
