# Supplementary material for: The structural landscape and diversity of Pyricularia oryzae MAX effectors revisited
Source: PLoS Pathog. 2024 May 6;20(5):e1012176. doi: 10.1371/journal.ppat.1012176 (PMC11132498; doi:10.1371/journal.ppat.1012176)
Supplement: S1 File — (ZIP) [file ppat.1012176.s018.zip › Supplementary_Data/MAX49.pdb]

ATOM      1  N   GLY A  23       7.489  22.375   2.087  1.00 33.85           N  
ATOM      2  CA  GLY A  23       7.588  20.929   2.349  1.00 33.85           C  
ATOM      3  C   GLY A  23       7.275  19.924   1.232  1.00 33.85           C  
ATOM      4  O   GLY A  23       7.075  18.763   1.557  1.00 33.85           O  
ATOM      5  H   GLY A  23       8.301  22.809   1.672  1.00 33.85           H  
ATOM      6  HA2 GLY A  23       6.948  20.662   3.190  1.00 33.85           H  
ATOM      7  HA3 GLY A  23       8.609  20.721   2.671  1.00 33.85           H  
ATOM      8  N   ARG A  24       7.247  20.291  -0.059  1.00 37.63           N  
ATOM      9  CA  ARG A  24       7.003  19.308  -1.143  1.00 37.63           C  
ATOM     10  C   ARG A  24       8.251  18.618  -1.729  1.00 37.63           C  
ATOM     11  O   ARG A  24       8.100  17.823  -2.642  1.00 37.63           O  
ATOM     12  CB  ARG A  24       6.058  19.896  -2.220  1.00 37.63           C  
ATOM     13  CG  ARG A  24       4.619  19.395  -2.010  1.00 37.63           C  
ATOM     14  CD  ARG A  24       3.670  19.847  -3.129  1.00 37.63           C  
ATOM     15  NE  ARG A  24       2.453  19.012  -3.156  1.00 37.63           N  
ATOM     16  CZ  ARG A  24       1.329  19.249  -3.813  1.00 37.63           C  
ATOM     17  NH1 ARG A  24       1.130  20.354  -4.477  1.00 37.63           N1+
ATOM     18  NH2 ARG A  24       0.373  18.363  -3.819  1.00 37.63           N  
ATOM     19  H   ARG A  24       7.393  21.261  -0.302  1.00 37.63           H  
ATOM     20  HA  ARG A  24       6.479  18.456  -0.709  1.00 37.63           H  
ATOM     21  HB2 ARG A  24       6.079  20.985  -2.193  1.00 37.63           H  
ATOM     22  HB3 ARG A  24       6.385  19.584  -3.211  1.00 37.63           H  
ATOM     23  HG2 ARG A  24       4.241  19.744  -1.049  1.00 37.63           H  
ATOM     24  HG3 ARG A  24       4.640  18.305  -2.000  1.00 37.63           H  
ATOM     25  HD2 ARG A  24       4.180  19.743  -4.087  1.00 37.63           H  
ATOM     26  HD3 ARG A  24       3.416  20.896  -2.977  1.00 37.63           H  
ATOM     27  HE  ARG A  24       2.515  18.113  -2.699  1.00 37.63           H  
ATOM     28 HH11 ARG A  24       0.280  20.482  -5.008  1.00 37.63           H  
ATOM     29 HH12 ARG A  24       1.884  21.021  -4.558  1.00 37.63           H  
ATOM     30 HH21 ARG A  24       0.497  17.469  -3.366  1.00 37.63           H  
ATOM     31 HH22 ARG A  24      -0.464  18.518  -4.363  1.00 37.63           H  
ATOM     32  N   GLY A  25       9.463  18.891  -1.232  1.00 38.86           N  
ATOM     33  CA  GLY A  25      10.696  18.562  -1.973  1.00 38.86           C  
ATOM     34  C   GLY A  25      11.696  17.571  -1.365  1.00 38.86           C  
ATOM     35  O   GLY A  25      12.628  17.205  -2.068  1.00 38.86           O  
ATOM     36  H   GLY A  25       9.527  19.519  -0.443  1.00 38.86           H  
ATOM     37  HA2 GLY A  25      10.448  18.184  -2.965  1.00 38.86           H  
ATOM     38  HA3 GLY A  25      11.245  19.491  -2.130  1.00 38.86           H  
ATOM     39  N   SER A  26      11.559  17.131  -0.107  1.00 44.14           N  
ATOM     40  CA  SER A  26      12.654  16.407   0.585  1.00 44.14           C  
ATOM     41  C   SER A  26      12.371  14.958   0.977  1.00 44.14           C  
ATOM     42  O   SER A  26      13.162  14.379   1.713  1.00 44.14           O  
ATOM     43  CB  SER A  26      13.182  17.213   1.781  1.00 44.14           C  
ATOM     44  OG  SER A  26      14.174  18.110   1.334  1.00 44.14           O  
ATOM     45  H   SER A  26      10.760  17.430   0.434  1.00 44.14           H  
ATOM     46  HA  SER A  26      13.497  16.309  -0.100  1.00 44.14           H  
ATOM     47  HB2 SER A  26      12.366  17.761   2.252  1.00 44.14           H  
ATOM     48  HB3 SER A  26      13.633  16.562   2.530  1.00 44.14           H  
ATOM     49  HG  SER A  26      14.925  17.594   1.031  1.00 44.14           H  
ATOM     50  N   TYR A  27      11.295  14.333   0.495  1.00 48.62           N  
ATOM     51  CA  TYR A  27      11.019  12.937   0.868  1.00 48.62           C  
ATOM     52  C   TYR A  27      11.815  11.885   0.081  1.00 48.62           C  
ATOM     53  O   TYR A  27      11.761  10.716   0.439  1.00 48.62           O  
ATOM     54  CB  TYR A  27       9.510  12.674   0.923  1.00 48.62           C  
ATOM     55  CG  TYR A  27       8.948  13.017   2.289  1.00 48.62           C  
ATOM     56  CD1 TYR A  27       9.094  12.095   3.344  1.00 48.62           C  
ATOM     57  CD2 TYR A  27       8.343  14.267   2.525  1.00 48.62           C  
ATOM     58  CE1 TYR A  27       8.629  12.413   4.635  1.00 48.62           C  
ATOM     59  CE2 TYR A  27       7.880  14.590   3.815  1.00 48.62           C  
ATOM     60  CZ  TYR A  27       8.020  13.663   4.870  1.00 48.62           C  
ATOM     61  OH  TYR A  27       7.565  13.981   6.110  1.00 48.62           O  
ATOM     62  H   TYR A  27      10.664  14.812  -0.131  1.00 48.62           H  
ATOM     63  HA  TYR A  27      11.372  12.794   1.890  1.00 48.62           H  
ATOM     64  HB2 TYR A  27       9.316  11.617   0.738  1.00 48.62           H  
ATOM     65  HB3 TYR A  27       8.998  13.239   0.144  1.00 48.62           H  
ATOM     66  HD1 TYR A  27       9.567  11.142   3.160  1.00 48.62           H  
ATOM     67  HD2 TYR A  27       8.228  14.974   1.717  1.00 48.62           H  
ATOM     68  HE1 TYR A  27       8.742  11.699   5.438  1.00 48.62           H  
ATOM     69  HE2 TYR A  27       7.406  15.541   4.010  1.00 48.62           H  
ATOM     70  HH  TYR A  27       7.697  13.259   6.729  1.00 48.62           H  
ATOM     71  N   LEU A  28      12.600  12.271  -0.930  1.00 58.46           N  
ATOM     72  CA  LEU A  28      13.403  11.329  -1.722  1.00 58.46           C  
ATOM     73  C   LEU A  28      14.795  11.880  -2.059  1.00 58.46           C  
ATOM     74  O   LEU A  28      15.269  11.702  -3.177  1.00 58.46           O  
ATOM     75  CB  LEU A  28      12.624  10.907  -2.989  1.00 58.46           C  
ATOM     76  CG  LEU A  28      11.364  10.054  -2.758  1.00 58.46           C  
ATOM     77  CD1 LEU A  28      10.633   9.891  -4.089  1.00 58.46           C  
ATOM     78  CD2 LEU A  28      11.699   8.658  -2.223  1.00 58.46           C  
ATOM     79  H   LEU A  28      12.628  13.250  -1.176  1.00 58.46           H  
ATOM     80  HA  LEU A  28      13.593  10.435  -1.129  1.00 58.46           H  
ATOM     81  HB2 LEU A  28      13.281  10.325  -3.635  1.00 58.46           H  
ATOM     82  HB3 LEU A  28      12.345  11.808  -3.536  1.00 58.46           H  
ATOM     83  HG  LEU A  28      10.690  10.558  -2.066  1.00 58.46           H  
ATOM     84 HD11 LEU A  28       9.734   9.290  -3.951  1.00 58.46           H  
ATOM     85 HD12 LEU A  28      10.336  10.865  -4.477  1.00 58.46           H  
ATOM     86 HD13 LEU A  28      11.275   9.399  -4.819  1.00 58.46           H  
ATOM     87 HD21 LEU A  28      12.377   8.147  -2.906  1.00 58.46           H  
ATOM     88 HD22 LEU A  28      10.783   8.075  -2.130  1.00 58.46           H  
ATOM     89 HD23 LEU A  28      12.160   8.729  -1.238  1.00 58.46           H  
ATOM     90  N   THR A  29      15.468  12.572  -1.134  1.00 65.59           N  
ATOM     91  CA  THR A  29      16.906  12.824  -1.325  1.00 65.59           C  
ATOM     92  C   THR A  29      17.647  11.515  -1.076  1.00 65.59           C  
ATOM     93  O   THR A  29      17.952  11.161   0.062  1.00 65.59           O  
ATOM     94  CB  THR A  29      17.460  13.950  -0.445  1.00 65.59           C  
ATOM     95  CG2 THR A  29      18.880  14.333  -0.874  1.00 65.59           C  
ATOM     96  OG1 THR A  29      16.682  15.119  -0.583  1.00 65.59           O  
ATOM     97  H   THR A  29      15.059  12.730  -0.224  1.00 65.59           H  
ATOM     98  HA  THR A  29      17.079  13.120  -2.359  1.00 65.59           H  
ATOM     99  HB  THR A  29      17.461  13.648   0.602  1.00 65.59           H  
ATOM    100  HG1 THR A  29      17.293  15.858  -0.543  1.00 65.59           H  
ATOM    101 HG21 THR A  29      19.545  13.478  -0.758  1.00 65.59           H  
ATOM    102 HG22 THR A  29      19.251  15.143  -0.246  1.00 65.59           H  
ATOM    103 HG23 THR A  29      18.886  14.645  -1.919  1.00 65.59           H  
ATOM    104  N   VAL A  30      17.895  10.772  -2.150  1.00 76.06           N  
ATOM    105  CA  VAL A  30      18.678   9.537  -2.121  1.00 76.06           C  
ATOM    106  C   VAL A  30      20.158   9.909  -2.190  1.00 76.06           C  
ATOM    107  O   VAL A  30      20.546  10.846  -2.893  1.00 76.06           O  
ATOM    108  CB  VAL A  30      18.242   8.595  -3.258  1.00 76.06           C  
ATOM    109  CG1 VAL A  30      19.025   7.283  -3.255  1.00 76.06           C  
ATOM    110  CG2 VAL A  30      16.756   8.230  -3.134  1.00 76.06           C  
ATOM    111  H   VAL A  30      17.575  11.110  -3.046  1.00 76.06           H  
ATOM    112  HA  VAL A  30      18.500   9.024  -1.176  1.00 76.06           H  
ATOM    113  HB  VAL A  30      18.402   9.093  -4.214  1.00 76.06           H  
ATOM    114 HG11 VAL A  30      20.090   7.482  -3.370  1.00 76.06           H  
ATOM    115 HG12 VAL A  30      18.733   6.690  -4.123  1.00 76.06           H  
ATOM    116 HG13 VAL A  30      18.850   6.722  -2.337  1.00 76.06           H  
ATOM    117 HG21 VAL A  30      16.559   7.766  -2.168  1.00 76.06           H  
ATOM    118 HG22 VAL A  30      16.480   7.534  -3.927  1.00 76.06           H  
ATOM    119 HG23 VAL A  30      16.136   9.120  -3.238  1.00 76.06           H  
ATOM    120  N   LYS A  31      21.011   9.195  -1.448  1.00 81.34           N  
ATOM    121  CA  LYS A  31      22.464   9.376  -1.566  1.00 81.34           C  
ATOM    122  C   LYS A  31      22.892   9.100  -3.016  1.00 81.34           C  
ATOM    123  O   LYS A  31      22.410   8.124  -3.585  1.00 81.34           O  
ATOM    124  CB  LYS A  31      23.197   8.433  -0.606  1.00 81.34           C  
ATOM    125  CG  LYS A  31      22.993   8.828   0.862  1.00 81.34           C  
ATOM    126  CD  LYS A  31      23.723   7.828   1.761  1.00 81.34           C  
ATOM    127  CE  LYS A  31      23.527   8.187   3.235  1.00 81.34           C  
ATOM    128  NZ  LYS A  31      24.109   7.135   4.102  1.00 81.34           N1+
ATOM    129  H   LYS A  31      20.658   8.398  -0.938  1.00 81.34           H  
ATOM    130  HA  LYS A  31      22.699  10.410  -1.312  1.00 81.34           H  
ATOM    131  HB2 LYS A  31      22.842   7.415  -0.765  1.00 81.34           H  
ATOM    132  HB3 LYS A  31      24.264   8.459  -0.831  1.00 81.34           H  
ATOM    133  HG2 LYS A  31      23.389   9.830   1.029  1.00 81.34           H  
ATOM    134  HG3 LYS A  31      21.930   8.816   1.104  1.00 81.34           H  
ATOM    135  HD2 LYS A  31      24.785   7.827   1.518  1.00 81.34           H  
ATOM    136  HD3 LYS A  31      23.315   6.835   1.572  1.00 81.34           H  
ATOM    137  HE2 LYS A  31      22.457   8.273   3.424  1.00 81.34           H  
ATOM    138  HE3 LYS A  31      23.989   9.154   3.432  1.00 81.34           H  
ATOM    139  HZ1 LYS A  31      23.951   7.339   5.078  1.00 81.34           H  
ATOM    140  HZ2 LYS A  31      25.100   7.039   3.933  1.00 81.34           H  
ATOM    141  HZ3 LYS A  31      23.672   6.250   3.887  1.00 81.34           H  
ATOM    142  N   PRO A  32      23.828   9.867  -3.607  1.00 79.36           N  
ATOM    143  CA  PRO A  32      24.281   9.637  -4.985  1.00 79.36           C  
ATOM    144  C   PRO A  32      24.661   8.174  -5.269  1.00 79.36           C  
ATOM    145  O   PRO A  32      24.281   7.618  -6.292  1.00 79.36           O  
ATOM    146  CB  PRO A  32      25.486  10.565  -5.169  1.00 79.36           C  
ATOM    147  CG  PRO A  32      25.252  11.696  -4.169  1.00 79.36           C  
ATOM    148  CD  PRO A  32      24.480  11.034  -3.031  1.00 79.36           C  
ATOM    149  HA  PRO A  32      23.491   9.933  -5.676  1.00 79.36           H  
ATOM    150  HB2 PRO A  32      26.407  10.045  -4.902  1.00 79.36           H  
ATOM    151  HB3 PRO A  32      25.556  10.937  -6.191  1.00 79.36           H  
ATOM    152  HG2 PRO A  32      26.193  12.121  -3.820  1.00 79.36           H  
ATOM    153  HG3 PRO A  32      24.639  12.476  -4.620  1.00 79.36           H  
ATOM    154  HD2 PRO A  32      25.173  10.717  -2.251  1.00 79.36           H  
ATOM    155  HD3 PRO A  32      23.752  11.739  -2.628  1.00 79.36           H  
ATOM    156  N   SER A  33      25.323   7.515  -4.310  1.00 83.72           N  
ATOM    157  CA  SER A  33      25.737   6.107  -4.401  1.00 83.72           C  
ATOM    158  C   SER A  33      24.584   5.098  -4.455  1.00 83.72           C  
ATOM    159  O   SER A  33      24.786   3.959  -4.859  1.00 83.72           O  
ATOM    160  CB  SER A  33      26.617   5.774  -3.191  1.00 83.72           C  
ATOM    161  OG  SER A  33      25.921   6.029  -1.977  1.00 83.72           O  
ATOM    162  H   SER A  33      25.569   8.008  -3.464  1.00 83.72           H  
ATOM    163  HA  SER A  33      26.326   5.972  -5.308  1.00 83.72           H  
ATOM    164  HB2 SER A  33      26.917   4.727  -3.232  1.00 83.72           H  
ATOM    165  HB3 SER A  33      27.514   6.392  -3.225  1.00 83.72           H  
ATOM    166  HG  SER A  33      25.286   5.321  -1.847  1.00 83.72           H  
ATOM    167  N   GLU A  34      23.390   5.477  -4.002  1.00 86.88           N  
ATOM    168  CA  GLU A  34      22.201   4.617  -3.971  1.00 86.88           C  
ATOM    169  C   GLU A  34      21.215   4.960  -5.093  1.00 86.88           C  
ATOM    170  O   GLU A  34      20.257   4.220  -5.309  1.00 86.88           O  
ATOM    171  CB  GLU A  34      21.523   4.727  -2.596  1.00 86.88           C  
ATOM    172  CG  GLU A  34      22.403   4.176  -1.466  1.00 86.88           C  
ATOM    173  CD  GLU A  34      21.749   4.313  -0.084  1.00 86.88           C  
ATOM    174  OE1 GLU A  34      22.029   3.442   0.769  1.00 86.88           O  
ATOM    175  OE2 GLU A  34      21.049   5.325   0.151  1.00 86.88           O1-
ATOM    176  H   GLU A  34      23.263   6.442  -3.734  1.00 86.88           H  
ATOM    177  HA  GLU A  34      22.490   3.577  -4.123  1.00 86.88           H  
ATOM    178  HB2 GLU A  34      21.301   5.776  -2.398  1.00 86.88           H  
ATOM    179  HB3 GLU A  34      20.587   4.168  -2.610  1.00 86.88           H  
ATOM    180  HG2 GLU A  34      23.353   4.711  -1.449  1.00 86.88           H  
ATOM    181  HG3 GLU A  34      22.612   3.126  -1.672  1.00 86.88           H  
ATOM    182  N   LEU A  35      21.446   6.058  -5.818  1.00 87.45           N  
ATOM    183  CA  LEU A  35      20.501   6.596  -6.789  1.00 87.45           C  
ATOM    184  C   LEU A  35      20.230   5.620  -7.935  1.00 87.45           C  
ATOM    185  O   LEU A  35      19.072   5.340  -8.233  1.00 87.45           O  
ATOM    186  CB  LEU A  35      21.047   7.944  -7.277  1.00 87.45           C  
ATOM    187  CG  LEU A  35      20.086   8.721  -8.186  1.00 87.45           C  
ATOM    188  CD1 LEU A  35      18.744   9.009  -7.512  1.00 87.45           C  
ATOM    189  CD2 LEU A  35      20.735  10.058  -8.516  1.00 87.45           C  
ATOM    190  H   LEU A  35      22.279   6.596  -5.627  1.00 87.45           H  
ATOM    191  HA  LEU A  35      19.555   6.759  -6.273  1.00 87.45           H  
ATOM    192  HB2 LEU A  35      21.271   8.557  -6.404  1.00 87.45           H  
ATOM    193  HB3 LEU A  35      21.979   7.777  -7.818  1.00 87.45           H  
ATOM    194  HG  LEU A  35      19.914   8.171  -9.111  1.00 87.45           H  
ATOM    195 HD11 LEU A  35      18.902   9.500  -6.552  1.00 87.45           H  
ATOM    196 HD12 LEU A  35      18.144   9.659  -8.149  1.00 87.45           H  
ATOM    197 HD13 LEU A  35      18.196   8.078  -7.372  1.00 87.45           H  
ATOM    198 HD21 LEU A  35      20.018  10.671  -9.061  1.00 87.45           H  
ATOM    199 HD22 LEU A  35      21.630   9.899  -9.119  1.00 87.45           H  
ATOM    200 HD23 LEU A  35      21.011  10.584  -7.602  1.00 87.45           H  
ATOM    201  N   ASP A  36      21.279   5.034  -8.515  1.00 88.41           N  
ATOM    202  CA  ASP A  36      21.144   4.036  -9.583  1.00 88.41           C  
ATOM    203  C   ASP A  36      20.409   2.779  -9.121  1.00 88.41           C  
ATOM    204  O   ASP A  36      19.565   2.249  -9.843  1.00 88.41           O  
ATOM    205  CB  ASP A  36      22.537   3.665 -10.116  1.00 88.41           C  
ATOM    206  CG  ASP A  36      23.114   4.758 -11.009  1.00 88.41           C  
ATOM    207  OD1 ASP A  36      22.305   5.502 -11.607  1.00 88.41           O  
ATOM    208  OD2 ASP A  36      24.347   4.836 -11.163  1.00 88.41           O1-
ATOM    209  H   ASP A  36      22.205   5.336  -8.249  1.00 88.41           H  
ATOM    210  HA  ASP A  36      20.547   4.456 -10.393  1.00 88.41           H  
ATOM    211  HB2 ASP A  36      23.210   3.466  -9.282  1.00 88.41           H  
ATOM    212  HB3 ASP A  36      22.457   2.756 -10.713  1.00 88.41           H  
ATOM    213  N   LYS A  37      20.672   2.336  -7.887  1.00 87.68           N  
ATOM    214  CA  LYS A  37      19.985   1.189  -7.290  1.00 87.68           C  
ATOM    215  C   LYS A  37      18.496   1.477  -7.090  1.00 87.68           C  
ATOM    216  O   LYS A  37      17.672   0.625  -7.402  1.00 87.68           O  
ATOM    217  CB  LYS A  37      20.688   0.809  -5.981  1.00 87.68           C  
ATOM    218  CG  LYS A  37      20.081  -0.456  -5.361  1.00 87.68           C  
ATOM    219  CD  LYS A  37      20.772  -0.794  -4.038  1.00 87.68           C  
ATOM    220  CE  LYS A  37      20.087  -2.014  -3.418  1.00 87.68           C  
ATOM    221  NZ  LYS A  37      20.663  -2.342  -2.092  1.00 87.68           N1+
ATOM    222  H   LYS A  37      21.323   2.871  -7.330  1.00 87.68           H  
ATOM    223  HA  LYS A  37      20.043   0.351  -7.985  1.00 87.68           H  
ATOM    224  HB2 LYS A  37      21.744   0.631  -6.185  1.00 87.68           H  
ATOM    225  HB3 LYS A  37      20.605   1.632  -5.271  1.00 87.68           H  
ATOM    226  HG2 LYS A  37      19.021  -0.298  -5.165  1.00 87.68           H  
ATOM    227  HG3 LYS A  37      20.193  -1.290  -6.054  1.00 87.68           H  
ATOM    228  HD2 LYS A  37      20.686   0.058  -3.364  1.00 87.68           H  
ATOM    229  HD3 LYS A  37      21.825  -1.005  -4.222  1.00 87.68           H  
ATOM    230  HE2 LYS A  37      19.023  -1.800  -3.324  1.00 87.68           H  
ATOM    231  HE3 LYS A  37      20.193  -2.858  -4.101  1.00 87.68           H  
ATOM    232  HZ1 LYS A  37      20.192  -3.143  -1.698  1.00 87.68           H  
ATOM    233  HZ2 LYS A  37      20.550  -1.560  -1.463  1.00 87.68           H  
ATOM    234  HZ3 LYS A  37      21.648  -2.550  -2.178  1.00 87.68           H  
ATOM    235  N   GLN A  38      18.152   2.668  -6.599  1.00 87.80           N  
ATOM    236  CA  GLN A  38      16.760   3.081  -6.406  1.00 87.80           C  
ATOM    237  C   GLN A  38      16.026   3.254  -7.744  1.00 87.80           C  
ATOM    238  O   GLN A  38      14.879   2.833  -7.860  1.00 87.80           O  
ATOM    239  CB  GLN A  38      16.711   4.379  -5.588  1.00 87.80           C  
ATOM    240  CG  GLN A  38      17.142   4.213  -4.123  1.00 87.80           C  
ATOM    241  CD  GLN A  38      16.136   3.492  -3.240  1.00 87.80           C  
ATOM    242  NE2 GLN A  38      16.466   3.273  -1.986  1.00 87.80           N  
ATOM    243  OE1 GLN A  38      15.036   3.143  -3.624  1.00 87.80           O  
ATOM    244  H   GLN A  38      18.886   3.321  -6.367  1.00 87.80           H  
ATOM    245  HA  GLN A  38      16.229   2.304  -5.856  1.00 87.80           H  
ATOM    246  HB2 GLN A  38      17.356   5.121  -6.060  1.00 87.80           H  
ATOM    247  HB3 GLN A  38      15.690   4.761  -5.597  1.00 87.80           H  
ATOM    248  HG2 GLN A  38      18.100   3.697  -4.063  1.00 87.80           H  
ATOM    249  HG3 GLN A  38      17.258   5.206  -3.687  1.00 87.80           H  
ATOM    250 HE21 GLN A  38      17.355   3.584  -1.619  1.00 87.80           H  
ATOM    251 HE22 GLN A  38      15.765   2.797  -1.437  1.00 87.80           H  
ATOM    252  N   ILE A  39      16.684   3.805  -8.773  1.00 88.63           N  
ATOM    253  CA  ILE A  39      16.133   3.891 -10.136  1.00 88.63           C  
ATOM    254  C   ILE A  39      15.829   2.490 -10.670  1.00 88.63           C  
ATOM    255  O   ILE A  39      14.693   2.235 -11.056  1.00 88.63           O  
ATOM    256  CB  ILE A  39      17.090   4.679 -11.064  1.00 88.63           C  
ATOM    257  CG1 ILE A  39      17.021   6.181 -10.709  1.00 88.63           C  
ATOM    258  CG2 ILE A  39      16.779   4.488 -12.563  1.00 88.63           C  
ATOM    259  CD1 ILE A  39      18.104   7.036 -11.377  1.00 88.63           C  
ATOM    260  H   ILE A  39      17.617   4.158  -8.613  1.00 88.63           H  
ATOM    261  HA  ILE A  39      15.181   4.420 -10.097  1.00 88.63           H  
ATOM    262  HB  ILE A  39      18.106   4.322 -10.890  1.00 88.63           H  
ATOM    263 HG12 ILE A  39      17.131   6.300  -9.631  1.00 88.63           H  
ATOM    264 HG13 ILE A  39      16.042   6.574 -10.985  1.00 88.63           H  
ATOM    265 HG21 ILE A  39      17.523   4.999 -13.174  1.00 88.63           H  
ATOM    266 HG22 ILE A  39      16.817   3.436 -12.846  1.00 88.63           H  
ATOM    267 HG23 ILE A  39      15.791   4.881 -12.801  1.00 88.63           H  
ATOM    268 HD11 ILE A  39      19.086   6.613 -11.170  1.00 88.63           H  
ATOM    269 HD12 ILE A  39      17.944   7.092 -12.454  1.00 88.63           H  
ATOM    270 HD13 ILE A  39      18.062   8.047 -10.970  1.00 88.63           H  
ATOM    271  N   ALA A  40      16.802   1.574 -10.631  1.00 89.64           N  
ATOM    272  CA  ALA A  40      16.620   0.207 -11.117  1.00 89.64           C  
ATOM    273  C   ALA A  40      15.508  -0.534 -10.355  1.00 89.64           C  
ATOM    274  O   ALA A  40      14.694  -1.232 -10.958  1.00 89.64           O  
ATOM    275  CB  ALA A  40      17.959  -0.529 -10.996  1.00 89.64           C  
ATOM    276  H   ALA A  40      17.721   1.846 -10.311  1.00 89.64           H  
ATOM    277  HA  ALA A  40      16.333   0.243 -12.168  1.00 89.64           H  
ATOM    278  HB1 ALA A  40      18.719  -0.007 -11.578  1.00 89.64           H  
ATOM    279  HB2 ALA A  40      17.852  -1.543 -11.381  1.00 89.64           H  
ATOM    280  HB3 ALA A  40      18.272  -0.572  -9.953  1.00 89.64           H  
ATOM    281  N   GLN A  41      15.435  -0.335  -9.035  1.00 86.18           N  
ATOM    282  CA  GLN A  41      14.374  -0.888  -8.201  1.00 86.18           C  
ATOM    283  C   GLN A  41      13.001  -0.335  -8.607  1.00 86.18           C  
ATOM    284  O   GLN A  41      12.078  -1.112  -8.822  1.00 86.18           O  
ATOM    285  CB  GLN A  41      14.711  -0.620  -6.726  1.00 86.18           C  
ATOM    286  CG  GLN A  41      13.673  -1.219  -5.767  1.00 86.18           C  
ATOM    287  CD  GLN A  41      14.055  -1.079  -4.295  1.00 86.18           C  
ATOM    288  NE2 GLN A  41      13.162  -1.416  -3.390  1.00 86.18           N  
ATOM    289  OE1 GLN A  41      15.146  -0.688  -3.907  1.00 86.18           O  
ATOM    290  H   GLN A  41      16.157   0.214  -8.591  1.00 86.18           H  
ATOM    291  HA  GLN A  41      14.345  -1.967  -8.356  1.00 86.18           H  
ATOM    292  HB2 GLN A  41      15.682  -1.066  -6.510  1.00 86.18           H  
ATOM    293  HB3 GLN A  41      14.776   0.454  -6.551  1.00 86.18           H  
ATOM    294  HG2 GLN A  41      12.719  -0.714  -5.918  1.00 86.18           H  
ATOM    295  HG3 GLN A  41      13.543  -2.277  -5.992  1.00 86.18           H  
ATOM    296 HE21 GLN A  41      12.218  -1.639  -3.671  1.00 86.18           H  
ATOM    297 HE22 GLN A  41      13.433  -1.254  -2.431  1.00 86.18           H  
ATOM    298  N   LEU A  42      12.841   0.983  -8.757  1.00 87.71           N  
ATOM    299  CA  LEU A  42      11.562   1.566  -9.173  1.00 87.71           C  
ATOM    300  C   LEU A  42      11.170   1.157 -10.600  1.00 87.71           C  
ATOM    301  O   LEU A  42       9.996   0.896 -10.844  1.00 87.71           O  
ATOM    302  CB  LEU A  42      11.596   3.094  -9.037  1.00 87.71           C  
ATOM    303  CG  LEU A  42      11.598   3.649  -7.602  1.00 87.71           C  
ATOM    304  CD1 LEU A  42      11.544   5.173  -7.690  1.00 87.71           C  
ATOM    305  CD2 LEU A  42      10.397   3.217  -6.758  1.00 87.71           C  
ATOM    306  H   LEU A  42      13.630   1.596  -8.605  1.00 87.71           H  
ATOM    307  HA  LEU A  42      10.775   1.179  -8.525  1.00 87.71           H  
ATOM    308  HB2 LEU A  42      12.491   3.455  -9.543  1.00 87.71           H  
ATOM    309  HB3 LEU A  42      10.725   3.497  -9.553  1.00 87.71           H  
ATOM    310  HG  LEU A  42      12.511   3.351  -7.086  1.00 87.71           H  
ATOM    311 HD11 LEU A  42      10.587   5.482  -8.111  1.00 87.71           H  
ATOM    312 HD12 LEU A  42      11.673   5.610  -6.699  1.00 87.71           H  
ATOM    313 HD13 LEU A  42      12.335   5.528  -8.351  1.00 87.71           H  
ATOM    314 HD21 LEU A  42      10.382   2.134  -6.643  1.00 87.71           H  
ATOM    315 HD22 LEU A  42       9.476   3.560  -7.229  1.00 87.71           H  
ATOM    316 HD23 LEU A  42      10.476   3.662  -5.766  1.00 87.71           H  
ATOM    317  N   GLU A  43      12.126   1.040 -11.525  1.00 90.42           N  
ATOM    318  CA  GLU A  43      11.883   0.514 -12.876  1.00 90.42           C  
ATOM    319  C   GLU A  43      11.382  -0.933 -12.849  1.00 90.42           C  
ATOM    320  O   GLU A  43      10.527  -1.309 -13.650  1.00 90.42           O  
ATOM    321  CB  GLU A  43      13.166   0.597 -13.723  1.00 90.42           C  
ATOM    322  CG  GLU A  43      13.435   2.039 -14.166  1.00 90.42           C  
ATOM    323  CD  GLU A  43      14.720   2.234 -14.980  1.00 90.42           C  
ATOM    324  OE1 GLU A  43      14.775   3.289 -15.671  1.00 90.42           O  
ATOM    325  OE2 GLU A  43      15.626   1.376 -14.912  1.00 90.42           O1-
ATOM    326  H   GLU A  43      13.071   1.298 -11.277  1.00 90.42           H  
ATOM    327  HA  GLU A  43      11.103   1.105 -13.357  1.00 90.42           H  
ATOM    328  HB2 GLU A  43      13.048  -0.017 -14.616  1.00 90.42           H  
ATOM    329  HB3 GLU A  43      14.010   0.218 -13.148  1.00 90.42           H  
ATOM    330  HG2 GLU A  43      13.479   2.680 -13.285  1.00 90.42           H  
ATOM    331  HG3 GLU A  43      12.588   2.365 -14.770  1.00 90.42           H  
ATOM    332  N   GLU A  44      11.875  -1.750 -11.918  1.00 86.69           N  
ATOM    333  CA  GLU A  44      11.347  -3.091 -11.680  1.00 86.69           C  
ATOM    334  C   GLU A  44       9.940  -3.073 -11.081  1.00 86.69           C  
ATOM    335  O   GLU A  44       9.059  -3.773 -11.584  1.00 86.69           O  
ATOM    336  CB  GLU A  44      12.347  -3.884 -10.833  1.00 86.69           C  
ATOM    337  CG  GLU A  44      11.827  -5.284 -10.491  1.00 86.69           C  
ATOM    338  CD  GLU A  44      12.962  -6.222 -10.081  1.00 86.69           C  
ATOM    339  OE1 GLU A  44      12.892  -7.387 -10.529  1.00 86.69           O  
ATOM    340  OE2 GLU A  44      13.916  -5.759  -9.418  1.00 86.69           O1-
ATOM    341  H   GLU A  44      12.610  -1.410 -11.314  1.00 86.69           H  
ATOM    342  HA  GLU A  44      11.240  -3.590 -12.643  1.00 86.69           H  
ATOM    343  HB2 GLU A  44      13.273  -3.969 -11.401  1.00 86.69           H  
ATOM    344  HB3 GLU A  44      12.562  -3.353  -9.905  1.00 86.69           H  
ATOM    345  HG2 GLU A  44      11.101  -5.211  -9.681  1.00 86.69           H  
ATOM    346  HG3 GLU A  44      11.316  -5.695 -11.362  1.00 86.69           H  
ATOM    347  N   TYR A  45       9.700  -2.224 -10.080  1.00 84.81           N  
ATOM    348  CA  TYR A  45       8.371  -2.031  -9.499  1.00 84.81           C  
ATOM    349  C   TYR A  45       7.345  -1.562 -10.540  1.00 84.81           C  
ATOM    350  O   TYR A  45       6.200  -1.993 -10.482  1.00 84.81           O  
ATOM    351  CB  TYR A  45       8.441  -1.048  -8.319  1.00 84.81           C  
ATOM    352  CG  TYR A  45       8.640  -1.708  -6.967  1.00 84.81           C  
ATOM    353  CD1 TYR A  45       7.517  -2.136  -6.236  1.00 84.81           C  
ATOM    354  CD2 TYR A  45       9.928  -1.921  -6.443  1.00 84.81           C  
ATOM    355  CE1 TYR A  45       7.682  -2.755  -4.982  1.00 84.81           C  
ATOM    356  CE2 TYR A  45      10.105  -2.567  -5.207  1.00 84.81           C  
ATOM    357  CZ  TYR A  45       8.976  -2.973  -4.466  1.00 84.81           C  
ATOM    358  OH  TYR A  45       9.132  -3.589  -3.266  1.00 84.81           O  
ATOM    359  H   TYR A  45      10.474  -1.684  -9.721  1.00 84.81           H  
ATOM    360  HA  TYR A  45       8.012  -2.990  -9.125  1.00 84.81           H  
ATOM    361  HB2 TYR A  45       9.230  -0.316  -8.492  1.00 84.81           H  
ATOM    362  HB3 TYR A  45       7.504  -0.493  -8.273  1.00 84.81           H  
ATOM    363  HD1 TYR A  45       6.528  -2.000  -6.647  1.00 84.81           H  
ATOM    364  HD2 TYR A  45      10.794  -1.623  -7.014  1.00 84.81           H  
ATOM    365  HE1 TYR A  45       6.826  -3.100  -4.422  1.00 84.81           H  
ATOM    366  HE2 TYR A  45      11.100  -2.789  -4.852  1.00 84.81           H  
ATOM    367  HH  TYR A  45      10.045  -3.832  -3.098  1.00 84.81           H  
ATOM    368  N   LEU A  46       7.729  -0.740 -11.523  1.00 88.41           N  
ATOM    369  CA  LEU A  46       6.827  -0.296 -12.594  1.00 88.41           C  
ATOM    370  C   LEU A  46       6.409  -1.399 -13.563  1.00 88.41           C  
ATOM    371  O   LEU A  46       5.365  -1.272 -14.196  1.00 88.41           O  
ATOM    372  CB  LEU A  46       7.473   0.838 -13.404  1.00 88.41           C  
ATOM    373  CG  LEU A  46       7.445   2.198 -12.707  1.00 88.41           C  
ATOM    374  CD1 LEU A  46       8.136   3.233 -13.585  1.00 88.41           C  
ATOM    375  CD2 LEU A  46       6.020   2.676 -12.441  1.00 88.41           C  
ATOM    376  H   LEU A  46       8.668  -0.369 -11.494  1.00 88.41           H  
ATOM    377  HA  LEU A  46       5.896   0.049 -12.145  1.00 88.41           H  
ATOM    378  HB2 LEU A  46       6.939   0.945 -14.349  1.00 88.41           H  
ATOM    379  HB3 LEU A  46       8.503   0.568 -13.637  1.00 88.41           H  
ATOM    380  HG  LEU A  46       7.990   2.129 -11.766  1.00 88.41           H  
ATOM    381 HD11 LEU A  46       7.537   3.426 -14.474  1.00 88.41           H  
ATOM    382 HD12 LEU A  46       9.112   2.854 -13.889  1.00 88.41           H  
ATOM    383 HD13 LEU A  46       8.256   4.160 -13.024  1.00 88.41           H  
ATOM    384 HD21 LEU A  46       5.516   2.041 -11.713  1.00 88.41           H  
ATOM    385 HD22 LEU A  46       5.446   2.683 -13.368  1.00 88.41           H  
ATOM    386 HD23 LEU A  46       6.057   3.688 -12.038  1.00 88.41           H  
ATOM    387  N   ARG A  47       7.180  -2.486 -13.684  1.00 86.78           N  
ATOM    388  CA  ARG A  47       6.774  -3.614 -14.536  1.00 86.78           C  
ATOM    389  C   ARG A  47       5.565  -4.344 -13.961  1.00 86.78           C  
ATOM    390  O   ARG A  47       4.720  -4.798 -14.721  1.00 86.78           O  
ATOM    391  CB  ARG A  47       7.939  -4.585 -14.763  1.00 86.78           C  
ATOM    392  CG  ARG A  47       9.048  -3.948 -15.610  1.00 86.78           C  
ATOM    393  CD  ARG A  47      10.103  -4.977 -16.037  1.00 86.78           C  
ATOM    394  NE  ARG A  47      10.940  -5.454 -14.913  1.00 86.78           N  
ATOM    395  CZ  ARG A  47      12.125  -4.986 -14.554  1.00 86.78           C  
ATOM    396  NH1 ARG A  47      12.630  -3.906 -15.085  1.00 86.78           N1+
ATOM    397  NH2 ARG A  47      12.821  -5.578 -13.623  1.00 86.78           N  
ATOM    398  H   ARG A  47       8.018  -2.550 -13.124  1.00 86.78           H  
ATOM    399  HA  ARG A  47       6.440  -3.227 -15.499  1.00 86.78           H  
ATOM    400  HB2 ARG A  47       8.340  -4.917 -13.806  1.00 86.78           H  
ATOM    401  HB3 ARG A  47       7.556  -5.457 -15.293  1.00 86.78           H  
ATOM    402  HG2 ARG A  47       8.602  -3.527 -16.511  1.00 86.78           H  
ATOM    403  HG3 ARG A  47       9.526  -3.142 -15.054  1.00 86.78           H  
ATOM    404  HD2 ARG A  47      10.734  -4.529 -16.805  1.00 86.78           H  
ATOM    405  HD3 ARG A  47       9.598  -5.828 -16.493  1.00 86.78           H  
ATOM    406  HE  ARG A  47      10.590  -6.235 -14.378  1.00 86.78           H  
ATOM    407 HH11 ARG A  47      13.487  -3.517 -14.718  1.00 86.78           H  
ATOM    408 HH12 ARG A  47      12.031  -3.335 -15.663  1.00 86.78           H  
ATOM    409 HH21 ARG A  47      12.459  -6.366 -13.104  1.00 86.78           H  
ATOM    410 HH22 ARG A  47      13.694  -5.186 -13.299  1.00 86.78           H  
ATOM    411  N   ASN A  48       5.487  -4.437 -12.634  1.00 84.45           N  
ATOM    412  CA  ASN A  48       4.396  -5.076 -11.900  1.00 84.45           C  
ATOM    413  C   ASN A  48       4.051  -4.251 -10.648  1.00 84.45           C  
ATOM    414  O   ASN A  48       4.352  -4.672  -9.528  1.00 84.45           O  
ATOM    415  CB  ASN A  48       4.797  -6.517 -11.547  1.00 84.45           C  
ATOM    416  CG  ASN A  48       4.837  -7.436 -12.749  1.00 84.45           C  
ATOM    417  ND2 ASN A  48       5.850  -8.263 -12.855  1.00 84.45           N  
ATOM    418  OD1 ASN A  48       3.952  -7.464 -13.583  1.00 84.45           O  
ATOM    419  H   ASN A  48       6.209  -3.978 -12.097  1.00 84.45           H  
ATOM    420  HA  ASN A  48       3.505  -5.118 -12.525  1.00 84.45           H  
ATOM    421  HB2 ASN A  48       4.065  -6.934 -10.855  1.00 84.45           H  
ATOM    422  HB3 ASN A  48       5.765  -6.511 -11.046  1.00 84.45           H  
ATOM    423 HD21 ASN A  48       6.566  -8.286 -12.143  1.00 84.45           H  
ATOM    424 HD22 ASN A  48       5.824  -8.885 -13.650  1.00 84.45           H  
ATOM    425  N   PRO A  49       3.452  -3.062 -10.810  1.00 86.67           N  
ATOM    426  CA  PRO A  49       3.162  -2.184  -9.684  1.00 86.67           C  
ATOM    427  C   PRO A  49       2.127  -2.838  -8.763  1.00 86.67           C  
ATOM    428  O   PRO A  49       1.100  -3.338  -9.241  1.00 86.67           O  
ATOM    429  CB  PRO A  49       2.658  -0.871 -10.279  1.00 86.67           C  
ATOM    430  CG  PRO A  49       2.056  -1.383 -11.576  1.00 86.67           C  
ATOM    431  CD  PRO A  49       3.016  -2.452 -12.046  1.00 86.67           C  
ATOM    432  HA  PRO A  49       4.090  -1.990  -9.146  1.00 86.67           H  
ATOM    433  HB2 PRO A  49       3.496  -0.208 -10.493  1.00 86.67           H  
ATOM    434  HB3 PRO A  49       1.917  -0.382  -9.646  1.00 86.67           H  
ATOM    435  HG2 PRO A  49       1.889  -0.596 -12.312  1.00 86.67           H  
ATOM    436  HG3 PRO A  49       1.127  -1.900 -11.339  1.00 86.67           H  
ATOM    437  HD2 PRO A  49       2.516  -3.158 -12.708  1.00 86.67           H  
ATOM    438  HD3 PRO A  49       3.870  -1.987 -12.539  1.00 86.67           H  
ATOM    439  N   PRO A  50       2.368  -2.826  -7.444  1.00 90.59           N  
ATOM    440  CA  PRO A  50       1.441  -3.416  -6.503  1.00 90.59           C  
ATOM    441  C   PRO A  50       0.179  -2.557  -6.364  1.00 90.59           C  
ATOM    442  O   PRO A  50       0.184  -1.338  -6.557  1.00 90.59           O  
ATOM    443  CB  PRO A  50       2.223  -3.535  -5.194  1.00 90.59           C  
ATOM    444  CG  PRO A  50       3.197  -2.359  -5.262  1.00 90.59           C  
ATOM    445  CD  PRO A  50       3.526  -2.275  -6.752  1.00 90.59           C  
ATOM    446  HA  PRO A  50       1.152  -4.412  -6.838  1.00 90.59           H  
ATOM    447  HB2 PRO A  50       1.569  -3.474  -4.323  1.00 90.59           H  
ATOM    448  HB3 PRO A  50       2.779  -4.473  -5.187  1.00 90.59           H  
ATOM    449  HG2 PRO A  50       4.089  -2.534  -4.661  1.00 90.59           H  
ATOM    450  HG3 PRO A  50       2.691  -1.446  -4.947  1.00 90.59           H  
ATOM    451  HD2 PRO A  50       3.707  -1.239  -7.040  1.00 90.59           H  
ATOM    452  HD3 PRO A  50       4.396  -2.892  -6.973  1.00 90.59           H  
ATOM    453  N   CYS A  51      -0.902  -3.194  -5.945  1.00 93.22           N  
ATOM    454  CA  CYS A  51      -2.007  -2.529  -5.284  1.00 93.22           C  
ATOM    455  C   CYS A  51      -1.581  -2.175  -3.851  1.00 93.22           C  
ATOM    456  O   CYS A  51      -1.048  -3.030  -3.140  1.00 93.22           O  
ATOM    457  CB  CYS A  51      -3.196  -3.490  -5.238  1.00 93.22           C  
ATOM    458  SG  CYS A  51      -3.743  -4.292  -6.771  1.00 93.22           S  
ATOM    459  H   CYS A  51      -0.832  -4.192  -5.809  1.00 93.22           H  
ATOM    460  HA  CYS A  51      -2.286  -1.627  -5.829  1.00 93.22           H  
ATOM    461  HB2 CYS A  51      -4.048  -2.964  -4.807  1.00 93.22           H  
ATOM    462  HB3 CYS A  51      -2.916  -4.290  -4.552  1.00 93.22           H  
ATOM    463  N   LYS A  52      -1.848  -0.950  -3.392  1.00 95.27           N  
ATOM    464  CA  LYS A  52      -1.812  -0.607  -1.965  1.00 95.27           C  
ATOM    465  C   LYS A  52      -3.226  -0.705  -1.412  1.00 95.27           C  
ATOM    466  O   LYS A  52      -4.117  -0.016  -1.897  1.00 95.27           O  
ATOM    467  CB  LYS A  52      -1.191   0.783  -1.740  1.00 95.27           C  
ATOM    468  CG  LYS A  52      -1.131   1.146  -0.244  1.00 95.27           C  
ATOM    469  CD  LYS A  52      -0.566   2.549   0.050  1.00 95.27           C  
ATOM    470  CE  LYS A  52      -0.609   2.735   1.579  1.00 95.27           C  
ATOM    471  NZ  LYS A  52      -0.338   4.110   2.071  1.00 95.27           N1+
ATOM    472  H   LYS A  52      -2.279  -0.292  -4.025  1.00 95.27           H  
ATOM    473  HA  LYS A  52      -1.194  -1.333  -1.437  1.00 95.27           H  
ATOM    474  HB2 LYS A  52      -0.174   0.774  -2.133  1.00 95.27           H  
ATOM    475  HB3 LYS A  52      -1.775   1.533  -2.274  1.00 95.27           H  
ATOM    476  HG2 LYS A  52      -2.138   1.103   0.170  1.00 95.27           H  
ATOM    477  HG3 LYS A  52      -0.521   0.403   0.270  1.00 95.27           H  
ATOM    478  HD2 LYS A  52       0.458   2.625  -0.318  1.00 95.27           H  
ATOM    479  HD3 LYS A  52      -1.192   3.295  -0.439  1.00 95.27           H  
ATOM    480  HE2 LYS A  52      -1.603   2.445   1.919  1.00 95.27           H  
ATOM    481  HE3 LYS A  52       0.094   2.037   2.034  1.00 95.27           H  
ATOM    482  HZ1 LYS A  52      -1.004   4.762   1.684  1.00 95.27           H  
ATOM    483  HZ2 LYS A  52      -0.483   4.141   3.070  1.00 95.27           H  
ATOM    484  HZ3 LYS A  52       0.610   4.400   1.879  1.00 95.27           H  
ATOM    485  N   VAL A  53      -3.410  -1.502  -0.367  1.00 96.81           N  
ATOM    486  CA  VAL A  53      -4.645  -1.528   0.425  1.00 96.81           C  
ATOM    487  C   VAL A  53      -4.396  -0.771   1.716  1.00 96.81           C  
ATOM    488  O   VAL A  53      -3.396  -1.014   2.392  1.00 96.81           O  
ATOM    489  CB  VAL A  53      -5.123  -2.960   0.711  1.00 96.81           C  
ATOM    490  CG1 VAL A  53      -6.465  -2.942   1.455  1.00 96.81           C  
ATOM    491  CG2 VAL A  53      -5.302  -3.741  -0.593  1.00 96.81           C  
ATOM    492  H   VAL A  53      -2.613  -2.016  -0.021  1.00 96.81           H  
ATOM    493  HA  VAL A  53      -5.441  -1.022  -0.121  1.00 96.81           H  
ATOM    494  HB  VAL A  53      -4.387  -3.478   1.327  1.00 96.81           H  
ATOM    495 HG11 VAL A  53      -6.845  -3.959   1.553  1.00 96.81           H  
ATOM    496 HG12 VAL A  53      -6.344  -2.527   2.455  1.00 96.81           H  
ATOM    497 HG13 VAL A  53      -7.194  -2.348   0.905  1.00 96.81           H  
ATOM    498 HG21 VAL A  53      -5.959  -3.193  -1.268  1.00 96.81           H  
ATOM    499 HG22 VAL A  53      -5.731  -4.722  -0.387  1.00 96.81           H  
ATOM    500 HG23 VAL A  53      -4.335  -3.889  -1.074  1.00 96.81           H  
ATOM    501  N   THR A  54      -5.297   0.143   2.061  1.00 96.92           N  
ATOM    502  CA  THR A  54      -5.203   0.948   3.282  1.00 96.92           C  
ATOM    503  C   THR A  54      -6.478   0.791   4.092  1.00 96.92           C  
ATOM    504  O   THR A  54      -7.567   0.916   3.545  1.00 96.92           O  
ATOM    505  CB  THR A  54      -4.951   2.425   2.953  1.00 96.92           C  
ATOM    506  CG2 THR A  54      -4.550   3.206   4.199  1.00 96.92           C  
ATOM    507  OG1 THR A  54      -3.888   2.541   2.029  1.00 96.92           O  
ATOM    508  H   THR A  54      -6.097   0.287   1.461  1.00 96.92           H  
ATOM    509  HA  THR A  54      -4.369   0.599   3.891  1.00 96.92           H  
ATOM    510  HB  THR A  54      -5.847   2.863   2.514  1.00 96.92           H  
ATOM    511  HG1 THR A  54      -4.248   2.203   1.205  1.00 96.92           H  
ATOM    512 HG21 THR A  54      -4.301   4.231   3.922  1.00 96.92           H  
ATOM    513 HG22 THR A  54      -3.676   2.739   4.650  1.00 96.92           H  
ATOM    514 HG23 THR A  54      -5.371   3.225   4.915  1.00 96.92           H  
ATOM    515  N   ILE A  55      -6.351   0.531   5.392  1.00 96.82           N  
ATOM    516  CA  ILE A  55      -7.477   0.484   6.329  1.00 96.82           C  
ATOM    517  C   ILE A  55      -7.518   1.789   7.118  1.00 96.82           C  
ATOM    518  O   ILE A  55      -6.504   2.237   7.660  1.00 96.82           O  
ATOM    519  CB  ILE A  55      -7.390  -0.752   7.249  1.00 96.82           C  
ATOM    520  CG1 ILE A  55      -7.574  -2.050   6.431  1.00 96.82           C  
ATOM    521  CG2 ILE A  55      -8.460  -0.676   8.354  1.00 96.82           C  
ATOM    522  CD1 ILE A  55      -7.263  -3.316   7.237  1.00 96.82           C  
ATOM    523  H   ILE A  55      -5.417   0.483   5.774  1.00 96.82           H  
ATOM    524  HA  ILE A  55      -8.408   0.405   5.768  1.00 96.82           H  
ATOM    525  HB  ILE A  55      -6.407  -0.766   7.719  1.00 96.82           H  
ATOM    526 HG12 ILE A  55      -6.904  -2.040   5.571  1.00 96.82           H  
ATOM    527 HG13 ILE A  55      -8.596  -2.106   6.057  1.00 96.82           H  
ATOM    528 HG21 ILE A  55      -9.450  -0.597   7.905  1.00 96.82           H  
ATOM    529 HG22 ILE A  55      -8.429  -1.563   8.987  1.00 96.82           H  
ATOM    530 HG23 ILE A  55      -8.284   0.185   8.999  1.00 96.82           H  
ATOM    531 HD11 ILE A  55      -6.256  -3.256   7.649  1.00 96.82           H  
ATOM    532 HD12 ILE A  55      -7.955  -3.441   8.070  1.00 96.82           H  
ATOM    533 HD13 ILE A  55      -7.342  -4.187   6.586  1.00 96.82           H  
ATOM    534  N   TYR A  56      -8.713   2.356   7.250  1.00 94.89           N  
ATOM    535  CA  TYR A  56      -8.976   3.578   7.994  1.00 94.89           C  
ATOM    536  C   TYR A  56      -9.907   3.325   9.176  1.00 94.89           C  
ATOM    537  O   TYR A  56     -10.905   2.605   9.083  1.00 94.89           O  
ATOM    538  CB  TYR A  56      -9.555   4.656   7.076  1.00 94.89           C  
ATOM    539  CG  TYR A  56      -8.713   4.932   5.852  1.00 94.89           C  
ATOM    540  CD1 TYR A  56      -7.636   5.837   5.915  1.00 94.89           C  
ATOM    541  CD2 TYR A  56      -8.983   4.239   4.659  1.00 94.89           C  
ATOM    542  CE1 TYR A  56      -6.834   6.061   4.778  1.00 94.89           C  
ATOM    543  CE2 TYR A  56      -8.169   4.446   3.535  1.00 94.89           C  
ATOM    544  CZ  TYR A  56      -7.108   5.368   3.578  1.00 94.89           C  
ATOM    545  OH  TYR A  56      -6.327   5.562   2.485  1.00 94.89           O  
ATOM    546  H   TYR A  56      -9.499   1.911   6.799  1.00 94.89           H  
ATOM    547  HA  TYR A  56      -8.029   3.954   8.380  1.00 94.89           H  
ATOM    548  HB2 TYR A  56     -10.548   4.343   6.754  1.00 94.89           H  
ATOM    549  HB3 TYR A  56      -9.671   5.579   7.646  1.00 94.89           H  
ATOM    550  HD1 TYR A  56      -7.415   6.349   6.839  1.00 94.89           H  
ATOM    551  HD2 TYR A  56      -9.803   3.539   4.598  1.00 94.89           H  
ATOM    552  HE1 TYR A  56      -5.998   6.744   4.823  1.00 94.89           H  
ATOM    553  HE2 TYR A  56      -8.363   3.907   2.620  1.00 94.89           H  
ATOM    554  HH  TYR A  56      -5.611   6.181   2.647  1.00 94.89           H  
ATOM    555  N   ALA A  57      -9.609   3.995  10.286  1.00 92.27           N  
ATOM    556  CA  ALA A  57     -10.535   4.098  11.402  1.00 92.27           C  
ATOM    557  C   ALA A  57     -11.764   4.940  11.008  1.00 92.27           C  
ATOM    558  O   ALA A  57     -11.683   5.750  10.074  1.00 92.27           O  
ATOM    559  CB  ALA A  57      -9.803   4.691  12.612  1.00 92.27           C  
ATOM    560  H   ALA A  57      -8.793   4.590  10.274  1.00 92.27           H  
ATOM    561  HA  ALA A  57     -10.869   3.091  11.654  1.00 92.27           H  
ATOM    562  HB1 ALA A  57     -10.513   4.993  13.382  1.00 92.27           H  
ATOM    563  HB2 ALA A  57      -9.141   3.937  13.038  1.00 92.27           H  
ATOM    564  HB3 ALA A  57      -9.227   5.565  12.308  1.00 92.27           H  
ATOM    565  N   PRO A  58     -12.881   4.813  11.752  1.00 88.77           N  
ATOM    566  CA  PRO A  58     -14.051   5.646  11.545  1.00 88.77           C  
ATOM    567  C   PRO A  58     -13.667   7.128  11.596  1.00 88.77           C  
ATOM    568  O   PRO A  58     -12.869   7.522  12.459  1.00 88.77           O  
ATOM    569  CB  PRO A  58     -15.047   5.283  12.651  1.00 88.77           C  
ATOM    570  CG  PRO A  58     -14.606   3.893  13.107  1.00 88.77           C  
ATOM    571  CD  PRO A  58     -13.102   3.897  12.853  1.00 88.77           C  
ATOM    572  HA  PRO A  58     -14.471   5.385  10.573  1.00 88.77           H  
ATOM    573  HB2 PRO A  58     -16.071   5.274  12.279  1.00 88.77           H  
ATOM    574  HB3 PRO A  58     -14.954   5.977  13.486  1.00 88.77           H  
ATOM    575  HG2 PRO A  58     -14.834   3.722  14.159  1.00 88.77           H  
ATOM    576  HG3 PRO A  58     -15.079   3.126  12.494  1.00 88.77           H  
ATOM    577  HD2 PRO A  58     -12.759   2.896  12.590  1.00 88.77           H  
ATOM    578  HD3 PRO A  58     -12.586   4.257  13.743  1.00 88.77           H  
ATOM    579  N   PRO A  59     -14.225   7.962  10.702  1.00 85.19           N  
ATOM    580  CA  PRO A  59     -13.885   9.371  10.656  1.00 85.19           C  
ATOM    581  C   PRO A  59     -14.205  10.031  11.995  1.00 85.19           C  
ATOM    582  O   PRO A  59     -15.338   9.991  12.482  1.00 85.19           O  
ATOM    583  CB  PRO A  59     -14.697   9.964   9.502  1.00 85.19           C  
ATOM    584  CG  PRO A  59     -15.860   8.987   9.323  1.00 85.19           C  
ATOM    585  CD  PRO A  59     -15.255   7.644   9.724  1.00 85.19           C  
ATOM    586  HA  PRO A  59     -12.822   9.476  10.441  1.00 85.19           H  
ATOM    587  HB2 PRO A  59     -14.088   9.976   8.598  1.00 85.19           H  
ATOM    588  HB3 PRO A  59     -15.057  10.965   9.739  1.00 85.19           H  
ATOM    589  HG2 PRO A  59     -16.226   8.976   8.297  1.00 85.19           H  
ATOM    590  HG3 PRO A  59     -16.663   9.244  10.013  1.00 85.19           H  
ATOM    591  HD2 PRO A  59     -14.796   7.168   8.858  1.00 85.19           H  
ATOM    592  HD3 PRO A  59     -16.026   6.999  10.145  1.00 85.19           H  
ATOM    593  N   ARG A  60     -13.204  10.679  12.593  1.00 77.82           N  
ATOM    594  CA  ARG A  60     -13.420  11.511  13.779  1.00 77.82           C  
ATOM    595  C   ARG A  60     -13.818  12.909  13.320  1.00 77.82           C  
ATOM    596  O   ARG A  60     -13.190  13.477  12.426  1.00 77.82           O  
ATOM    597  CB  ARG A  60     -12.190  11.499  14.698  1.00 77.82           C  
ATOM    598  CG  ARG A  60     -11.936  10.099  15.283  1.00 77.82           C  
ATOM    599  CD  ARG A  60     -10.807  10.136  16.319  1.00 77.82           C  
ATOM    600  NE  ARG A  60     -10.548   8.797  16.882  1.00 77.82           N  
ATOM    601  CZ  ARG A  60      -9.956   8.521  18.032  1.00 77.82           C  
ATOM    602  NH1 ARG A  60      -9.525   9.456  18.834  1.00 77.82           N1+
ATOM    603  NH2 ARG A  60      -9.780   7.284  18.403  1.00 77.82           N  
ATOM    604  H   ARG A  60     -12.307  10.691  12.128  1.00 77.82           H  
ATOM    605  HA  ARG A  60     -14.259  11.101  14.341  1.00 77.82           H  
ATOM    606  HB2 ARG A  60     -11.313  11.828  14.140  1.00 77.82           H  
ATOM    607  HB3 ARG A  60     -12.362  12.199  15.517  1.00 77.82           H  
ATOM    608  HG2 ARG A  60     -12.846   9.736  15.761  1.00 77.82           H  
ATOM    609  HG3 ARG A  60     -11.663   9.413  14.481  1.00 77.82           H  
ATOM    610  HD2 ARG A  60     -11.091  10.828  17.113  1.00 77.82           H  
ATOM    611  HD3 ARG A  60      -9.901  10.505  15.838  1.00 77.82           H  
ATOM    612  HE  ARG A  60     -10.819   8.014  16.304  1.00 77.82           H  
ATOM    613 HH11 ARG A  60      -9.066   9.221  19.702  1.00 77.82           H  
ATOM    614 HH12 ARG A  60      -9.618  10.420  18.547  1.00 77.82           H  
ATOM    615 HH21 ARG A  60     -10.086   6.530  17.804  1.00 77.82           H  
ATOM    616 HH22 ARG A  60      -9.320   7.073  19.277  1.00 77.82           H  
ATOM    617  N   LYS A  61     -14.855  13.482  13.940  1.00 71.41           N  
ATOM    618  CA  LYS A  61     -15.161  14.907  13.770  1.00 71.41           C  
ATOM    619  C   LYS A  61     -14.074  15.719  14.465  1.00 71.41           C  
ATOM    620  O   LYS A  61     -14.009  15.730  15.692  1.00 71.41           O  
ATOM    621  CB  LYS A  61     -16.550  15.272  14.325  1.00 71.41           C  
ATOM    622  CG  LYS A  61     -17.697  14.854  13.394  1.00 71.41           C  
ATOM    623  CD  LYS A  61     -19.029  15.443  13.888  1.00 71.41           C  
ATOM    624  CE  LYS A  61     -20.170  15.085  12.927  1.00 71.41           C  
ATOM    625  NZ  LYS A  61     -21.464  15.672  13.362  1.00 71.41           N1+
ATOM    626  H   LYS A  61     -15.333  12.955  14.657  1.00 71.41           H  
ATOM    627  HA  LYS A  61     -15.127  15.162  12.711  1.00 71.41           H  
ATOM    628  HB2 LYS A  61     -16.686  14.825  15.310  1.00 71.41           H  
ATOM    629  HB3 LYS A  61     -16.588  16.355  14.440  1.00 71.41           H  
ATOM    630  HG2 LYS A  61     -17.496  15.228  12.390  1.00 71.41           H  
ATOM    631  HG3 LYS A  61     -17.763  13.766  13.360  1.00 71.41           H  
ATOM    632  HD2 LYS A  61     -18.935  16.527  13.949  1.00 71.41           H  
ATOM    633  HD3 LYS A  61     -19.245  15.049  14.881  1.00 71.41           H  
ATOM    634  HE2 LYS A  61     -19.911  15.450  11.933  1.00 71.41           H  
ATOM    635  HE3 LYS A  61     -20.250  13.999  12.873  1.00 71.41           H  
ATOM    636  HZ1 LYS A  61     -21.722  15.326  14.275  1.00 71.41           H  
ATOM    637  HZ2 LYS A  61     -21.405  16.679  13.406  1.00 71.41           H  
ATOM    638  HZ3 LYS A  61     -22.202  15.424  12.718  1.00 71.41           H  
ATOM    639  N   GLN A  62     -13.259  16.424  13.688  1.00 71.36           N  
ATOM    640  CA  GLN A  62     -12.430  17.510  14.197  1.00 71.36           C  
ATOM    641  C   GLN A  62     -13.008  18.825  13.664  1.00 71.36           C  
ATOM    642  O   GLN A  62     -12.796  19.212  12.515  1.00 71.36           O  
ATOM    643  CB  GLN A  62     -10.955  17.272  13.848  1.00 71.36           C  
ATOM    644  CG  GLN A  62     -10.054  18.168  14.714  1.00 71.36           C  
ATOM    645  CD  GLN A  62      -8.570  17.959  14.433  1.00 71.36           C  
ATOM    646  NE2 GLN A  62      -7.705  18.133  15.408  1.00 71.36           N  
ATOM    647  OE1 GLN A  62      -8.152  17.648  13.336  1.00 71.36           O  
ATOM    648  H   GLN A  62     -13.330  16.317  12.686  1.00 71.36           H  
ATOM    649  HA  GLN A  62     -12.499  17.534  15.285  1.00 71.36           H  
ATOM    650  HB2 GLN A  62     -10.784  17.468  12.790  1.00 71.36           H  
ATOM    651  HB3 GLN A  62     -10.701  16.232  14.053  1.00 71.36           H  
ATOM    652  HG2 GLN A  62     -10.289  19.216  14.527  1.00 71.36           H  
ATOM    653  HG3 GLN A  62     -10.244  17.954  15.765  1.00 71.36           H  
ATOM    654 HE21 GLN A  62      -6.737  17.997  15.154  1.00 71.36           H  
ATOM    655 HE22 GLN A  62      -7.996  18.416  16.332  1.00 71.36           H  
ATOM    656  N   GLY A  63     -13.831  19.483  14.484  1.00 77.66           N  
ATOM    657  CA  GLY A  63     -14.603  20.649  14.054  1.00 77.66           C  
ATOM    658  C   GLY A  63     -15.603  20.296  12.946  1.00 77.66           C  
ATOM    659  O   GLY A  63     -16.504  19.484  13.158  1.00 77.66           O  
ATOM    660  H   GLY A  63     -14.012  19.097  15.400  1.00 77.66           H  
ATOM    661  HA2 GLY A  63     -13.919  21.419  13.696  1.00 77.66           H  
ATOM    662  HA3 GLY A  63     -15.158  21.051  14.901  1.00 77.66           H  
ATOM    663  N   LYS A  64     -15.446  20.914  11.767  1.00 75.96           N  
ATOM    664  CA  LYS A  64     -16.297  20.682  10.582  1.00 75.96           C  
ATOM    665  C   LYS A  64     -15.753  19.611   9.628  1.00 75.96           C  
ATOM    666  O   LYS A  64     -16.458  19.238   8.696  1.00 75.96           O  
ATOM    667  CB  LYS A  64     -16.542  22.002   9.829  1.00 75.96           C  
ATOM    668  CG  LYS A  64     -17.374  23.006  10.642  1.00 75.96           C  
ATOM    669  CD  LYS A  64     -17.702  24.248   9.800  1.00 75.96           C  
ATOM    670  CE  LYS A  64     -18.537  25.245  10.613  1.00 75.96           C  
ATOM    671  NZ  LYS A  64     -18.887  26.448   9.814  1.00 75.96           N1+
ATOM    672  H   LYS A  64     -14.641  21.514  11.662  1.00 75.96           H  
ATOM    673  HA  LYS A  64     -17.262  20.296  10.909  1.00 75.96           H  
ATOM    674  HB2 LYS A  64     -15.586  22.448   9.559  1.00 75.96           H  
ATOM    675  HB3 LYS A  64     -17.083  21.781   8.909  1.00 75.96           H  
ATOM    676  HG2 LYS A  64     -18.304  22.532  10.955  1.00 75.96           H  
ATOM    677  HG3 LYS A  64     -16.817  23.310  11.529  1.00 75.96           H  
ATOM    678  HD2 LYS A  64     -18.260  23.940   8.916  1.00 75.96           H  
ATOM    679  HD3 LYS A  64     -16.772  24.719   9.484  1.00 75.96           H  
ATOM    680  HE2 LYS A  64     -19.446  24.745  10.948  1.00 75.96           H  
ATOM    681  HE3 LYS A  64     -17.971  25.535  11.498  1.00 75.96           H  
ATOM    682  HZ1 LYS A  64     -18.055  26.931   9.506  1.00 75.96           H  
ATOM    683  HZ2 LYS A  64     -19.441  27.094  10.360  1.00 75.96           H  
ATOM    684  HZ3 LYS A  64     -19.423  26.192   8.997  1.00 75.96           H  
ATOM    685  N   THR A  65     -14.539  19.111   9.850  1.00 74.73           N  
ATOM    686  CA  THR A  65     -13.883  18.174   8.932  1.00 74.73           C  
ATOM    687  C   THR A  65     -13.951  16.756   9.483  1.00 74.73           C  
ATOM    688  O   THR A  65     -13.683  16.513  10.663  1.00 74.73           O  
ATOM    689  CB  THR A  65     -12.438  18.602   8.634  1.00 74.73           C  
ATOM    690  CG2 THR A  65     -11.834  17.838   7.456  1.00 74.73           C  
ATOM    691  OG1 THR A  65     -12.422  19.966   8.272  1.00 74.73           O  
ATOM    692  H   THR A  65     -14.014  19.415  10.658  1.00 74.73           H  
ATOM    693  HA  THR A  65     -14.409  18.191   7.978  1.00 74.73           H  
ATOM    694  HB  THR A  65     -11.820  18.459   9.520  1.00 74.73           H  
ATOM    695  HG1 THR A  65     -11.530  20.174   7.984  1.00 74.73           H  
ATOM    696 HG21 THR A  65     -12.447  17.968   6.564  1.00 74.73           H  
ATOM    697 HG22 THR A  65     -11.765  16.776   7.693  1.00 74.73           H  
ATOM    698 HG23 THR A  65     -10.827  18.204   7.256  1.00 74.73           H  
ATOM    699  N   GLN A  66     -14.312  15.810   8.619  1.00 73.47           N  
ATOM    700  CA  GLN A  66     -14.137  14.387   8.878  1.00 73.47           C  
ATOM    701  C   GLN A  66     -12.740  13.990   8.414  1.00 73.47           C  
ATOM    702  O   GLN A  66     -12.451  14.026   7.220  1.00 73.47           O  
ATOM    703  CB  GLN A  66     -15.212  13.583   8.140  1.00 73.47           C  
ATOM    704  CG  GLN A  66     -16.597  13.742   8.786  1.00 73.47           C  
ATOM    705  CD  GLN A  66     -17.635  12.805   8.175  1.00 73.47           C  
ATOM    706  NE2 GLN A  66     -18.889  12.916   8.553  1.00 73.47           N  
ATOM    707  OE1 GLN A  66     -17.354  11.944   7.365  1.00 73.47           O  
ATOM    708  H   GLN A  66     -14.508  16.077   7.665  1.00 73.47           H  
ATOM    709  HA  GLN A  66     -14.217  14.180   9.946  1.00 73.47           H  
ATOM    710  HB2 GLN A  66     -15.259  13.894   7.097  1.00 73.47           H  
ATOM    711  HB3 GLN A  66     -14.926  12.531   8.160  1.00 73.47           H  
ATOM    712  HG2 GLN A  66     -16.525  13.519   9.851  1.00 73.47           H  
ATOM    713  HG3 GLN A  66     -16.936  14.771   8.668  1.00 73.47           H  
ATOM    714 HE21 GLN A  66     -19.194  13.667   9.156  1.00 73.47           H  
ATOM    715 HE22 GLN A  66     -19.518  12.273   8.094  1.00 73.47           H  
ATOM    716  N   LEU A  67     -11.867  13.641   9.355  1.00 79.07           N  
ATOM    717  CA  LEU A  67     -10.541  13.127   9.032  1.00 79.07           C  
ATOM    718  C   LEU A  67     -10.563  11.606   9.147  1.00 79.07           C  
ATOM    719  O   LEU A  67     -10.925  11.066  10.197  1.00 79.07           O  
ATOM    720  CB  LEU A  67      -9.479  13.777   9.932  1.00 79.07           C  
ATOM    721  CG  LEU A  67      -9.326  15.297   9.730  1.00 79.07           C  
ATOM    722  CD1 LEU A  67      -8.317  15.830  10.741  1.00 79.07           C  
ATOM    723  CD2 LEU A  67      -8.831  15.666   8.329  1.00 79.07           C  
ATOM    724  H   LEU A  67     -12.160  13.630  10.322  1.00 79.07           H  
ATOM    725  HA  LEU A  67     -10.289  13.366   7.998  1.00 79.07           H  
ATOM    726  HB2 LEU A  67      -9.741  13.581  10.972  1.00 79.07           H  
ATOM    727  HB3 LEU A  67      -8.518  13.300   9.735  1.00 79.07           H  
ATOM    728  HG  LEU A  67     -10.281  15.790   9.909  1.00 79.07           H  
ATOM    729 HD11 LEU A  67      -8.239  16.913  10.655  1.00 79.07           H  
ATOM    730 HD12 LEU A  67      -7.337  15.385  10.569  1.00 79.07           H  
ATOM    731 HD13 LEU A  67      -8.646  15.590  11.752  1.00 79.07           H  
ATOM    732 HD21 LEU A  67      -7.901  15.141   8.110  1.00 79.07           H  
ATOM    733 HD22 LEU A  67      -8.655  16.740   8.272  1.00 79.07           H  
ATOM    734 HD23 LEU A  67      -9.580  15.403   7.581  1.00 79.07           H  
ATOM    735  N   ARG A  68     -10.175  10.927   8.066  1.00 81.86           N  
ATOM    736  CA  ARG A  68      -9.848   9.501   8.098  1.00 81.86           C  
ATOM    737  C   ARG A  68      -8.445   9.352   8.677  1.00 81.86           C  
ATOM    738  O   ARG A  68      -7.532  10.080   8.295  1.00 81.86           O  
ATOM    739  CB  ARG A  68      -9.943   8.872   6.697  1.00 81.86           C  
ATOM    740  CG  ARG A  68     -11.375   8.850   6.136  1.00 81.86           C  
ATOM    741  CD  ARG A  68     -11.403   8.119   4.784  1.00 81.86           C  
ATOM    742  NE  ARG A  68     -12.749   8.114   4.179  1.00 81.86           N  
ATOM    743  CZ  ARG A  68     -13.082   7.515   3.041  1.00 81.86           C  
ATOM    744  NH1 ARG A  68     -12.238   6.879   2.273  1.00 81.86           N1+
ATOM    745  NH2 ARG A  68     -14.322   7.548   2.636  1.00 81.86           N  
ATOM    746  H   ARG A  68      -9.894  11.452   7.250  1.00 81.86           H  
ATOM    747  HA  ARG A  68     -10.541   8.981   8.759  1.00 81.86           H  
ATOM    748  HB2 ARG A  68      -9.583   7.845   6.756  1.00 81.86           H  
ATOM    749  HB3 ARG A  68      -9.293   9.414   6.010  1.00 81.86           H  
ATOM    750  HG2 ARG A  68     -11.730   9.872   6.000  1.00 81.86           H  
ATOM    751  HG3 ARG A  68     -12.031   8.334   6.837  1.00 81.86           H  
ATOM    752  HD2 ARG A  68     -10.707   8.604   4.099  1.00 81.86           H  
ATOM    753  HD3 ARG A  68     -11.071   7.091   4.928  1.00 81.86           H  
ATOM    754  HE  ARG A  68     -13.497   8.556   4.694  1.00 81.86           H  
ATOM    755 HH11 ARG A  68     -11.262   6.726   2.486  1.00 81.86           H  
ATOM    756 HH12 ARG A  68     -12.501   6.277   1.506  1.00 81.86           H  
ATOM    757 HH21 ARG A  68     -14.528   7.046   1.785  1.00 81.86           H  
ATOM    758 HH22 ARG A  68     -15.055   7.977   3.183  1.00 81.86           H  
ATOM    759  N   THR A  69      -8.279   8.421   9.606  1.00 88.91           N  
ATOM    760  CA  THR A  69      -6.965   8.073  10.156  1.00 88.91           C  
ATOM    761  C   THR A  69      -6.546   6.746   9.555  1.00 88.91           C  
ATOM    762  O   THR A  69      -7.249   5.755   9.740  1.00 88.91           O  
ATOM    763  CB  THR A  69      -6.994   8.009  11.689  1.00 88.91           C  
ATOM    764  CG2 THR A  69      -5.605   7.793  12.284  1.00 88.91           C  
ATOM    765  OG1 THR A  69      -7.483   9.226  12.213  1.00 88.91           O  
ATOM    766  H   THR A  69      -9.070   7.851   9.870  1.00 88.91           H  
ATOM    767  HA  THR A  69      -6.226   8.822   9.870  1.00 88.91           H  
ATOM    768  HB  THR A  69      -7.650   7.200  12.012  1.00 88.91           H  
ATOM    769  HG1 THR A  69      -7.043   9.936  11.739  1.00 88.91           H  
ATOM    770 HG21 THR A  69      -4.917   8.564  11.938  1.00 88.91           H  
ATOM    771 HG22 THR A  69      -5.223   6.815  11.991  1.00 88.91           H  
ATOM    772 HG23 THR A  69      -5.667   7.823  13.372  1.00 88.91           H  
ATOM    773  N   GLU A  70      -5.430   6.738   8.826  1.00 91.32           N  
ATOM    774  CA  GLU A  70      -4.803   5.506   8.348  1.00 91.32           C  
ATOM    775  C   GLU A  70      -4.366   4.669   9.554  1.00 91.32           C  
ATOM    776  O   GLU A  70      -3.635   5.140  10.426  1.00 91.32           O  
ATOM    777  CB  GLU A  70      -3.637   5.852   7.405  1.00 91.32           C  
ATOM    778  CG  GLU A  70      -2.857   4.615   6.923  1.00 91.32           C  
ATOM    779  CD  GLU A  70      -1.898   4.899   5.744  1.00 91.32           C  
ATOM    780  OE1 GLU A  70      -0.948   4.112   5.541  1.00 91.32           O  
ATOM    781  OE2 GLU A  70      -2.105   5.880   4.994  1.00 91.32           O1-
ATOM    782  H   GLU A  70      -4.909   7.594   8.699  1.00 91.32           H  
ATOM    783  HA  GLU A  70      -5.530   4.929   7.776  1.00 91.32           H  
ATOM    784  HB2 GLU A  70      -4.062   6.370   6.545  1.00 91.32           H  
ATOM    785  HB3 GLU A  70      -2.947   6.530   7.908  1.00 91.32           H  
ATOM    786  HG2 GLU A  70      -2.282   4.222   7.762  1.00 91.32           H  
ATOM    787  HG3 GLU A  70      -3.573   3.843   6.640  1.00 91.32           H  
ATOM    788  N   MET A  71      -4.863   3.437   9.619  1.00 93.97           N  
ATOM    789  CA  MET A  71      -4.607   2.505  10.717  1.00 93.97           C  
ATOM    790  C   MET A  71      -3.583   1.443  10.338  1.00 93.97           C  
ATOM    791  O   MET A  71      -2.894   0.924  11.212  1.00 93.97           O  
ATOM    792  CB  MET A  71      -5.926   1.845  11.137  1.00 93.97           C  
ATOM    793  CG  MET A  71      -6.922   2.853  11.702  1.00 93.97           C  
ATOM    794  SD  MET A  71      -6.353   3.863  13.103  1.00 93.97           S  
ATOM    795  CE  MET A  71      -6.071   2.575  14.337  1.00 93.97           C  
ATOM    796  H   MET A  71      -5.473   3.131   8.875  1.00 93.97           H  
ATOM    797  HA  MET A  71      -4.196   3.045  11.570  1.00 93.97           H  
ATOM    798  HB2 MET A  71      -6.375   1.344  10.279  1.00 93.97           H  
ATOM    799  HB3 MET A  71      -5.731   1.094  11.903  1.00 93.97           H  
ATOM    800  HG2 MET A  71      -7.188   3.535  10.894  1.00 93.97           H  
ATOM    801  HG3 MET A  71      -7.823   2.315  11.996  1.00 93.97           H  
ATOM    802  HE1 MET A  71      -5.257   1.928  14.011  1.00 93.97           H  
ATOM    803  HE2 MET A  71      -6.980   1.988  14.468  1.00 93.97           H  
ATOM    804  HE3 MET A  71      -5.798   3.046  15.281  1.00 93.97           H  
ATOM    805  N   GLY A  72      -3.484   1.118   9.053  1.00 95.18           N  
ATOM    806  CA  GLY A  72      -2.540   0.155   8.511  1.00 95.18           C  
ATOM    807  C   GLY A  72      -2.636   0.105   6.994  1.00 95.18           C  
ATOM    808  O   GLY A  72      -3.655   0.490   6.417  1.00 95.18           O  
ATOM    809  H   GLY A  72      -4.091   1.577   8.389  1.00 95.18           H  
ATOM    810  HA2 GLY A  72      -2.753  -0.839   8.906  1.00 95.18           H  
ATOM    811  HA3 GLY A  72      -1.526   0.436   8.797  1.00 95.18           H  
ATOM    812  N   PHE A  73      -1.578  -0.382   6.358  1.00 96.28           N  
ATOM    813  CA  PHE A  73      -1.540  -0.598   4.920  1.00 96.28           C  
ATOM    814  C   PHE A  73      -0.720  -1.840   4.577  1.00 96.28           C  
ATOM    815  O   PHE A  73       0.124  -2.274   5.363  1.00 96.28           O  
ATOM    816  CB  PHE A  73      -0.989   0.645   4.208  1.00 96.28           C  
ATOM    817  CG  PHE A  73       0.483   0.926   4.460  1.00 96.28           C  
ATOM    818  CD1 PHE A  73       0.880   1.662   5.591  1.00 96.28           C  
ATOM    819  CD2 PHE A  73       1.462   0.442   3.569  1.00 96.28           C  
ATOM    820  CE1 PHE A  73       2.239   1.929   5.826  1.00 96.28           C  
ATOM    821  CE2 PHE A  73       2.824   0.704   3.807  1.00 96.28           C  
ATOM    822  CZ  PHE A  73       3.213   1.449   4.934  1.00 96.28           C  
ATOM    823  H   PHE A  73      -0.779  -0.704   6.885  1.00 96.28           H  
ATOM    824  HA  PHE A  73      -2.559  -0.772   4.576  1.00 96.28           H  
ATOM    825  HB2 PHE A  73      -1.574   1.515   4.504  1.00 96.28           H  
ATOM    826  HB3 PHE A  73      -1.142   0.507   3.137  1.00 96.28           H  
ATOM    827  HD1 PHE A  73       0.134   2.037   6.276  1.00 96.28           H  
ATOM    828  HD2 PHE A  73       1.172  -0.144   2.711  1.00 96.28           H  
ATOM    829  HE1 PHE A  73       2.529   2.507   6.691  1.00 96.28           H  
ATOM    830  HE2 PHE A  73       3.571   0.321   3.128  1.00 96.28           H  
ATOM    831  HZ  PHE A  73       4.259   1.648   5.116  1.00 96.28           H  
ATOM    832  N   ALA A  74      -0.958  -2.388   3.392  1.00 95.77           N  
ATOM    833  CA  ALA A  74      -0.119  -3.415   2.791  1.00 95.77           C  
ATOM    834  C   ALA A  74      -0.062  -3.236   1.270  1.00 95.77           C  
ATOM    835  O   ALA A  74      -0.931  -2.588   0.681  1.00 95.77           O  
ATOM    836  CB  ALA A  74      -0.638  -4.801   3.183  1.00 95.77           C  
ATOM    837  H   ALA A  74      -1.692  -1.999   2.818  1.00 95.77           H  
ATOM    838  HA  ALA A  74       0.896  -3.311   3.176  1.00 95.77           H  
ATOM    839  HB1 ALA A  74      -0.756  -4.869   4.264  1.00 95.77           H  
ATOM    840  HB2 ALA A  74      -1.593  -4.994   2.693  1.00 95.77           H  
ATOM    841  HB3 ALA A  74       0.079  -5.559   2.869  1.00 95.77           H  
ATOM    842  N   SER A  75       0.962  -3.819   0.654  1.00 94.30           N  
ATOM    843  CA  SER A  75       1.125  -3.879  -0.799  1.00 94.30           C  
ATOM    844  C   SER A  75       0.962  -5.321  -1.265  1.00 94.30           C  
ATOM    845  O   SER A  75       1.507  -6.220  -0.627  1.00 94.30           O  
ATOM    846  CB  SER A  75       2.495  -3.350  -1.224  1.00 94.30           C  
ATOM    847  OG  SER A  75       2.654  -1.987  -0.866  1.00 94.30           O  
ATOM    848  H   SER A  75       1.585  -4.398   1.198  1.00 94.30           H  
ATOM    849  HA  SER A  75       0.364  -3.262  -1.279  1.00 94.30           H  
ATOM    850  HB2 SER A  75       2.596  -3.447  -2.305  1.00 94.30           H  
ATOM    851  HB3 SER A  75       3.275  -3.944  -0.748  1.00 94.30           H  
ATOM    852  HG  SER A  75       3.478  -1.676  -1.249  1.00 94.30           H  
ATOM    853  N   ALA A  76       0.248  -5.533  -2.366  1.00 94.15           N  
ATOM    854  CA  ALA A  76       0.003  -6.854  -2.943  1.00 94.15           C  
ATOM    855  C   ALA A  76      -0.089  -6.782  -4.468  1.00 94.15           C  
ATOM    856  O   ALA A  76      -0.270  -5.703  -5.033  1.00 94.15           O  
ATOM    857  CB  ALA A  76      -1.292  -7.401  -2.347  1.00 94.15           C  
ATOM    858  H   ALA A  76      -0.188  -4.747  -2.827  1.00 94.15           H  
ATOM    859  HA  ALA A  76       0.817  -7.531  -2.684  1.00 94.15           H  
ATOM    860  HB1 ALA A  76      -2.151  -6.867  -2.753  1.00 94.15           H  
ATOM    861  HB2 ALA A  76      -1.386  -8.463  -2.573  1.00 94.15           H  
ATOM    862  HB3 ALA A  76      -1.257  -7.258  -1.267  1.00 94.15           H  
ATOM    863  N   GLY A  77       0.014  -7.918  -5.144  1.00 93.50           N  
ATOM    864  CA  GLY A  77      -0.351  -8.049  -6.545  1.00 93.50           C  
ATOM    865  C   GLY A  77      -1.851  -7.859  -6.777  1.00 93.50           C  
ATOM    866  O   GLY A  77      -2.645  -7.654  -5.857  1.00 93.50           O  
ATOM    867  H   GLY A  77       0.145  -8.785  -4.644  1.00 93.50           H  
ATOM    868  HA2 GLY A  77      -0.076  -9.049  -6.882  1.00 93.50           H  
ATOM    869  HA3 GLY A  77       0.196  -7.316  -7.137  1.00 93.50           H  
ATOM    870  N   LYS A  78      -2.244  -7.912  -8.049  1.00 93.43           N  
ATOM    871  CA  LYS A  78      -3.650  -7.889  -8.475  1.00 93.43           C  
ATOM    872  C   LYS A  78      -4.310  -9.234  -8.168  1.00 93.43           C  
ATOM    873  O   LYS A  78      -3.701 -10.269  -8.432  1.00 93.43           O  
ATOM    874  CB  LYS A  78      -3.717  -7.586  -9.978  1.00 93.43           C  
ATOM    875  CG  LYS A  78      -3.264  -6.156 -10.300  1.00 93.43           C  
ATOM    876  CD  LYS A  78      -3.190  -5.931 -11.814  1.00 93.43           C  
ATOM    877  CE  LYS A  78      -2.841  -4.463 -12.068  1.00 93.43           C  
ATOM    878  NZ  LYS A  78      -2.944  -4.108 -13.503  1.00 93.43           N1+
ATOM    879  H   LYS A  78      -1.543  -8.142  -8.738  1.00 93.43           H  
ATOM    880  HA  LYS A  78      -4.193  -7.120  -7.926  1.00 93.43           H  
ATOM    881  HB2 LYS A  78      -3.090  -8.299 -10.514  1.00 93.43           H  
ATOM    882  HB3 LYS A  78      -4.744  -7.712 -10.318  1.00 93.43           H  
ATOM    883  HG2 LYS A  78      -3.980  -5.459  -9.864  1.00 93.43           H  
ATOM    884  HG3 LYS A  78      -2.281  -5.965  -9.869  1.00 93.43           H  
ATOM    885  HD2 LYS A  78      -4.155  -6.170 -12.260  1.00 93.43           H  
ATOM    886  HD3 LYS A  78      -2.424  -6.578 -12.243  1.00 93.43           H  
ATOM    887  HE2 LYS A  78      -3.536  -3.851 -11.494  1.00 93.43           H  
ATOM    888  HE3 LYS A  78      -1.838  -4.268 -11.689  1.00 93.43           H  
ATOM    889  HZ1 LYS A  78      -3.892  -4.268 -13.811  1.00 93.43           H  
ATOM    890  HZ2 LYS A  78      -2.743  -3.126 -13.628  1.00 93.43           H  
ATOM    891  HZ3 LYS A  78      -2.305  -4.654 -14.064  1.00 93.43           H  
ATOM    892  N   ASN A  79      -5.566  -9.225  -7.719  1.00 95.59           N  
ATOM    893  CA  ASN A  79      -6.315 -10.433  -7.331  1.00 95.59           C  
ATOM    894  C   ASN A  79      -5.644 -11.270  -6.221  1.00 95.59           C  
ATOM    895  O   ASN A  79      -5.779 -12.496  -6.208  1.00 95.59           O  
ATOM    896  CB  ASN A  79      -6.682 -11.275  -8.567  1.00 95.59           C  
ATOM    897  CG  ASN A  79      -7.468 -10.499  -9.596  1.00 95.59           C  
ATOM    898  ND2 ASN A  79      -6.937 -10.357 -10.788  1.00 95.59           N  
ATOM    899  OD1 ASN A  79      -8.569 -10.036  -9.358  1.00 95.59           O  
ATOM    900  H   ASN A  79      -5.999  -8.329  -7.545  1.00 95.59           H  
ATOM    901  HA  ASN A  79      -7.261 -10.098  -6.904  1.00 95.59           H  
ATOM    902  HB2 ASN A  79      -5.775 -11.680  -9.015  1.00 95.59           H  
ATOM    903  HB3 ASN A  79      -7.301 -12.117  -8.258  1.00 95.59           H  
ATOM    904 HD21 ASN A  79      -7.481  -9.834 -11.460  1.00 95.59           H  
ATOM    905 HD22 ASN A  79      -6.017 -10.732 -10.966  1.00 95.59           H  
ATOM    906  N   GLU A  80      -4.917 -10.626  -5.308  1.00 97.12           N  
ATOM    907  CA  GLU A  80      -4.128 -11.282  -4.264  1.00 97.12           C  
ATOM    908  C   GLU A  80      -4.707 -11.013  -2.870  1.00 97.12           C  
ATOM    909  O   GLU A  80      -5.184  -9.918  -2.562  1.00 97.12           O  
ATOM    910  CB  GLU A  80      -2.653 -10.862  -4.385  1.00 97.12           C  
ATOM    911  CG  GLU A  80      -1.729 -11.687  -3.468  1.00 97.12           C  
ATOM    912  CD  GLU A  80      -0.233 -11.377  -3.644  1.00 97.12           C  
ATOM    913  OE1 GLU A  80       0.577 -11.962  -2.894  1.00 97.12           O  
ATOM    914  OE2 GLU A  80       0.115 -10.546  -4.512  1.00 97.12           O1-
ATOM    915  H   GLU A  80      -4.943  -9.617  -5.291  1.00 97.12           H  
ATOM    916  HA  GLU A  80      -4.161 -12.359  -4.425  1.00 97.12           H  
ATOM    917  HB2 GLU A  80      -2.561  -9.804  -4.138  1.00 97.12           H  
ATOM    918  HB3 GLU A  80      -2.339 -11.007  -5.418  1.00 97.12           H  
ATOM    919  HG2 GLU A  80      -1.999 -11.487  -2.431  1.00 97.12           H  
ATOM    920  HG3 GLU A  80      -1.899 -12.745  -3.665  1.00 97.12           H  
ATOM    921  N   ASP A  81      -4.655 -12.030  -2.011  1.00 97.36           N  
ATOM    922  CA  ASP A  81      -5.015 -11.912  -0.603  1.00 97.36           C  
ATOM    923  C   ASP A  81      -3.797 -11.419   0.200  1.00 97.36           C  
ATOM    924  O   ASP A  81      -2.747 -12.058   0.216  1.00 97.36           O  
ATOM    925  CB  ASP A  81      -5.555 -13.259  -0.090  1.00 97.36           C  
ATOM    926  CG  ASP A  81      -6.822 -13.728  -0.816  1.00 97.36           C  
ATOM    927  OD1 ASP A  81      -7.834 -12.994  -0.823  1.00 97.36           O  
ATOM    928  OD2 ASP A  81      -6.816 -14.846  -1.377  1.00 97.36           O1-
ATOM    929  H   ASP A  81      -4.208 -12.888  -2.301  1.00 97.36           H  
ATOM    930  HA  ASP A  81      -5.819 -11.183  -0.504  1.00 97.36           H  
ATOM    931  HB2 ASP A  81      -5.808 -13.166   0.966  1.00 97.36           H  
ATOM    932  HB3 ASP A  81      -4.777 -14.017  -0.185  1.00 97.36           H  
ATOM    933  N   VAL A  82      -3.942 -10.307   0.922  1.00 97.32           N  
ATOM    934  CA  VAL A  82      -2.875  -9.670   1.702  1.00 97.32           C  
ATOM    935  C   VAL A  82      -3.285  -9.379   3.153  1.00 97.32           C  
ATOM    936  O   VAL A  82      -4.365  -8.834   3.404  1.00 97.32           O  
ATOM    937  CB  VAL A  82      -2.375  -8.413   0.977  1.00 97.32           C  
ATOM    938  CG1 VAL A  82      -3.394  -7.265   0.909  1.00 97.32           C  
ATOM    939  CG2 VAL A  82      -1.070  -7.892   1.590  1.00 97.32           C  
ATOM    940  H   VAL A  82      -4.833  -9.835   0.877  1.00 97.32           H  
ATOM    941  HA  VAL A  82      -2.032 -10.361   1.704  1.00 97.32           H  
ATOM    942  HB  VAL A  82      -2.157  -8.729  -0.043  1.00 97.32           H  
ATOM    943 HG11 VAL A  82      -4.328  -7.627   0.478  1.00 97.32           H  
ATOM    944 HG12 VAL A  82      -3.008  -6.470   0.271  1.00 97.32           H  
ATOM    945 HG13 VAL A  82      -3.586  -6.860   1.903  1.00 97.32           H  
ATOM    946 HG21 VAL A  82      -0.304  -8.664   1.525  1.00 97.32           H  
ATOM    947 HG22 VAL A  82      -1.221  -7.607   2.631  1.00 97.32           H  
ATOM    948 HG23 VAL A  82      -0.721  -7.028   1.025  1.00 97.32           H  
ATOM    949  N   PRO A  83      -2.427  -9.700   4.139  1.00 97.60           N  
ATOM    950  CA  PRO A  83      -2.647  -9.305   5.523  1.00 97.60           C  
ATOM    951  C   PRO A  83      -2.299  -7.825   5.739  1.00 97.60           C  
ATOM    952  O   PRO A  83      -1.165  -7.400   5.521  1.00 97.60           O  
ATOM    953  CB  PRO A  83      -1.747 -10.232   6.341  1.00 97.60           C  
ATOM    954  CG  PRO A  83      -0.587 -10.554   5.403  1.00 97.60           C  
ATOM    955  CD  PRO A  83      -1.231 -10.530   4.022  1.00 97.60           C  
ATOM    956  HA  PRO A  83      -3.686  -9.480   5.803  1.00 97.60           H  
ATOM    957  HB2 PRO A  83      -2.289 -11.147   6.581  1.00 97.60           H  
ATOM    958  HB3 PRO A  83      -1.376  -9.748   7.245  1.00 97.60           H  
ATOM    959  HG2 PRO A  83      -0.146 -11.526   5.624  1.00 97.60           H  
ATOM    960  HG3 PRO A  83       0.168  -9.770   5.466  1.00 97.60           H  
ATOM    961  HD2 PRO A  83      -0.527 -10.122   3.297  1.00 97.60           H  
ATOM    962  HD3 PRO A  83      -1.521 -11.540   3.735  1.00 97.60           H  
ATOM    963  N   VAL A  84      -3.248  -7.044   6.255  1.00 97.57           N  
ATOM    964  CA  VAL A  84      -3.032  -5.652   6.672  1.00 97.57           C  
ATOM    965  C   VAL A  84      -2.970  -5.579   8.194  1.00 97.57           C  
ATOM    966  O   VAL A  84      -3.965  -5.796   8.889  1.00 97.57           O  
ATOM    967  CB  VAL A  84      -4.109  -4.707   6.116  1.00 97.57           C  
ATOM    968  CG1 VAL A  84      -3.769  -3.255   6.492  1.00 97.57           C  
ATOM    969  CG2 VAL A  84      -4.209  -4.772   4.589  1.00 97.57           C  
ATOM    970  H   VAL A  84      -4.171  -7.436   6.373  1.00 97.57           H  
ATOM    971  HA  VAL A  84      -2.078  -5.307   6.274  1.00 97.57           H  
ATOM    972  HB  VAL A  84      -5.077  -4.980   6.535  1.00 97.57           H  
ATOM    973 HG11 VAL A  84      -4.473  -2.573   6.016  1.00 97.57           H  
ATOM    974 HG12 VAL A  84      -3.829  -3.115   7.571  1.00 97.57           H  
ATOM    975 HG13 VAL A  84      -2.761  -3.015   6.152  1.00 97.57           H  
ATOM    976 HG21 VAL A  84      -3.264  -4.467   4.137  1.00 97.57           H  
ATOM    977 HG22 VAL A  84      -4.455  -5.783   4.266  1.00 97.57           H  
ATOM    978 HG23 VAL A  84      -4.996  -4.103   4.241  1.00 97.57           H  
ATOM    979  N   LYS A  85      -1.791  -5.250   8.726  1.00 97.05           N  
ATOM    980  CA  LYS A  85      -1.566  -5.090  10.167  1.00 97.05           C  
ATOM    981  C   LYS A  85      -1.923  -3.676  10.624  1.00 97.05           C  
ATOM    982  O   LYS A  85      -1.418  -2.696  10.082  1.00 97.05           O  
ATOM    983  CB  LYS A  85      -0.118  -5.470  10.497  1.00 97.05           C  
ATOM    984  CG  LYS A  85       0.127  -5.509  12.011  1.00 97.05           C  
ATOM    985  CD  LYS A  85       1.553  -5.982  12.304  1.00 97.05           C  
ATOM    986  CE  LYS A  85       1.770  -6.052  13.817  1.00 97.05           C  
ATOM    987  NZ  LYS A  85       3.125  -6.554  14.145  1.00 97.05           N1+
ATOM    988  H   LYS A  85      -1.026  -5.069   8.091  1.00 97.05           H  
ATOM    989  HA  LYS A  85      -2.219  -5.784  10.696  1.00 97.05           H  
ATOM    990  HB2 LYS A  85       0.082  -6.459  10.084  1.00 97.05           H  
ATOM    991  HB3 LYS A  85       0.561  -4.755  10.032  1.00 97.05           H  
ATOM    992  HG2 LYS A  85      -0.016  -4.515  12.435  1.00 97.05           H  
ATOM    993  HG3 LYS A  85      -0.583  -6.197  12.469  1.00 97.05           H  
ATOM    994  HD2 LYS A  85       2.263  -5.286  11.857  1.00 97.05           H  
ATOM    995  HD3 LYS A  85       1.694  -6.971  11.868  1.00 97.05           H  
ATOM    996  HE2 LYS A  85       1.621  -5.056  14.235  1.00 97.05           H  
ATOM    997  HE3 LYS A  85       1.009  -6.709  14.239  1.00 97.05           H  
ATOM    998  HZ1 LYS A  85       3.832  -5.950  13.751  1.00 97.05           H  
ATOM    999  HZ2 LYS A  85       3.250  -6.599  15.147  1.00 97.05           H  
ATOM   1000  HZ3 LYS A  85       3.246  -7.483  13.768  1.00 97.05           H  
ATOM   1001  N   ILE A  86      -2.739  -3.568  11.666  1.00 95.10           N  
ATOM   1002  CA  ILE A  86      -3.098  -2.302  12.305  1.00 95.10           C  
ATOM   1003  C   ILE A  86      -1.984  -1.845  13.244  1.00 95.10           C  
ATOM   1004  O   ILE A  86      -1.633  -2.547  14.190  1.00 95.10           O  
ATOM   1005  CB  ILE A  86      -4.437  -2.439  13.051  1.00 95.10           C  
ATOM   1006  CG1 ILE A  86      -5.594  -2.844  12.121  1.00 95.10           C  
ATOM   1007  CG2 ILE A  86      -4.783  -1.136  13.792  1.00 95.10           C  
ATOM   1008  CD1 ILE A  86      -5.680  -2.127  10.767  1.00 95.10           C  
ATOM   1009  H   ILE A  86      -3.131  -4.419  12.044  1.00 95.10           H  
ATOM   1010  HA  ILE A  86      -3.210  -1.544  11.530  1.00 95.10           H  
ATOM   1011  HB  ILE A  86      -4.337  -3.222  13.803  1.00 95.10           H  
ATOM   1012 HG12 ILE A  86      -6.515  -2.643  12.668  1.00 95.10           H  
ATOM   1013 HG13 ILE A  86      -5.537  -3.916  11.933  1.00 95.10           H  
ATOM   1014 HG21 ILE A  86      -4.111  -1.008  14.641  1.00 95.10           H  
ATOM   1015 HG22 ILE A  86      -5.798  -1.177  14.188  1.00 95.10           H  
ATOM   1016 HG23 ILE A  86      -4.671  -0.284  13.122  1.00 95.10           H  
ATOM   1017 HD11 ILE A  86      -6.623  -2.383  10.284  1.00 95.10           H  
ATOM   1018 HD12 ILE A  86      -4.865  -2.443  10.116  1.00 95.10           H  
ATOM   1019 HD13 ILE A  86      -5.634  -1.047  10.905  1.00 95.10           H  
ATOM   1020  N   ALA A  87      -1.464  -0.639  13.032  1.00 92.20           N  
ATOM   1021  CA  ALA A  87      -0.335  -0.092  13.778  1.00 92.20           C  
ATOM   1022  C   ALA A  87      -0.624   0.084  15.279  1.00 92.20           C  
ATOM   1023  O   ALA A  87       0.257  -0.147  16.102  1.00 92.20           O  
ATOM   1024  CB  ALA A  87       0.054   1.240  13.127  1.00 92.20           C  
ATOM   1025  H   ALA A  87      -1.811  -0.106  12.247  1.00 92.20           H  
ATOM   1026  HA  ALA A  87       0.507  -0.778  13.687  1.00 92.20           H  
ATOM   1027  HB1 ALA A  87      -0.774   1.946  13.185  1.00 92.20           H  
ATOM   1028  HB2 ALA A  87       0.919   1.661  13.641  1.00 92.20           H  
ATOM   1029  HB3 ALA A  87       0.311   1.080  12.080  1.00 92.20           H  
ATOM   1030  N   SER A  88      -1.850   0.465  15.650  1.00 88.95           N  
ATOM   1031  CA  SER A  88      -2.200   0.759  17.047  1.00 88.95           C  
ATOM   1032  C   SER A  88      -2.424  -0.479  17.918  1.00 88.95           C  
ATOM   1033  O   SER A  88      -2.220  -0.406  19.126  1.00 88.95           O  
ATOM   1034  CB  SER A  88      -3.447   1.641  17.105  1.00 88.95           C  
ATOM   1035  OG  SER A  88      -4.550   0.980  16.511  1.00 88.95           O  
ATOM   1036  H   SER A  88      -2.547   0.621  14.935  1.00 88.95           H  
ATOM   1037  HA  SER A  88      -1.379   1.315  17.499  1.00 88.95           H  
ATOM   1038  HB2 SER A  88      -3.256   2.575  16.577  1.00 88.95           H  
ATOM   1039  HB3 SER A  88      -3.675   1.865  18.147  1.00 88.95           H  
ATOM   1040  HG  SER A  88      -5.357   1.372  16.854  1.00 88.95           H  
ATOM   1041  N   THR A  89      -2.866  -1.597  17.335  1.00 91.34           N  
ATOM   1042  CA  THR A  89      -3.230  -2.816  18.083  1.00 91.34           C  
ATOM   1043  C   THR A  89      -2.378  -4.025  17.722  1.00 91.34           C  
ATOM   1044  O   THR A  89      -2.376  -5.012  18.449  1.00 91.34           O  
ATOM   1045  CB  THR A  89      -4.707  -3.183  17.871  1.00 91.34           C  
ATOM   1046  CG2 THR A  89      -5.662  -2.077  18.318  1.00 91.34           C  
ATOM   1047  OG1 THR A  89      -4.960  -3.438  16.506  1.00 91.34           O  
ATOM   1048  H   THR A  89      -3.056  -1.573  16.344  1.00 91.34           H  
ATOM   1049  HA  THR A  89      -3.085  -2.653  19.151  1.00 91.34           H  
ATOM   1050  HB  THR A  89      -4.932  -4.084  18.441  1.00 91.34           H  
ATOM   1051  HG1 THR A  89      -5.878  -3.710  16.433  1.00 91.34           H  
ATOM   1052 HG21 THR A  89      -6.691  -2.428  18.244  1.00 91.34           H  
ATOM   1053 HG22 THR A  89      -5.451  -1.816  19.355  1.00 91.34           H  
ATOM   1054 HG23 THR A  89      -5.538  -1.193  17.692  1.00 91.34           H  
ATOM   1055  N   GLY A  90      -1.683  -3.990  16.584  1.00 92.21           N  
ATOM   1056  CA  GLY A  90      -0.992  -5.142  16.016  1.00 92.21           C  
ATOM   1057  C   GLY A  90      -1.919  -6.208  15.426  1.00 92.21           C  
ATOM   1058  O   GLY A  90      -1.406  -7.197  14.907  1.00 92.21           O  
ATOM   1059  H   GLY A  90      -1.727  -3.159  16.012  1.00 92.21           H  
ATOM   1060  HA2 GLY A  90      -0.385  -5.612  16.790  1.00 92.21           H  
ATOM   1061  HA3 GLY A  90      -0.341  -4.786  15.217  1.00 92.21           H  
ATOM   1062  N   HIS A  91      -3.242  -6.019  15.485  1.00 93.93           N  
ATOM   1063  CA  HIS A  91      -4.212  -6.936  14.892  1.00 93.93           C  
ATOM   1064  C   HIS A  91      -4.110  -6.913  13.365  1.00 93.93           C  
ATOM   1065  O   HIS A  91      -3.857  -5.860  12.782  1.00 93.93           O  
ATOM   1066  CB  HIS A  91      -5.626  -6.574  15.360  1.00 93.93           C  
ATOM   1067  CG  HIS A  91      -6.639  -7.638  15.025  1.00 93.93           C  
ATOM   1068  CD2 HIS A  91      -7.485  -7.661  13.949  1.00 93.93           C  
ATOM   1069  ND1 HIS A  91      -6.850  -8.804  15.727  1.00 93.93           N  
ATOM   1070  CE1 HIS A  91      -7.814  -9.500  15.100  1.00 93.93           C  
ATOM   1071  NE2 HIS A  91      -8.238  -8.833  14.021  1.00 93.93           N  
ATOM   1072  H   HIS A  91      -3.586  -5.158  15.886  1.00 93.93           H  
ATOM   1073  HA  HIS A  91      -3.981  -7.945  15.234  1.00 93.93           H  
ATOM   1074  HB2 HIS A  91      -5.621  -6.441  16.442  1.00 93.93           H  
ATOM   1075  HB3 HIS A  91      -5.929  -5.633  14.901  1.00 93.93           H  
ATOM   1076  HD1 HIS A  91      -6.382  -9.093  16.574  1.00 93.93           H  
ATOM   1077  HD2 HIS A  91      -7.528  -6.928  13.157  1.00 93.93           H  
ATOM   1078  HE1 HIS A  91      -8.206 -10.455  15.415  1.00 93.93           H  
ATOM   1079  N   THR A  92      -4.333  -8.055  12.722  1.00 96.96           N  
ATOM   1080  CA  THR A  92      -4.209  -8.205  11.270  1.00 96.96           C  
ATOM   1081  C   THR A  92      -5.562  -8.531  10.666  1.00 96.96           C  
ATOM   1082  O   THR A  92      -6.218  -9.467  11.113  1.00 96.96           O  
ATOM   1083  CB  THR A  92      -3.194  -9.298  10.923  1.00 96.96           C  
ATOM   1084  CG2 THR A  92      -3.007  -9.485   9.423  1.00 96.96           C  
ATOM   1085  OG1 THR A  92      -1.922  -8.963  11.436  1.00 96.96           O  
ATOM   1086  H   THR A  92      -4.634  -8.866  13.244  1.00 96.96           H  
ATOM   1087  HA  THR A  92      -3.852  -7.275  10.828  1.00 96.96           H  
ATOM   1088  HB  THR A  92      -3.516 -10.243  11.361  1.00 96.96           H  
ATOM   1089  HG1 THR A  92      -1.342  -9.694  11.210  1.00 96.96           H  
ATOM   1090 HG21 THR A  92      -3.933  -9.833   8.964  1.00 96.96           H  
ATOM   1091 HG22 THR A  92      -2.708  -8.544   8.960  1.00 96.96           H  
ATOM   1092 HG23 THR A  92      -2.245 -10.246   9.253  1.00 96.96           H  
ATOM   1093  N   TYR A  93      -5.946  -7.796   9.627  1.00 97.36           N  
ATOM   1094  CA  TYR A  93      -7.129  -8.089   8.824  1.00 97.36           C  
ATOM   1095  C   TYR A  93      -6.713  -8.623   7.462  1.00 97.36           C  
ATOM   1096  O   TYR A  93      -5.765  -8.119   6.860  1.00 97.36           O  
ATOM   1097  CB  TYR A  93      -8.000  -6.842   8.686  1.00 97.36           C  
ATOM   1098  CG  TYR A  93      -8.528  -6.345  10.014  1.00 97.36           C  
ATOM   1099  CD1 TYR A  93      -9.585  -7.025  10.648  1.00 97.36           C  
ATOM   1100  CD2 TYR A  93      -7.962  -5.207  10.615  1.00 97.36           C  
ATOM   1101  CE1 TYR A  93     -10.068  -6.579  11.893  1.00 97.36           C  
ATOM   1102  CE2 TYR A  93      -8.477  -4.739  11.837  1.00 97.36           C  
ATOM   1103  CZ  TYR A  93      -9.513  -5.433  12.489  1.00 97.36           C  
ATOM   1104  OH  TYR A  93      -9.945  -4.988  13.698  1.00 97.36           O  
ATOM   1105  H   TYR A  93      -5.334  -7.064   9.296  1.00 97.36           H  
ATOM   1106  HA  TYR A  93      -7.727  -8.855   9.318  1.00 97.36           H  
ATOM   1107  HB2 TYR A  93      -7.422  -6.056   8.201  1.00 97.36           H  
ATOM   1108  HB3 TYR A  93      -8.850  -7.073   8.043  1.00 97.36           H  
ATOM   1109  HD1 TYR A  93     -10.021  -7.899  10.187  1.00 97.36           H  
ATOM   1110  HD2 TYR A  93      -7.154  -4.689  10.119  1.00 97.36           H  
ATOM   1111  HE1 TYR A  93     -10.857  -7.116  12.399  1.00 97.36           H  
ATOM   1112  HE2 TYR A  93      -8.103  -3.829  12.283  1.00 97.36           H  
ATOM   1113  HH  TYR A  93      -9.492  -4.181  13.953  1.00 97.36           H  
ATOM   1114  N   GLN A  94      -7.428  -9.634   6.976  1.00 98.05           N  
ATOM   1115  CA  GLN A  94      -7.208 -10.152   5.635  1.00 98.05           C  
ATOM   1116  C   GLN A  94      -7.980  -9.294   4.636  1.00 98.05           C  
ATOM   1117  O   GLN A  94      -9.199  -9.133   4.758  1.00 98.05           O  
ATOM   1118  CB  GLN A  94      -7.606 -11.633   5.565  1.00 98.05           C  
ATOM   1119  CG  GLN A  94      -7.049 -12.303   4.300  1.00 98.05           C  
ATOM   1120  CD  GLN A  94      -5.521 -12.354   4.283  1.00 98.05           C  
ATOM   1121  NE2 GLN A  94      -4.912 -12.223   3.134  1.00 98.05           N  
ATOM   1122  OE1 GLN A  94      -4.853 -12.492   5.296  1.00 98.05           O  
ATOM   1123  H   GLN A  94      -8.223  -9.975   7.496  1.00 98.05           H  
ATOM   1124  HA  GLN A  94      -6.145 -10.074   5.408  1.00 98.05           H  
ATOM   1125  HB2 GLN A  94      -8.692 -11.721   5.572  1.00 98.05           H  
ATOM   1126  HB3 GLN A  94      -7.218 -12.157   6.439  1.00 98.05           H  
ATOM   1127  HG2 GLN A  94      -7.406 -11.771   3.418  1.00 98.05           H  
ATOM   1128  HG3 GLN A  94      -7.421 -13.325   4.243  1.00 98.05           H  
ATOM   1129 HE21 GLN A  94      -3.907 -12.323   3.112  1.00 98.05           H  
ATOM   1130 HE22 GLN A  94      -5.442 -12.074   2.288  1.00 98.05           H  
ATOM   1131  N   CYS A  95      -7.264  -8.764   3.654  1.00 98.04           N  
ATOM   1132  CA  CYS A  95      -7.841  -8.039   2.537  1.00 98.04           C  
ATOM   1133  C   CYS A  95      -7.547  -8.772   1.231  1.00 98.04           C  
ATOM   1134  O   CYS A  95      -6.535  -9.455   1.125  1.00 98.04           O  
ATOM   1135  CB  CYS A  95      -7.309  -6.606   2.525  1.00 98.04           C  
ATOM   1136  SG  CYS A  95      -7.632  -5.637   4.025  1.00 98.04           S  
ATOM   1137  H   CYS A  95      -6.269  -8.930   3.618  1.00 98.04           H  
ATOM   1138  HA  CYS A  95      -8.924  -8.004   2.655  1.00 98.04           H  
ATOM   1139  HB2 CYS A  95      -7.739  -6.082   1.672  1.00 98.04           H  
ATOM   1140  HB3 CYS A  95      -6.229  -6.653   2.379  1.00 98.04           H  
ATOM   1141  N   ARG A  96      -8.408  -8.607   0.234  1.00 97.80           N  
ATOM   1142  CA  ARG A  96      -8.212  -9.102  -1.125  1.00 97.80           C  
ATOM   1143  C   ARG A  96      -8.216  -7.930  -2.083  1.00 97.80           C  
ATOM   1144  O   ARG A  96      -9.154  -7.140  -2.056  1.00 97.80           O  
ATOM   1145  CB  ARG A  96      -9.312 -10.115  -1.448  1.00 97.80           C  
ATOM   1146  CG  ARG A  96      -9.071 -10.760  -2.815  1.00 97.80           C  
ATOM   1147  CD  ARG A  96     -10.112 -11.847  -3.064  1.00 97.80           C  
ATOM   1148  NE  ARG A  96      -9.839 -12.551  -4.327  1.00 97.80           N  
ATOM   1149  CZ  ARG A  96      -9.240 -13.722  -4.435  1.00 97.80           C  
ATOM   1150  NH1 ARG A  96      -8.840 -14.392  -3.390  1.00 97.80           N1+
ATOM   1151  NH2 ARG A  96      -9.019 -14.226  -5.618  1.00 97.80           N  
ATOM   1152  H   ARG A  96      -9.259  -8.097   0.425  1.00 97.80           H  
ATOM   1153  HA  ARG A  96      -7.249  -9.608  -1.207  1.00 97.80           H  
ATOM   1154  HB2 ARG A  96      -9.316 -10.888  -0.679  1.00 97.80           H  
ATOM   1155  HB3 ARG A  96     -10.284  -9.620  -1.443  1.00 97.80           H  
ATOM   1156  HG2 ARG A  96      -9.158 -10.008  -3.599  1.00 97.80           H  
ATOM   1157  HG3 ARG A  96      -8.072 -11.195  -2.842  1.00 97.80           H  
ATOM   1158  HD2 ARG A  96     -11.096 -11.382  -3.115  1.00 97.80           H  
ATOM   1159  HD3 ARG A  96     -10.113 -12.538  -2.221  1.00 97.80           H  
ATOM   1160  HE  ARG A  96     -10.058 -12.053  -5.178  1.00 97.80           H  
ATOM   1161 HH11 ARG A  96      -8.192 -15.165  -3.451  1.00 97.80           H  
ATOM   1162 HH12 ARG A  96      -8.764 -13.911  -2.505  1.00 97.80           H  
ATOM   1163 HH21 ARG A  96      -9.186 -13.655  -6.434  1.00 97.80           H  
ATOM   1164 HH22 ARG A  96      -8.448 -15.057  -5.680  1.00 97.80           H  
ATOM   1165  N   THR A  97      -7.184  -7.803  -2.903  1.00 96.84           N  
ATOM   1166  CA  THR A  97      -7.166  -6.835  -4.004  1.00 96.84           C  
ATOM   1167  C   THR A  97      -7.975  -7.371  -5.177  1.00 96.84           C  
ATOM   1168  O   THR A  97      -8.089  -8.581  -5.371  1.00 96.84           O  
ATOM   1169  CB  THR A  97      -5.734  -6.521  -4.448  1.00 96.84           C  
ATOM   1170  CG2 THR A  97      -4.946  -5.871  -3.312  1.00 96.84           C  
ATOM   1171  OG1 THR A  97      -5.076  -7.704  -4.823  1.00 96.84           O  
ATOM   1172  H   THR A  97      -6.457  -8.504  -2.891  1.00 96.84           H  
ATOM   1173  HA  THR A  97      -7.632  -5.904  -3.680  1.00 96.84           H  
ATOM   1174  HB  THR A  97      -5.759  -5.841  -5.300  1.00 96.84           H  
ATOM   1175  HG1 THR A  97      -4.170  -7.506  -5.071  1.00 96.84           H  
ATOM   1176 HG21 THR A  97      -3.896  -5.812  -3.599  1.00 96.84           H  
ATOM   1177 HG22 THR A  97      -5.337  -4.869  -3.136  1.00 96.84           H  
ATOM   1178 HG23 THR A  97      -5.012  -6.466  -2.401  1.00 96.84           H  
ATOM   1179  N   ASP A  98      -8.539  -6.479  -5.977  1.00 93.81           N  
ATOM   1180  CA  ASP A  98      -9.149  -6.815  -7.259  1.00 93.81           C  
ATOM   1181  C   ASP A  98      -8.131  -6.644  -8.405  1.00 93.81           C  
ATOM   1182  O   ASP A  98      -6.924  -6.463  -8.198  1.00 93.81           O  
ATOM   1183  CB  ASP A  98     -10.435  -5.982  -7.427  1.00 93.81           C  
ATOM   1184  CG  ASP A  98     -10.187  -4.473  -7.504  1.00 93.81           C  
ATOM   1185  OD1 ASP A  98      -9.013  -4.064  -7.373  1.00 93.81           O  
ATOM   1186  OD2 ASP A  98     -11.150  -3.726  -7.730  1.00 93.81           O1-
ATOM   1187  H   ASP A  98      -8.431  -5.490  -5.807  1.00 93.81           H  
ATOM   1188  HA  ASP A  98      -9.451  -7.863  -7.258  1.00 93.81           H  
ATOM   1189  HB2 ASP A  98     -10.950  -6.303  -8.333  1.00 93.81           H  
ATOM   1190  HB3 ASP A  98     -11.096  -6.187  -6.585  1.00 93.81           H  
ATOM   1191  N   ALA A  99      -8.604  -6.756  -9.646  1.00 92.75           N  
ATOM   1192  CA  ALA A  99      -7.762  -6.618 -10.830  1.00 92.75           C  
ATOM   1193  C   ALA A  99      -7.354  -5.159 -11.123  1.00 92.75           C  
ATOM   1194  O   ALA A  99      -6.343  -4.936 -11.800  1.00 92.75           O  
ATOM   1195  CB  ALA A  99      -8.506  -7.244 -12.014  1.00 92.75           C  
ATOM   1196  H   ALA A  99      -9.593  -6.925  -9.764  1.00 92.75           H  
ATOM   1197  HA  ALA A  99      -6.846  -7.185 -10.664  1.00 92.75           H  
ATOM   1198  HB1 ALA A  99      -7.863  -7.239 -12.894  1.00 92.75           H  
ATOM   1199  HB2 ALA A  99      -9.407  -6.669 -12.229  1.00 92.75           H  
ATOM   1200  HB3 ALA A  99      -8.788  -8.270 -11.778  1.00 92.75           H  
ATOM   1201  N   THR A 100      -8.132  -4.180 -10.648  1.00 93.02           N  
ATOM   1202  CA  THR A 100      -7.923  -2.741 -10.892  1.00 93.02           C  
ATOM   1203  C   THR A 100      -7.173  -2.049  -9.752  1.00 93.02           C  
ATOM   1204  O   THR A 100      -6.638  -0.964  -9.955  1.00 93.02           O  
ATOM   1205  CB  THR A 100      -9.257  -2.020 -11.149  1.00 93.02           C  
ATOM   1206  CG2 THR A 100     -10.007  -2.602 -12.349  1.00 93.02           C  
ATOM   1207  OG1 THR A 100     -10.068  -2.194 -10.026  1.00 93.02           O  
ATOM   1208  H   THR A 100      -8.921  -4.410 -10.060  1.00 93.02           H  
ATOM   1209  HA  THR A 100      -7.312  -2.610 -11.785  1.00 93.02           H  
ATOM   1210  HB  THR A 100      -9.075  -0.958 -11.312  1.00 93.02           H  
ATOM   1211  HG1 THR A 100     -10.798  -1.572 -10.047  1.00 93.02           H  
ATOM   1212 HG21 THR A 100      -9.372  -2.563 -13.234  1.00 93.02           H  
ATOM   1213 HG22 THR A 100     -10.307  -3.631 -12.150  1.00 93.02           H  
ATOM   1214 HG23 THR A 100     -10.900  -2.003 -12.530  1.00 93.02           H  
ATOM   1215  N   CYS A 101      -7.043  -2.707  -8.596  1.00 93.33           N  
ATOM   1216  CA  CYS A 101      -6.556  -2.173  -7.326  1.00 93.33           C  
ATOM   1217  C   CYS A 101      -7.449  -1.090  -6.701  1.00 93.33           C  
ATOM   1218  O   CYS A 101      -6.982  -0.398  -5.796  1.00 93.33           O  
ATOM   1219  CB  CYS A 101      -5.107  -1.688  -7.448  1.00 93.33           C  
ATOM   1220  SG  CYS A 101      -3.890  -2.825  -8.147  1.00 93.33           S  
ATOM   1221  H   CYS A 101      -7.623  -3.527  -8.488  1.00 93.33           H  
ATOM   1222  HA  CYS A 101      -6.568  -3.006  -6.623  1.00 93.33           H  
ATOM   1223  HB2 CYS A 101      -5.116  -0.784  -8.058  1.00 93.33           H  
ATOM   1224  HB3 CYS A 101      -4.763  -1.390  -6.457  1.00 93.33           H  
ATOM   1225  N   GLU A 102      -8.680  -0.907  -7.177  1.00 92.89           N  
ATOM   1226  CA  GLU A 102      -9.551   0.204  -6.770  1.00 92.89           C  
ATOM   1227  C   GLU A 102     -10.524  -0.212  -5.665  1.00 92.89           C  
ATOM   1228  O   GLU A 102     -10.749   0.554  -4.725  1.00 92.89           O  
ATOM   1229  CB  GLU A 102     -10.300   0.764  -7.992  1.00 92.89           C  
ATOM   1230  CG  GLU A 102      -9.338   1.408  -9.007  1.00 92.89           C  
ATOM   1231  CD  GLU A 102     -10.028   1.988 -10.254  1.00 92.89           C  
ATOM   1232  OE1 GLU A 102      -9.332   2.715 -11.002  1.00 92.89           O  
ATOM   1233  OE2 GLU A 102     -11.219   1.690 -10.486  1.00 92.89           O1-
ATOM   1234  H   GLU A 102      -9.047  -1.579  -7.836  1.00 92.89           H  
ATOM   1235  HA  GLU A 102      -8.948   1.013  -6.357  1.00 92.89           H  
ATOM   1236  HB2 GLU A 102     -10.859  -0.041  -8.468  1.00 92.89           H  
ATOM   1237  HB3 GLU A 102     -11.004   1.523  -7.651  1.00 92.89           H  
ATOM   1238  HG2 GLU A 102      -8.786   2.201  -8.503  1.00 92.89           H  
ATOM   1239  HG3 GLU A 102      -8.617   0.660  -9.337  1.00 92.89           H  
ATOM   1240  N   GLU A 103     -11.039  -1.443  -5.720  1.00 94.40           N  
ATOM   1241  CA  GLU A 103     -12.069  -1.939  -4.807  1.00 94.40           C  
ATOM   1242  C   GLU A 103     -11.593  -3.193  -4.050  1.00 94.40           C  
ATOM   1243  O   GLU A 103     -12.125  -4.292  -4.239  1.00 94.40           O  
ATOM   1244  CB  GLU A 103     -13.385  -2.172  -5.572  1.00 94.40           C  
ATOM   1245  CG  GLU A 103     -13.900  -0.915  -6.292  1.00 94.40           C  
ATOM   1246  CD  GLU A 103     -15.308  -1.108  -6.880  1.00 94.40           C  
ATOM   1247  OE1 GLU A 103     -16.080  -0.119  -6.866  1.00 94.40           O  
ATOM   1248  OE2 GLU A 103     -15.642  -2.236  -7.312  1.00 94.40           O1-
ATOM   1249  H   GLU A 103     -10.850  -2.022  -6.526  1.00 94.40           H  
ATOM   1250  HA  GLU A 103     -12.284  -1.181  -4.054  1.00 94.40           H  
ATOM   1251  HB2 GLU A 103     -14.141  -2.490  -4.854  1.00 94.40           H  
ATOM   1252  HB3 GLU A 103     -13.247  -2.970  -6.302  1.00 94.40           H  
ATOM   1253  HG2 GLU A 103     -13.216  -0.648  -7.098  1.00 94.40           H  
ATOM   1254  HG3 GLU A 103     -13.918  -0.093  -5.577  1.00 94.40           H  
ATOM   1255  N   PRO A 104     -10.580  -3.083  -3.165  1.00 96.22           N  
ATOM   1256  CA  PRO A 104     -10.194  -4.212  -2.335  1.00 96.22           C  
ATOM   1257  C   PRO A 104     -11.345  -4.582  -1.397  1.00 96.22           C  
ATOM   1258  O   PRO A 104     -12.199  -3.760  -1.095  1.00 96.22           O  
ATOM   1259  CB  PRO A 104      -8.945  -3.761  -1.578  1.00 96.22           C  
ATOM   1260  CG  PRO A 104      -9.160  -2.256  -1.438  1.00 96.22           C  
ATOM   1261  CD  PRO A 104      -9.879  -1.883  -2.739  1.00 96.22           C  
ATOM   1262  HA  PRO A 104      -9.963  -5.063  -2.975  1.00 96.22           H  
ATOM   1263  HB2 PRO A 104      -8.067  -3.949  -2.196  1.00 96.22           H  
ATOM   1264  HB3 PRO A 104      -8.844  -4.252  -0.610  1.00 96.22           H  
ATOM   1265  HG2 PRO A 104      -8.213  -1.727  -1.328  1.00 96.22           H  
ATOM   1266  HG3 PRO A 104      -9.811  -2.056  -0.587  1.00 96.22           H  
ATOM   1267  HD2 PRO A 104      -9.157  -1.628  -3.514  1.00 96.22           H  
ATOM   1268  HD3 PRO A 104     -10.566  -1.053  -2.568  1.00 96.22           H  
ATOM   1269  N   VAL A 105     -11.358  -5.802  -0.872  1.00 96.86           N  
ATOM   1270  CA  VAL A 105     -12.335  -6.235   0.136  1.00 96.86           C  
ATOM   1271  C   VAL A 105     -11.586  -6.674   1.380  1.00 96.86           C  
ATOM   1272  O   VAL A 105     -10.769  -7.585   1.311  1.00 96.86           O  
ATOM   1273  CB  VAL A 105     -13.245  -7.352  -0.407  1.00 96.86           C  
ATOM   1274  CG1 VAL A 105     -14.255  -7.807   0.658  1.00 96.86           C  
ATOM   1275  CG2 VAL A 105     -14.040  -6.879  -1.631  1.00 96.86           C  
ATOM   1276  H   VAL A 105     -10.658  -6.455  -1.195  1.00 96.86           H  
ATOM   1277  HA  VAL A 105     -12.978  -5.400   0.411  1.00 96.86           H  
ATOM   1278  HB  VAL A 105     -12.636  -8.208  -0.698  1.00 96.86           H  
ATOM   1279 HG11 VAL A 105     -13.735  -8.261   1.501  1.00 96.86           H  
ATOM   1280 HG12 VAL A 105     -14.923  -8.555   0.229  1.00 96.86           H  
ATOM   1281 HG13 VAL A 105     -14.843  -6.957   1.003  1.00 96.86           H  
ATOM   1282 HG21 VAL A 105     -13.363  -6.571  -2.428  1.00 96.86           H  
ATOM   1283 HG22 VAL A 105     -14.673  -6.030  -1.371  1.00 96.86           H  
ATOM   1284 HG23 VAL A 105     -14.659  -7.691  -2.013  1.00 96.86           H  
ATOM   1285  N   CYS A 106     -11.861  -6.050   2.524  1.00 96.90           N  
ATOM   1286  CA  CYS A 106     -11.269  -6.426   3.807  1.00 96.90           C  
ATOM   1287  C   CYS A 106     -12.312  -7.074   4.721  1.00 96.90           C  
ATOM   1288  O   CYS A 106     -13.350  -6.479   5.020  1.00 96.90           O  
ATOM   1289  CB  CYS A 106     -10.635  -5.199   4.456  1.00 96.90           C  
ATOM   1290  SG  CYS A 106      -9.235  -4.453   3.578  1.00 96.90           S  
ATOM   1291  H   CYS A 106     -12.529  -5.292   2.510  1.00 96.90           H  
ATOM   1292  HA  CYS A 106     -10.473  -7.155   3.655  1.00 96.90           H  
ATOM   1293  HB2 CYS A 106     -11.416  -4.443   4.544  1.00 96.90           H  
ATOM   1294  HB3 CYS A 106     -10.304  -5.462   5.461  1.00 96.90           H  
ATOM   1295  N   HIS A 107     -12.031  -8.284   5.202  1.00 95.36           N  
ATOM   1296  CA  HIS A 107     -12.964  -9.051   6.027  1.00 95.36           C  
ATOM   1297  C   HIS A 107     -12.771  -8.799   7.526  1.00 95.36           C  
ATOM   1298  O   HIS A 107     -11.657  -8.601   8.008  1.00 95.36           O  
ATOM   1299  CB  HIS A 107     -12.857 -10.542   5.693  1.00 95.36           C  
ATOM   1300  CG  HIS A 107     -13.230 -10.854   4.267  1.00 95.36           C  
ATOM   1301  CD2 HIS A 107     -12.375 -11.229   3.266  1.00 95.36           C  
ATOM   1302  ND1 HIS A 107     -14.494 -10.788   3.718  1.00 95.36           N  
ATOM   1303  CE1 HIS A 107     -14.400 -11.124   2.421  1.00 95.36           C  
ATOM   1304  NE2 HIS A 107     -13.131 -11.407   2.105  1.00 95.36           N  
ATOM   1305  H   HIS A 107     -11.139  -8.698   4.973  1.00 95.36           H  
ATOM   1306  HA  HIS A 107     -13.977  -8.738   5.773  1.00 95.36           H  
ATOM   1307  HB2 HIS A 107     -11.837 -10.878   5.878  1.00 95.36           H  
ATOM   1308  HB3 HIS A 107     -13.520 -11.106   6.349  1.00 95.36           H  
ATOM   1309  HD1 HIS A 107     -15.343 -10.506   4.186  1.00 95.36           H  
ATOM   1310  HD2 HIS A 107     -11.306 -11.356   3.352  1.00 95.36           H  
ATOM   1311  HE1 HIS A 107     -15.222 -11.152   1.720  1.00 95.36           H  
ATOM   1312  N   GLY A 108     -13.875  -8.861   8.278  1.00 94.56           N  
ATOM   1313  CA  GLY A 108     -13.851  -8.815   9.744  1.00 94.56           C  
ATOM   1314  C   GLY A 108     -13.565  -7.438  10.343  1.00 94.56           C  
ATOM   1315  O   GLY A 108     -13.256  -7.348  11.529  1.00 94.56           O  
ATOM   1316  H   GLY A 108     -14.761  -9.021   7.820  1.00 94.56           H  
ATOM   1317  HA2 GLY A 108     -14.818  -9.146  10.124  1.00 94.56           H  
ATOM   1318  HA3 GLY A 108     -13.088  -9.501  10.111  1.00 94.56           H  
ATOM   1319  N   LEU A 109     -13.661  -6.368   9.551  1.00 94.28           N  
ATOM   1320  CA  LEU A 109     -13.429  -5.024  10.061  1.00 94.28           C  
ATOM   1321  C   LEU A 109     -14.489  -4.606  11.091  1.00 94.28           C  
ATOM   1322  O   LEU A 109     -15.672  -4.913  10.917  1.00 94.28           O  
ATOM   1323  CB  LEU A 109     -13.364  -4.012   8.917  1.00 94.28           C  
ATOM   1324  CG  LEU A 109     -12.111  -4.159   8.051  1.00 94.28           C  
ATOM   1325  CD1 LEU A 109     -12.207  -3.130   6.947  1.00 94.28           C  
ATOM   1326  CD2 LEU A 109     -10.813  -3.876   8.798  1.00 94.28           C  
ATOM   1327  H   LEU A 109     -13.910  -6.490   8.579  1.00 94.28           H  
ATOM   1328  HA  LEU A 109     -12.459  -5.054  10.557  1.00 94.28           H  
ATOM   1329  HB2 LEU A 109     -13.373  -3.009   9.342  1.00 94.28           H  
ATOM   1330  HB3 LEU A 109     -14.255  -4.121   8.298  1.00 94.28           H  
ATOM   1331  HG  LEU A 109     -12.068  -5.156   7.611  1.00 94.28           H  
ATOM   1332 HD11 LEU A 109     -11.294  -3.148   6.352  1.00 94.28           H  
ATOM   1333 HD12 LEU A 109     -13.063  -3.390   6.325  1.00 94.28           H  
ATOM   1334 HD13 LEU A 109     -12.343  -2.130   7.359  1.00 94.28           H  
ATOM   1335 HD21 LEU A 109      -9.990  -3.987   8.092  1.00 94.28           H  
ATOM   1336 HD22 LEU A 109     -10.819  -2.869   9.215  1.00 94.28           H  
ATOM   1337 HD23 LEU A 109     -10.662  -4.607   9.593  1.00 94.28           H  
ATOM   1338  N   PRO A 110     -14.099  -3.866  12.146  1.00 93.44           N  
ATOM   1339  CA  PRO A 110     -15.053  -3.334  13.106  1.00 93.44           C  
ATOM   1340  C   PRO A 110     -16.007  -2.325  12.458  1.00 93.44           C  
ATOM   1341  O   PRO A 110     -15.678  -1.668  11.471  1.00 93.44           O  
ATOM   1342  CB  PRO A 110     -14.225  -2.693  14.225  1.00 93.44           C  
ATOM   1343  CG  PRO A 110     -12.822  -3.268  14.043  1.00 93.44           C  
ATOM   1344  CD  PRO A 110     -12.741  -3.539  12.546  1.00 93.44           C  
ATOM   1345  HA  PRO A 110     -15.628  -4.166  13.514  1.00 93.44           H  
ATOM   1346  HB2 PRO A 110     -14.196  -1.611  14.097  1.00 93.44           H  
ATOM   1347  HB3 PRO A 110     -14.629  -2.939  15.208  1.00 93.44           H  
ATOM   1348  HG2 PRO A 110     -12.740  -4.210  14.584  1.00 93.44           H  
ATOM   1349  HG3 PRO A 110     -12.050  -2.570  14.367  1.00 93.44           H  
ATOM   1350  HD2 PRO A 110     -12.405  -2.648  12.015  1.00 93.44           H  
ATOM   1351  HD3 PRO A 110     -12.055  -4.369  12.376  1.00 93.44           H  
ATOM   1352  N   ASN A 111     -17.183  -2.143  13.062  1.00 93.02           N  
ATOM   1353  CA  ASN A 111     -18.192  -1.229  12.532  1.00 93.02           C  
ATOM   1354  C   ASN A 111     -17.643   0.202  12.337  1.00 93.02           C  
ATOM   1355  O   ASN A 111     -16.977   0.757  13.216  1.00 93.02           O  
ATOM   1356  CB  ASN A 111     -19.428  -1.244  13.445  1.00 93.02           C  
ATOM   1357  CG  ASN A 111     -20.588  -0.477  12.834  1.00 93.02           C  
ATOM   1358  ND2 ASN A 111     -21.495   0.024  13.637  1.00 93.02           N  
ATOM   1359  OD1 ASN A 111     -20.697  -0.311  11.633  1.00 93.02           O  
ATOM   1360  H   ASN A 111     -17.410  -2.711  13.865  1.00 93.02           H  
ATOM   1361  HA  ASN A 111     -18.484  -1.607  11.553  1.00 93.02           H  
ATOM   1362  HB2 ASN A 111     -19.757  -2.271  13.602  1.00 93.02           H  
ATOM   1363  HB3 ASN A 111     -19.170  -0.802  14.407  1.00 93.02           H  
ATOM   1364 HD21 ASN A 111     -21.447  -0.130  14.634  1.00 93.02           H  
ATOM   1365 HD22 ASN A 111     -22.270   0.487  13.184  1.00 93.02           H  
ATOM   1366  N   GLY A 112     -17.946   0.792  11.180  1.00 90.86           N  
ATOM   1367  CA  GLY A 112     -17.519   2.134  10.778  1.00 90.86           C  
ATOM   1368  C   GLY A 112     -16.079   2.242  10.266  1.00 90.86           C  
ATOM   1369  O   GLY A 112     -15.693   3.322   9.817  1.00 90.86           O  
ATOM   1370  H   GLY A 112     -18.537   0.281  10.540  1.00 90.86           H  
ATOM   1371  HA2 GLY A 112     -17.622   2.808  11.628  1.00 90.86           H  
ATOM   1372  HA3 GLY A 112     -18.177   2.483   9.982  1.00 90.86           H  
ATOM   1373  N   TRP A 113     -15.277   1.176  10.337  1.00 93.82           N  
ATOM   1374  CA  TRP A 113     -13.973   1.145   9.678  1.00 93.82           C  
ATOM   1375  C   TRP A 113     -14.175   1.039   8.169  1.00 93.82           C  
ATOM   1376  O   TRP A 113     -15.147   0.454   7.696  1.00 93.82           O  
ATOM   1377  CB  TRP A 113     -13.105   0.003  10.211  1.00 93.82           C  
ATOM   1378  CG  TRP A 113     -12.588   0.182  11.606  1.00 93.82           C  
ATOM   1379  CD1 TRP A 113     -13.320   0.485  12.701  1.00 93.82           C  
ATOM   1380  CD2 TRP A 113     -11.221   0.022  12.084  1.00 93.82           C  
ATOM   1381  CE2 TRP A 113     -11.186   0.304  13.480  1.00 93.82           C  
ATOM   1382  CE3 TRP A 113     -10.012  -0.367  11.478  1.00 93.82           C  
ATOM   1383  NE1 TRP A 113     -12.494   0.589  13.803  1.00 93.82           N  
ATOM   1384  CZ2 TRP A 113     -10.006   0.227  14.233  1.00 93.82           C  
ATOM   1385  CZ3 TRP A 113      -8.820  -0.453  12.220  1.00 93.82           C  
ATOM   1386  CH2 TRP A 113      -8.814  -0.155  13.593  1.00 93.82           C  
ATOM   1387  H   TRP A 113     -15.648   0.297  10.668  1.00 93.82           H  
ATOM   1388  HA  TRP A 113     -13.449   2.080   9.874  1.00 93.82           H  
ATOM   1389  HB2 TRP A 113     -12.243  -0.101   9.551  1.00 93.82           H  
ATOM   1390  HB3 TRP A 113     -13.664  -0.931  10.154  1.00 93.82           H  
ATOM   1391  HD1 TRP A 113     -14.391   0.621  12.704  1.00 93.82           H  
ATOM   1392  HE1 TRP A 113     -12.843   0.765  14.735  1.00 93.82           H  
ATOM   1393  HE3 TRP A 113     -10.026  -0.610  10.426  1.00 93.82           H  
ATOM   1394  HZ2 TRP A 113     -10.020   0.435  15.293  1.00 93.82           H  
ATOM   1395  HZ3 TRP A 113      -7.907  -0.751  11.725  1.00 93.82           H  
ATOM   1396  HH2 TRP A 113      -7.895  -0.230  14.157  1.00 93.82           H  
ATOM   1397  N   THR A 114     -13.257   1.630   7.418  1.00 94.72           N  
ATOM   1398  CA  THR A 114     -13.299   1.639   5.951  1.00 94.72           C  
ATOM   1399  C   THR A 114     -11.950   1.217   5.401  1.00 94.72           C  
ATOM   1400  O   THR A 114     -10.964   1.141   6.136  1.00 94.72           O  
ATOM   1401  CB  THR A 114     -13.734   3.006   5.392  1.00 94.72           C  
ATOM   1402  CG2 THR A 114     -15.184   3.331   5.752  1.00 94.72           C  
ATOM   1403  OG1 THR A 114     -12.954   4.048   5.929  1.00 94.72           O  
ATOM   1404  H   THR A 114     -12.414   1.964   7.863  1.00 94.72           H  
ATOM   1405  HA  THR A 114     -14.017   0.899   5.597  1.00 94.72           H  
ATOM   1406  HB  THR A 114     -13.639   3.005   4.307  1.00 94.72           H  
ATOM   1407  HG1 THR A 114     -12.941   3.908   6.879  1.00 94.72           H  
ATOM   1408 HG21 THR A 114     -15.834   2.537   5.385  1.00 94.72           H  
ATOM   1409 HG22 THR A 114     -15.304   3.419   6.832  1.00 94.72           H  
ATOM   1410 HG23 THR A 114     -15.471   4.268   5.277  1.00 94.72           H  
ATOM   1411  N   TYR A 115     -11.904   0.924   4.114  1.00 94.70           N  
ATOM   1412  CA  TYR A 115     -10.685   0.609   3.393  1.00 94.70           C  
ATOM   1413  C   TYR A 115     -10.754   1.251   2.015  1.00 94.70           C  
ATOM   1414  O   TYR A 115     -11.843   1.391   1.468  1.00 94.70           O  
ATOM   1415  CB  TYR A 115     -10.502  -0.910   3.295  1.00 94.70           C  
ATOM   1416  CG  TYR A 115     -11.740  -1.652   2.820  1.00 94.70           C  
ATOM   1417  CD1 TYR A 115     -12.619  -2.207   3.761  1.00 94.70           C  
ATOM   1418  CD2 TYR A 115     -12.079  -1.705   1.460  1.00 94.70           C  
ATOM   1419  CE1 TYR A 115     -13.745  -2.951   3.362  1.00 94.70           C  
ATOM   1420  CE2 TYR A 115     -13.269  -2.337   1.063  1.00 94.70           C  
ATOM   1421  CZ  TYR A 115     -14.059  -3.033   1.992  1.00 94.70           C  
ATOM   1422  OH  TYR A 115     -15.125  -3.754   1.564  1.00 94.70           O  
ATOM   1423  H   TYR A 115     -12.729   1.006   3.537  1.00 94.70           H  
ATOM   1424  HA  TYR A 115      -9.839   1.044   3.924  1.00 94.70           H  
ATOM   1425  HB2 TYR A 115      -9.674  -1.129   2.621  1.00 94.70           H  
ATOM   1426  HB3 TYR A 115     -10.222  -1.286   4.279  1.00 94.70           H  
ATOM   1427  HD1 TYR A 115     -12.414  -2.023   4.806  1.00 94.70           H  
ATOM   1428  HD2 TYR A 115     -11.473  -1.206   0.719  1.00 94.70           H  
ATOM   1429  HE1 TYR A 115     -14.391  -3.428   4.085  1.00 94.70           H  
ATOM   1430  HE2 TYR A 115     -13.575  -2.293   0.028  1.00 94.70           H  
ATOM   1431  HH  TYR A 115     -15.195  -3.699   0.608  1.00 94.70           H  
ATOM   1432  N   ASP A 116      -9.596   1.612   1.474  1.00 95.28           N  
ATOM   1433  CA  ASP A 116      -9.456   2.072   0.094  1.00 95.28           C  
ATOM   1434  C   ASP A 116      -8.305   1.293  -0.575  1.00 95.28           C  
ATOM   1435  O   ASP A 116      -7.359   0.846   0.094  1.00 95.28           O  
ATOM   1436  CB  ASP A 116      -9.243   3.603   0.011  1.00 95.28           C  
ATOM   1437  CG  ASP A 116     -10.328   4.501   0.662  1.00 95.28           C  
ATOM   1438  OD1 ASP A 116     -11.545   4.271   0.498  1.00 95.28           O  
ATOM   1439  OD2 ASP A 116      -9.970   5.508   1.323  1.00 95.28           O1-
ATOM   1440  H   ASP A 116      -8.746   1.411   1.983  1.00 95.28           H  
ATOM   1441  HA  ASP A 116     -10.371   1.845  -0.454  1.00 95.28           H  
ATOM   1442  HB2 ASP A 116      -9.190   3.873  -1.044  1.00 95.28           H  
ATOM   1443  HB3 ASP A 116      -8.270   3.843   0.439  1.00 95.28           H  
ATOM   1444  N   GLY A 117      -8.390   1.126  -1.894  1.00 93.57           N  
ATOM   1445  CA  GLY A 117      -7.329   0.580  -2.735  1.00 93.57           C  
ATOM   1446  C   GLY A 117      -6.751   1.641  -3.657  1.00 93.57           C  
ATOM   1447  O   GLY A 117      -7.450   2.557  -4.085  1.00 93.57           O  
ATOM   1448  H   GLY A 117      -9.187   1.505  -2.385  1.00 93.57           H  
ATOM   1449  HA2 GLY A 117      -6.535   0.154  -2.120  1.00 93.57           H  
ATOM   1450  HA3 GLY A 117      -7.726  -0.212  -3.371  1.00 93.57           H  
ATOM   1451  N   VAL A 118      -5.455   1.538  -3.945  1.00 92.98           N  
ATOM   1452  CA  VAL A 118      -4.788   2.400  -4.921  1.00 92.98           C  
ATOM   1453  C   VAL A 118      -3.829   1.584  -5.770  1.00 92.98           C  
ATOM   1454  O   VAL A 118      -2.977   0.856  -5.252  1.00 92.98           O  
ATOM   1455  CB  VAL A 118      -4.058   3.569  -4.231  1.00 92.98           C  
ATOM   1456  CG1 VAL A 118      -3.385   4.496  -5.248  1.00 92.98           C  
ATOM   1457  CG2 VAL A 118      -5.007   4.441  -3.396  1.00 92.98           C  
ATOM   1458  H   VAL A 118      -4.932   0.788  -3.516  1.00 92.98           H  
ATOM   1459  HA  VAL A 118      -5.543   2.822  -5.585  1.00 92.98           H  
ATOM   1460  HB  VAL A 118      -3.288   3.172  -3.569  1.00 92.98           H  
ATOM   1461 HG11 VAL A 118      -2.603   3.966  -5.792  1.00 92.98           H  
ATOM   1462 HG12 VAL A 118      -4.122   4.884  -5.951  1.00 92.98           H  
ATOM   1463 HG13 VAL A 118      -2.919   5.323  -4.713  1.00 92.98           H  
ATOM   1464 HG21 VAL A 118      -5.832   4.791  -4.017  1.00 92.98           H  
ATOM   1465 HG22 VAL A 118      -5.416   3.862  -2.568  1.00 92.98           H  
ATOM   1466 HG23 VAL A 118      -4.476   5.298  -2.983  1.00 92.98           H  
ATOM   1467  N   TYR A 119      -3.911   1.761  -7.087  1.00 90.62           N  
ATOM   1468  CA  TYR A 119      -2.893   1.270  -8.004  1.00 90.62           C  
ATOM   1469  C   TYR A 119      -1.626   2.125  -7.900  1.00 90.62           C  
ATOM   1470  O   TYR A 119      -1.632   3.312  -8.227  1.00 90.62           O  
ATOM   1471  CB  TYR A 119      -3.449   1.266  -9.431  1.00 90.62           C  
ATOM   1472  CG  TYR A 119      -2.549   0.596 -10.447  1.00 90.62           C  
ATOM   1473  CD1 TYR A 119      -2.350   1.184 -11.710  1.00 90.62           C  
ATOM   1474  CD2 TYR A 119      -1.975  -0.656 -10.160  1.00 90.62           C  
ATOM   1475  CE1 TYR A 119      -1.607   0.506 -12.695  1.00 90.62           C  
ATOM   1476  CE2 TYR A 119      -1.257  -1.346 -11.142  1.00 90.62           C  
ATOM   1477  CZ  TYR A 119      -1.064  -0.763 -12.413  1.00 90.62           C  
ATOM   1478  OH  TYR A 119      -0.380  -1.436 -13.374  1.00 90.62           O  
ATOM   1479  H   TYR A 119      -4.663   2.321  -7.461  1.00 90.62           H  
ATOM   1480  HA  TYR A 119      -2.652   0.248  -7.711  1.00 90.62           H  
ATOM   1481  HB2 TYR A 119      -3.642   2.294  -9.737  1.00 90.62           H  
ATOM   1482  HB3 TYR A 119      -4.406   0.744  -9.444  1.00 90.62           H  
ATOM   1483  HD1 TYR A 119      -2.802   2.138 -11.939  1.00 90.62           H  
ATOM   1484  HD2 TYR A 119      -2.114  -1.123  -9.196  1.00 90.62           H  
ATOM   1485  HE1 TYR A 119      -1.457   0.946 -13.670  1.00 90.62           H  
ATOM   1486  HE2 TYR A 119      -0.874  -2.328 -10.909  1.00 90.62           H  
ATOM   1487  HH  TYR A 119       0.156  -2.142 -13.008  1.00 90.62           H  
ATOM   1488  N   MET A 120      -0.516   1.543  -7.443  1.00 89.84           N  
ATOM   1489  CA  MET A 120       0.681   2.325  -7.103  1.00 89.84           C  
ATOM   1490  C   MET A 120       1.512   2.781  -8.310  1.00 89.84           C  
ATOM   1491  O   MET A 120       2.528   3.441  -8.110  1.00 89.84           O  
ATOM   1492  CB  MET A 120       1.536   1.574  -6.071  1.00 89.84           C  
ATOM   1493  CG  MET A 120       0.816   1.445  -4.722  1.00 89.84           C  
ATOM   1494  SD  MET A 120       0.482   3.016  -3.860  1.00 89.84           S  
ATOM   1495  CE  MET A 120       2.168   3.557  -3.475  1.00 89.84           C  
ATOM   1496  H   MET A 120      -0.541   0.569  -7.175  1.00 89.84           H  
ATOM   1497  HA  MET A 120       0.345   3.249  -6.631  1.00 89.84           H  
ATOM   1498  HB2 MET A 120       1.788   0.586  -6.456  1.00 89.84           H  
ATOM   1499  HB3 MET A 120       2.474   2.106  -5.914  1.00 89.84           H  
ATOM   1500  HG2 MET A 120      -0.131   0.929  -4.876  1.00 89.84           H  
ATOM   1501  HG3 MET A 120       1.424   0.818  -4.070  1.00 89.84           H  
ATOM   1502  HE1 MET A 120       2.126   4.467  -2.877  1.00 89.84           H  
ATOM   1503  HE2 MET A 120       2.686   2.776  -2.917  1.00 89.84           H  
ATOM   1504  HE3 MET A 120       2.710   3.765  -4.397  1.00 89.84           H  
ATOM   1505  N   HIS A 121       1.087   2.496  -9.547  1.00 88.16           N  
ATOM   1506  CA  HIS A 121       1.841   2.829 -10.763  1.00 88.16           C  
ATOM   1507  C   HIS A 121       2.214   4.312 -10.828  1.00 88.16           C  
ATOM   1508  O   HIS A 121       3.395   4.634 -10.869  1.00 88.16           O  
ATOM   1509  CB  HIS A 121       1.029   2.414 -11.989  1.00 88.16           C  
ATOM   1510  CG  HIS A 121       1.748   2.564 -13.308  1.00 88.16           C  
ATOM   1511  CD2 HIS A 121       2.504   1.608 -13.938  1.00 88.16           C  
ATOM   1512  ND1 HIS A 121       1.683   3.636 -14.174  1.00 88.16           N  
ATOM   1513  CE1 HIS A 121       2.327   3.295 -15.301  1.00 88.16           C  
ATOM   1514  NE2 HIS A 121       2.852   2.070 -15.199  1.00 88.16           N  
ATOM   1515  H   HIS A 121       0.204   2.016  -9.648  1.00 88.16           H  
ATOM   1516  HA  HIS A 121       2.773   2.264 -10.762  1.00 88.16           H  
ATOM   1517  HB2 HIS A 121       0.766   1.363 -11.870  1.00 88.16           H  
ATOM   1518  HB3 HIS A 121       0.102   2.987 -12.027  1.00 88.16           H  
ATOM   1519  HD1 HIS A 121       1.454   4.599 -13.975  1.00 88.16           H  
ATOM   1520  HD2 HIS A 121       2.793   0.639 -13.558  1.00 88.16           H  
ATOM   1521  HE1 HIS A 121       2.444   3.933 -16.165  1.00 88.16           H  
ATOM   1522  N   THR A 122       1.239   5.220 -10.720  1.00 84.27           N  
ATOM   1523  CA  THR A 122       1.489   6.667 -10.836  1.00 84.27           C  
ATOM   1524  C   THR A 122       2.431   7.190  -9.749  1.00 84.27           C  
ATOM   1525  O   THR A 122       3.285   8.033 -10.010  1.00 84.27           O  
ATOM   1526  CB  THR A 122       0.161   7.431 -10.776  1.00 84.27           C  
ATOM   1527  CG2 THR A 122       0.302   8.920 -11.085  1.00 84.27           C  
ATOM   1528  OG1 THR A 122      -0.728   6.889 -11.722  1.00 84.27           O  
ATOM   1529  H   THR A 122       0.278   4.908 -10.706  1.00 84.27           H  
ATOM   1530  HA  THR A 122       1.959   6.865 -11.800  1.00 84.27           H  
ATOM   1531  HB  THR A 122      -0.276   7.316  -9.784  1.00 84.27           H  
ATOM   1532  HG1 THR A 122      -0.302   6.944 -12.580  1.00 84.27           H  
ATOM   1533 HG21 THR A 122       0.934   9.404 -10.341  1.00 84.27           H  
ATOM   1534 HG22 THR A 122       0.746   9.053 -12.071  1.00 84.27           H  
ATOM   1535 HG23 THR A 122      -0.682   9.388 -11.067  1.00 84.27           H  
ATOM   1536  N   PHE A 123       2.328   6.674  -8.521  1.00 83.56           N  
ATOM   1537  CA  PHE A 123       3.241   7.055  -7.438  1.00 83.56           C  
ATOM   1538  C   PHE A 123       4.672   6.580  -7.704  1.00 83.56           C  
ATOM   1539  O   PHE A 123       5.628   7.320  -7.450  1.00 83.56           O  
ATOM   1540  CB  PHE A 123       2.731   6.494  -6.106  1.00 83.56           C  
ATOM   1541  CG  PHE A 123       1.524   7.228  -5.567  1.00 83.56           C  
ATOM   1542  CD1 PHE A 123       1.700   8.450  -4.890  1.00 83.56           C  
ATOM   1543  CD2 PHE A 123       0.229   6.714  -5.760  1.00 83.56           C  
ATOM   1544  CE1 PHE A 123       0.586   9.153  -4.398  1.00 83.56           C  
ATOM   1545  CE2 PHE A 123      -0.883   7.428  -5.285  1.00 83.56           C  
ATOM   1546  CZ  PHE A 123      -0.707   8.640  -4.597  1.00 83.56           C  
ATOM   1547  H   PHE A 123       1.672   5.922  -8.368  1.00 83.56           H  
ATOM   1548  HA  PHE A 123       3.281   8.142  -7.371  1.00 83.56           H  
ATOM   1549  HB2 PHE A 123       2.498   5.436  -6.220  1.00 83.56           H  
ATOM   1550  HB3 PHE A 123       3.528   6.572  -5.366  1.00 83.56           H  
ATOM   1551  HD1 PHE A 123       2.694   8.849  -4.751  1.00 83.56           H  
ATOM   1552  HD2 PHE A 123       0.082   5.784  -6.290  1.00 83.56           H  
ATOM   1553  HE1 PHE A 123       0.723  10.091  -3.881  1.00 83.56           H  
ATOM   1554  HE2 PHE A 123      -1.881   7.059  -5.474  1.00 83.56           H  
ATOM   1555  HZ  PHE A 123      -1.570   9.184  -4.240  1.00 83.56           H  
ATOM   1556  N   THR A 124       4.827   5.363  -8.222  1.00 84.68           N  
ATOM   1557  CA  THR A 124       6.124   4.814  -8.615  1.00 84.68           C  
ATOM   1558  C   THR A 124       6.709   5.571  -9.813  1.00 84.68           C  
ATOM   1559  O   THR A 124       7.897   5.884  -9.785  1.00 84.68           O  
ATOM   1560  CB  THR A 124       5.985   3.313  -8.909  1.00 84.68           C  
ATOM   1561  CG2 THR A 124       7.320   2.612  -9.145  1.00 84.68           C  
ATOM   1562  OG1 THR A 124       5.428   2.650  -7.795  1.00 84.68           O  
ATOM   1563  H   THR A 124       4.015   4.780  -8.370  1.00 84.68           H  
ATOM   1564  HA  THR A 124       6.822   4.934  -7.787  1.00 84.68           H  
ATOM   1565  HB  THR A 124       5.332   3.177  -9.771  1.00 84.68           H  
ATOM   1566  HG1 THR A 124       6.136   2.508  -7.162  1.00 84.68           H  
ATOM   1567 HG21 THR A 124       7.946   3.190  -9.824  1.00 84.68           H  
ATOM   1568 HG22 THR A 124       7.129   1.634  -9.588  1.00 84.68           H  
ATOM   1569 HG23 THR A 124       7.853   2.470  -8.205  1.00 84.68           H  
ATOM   1570  N   GLU A 125       5.899   5.942 -10.811  1.00 86.78           N  
ATOM   1571  CA  GLU A 125       6.329   6.726 -11.980  1.00 86.78           C  
ATOM   1572  C   GLU A 125       6.868   8.091 -11.563  1.00 86.78           C  
ATOM   1573  O   GLU A 125       8.011   8.420 -11.875  1.00 86.78           O  
ATOM   1574  CB  GLU A 125       5.173   6.946 -12.967  1.00 86.78           C  
ATOM   1575  CG  GLU A 125       4.822   5.698 -13.775  1.00 86.78           C  
ATOM   1576  CD  GLU A 125       3.679   5.981 -14.748  1.00 86.78           C  
ATOM   1577  OE1 GLU A 125       3.866   5.712 -15.952  1.00 86.78           O  
ATOM   1578  OE2 GLU A 125       2.584   6.377 -14.271  1.00 86.78           O1-
ATOM   1579  H   GLU A 125       4.942   5.618 -10.802  1.00 86.78           H  
ATOM   1580  HA  GLU A 125       7.133   6.205 -12.499  1.00 86.78           H  
ATOM   1581  HB2 GLU A 125       4.295   7.294 -12.423  1.00 86.78           H  
ATOM   1582  HB3 GLU A 125       5.467   7.723 -13.673  1.00 86.78           H  
ATOM   1583  HG2 GLU A 125       4.505   4.903 -13.101  1.00 86.78           H  
ATOM   1584  HG3 GLU A 125       5.710   5.364 -14.311  1.00 86.78           H  
ATOM   1585  N   LEU A 126       6.095   8.850 -10.778  1.00 86.23           N  
ATOM   1586  CA  LEU A 126       6.508  10.170 -10.295  1.00 86.23           C  
ATOM   1587  C   LEU A 126       7.788  10.093  -9.453  1.00 86.23           C  
ATOM   1588  O   LEU A 126       8.667  10.951  -9.556  1.00 86.23           O  
ATOM   1589  CB  LEU A 126       5.365  10.776  -9.462  1.00 86.23           C  
ATOM   1590  CG  LEU A 126       4.133  11.202 -10.281  1.00 86.23           C  
ATOM   1591  CD1 LEU A 126       3.009  11.605  -9.322  1.00 86.23           C  
ATOM   1592  CD2 LEU A 126       4.430  12.395 -11.190  1.00 86.23           C  
ATOM   1593  H   LEU A 126       5.160   8.526 -10.575  1.00 86.23           H  
ATOM   1594  HA  LEU A 126       6.728  10.809 -11.150  1.00 86.23           H  
ATOM   1595  HB2 LEU A 126       5.746  11.651  -8.935  1.00 86.23           H  
ATOM   1596  HB3 LEU A 126       5.060  10.043  -8.715  1.00 86.23           H  
ATOM   1597  HG  LEU A 126       3.784  10.375 -10.899  1.00 86.23           H  
ATOM   1598 HD11 LEU A 126       2.744  10.749  -8.701  1.00 86.23           H  
ATOM   1599 HD12 LEU A 126       3.329  12.436  -8.694  1.00 86.23           H  
ATOM   1600 HD13 LEU A 126       2.132  11.896  -9.901  1.00 86.23           H  
ATOM   1601 HD21 LEU A 126       3.520  12.699 -11.708  1.00 86.23           H  
ATOM   1602 HD22 LEU A 126       5.157  12.112 -11.951  1.00 86.23           H  
ATOM   1603 HD23 LEU A 126       4.825  13.231 -10.613  1.00 86.23           H  
ATOM   1604  N   SER A 127       7.918   9.045  -8.634  1.00 85.01           N  
ATOM   1605  CA  SER A 127       9.133   8.806  -7.850  1.00 85.01           C  
ATOM   1606  C   SER A 127      10.330   8.522  -8.761  1.00 85.01           C  
ATOM   1607  O   SER A 127      11.411   9.071  -8.547  1.00 85.01           O  
ATOM   1608  CB  SER A 127       8.929   7.644  -6.876  1.00 85.01           C  
ATOM   1609  OG  SER A 127       7.871   7.918  -5.979  1.00 85.01           O  
ATOM   1610  H   SER A 127       7.169   8.368  -8.610  1.00 85.01           H  
ATOM   1611  HA  SER A 127       9.362   9.701  -7.272  1.00 85.01           H  
ATOM   1612  HB2 SER A 127       9.848   7.490  -6.309  1.00 85.01           H  
ATOM   1613  HB3 SER A 127       8.701   6.733  -7.429  1.00 85.01           H  
ATOM   1614  HG  SER A 127       7.050   7.798  -6.460  1.00 85.01           H  
ATOM   1615  N   LEU A 128      10.145   7.708  -9.805  1.00 87.94           N  
ATOM   1616  CA  LEU A 128      11.192   7.383 -10.768  1.00 87.94           C  
ATOM   1617  C   LEU A 128      11.633   8.613 -11.569  1.00 87.94           C  
ATOM   1618  O   LEU A 128      12.835   8.842 -11.712  1.00 87.94           O  
ATOM   1619  CB  LEU A 128      10.693   6.261 -11.695  1.00 87.94           C  
ATOM   1620  CG  LEU A 128      11.724   5.861 -12.763  1.00 87.94           C  
ATOM   1621  CD1 LEU A 128      13.001   5.308 -12.135  1.00 87.94           C  
ATOM   1622  CD2 LEU A 128      11.149   4.792 -13.680  1.00 87.94           C  
ATOM   1623  H   LEU A 128       9.227   7.317  -9.959  1.00 87.94           H  
ATOM   1624  HA  LEU A 128      12.059   7.027 -10.212  1.00 87.94           H  
ATOM   1625  HB2 LEU A 128      10.441   5.388 -11.093  1.00 87.94           H  
ATOM   1626  HB3 LEU A 128       9.786   6.592 -12.201  1.00 87.94           H  
ATOM   1627  HG  LEU A 128      11.979   6.720 -13.383  1.00 87.94           H  
ATOM   1628 HD11 LEU A 128      13.638   4.886 -12.913  1.00 87.94           H  
ATOM   1629 HD12 LEU A 128      12.753   4.502 -11.443  1.00 87.94           H  
ATOM   1630 HD13 LEU A 128      13.544   6.094 -11.611  1.00 87.94           H  
ATOM   1631 HD21 LEU A 128      11.859   4.549 -14.471  1.00 87.94           H  
ATOM   1632 HD22 LEU A 128      10.946   3.893 -13.098  1.00 87.94           H  
ATOM   1633 HD23 LEU A 128      10.225   5.154 -14.131  1.00 87.94           H  
ATOM   1634  N   GLU A 129      10.690   9.415 -12.062  1.00 88.59           N  
ATOM   1635  CA  GLU A 129      10.978  10.676 -12.754  1.00 88.59           C  
ATOM   1636  C   GLU A 129      11.800  11.613 -11.869  1.00 88.59           C  
ATOM   1637  O   GLU A 129      12.815  12.162 -12.309  1.00 88.59           O  
ATOM   1638  CB  GLU A 129       9.673  11.377 -13.149  1.00 88.59           C  
ATOM   1639  CG  GLU A 129       8.951  10.680 -14.308  1.00 88.59           C  
ATOM   1640  CD  GLU A 129       7.680  11.430 -14.735  1.00 88.59           C  
ATOM   1641  OE1 GLU A 129       7.233  11.172 -15.873  1.00 88.59           O  
ATOM   1642  OE2 GLU A 129       7.198  12.285 -13.955  1.00 88.59           O1-
ATOM   1643  H   GLU A 129       9.722   9.153 -11.943  1.00 88.59           H  
ATOM   1644  HA  GLU A 129      11.557  10.479 -13.656  1.00 88.59           H  
ATOM   1645  HB2 GLU A 129       9.018  11.426 -12.279  1.00 88.59           H  
ATOM   1646  HB3 GLU A 129       9.912  12.394 -13.459  1.00 88.59           H  
ATOM   1647  HG2 GLU A 129       9.640  10.625 -15.152  1.00 88.59           H  
ATOM   1648  HG3 GLU A 129       8.695   9.659 -14.025  1.00 88.59           H  
ATOM   1649  N   GLN A 130      11.429  11.735 -10.591  1.00 86.68           N  
ATOM   1650  CA  GLN A 130      12.164  12.557  -9.638  1.00 86.68           C  
ATOM   1651  C   GLN A 130      13.595  12.041  -9.409  1.00 86.68           C  
ATOM   1652  O   GLN A 130      14.526  12.847  -9.356  1.00 86.68           O  
ATOM   1653  CB  GLN A 130      11.360  12.654  -8.333  1.00 86.68           C  
ATOM   1654  CG  GLN A 130      11.992  13.669  -7.371  1.00 86.68           C  
ATOM   1655  CD  GLN A 130      11.215  13.861  -6.072  1.00 86.68           C  
ATOM   1656  NE2 GLN A 130      11.736  14.640  -5.148  1.00 86.68           N  
ATOM   1657  OE1 GLN A 130      10.143  13.341  -5.834  1.00 86.68           O  
ATOM   1658  H   GLN A 130      10.577  11.283 -10.293  1.00 86.68           H  
ATOM   1659  HA  GLN A 130      12.244  13.557 -10.064  1.00 86.68           H  
ATOM   1660  HB2 GLN A 130      10.345  12.979  -8.567  1.00 86.68           H  
ATOM   1661  HB3 GLN A 130      11.312  11.677  -7.854  1.00 86.68           H  
ATOM   1662  HG2 GLN A 130      12.067  14.636  -7.868  1.00 86.68           H  
ATOM   1663  HG3 GLN A 130      12.996  13.335  -7.112  1.00 86.68           H  
ATOM   1664 HE21 GLN A 130      11.167  14.752  -4.321  1.00 86.68           H  
ATOM   1665 HE22 GLN A 130      12.612  15.122  -5.292  1.00 86.68           H  
ATOM   1666  N   LEU A 131      13.808  10.724  -9.299  1.00 87.29           N  
ATOM   1667  CA  LEU A 131      15.156  10.157  -9.161  1.00 87.29           C  
ATOM   1668  C   LEU A 131      15.996  10.339 -10.434  1.00 87.29           C  
ATOM   1669  O   LEU A 131      17.173  10.694 -10.350  1.00 87.29           O  
ATOM   1670  CB  LEU A 131      15.086   8.669  -8.787  1.00 87.29           C  
ATOM   1671  CG  LEU A 131      14.513   8.337  -7.399  1.00 87.29           C  
ATOM   1672  CD1 LEU A 131      14.689   6.841  -7.169  1.00 87.29           C  
ATOM   1673  CD2 LEU A 131      15.194   9.071  -6.242  1.00 87.29           C  
ATOM   1674  H   LEU A 131      13.012  10.104  -9.330  1.00 87.29           H  
ATOM   1675  HA  LEU A 131      15.685  10.689  -8.370  1.00 87.29           H  
ATOM   1676  HB2 LEU A 131      16.102   8.276  -8.827  1.00 87.29           H  
ATOM   1677  HB3 LEU A 131      14.498   8.145  -9.540  1.00 87.29           H  
ATOM   1678  HG  LEU A 131      13.449   8.573  -7.365  1.00 87.29           H  
ATOM   1679 HD11 LEU A 131      14.145   6.535  -6.276  1.00 87.29           H  
ATOM   1680 HD12 LEU A 131      14.318   6.283  -8.028  1.00 87.29           H  
ATOM   1681 HD13 LEU A 131      15.750   6.615  -7.056  1.00 87.29           H  
ATOM   1682 HD21 LEU A 131      15.026  10.144  -6.327  1.00 87.29           H  
ATOM   1683 HD22 LEU A 131      16.265   8.867  -6.233  1.00 87.29           H  
ATOM   1684 HD23 LEU A 131      14.754   8.738  -5.302  1.00 87.29           H  
ATOM   1685  N   LYS A 132      15.400  10.170 -11.621  1.00 88.03           N  
ATOM   1686  CA  LYS A 132      16.074  10.428 -12.904  1.00 88.03           C  
ATOM   1687  C   LYS A 132      16.476  11.899 -13.042  1.00 88.03           C  
ATOM   1688  O   LYS A 132      17.604  12.182 -13.446  1.00 88.03           O  
ATOM   1689  CB  LYS A 132      15.181   9.971 -14.072  1.00 88.03           C  
ATOM   1690  CG  LYS A 132      15.163   8.439 -14.190  1.00 88.03           C  
ATOM   1691  CD  LYS A 132      14.293   7.927 -15.350  1.00 88.03           C  
ATOM   1692  CE  LYS A 132      14.476   6.403 -15.398  1.00 88.03           C  
ATOM   1693  NZ  LYS A 132      13.690   5.698 -16.437  1.00 88.03           N1+
ATOM   1694  H   LYS A 132      14.435   9.872 -11.628  1.00 88.03           H  
ATOM   1695  HA  LYS A 132      17.005   9.863 -12.932  1.00 88.03           H  
ATOM   1696  HB2 LYS A 132      15.575  10.382 -15.002  1.00 88.03           H  
ATOM   1697  HB3 LYS A 132      14.166  10.345 -13.934  1.00 88.03           H  
ATOM   1698  HG2 LYS A 132      14.799   8.006 -13.258  1.00 88.03           H  
ATOM   1699  HG3 LYS A 132      16.187   8.097 -14.342  1.00 88.03           H  
ATOM   1700  HD2 LYS A 132      13.249   8.179 -15.163  1.00 88.03           H  
ATOM   1701  HD3 LYS A 132      14.620   8.375 -16.288  1.00 88.03           H  
ATOM   1702  HE2 LYS A 132      15.532   6.177 -15.544  1.00 88.03           H  
ATOM   1703  HE3 LYS A 132      14.206   5.998 -14.423  1.00 88.03           H  
ATOM   1704  HZ1 LYS A 132      12.696   5.782 -16.280  1.00 88.03           H  
ATOM   1705  HZ2 LYS A 132      13.932   4.721 -16.356  1.00 88.03           H  
ATOM   1706  HZ3 LYS A 132      13.936   5.993 -17.371  1.00 88.03           H  
ATOM   1707  N   ALA A 133      15.613  12.828 -12.628  1.00 88.18           N  
ATOM   1708  CA  ALA A 133      15.930  14.255 -12.588  1.00 88.18           C  
ATOM   1709  C   ALA A 133      17.074  14.568 -11.606  1.00 88.18           C  
ATOM   1710  O   ALA A 133      17.978  15.338 -11.938  1.00 88.18           O  
ATOM   1711  CB  ALA A 133      14.654  15.030 -12.241  1.00 88.18           C  
ATOM   1712  H   ALA A 133      14.684  12.534 -12.362  1.00 88.18           H  
ATOM   1713  HA  ALA A 133      16.257  14.566 -13.580  1.00 88.18           H  
ATOM   1714  HB1 ALA A 133      14.860  16.100 -12.253  1.00 88.18           H  
ATOM   1715  HB2 ALA A 133      13.879  14.812 -12.975  1.00 88.18           H  
ATOM   1716  HB3 ALA A 133      14.293  14.744 -11.252  1.00 88.18           H  
ATOM   1717  N   GLN A 134      17.092  13.933 -10.426  1.00 85.55           N  
ATOM   1718  CA  GLN A 134      18.211  14.052  -9.483  1.00 85.55           C  
ATOM   1719  C   GLN A 134      19.527  13.547 -10.088  1.00 85.55           C  
ATOM   1720  O   GLN A 134      20.555  14.206  -9.930  1.00 85.55           O  
ATOM   1721  CB  GLN A 134      17.917  13.296  -8.178  1.00 85.55           C  
ATOM   1722  CG  GLN A 134      16.902  14.023  -7.289  1.00 85.55           C  
ATOM   1723  CD  GLN A 134      16.617  13.247  -6.008  1.00 85.55           C  
ATOM   1724  NE2 GLN A 134      15.375  13.146  -5.599  1.00 85.55           N  
ATOM   1725  OE1 GLN A 134      17.502  12.742  -5.336  1.00 85.55           O  
ATOM   1726  H   GLN A 134      16.314  13.335 -10.187  1.00 85.55           H  
ATOM   1727  HA  GLN A 134      18.360  15.106  -9.246  1.00 85.55           H  
ATOM   1728  HB2 GLN A 134      18.848  13.201  -7.618  1.00 85.55           H  
ATOM   1729  HB3 GLN A 134      17.554  12.292  -8.398  1.00 85.55           H  
ATOM   1730  HG2 GLN A 134      17.298  15.000  -7.015  1.00 85.55           H  
ATOM   1731  HG3 GLN A 134      15.973  14.182  -7.838  1.00 85.55           H  
ATOM   1732 HE21 GLN A 134      15.250  12.567  -4.782  1.00 85.55           H  
ATOM   1733 HE22 GLN A 134      14.619  13.394  -6.221  1.00 85.55           H  
ATOM   1734  N   LYS A 135      19.500  12.423 -10.818  1.00 85.77           N  
ATOM   1735  CA  LYS A 135      20.690  11.852 -11.468  1.00 85.77           C  
ATOM   1736  C   LYS A 135      21.247  12.797 -12.530  1.00 85.77           C  
ATOM   1737  O   LYS A 135      22.440  13.090 -12.521  1.00 85.77           O  
ATOM   1738  CB  LYS A 135      20.352  10.462 -12.039  1.00 85.77           C  
ATOM   1739  CG  LYS A 135      21.604   9.766 -12.592  1.00 85.77           C  
ATOM   1740  CD  LYS A 135      21.297   8.344 -13.071  1.00 85.77           C  
ATOM   1741  CE  LYS A 135      22.557   7.746 -13.707  1.00 85.77           C  
ATOM   1742  NZ  LYS A 135      22.363   6.330 -14.089  1.00 85.77           N1+
ATOM   1743  H   LYS A 135      18.631  11.911 -10.866  1.00 85.77           H  
ATOM   1744  HA  LYS A 135      21.476  11.740 -10.721  1.00 85.77           H  
ATOM   1745  HB2 LYS A 135      19.615  10.560 -12.836  1.00 85.77           H  
ATOM   1746  HB3 LYS A 135      19.922   9.841 -11.254  1.00 85.77           H  
ATOM   1747  HG2 LYS A 135      21.997  10.342 -13.430  1.00 85.77           H  
ATOM   1748  HG3 LYS A 135      22.364   9.721 -11.811  1.00 85.77           H  
ATOM   1749  HD2 LYS A 135      20.996   7.739 -12.215  1.00 85.77           H  
ATOM   1750  HD3 LYS A 135      20.488   8.366 -13.801  1.00 85.77           H  
ATOM   1751  HE2 LYS A 135      22.844   8.343 -14.573  1.00 85.77           H  
ATOM   1752  HE3 LYS A 135      23.361   7.798 -12.973  1.00 85.77           H  
ATOM   1753  HZ1 LYS A 135      21.592   6.191 -14.727  1.00 85.77           H  
ATOM   1754  HZ2 LYS A 135      23.220   5.925 -14.437  1.00 85.77           H  
ATOM   1755  HZ3 LYS A 135      22.174   5.826 -13.234  1.00 85.77           H  
ATOM   1756  N   ALA A 136      20.378  13.337 -13.385  1.00 87.10           N  
ATOM   1757  CA  ALA A 136      20.761  14.302 -14.415  1.00 87.10           C  
ATOM   1758  C   ALA A 136      21.396  15.575 -13.818  1.00 87.10           C  
ATOM   1759  O   ALA A 136      22.418  16.059 -14.310  1.00 87.10           O  
ATOM   1760  CB  ALA A 136      19.516  14.628 -15.247  1.00 87.10           C  
ATOM   1761  H   ALA A 136      19.413  13.044 -13.335  1.00 87.10           H  
ATOM   1762  HA  ALA A 136      21.500  13.841 -15.070  1.00 87.10           H  
ATOM   1763  HB1 ALA A 136      19.128  13.718 -15.705  1.00 87.10           H  
ATOM   1764  HB2 ALA A 136      18.744  15.070 -14.617  1.00 87.10           H  
ATOM   1765  HB3 ALA A 136      19.779  15.334 -16.035  1.00 87.10           H  
ATOM   1766  N   ALA A 137      20.841  16.084 -12.712  1.00 85.50           N  
ATOM   1767  CA  ALA A 137      21.371  17.259 -12.020  1.00 85.50           C  
ATOM   1768  C   ALA A 137      22.734  17.018 -11.338  1.00 85.50           C  
ATOM   1769  O   ALA A 137      23.487  17.968 -11.122  1.00 85.50           O  
ATOM   1770  CB  ALA A 137      20.319  17.721 -11.004  1.00 85.50           C  
ATOM   1771  H   ALA A 137      19.986  15.672 -12.368  1.00 85.50           H  
ATOM   1772  HA  ALA A 137      21.518  18.054 -12.751  1.00 85.50           H  
ATOM   1773  HB1 ALA A 137      19.379  17.927 -11.516  1.00 85.50           H  
ATOM   1774  HB2 ALA A 137      20.663  18.631 -10.512  1.00 85.50           H  
ATOM   1775  HB3 ALA A 137      20.157  16.944 -10.257  1.00 85.50           H  
ATOM   1776  N   GLN A 138      23.064  15.770 -10.984  1.00 80.42           N  
ATOM   1777  CA  GLN A 138      24.388  15.411 -10.462  1.00 80.42           C  
ATOM   1778  C   GLN A 138      25.429  15.338 -11.581  1.00 80.42           C  
ATOM   1779  O   GLN A 138      26.544  15.824 -11.404  1.00 80.42           O  
ATOM   1780  CB  GLN A 138      24.317  14.083  -9.694  1.00 80.42           C  
ATOM   1781  CG  GLN A 138      23.612  14.257  -8.342  1.00 80.42           C  
ATOM   1782  CD  GLN A 138      23.429  12.950  -7.578  1.00 80.42           C  
ATOM   1783  NE2 GLN A 138      22.858  13.006  -6.396  1.00 80.42           N  
ATOM   1784  OE1 GLN A 138      23.774  11.862  -8.000  1.00 80.42           O  
ATOM   1785  H   GLN A 138      22.397  15.029 -11.144  1.00 80.42           H  
ATOM   1786  HA  GLN A 138      24.728  16.186  -9.775  1.00 80.42           H  
ATOM   1787  HB2 GLN A 138      23.794  13.338 -10.292  1.00 80.42           H  
ATOM   1788  HB3 GLN A 138      25.330  13.725  -9.509  1.00 80.42           H  
ATOM   1789  HG2 GLN A 138      22.629  14.703  -8.492  1.00 80.42           H  
ATOM   1790  HG3 GLN A 138      24.199  14.936  -7.723  1.00 80.42           H  
ATOM   1791 HE21 GLN A 138      22.461  13.872  -6.062  1.00 80.42           H  
ATOM   1792 HE22 GLN A 138      22.650  12.111  -5.976  1.00 80.42           H  
ATOM   1793  N   THR A 139      25.060  14.810 -12.751  1.00 76.50           N  
ATOM   1794  CA  THR A 139      25.970  14.727 -13.903  1.00 76.50           C  
ATOM   1795  C   THR A 139      26.318  16.084 -14.513  1.00 76.50           C  
ATOM   1796  O   THR A 139      27.380  16.208 -15.099  1.00 76.50           O  
ATOM   1797  CB  THR A 139      25.425  13.795 -14.994  1.00 76.50           C  
ATOM   1798  CG2 THR A 139      25.471  12.335 -14.543  1.00 76.50           C  
ATOM   1799  OG1 THR A 139      24.075  14.058 -15.311  1.00 76.50           O  
ATOM   1800  H   THR A 139      24.146  14.386 -12.835  1.00 76.50           H  
ATOM   1801  HA  THR A 139      26.918  14.309 -13.561  1.00 76.50           H  
ATOM   1802  HB  THR A 139      26.033  13.901 -15.893  1.00 76.50           H  
ATOM   1803  HG1 THR A 139      23.875  14.987 -15.173  1.00 76.50           H  
ATOM   1804 HG21 THR A 139      26.499  12.056 -14.310  1.00 76.50           H  
ATOM   1805 HG22 THR A 139      25.106  11.699 -15.348  1.00 76.50           H  
ATOM   1806 HG23 THR A 139      24.847  12.191 -13.660  1.00 76.50           H  
ATOM   1807  N   SER A 140      25.479  17.115 -14.357  1.00 74.43           N  
ATOM   1808  CA  SER A 140      25.756  18.456 -14.901  1.00 74.43           C  
ATOM   1809  C   SER A 140      26.665  19.327 -14.023  1.00 74.43           C  
ATOM   1810  O   SER A 140      26.934  20.471 -14.379  1.00 74.43           O  
ATOM   1811  CB  SER A 140      24.436  19.185 -15.173  1.00 74.43           C  
ATOM   1812  OG  SER A 140      23.796  19.533 -13.958  1.00 74.43           O  
ATOM   1813  H   SER A 140      24.597  16.969 -13.887  1.00 74.43           H  
ATOM   1814  HA  SER A 140      26.270  18.340 -15.855  1.00 74.43           H  
ATOM   1815  HB2 SER A 140      23.780  18.539 -15.758  1.00 74.43           H  
ATOM   1816  HB3 SER A 140      24.635  20.090 -15.748  1.00 74.43           H  
ATOM   1817  HG  SER A 140      24.332  20.216 -13.547  1.00 74.43           H  
ATOM   1818  N   ARG A 141      27.055  18.856 -12.830  1.00 67.48           N  
ATOM   1819  CA  ARG A 141      27.940  19.588 -11.899  1.00 67.48           C  
ATOM   1820  C   ARG A 141      29.402  19.134 -11.965  1.00 67.48           C  
ATOM   1821  O   ARG A 141      30.220  19.685 -11.230  1.00 67.48           O  
ATOM   1822  CB  ARG A 141      27.404  19.485 -10.465  1.00 67.48           C  
ATOM   1823  CG  ARG A 141      26.124  20.300 -10.260  1.00 67.48           C  
ATOM   1824  CD  ARG A 141      25.745  20.247  -8.779  1.00 67.48           C  
ATOM   1825  NE  ARG A 141      24.521  21.018  -8.504  1.00 67.48           N  
ATOM   1826  CZ  ARG A 141      24.080  21.377  -7.313  1.00 67.48           C  
ATOM   1827  NH1 ARG A 141      24.721  21.066  -6.220  1.00 67.48           N1+
ATOM   1828  NH2 ARG A 141      22.975  22.059  -7.197  1.00 67.48           N  
ATOM   1829  H   ARG A 141      26.813  17.902 -12.604  1.00 67.48           H  
ATOM   1830  HA  ARG A 141      27.980  20.638 -12.187  1.00 67.48           H  
ATOM   1831  HB2 ARG A 141      28.158  19.865  -9.777  1.00 67.48           H  
ATOM   1832  HB3 ARG A 141      27.221  18.438 -10.223  1.00 67.48           H  
ATOM   1833  HG2 ARG A 141      25.319  19.885 -10.867  1.00 67.48           H  
ATOM   1834  HG3 ARG A 141      26.301  21.335 -10.554  1.00 67.48           H  
ATOM   1835  HD2 ARG A 141      26.576  20.648  -8.198  1.00 67.48           H  
ATOM   1836  HD3 ARG A 141      25.587  19.205  -8.500  1.00 67.48           H  
ATOM   1837  HE  ARG A 141      23.959  21.251  -9.310  1.00 67.48           H  
ATOM   1838 HH11 ARG A 141      24.392  21.363  -5.313  1.00 67.48           H  
ATOM   1839 HH12 ARG A 141      25.578  20.539  -6.313  1.00 67.48           H  
ATOM   1840 HH21 ARG A 141      22.465  22.315  -8.031  1.00 67.48           H  
ATOM   1841 HH22 ARG A 141      22.643  22.343  -6.287  1.00 67.48           H  
ATOM   1842  N   HIS A 142      29.699  18.146 -12.800  1.00 52.76           N  
ATOM   1843  CA  HIS A 142      31.043  17.661 -13.101  1.00 52.76           C  
ATOM   1844  C   HIS A 142      31.412  18.051 -14.529  1.00 52.76           C  
ATOM   1845  O   HIS A 142      32.609  18.340 -14.739  1.00 52.76           O  
ATOM   1846  CB  HIS A 142      31.087  16.143 -12.884  1.00 52.76           C  
ATOM   1847  CG  HIS A 142      31.070  15.768 -11.427  1.00 52.76           C  
ATOM   1848  CD2 HIS A 142      30.063  15.161 -10.726  1.00 52.76           C  
ATOM   1849  ND1 HIS A 142      32.091  16.010 -10.544  1.00 52.76           N  
ATOM   1850  CE1 HIS A 142      31.719  15.551  -9.339  1.00 52.76           C  
ATOM   1851  NE2 HIS A 142      30.487  15.020  -9.395  1.00 52.76           N  
ATOM   1852  OXT HIS A 142      30.475  18.064 -15.355  1.00 52.76           O1-
ATOM   1853  H   HIS A 142      29.003  17.875 -13.480  1.00 52.76           H  
ATOM   1854  HA  HIS A 142      31.778  18.142 -12.457  1.00 52.76           H  
ATOM   1855  HB2 HIS A 142      32.007  15.759 -13.323  1.00 52.76           H  
ATOM   1856  HB3 HIS A 142      30.250  15.675 -13.402  1.00 52.76           H  
ATOM   1857  HD1 HIS A 142      32.945  16.497 -10.777  1.00 52.76           H  
ATOM   1858  HD2 HIS A 142      29.109  14.859 -11.132  1.00 52.76           H  
ATOM   1859  HE1 HIS A 142      32.320  15.611  -8.444  1.00 52.76           H  
END
