# Supplementary material for: The structural landscape and diversity of Pyricularia oryzae MAX effectors revisited
Source: PLoS Pathog. 2024 May 6;20(5):e1012176. doi: 10.1371/journal.ppat.1012176 (PMC11132498; doi:10.1371/journal.ppat.1012176)
Supplement: S1 File — (ZIP) [file ppat.1012176.s018.zip › Supplementary_Data/MAX88.pdb]

ATOM      1  N   LYS A  50       6.983   3.057  -8.826  1.00 84.07           N  
ATOM      2  CA  LYS A  50       6.148   4.246  -8.888  1.00 84.07           C  
ATOM      3  C   LYS A  50       5.694   4.555  -7.476  1.00 84.07           C  
ATOM      4  O   LYS A  50       5.111   3.700  -6.814  1.00 84.07           O  
ATOM      5  CB  LYS A  50       5.002   4.034  -9.873  1.00 84.07           C  
ATOM      6  CG  LYS A  50       4.160   5.303 -10.016  1.00 84.07           C  
ATOM      7  CD  LYS A  50       3.073   5.046 -11.051  1.00 84.07           C  
ATOM      8  CE  LYS A  50       2.201   6.286 -11.189  1.00 84.07           C  
ATOM      9  NZ  LYS A  50       1.080   5.985 -12.101  1.00 84.07           N1+
ATOM     10  H   LYS A  50       6.540   2.155  -8.720  1.00 84.07           H  
ATOM     11  HA  LYS A  50       6.741   5.087  -9.246  1.00 84.07           H  
ATOM     12  HB2 LYS A  50       4.368   3.215  -9.531  1.00 84.07           H  
ATOM     13  HB3 LYS A  50       5.421   3.773 -10.844  1.00 84.07           H  
ATOM     14  HG2 LYS A  50       4.790   6.131 -10.342  1.00 84.07           H  
ATOM     15  HG3 LYS A  50       3.695   5.554  -9.062  1.00 84.07           H  
ATOM     16  HD2 LYS A  50       3.531   4.802 -12.010  1.00 84.07           H  
ATOM     17  HD3 LYS A  50       2.466   4.204 -10.718  1.00 84.07           H  
ATOM     18  HE2 LYS A  50       1.834   6.559 -10.200  1.00 84.07           H  
ATOM     19  HE3 LYS A  50       2.802   7.120 -11.553  1.00 84.07           H  
ATOM     20  HZ1 LYS A  50       0.666   5.108 -11.822  1.00 84.07           H  
ATOM     21  HZ2 LYS A  50       0.399   6.730 -12.063  1.00 84.07           H  
ATOM     22  HZ3 LYS A  50       1.435   5.877 -13.041  1.00 84.07           H  
ATOM     23  N   ARG A  51       5.954   5.773  -7.024  1.00 89.05           N  
ATOM     24  CA  ARG A  51       5.430   6.245  -5.751  1.00 89.05           C  
ATOM     25  C   ARG A  51       3.979   6.664  -5.940  1.00 89.05           C  
ATOM     26  O   ARG A  51       3.667   7.409  -6.864  1.00 89.05           O  
ATOM     27  CB  ARG A  51       6.329   7.360  -5.227  1.00 89.05           C  
ATOM     28  CG  ARG A  51       5.952   7.738  -3.793  1.00 89.05           C  
ATOM     29  CD  ARG A  51       7.045   8.654  -3.260  1.00 89.05           C  
ATOM     30  NE  ARG A  51       6.719   9.153  -1.915  1.00 89.05           N  
ATOM     31  CZ  ARG A  51       7.590   9.368  -0.949  1.00 89.05           C  
ATOM     32  NH1 ARG A  51       8.851   9.050  -1.063  1.00 89.05           N1+
ATOM     33  NH2 ARG A  51       7.206   9.925   0.162  1.00 89.05           N  
ATOM     34  H   ARG A  51       6.449   6.422  -7.618  1.00 89.05           H  
ATOM     35  HA  ARG A  51       5.463   5.428  -5.030  1.00 89.05           H  
ATOM     36  HB2 ARG A  51       6.254   8.235  -5.873  1.00 89.05           H  
ATOM     37  HB3 ARG A  51       7.358   7.001  -5.237  1.00 89.05           H  
ATOM     38  HG2 ARG A  51       5.897   6.844  -3.171  1.00 89.05           H  
ATOM     39  HG3 ARG A  51       4.989   8.249  -3.779  1.00 89.05           H  
ATOM     40  HD2 ARG A  51       7.156   9.503  -3.935  1.00 89.05           H  
ATOM     41  HD3 ARG A  51       7.976   8.086  -3.257  1.00 89.05           H  
ATOM     42  HE  ARG A  51       5.759   9.428  -1.770  1.00 89.05           H  
ATOM     43 HH11 ARG A  51       9.112   8.509  -1.875  1.00 89.05           H  
ATOM     44 HH12 ARG A  51       9.492   9.139  -0.287  1.00 89.05           H  
ATOM     45 HH21 ARG A  51       7.892  10.199   0.851  1.00 89.05           H  
ATOM     46 HH22 ARG A  51       6.239  10.207   0.241  1.00 89.05           H  
ATOM     47  N   CYS A  52       3.102   6.179  -5.079  1.00 91.27           N  
ATOM     48  CA  CYS A  52       1.709   6.587  -5.019  1.00 91.27           C  
ATOM     49  C   CYS A  52       1.386   7.041  -3.595  1.00 91.27           C  
ATOM     50  O   CYS A  52       1.657   6.332  -2.624  1.00 91.27           O  
ATOM     51  CB  CYS A  52       0.807   5.424  -5.443  1.00 91.27           C  
ATOM     52  SG  CYS A  52       0.922   4.862  -7.173  1.00 91.27           S  
ATOM     53  H   CYS A  52       3.424   5.515  -4.389  1.00 91.27           H  
ATOM     54  HA  CYS A  52       1.531   7.425  -5.693  1.00 91.27           H  
ATOM     55  HB2 CYS A  52      -0.227   5.706  -5.246  1.00 91.27           H  
ATOM     56  HB3 CYS A  52       1.046   4.583  -4.792  1.00 91.27           H  
ATOM     57  N   ASP A  53       0.758   8.200  -3.483  1.00 93.26           N  
ATOM     58  CA  ASP A  53       0.239   8.734  -2.235  1.00 93.26           C  
ATOM     59  C   ASP A  53      -1.218   8.296  -2.111  1.00 93.26           C  
ATOM     60  O   ASP A  53      -2.062   8.691  -2.916  1.00 93.26           O  
ATOM     61  CB  ASP A  53       0.373  10.260  -2.219  1.00 93.26           C  
ATOM     62  CG  ASP A  53       1.820  10.774  -2.202  1.00 93.26           C  
ATOM     63  OD1 ASP A  53       2.784   9.976  -2.077  1.00 93.26           O  
ATOM     64  OD2 ASP A  53       1.953  12.009  -2.325  1.00 93.26           O1-
ATOM     65  H   ASP A  53       0.578   8.739  -4.318  1.00 93.26           H  
ATOM     66  HA  ASP A  53       0.807   8.341  -1.391  1.00 93.26           H  
ATOM     67  HB2 ASP A  53      -0.136  10.673  -3.090  1.00 93.26           H  
ATOM     68  HB3 ASP A  53      -0.129  10.636  -1.328  1.00 93.26           H  
ATOM     69  N   VAL A  54      -1.513   7.448  -1.129  1.00 94.28           N  
ATOM     70  CA  VAL A  54      -2.861   6.943  -0.858  1.00 94.28           C  
ATOM     71  C   VAL A  54      -3.399   7.613   0.394  1.00 94.28           C  
ATOM     72  O   VAL A  54      -2.761   7.568   1.440  1.00 94.28           O  
ATOM     73  CB  VAL A  54      -2.885   5.410  -0.727  1.00 94.28           C  
ATOM     74  CG1 VAL A  54      -4.332   4.935  -0.520  1.00 94.28           C  
ATOM     75  CG2 VAL A  54      -2.286   4.748  -1.976  1.00 94.28           C  
ATOM     76  H   VAL A  54      -0.772   7.162  -0.506  1.00 94.28           H  
ATOM     77  HA  VAL A  54      -3.514   7.210  -1.688  1.00 94.28           H  
ATOM     78  HB  VAL A  54      -2.295   5.100   0.136  1.00 94.28           H  
ATOM     79 HG11 VAL A  54      -4.659   5.174   0.492  1.00 94.28           H  
ATOM     80 HG12 VAL A  54      -4.996   5.433  -1.228  1.00 94.28           H  
ATOM     81 HG13 VAL A  54      -4.408   3.857  -0.661  1.00 94.28           H  
ATOM     82 HG21 VAL A  54      -1.213   4.938  -2.012  1.00 94.28           H  
ATOM     83 HG22 VAL A  54      -2.741   5.162  -2.876  1.00 94.28           H  
ATOM     84 HG23 VAL A  54      -2.437   3.669  -1.944  1.00 94.28           H  
ATOM     85  N   GLY A  55      -4.585   8.209   0.318  1.00 94.30           N  
ATOM     86  CA  GLY A  55      -5.212   8.889   1.445  1.00 94.30           C  
ATOM     87  C   GLY A  55      -6.695   8.583   1.594  1.00 94.30           C  
ATOM     88  O   GLY A  55      -7.387   8.256   0.628  1.00 94.30           O  
ATOM     89  H   GLY A  55      -5.065   8.216  -0.570  1.00 94.30           H  
ATOM     90  HA2 GLY A  55      -4.727   8.576   2.370  1.00 94.30           H  
ATOM     91  HA3 GLY A  55      -5.086   9.966   1.342  1.00 94.30           H  
ATOM     92  N   ILE A  56      -7.176   8.714   2.828  1.00 95.10           N  
ATOM     93  CA  ILE A  56      -8.598   8.721   3.168  1.00 95.10           C  
ATOM     94  C   ILE A  56      -9.011  10.178   3.336  1.00 95.10           C  
ATOM     95  O   ILE A  56      -8.443  10.891   4.160  1.00 95.10           O  
ATOM     96  CB  ILE A  56      -8.884   7.877   4.428  1.00 95.10           C  
ATOM     97  CG1 ILE A  56      -8.539   6.395   4.159  1.00 95.10           C  
ATOM     98  CG2 ILE A  56     -10.363   8.014   4.841  1.00 95.10           C  
ATOM     99  CD1 ILE A  56      -8.531   5.537   5.426  1.00 95.10           C  
ATOM    100  H   ILE A  56      -6.527   9.012   3.543  1.00 95.10           H  
ATOM    101  HA  ILE A  56      -9.168   8.289   2.345  1.00 95.10           H  
ATOM    102  HB  ILE A  56      -8.260   8.245   5.242  1.00 95.10           H  
ATOM    103 HG12 ILE A  56      -7.543   6.320   3.723  1.00 95.10           H  
ATOM    104 HG13 ILE A  56      -9.248   5.976   3.445  1.00 95.10           H  
ATOM    105 HG21 ILE A  56     -10.564   7.429   5.738  1.00 95.10           H  
ATOM    106 HG22 ILE A  56     -10.606   9.051   5.072  1.00 95.10           H  
ATOM    107 HG23 ILE A  56     -11.007   7.665   4.033  1.00 95.10           H  
ATOM    108 HD11 ILE A  56      -8.200   4.528   5.178  1.00 95.10           H  
ATOM    109 HD12 ILE A  56      -7.835   5.974   6.141  1.00 95.10           H  
ATOM    110 HD13 ILE A  56      -9.524   5.479   5.871  1.00 95.10           H  
ATOM    111  N   TYR A  57      -9.998  10.616   2.568  1.00 94.11           N  
ATOM    112  CA  TYR A  57     -10.518  11.980   2.544  1.00 94.11           C  
ATOM    113  C   TYR A  57     -11.962  11.985   3.019  1.00 94.11           C  
ATOM    114  O   TYR A  57     -12.635  10.954   2.984  1.00 94.11           O  
ATOM    115  CB  TYR A  57     -10.424  12.550   1.122  1.00 94.11           C  
ATOM    116  CG  TYR A  57      -9.013  12.613   0.579  1.00 94.11           C  
ATOM    117  CD1 TYR A  57      -8.297  13.824   0.628  1.00 94.11           C  
ATOM    118  CD2 TYR A  57      -8.408  11.454   0.052  1.00 94.11           C  
ATOM    119  CE1 TYR A  57      -6.970  13.877   0.160  1.00 94.11           C  
ATOM    120  CE2 TYR A  57      -7.076  11.501  -0.396  1.00 94.11           C  
ATOM    121  CZ  TYR A  57      -6.357  12.709  -0.344  1.00 94.11           C  
ATOM    122  OH  TYR A  57      -5.074  12.731  -0.783  1.00 94.11           O  
ATOM    123  H   TYR A  57     -10.452   9.943   1.967  1.00 94.11           H  
ATOM    124  HA  TYR A  57      -9.938  12.621   3.209  1.00 94.11           H  
ATOM    125  HB2 TYR A  57     -11.029  11.938   0.453  1.00 94.11           H  
ATOM    126  HB3 TYR A  57     -10.849  13.553   1.115  1.00 94.11           H  
ATOM    127  HD1 TYR A  57      -8.768  14.710   1.028  1.00 94.11           H  
ATOM    128  HD2 TYR A  57      -8.950  10.521   0.021  1.00 94.11           H  
ATOM    129  HE1 TYR A  57      -6.420  14.806   0.190  1.00 94.11           H  
ATOM    130  HE2 TYR A  57      -6.589  10.614  -0.774  1.00 94.11           H  
ATOM    131  HH  TYR A  57      -4.664  13.598  -0.743  1.00 94.11           H  
ATOM    132  N   ASN A  58     -12.464  13.153   3.405  1.00 92.92           N  
ATOM    133  CA  ASN A  58     -13.905  13.339   3.510  1.00 92.92           C  
ATOM    134  C   ASN A  58     -14.558  13.194   2.123  1.00 92.92           C  
ATOM    135  O   ASN A  58     -13.933  13.441   1.089  1.00 92.92           O  
ATOM    136  CB  ASN A  58     -14.172  14.715   4.115  1.00 92.92           C  
ATOM    137  CG  ASN A  58     -13.670  14.888   5.530  1.00 92.92           C  
ATOM    138  ND2 ASN A  58     -12.972  15.966   5.788  1.00 92.92           N  
ATOM    139  OD1 ASN A  58     -13.890  14.089   6.432  1.00 92.92           O  
ATOM    140  H   ASN A  58     -11.878  13.976   3.383  1.00 92.92           H  
ATOM    141  HA  ASN A  58     -14.324  12.577   4.167  1.00 92.92           H  
ATOM    142  HB2 ASN A  58     -15.239  14.936   4.103  1.00 92.92           H  
ATOM    143  HB3 ASN A  58     -13.656  15.441   3.487  1.00 92.92           H  
ATOM    144 HD21 ASN A  58     -12.848  16.627   5.034  1.00 92.92           H  
ATOM    145 HD22 ASN A  58     -12.566  16.130   6.698  1.00 92.92           H  
ATOM    146  N   SER A  59     -15.833  12.815   2.088  1.00 91.45           N  
ATOM    147  CA  SER A  59     -16.600  12.645   0.848  1.00 91.45           C  
ATOM    148  C   SER A  59     -16.733  13.935   0.030  1.00 91.45           C  
ATOM    149  O   SER A  59     -16.925  13.872  -1.180  1.00 91.45           O  
ATOM    150  CB  SER A  59     -17.988  12.085   1.176  1.00 91.45           C  
ATOM    151  OG  SER A  59     -18.668  12.927   2.092  1.00 91.45           O  
ATOM    152  H   SER A  59     -16.290  12.579   2.958  1.00 91.45           H  
ATOM    153  HA  SER A  59     -16.082  11.922   0.217  1.00 91.45           H  
ATOM    154  HB2 SER A  59     -17.875  11.096   1.620  1.00 91.45           H  
ATOM    155  HB3 SER A  59     -18.571  11.986   0.261  1.00 91.45           H  
ATOM    156  HG  SER A  59     -18.941  13.728   1.638  1.00 91.45           H  
ATOM    157  N   ASP A  60     -16.597  15.098   0.673  1.00 89.45           N  
ATOM    158  CA  ASP A  60     -16.545  16.419   0.032  1.00 89.45           C  
ATOM    159  C   ASP A  60     -15.164  16.750  -0.581  1.00 89.45           C  
ATOM    160  O   ASP A  60     -14.992  17.793  -1.208  1.00 89.45           O  
ATOM    161  CB  ASP A  60     -17.004  17.489   1.043  1.00 89.45           C  
ATOM    162  CG  ASP A  60     -16.062  17.671   2.238  1.00 89.45           C  
ATOM    163  OD1 ASP A  60     -15.049  16.944   2.319  1.00 89.45           O  
ATOM    164  OD2 ASP A  60     -16.328  18.533   3.093  1.00 89.45           O1-
ATOM    165  H   ASP A  60     -16.363  15.075   1.655  1.00 89.45           H  
ATOM    166  HA  ASP A  60     -17.255  16.426  -0.794  1.00 89.45           H  
ATOM    167  HB2 ASP A  60     -17.993  17.220   1.413  1.00 89.45           H  
ATOM    168  HB3 ASP A  60     -17.093  18.443   0.523  1.00 89.45           H  
ATOM    169  N   GLY A  61     -14.175  15.863  -0.426  1.00 80.25           N  
ATOM    170  CA  GLY A  61     -12.806  16.049  -0.902  1.00 80.25           C  
ATOM    171  C   GLY A  61     -11.947  16.949  -0.013  1.00 80.25           C  
ATOM    172  O   GLY A  61     -10.785  17.188  -0.347  1.00 80.25           O  
ATOM    173  H   GLY A  61     -14.366  15.046   0.136  1.00 80.25           H  
ATOM    174  HA2 GLY A  61     -12.324  15.073  -0.953  1.00 80.25           H  
ATOM    175  HA3 GLY A  61     -12.831  16.486  -1.900  1.00 80.25           H  
ATOM    176  N   THR A  62     -12.467  17.435   1.117  1.00 85.70           N  
ATOM    177  CA  THR A  62     -11.662  18.203   2.069  1.00 85.70           C  
ATOM    178  C   THR A  62     -10.676  17.283   2.777  1.00 85.70           C  
ATOM    179  O   THR A  62     -11.086  16.249   3.297  1.00 85.70           O  
ATOM    180  CB  THR A  62     -12.504  18.968   3.101  1.00 85.70           C  
ATOM    181  CG2 THR A  62     -13.406  20.012   2.451  1.00 85.70           C  
ATOM    182  OG1 THR A  62     -13.287  18.117   3.902  1.00 85.70           O  
ATOM    183  H   THR A  62     -13.412  17.190   1.375  1.00 85.70           H  
ATOM    184  HA  THR A  62     -11.097  18.946   1.507  1.00 85.70           H  
ATOM    185  HB  THR A  62     -11.816  19.494   3.763  1.00 85.70           H  
ATOM    186  HG1 THR A  62     -14.050  17.852   3.383  1.00 85.70           H  
ATOM    187 HG21 THR A  62     -14.057  19.551   1.708  1.00 85.70           H  
ATOM    188 HG22 THR A  62     -12.798  20.775   1.963  1.00 85.70           H  
ATOM    189 HG23 THR A  62     -14.026  20.484   3.213  1.00 85.70           H  
ATOM    190  N   GLY A  63      -9.399  17.695   2.774  1.00 73.59           N  
ATOM    191  CA  GLY A  63      -8.278  17.246   3.617  1.00 73.59           C  
ATOM    192  C   GLY A  63      -8.086  15.730   3.821  1.00 73.59           C  
ATOM    193  O   GLY A  63      -9.003  15.036   4.252  1.00 73.59           O  
ATOM    194  H   GLY A  63      -9.210  18.496   2.189  1.00 73.59           H  
ATOM    195  HA2 GLY A  63      -8.402  17.681   4.608  1.00 73.59           H  
ATOM    196  HA3 GLY A  63      -7.366  17.670   3.196  1.00 73.59           H  
ATOM    197  N   PRO A  64      -6.876  15.172   3.636  1.00 84.19           N  
ATOM    198  CA  PRO A  64      -6.655  13.785   4.024  1.00 84.19           C  
ATOM    199  C   PRO A  64      -6.806  13.648   5.548  1.00 84.19           C  
ATOM    200  O   PRO A  64      -6.110  14.302   6.323  1.00 84.19           O  
ATOM    201  CB  PRO A  64      -5.257  13.428   3.522  1.00 84.19           C  
ATOM    202  CG  PRO A  64      -4.527  14.772   3.538  1.00 84.19           C  
ATOM    203  CD  PRO A  64      -5.624  15.797   3.233  1.00 84.19           C  
ATOM    204  HA  PRO A  64      -7.380  13.140   3.528  1.00 84.19           H  
ATOM    205  HB2 PRO A  64      -5.321  13.058   2.498  1.00 84.19           H  
ATOM    206  HB3 PRO A  64      -4.766  12.690   4.158  1.00 84.19           H  
ATOM    207  HG2 PRO A  64      -4.124  14.955   4.534  1.00 84.19           H  
ATOM    208  HG3 PRO A  64      -3.728  14.804   2.797  1.00 84.19           H  
ATOM    209  HD2 PRO A  64      -5.437  16.713   3.793  1.00 84.19           H  
ATOM    210  HD3 PRO A  64      -5.649  16.005   2.163  1.00 84.19           H  
ATOM    211  N   ARG A  65      -7.719  12.781   5.985  1.00 89.58           N  
ATOM    212  CA  ARG A  65      -7.845  12.331   7.378  1.00 89.58           C  
ATOM    213  C   ARG A  65      -6.691  11.412   7.771  1.00 89.58           C  
ATOM    214  O   ARG A  65      -6.312  11.375   8.936  1.00 89.58           O  
ATOM    215  CB  ARG A  65      -9.174  11.582   7.552  1.00 89.58           C  
ATOM    216  CG  ARG A  65     -10.434  12.433   7.360  1.00 89.58           C  
ATOM    217  CD  ARG A  65     -10.569  13.486   8.465  1.00 89.58           C  
ATOM    218  NE  ARG A  65     -11.889  14.124   8.401  1.00 89.58           N  
ATOM    219  CZ  ARG A  65     -12.400  15.013   9.224  1.00 89.58           C  
ATOM    220  NH1 ARG A  65     -11.756  15.449  10.272  1.00 89.58           N1+
ATOM    221  NH2 ARG A  65     -13.584  15.485   8.969  1.00 89.58           N  
ATOM    222  H   ARG A  65      -8.255  12.299   5.278  1.00 89.58           H  
ATOM    223  HA  ARG A  65      -7.791  13.189   8.048  1.00 89.58           H  
ATOM    224  HB2 ARG A  65      -9.197  11.173   8.562  1.00 89.58           H  
ATOM    225  HB3 ARG A  65      -9.209  10.747   6.853  1.00 89.58           H  
ATOM    226  HG2 ARG A  65     -11.297  11.769   7.400  1.00 89.58           H  
ATOM    227  HG3 ARG A  65     -10.420  12.917   6.384  1.00 89.58           H  
ATOM    228  HD2 ARG A  65     -10.449  13.002   9.434  1.00 89.58           H  
ATOM    229  HD3 ARG A  65      -9.791  14.238   8.337  1.00 89.58           H  
ATOM    230  HE  ARG A  65     -12.485  13.852   7.632  1.00 89.58           H  
ATOM    231 HH11 ARG A  65     -12.178  16.134  10.884  1.00 89.58           H  
ATOM    232 HH12 ARG A  65     -10.831  15.087  10.454  1.00 89.58           H  
ATOM    233 HH21 ARG A  65     -14.034  16.165   9.566  1.00 89.58           H  
ATOM    234 HH22 ARG A  65     -14.068  15.114   8.164  1.00 89.58           H  
ATOM    235  N   ALA A  66      -6.159  10.678   6.799  1.00 92.92           N  
ATOM    236  CA  ALA A  66      -4.949   9.875   6.901  1.00 92.92           C  
ATOM    237  C   ALA A  66      -4.331   9.715   5.510  1.00 92.92           C  
ATOM    238  O   ALA A  66      -5.052   9.723   4.511  1.00 92.92           O  
ATOM    239  CB  ALA A  66      -5.294   8.514   7.511  1.00 92.92           C  
ATOM    240  H   ALA A  66      -6.576  10.753   5.882  1.00 92.92           H  
ATOM    241  HA  ALA A  66      -4.231  10.382   7.546  1.00 92.92           H  
ATOM    242  HB1 ALA A  66      -6.068   8.021   6.922  1.00 92.92           H  
ATOM    243  HB2 ALA A  66      -4.405   7.884   7.537  1.00 92.92           H  
ATOM    244  HB3 ALA A  66      -5.644   8.660   8.532  1.00 92.92           H  
ATOM    245  N   TYR A  67      -3.013   9.551   5.448  1.00 92.86           N  
ATOM    246  CA  TYR A  67      -2.289   9.285   4.209  1.00 92.86           C  
ATOM    247  C   TYR A  67      -1.185   8.253   4.439  1.00 92.86           C  
ATOM    248  O   TYR A  67      -0.692   8.085   5.556  1.00 92.86           O  
ATOM    249  CB  TYR A  67      -1.738  10.587   3.607  1.00 92.86           C  
ATOM    250  CG  TYR A  67      -0.549  11.161   4.354  1.00 92.86           C  
ATOM    251  CD1 TYR A  67      -0.749  12.006   5.464  1.00 92.86           C  
ATOM    252  CD2 TYR A  67       0.759  10.819   3.954  1.00 92.86           C  
ATOM    253  CE1 TYR A  67       0.357  12.503   6.181  1.00 92.86           C  
ATOM    254  CE2 TYR A  67       1.865  11.308   4.674  1.00 92.86           C  
ATOM    255  CZ  TYR A  67       1.666  12.147   5.789  1.00 92.86           C  
ATOM    256  OH  TYR A  67       2.738  12.618   6.479  1.00 92.86           O  
ATOM    257  H   TYR A  67      -2.472   9.504   6.300  1.00 92.86           H  
ATOM    258  HA  TYR A  67      -2.984   8.856   3.487  1.00 92.86           H  
ATOM    259  HB2 TYR A  67      -1.437  10.387   2.578  1.00 92.86           H  
ATOM    260  HB3 TYR A  67      -2.533  11.331   3.565  1.00 92.86           H  
ATOM    261  HD1 TYR A  67      -1.751  12.270   5.767  1.00 92.86           H  
ATOM    262  HD2 TYR A  67       0.917  10.186   3.094  1.00 92.86           H  
ATOM    263  HE1 TYR A  67       0.202  13.150   7.032  1.00 92.86           H  
ATOM    264  HE2 TYR A  67       2.870  11.050   4.376  1.00 92.86           H  
ATOM    265  HH  TYR A  67       2.470  13.178   7.211  1.00 92.86           H  
ATOM    266  N   LYS A  68      -0.803   7.562   3.369  1.00 93.38           N  
ATOM    267  CA  LYS A  68       0.271   6.578   3.333  1.00 93.38           C  
ATOM    268  C   LYS A  68       0.923   6.611   1.957  1.00 93.38           C  
ATOM    269  O   LYS A  68       0.238   6.534   0.940  1.00 93.38           O  
ATOM    270  CB  LYS A  68      -0.314   5.196   3.660  1.00 93.38           C  
ATOM    271  CG  LYS A  68       0.771   4.153   3.964  1.00 93.38           C  
ATOM    272  CD  LYS A  68       0.113   2.851   4.447  1.00 93.38           C  
ATOM    273  CE  LYS A  68       1.147   1.777   4.803  1.00 93.38           C  
ATOM    274  NZ  LYS A  68       0.491   0.545   5.324  1.00 93.38           N1+
ATOM    275  H   LYS A  68      -1.309   7.716   2.509  1.00 93.38           H  
ATOM    276  HA  LYS A  68       1.012   6.843   4.087  1.00 93.38           H  
ATOM    277  HB2 LYS A  68      -0.932   4.854   2.831  1.00 93.38           H  
ATOM    278  HB3 LYS A  68      -0.949   5.292   4.541  1.00 93.38           H  
ATOM    279  HG2 LYS A  68       1.425   4.532   4.749  1.00 93.38           H  
ATOM    280  HG3 LYS A  68       1.363   3.963   3.068  1.00 93.38           H  
ATOM    281  HD2 LYS A  68      -0.541   2.475   3.660  1.00 93.38           H  
ATOM    282  HD3 LYS A  68      -0.495   3.069   5.325  1.00 93.38           H  
ATOM    283  HE2 LYS A  68       1.734   1.548   3.914  1.00 93.38           H  
ATOM    284  HE3 LYS A  68       1.823   2.184   5.556  1.00 93.38           H  
ATOM    285  HZ1 LYS A  68      -0.027   0.726   6.171  1.00 93.38           H  
ATOM    286  HZ2 LYS A  68      -0.198   0.168   4.689  1.00 93.38           H  
ATOM    287  HZ3 LYS A  68       1.159  -0.187   5.520  1.00 93.38           H  
ATOM    288  N   ASN A  69       2.246   6.689   1.940  1.00 93.15           N  
ATOM    289  CA  ASN A  69       3.020   6.640   0.705  1.00 93.15           C  
ATOM    290  C   ASN A  69       3.407   5.188   0.443  1.00 93.15           C  
ATOM    291  O   ASN A  69       3.932   4.523   1.339  1.00 93.15           O  
ATOM    292  CB  ASN A  69       4.233   7.571   0.820  1.00 93.15           C  
ATOM    293  CG  ASN A  69       3.827   9.005   1.112  1.00 93.15           C  
ATOM    294  ND2 ASN A  69       4.684   9.772   1.745  1.00 93.15           N  
ATOM    295  OD1 ASN A  69       2.726   9.451   0.873  1.00 93.15           O  
ATOM    296  H   ASN A  69       2.745   6.701   2.817  1.00 93.15           H  
ATOM    297  HA  ASN A  69       2.410   6.991  -0.128  1.00 93.15           H  
ATOM    298  HB2 ASN A  69       4.892   7.208   1.608  1.00 93.15           H  
ATOM    299  HB3 ASN A  69       4.778   7.557  -0.124  1.00 93.15           H  
ATOM    300 HD21 ASN A  69       5.506   9.367   2.170  1.00 93.15           H  
ATOM    301 HD22 ASN A  69       4.312  10.683   1.974  1.00 93.15           H  
ATOM    302  N   ILE A  70       3.123   4.704  -0.760  1.00 92.03           N  
ATOM    303  CA  ILE A  70       3.369   3.326  -1.174  1.00 92.03           C  
ATOM    304  C   ILE A  70       4.205   3.349  -2.448  1.00 92.03           C  
ATOM    305  O   ILE A  70       3.822   3.973  -3.436  1.00 92.03           O  
ATOM    306  CB  ILE A  70       2.034   2.576  -1.387  1.00 92.03           C  
ATOM    307  CG1 ILE A  70       1.116   2.574  -0.142  1.00 92.03           C  
ATOM    308  CG2 ILE A  70       2.284   1.131  -1.861  1.00 92.03           C  
ATOM    309  CD1 ILE A  70       1.659   1.820   1.079  1.00 92.03           C  
ATOM    310  H   ILE A  70       2.689   5.315  -1.438  1.00 92.03           H  
ATOM    311  HA  ILE A  70       3.940   2.805  -0.405  1.00 92.03           H  
ATOM    312  HB  ILE A  70       1.488   3.090  -2.178  1.00 92.03           H  
ATOM    313 HG12 ILE A  70       0.893   3.601   0.150  1.00 92.03           H  
ATOM    314 HG13 ILE A  70       0.167   2.117  -0.423  1.00 92.03           H  
ATOM    315 HG21 ILE A  70       2.971   0.615  -1.191  1.00 92.03           H  
ATOM    316 HG22 ILE A  70       2.716   1.135  -2.862  1.00 92.03           H  
ATOM    317 HG23 ILE A  70       1.342   0.584  -1.906  1.00 92.03           H  
ATOM    318 HD11 ILE A  70       0.912   1.857   1.871  1.00 92.03           H  
ATOM    319 HD12 ILE A  70       2.585   2.274   1.434  1.00 92.03           H  
ATOM    320 HD13 ILE A  70       1.837   0.773   0.833  1.00 92.03           H  
ATOM    321  N   ASP A  71       5.324   2.633  -2.435  1.00 90.42           N  
ATOM    322  CA  ASP A  71       6.131   2.400  -3.628  1.00 90.42           C  
ATOM    323  C   ASP A  71       5.681   1.086  -4.274  1.00 90.42           C  
ATOM    324  O   ASP A  71       5.939   0.003  -3.746  1.00 90.42           O  
ATOM    325  CB  ASP A  71       7.621   2.410  -3.260  1.00 90.42           C  
ATOM    326  CG  ASP A  71       8.087   3.779  -2.746  1.00 90.42           C  
ATOM    327  OD1 ASP A  71       7.761   4.800  -3.396  1.00 90.42           O  
ATOM    328  OD2 ASP A  71       8.781   3.804  -1.705  1.00 90.42           O1-
ATOM    329  H   ASP A  71       5.607   2.166  -1.585  1.00 90.42           H  
ATOM    330  HA  ASP A  71       5.972   3.205  -4.346  1.00 90.42           H  
ATOM    331  HB2 ASP A  71       7.812   1.648  -2.505  1.00 90.42           H  
ATOM    332  HB3 ASP A  71       8.202   2.162  -4.149  1.00 90.42           H  
ATOM    333  N   ILE A  72       4.978   1.171  -5.409  1.00 88.86           N  
ATOM    334  CA  ILE A  72       4.549  -0.010  -6.162  1.00 88.86           C  
ATOM    335  C   ILE A  72       5.658  -0.426  -7.146  1.00 88.86           C  
ATOM    336  O   ILE A  72       6.072   0.379  -7.994  1.00 88.86           O  
ATOM    337  CB  ILE A  72       3.146   0.160  -6.789  1.00 88.86           C  
ATOM    338  CG1 ILE A  72       2.711  -1.159  -7.465  1.00 88.86           C  
ATOM    339  CG2 ILE A  72       3.036   1.371  -7.729  1.00 88.86           C  
ATOM    340  CD1 ILE A  72       1.218  -1.217  -7.813  1.00 88.86           C  
ATOM    341  H   ILE A  72       4.820   2.084  -5.810  1.00 88.86           H  
ATOM    342  HA  ILE A  72       4.413  -0.807  -5.431  1.00 88.86           H  
ATOM    343  HB  ILE A  72       2.456   0.337  -5.963  1.00 88.86           H  
ATOM    344 HG12 ILE A  72       2.919  -1.984  -6.783  1.00 88.86           H  
ATOM    345 HG13 ILE A  72       3.295  -1.326  -8.370  1.00 88.86           H  
ATOM    346 HG21 ILE A  72       3.149   2.286  -7.148  1.00 88.86           H  
ATOM    347 HG22 ILE A  72       2.050   1.417  -8.193  1.00 88.86           H  
ATOM    348 HG23 ILE A  72       3.806   1.329  -8.499  1.00 88.86           H  
ATOM    349 HD11 ILE A  72       0.980  -2.198  -8.223  1.00 88.86           H  
ATOM    350 HD12 ILE A  72       0.618  -1.045  -6.920  1.00 88.86           H  
ATOM    351 HD13 ILE A  72       0.969  -0.459  -8.556  1.00 88.86           H  
ATOM    352  N   PRO A  73       6.173  -1.669  -7.066  1.00 84.54           N  
ATOM    353  CA  PRO A  73       7.162  -2.161  -8.017  1.00 84.54           C  
ATOM    354  C   PRO A  73       6.609  -2.132  -9.442  1.00 84.54           C  
ATOM    355  O   PRO A  73       5.462  -2.512  -9.667  1.00 84.54           O  
ATOM    356  CB  PRO A  73       7.491  -3.594  -7.581  1.00 84.54           C  
ATOM    357  CG  PRO A  73       7.110  -3.622  -6.103  1.00 84.54           C  
ATOM    358  CD  PRO A  73       5.918  -2.674  -6.042  1.00 84.54           C  
ATOM    359  HA  PRO A  73       8.056  -1.540  -7.948  1.00 84.54           H  
ATOM    360  HB2 PRO A  73       8.545  -3.831  -7.731  1.00 84.54           H  
ATOM    361  HB3 PRO A  73       6.864  -4.305  -8.119  1.00 84.54           H  
ATOM    362  HG2 PRO A  73       7.927  -3.219  -5.504  1.00 84.54           H  
ATOM    363  HG3 PRO A  73       6.844  -4.625  -5.770  1.00 84.54           H  
ATOM    364  HD2 PRO A  73       5.858  -2.241  -5.044  1.00 84.54           H  
ATOM    365  HD3 PRO A  73       5.001  -3.215  -6.277  1.00 84.54           H  
ATOM    366  N   ALA A  74       7.430  -1.766 -10.427  1.00 80.92           N  
ATOM    367  CA  ALA A  74       6.998  -1.761 -11.827  1.00 80.92           C  
ATOM    368  C   ALA A  74       6.645  -3.151 -12.382  1.00 80.92           C  
ATOM    369  O   ALA A  74       5.974  -3.261 -13.404  1.00 80.92           O  
ATOM    370  CB  ALA A  74       8.086  -1.105 -12.663  1.00 80.92           C  
ATOM    371  H   ALA A  74       8.357  -1.430 -10.211  1.00 80.92           H  
ATOM    372  HA  ALA A  74       6.089  -1.166 -11.913  1.00 80.92           H  
ATOM    373  HB1 ALA A  74       8.266  -0.089 -12.309  1.00 80.92           H  
ATOM    374  HB2 ALA A  74       9.006  -1.686 -12.611  1.00 80.92           H  
ATOM    375  HB3 ALA A  74       7.739  -1.067 -13.696  1.00 80.92           H  
ATOM    376  N   SER A  75       7.065  -4.221 -11.702  1.00 83.28           N  
ATOM    377  CA  SER A  75       6.651  -5.590 -12.012  1.00 83.28           C  
ATOM    378  C   SER A  75       5.203  -5.899 -11.610  1.00 83.28           C  
ATOM    379  O   SER A  75       4.688  -6.950 -11.983  1.00 83.28           O  
ATOM    380  CB  SER A  75       7.608  -6.574 -11.332  1.00 83.28           C  
ATOM    381  OG  SER A  75       7.672  -6.337  -9.935  1.00 83.28           O  
ATOM    382  H   SER A  75       7.610  -4.079 -10.863  1.00 83.28           H  
ATOM    383  HA  SER A  75       6.718  -5.741 -13.090  1.00 83.28           H  
ATOM    384  HB2 SER A  75       8.604  -6.445 -11.756  1.00 83.28           H  
ATOM    385  HB3 SER A  75       7.284  -7.596 -11.525  1.00 83.28           H  
ATOM    386  HG  SER A  75       6.867  -6.660  -9.524  1.00 83.28           H  
ATOM    387  N   CYS A  76       4.549  -5.031 -10.833  1.00 83.61           N  
ATOM    388  CA  CYS A  76       3.201  -5.239 -10.315  1.00 83.61           C  
ATOM    389  C   CYS A  76       2.205  -4.336 -11.050  1.00 83.61           C  
ATOM    390  O   CYS A  76       2.356  -3.120 -11.058  1.00 83.61           O  
ATOM    391  CB  CYS A  76       3.210  -4.963  -8.803  1.00 83.61           C  
ATOM    392  SG  CYS A  76       4.285  -6.155  -7.949  1.00 83.61           S  
ATOM    393  H   CYS A  76       4.992  -4.157 -10.588  1.00 83.61           H  
ATOM    394  HA  CYS A  76       2.899  -6.275 -10.469  1.00 83.61           H  
ATOM    395  HB2 CYS A  76       2.198  -5.035  -8.404  1.00 83.61           H  
ATOM    396  HB3 CYS A  76       3.575  -3.951  -8.626  1.00 83.61           H  
ATOM    397  HG  CYS A  76       3.489  -7.217  -8.101  1.00 83.61           H  
ATOM    398  N   SER A  77       1.142  -4.911 -11.619  1.00 89.78           N  
ATOM    399  CA  SER A  77       0.000  -4.134 -12.133  1.00 89.78           C  
ATOM    400  C   SER A  77      -0.907  -3.627 -11.007  1.00 89.78           C  
ATOM    401  O   SER A  77      -1.532  -2.571 -11.127  1.00 89.78           O  
ATOM    402  CB  SER A  77      -0.820  -4.992 -13.099  1.00 89.78           C  
ATOM    403  OG  SER A  77      -1.246  -6.186 -12.463  1.00 89.78           O  
ATOM    404  H   SER A  77       1.067  -5.918 -11.635  1.00 89.78           H  
ATOM    405  HA  SER A  77       0.372  -3.265 -12.676  1.00 89.78           H  
ATOM    406  HB2 SER A  77      -1.688  -4.424 -13.435  1.00 89.78           H  
ATOM    407  HB3 SER A  77      -0.208  -5.244 -13.964  1.00 89.78           H  
ATOM    408  HG  SER A  77      -1.877  -6.630 -13.034  1.00 89.78           H  
ATOM    409  N   GLN A  78      -0.957  -4.383  -9.911  1.00 92.04           N  
ATOM    410  CA  GLN A  78      -1.734  -4.111  -8.711  1.00 92.04           C  
ATOM    411  C   GLN A  78      -0.960  -4.555  -7.466  1.00 92.04           C  
ATOM    412  O   GLN A  78      -0.173  -5.504  -7.529  1.00 92.04           O  
ATOM    413  CB  GLN A  78      -3.112  -4.787  -8.815  1.00 92.04           C  
ATOM    414  CG  GLN A  78      -3.043  -6.326  -8.839  1.00 92.04           C  
ATOM    415  CD  GLN A  78      -4.377  -6.989  -9.167  1.00 92.04           C  
ATOM    416  NE2 GLN A  78      -4.491  -8.283  -8.965  1.00 92.04           N  
ATOM    417  OE1 GLN A  78      -5.327  -6.385  -9.637  1.00 92.04           O  
ATOM    418  H   GLN A  78      -0.402  -5.226  -9.900  1.00 92.04           H  
ATOM    419  HA  GLN A  78      -1.890  -3.034  -8.651  1.00 92.04           H  
ATOM    420  HB2 GLN A  78      -3.595  -4.432  -9.725  1.00 92.04           H  
ATOM    421  HB3 GLN A  78      -3.723  -4.476  -7.968  1.00 92.04           H  
ATOM    422  HG2 GLN A  78      -2.711  -6.683  -7.864  1.00 92.04           H  
ATOM    423  HG3 GLN A  78      -2.320  -6.655  -9.586  1.00 92.04           H  
ATOM    424 HE21 GLN A  78      -3.746  -8.794  -8.514  1.00 92.04           H  
ATOM    425 HE22 GLN A  78      -5.398  -8.679  -9.166  1.00 92.04           H  
ATOM    426  N   TRP A  79      -1.188  -3.873  -6.349  1.00 92.06           N  
ATOM    427  CA  TRP A  79      -0.567  -4.155  -5.061  1.00 92.06           C  
ATOM    428  C   TRP A  79      -1.593  -4.016  -3.940  1.00 92.06           C  
ATOM    429  O   TRP A  79      -2.177  -2.946  -3.765  1.00 92.06           O  
ATOM    430  CB  TRP A  79       0.609  -3.201  -4.847  1.00 92.06           C  
ATOM    431  CG  TRP A  79       1.395  -3.478  -3.609  1.00 92.06           C  
ATOM    432  CD1 TRP A  79       1.167  -2.942  -2.390  1.00 92.06           C  
ATOM    433  CD2 TRP A  79       2.497  -4.417  -3.438  1.00 92.06           C  
ATOM    434  CE2 TRP A  79       2.899  -4.393  -2.071  1.00 92.06           C  
ATOM    435  CE3 TRP A  79       3.181  -5.299  -4.301  1.00 92.06           C  
ATOM    436  NE1 TRP A  79       2.054  -3.480  -1.478  1.00 92.06           N  
ATOM    437  CZ2 TRP A  79       3.936  -5.199  -1.582  1.00 92.06           C  
ATOM    438  CZ3 TRP A  79       4.226  -6.112  -3.822  1.00 92.06           C  
ATOM    439  CH2 TRP A  79       4.605  -6.062  -2.467  1.00 92.06           C  
ATOM    440  H   TRP A  79      -1.811  -3.079  -6.392  1.00 92.06           H  
ATOM    441  HA  TRP A  79      -0.185  -5.176  -5.051  1.00 92.06           H  
ATOM    442  HB2 TRP A  79       0.245  -2.175  -4.814  1.00 92.06           H  
ATOM    443  HB3 TRP A  79       1.285  -3.294  -5.697  1.00 92.06           H  
ATOM    444  HD1 TRP A  79       0.379  -2.238  -2.167  1.00 92.06           H  
ATOM    445  HE1 TRP A  79       2.008  -3.295  -0.486  1.00 92.06           H  
ATOM    446  HE3 TRP A  79       2.890  -5.348  -5.340  1.00 92.06           H  
ATOM    447  HZ2 TRP A  79       4.209  -5.162  -0.537  1.00 92.06           H  
ATOM    448  HZ3 TRP A  79       4.738  -6.781  -4.498  1.00 92.06           H  
ATOM    449  HH2 TRP A  79       5.404  -6.693  -2.107  1.00 92.06           H  
ATOM    450  N   ASP A  80      -1.786  -5.091  -3.182  1.00 94.65           N  
ATOM    451  CA  ASP A  80      -2.720  -5.124  -2.061  1.00 94.65           C  
ATOM    452  C   ASP A  80      -1.939  -4.858  -0.763  1.00 94.65           C  
ATOM    453  O   ASP A  80      -0.878  -5.442  -0.531  1.00 94.65           O  
ATOM    454  CB  ASP A  80      -3.522  -6.446  -2.056  1.00 94.65           C  
ATOM    455  CG  ASP A  80      -4.446  -6.656  -3.281  1.00 94.65           C  
ATOM    456  OD1 ASP A  80      -4.543  -5.775  -4.164  1.00 94.65           O  
ATOM    457  OD2 ASP A  80      -5.104  -7.719  -3.394  1.00 94.65           O1-
ATOM    458  H   ASP A  80      -1.222  -5.915  -3.336  1.00 94.65           H  
ATOM    459  HA  ASP A  80      -3.448  -4.323  -2.188  1.00 94.65           H  
ATOM    460  HB2 ASP A  80      -2.824  -7.282  -1.993  1.00 94.65           H  
ATOM    461  HB3 ASP A  80      -4.142  -6.462  -1.160  1.00 94.65           H  
ATOM    462  N   PHE A  81      -2.430  -3.944   0.074  1.00 93.89           N  
ATOM    463  CA  PHE A  81      -1.788  -3.580   1.335  1.00 93.89           C  
ATOM    464  C   PHE A  81      -2.806  -3.181   2.403  1.00 93.89           C  
ATOM    465  O   PHE A  81      -3.915  -2.741   2.100  1.00 93.89           O  
ATOM    466  CB  PHE A  81      -0.771  -2.448   1.102  1.00 93.89           C  
ATOM    467  CG  PHE A  81      -1.382  -1.084   0.834  1.00 93.89           C  
ATOM    468  CD1 PHE A  81      -1.796  -0.722  -0.461  1.00 93.89           C  
ATOM    469  CD2 PHE A  81      -1.575  -0.187   1.900  1.00 93.89           C  
ATOM    470  CE1 PHE A  81      -2.379   0.538  -0.683  1.00 93.89           C  
ATOM    471  CE2 PHE A  81      -2.159   1.069   1.677  1.00 93.89           C  
ATOM    472  CZ  PHE A  81      -2.552   1.436   0.382  1.00 93.89           C  
ATOM    473  H   PHE A  81      -3.287  -3.469  -0.172  1.00 93.89           H  
ATOM    474  HA  PHE A  81      -1.251  -4.452   1.709  1.00 93.89           H  
ATOM    475  HB2 PHE A  81      -0.133  -2.376   1.983  1.00 93.89           H  
ATOM    476  HB3 PHE A  81      -0.126  -2.719   0.266  1.00 93.89           H  
ATOM    477  HD1 PHE A  81      -1.705  -1.423  -1.277  1.00 93.89           H  
ATOM    478  HD2 PHE A  81      -1.301  -0.485   2.901  1.00 93.89           H  
ATOM    479  HE1 PHE A  81      -2.727   0.803  -1.670  1.00 93.89           H  
ATOM    480  HE2 PHE A  81      -2.324   1.740   2.507  1.00 93.89           H  
ATOM    481  HZ  PHE A  81      -3.007   2.401   0.211  1.00 93.89           H  
ATOM    482  N   ASP A  82      -2.391  -3.269   3.664  1.00 95.02           N  
ATOM    483  CA  ASP A  82      -3.233  -2.890   4.793  1.00 95.02           C  
ATOM    484  C   ASP A  82      -3.085  -1.401   5.140  1.00 95.02           C  
ATOM    485  O   ASP A  82      -1.974  -0.857   5.275  1.00 95.02           O  
ATOM    486  CB  ASP A  82      -2.945  -3.805   5.986  1.00 95.02           C  
ATOM    487  CG  ASP A  82      -3.370  -5.260   5.739  1.00 95.02           C  
ATOM    488  OD1 ASP A  82      -4.314  -5.484   4.943  1.00 95.02           O  
ATOM    489  OD2 ASP A  82      -2.726  -6.133   6.358  1.00 95.02           O1-
ATOM    490  H   ASP A  82      -1.519  -3.739   3.863  1.00 95.02           H  
ATOM    491  HA  ASP A  82      -4.275  -3.057   4.518  1.00 95.02           H  
ATOM    492  HB2 ASP A  82      -3.487  -3.428   6.854  1.00 95.02           H  
ATOM    493  HB3 ASP A  82      -1.880  -3.765   6.215  1.00 95.02           H  
ATOM    494  N   PHE A  83      -4.230  -0.738   5.294  1.00 94.58           N  
ATOM    495  CA  PHE A  83      -4.363   0.657   5.695  1.00 94.58           C  
ATOM    496  C   PHE A  83      -5.162   0.727   6.999  1.00 94.58           C  
ATOM    497  O   PHE A  83      -6.347   0.406   7.023  1.00 94.58           O  
ATOM    498  CB  PHE A  83      -5.023   1.457   4.556  1.00 94.58           C  
ATOM    499  CG  PHE A  83      -4.825   2.963   4.642  1.00 94.58           C  
ATOM    500  CD1 PHE A  83      -5.218   3.684   5.787  1.00 94.58           C  
ATOM    501  CD2 PHE A  83      -4.231   3.657   3.569  1.00 94.58           C  
ATOM    502  CE1 PHE A  83      -4.960   5.061   5.886  1.00 94.58           C  
ATOM    503  CE2 PHE A  83      -3.982   5.037   3.662  1.00 94.58           C  
ATOM    504  CZ  PHE A  83      -4.337   5.739   4.826  1.00 94.58           C  
ATOM    505  H   PHE A  83      -5.085  -1.245   5.113  1.00 94.58           H  
ATOM    506  HA  PHE A  83      -3.375   1.080   5.874  1.00 94.58           H  
ATOM    507  HB2 PHE A  83      -4.600   1.112   3.613  1.00 94.58           H  
ATOM    508  HB3 PHE A  83      -6.091   1.241   4.526  1.00 94.58           H  
ATOM    509  HD1 PHE A  83      -5.727   3.194   6.604  1.00 94.58           H  
ATOM    510  HD2 PHE A  83      -3.980   3.135   2.657  1.00 94.58           H  
ATOM    511  HE1 PHE A  83      -5.243   5.588   6.785  1.00 94.58           H  
ATOM    512  HE2 PHE A  83      -3.520   5.560   2.838  1.00 94.58           H  
ATOM    513  HZ  PHE A  83      -4.142   6.799   4.898  1.00 94.58           H  
ATOM    514  N   GLU A  84      -4.532   1.172   8.084  1.00 94.64           N  
ATOM    515  CA  GLU A  84      -5.210   1.374   9.366  1.00 94.64           C  
ATOM    516  C   GLU A  84      -5.771   2.798   9.469  1.00 94.64           C  
ATOM    517  O   GLU A  84      -5.067   3.779   9.220  1.00 94.64           O  
ATOM    518  CB  GLU A  84      -4.256   1.051  10.520  1.00 94.64           C  
ATOM    519  CG  GLU A  84      -5.004   0.970  11.858  1.00 94.64           C  
ATOM    520  CD  GLU A  84      -4.035   0.750  13.023  1.00 94.64           C  
ATOM    521  OE1 GLU A  84      -4.095   1.568  13.970  1.00 94.64           O  
ATOM    522  OE2 GLU A  84      -3.240  -0.213  12.947  1.00 94.64           O1-
ATOM    523  H   GLU A  84      -3.563   1.450   8.026  1.00 94.64           H  
ATOM    524  HA  GLU A  84      -6.042   0.674   9.440  1.00 94.64           H  
ATOM    525  HB2 GLU A  84      -3.482   1.816  10.576  1.00 94.64           H  
ATOM    526  HB3 GLU A  84      -3.781   0.089  10.323  1.00 94.64           H  
ATOM    527  HG2 GLU A  84      -5.724   0.153  11.817  1.00 94.64           H  
ATOM    528  HG3 GLU A  84      -5.560   1.894  12.018  1.00 94.64           H  
ATOM    529  N   TYR A  85      -7.045   2.918   9.838  1.00 92.96           N  
ATOM    530  CA  TYR A  85      -7.692   4.200  10.090  1.00 92.96           C  
ATOM    531  C   TYR A  85      -8.787   4.066  11.149  1.00 92.96           C  
ATOM    532  O   TYR A  85      -9.687   3.236  11.028  1.00 92.96           O  
ATOM    533  CB  TYR A  85      -8.253   4.751   8.777  1.00 92.96           C  
ATOM    534  CG  TYR A  85      -8.996   6.058   8.954  1.00 92.96           C  
ATOM    535  CD1 TYR A  85     -10.403   6.081   8.968  1.00 92.96           C  
ATOM    536  CD2 TYR A  85      -8.270   7.238   9.187  1.00 92.96           C  
ATOM    537  CE1 TYR A  85     -11.079   7.290   9.213  1.00 92.96           C  
ATOM    538  CE2 TYR A  85      -8.941   8.451   9.419  1.00 92.96           C  
ATOM    539  CZ  TYR A  85     -10.354   8.479   9.423  1.00 92.96           C  
ATOM    540  OH  TYR A  85     -11.013   9.639   9.675  1.00 92.96           O  
ATOM    541  H   TYR A  85      -7.585   2.077   9.979  1.00 92.96           H  
ATOM    542  HA  TYR A  85      -6.945   4.901  10.460  1.00 92.96           H  
ATOM    543  HB2 TYR A  85      -8.916   4.014   8.323  1.00 92.96           H  
ATOM    544  HB3 TYR A  85      -7.419   4.908   8.093  1.00 92.96           H  
ATOM    545  HD1 TYR A  85     -10.960   5.168   8.823  1.00 92.96           H  
ATOM    546  HD2 TYR A  85      -7.191   7.198   9.213  1.00 92.96           H  
ATOM    547  HE1 TYR A  85     -12.157   7.307   9.277  1.00 92.96           H  
ATOM    548  HE2 TYR A  85      -8.369   9.345   9.620  1.00 92.96           H  
ATOM    549  HH  TYR A  85     -10.396  10.335   9.916  1.00 92.96           H  
ATOM    550  N   GLY A  86      -8.720   4.896  12.195  1.00 90.78           N  
ATOM    551  CA  GLY A  86      -9.720   4.905  13.269  1.00 90.78           C  
ATOM    552  C   GLY A  86      -9.811   3.588  14.051  1.00 90.78           C  
ATOM    553  O   GLY A  86     -10.901   3.217  14.473  1.00 90.78           O  
ATOM    554  H   GLY A  86      -7.962   5.562  12.233  1.00 90.78           H  
ATOM    555  HA2 GLY A  86      -9.473   5.697  13.976  1.00 90.78           H  
ATOM    556  HA3 GLY A  86     -10.701   5.114  12.843  1.00 90.78           H  
ATOM    557  N   GLY A  87      -8.696   2.859  14.201  1.00 93.49           N  
ATOM    558  CA  GLY A  87      -8.659   1.548  14.867  1.00 93.49           C  
ATOM    559  C   GLY A  87      -9.204   0.389  14.023  1.00 93.49           C  
ATOM    560  O   GLY A  87      -9.422  -0.700  14.547  1.00 93.49           O  
ATOM    561  H   GLY A  87      -7.828   3.210  13.822  1.00 93.49           H  
ATOM    562  HA2 GLY A  87      -9.235   1.592  15.790  1.00 93.49           H  
ATOM    563  HA3 GLY A  87      -7.624   1.313  15.118  1.00 93.49           H  
ATOM    564  N   VAL A  88      -9.441   0.617  12.729  1.00 94.43           N  
ATOM    565  CA  VAL A  88      -9.927  -0.384  11.778  1.00 94.43           C  
ATOM    566  C   VAL A  88      -8.900  -0.568  10.661  1.00 94.43           C  
ATOM    567  O   VAL A  88      -8.430   0.413  10.086  1.00 94.43           O  
ATOM    568  CB  VAL A  88     -11.296   0.037  11.214  1.00 94.43           C  
ATOM    569  CG1 VAL A  88     -11.832  -1.018  10.253  1.00 94.43           C  
ATOM    570  CG2 VAL A  88     -12.348   0.219  12.317  1.00 94.43           C  
ATOM    571  H   VAL A  88      -9.272   1.544  12.365  1.00 94.43           H  
ATOM    572  HA  VAL A  88     -10.049  -1.340  12.287  1.00 94.43           H  
ATOM    573  HB  VAL A  88     -11.197   0.979  10.675  1.00 94.43           H  
ATOM    574 HG11 VAL A  88     -11.889  -1.980  10.763  1.00 94.43           H  
ATOM    575 HG12 VAL A  88     -12.821  -0.722   9.905  1.00 94.43           H  
ATOM    576 HG13 VAL A  88     -11.180  -1.100   9.383  1.00 94.43           H  
ATOM    577 HG21 VAL A  88     -12.435  -0.694  12.906  1.00 94.43           H  
ATOM    578 HG22 VAL A  88     -12.057   1.037  12.976  1.00 94.43           H  
ATOM    579 HG23 VAL A  88     -13.314   0.466  11.877  1.00 94.43           H  
ATOM    580  N   THR A  89      -8.581  -1.819  10.328  1.00 95.62           N  
ATOM    581  CA  THR A  89      -7.686  -2.166   9.215  1.00 95.62           C  
ATOM    582  C   THR A  89      -8.493  -2.467   7.955  1.00 95.62           C  
ATOM    583  O   THR A  89      -9.369  -3.331   7.964  1.00 95.62           O  
ATOM    584  CB  THR A  89      -6.777  -3.350   9.574  1.00 95.62           C  
ATOM    585  CG2 THR A  89      -5.701  -3.596   8.520  1.00 95.62           C  
ATOM    586  OG1 THR A  89      -6.109  -3.059  10.778  1.00 95.62           O  
ATOM    587  H   THR A  89      -8.950  -2.579  10.881  1.00 95.62           H  
ATOM    588  HA  THR A  89      -7.033  -1.318   9.008  1.00 95.62           H  
ATOM    589  HB  THR A  89      -7.374  -4.253   9.704  1.00 95.62           H  
ATOM    590  HG1 THR A  89      -5.317  -3.599  10.827  1.00 95.62           H  
ATOM    591 HG21 THR A  89      -5.110  -2.692   8.380  1.00 95.62           H  
ATOM    592 HG22 THR A  89      -5.050  -4.411   8.836  1.00 95.62           H  
ATOM    593 HG23 THR A  89      -6.158  -3.880   7.572  1.00 95.62           H  
ATOM    594  N   TYR A  90      -8.184  -1.761   6.869  1.00 95.50           N  
ATOM    595  CA  TYR A  90      -8.786  -1.930   5.549  1.00 95.50           C  
ATOM    596  C   TYR A  90      -7.766  -2.540   4.588  1.00 95.50           C  
ATOM    597  O   TYR A  90      -6.637  -2.056   4.503  1.00 95.50           O  
ATOM    598  CB  TYR A  90      -9.264  -0.570   5.010  1.00 95.50           C  
ATOM    599  CG  TYR A  90     -10.248   0.158   5.905  1.00 95.50           C  
ATOM    600  CD1 TYR A  90     -11.633  -0.033   5.737  1.00 95.50           C  
ATOM    601  CD2 TYR A  90      -9.778   1.011   6.921  1.00 95.50           C  
ATOM    602  CE1 TYR A  90     -12.544   0.627   6.584  1.00 95.50           C  
ATOM    603  CE2 TYR A  90     -10.682   1.653   7.784  1.00 95.50           C  
ATOM    604  CZ  TYR A  90     -12.068   1.466   7.613  1.00 95.50           C  
ATOM    605  OH  TYR A  90     -12.938   2.083   8.453  1.00 95.50           O  
ATOM    606  H   TYR A  90      -7.469  -1.052   6.951  1.00 95.50           H  
ATOM    607  HA  TYR A  90      -9.648  -2.594   5.618  1.00 95.50           H  
ATOM    608  HB2 TYR A  90      -8.397   0.073   4.859  1.00 95.50           H  
ATOM    609  HB3 TYR A  90      -9.724  -0.725   4.034  1.00 95.50           H  
ATOM    610  HD1 TYR A  90     -11.991  -0.692   4.960  1.00 95.50           H  
ATOM    611  HD2 TYR A  90      -8.716   1.144   7.068  1.00 95.50           H  
ATOM    612  HE1 TYR A  90     -13.609   0.482   6.470  1.00 95.50           H  
ATOM    613  HE2 TYR A  90     -10.310   2.258   8.597  1.00 95.50           H  
ATOM    614  HH  TYR A  90     -12.463   2.527   9.160  1.00 95.50           H  
ATOM    615  N   THR A  91      -8.172  -3.546   3.816  1.00 96.48           N  
ATOM    616  CA  THR A  91      -7.359  -4.060   2.708  1.00 96.48           C  
ATOM    617  C   THR A  91      -7.594  -3.196   1.473  1.00 96.48           C  
ATOM    618  O   THR A  91      -8.707  -3.121   0.948  1.00 96.48           O  
ATOM    619  CB  THR A  91      -7.666  -5.533   2.424  1.00 96.48           C  
ATOM    620  CG2 THR A  91      -6.750  -6.119   1.351  1.00 96.48           C  
ATOM    621  OG1 THR A  91      -7.475  -6.286   3.601  1.00 96.48           O  
ATOM    622  H   THR A  91      -9.085  -3.952   3.959  1.00 96.48           H  
ATOM    623  HA  THR A  91      -6.306  -3.998   2.979  1.00 96.48           H  
ATOM    624  HB  THR A  91      -8.703  -5.636   2.103  1.00 96.48           H  
ATOM    625  HG1 THR A  91      -6.583  -6.135   3.920  1.00 96.48           H  
ATOM    626 HG21 THR A  91      -5.707  -5.991   1.640  1.00 96.48           H  
ATOM    627 HG22 THR A  91      -6.962  -7.182   1.236  1.00 96.48           H  
ATOM    628 HG23 THR A  91      -6.923  -5.624   0.395  1.00 96.48           H  
ATOM    629  N   VAL A  92      -6.542  -2.525   1.016  1.00 95.98           N  
ATOM    630  CA  VAL A  92      -6.574  -1.583  -0.104  1.00 95.98           C  
ATOM    631  C   VAL A  92      -5.809  -2.167  -1.280  1.00 95.98           C  
ATOM    632  O   VAL A  92      -4.660  -2.574  -1.127  1.00 95.98           O  
ATOM    633  CB  VAL A  92      -5.977  -0.224   0.303  1.00 95.98           C  
ATOM    634  CG1 VAL A  92      -5.981   0.767  -0.872  1.00 95.98           C  
ATOM    635  CG2 VAL A  92      -6.760   0.399   1.466  1.00 95.98           C  
ATOM    636  H   VAL A  92      -5.656  -2.645   1.487  1.00 95.98           H  
ATOM    637  HA  VAL A  92      -7.607  -1.416  -0.411  1.00 95.98           H  
ATOM    638  HB  VAL A  92      -4.946  -0.367   0.628  1.00 95.98           H  
ATOM    639 HG11 VAL A  92      -5.325   0.411  -1.666  1.00 95.98           H  
ATOM    640 HG12 VAL A  92      -5.601   1.733  -0.539  1.00 95.98           H  
ATOM    641 HG13 VAL A  92      -6.991   0.877  -1.268  1.00 95.98           H  
ATOM    642 HG21 VAL A  92      -7.801   0.545   1.177  1.00 95.98           H  
ATOM    643 HG22 VAL A  92      -6.315   1.355   1.740  1.00 95.98           H  
ATOM    644 HG23 VAL A  92      -6.718  -0.254   2.338  1.00 95.98           H  
ATOM    645  N   ARG A  93      -6.416  -2.143  -2.466  1.00 95.79           N  
ATOM    646  CA  ARG A  93      -5.727  -2.408  -3.731  1.00 95.79           C  
ATOM    647  C   ARG A  93      -5.309  -1.109  -4.377  1.00 95.79           C  
ATOM    648  O   ARG A  93      -6.131  -0.221  -4.582  1.00 95.79           O  
ATOM    649  CB  ARG A  93      -6.620  -3.227  -4.652  1.00 95.79           C  
ATOM    650  CG  ARG A  93      -6.008  -3.510  -6.031  1.00 95.79           C  
ATOM    651  CD  ARG A  93      -6.790  -4.608  -6.755  1.00 95.79           C  
ATOM    652  NE  ARG A  93      -6.641  -5.906  -6.072  1.00 95.79           N  
ATOM    653  CZ  ARG A  93      -7.497  -6.905  -6.084  1.00 95.79           C  
ATOM    654  NH1 ARG A  93      -8.595  -6.847  -6.791  1.00 95.79           N1+
ATOM    655  NH2 ARG A  93      -7.257  -7.953  -5.342  1.00 95.79           N  
ATOM    656  H   ARG A  93      -7.351  -1.764  -2.510  1.00 95.79           H  
ATOM    657  HA  ARG A  93      -4.832  -3.001  -3.539  1.00 95.79           H  
ATOM    658  HB2 ARG A  93      -6.762  -4.179  -4.140  1.00 95.79           H  
ATOM    659  HB3 ARG A  93      -7.588  -2.742  -4.774  1.00 95.79           H  
ATOM    660  HG2 ARG A  93      -6.043  -2.601  -6.631  1.00 95.79           H  
ATOM    661  HG3 ARG A  93      -4.968  -3.819  -5.923  1.00 95.79           H  
ATOM    662  HD2 ARG A  93      -6.417  -4.689  -7.776  1.00 95.79           H  
ATOM    663  HD3 ARG A  93      -7.837  -4.309  -6.796  1.00 95.79           H  
ATOM    664  HE  ARG A  93      -5.868  -5.980  -5.427  1.00 95.79           H  
ATOM    665 HH11 ARG A  93      -9.318  -7.544  -6.687  1.00 95.79           H  
ATOM    666 HH12 ARG A  93      -8.816  -5.949  -7.199  1.00 95.79           H  
ATOM    667 HH21 ARG A  93      -6.471  -7.900  -4.710  1.00 95.79           H  
ATOM    668 HH22 ARG A  93      -7.905  -8.725  -5.275  1.00 95.79           H  
ATOM    669  N   LEU A  94      -4.034  -1.023  -4.724  1.00 94.81           N  
ATOM    670  CA  LEU A  94      -3.444   0.060  -5.493  1.00 94.81           C  
ATOM    671  C   LEU A  94      -3.106  -0.435  -6.897  1.00 94.81           C  
ATOM    672  O   LEU A  94      -2.374  -1.408  -7.053  1.00 94.81           O  
ATOM    673  CB  LEU A  94      -2.201   0.553  -4.739  1.00 94.81           C  
ATOM    674  CG  LEU A  94      -1.398   1.641  -5.465  1.00 94.81           C  
ATOM    675  CD1 LEU A  94      -2.179   2.951  -5.567  1.00 94.81           C  
ATOM    676  CD2 LEU A  94      -0.106   1.899  -4.694  1.00 94.81           C  
ATOM    677  H   LEU A  94      -3.432  -1.790  -4.459  1.00 94.81           H  
ATOM    678  HA  LEU A  94      -4.156   0.882  -5.574  1.00 94.81           H  
ATOM    679  HB2 LEU A  94      -2.517   0.946  -3.772  1.00 94.81           H  
ATOM    680  HB3 LEU A  94      -1.548  -0.302  -4.563  1.00 94.81           H  
ATOM    681  HG  LEU A  94      -1.132   1.302  -6.466  1.00 94.81           H  
ATOM    682 HD11 LEU A  94      -2.426   3.317  -4.571  1.00 94.81           H  
ATOM    683 HD12 LEU A  94      -3.090   2.806  -6.147  1.00 94.81           H  
ATOM    684 HD13 LEU A  94      -1.566   3.698  -6.073  1.00 94.81           H  
ATOM    685 HD21 LEU A  94       0.549   2.536  -5.289  1.00 94.81           H  
ATOM    686 HD22 LEU A  94       0.416   0.958  -4.522  1.00 94.81           H  
ATOM    687 HD23 LEU A  94      -0.320   2.372  -3.736  1.00 94.81           H  
ATOM    688  N   HIS A  95      -3.585   0.261  -7.921  1.00 92.70           N  
ATOM    689  CA  HIS A  95      -3.228   0.006  -9.312  1.00 92.70           C  
ATOM    690  C   HIS A  95      -2.015   0.844  -9.720  1.00 92.70           C  
ATOM    691  O   HIS A  95      -1.997   2.059  -9.517  1.00 92.70           O  
ATOM    692  CB  HIS A  95      -4.427   0.297 -10.217  1.00 92.70           C  
ATOM    693  CG  HIS A  95      -5.573  -0.654  -9.995  1.00 92.70           C  
ATOM    694  CD2 HIS A  95      -6.556  -0.553  -9.047  1.00 92.70           C  
ATOM    695  ND1 HIS A  95      -5.787  -1.831 -10.679  1.00 92.70           N  
ATOM    696  CE1 HIS A  95      -6.877  -2.420 -10.160  1.00 92.70           C  
ATOM    697  NE2 HIS A  95      -7.380  -1.670  -9.173  1.00 92.70           N  
ATOM    698  H   HIS A  95      -4.200   1.037  -7.722  1.00 92.70           H  
ATOM    699  HA  HIS A  95      -2.971  -1.047  -9.432  1.00 92.70           H  
ATOM    700  HB2 HIS A  95      -4.762   1.320 -10.047  1.00 92.70           H  
ATOM    701  HB3 HIS A  95      -4.110   0.218 -11.257  1.00 92.70           H  
ATOM    702  HD1 HIS A  95      -5.171  -2.248 -11.362  1.00 92.70           H  
ATOM    703  HD2 HIS A  95      -6.669   0.234  -8.315  1.00 92.70           H  
ATOM    704  HE1 HIS A  95      -7.275  -3.381 -10.454  1.00 92.70           H  
ATOM    705  N   TYR A  96      -1.029   0.213 -10.360  1.00 88.63           N  
ATOM    706  CA  TYR A  96       0.165   0.895 -10.878  1.00 88.63           C  
ATOM    707  C   TYR A  96      -0.210   2.007 -11.868  1.00 88.63           C  
ATOM    708  O   TYR A  96       0.269   3.149 -11.805  1.00 88.63           O  
ATOM    709  CB  TYR A  96       1.058  -0.159 -11.548  1.00 88.63           C  
ATOM    710  CG  TYR A  96       2.384   0.380 -12.041  1.00 88.63           C  
ATOM    711  CD1 TYR A  96       2.510   0.889 -13.349  1.00 88.63           C  
ATOM    712  CD2 TYR A  96       3.494   0.386 -11.179  1.00 88.63           C  
ATOM    713  CE1 TYR A  96       3.742   1.419 -13.779  1.00 88.63           C  
ATOM    714  CE2 TYR A  96       4.717   0.943 -11.592  1.00 88.63           C  
ATOM    715  CZ  TYR A  96       4.847   1.452 -12.901  1.00 88.63           C  
ATOM    716  OH  TYR A  96       6.029   1.978 -13.318  1.00 88.63           O  
ATOM    717  H   TYR A  96      -1.107  -0.784 -10.501  1.00 88.63           H  
ATOM    718  HA  TYR A  96       0.710   1.352 -10.052  1.00 88.63           H  
ATOM    719  HB2 TYR A  96       0.526  -0.617 -12.382  1.00 88.63           H  
ATOM    720  HB3 TYR A  96       1.254  -0.944 -10.817  1.00 88.63           H  
ATOM    721  HD1 TYR A  96       1.669   0.861 -14.025  1.00 88.63           H  
ATOM    722  HD2 TYR A  96       3.411  -0.059 -10.198  1.00 88.63           H  
ATOM    723  HE1 TYR A  96       3.859   1.797 -14.784  1.00 88.63           H  
ATOM    724  HE2 TYR A  96       5.560   0.952 -10.916  1.00 88.63           H  
ATOM    725  HH  TYR A  96       6.707   1.962 -12.638  1.00 88.63           H  
ATOM    726  N   GLU A  97      -1.147   1.688 -12.760  1.00 87.23           N  
ATOM    727  CA  GLU A  97      -1.714   2.638 -13.704  1.00 87.23           C  
ATOM    728  C   GLU A  97      -2.628   3.638 -12.977  1.00 87.23           C  
ATOM    729  O   GLU A  97      -3.632   3.281 -12.355  1.00 87.23           O  
ATOM    730  CB  GLU A  97      -2.431   1.882 -14.823  1.00 87.23           C  
ATOM    731  CG  GLU A  97      -2.717   2.820 -16.003  1.00 87.23           C  
ATOM    732  CD  GLU A  97      -3.425   2.112 -17.164  1.00 87.23           C  
ATOM    733  OE1 GLU A  97      -3.538   2.760 -18.226  1.00 87.23           O  
ATOM    734  OE2 GLU A  97      -3.882   0.963 -16.966  1.00 87.23           O1-
ATOM    735  H   GLU A  97      -1.526   0.752 -12.740  1.00 87.23           H  
ATOM    736  HA  GLU A  97      -0.890   3.184 -14.162  1.00 87.23           H  
ATOM    737  HB2 GLU A  97      -3.359   1.460 -14.438  1.00 87.23           H  
ATOM    738  HB3 GLU A  97      -1.789   1.072 -15.170  1.00 87.23           H  
ATOM    739  HG2 GLU A  97      -3.341   3.644 -15.656  1.00 87.23           H  
ATOM    740  HG3 GLU A  97      -1.772   3.237 -16.352  1.00 87.23           H  
ATOM    741  N   GLY A  98      -2.250   4.917 -13.034  1.00 87.89           N  
ATOM    742  CA  GLY A  98      -3.010   6.015 -12.433  1.00 87.89           C  
ATOM    743  C   GLY A  98      -3.032   6.079 -10.900  1.00 87.89           C  
ATOM    744  O   GLY A  98      -3.706   6.960 -10.382  1.00 87.89           O  
ATOM    745  H   GLY A  98      -1.486   5.148 -13.652  1.00 87.89           H  
ATOM    746  HA2 GLY A  98      -4.044   5.943 -12.769  1.00 87.89           H  
ATOM    747  HA3 GLY A  98      -2.610   6.962 -12.796  1.00 87.89           H  
ATOM    748  N   CYS A  99      -2.325   5.200 -10.172  1.00 91.62           N  
ATOM    749  CA  CYS A  99      -2.404   5.119  -8.702  1.00 91.62           C  
ATOM    750  C   CYS A  99      -3.851   4.976  -8.190  1.00 91.62           C  
ATOM    751  O   CYS A  99      -4.182   5.463  -7.112  1.00 91.62           O  
ATOM    752  CB  CYS A  99      -1.660   6.289  -8.033  1.00 91.62           C  
ATOM    753  SG  CYS A  99       0.132   6.379  -8.291  1.00 91.62           S  
ATOM    754  H   CYS A  99      -1.869   4.431 -10.641  1.00 91.62           H  
ATOM    755  HA  CYS A  99      -1.890   4.208  -8.395  1.00 91.62           H  
ATOM    756  HB2 CYS A  99      -2.108   7.223  -8.370  1.00 91.62           H  
ATOM    757  HB3 CYS A  99      -1.825   6.235  -6.957  1.00 91.62           H  
ATOM    758  N   ARG A 100      -4.739   4.342  -8.970  1.00 92.99           N  
ATOM    759  CA  ARG A 100      -6.141   4.165  -8.567  1.00 92.99           C  
ATOM    760  C   ARG A 100      -6.210   3.249  -7.352  1.00 92.99           C  
ATOM    761  O   ARG A 100      -5.503   2.244  -7.318  1.00 92.99           O  
ATOM    762  CB  ARG A 100      -6.998   3.612  -9.712  1.00 92.99           C  
ATOM    763  CG  ARG A 100      -7.074   4.580 -10.900  1.00 92.99           C  
ATOM    764  CD  ARG A 100      -8.064   4.078 -11.957  1.00 92.99           C  
ATOM    765  NE  ARG A 100      -7.598   2.836 -12.603  1.00 92.99           N  
ATOM    766  CZ  ARG A 100      -8.290   2.074 -13.432  1.00 92.99           C  
ATOM    767  NH1 ARG A 100      -9.523   2.352 -13.759  1.00 92.99           N1+
ATOM    768  NH2 ARG A 100      -7.745   1.019 -13.965  1.00 92.99           N  
ATOM    769  H   ARG A 100      -4.402   3.912  -9.820  1.00 92.99           H  
ATOM    770  HA  ARG A 100      -6.533   5.136  -8.262  1.00 92.99           H  
ATOM    771  HB2 ARG A 100      -6.594   2.654 -10.039  1.00 92.99           H  
ATOM    772  HB3 ARG A 100      -8.006   3.443  -9.334  1.00 92.99           H  
ATOM    773  HG2 ARG A 100      -6.089   4.698 -11.353  1.00 92.99           H  
ATOM    774  HG3 ARG A 100      -7.411   5.554 -10.544  1.00 92.99           H  
ATOM    775  HD2 ARG A 100      -9.030   3.913 -11.481  1.00 92.99           H  
ATOM    776  HD3 ARG A 100      -8.178   4.853 -12.716  1.00 92.99           H  
ATOM    777  HE  ARG A 100      -6.644   2.559 -12.420  1.00 92.99           H  
ATOM    778 HH11 ARG A 100     -10.039   1.734 -14.368  1.00 92.99           H  
ATOM    779 HH12 ARG A 100      -9.965   3.156 -13.338  1.00 92.99           H  
ATOM    780 HH21 ARG A 100      -6.769   0.819 -13.801  1.00 92.99           H  
ATOM    781 HH22 ARG A 100      -8.253   0.454 -14.632  1.00 92.99           H  
ATOM    782  N   THR A 101      -7.061   3.581  -6.388  1.00 94.60           N  
ATOM    783  CA  THR A 101      -7.212   2.806  -5.155  1.00 94.60           C  
ATOM    784  C   THR A 101      -8.648   2.387  -4.913  1.00 94.60           C  
ATOM    785  O   THR A 101      -9.583   3.143  -5.171  1.00 94.60           O  
ATOM    786  CB  THR A 101      -6.672   3.540  -3.926  1.00 94.60           C  
ATOM    787  CG2 THR A 101      -5.159   3.670  -3.993  1.00 94.60           C  
ATOM    788  OG1 THR A 101      -7.199   4.841  -3.815  1.00 94.60           O  
ATOM    789  H   THR A 101      -7.620   4.418  -6.469  1.00 94.60           H  
ATOM    790  HA  THR A 101      -6.632   1.889  -5.257  1.00 94.60           H  
ATOM    791  HB  THR A 101      -6.931   2.975  -3.030  1.00 94.60           H  
ATOM    792  HG1 THR A 101      -6.924   5.172  -2.957  1.00 94.60           H  
ATOM    793 HG21 THR A 101      -4.862   4.218  -4.887  1.00 94.60           H  
ATOM    794 HG22 THR A 101      -4.715   2.675  -4.008  1.00 94.60           H  
ATOM    795 HG23 THR A 101      -4.802   4.202  -3.111  1.00 94.60           H  
ATOM    796  N   GLU A 102      -8.813   1.180  -4.387  1.00 94.60           N  
ATOM    797  CA  GLU A 102     -10.102   0.623  -3.987  1.00 94.60           C  
ATOM    798  C   GLU A 102      -9.958  -0.190  -2.698  1.00 94.60           C  
ATOM    799  O   GLU A 102      -8.883  -0.708  -2.393  1.00 94.60           O  
ATOM    800  CB  GLU A 102     -10.720  -0.201  -5.132  1.00 94.60           C  
ATOM    801  CG  GLU A 102      -9.890  -1.429  -5.553  1.00 94.60           C  
ATOM    802  CD  GLU A 102     -10.522  -2.245  -6.696  1.00 94.60           C  
ATOM    803  OE1 GLU A 102     -10.050  -3.390  -6.917  1.00 94.60           O  
ATOM    804  OE2 GLU A 102     -11.484  -1.749  -7.326  1.00 94.60           O1-
ATOM    805  H   GLU A 102      -8.004   0.587  -4.262  1.00 94.60           H  
ATOM    806  HA  GLU A 102     -10.786   1.445  -3.777  1.00 94.60           H  
ATOM    807  HB2 GLU A 102     -11.708  -0.536  -4.818  1.00 94.60           H  
ATOM    808  HB3 GLU A 102     -10.845   0.456  -5.993  1.00 94.60           H  
ATOM    809  HG2 GLU A 102      -8.900  -1.098  -5.866  1.00 94.60           H  
ATOM    810  HG3 GLU A 102      -9.780  -2.079  -4.686  1.00 94.60           H  
ATOM    811  N   ILE A 103     -11.041  -0.298  -1.927  1.00 94.38           N  
ATOM    812  CA  ILE A 103     -11.088  -1.160  -0.742  1.00 94.38           C  
ATOM    813  C   ILE A 103     -11.688  -2.496  -1.134  1.00 94.38           C  
ATOM    814  O   ILE A 103     -12.794  -2.562  -1.674  1.00 94.38           O  
ATOM    815  CB  ILE A 103     -11.852  -0.503   0.419  1.00 94.38           C  
ATOM    816  CG1 ILE A 103     -10.984   0.669   0.903  1.00 94.38           C  
ATOM    817  CG2 ILE A 103     -12.117  -1.496   1.570  1.00 94.38           C  
ATOM    818  CD1 ILE A 103     -11.657   1.511   1.965  1.00 94.38           C  
ATOM    819  H   ILE A 103     -11.916   0.075  -2.267  1.00 94.38           H  
ATOM    820  HA  ILE A 103     -10.073  -1.351  -0.393  1.00 94.38           H  
ATOM    821  HB  ILE A 103     -12.808  -0.127   0.053  1.00 94.38           H  
ATOM    822 HG12 ILE A 103     -10.748   1.326   0.066  1.00 94.38           H  
ATOM    823 HG13 ILE A 103     -10.050   0.281   1.308  1.00 94.38           H  
ATOM    824 HG21 ILE A 103     -12.650  -1.013   2.389  1.00 94.38           H  
ATOM    825 HG22 ILE A 103     -11.177  -1.902   1.944  1.00 94.38           H  
ATOM    826 HG23 ILE A 103     -12.749  -2.318   1.235  1.00 94.38           H  
ATOM    827 HD11 ILE A 103     -11.002   2.356   2.180  1.00 94.38           H  
ATOM    828 HD12 ILE A 103     -11.784   0.939   2.884  1.00 94.38           H  
ATOM    829 HD13 ILE A 103     -12.623   1.859   1.600  1.00 94.38           H  
ATOM    830  N   ILE A 104     -10.968  -3.563  -0.814  1.00 94.23           N  
ATOM    831  CA  ILE A 104     -11.391  -4.922  -1.108  1.00 94.23           C  
ATOM    832  C   ILE A 104     -12.020  -5.529   0.142  1.00 94.23           C  
ATOM    833  O   ILE A 104     -11.426  -5.548   1.217  1.00 94.23           O  
ATOM    834  CB  ILE A 104     -10.219  -5.788  -1.590  1.00 94.23           C  
ATOM    835  CG1 ILE A 104      -9.356  -5.142  -2.691  1.00 94.23           C  
ATOM    836  CG2 ILE A 104     -10.776  -7.127  -2.123  1.00 94.23           C  
ATOM    837  CD1 ILE A 104      -7.986  -5.826  -2.681  1.00 94.23           C  
ATOM    838  H   ILE A 104     -10.113  -3.432  -0.293  1.00 94.23           H  
ATOM    839  HA  ILE A 104     -12.134  -4.894  -1.905  1.00 94.23           H  
ATOM    840  HB  ILE A 104      -9.583  -5.984  -0.727  1.00 94.23           H  
ATOM    841 HG12 ILE A 104      -9.833  -5.262  -3.663  1.00 94.23           H  
ATOM    842 HG13 ILE A 104      -9.194  -4.078  -2.519  1.00 94.23           H  
ATOM    843 HG21 ILE A 104     -11.265  -7.679  -1.320  1.00 94.23           H  
ATOM    844 HG22 ILE A 104     -11.489  -6.943  -2.927  1.00 94.23           H  
ATOM    845 HG23 ILE A 104      -9.974  -7.757  -2.507  1.00 94.23           H  
ATOM    846 HD11 ILE A 104      -8.010  -6.813  -2.218  1.00 94.23           H  
ATOM    847 HD12 ILE A 104      -7.647  -5.967  -3.707  1.00 94.23           H  
ATOM    848 HD13 ILE A 104      -7.272  -5.214  -2.129  1.00 94.23           H  
ATOM    849  N   GLY A 105     -13.210  -6.104  -0.015  1.00 92.87           N  
ATOM    850  CA  GLY A 105     -13.836  -6.904   1.034  1.00 92.87           C  
ATOM    851  C   GLY A 105     -14.493  -6.070   2.135  1.00 92.87           C  
ATOM    852  O   GLY A 105     -15.220  -5.117   1.859  1.00 92.87           O  
ATOM    853  H   GLY A 105     -13.671  -6.009  -0.908  1.00 92.87           H  
ATOM    854  HA2 GLY A 105     -13.078  -7.545   1.484  1.00 92.87           H  
ATOM    855  HA3 GLY A 105     -14.598  -7.545   0.592  1.00 92.87           H  
ATOM    856  N   ARG A 106     -14.336  -6.496   3.389  1.00 91.25           N  
ATOM    857  CA  ARG A 106     -14.875  -5.817   4.576  1.00 91.25           C  
ATOM    858  C   ARG A 106     -13.728  -5.553   5.558  1.00 91.25           C  
ATOM    859  O   ARG A 106     -12.842  -6.399   5.638  1.00 91.25           O  
ATOM    860  CB  ARG A 106     -15.975  -6.655   5.251  1.00 91.25           C  
ATOM    861  CG  ARG A 106     -17.249  -6.791   4.406  1.00 91.25           C  
ATOM    862  CD  ARG A 106     -18.352  -7.444   5.250  1.00 91.25           C  
ATOM    863  NE  ARG A 106     -19.566  -7.721   4.460  1.00 91.25           N  
ATOM    864  CZ  ARG A 106     -20.658  -8.324   4.900  1.00 91.25           C  
ATOM    865  NH1 ARG A 106     -20.787  -8.701   6.143  1.00 91.25           N1+
ATOM    866  NH2 ARG A 106     -21.652  -8.566   4.091  1.00 91.25           N  
ATOM    867  H   ARG A 106     -13.628  -7.197   3.557  1.00 91.25           H  
ATOM    868  HA  ARG A 106     -15.282  -4.854   4.268  1.00 91.25           H  
ATOM    869  HB2 ARG A 106     -16.238  -6.180   6.196  1.00 91.25           H  
ATOM    870  HB3 ARG A 106     -15.582  -7.646   5.476  1.00 91.25           H  
ATOM    871  HG2 ARG A 106     -17.039  -7.407   3.531  1.00 91.25           H  
ATOM    872  HG3 ARG A 106     -17.579  -5.805   4.080  1.00 91.25           H  
ATOM    873  HD2 ARG A 106     -18.597  -6.779   6.078  1.00 91.25           H  
ATOM    874  HD3 ARG A 106     -17.967  -8.380   5.655  1.00 91.25           H  
ATOM    875  HE  ARG A 106     -19.545  -7.451   3.487  1.00 91.25           H  
ATOM    876 HH11 ARG A 106     -21.626  -9.163   6.463  1.00 91.25           H  
ATOM    877 HH12 ARG A 106     -20.028  -8.522   6.785  1.00 91.25           H  
ATOM    878 HH21 ARG A 106     -22.480  -9.035   4.429  1.00 91.25           H  
ATOM    879 HH22 ARG A 106     -21.596  -8.287   3.122  1.00 91.25           H  
ATOM    880  N   PRO A 107     -13.778  -4.470   6.346  1.00 93.24           N  
ATOM    881  CA  PRO A 107     -14.842  -3.464   6.411  1.00 93.24           C  
ATOM    882  C   PRO A 107     -14.821  -2.493   5.224  1.00 93.24           C  
ATOM    883  O   PRO A 107     -13.811  -2.325   4.553  1.00 93.24           O  
ATOM    884  CB  PRO A 107     -14.637  -2.752   7.748  1.00 93.24           C  
ATOM    885  CG  PRO A 107     -13.142  -2.906   8.012  1.00 93.24           C  
ATOM    886  CD  PRO A 107     -12.723  -4.179   7.296  1.00 93.24           C  
ATOM    887  HA  PRO A 107     -15.817  -3.951   6.436  1.00 93.24           H  
ATOM    888  HB2 PRO A 107     -14.933  -1.704   7.714  1.00 93.24           H  
ATOM    889  HB3 PRO A 107     -15.193  -3.276   8.525  1.00 93.24           H  
ATOM    890  HG2 PRO A 107     -12.597  -2.058   7.596  1.00 93.24           H  
ATOM    891  HG3 PRO A 107     -12.959  -3.020   9.081  1.00 93.24           H  
ATOM    892  HD2 PRO A 107     -11.771  -4.029   6.787  1.00 93.24           H  
ATOM    893  HD3 PRO A 107     -12.635  -4.996   8.013  1.00 93.24           H  
ATOM    894  N   GLN A 108     -15.969  -1.877   4.950  1.00 92.53           N  
ATOM    895  CA  GLN A 108     -16.093  -0.795   3.970  1.00 92.53           C  
ATOM    896  C   GLN A 108     -15.886   0.548   4.674  1.00 92.53           C  
ATOM    897  O   GLN A 108     -16.200   0.669   5.861  1.00 92.53           O  
ATOM    898  CB  GLN A 108     -17.470  -0.876   3.290  1.00 92.53           C  
ATOM    899  CG  GLN A 108     -17.563  -2.074   2.325  1.00 92.53           C  
ATOM    900  CD  GLN A 108     -16.708  -1.890   1.072  1.00 92.53           C  
ATOM    901  NE2 GLN A 108     -16.183  -2.934   0.480  1.00 92.53           N  
ATOM    902  OE1 GLN A 108     -16.492  -0.792   0.596  1.00 92.53           O  
ATOM    903  H   GLN A 108     -16.730  -1.976   5.606  1.00 92.53           H  
ATOM    904  HA  GLN A 108     -15.319  -0.889   3.208  1.00 92.53           H  
ATOM    905  HB2 GLN A 108     -17.663   0.046   2.741  1.00 92.53           H  
ATOM    906  HB3 GLN A 108     -18.241  -0.971   4.054  1.00 92.53           H  
ATOM    907  HG2 GLN A 108     -18.599  -2.189   2.006  1.00 92.53           H  
ATOM    908  HG3 GLN A 108     -17.265  -2.989   2.838  1.00 92.53           H  
ATOM    909 HE21 GLN A 108     -16.086  -3.810   0.972  1.00 92.53           H  
ATOM    910 HE22 GLN A 108     -15.572  -2.716  -0.295  1.00 92.53           H  
ATOM    911  N   LEU A 109     -15.377   1.554   3.958  1.00 91.02           N  
ATOM    912  CA  LEU A 109     -15.284   2.902   4.517  1.00 91.02           C  
ATOM    913  C   LEU A 109     -16.689   3.444   4.839  1.00 91.02           C  
ATOM    914  O   LEU A 109     -17.624   3.230   4.062  1.00 91.02           O  
ATOM    915  CB  LEU A 109     -14.546   3.866   3.570  1.00 91.02           C  
ATOM    916  CG  LEU A 109     -13.024   3.882   3.768  1.00 91.02           C  
ATOM    917  CD1 LEU A 109     -12.375   4.663   2.621  1.00 91.02           C  
ATOM    918  CD2 LEU A 109     -12.570   4.528   5.076  1.00 91.02           C  
ATOM    919  H   LEU A 109     -15.184   1.417   2.976  1.00 91.02           H  
ATOM    920  HA  LEU A 109     -14.718   2.818   5.445  1.00 91.02           H  
ATOM    921  HB2 LEU A 109     -14.783   3.598   2.540  1.00 91.02           H  
ATOM    922  HB3 LEU A 109     -14.914   4.880   3.729  1.00 91.02           H  
ATOM    923  HG  LEU A 109     -12.667   2.853   3.791  1.00 91.02           H  
ATOM    924 HD11 LEU A 109     -12.725   5.695   2.634  1.00 91.02           H  
ATOM    925 HD12 LEU A 109     -11.291   4.653   2.740  1.00 91.02           H  
ATOM    926 HD13 LEU A 109     -12.637   4.215   1.662  1.00 91.02           H  
ATOM    927 HD21 LEU A 109     -11.481   4.511   5.124  1.00 91.02           H  
ATOM    928 HD22 LEU A 109     -12.946   3.964   5.929  1.00 91.02           H  
ATOM    929 HD23 LEU A 109     -12.921   5.559   5.133  1.00 91.02           H  
ATOM    930  N   PRO A 110     -16.850   4.177   5.954  1.00 92.58           N  
ATOM    931  CA  PRO A 110     -18.040   4.982   6.198  1.00 92.58           C  
ATOM    932  C   PRO A 110     -18.360   5.895   5.006  1.00 92.58           C  
ATOM    933  O   PRO A 110     -17.454   6.446   4.391  1.00 92.58           O  
ATOM    934  CB  PRO A 110     -17.704   5.804   7.442  1.00 92.58           C  
ATOM    935  CG  PRO A 110     -16.677   4.956   8.187  1.00 92.58           C  
ATOM    936  CD  PRO A 110     -15.902   4.299   7.051  1.00 92.58           C  
ATOM    937  HA  PRO A 110     -18.880   4.318   6.400  1.00 92.58           H  
ATOM    938  HB2 PRO A 110     -17.224   6.734   7.138  1.00 92.58           H  
ATOM    939  HB3 PRO A 110     -18.588   5.999   8.049  1.00 92.58           H  
ATOM    940  HG2 PRO A 110     -17.187   4.190   8.772  1.00 92.58           H  
ATOM    941  HG3 PRO A 110     -16.030   5.562   8.821  1.00 92.58           H  
ATOM    942  HD2 PRO A 110     -15.536   3.324   7.372  1.00 92.58           H  
ATOM    943  HD3 PRO A 110     -15.069   4.930   6.739  1.00 92.58           H  
ATOM    944  N   SER A 111     -19.642   6.130   4.720  1.00 92.28           N  
ATOM    945  CA  SER A 111     -20.096   6.883   3.532  1.00 92.28           C  
ATOM    946  C   SER A 111     -19.609   8.336   3.447  1.00 92.28           C  
ATOM    947  O   SER A 111     -19.606   8.921   2.368  1.00 92.28           O  
ATOM    948  CB  SER A 111     -21.626   6.888   3.491  1.00 92.28           C  
ATOM    949  OG  SER A 111     -22.149   7.396   4.709  1.00 92.28           O  
ATOM    950  H   SER A 111     -20.356   5.686   5.279  1.00 92.28           H  
ATOM    951  HA  SER A 111     -19.728   6.375   2.640  1.00 92.28           H  
ATOM    952  HB2 SER A 111     -21.985   5.870   3.343  1.00 92.28           H  
ATOM    953  HB3 SER A 111     -21.965   7.504   2.658  1.00 92.28           H  
ATOM    954  HG  SER A 111     -23.083   7.581   4.581  1.00 92.28           H  
ATOM    955  N   HIS A 112     -19.198   8.921   4.572  1.00 92.34           N  
ATOM    956  CA  HIS A 112     -18.618  10.263   4.639  1.00 92.34           C  
ATOM    957  C   HIS A 112     -17.115  10.285   4.321  1.00 92.34           C  
ATOM    958  O   HIS A 112     -16.500  11.348   4.389  1.00 92.34           O  
ATOM    959  CB  HIS A 112     -18.910  10.870   6.018  1.00 92.34           C  
ATOM    960  CG  HIS A 112     -18.185  10.185   7.151  1.00 92.34           C  
ATOM    961  CD2 HIS A 112     -16.992  10.569   7.703  1.00 92.34           C  
ATOM    962  ND1 HIS A 112     -18.613   9.075   7.842  1.00 92.34           N  
ATOM    963  CE1 HIS A 112     -17.696   8.796   8.786  1.00 92.34           C  
ATOM    964  NE2 HIS A 112     -16.688   9.675   8.735  1.00 92.34           N  
ATOM    965  H   HIS A 112     -19.198   8.362   5.414  1.00 92.34           H  
ATOM    966  HA  HIS A 112     -19.105  10.889   3.891  1.00 92.34           H  
ATOM    967  HB2 HIS A 112     -19.983  10.832   6.206  1.00 92.34           H  
ATOM    968  HB3 HIS A 112     -18.619  11.920   6.005  1.00 92.34           H  
ATOM    969  HD1 HIS A 112     -19.510   8.622   7.741  1.00 92.34           H  
ATOM    970  HD2 HIS A 112     -16.389  11.407   7.385  1.00 92.34           H  
ATOM    971  HE1 HIS A 112     -17.770   8.000   9.512  1.00 92.34           H  
ATOM    972  N   LEU A 113     -16.515   9.131   4.009  1.00 93.69           N  
ATOM    973  CA  LEU A 113     -15.102   8.976   3.691  1.00 93.69           C  
ATOM    974  C   LEU A 113     -14.920   8.320   2.325  1.00 93.69           C  
ATOM    975  O   LEU A 113     -15.697   7.465   1.909  1.00 93.69           O  
ATOM    976  CB  LEU A 113     -14.381   8.153   4.772  1.00 93.69           C  
ATOM    977  CG  LEU A 113     -14.427   8.766   6.176  1.00 93.69           C  
ATOM    978  CD1 LEU A 113     -13.770   7.829   7.179  1.00 93.69           C  
ATOM    979  CD2 LEU A 113     -13.714  10.117   6.270  1.00 93.69           C  
ATOM    980  H   LEU A 113     -17.073   8.292   3.945  1.00 93.69           H  
ATOM    981  HA  LEU A 113     -14.647   9.965   3.641  1.00 93.69           H  
ATOM    982  HB2 LEU A 113     -13.337   8.034   4.480  1.00 93.69           H  
ATOM    983  HB3 LEU A 113     -14.836   7.163   4.809  1.00 93.69           H  
ATOM    984  HG  LEU A 113     -15.472   8.879   6.464  1.00 93.69           H  
ATOM    985 HD11 LEU A 113     -14.268   6.860   7.158  1.00 93.69           H  
ATOM    986 HD12 LEU A 113     -13.879   8.254   8.177  1.00 93.69           H  
ATOM    987 HD13 LEU A 113     -12.714   7.704   6.937  1.00 93.69           H  
ATOM    988 HD21 LEU A 113     -14.237  10.856   5.663  1.00 93.69           H  
ATOM    989 HD22 LEU A 113     -12.687  10.025   5.918  1.00 93.69           H  
ATOM    990 HD23 LEU A 113     -13.719  10.463   7.304  1.00 93.69           H  
ATOM    991  N   ILE A 114     -13.846   8.702   1.645  1.00 94.01           N  
ATOM    992  CA  ILE A 114     -13.431   8.125   0.368  1.00 94.01           C  
ATOM    993  C   ILE A 114     -11.936   7.831   0.401  1.00 94.01           C  
ATOM    994  O   ILE A 114     -11.166   8.584   0.994  1.00 94.01           O  
ATOM    995  CB  ILE A 114     -13.815   9.038  -0.818  1.00 94.01           C  
ATOM    996  CG1 ILE A 114     -13.112  10.412  -0.740  1.00 94.01           C  
ATOM    997  CG2 ILE A 114     -15.346   9.163  -0.913  1.00 94.01           C  
ATOM    998  CD1 ILE A 114     -13.501  11.374  -1.861  1.00 94.01           C  
ATOM    999  H   ILE A 114     -13.258   9.413   2.057  1.00 94.01           H  
ATOM   1000  HA  ILE A 114     -13.940   7.171   0.231  1.00 94.01           H  
ATOM   1001  HB  ILE A 114     -13.477   8.546  -1.730  1.00 94.01           H  
ATOM   1002 HG12 ILE A 114     -13.331  10.892   0.214  1.00 94.01           H  
ATOM   1003 HG13 ILE A 114     -12.035  10.256  -0.810  1.00 94.01           H  
ATOM   1004 HG21 ILE A 114     -15.736   9.718  -0.059  1.00 94.01           H  
ATOM   1005 HG22 ILE A 114     -15.797   8.171  -0.908  1.00 94.01           H  
ATOM   1006 HG23 ILE A 114     -15.640   9.666  -1.834  1.00 94.01           H  
ATOM   1007 HD11 ILE A 114     -12.814  12.220  -1.864  1.00 94.01           H  
ATOM   1008 HD12 ILE A 114     -13.464  10.851  -2.817  1.00 94.01           H  
ATOM   1009 HD13 ILE A 114     -14.510  11.751  -1.696  1.00 94.01           H  
ATOM   1010  N   ILE A 115     -11.516   6.759  -0.267  1.00 94.12           N  
ATOM   1011  CA  ILE A 115     -10.100   6.486  -0.510  1.00 94.12           C  
ATOM   1012  C   ILE A 115      -9.705   7.031  -1.880  1.00 94.12           C  
ATOM   1013  O   ILE A 115     -10.459   6.908  -2.846  1.00 94.12           O  
ATOM   1014  CB  ILE A 115      -9.778   4.992  -0.318  1.00 94.12           C  
ATOM   1015  CG1 ILE A 115      -8.253   4.810  -0.196  1.00 94.12           C  
ATOM   1016  CG2 ILE A 115     -10.385   4.109  -1.424  1.00 94.12           C  
ATOM   1017  CD1 ILE A 115      -7.866   3.444   0.365  1.00 94.12           C  
ATOM   1018  H   ILE A 115     -12.192   6.194  -0.761  1.00 94.12           H  
ATOM   1019  HA  ILE A 115      -9.521   7.027   0.237  1.00 94.12           H  
ATOM   1020  HB  ILE A 115     -10.218   4.685   0.632  1.00 94.12           H  
ATOM   1021 HG12 ILE A 115      -7.855   5.561   0.486  1.00 94.12           H  
ATOM   1022 HG13 ILE A 115      -7.779   4.946  -1.168  1.00 94.12           H  
ATOM   1023 HG21 ILE A 115     -10.210   3.055  -1.210  1.00 94.12           H  
ATOM   1024 HG22 ILE A 115     -11.461   4.270  -1.492  1.00 94.12           H  
ATOM   1025 HG23 ILE A 115      -9.933   4.333  -2.390  1.00 94.12           H  
ATOM   1026 HD11 ILE A 115      -8.150   2.656  -0.332  1.00 94.12           H  
ATOM   1027 HD12 ILE A 115      -8.361   3.279   1.322  1.00 94.12           H  
ATOM   1028 HD13 ILE A 115      -6.787   3.419   0.521  1.00 94.12           H  
ATOM   1029  N   ARG A 116      -8.537   7.664  -1.969  1.00 93.03           N  
ATOM   1030  CA  ARG A 116      -7.964   8.129  -3.236  1.00 93.03           C  
ATOM   1031  C   ARG A 116      -6.466   7.896  -3.247  1.00 93.03           C  
ATOM   1032  O   ARG A 116      -5.817   8.037  -2.216  1.00 93.03           O  
ATOM   1033  CB  ARG A 116      -8.276   9.614  -3.478  1.00 93.03           C  
ATOM   1034  CG  ARG A 116      -9.774   9.889  -3.661  1.00 93.03           C  
ATOM   1035  CD  ARG A 116     -10.003  11.352  -4.043  1.00 93.03           C  
ATOM   1036  NE  ARG A 116     -11.421  11.600  -4.355  1.00 93.03           N  
ATOM   1037  CZ  ARG A 116     -11.965  12.761  -4.673  1.00 93.03           C  
ATOM   1038  NH1 ARG A 116     -11.248  13.842  -4.800  1.00 93.03           N1+
ATOM   1039  NH2 ARG A 116     -13.251  12.862  -4.862  1.00 93.03           N  
ATOM   1040  H   ARG A 116      -7.991   7.785  -1.128  1.00 93.03           H  
ATOM   1041  HA  ARG A 116      -8.386   7.541  -4.051  1.00 93.03           H  
ATOM   1042  HB2 ARG A 116      -7.899  10.208  -2.645  1.00 93.03           H  
ATOM   1043  HB3 ARG A 116      -7.754   9.930  -4.381  1.00 93.03           H  
ATOM   1044  HG2 ARG A 116     -10.306   9.679  -2.733  1.00 93.03           H  
ATOM   1045  HG3 ARG A 116     -10.160   9.245  -4.451  1.00 93.03           H  
ATOM   1046  HD2 ARG A 116      -9.689  11.982  -3.211  1.00 93.03           H  
ATOM   1047  HD3 ARG A 116      -9.394  11.588  -4.916  1.00 93.03           H  
ATOM   1048  HE  ARG A 116     -12.042  10.808  -4.271  1.00 93.03           H  
ATOM   1049 HH11 ARG A 116     -11.682  14.732  -5.004  1.00 93.03           H  
ATOM   1050 HH12 ARG A 116     -10.256  13.787  -4.622  1.00 93.03           H  
ATOM   1051 HH21 ARG A 116     -13.850  12.062  -4.719  1.00 93.03           H  
ATOM   1052 HH22 ARG A 116     -13.669  13.765  -5.036  1.00 93.03           H  
ATOM   1053  N   GLY A 117      -5.939   7.542  -4.409  1.00 92.83           N  
ATOM   1054  CA  GLY A 117      -4.510   7.475  -4.665  1.00 92.83           C  
ATOM   1055  C   GLY A 117      -4.116   8.468  -5.753  1.00 92.83           C  
ATOM   1056  O   GLY A 117      -4.875   8.702  -6.695  1.00 92.83           O  
ATOM   1057  H   GLY A 117      -6.547   7.425  -5.207  1.00 92.83           H  
ATOM   1058  HA2 GLY A 117      -4.224   6.468  -4.967  1.00 92.83           H  
ATOM   1059  HA3 GLY A 117      -3.964   7.709  -3.751  1.00 92.83           H  
ATOM   1060  N   SER A 118      -2.941   9.069  -5.612  1.00 91.05           N  
ATOM   1061  CA  SER A 118      -2.372  10.013  -6.576  1.00 91.05           C  
ATOM   1062  C   SER A 118      -0.873   9.791  -6.729  1.00 91.05           C  
ATOM   1063  O   SER A 118      -0.197   9.436  -5.771  1.00 91.05           O  
ATOM   1064  CB  SER A 118      -2.662  11.463  -6.166  1.00 91.05           C  
ATOM   1065  OG  SER A 118      -2.309  11.733  -4.823  1.00 91.05           O  
ATOM   1066  H   SER A 118      -2.428   8.915  -4.756  1.00 91.05           H  
ATOM   1067  HA  SER A 118      -2.832   9.845  -7.550  1.00 91.05           H  
ATOM   1068  HB2 SER A 118      -2.117  12.141  -6.823  1.00 91.05           H  
ATOM   1069  HB3 SER A 118      -3.728  11.655  -6.286  1.00 91.05           H  
ATOM   1070  HG  SER A 118      -1.450  11.355  -4.621  1.00 91.05           H  
ATOM   1071  N   SER A 119      -0.335  10.013  -7.926  1.00 86.36           N  
ATOM   1072  CA  SER A 119       1.118  10.068  -8.128  1.00 86.36           C  
ATOM   1073  C   SER A 119       1.617  11.440  -7.663  1.00 86.36           C  
ATOM   1074  O   SER A 119       1.044  12.438  -8.112  1.00 86.36           O  
ATOM   1075  CB  SER A 119       1.449   9.860  -9.609  1.00 86.36           C  
ATOM   1076  OG  SER A 119       2.799   9.502  -9.819  1.00 86.36           O  
ATOM   1077  H   SER A 119      -0.926  10.376  -8.661  1.00 86.36           H  
ATOM   1078  HA  SER A 119       1.592   9.268  -7.560  1.00 86.36           H  
ATOM   1079  HB2 SER A 119       0.830   9.047  -9.987  1.00 86.36           H  
ATOM   1080  HB3 SER A 119       1.214  10.761 -10.176  1.00 86.36           H  
ATOM   1081  HG  SER A 119       3.370  10.274  -9.784  1.00 86.36           H  
ATOM   1082  N   PRO A 120       2.649  11.533  -6.809  1.00 72.61           N  
ATOM   1083  CA  PRO A 120       3.247  12.798  -6.404  1.00 72.61           C  
ATOM   1084  C   PRO A 120       4.147  13.371  -7.509  1.00 72.61           C  
ATOM   1085  O   PRO A 120       5.314  13.643  -7.253  1.00 72.61           O  
ATOM   1086  CB  PRO A 120       3.985  12.487  -5.098  1.00 72.61           C  
ATOM   1087  CG  PRO A 120       4.423  11.038  -5.278  1.00 72.61           C  
ATOM   1088  CD  PRO A 120       3.315  10.430  -6.136  1.00 72.61           C  
ATOM   1089  HA  PRO A 120       2.464  13.528  -6.198  1.00 72.61           H  
ATOM   1090  HB2 PRO A 120       4.824  13.152  -4.896  1.00 72.61           H  
ATOM   1091  HB3 PRO A 120       3.273  12.550  -4.274  1.00 72.61           H  
ATOM   1092  HG2 PRO A 120       4.515  10.528  -4.319  1.00 72.61           H  
ATOM   1093  HG3 PRO A 120       5.366  11.007  -5.826  1.00 72.61           H  
ATOM   1094  HD2 PRO A 120       2.608   9.894  -5.503  1.00 72.61           H  
ATOM   1095  HD3 PRO A 120       3.763   9.769  -6.878  1.00 72.61           H  
ATOM   1096  N   TRP A 121       3.574  13.626  -8.690  1.00 54.29           N  
ATOM   1097  CA  TRP A 121       4.248  14.131  -9.900  1.00 54.29           C  
ATOM   1098  C   TRP A 121       5.053  13.074 -10.671  1.00 54.29           C  
ATOM   1099  O   TRP A 121       5.689  12.198 -10.046  1.00 54.29           O  
ATOM   1100  CB  TRP A 121       5.016  15.434  -9.595  1.00 54.29           C  
ATOM   1101  CG  TRP A 121       4.285  16.395  -8.698  1.00 54.29           C  
ATOM   1102  CD1 TRP A 121       4.386  16.469  -7.349  1.00 54.29           C  
ATOM   1103  CD2 TRP A 121       3.317  17.416  -9.066  1.00 54.29           C  
ATOM   1104  CE2 TRP A 121       2.814  18.016  -7.872  1.00 54.29           C  
ATOM   1105  CE3 TRP A 121       2.828  17.910 -10.292  1.00 54.29           C  
ATOM   1106  NE1 TRP A 121       3.476  17.375  -6.852  1.00 54.29           N  
ATOM   1107  CZ2 TRP A 121       1.867  19.048  -7.891  1.00 54.29           C  
ATOM   1108  CZ3 TRP A 121       1.896  18.964 -10.325  1.00 54.29           C  
ATOM   1109  CH2 TRP A 121       1.414  19.530  -9.130  1.00 54.29           C  
ATOM   1110  OXT TRP A 121       4.908  13.109 -11.912  1.00 54.29           O1-
ATOM   1111  H   TRP A 121       2.589  13.414  -8.765  1.00 54.29           H  
ATOM   1112  HA  TRP A 121       3.458  14.413 -10.597  1.00 54.29           H  
ATOM   1113  HB2 TRP A 121       5.973  15.185  -9.136  1.00 54.29           H  
ATOM   1114  HB3 TRP A 121       5.236  15.931 -10.540  1.00 54.29           H  
ATOM   1115  HD1 TRP A 121       5.051  15.866  -6.749  1.00 54.29           H  
ATOM   1116  HE1 TRP A 121       3.346  17.544  -5.864  1.00 54.29           H  
ATOM   1117  HE3 TRP A 121       3.191  17.474 -11.210  1.00 54.29           H  
ATOM   1118  HZ2 TRP A 121       1.507  19.472  -6.965  1.00 54.29           H  
ATOM   1119  HZ3 TRP A 121       1.542  19.333 -11.276  1.00 54.29           H  
ATOM   1120  HH2 TRP A 121       0.694  20.334  -9.167  1.00 54.29           H  
END
