# Supplementary material for: The structural landscape and diversity of Pyricularia oryzae MAX effectors revisited
Source: PLoS Pathog. 2024 May 6;20(5):e1012176. doi: 10.1371/journal.ppat.1012176 (PMC11132498; doi:10.1371/journal.ppat.1012176)
Supplement: S1 File — (ZIP) [file ppat.1012176.s018.zip › Supplementary_Data/MAX63.pdb]

ATOM      1  N   ALA A  51      -5.093   4.397  21.082  1.00 57.40           N  
ATOM      2  CA  ALA A  51      -4.679   3.007  20.898  1.00 57.40           C  
ATOM      3  C   ALA A  51      -4.997   2.444  19.502  1.00 57.40           C  
ATOM      4  O   ALA A  51      -4.599   1.321  19.202  1.00 57.40           O  
ATOM      5  CB  ALA A  51      -5.319   2.147  21.996  1.00 57.40           C  
ATOM      6  H   ALA A  51      -5.854   4.573  21.721  1.00 57.40           H  
ATOM      7  HA  ALA A  51      -3.597   2.952  21.016  1.00 57.40           H  
ATOM      8  HB1 ALA A  51      -4.986   2.489  22.976  1.00 57.40           H  
ATOM      9  HB2 ALA A  51      -5.013   1.108  21.872  1.00 57.40           H  
ATOM     10  HB3 ALA A  51      -6.405   2.207  21.934  1.00 57.40           H  
ATOM     11  N   THR A  52      -5.716   3.178  18.647  1.00 67.91           N  
ATOM     12  CA  THR A  52      -6.135   2.659  17.332  1.00 67.91           C  
ATOM     13  C   THR A  52      -5.497   3.353  16.140  1.00 67.91           C  
ATOM     14  O   THR A  52      -5.606   2.840  15.017  1.00 67.91           O  
ATOM     15  CB  THR A  52      -7.651   2.663  17.170  1.00 67.91           C  
ATOM     16  CG2 THR A  52      -8.367   1.772  18.183  1.00 67.91           C  
ATOM     17  OG1 THR A  52      -8.187   3.968  17.203  1.00 67.91           O  
ATOM     18  H   THR A  52      -6.021   4.096  18.939  1.00 67.91           H  
ATOM     19  HA  THR A  52      -5.830   1.616  17.243  1.00 67.91           H  
ATOM     20  HB  THR A  52      -7.863   2.242  16.188  1.00 67.91           H  
ATOM     21  HG1 THR A  52      -7.760   4.473  17.899  1.00 67.91           H  
ATOM     22 HG21 THR A  52      -9.442   1.943  18.129  1.00 67.91           H  
ATOM     23 HG22 THR A  52      -8.016   1.972  19.195  1.00 67.91           H  
ATOM     24 HG23 THR A  52      -8.158   0.728  17.949  1.00 67.91           H  
ATOM     25  N   ALA A  53      -4.813   4.478  16.369  1.00 76.12           N  
ATOM     26  CA  ALA A  53      -3.972   5.088  15.354  1.00 76.12           C  
ATOM     27  C   ALA A  53      -2.873   4.089  14.977  1.00 76.12           C  
ATOM     28  O   ALA A  53      -2.128   3.603  15.829  1.00 76.12           O  
ATOM     29  CB  ALA A  53      -3.409   6.417  15.864  1.00 76.12           C  
ATOM     30  H   ALA A  53      -4.727   4.819  17.316  1.00 76.12           H  
ATOM     31  HA  ALA A  53      -4.586   5.293  14.477  1.00 76.12           H  
ATOM     32  HB1 ALA A  53      -2.797   6.247  16.750  1.00 76.12           H  
ATOM     33  HB2 ALA A  53      -4.226   7.093  16.114  1.00 76.12           H  
ATOM     34  HB3 ALA A  53      -2.794   6.877  15.090  1.00 76.12           H  
ATOM     35  N   ARG A  54      -2.818   3.726  13.696  1.00 82.83           N  
ATOM     36  CA  ARG A  54      -1.917   2.682  13.202  1.00 82.83           C  
ATOM     37  C   ARG A  54      -1.041   3.241  12.105  1.00 82.83           C  
ATOM     38  O   ARG A  54      -1.540   3.813  11.135  1.00 82.83           O  
ATOM     39  CB  ARG A  54      -2.726   1.460  12.762  1.00 82.83           C  
ATOM     40  CG  ARG A  54      -1.847   0.241  12.448  1.00 82.83           C  
ATOM     41  CD  ARG A  54      -2.770  -0.967  12.301  1.00 82.83           C  
ATOM     42  NE  ARG A  54      -2.061  -2.178  11.868  1.00 82.83           N  
ATOM     43  CZ  ARG A  54      -2.641  -3.359  11.772  1.00 82.83           C  
ATOM     44  NH1 ARG A  54      -3.781  -3.651  12.321  1.00 82.83           N1+
ATOM     45  NH2 ARG A  54      -2.127  -4.305  11.068  1.00 82.83           N  
ATOM     46  H   ARG A  54      -3.431   4.203  13.049  1.00 82.83           H  
ATOM     47  HA  ARG A  54      -1.265   2.368  14.017  1.00 82.83           H  
ATOM     48  HB2 ARG A  54      -3.414   1.203  13.568  1.00 82.83           H  
ATOM     49  HB3 ARG A  54      -3.305   1.715  11.874  1.00 82.83           H  
ATOM     50  HG2 ARG A  54      -1.297   0.407  11.522  1.00 82.83           H  
ATOM     51  HG3 ARG A  54      -1.147   0.063  13.264  1.00 82.83           H  
ATOM     52  HD2 ARG A  54      -3.537  -0.734  11.563  1.00 82.83           H  
ATOM     53  HD3 ARG A  54      -3.257  -1.147  13.260  1.00 82.83           H  
ATOM     54  HE  ARG A  54      -1.166  -2.063  11.413  1.00 82.83           H  
ATOM     55 HH11 ARG A  54      -4.277  -2.944  12.844  1.00 82.83           H  
ATOM     56 HH12 ARG A  54      -4.203  -4.539  12.089  1.00 82.83           H  
ATOM     57 HH21 ARG A  54      -1.307  -4.142  10.502  1.00 82.83           H  
ATOM     58 HH22 ARG A  54      -2.701  -5.117  10.887  1.00 82.83           H  
ATOM     59  N   LEU A  55       0.261   3.032  12.256  1.00 89.44           N  
ATOM     60  CA  LEU A  55       1.251   3.407  11.264  1.00 89.44           C  
ATOM     61  C   LEU A  55       1.578   2.190  10.395  1.00 89.44           C  
ATOM     62  O   LEU A  55       2.149   1.204  10.863  1.00 89.44           O  
ATOM     63  CB  LEU A  55       2.468   3.996  11.993  1.00 89.44           C  
ATOM     64  CG  LEU A  55       3.466   4.705  11.064  1.00 89.44           C  
ATOM     65  CD1 LEU A  55       2.851   5.956  10.426  1.00 89.44           C  
ATOM     66  CD2 LEU A  55       4.686   5.139  11.877  1.00 89.44           C  
ATOM     67  H   LEU A  55       0.583   2.567  13.093  1.00 89.44           H  
ATOM     68  HA  LEU A  55       0.825   4.183  10.628  1.00 89.44           H  
ATOM     69  HB2 LEU A  55       2.979   3.194  12.524  1.00 89.44           H  
ATOM     70  HB3 LEU A  55       2.122   4.715  12.736  1.00 89.44           H  
ATOM     71  HG  LEU A  55       3.795   4.025  10.278  1.00 89.44           H  
ATOM     72 HD11 LEU A  55       2.344   6.551  11.186  1.00 89.44           H  
ATOM     73 HD12 LEU A  55       3.629   6.572   9.974  1.00 89.44           H  
ATOM     74 HD13 LEU A  55       2.133   5.672   9.657  1.00 89.44           H  
ATOM     75 HD21 LEU A  55       5.104   4.279  12.399  1.00 89.44           H  
ATOM     76 HD22 LEU A  55       4.392   5.883  12.617  1.00 89.44           H  
ATOM     77 HD23 LEU A  55       5.446   5.557  11.217  1.00 89.44           H  
ATOM     78  N   CYS A  56       1.199   2.262   9.123  1.00 91.98           N  
ATOM     79  CA  CYS A  56       1.595   1.290   8.113  1.00 91.98           C  
ATOM     80  C   CYS A  56       2.736   1.881   7.288  1.00 91.98           C  
ATOM     81  O   CYS A  56       2.587   2.949   6.690  1.00 91.98           O  
ATOM     82  CB  CYS A  56       0.405   0.937   7.215  1.00 91.98           C  
ATOM     83  SG  CYS A  56      -0.988   0.059   7.983  1.00 91.98           S  
ATOM     84  H   CYS A  56       0.726   3.098   8.811  1.00 91.98           H  
ATOM     85  HA  CYS A  56       1.947   0.374   8.587  1.00 91.98           H  
ATOM     86  HB2 CYS A  56       0.024   1.862   6.782  1.00 91.98           H  
ATOM     87  HB3 CYS A  56       0.771   0.317   6.396  1.00 91.98           H  
ATOM     88  N   THR A  57       3.855   1.175   7.190  1.00 94.53           N  
ATOM     89  CA  THR A  57       4.896   1.515   6.223  1.00 94.53           C  
ATOM     90  C   THR A  57       4.684   0.663   4.985  1.00 94.53           C  
ATOM     91  O   THR A  57       4.738  -0.560   5.036  1.00 94.53           O  
ATOM     92  CB  THR A  57       6.290   1.331   6.812  1.00 94.53           C  
ATOM     93  CG2 THR A  57       7.395   1.673   5.812  1.00 94.53           C  
ATOM     94  OG1 THR A  57       6.485   2.208   7.891  1.00 94.53           O  
ATOM     95  H   THR A  57       3.932   0.296   7.682  1.00 94.53           H  
ATOM     96  HA  THR A  57       4.816   2.564   5.937  1.00 94.53           H  
ATOM     97  HB  THR A  57       6.378   0.304   7.166  1.00 94.53           H  
ATOM     98  HG1 THR A  57       7.004   1.711   8.528  1.00 94.53           H  
ATOM     99 HG21 THR A  57       7.359   0.983   4.968  1.00 94.53           H  
ATOM    100 HG22 THR A  57       8.364   1.580   6.303  1.00 94.53           H  
ATOM    101 HG23 THR A  57       7.267   2.693   5.451  1.00 94.53           H  
ATOM    102  N   VAL A  58       4.423   1.320   3.862  1.00 95.25           N  
ATOM    103  CA  VAL A  58       4.342   0.687   2.549  1.00 95.25           C  
ATOM    104  C   VAL A  58       5.702   0.803   1.885  1.00 95.25           C  
ATOM    105  O   VAL A  58       6.261   1.894   1.813  1.00 95.25           O  
ATOM    106  CB  VAL A  58       3.256   1.330   1.680  1.00 95.25           C  
ATOM    107  CG1 VAL A  58       3.071   0.524   0.393  1.00 95.25           C  
ATOM    108  CG2 VAL A  58       1.901   1.378   2.394  1.00 95.25           C  
ATOM    109  H   VAL A  58       4.390   2.329   3.894  1.00 95.25           H  
ATOM    110  HA  VAL A  58       4.099  -0.369   2.669  1.00 95.25           H  
ATOM    111  HB  VAL A  58       3.544   2.349   1.423  1.00 95.25           H  
ATOM    112 HG11 VAL A  58       2.280   0.966  -0.213  1.00 95.25           H  
ATOM    113 HG12 VAL A  58       3.996   0.504  -0.184  1.00 95.25           H  
ATOM    114 HG13 VAL A  58       2.819  -0.507   0.642  1.00 95.25           H  
ATOM    115 HG21 VAL A  58       1.579   0.373   2.666  1.00 95.25           H  
ATOM    116 HG22 VAL A  58       1.178   1.834   1.717  1.00 95.25           H  
ATOM    117 HG23 VAL A  58       1.964   1.993   3.291  1.00 95.25           H  
ATOM    118  N   GLN A  59       6.232  -0.303   1.390  1.00 95.21           N  
ATOM    119  CA  GLN A  59       7.525  -0.392   0.733  1.00 95.21           C  
ATOM    120  C   GLN A  59       7.361  -0.987  -0.658  1.00 95.21           C  
ATOM    121  O   GLN A  59       6.579  -1.915  -0.866  1.00 95.21           O  
ATOM    122  CB  GLN A  59       8.496  -1.232   1.570  1.00 95.21           C  
ATOM    123  CG  GLN A  59       8.720  -0.630   2.964  1.00 95.21           C  
ATOM    124  CD  GLN A  59       9.797  -1.359   3.755  1.00 95.21           C  
ATOM    125  NE2 GLN A  59      10.360  -0.745   4.770  1.00 95.21           N  
ATOM    126  OE1 GLN A  59      10.161  -2.487   3.488  1.00 95.21           O  
ATOM    127  H   GLN A  59       5.718  -1.167   1.483  1.00 95.21           H  
ATOM    128  HA  GLN A  59       7.952   0.605   0.625  1.00 95.21           H  
ATOM    129  HB2 GLN A  59       9.452  -1.284   1.050  1.00 95.21           H  
ATOM    130  HB3 GLN A  59       8.105  -2.244   1.674  1.00 95.21           H  
ATOM    131  HG2 GLN A  59       9.006   0.416   2.861  1.00 95.21           H  
ATOM    132  HG3 GLN A  59       7.793  -0.693   3.535  1.00 95.21           H  
ATOM    133 HE21 GLN A  59      10.147   0.216   4.998  1.00 95.21           H  
ATOM    134 HE22 GLN A  59      11.081  -1.282   5.230  1.00 95.21           H  
ATOM    135  N   ILE A  60       8.130  -0.457  -1.601  1.00 94.14           N  
ATOM    136  CA  ILE A  60       8.435  -1.139  -2.850  1.00 94.14           C  
ATOM    137  C   ILE A  60       9.836  -1.701  -2.701  1.00 94.14           C  
ATOM    138  O   ILE A  60      10.782  -0.959  -2.434  1.00 94.14           O  
ATOM    139  CB  ILE A  60       8.271  -0.227  -4.077  1.00 94.14           C  
ATOM    140  CG1 ILE A  60       6.850   0.388  -4.029  1.00 94.14           C  
ATOM    141  CG2 ILE A  60       8.582  -1.035  -5.355  1.00 94.14           C  
ATOM    142  CD1 ILE A  60       6.189   0.663  -5.373  1.00 94.14           C  
ATOM    143  H   ILE A  60       8.745   0.298  -1.334  1.00 94.14           H  
ATOM    144  HA  ILE A  60       7.743  -1.971  -2.976  1.00 94.14           H  
ATOM    145  HB  ILE A  60       8.995   0.586  -4.017  1.00 94.14           H  
ATOM    146 HG12 ILE A  60       6.907   1.325  -3.475  1.00 94.14           H  
ATOM    147 HG13 ILE A  60       6.175  -0.274  -3.486  1.00 94.14           H  
ATOM    148 HG21 ILE A  60       9.585  -1.460  -5.312  1.00 94.14           H  
ATOM    149 HG22 ILE A  60       8.547  -0.394  -6.236  1.00 94.14           H  
ATOM    150 HG23 ILE A  60       7.866  -1.849  -5.471  1.00 94.14           H  
ATOM    151 HD11 ILE A  60       5.326   1.313  -5.234  1.00 94.14           H  
ATOM    152 HD12 ILE A  60       6.891   1.110  -6.078  1.00 94.14           H  
ATOM    153 HD13 ILE A  60       5.841  -0.292  -5.768  1.00 94.14           H  
ATOM    154  N   MET A  61       9.948  -3.012  -2.833  1.00 94.01           N  
ATOM    155  CA  MET A  61      11.183  -3.760  -2.654  1.00 94.01           C  
ATOM    156  C   MET A  61      11.504  -4.511  -3.936  1.00 94.01           C  
ATOM    157  O   MET A  61      10.620  -4.748  -4.762  1.00 94.01           O  
ATOM    158  CB  MET A  61      11.060  -4.730  -1.470  1.00 94.01           C  
ATOM    159  CG  MET A  61      10.630  -4.043  -0.167  1.00 94.01           C  
ATOM    160  SD  MET A  61      10.487  -5.179   1.236  1.00 94.01           S  
ATOM    161  CE  MET A  61      12.245  -5.373   1.641  1.00 94.01           C  
ATOM    162  H   MET A  61       9.137  -3.533  -3.136  1.00 94.01           H  
ATOM    163  HA  MET A  61      12.006  -3.074  -2.453  1.00 94.01           H  
ATOM    164  HB2 MET A  61      10.329  -5.501  -1.712  1.00 94.01           H  
ATOM    165  HB3 MET A  61      12.024  -5.216  -1.315  1.00 94.01           H  
ATOM    166  HG2 MET A  61       9.652  -3.586  -0.316  1.00 94.01           H  
ATOM    167  HG3 MET A  61      11.340  -3.255   0.086  1.00 94.01           H  
ATOM    168  HE1 MET A  61      12.663  -4.406   1.918  1.00 94.01           H  
ATOM    169  HE2 MET A  61      12.350  -6.059   2.481  1.00 94.01           H  
ATOM    170  HE3 MET A  61      12.788  -5.772   0.784  1.00 94.01           H  
ATOM    171  N   ARG A  62      12.764  -4.907  -4.090  1.00 91.01           N  
ATOM    172  CA  ARG A  62      13.095  -5.963  -5.042  1.00 91.01           C  
ATOM    173  C   ARG A  62      12.513  -7.295  -4.568  1.00 91.01           C  
ATOM    174  O   ARG A  62      12.261  -7.490  -3.378  1.00 91.01           O  
ATOM    175  CB  ARG A  62      14.606  -6.017  -5.280  1.00 91.01           C  
ATOM    176  CG  ARG A  62      15.069  -4.778  -6.053  1.00 91.01           C  
ATOM    177  CD  ARG A  62      16.549  -4.905  -6.405  1.00 91.01           C  
ATOM    178  NE  ARG A  62      17.007  -3.739  -7.183  1.00 91.01           N  
ATOM    179  CZ  ARG A  62      18.231  -3.556  -7.638  1.00 91.01           C  
ATOM    180  NH1 ARG A  62      19.179  -4.419  -7.401  1.00 91.01           N1+
ATOM    181  NH2 ARG A  62      18.525  -2.497  -8.342  1.00 91.01           N  
ATOM    182  H   ARG A  62      13.432  -4.688  -3.365  1.00 91.01           H  
ATOM    183  HA  ARG A  62      12.606  -5.751  -5.993  1.00 91.01           H  
ATOM    184  HB2 ARG A  62      15.128  -6.062  -4.324  1.00 91.01           H  
ATOM    185  HB3 ARG A  62      14.845  -6.910  -5.857  1.00 91.01           H  
ATOM    186  HG2 ARG A  62      14.915  -3.885  -5.447  1.00 91.01           H  
ATOM    187  HG3 ARG A  62      14.493  -4.693  -6.975  1.00 91.01           H  
ATOM    188  HD2 ARG A  62      17.123  -4.993  -5.483  1.00 91.01           H  
ATOM    189  HD3 ARG A  62      16.687  -5.815  -6.989  1.00 91.01           H  
ATOM    190  HE  ARG A  62      16.303  -3.056  -7.423  1.00 91.01           H  
ATOM    191 HH11 ARG A  62      18.943  -5.239  -6.861  1.00 91.01           H  
ATOM    192 HH12 ARG A  62      20.123  -4.285  -7.733  1.00 91.01           H  
ATOM    193 HH21 ARG A  62      19.456  -2.389  -8.716  1.00 91.01           H  
ATOM    194 HH22 ARG A  62      17.803  -1.823  -8.554  1.00 91.01           H  
ATOM    195  N   ASP A  63      12.278  -8.191  -5.512  1.00 90.13           N  
ATOM    196  CA  ASP A  63      11.826  -9.567  -5.281  1.00 90.13           C  
ATOM    197  C   ASP A  63      12.773 -10.390  -4.387  1.00 90.13           C  
ATOM    198  O   ASP A  63      12.352 -11.386  -3.803  1.00 90.13           O  
ATOM    199  CB  ASP A  63      11.610 -10.248  -6.641  1.00 90.13           C  
ATOM    200  CG  ASP A  63      12.872 -10.377  -7.512  1.00 90.13           C  
ATOM    201  OD1 ASP A  63      13.910  -9.751  -7.185  1.00 90.13           O  
ATOM    202  OD2 ASP A  63      12.761 -11.066  -8.547  1.00 90.13           O1-
ATOM    203  H   ASP A  63      12.540  -7.960  -6.459  1.00 90.13           H  
ATOM    204  HA  ASP A  63      10.865  -9.532  -4.767  1.00 90.13           H  
ATOM    205  HB2 ASP A  63      11.201 -11.243  -6.467  1.00 90.13           H  
ATOM    206  HB3 ASP A  63      10.863  -9.680  -7.196  1.00 90.13           H  
ATOM    207  N   ASP A  64      14.015  -9.934  -4.204  1.00 87.51           N  
ATOM    208  CA  ASP A  64      14.966 -10.456  -3.218  1.00 87.51           C  
ATOM    209  C   ASP A  64      14.572 -10.196  -1.749  1.00 87.51           C  
ATOM    210  O   ASP A  64      15.171 -10.783  -0.850  1.00 87.51           O  
ATOM    211  CB  ASP A  64      16.392  -9.951  -3.538  1.00 87.51           C  
ATOM    212  CG  ASP A  64      16.689  -8.460  -3.271  1.00 87.51           C  
ATOM    213  OD1 ASP A  64      15.876  -7.737  -2.650  1.00 87.51           O  
ATOM    214  OD2 ASP A  64      17.791  -7.994  -3.646  1.00 87.51           O1-
ATOM    215  H   ASP A  64      14.331  -9.234  -4.859  1.00 87.51           H  
ATOM    216  HA  ASP A  64      14.979 -11.539  -3.336  1.00 87.51           H  
ATOM    217  HB2 ASP A  64      16.604 -10.162  -4.586  1.00 87.51           H  
ATOM    218  HB3 ASP A  64      17.094 -10.538  -2.947  1.00 87.51           H  
ATOM    219  N   TYR A  65      13.571  -9.344  -1.484  1.00 80.02           N  
ATOM    220  CA  TYR A  65      13.139  -8.900  -0.148  1.00 80.02           C  
ATOM    221  C   TYR A  65      14.232  -8.231   0.711  1.00 80.02           C  
ATOM    222  O   TYR A  65      14.016  -8.001   1.902  1.00 80.02           O  
ATOM    223  CB  TYR A  65      12.442 -10.038   0.621  1.00 80.02           C  
ATOM    224  CG  TYR A  65      11.154 -10.545   0.011  1.00 80.02           C  
ATOM    225  CD1 TYR A  65       9.920 -10.003   0.422  1.00 80.02           C  
ATOM    226  CD2 TYR A  65      11.188 -11.570  -0.949  1.00 80.02           C  
ATOM    227  CE1 TYR A  65       8.718 -10.494  -0.125  1.00 80.02           C  
ATOM    228  CE2 TYR A  65       9.993 -12.050  -1.513  1.00 80.02           C  
ATOM    229  CZ  TYR A  65       8.758 -11.514  -1.104  1.00 80.02           C  
ATOM    230  OH  TYR A  65       7.605 -11.964  -1.666  1.00 80.02           O  
ATOM    231  H   TYR A  65      13.140  -8.901  -2.283  1.00 80.02           H  
ATOM    232  HA  TYR A  65      12.391  -8.125  -0.316  1.00 80.02           H  
ATOM    233  HB2 TYR A  65      12.205  -9.693   1.628  1.00 80.02           H  
ATOM    234  HB3 TYR A  65      13.132 -10.874   0.737  1.00 80.02           H  
ATOM    235  HD1 TYR A  65       9.913  -9.191   1.135  1.00 80.02           H  
ATOM    236  HD2 TYR A  65      12.136 -11.963  -1.286  1.00 80.02           H  
ATOM    237  HE1 TYR A  65       7.771 -10.063   0.161  1.00 80.02           H  
ATOM    238  HE2 TYR A  65      10.025 -12.804  -2.286  1.00 80.02           H  
ATOM    239  HH  TYR A  65       6.839 -11.450  -1.401  1.00 80.02           H  
ATOM    240  N   VAL A  66      15.383  -7.874   0.139  1.00 84.95           N  
ATOM    241  CA  VAL A  66      16.500  -7.239   0.858  1.00 84.95           C  
ATOM    242  C   VAL A  66      16.522  -5.738   0.595  1.00 84.95           C  
ATOM    243  O   VAL A  66      16.701  -4.939   1.515  1.00 84.95           O  
ATOM    244  CB  VAL A  66      17.843  -7.895   0.473  1.00 84.95           C  
ATOM    245  CG1 VAL A  66      19.032  -7.228   1.178  1.00 84.95           C  
ATOM    246  CG2 VAL A  66      17.877  -9.377   0.863  1.00 84.95           C  
ATOM    247  H   VAL A  66      15.494  -8.066  -0.846  1.00 84.95           H  
ATOM    248  HA  VAL A  66      16.366  -7.372   1.932  1.00 84.95           H  
ATOM    249  HB  VAL A  66      17.990  -7.816  -0.604  1.00 84.95           H  
ATOM    250 HG11 VAL A  66      18.888  -7.249   2.258  1.00 84.95           H  
ATOM    251 HG12 VAL A  66      19.954  -7.750   0.924  1.00 84.95           H  
ATOM    252 HG13 VAL A  66      19.135  -6.194   0.849  1.00 84.95           H  
ATOM    253 HG21 VAL A  66      17.692  -9.491   1.931  1.00 84.95           H  
ATOM    254 HG22 VAL A  66      17.113  -9.926   0.311  1.00 84.95           H  
ATOM    255 HG23 VAL A  66      18.844  -9.809   0.608  1.00 84.95           H  
ATOM    256  N   HIS A  67      16.310  -5.330  -0.656  1.00 88.62           N  
ATOM    257  CA  HIS A  67      16.521  -3.944  -1.065  1.00 88.62           C  
ATOM    258  C   HIS A  67      15.202  -3.184  -1.199  1.00 88.62           C  
ATOM    259  O   HIS A  67      14.422  -3.407  -2.126  1.00 88.62           O  
ATOM    260  CB  HIS A  67      17.363  -3.915  -2.341  1.00 88.62           C  
ATOM    261  CG  HIS A  67      18.723  -4.532  -2.133  1.00 88.62           C  
ATOM    262  CD2 HIS A  67      19.826  -3.920  -1.601  1.00 88.62           C  
ATOM    263  ND1 HIS A  67      19.064  -5.842  -2.381  1.00 88.62           N  
ATOM    264  CE1 HIS A  67      20.341  -6.013  -2.007  1.00 88.62           C  
ATOM    265  NE2 HIS A  67      20.856  -4.864  -1.538  1.00 88.62           N  
ATOM    266  H   HIS A  67      16.146  -6.030  -1.365  1.00 88.62           H  
ATOM    267  HA  HIS A  67      17.113  -3.437  -0.303  1.00 88.62           H  
ATOM    268  HB2 HIS A  67      17.490  -2.881  -2.664  1.00 88.62           H  
ATOM    269  HB3 HIS A  67      16.842  -4.459  -3.128  1.00 88.62           H  
ATOM    270  HD1 HIS A  67      18.478  -6.566  -2.772  1.00 88.62           H  
ATOM    271  HD2 HIS A  67      19.887  -2.894  -1.271  1.00 88.62           H  
ATOM    272  HE1 HIS A  67      20.879  -6.946  -2.082  1.00 88.62           H  
ATOM    273  N   THR A  68      14.975  -2.231  -0.291  1.00 91.28           N  
ATOM    274  CA  THR A  68      13.875  -1.265  -0.414  1.00 91.28           C  
ATOM    275  C   THR A  68      14.242  -0.198  -1.444  1.00 91.28           C  
ATOM    276  O   THR A  68      15.241   0.499  -1.292  1.00 91.28           O  
ATOM    277  CB  THR A  68      13.540  -0.614   0.933  1.00 91.28           C  
ATOM    278  CG2 THR A  68      12.349   0.341   0.839  1.00 91.28           C  
ATOM    279  OG1 THR A  68      13.173  -1.602   1.864  1.00 91.28           O  
ATOM    280  H   THR A  68      15.668  -2.090   0.431  1.00 91.28           H  
ATOM    281  HA  THR A  68      12.981  -1.786  -0.757  1.00 91.28           H  
ATOM    282  HB  THR A  68      14.409  -0.076   1.310  1.00 91.28           H  
ATOM    283  HG1 THR A  68      13.844  -2.288   1.879  1.00 91.28           H  
ATOM    284 HG21 THR A  68      12.065   0.658   1.843  1.00 91.28           H  
ATOM    285 HG22 THR A  68      11.504  -0.163   0.370  1.00 91.28           H  
ATOM    286 HG23 THR A  68      12.620   1.221   0.257  1.00 91.28           H  
ATOM    287  N   VAL A  69      13.417  -0.054  -2.479  1.00 92.39           N  
ATOM    288  CA  VAL A  69      13.559   0.958  -3.539  1.00 92.39           C  
ATOM    289  C   VAL A  69      12.890   2.268  -3.129  1.00 92.39           C  
ATOM    290  O   VAL A  69      13.430   3.349  -3.344  1.00 92.39           O  
ATOM    291  CB  VAL A  69      12.952   0.431  -4.855  1.00 92.39           C  
ATOM    292  CG1 VAL A  69      13.026   1.459  -5.990  1.00 92.39           C  
ATOM    293  CG2 VAL A  69      13.682  -0.839  -5.314  1.00 92.39           C  
ATOM    294  H   VAL A  69      12.608  -0.658  -2.521  1.00 92.39           H  
ATOM    295  HA  VAL A  69      14.615   1.170  -3.703  1.00 92.39           H  
ATOM    296  HB  VAL A  69      11.903   0.183  -4.694  1.00 92.39           H  
ATOM    297 HG11 VAL A  69      12.637   1.027  -6.912  1.00 92.39           H  
ATOM    298 HG12 VAL A  69      14.058   1.772  -6.150  1.00 92.39           H  
ATOM    299 HG13 VAL A  69      12.425   2.338  -5.753  1.00 92.39           H  
ATOM    300 HG21 VAL A  69      13.527  -1.646  -4.598  1.00 92.39           H  
ATOM    301 HG22 VAL A  69      13.290  -1.160  -6.279  1.00 92.39           H  
ATOM    302 HG23 VAL A  69      14.750  -0.642  -5.408  1.00 92.39           H  
ATOM    303  N   ALA A  70      11.713   2.176  -2.513  1.00 94.46           N  
ATOM    304  CA  ALA A  70      10.966   3.322  -2.015  1.00 94.46           C  
ATOM    305  C   ALA A  70      10.111   2.907  -0.819  1.00 94.46           C  
ATOM    306  O   ALA A  70       9.638   1.773  -0.752  1.00 94.46           O  
ATOM    307  CB  ALA A  70      10.101   3.884  -3.152  1.00 94.46           C  
ATOM    308  H   ALA A  70      11.329   1.256  -2.349  1.00 94.46           H  
ATOM    309  HA  ALA A  70      11.665   4.093  -1.691  1.00 94.46           H  
ATOM    310  HB1 ALA A  70       9.387   3.130  -3.483  1.00 94.46           H  
ATOM    311  HB2 ALA A  70       9.560   4.766  -2.810  1.00 94.46           H  
ATOM    312  HB3 ALA A  70      10.736   4.167  -3.992  1.00 94.46           H  
ATOM    313  N   TYR A  71       9.865   3.828   0.110  1.00 94.93           N  
ATOM    314  CA  TYR A  71       8.934   3.607   1.212  1.00 94.93           C  
ATOM    315  C   TYR A  71       8.053   4.834   1.447  1.00 94.93           C  
ATOM    316  O   TYR A  71       8.437   5.966   1.150  1.00 94.93           O  
ATOM    317  CB  TYR A  71       9.672   3.178   2.483  1.00 94.93           C  
ATOM    318  CG  TYR A  71      10.421   4.299   3.167  1.00 94.93           C  
ATOM    319  CD1 TYR A  71      11.725   4.629   2.754  1.00 94.93           C  
ATOM    320  CD2 TYR A  71       9.795   5.030   4.196  1.00 94.93           C  
ATOM    321  CE1 TYR A  71      12.408   5.697   3.366  1.00 94.93           C  
ATOM    322  CE2 TYR A  71      10.472   6.102   4.805  1.00 94.93           C  
ATOM    323  CZ  TYR A  71      11.778   6.434   4.392  1.00 94.93           C  
ATOM    324  OH  TYR A  71      12.425   7.465   4.995  1.00 94.93           O  
ATOM    325  H   TYR A  71      10.260   4.753   0.014  1.00 94.93           H  
ATOM    326  HA  TYR A  71       8.275   2.781   0.944  1.00 94.93           H  
ATOM    327  HB2 TYR A  71       8.940   2.775   3.183  1.00 94.93           H  
ATOM    328  HB3 TYR A  71      10.366   2.373   2.243  1.00 94.93           H  
ATOM    329  HD1 TYR A  71      12.205   4.061   1.970  1.00 94.93           H  
ATOM    330  HD2 TYR A  71       8.794   4.773   4.511  1.00 94.93           H  
ATOM    331  HE1 TYR A  71      13.411   5.945   3.053  1.00 94.93           H  
ATOM    332  HE2 TYR A  71      10.005   6.682   5.587  1.00 94.93           H  
ATOM    333  HH  TYR A  71      13.307   7.591   4.638  1.00 94.93           H  
ATOM    334  N   LYS A  72       6.860   4.606   1.993  1.00 94.98           N  
ATOM    335  CA  LYS A  72       5.930   5.650   2.406  1.00 94.98           C  
ATOM    336  C   LYS A  72       5.181   5.214   3.653  1.00 94.98           C  
ATOM    337  O   LYS A  72       4.590   4.139   3.692  1.00 94.98           O  
ATOM    338  CB  LYS A  72       4.976   5.967   1.251  1.00 94.98           C  
ATOM    339  CG  LYS A  72       4.145   7.220   1.546  1.00 94.98           C  
ATOM    340  CD  LYS A  72       3.321   7.580   0.313  1.00 94.98           C  
ATOM    341  CE  LYS A  72       2.547   8.878   0.542  1.00 94.98           C  
ATOM    342  NZ  LYS A  72       1.794   9.265  -0.675  1.00 94.98           N1+
ATOM    343  H   LYS A  72       6.583   3.644   2.126  1.00 94.98           H  
ATOM    344  HA  LYS A  72       6.505   6.546   2.638  1.00 94.98           H  
ATOM    345  HB2 LYS A  72       5.572   6.159   0.359  1.00 94.98           H  
ATOM    346  HB3 LYS A  72       4.323   5.116   1.061  1.00 94.98           H  
ATOM    347  HG2 LYS A  72       4.811   8.049   1.787  1.00 94.98           H  
ATOM    348  HG3 LYS A  72       3.478   7.037   2.389  1.00 94.98           H  
ATOM    349  HD2 LYS A  72       2.625   6.761   0.135  1.00 94.98           H  
ATOM    350  HD3 LYS A  72       3.984   7.691  -0.546  1.00 94.98           H  
ATOM    351  HE2 LYS A  72       3.254   9.661   0.814  1.00 94.98           H  
ATOM    352  HE3 LYS A  72       1.869   8.734   1.383  1.00 94.98           H  
ATOM    353  HZ1 LYS A  72       2.427   9.407  -1.450  1.00 94.98           H  
ATOM    354  HZ2 LYS A  72       1.144   8.533  -0.923  1.00 94.98           H  
ATOM    355  HZ3 LYS A  72       1.283  10.122  -0.517  1.00 94.98           H  
ATOM    356  N   LYS A  73       5.187   6.078   4.661  1.00 94.29           N  
ATOM    357  CA  LYS A  73       4.422   5.890   5.892  1.00 94.29           C  
ATOM    358  C   LYS A  73       3.005   6.415   5.699  1.00 94.29           C  
ATOM    359  O   LYS A  73       2.820   7.518   5.187  1.00 94.29           O  
ATOM    360  CB  LYS A  73       5.145   6.566   7.062  1.00 94.29           C  
ATOM    361  CG  LYS A  73       6.465   5.846   7.375  1.00 94.29           C  
ATOM    362  CD  LYS A  73       7.176   6.446   8.593  1.00 94.29           C  
ATOM    363  CE  LYS A  73       8.380   5.564   8.948  1.00 94.29           C  
ATOM    364  NZ  LYS A  73       8.991   5.936  10.249  1.00 94.29           N1+
ATOM    365  H   LYS A  73       5.665   6.958   4.531  1.00 94.29           H  
ATOM    366  HA  LYS A  73       4.343   4.826   6.115  1.00 94.29           H  
ATOM    367  HB2 LYS A  73       4.500   6.517   7.939  1.00 94.29           H  
ATOM    368  HB3 LYS A  73       5.335   7.614   6.829  1.00 94.29           H  
ATOM    369  HG2 LYS A  73       6.242   4.799   7.579  1.00 94.29           H  
ATOM    370  HG3 LYS A  73       7.133   5.899   6.515  1.00 94.29           H  
ATOM    371  HD2 LYS A  73       7.504   7.460   8.367  1.00 94.29           H  
ATOM    372  HD3 LYS A  73       6.479   6.472   9.431  1.00 94.29           H  
ATOM    373  HE2 LYS A  73       9.118   5.624   8.148  1.00 94.29           H  
ATOM    374  HE3 LYS A  73       8.040   4.529   8.998  1.00 94.29           H  
ATOM    375  HZ1 LYS A  73       9.358   6.877  10.239  1.00 94.29           H  
ATOM    376  HZ2 LYS A  73       8.311   5.847  10.990  1.00 94.29           H  
ATOM    377  HZ3 LYS A  73       9.735   5.290  10.473  1.00 94.29           H  
ATOM    378  N   ILE A  74       2.026   5.610   6.087  1.00 92.94           N  
ATOM    379  CA  ILE A  74       0.602   5.919   6.047  1.00 92.94           C  
ATOM    380  C   ILE A  74       0.074   5.794   7.468  1.00 92.94           C  
ATOM    381  O   ILE A  74       0.134   4.724   8.072  1.00 92.94           O  
ATOM    382  CB  ILE A  74      -0.148   4.974   5.082  1.00 92.94           C  
ATOM    383  CG1 ILE A  74       0.443   4.961   3.653  1.00 92.94           C  
ATOM    384  CG2 ILE A  74      -1.648   5.324   5.045  1.00 92.94           C  
ATOM    385  CD1 ILE A  74       0.436   6.308   2.915  1.00 92.94           C  
ATOM    386  H   ILE A  74       2.280   4.710   6.468  1.00 92.94           H  
ATOM    387  HA  ILE A  74       0.454   6.946   5.715  1.00 92.94           H  
ATOM    388  HB  ILE A  74      -0.060   3.958   5.468  1.00 92.94           H  
ATOM    389 HG12 ILE A  74       1.470   4.597   3.693  1.00 92.94           H  
ATOM    390 HG13 ILE A  74      -0.120   4.244   3.055  1.00 92.94           H  
ATOM    391 HG21 ILE A  74      -1.801   6.366   4.764  1.00 92.94           H  
ATOM    392 HG22 ILE A  74      -2.097   5.163   6.025  1.00 92.94           H  
ATOM    393 HG23 ILE A  74      -2.164   4.676   4.337  1.00 92.94           H  
ATOM    394 HD11 ILE A  74       0.876   6.175   1.927  1.00 92.94           H  
ATOM    395 HD12 ILE A  74      -0.586   6.669   2.798  1.00 92.94           H  
ATOM    396 HD13 ILE A  74       1.016   7.053   3.459  1.00 92.94           H  
ATOM    397  N   GLU A  75      -0.437   6.897   7.992  1.00 90.74           N  
ATOM    398  CA  GLU A  75      -1.106   6.928   9.282  1.00 90.74           C  
ATOM    399  C   GLU A  75      -2.608   6.769   9.069  1.00 90.74           C  
ATOM    400  O   GLU A  75      -3.238   7.530   8.330  1.00 90.74           O  
ATOM    401  CB  GLU A  75      -0.744   8.229   9.997  1.00 90.74           C  
ATOM    402  CG  GLU A  75      -1.263   8.250  11.439  1.00 90.74           C  
ATOM    403  CD  GLU A  75      -0.842   9.522  12.190  1.00 90.74           C  
ATOM    404  OE1 GLU A  75      -1.223   9.626  13.374  1.00 90.74           O  
ATOM    405  OE2 GLU A  75      -0.154  10.374  11.580  1.00 90.74           O1-
ATOM    406  H   GLU A  75      -0.459   7.750   7.450  1.00 90.74           H  
ATOM    407  HA  GLU A  75      -0.753   6.105   9.903  1.00 90.74           H  
ATOM    408  HB2 GLU A  75      -1.155   9.072   9.442  1.00 90.74           H  
ATOM    409  HB3 GLU A  75       0.343   8.315  10.014  1.00 90.74           H  
ATOM    410  HG2 GLU A  75      -0.875   7.376  11.962  1.00 90.74           H  
ATOM    411  HG3 GLU A  75      -2.351   8.184  11.427  1.00 90.74           H  
ATOM    412  N   PHE A  76      -3.181   5.755   9.705  1.00 87.56           N  
ATOM    413  CA  PHE A  76      -4.621   5.585   9.762  1.00 87.56           C  
ATOM    414  C   PHE A  76      -5.146   6.240  11.042  1.00 87.56           C  
ATOM    415  O   PHE A  76      -4.700   5.856  12.124  1.00 87.56           O  
ATOM    416  CB  PHE A  76      -4.966   4.102   9.697  1.00 87.56           C  
ATOM    417  CG  PHE A  76      -4.771   3.499   8.321  1.00 87.56           C  
ATOM    418  CD1 PHE A  76      -5.867   3.406   7.444  1.00 87.56           C  
ATOM    419  CD2 PHE A  76      -3.524   2.968   7.941  1.00 87.56           C  
ATOM    420  CE1 PHE A  76      -5.726   2.763   6.202  1.00 87.56           C  
ATOM    421  CE2 PHE A  76      -3.378   2.351   6.685  1.00 87.56           C  
ATOM    422  CZ  PHE A  76      -4.479   2.241   5.819  1.00 87.56           C  
ATOM    423  H   PHE A  76      -2.610   5.157  10.285  1.00 87.56           H  
ATOM    424  HA  PHE A  76      -5.065   6.059   8.887  1.00 87.56           H  
ATOM    425  HB2 PHE A  76      -6.010   3.979   9.986  1.00 87.56           H  
ATOM    426  HB3 PHE A  76      -4.361   3.558  10.422  1.00 87.56           H  
ATOM    427  HD1 PHE A  76      -6.829   3.795   7.744  1.00 87.56           H  
ATOM    428  HD2 PHE A  76      -2.681   3.033   8.612  1.00 87.56           H  
ATOM    429  HE1 PHE A  76      -6.584   2.649   5.556  1.00 87.56           H  
ATOM    430  HE2 PHE A  76      -2.419   1.950   6.391  1.00 87.56           H  
ATOM    431  HZ  PHE A  76      -4.372   1.741   4.868  1.00 87.56           H  
ATOM    432  N   PRO A  77      -6.118   7.171  10.952  1.00 83.37           N  
ATOM    433  CA  PRO A  77      -6.644   7.889  12.118  1.00 83.37           C  
ATOM    434  C   PRO A  77      -7.471   6.999  13.059  1.00 83.37           C  
ATOM    435  O   PRO A  77      -7.836   7.420  14.151  1.00 83.37           O  
ATOM    436  CB  PRO A  77      -7.493   9.020  11.526  1.00 83.37           C  
ATOM    437  CG  PRO A  77      -7.980   8.444  10.197  1.00 83.37           C  
ATOM    438  CD  PRO A  77      -6.783   7.619   9.735  1.00 83.37           C  
ATOM    439  HA  PRO A  77      -5.822   8.314  12.695  1.00 83.37           H  
ATOM    440  HB2 PRO A  77      -6.857   9.885  11.335  1.00 83.37           H  
ATOM    441  HB3 PRO A  77      -8.322   9.302  12.175  1.00 83.37           H  
ATOM    442  HG2 PRO A  77      -8.231   9.229   9.483  1.00 83.37           H  
ATOM    443  HG3 PRO A  77      -8.834   7.790  10.371  1.00 83.37           H  
ATOM    444  HD2 PRO A  77      -6.099   8.245   9.162  1.00 83.37           H  
ATOM    445  HD3 PRO A  77      -7.124   6.777   9.132  1.00 83.37           H  
ATOM    446  N   GLY A  78      -7.804   5.785  12.625  1.00 82.98           N  
ATOM    447  CA  GLY A  78      -8.545   4.800  13.392  1.00 82.98           C  
ATOM    448  C   GLY A  78      -8.881   3.577  12.538  1.00 82.98           C  
ATOM    449  O   GLY A  78      -8.510   3.523  11.357  1.00 82.98           O  
ATOM    450  H   GLY A  78      -7.462   5.486  11.723  1.00 82.98           H  
ATOM    451  HA2 GLY A  78      -7.940   4.485  14.243  1.00 82.98           H  
ATOM    452  HA3 GLY A  78      -9.468   5.242  13.768  1.00 82.98           H  
ATOM    453  N   PRO A  79      -9.599   2.597  13.107  1.00 86.00           N  
ATOM    454  CA  PRO A  79      -9.960   1.376  12.412  1.00 86.00           C  
ATOM    455  C   PRO A  79     -10.882   1.667  11.233  1.00 86.00           C  
ATOM    456  O   PRO A  79     -11.853   2.417  11.343  1.00 86.00           O  
ATOM    457  CB  PRO A  79     -10.602   0.457  13.461  1.00 86.00           C  
ATOM    458  CG  PRO A  79     -10.139   1.049  14.794  1.00 86.00           C  
ATOM    459  CD  PRO A  79     -10.078   2.539  14.474  1.00 86.00           C  
ATOM    460  HA  PRO A  79      -9.047   0.915  12.037  1.00 86.00           H  
ATOM    461  HB2 PRO A  79     -11.688   0.517  13.402  1.00 86.00           H  
ATOM    462  HB3 PRO A  79     -10.272  -0.576  13.346  1.00 86.00           H  
ATOM    463  HG2 PRO A  79     -10.839   0.835  15.601  1.00 86.00           H  
ATOM    464  HG3 PRO A  79      -9.143   0.678  15.036  1.00 86.00           H  
ATOM    465  HD2 PRO A  79     -11.080   2.965  14.520  1.00 86.00           H  
ATOM    466  HD3 PRO A  79      -9.427   3.069  15.169  1.00 86.00           H  
ATOM    467  N   THR A  80     -10.590   1.057  10.088  1.00 86.92           N  
ATOM    468  CA  THR A  80     -11.405   1.201   8.880  1.00 86.92           C  
ATOM    469  C   THR A  80     -11.434  -0.097   8.091  1.00 86.92           C  
ATOM    470  O   THR A  80     -10.417  -0.758   7.910  1.00 86.92           O  
ATOM    471  CB  THR A  80     -10.930   2.377   8.008  1.00 86.92           C  
ATOM    472  CG2 THR A  80      -9.468   2.305   7.566  1.00 86.92           C  
ATOM    473  OG1 THR A  80     -11.673   2.440   6.808  1.00 86.92           O  
ATOM    474  H   THR A  80      -9.781   0.454  10.049  1.00 86.92           H  
ATOM    475  HA  THR A  80     -12.428   1.424   9.182  1.00 86.92           H  
ATOM    476  HB  THR A  80     -11.078   3.304   8.562  1.00 86.92           H  
ATOM    477  HG1 THR A  80     -11.011   2.403   6.114  1.00 86.92           H  
ATOM    478 HG21 THR A  80      -9.287   1.414   6.965  1.00 86.92           H  
ATOM    479 HG22 THR A  80      -8.822   2.284   8.444  1.00 86.92           H  
ATOM    480 HG23 THR A  80      -9.218   3.191   6.981  1.00 86.92           H  
ATOM    481  N   THR A  81     -12.608  -0.426   7.558  1.00 86.60           N  
ATOM    482  CA  THR A  81     -12.790  -1.507   6.579  1.00 86.60           C  
ATOM    483  C   THR A  81     -12.584  -1.024   5.145  1.00 86.60           C  
ATOM    484  O   THR A  81     -12.467  -1.824   4.218  1.00 86.60           O  
ATOM    485  CB  THR A  81     -14.196  -2.099   6.702  1.00 86.60           C  
ATOM    486  CG2 THR A  81     -14.445  -2.704   8.082  1.00 86.60           C  
ATOM    487  OG1 THR A  81     -15.171  -1.091   6.509  1.00 86.60           O  
ATOM    488  H   THR A  81     -13.422   0.121   7.799  1.00 86.60           H  
ATOM    489  HA  THR A  81     -12.067  -2.301   6.767  1.00 86.60           H  
ATOM    490  HB  THR A  81     -14.327  -2.878   5.950  1.00 86.60           H  
ATOM    491  HG1 THR A  81     -16.012  -1.491   6.742  1.00 86.60           H  
ATOM    492 HG21 THR A  81     -14.448  -1.933   8.852  1.00 86.60           H  
ATOM    493 HG22 THR A  81     -15.401  -3.229   8.091  1.00 86.60           H  
ATOM    494 HG23 THR A  81     -13.659  -3.423   8.312  1.00 86.60           H  
ATOM    495  N   LYS A  82     -12.563   0.298   4.931  1.00 91.23           N  
ATOM    496  CA  LYS A  82     -12.355   0.881   3.608  1.00 91.23           C  
ATOM    497  C   LYS A  82     -10.861   0.919   3.285  1.00 91.23           C  
ATOM    498  O   LYS A  82     -10.099   1.443   4.102  1.00 91.23           O  
ATOM    499  CB  LYS A  82     -12.970   2.280   3.498  1.00 91.23           C  
ATOM    500  CG  LYS A  82     -14.499   2.232   3.600  1.00 91.23           C  
ATOM    501  CD  LYS A  82     -15.079   3.641   3.445  1.00 91.23           C  
ATOM    502  CE  LYS A  82     -16.601   3.589   3.594  1.00 91.23           C  
ATOM    503  NZ  LYS A  82     -17.192   4.949   3.567  1.00 91.23           N1+
ATOM    504  H   LYS A  82     -12.589   0.904   5.739  1.00 91.23           H  
ATOM    505  HA  LYS A  82     -12.864   0.230   2.898  1.00 91.23           H  
ATOM    506  HB2 LYS A  82     -12.694   2.705   2.533  1.00 91.23           H  
ATOM    507  HB3 LYS A  82     -12.567   2.920   4.282  1.00 91.23           H  
ATOM    508  HG2 LYS A  82     -14.789   1.831   4.571  1.00 91.23           H  
ATOM    509  HG3 LYS A  82     -14.896   1.588   2.815  1.00 91.23           H  
ATOM    510  HD2 LYS A  82     -14.811   4.038   2.466  1.00 91.23           H  
ATOM    511  HD3 LYS A  82     -14.656   4.280   4.220  1.00 91.23           H  
ATOM    512  HE2 LYS A  82     -16.834   3.102   4.541  1.00 91.23           H  
ATOM    513  HE3 LYS A  82     -17.013   2.974   2.794  1.00 91.23           H  
ATOM    514  HZ1 LYS A  82     -16.813   5.502   4.323  1.00 91.23           H  
ATOM    515  HZ2 LYS A  82     -18.193   4.903   3.692  1.00 91.23           H  
ATOM    516  HZ3 LYS A  82     -16.986   5.417   2.696  1.00 91.23           H  
ATOM    517  N   PRO A  83     -10.451   0.453   2.092  1.00 92.23           N  
ATOM    518  CA  PRO A  83      -9.080   0.604   1.637  1.00 92.23           C  
ATOM    519  C   PRO A  83      -8.690   2.080   1.528  1.00 92.23           C  
ATOM    520  O   PRO A  83      -9.443   2.889   0.974  1.00 92.23           O  
ATOM    521  CB  PRO A  83      -9.029  -0.057   0.264  1.00 92.23           C  
ATOM    522  CG  PRO A  83     -10.471  -0.149  -0.215  1.00 92.23           C  
ATOM    523  CD  PRO A  83     -11.268  -0.205   1.079  1.00 92.23           C  
ATOM    524  HA  PRO A  83      -8.398   0.095   2.319  1.00 92.23           H  
ATOM    525  HB2 PRO A  83      -8.590  -1.053   0.326  1.00 92.23           H  
ATOM    526  HB3 PRO A  83      -8.476   0.583  -0.424  1.00 92.23           H  
ATOM    527  HG2 PRO A  83     -10.635  -1.032  -0.832  1.00 92.23           H  
ATOM    528  HG3 PRO A  83     -10.732   0.757  -0.762  1.00 92.23           H  
ATOM    529  HD2 PRO A  83     -11.429  -1.243   1.369  1.00 92.23           H  
ATOM    530  HD3 PRO A  83     -12.222   0.301   0.930  1.00 92.23           H  
ATOM    531  N   PHE A  84      -7.488   2.419   1.984  1.00 93.91           N  
ATOM    532  CA  PHE A  84      -6.894   3.725   1.737  1.00 93.91           C  
ATOM    533  C   PHE A  84      -6.247   3.742   0.354  1.00 93.91           C  
ATOM    534  O   PHE A  84      -5.435   2.878   0.028  1.00 93.91           O  
ATOM    535  CB  PHE A  84      -5.898   4.078   2.841  1.00 93.91           C  
ATOM    536  CG  PHE A  84      -5.318   5.466   2.678  1.00 93.91           C  
ATOM    537  CD1 PHE A  84      -4.007   5.640   2.201  1.00 93.91           C  
ATOM    538  CD2 PHE A  84      -6.106   6.590   2.985  1.00 93.91           C  
ATOM    539  CE1 PHE A  84      -3.488   6.936   2.031  1.00 93.91           C  
ATOM    540  CE2 PHE A  84      -5.585   7.885   2.818  1.00 93.91           C  
ATOM    541  CZ  PHE A  84      -4.276   8.058   2.340  1.00 93.91           C  
ATOM    542  H   PHE A  84      -6.900   1.700   2.382  1.00 93.91           H  
ATOM    543  HA  PHE A  84      -7.683   4.476   1.759  1.00 93.91           H  
ATOM    544  HB2 PHE A  84      -5.096   3.340   2.861  1.00 93.91           H  
ATOM    545  HB3 PHE A  84      -6.417   4.042   3.799  1.00 93.91           H  
ATOM    546  HD1 PHE A  84      -3.395   4.778   1.982  1.00 93.91           H  
ATOM    547  HD2 PHE A  84      -7.106   6.461   3.372  1.00 93.91           H  
ATOM    548  HE1 PHE A  84      -2.478   7.073   1.675  1.00 93.91           H  
ATOM    549  HE2 PHE A  84      -6.183   8.747   3.077  1.00 93.91           H  
ATOM    550  HZ  PHE A  84      -3.871   9.053   2.229  1.00 93.91           H  
ATOM    551  N   LYS A  85      -6.613   4.725  -0.470  1.00 95.37           N  
ATOM    552  CA  LYS A  85      -6.139   4.852  -1.851  1.00 95.37           C  
ATOM    553  C   LYS A  85      -5.363   6.137  -2.019  1.00 95.37           C  
ATOM    554  O   LYS A  85      -5.858   7.205  -1.673  1.00 95.37           O  
ATOM    555  CB  LYS A  85      -7.309   4.796  -2.839  1.00 95.37           C  
ATOM    556  CG  LYS A  85      -7.901   3.391  -2.876  1.00 95.37           C  
ATOM    557  CD  LYS A  85      -9.109   3.301  -3.811  1.00 95.37           C  
ATOM    558  CE  LYS A  85      -9.451   1.822  -3.774  1.00 95.37           C  
ATOM    559  NZ  LYS A  85     -10.567   1.390  -4.632  1.00 95.37           N1+
ATOM    560  H   LYS A  85      -7.220   5.447  -0.108  1.00 95.37           H  
ATOM    561  HA  LYS A  85      -5.461   4.029  -2.075  1.00 95.37           H  
ATOM    562  HB2 LYS A  85      -8.073   5.516  -2.546  1.00 95.37           H  
ATOM    563  HB3 LYS A  85      -6.948   5.050  -3.836  1.00 95.37           H  
ATOM    564  HG2 LYS A  85      -8.212   3.098  -1.873  1.00 95.37           H  
ATOM    565  HG3 LYS A  85      -7.126   2.702  -3.213  1.00 95.37           H  
ATOM    566  HD2 LYS A  85      -9.932   3.904  -3.427  1.00 95.37           H  
ATOM    567  HD3 LYS A  85      -8.834   3.610  -4.820  1.00 95.37           H  
ATOM    568  HE2 LYS A  85      -9.637   1.520  -2.743  1.00 95.37           H  
ATOM    569  HE3 LYS A  85      -8.556   1.282  -4.084  1.00 95.37           H  
ATOM    570  HZ1 LYS A  85     -10.370   1.605  -5.599  1.00 95.37           H  
ATOM    571  HZ2 LYS A  85     -11.442   1.785  -4.319  1.00 95.37           H  
ATOM    572  HZ3 LYS A  85     -10.597   0.385  -4.535  1.00 95.37           H  
ATOM    573  N   PHE A  86      -4.186   6.042  -2.619  1.00 95.10           N  
ATOM    574  CA  PHE A  86      -3.387   7.212  -2.953  1.00 95.10           C  
ATOM    575  C   PHE A  86      -2.577   6.985  -4.225  1.00 95.10           C  
ATOM    576  O   PHE A  86      -2.389   5.858  -4.684  1.00 95.10           O  
ATOM    577  CB  PHE A  86      -2.498   7.603  -1.764  1.00 95.10           C  
ATOM    578  CG  PHE A  86      -1.432   6.590  -1.398  1.00 95.10           C  
ATOM    579  CD1 PHE A  86      -1.751   5.498  -0.574  1.00 95.10           C  
ATOM    580  CD2 PHE A  86      -0.114   6.743  -1.865  1.00 95.10           C  
ATOM    581  CE1 PHE A  86      -0.752   4.595  -0.183  1.00 95.10           C  
ATOM    582  CE2 PHE A  86       0.879   5.823  -1.488  1.00 95.10           C  
ATOM    583  CZ  PHE A  86       0.565   4.753  -0.638  1.00 95.10           C  
ATOM    584  H   PHE A  86      -3.838   5.131  -2.881  1.00 95.10           H  
ATOM    585  HA  PHE A  86      -4.059   8.048  -3.147  1.00 95.10           H  
ATOM    586  HB2 PHE A  86      -3.131   7.772  -0.893  1.00 95.10           H  
ATOM    587  HB3 PHE A  86      -2.015   8.554  -1.987  1.00 95.10           H  
ATOM    588  HD1 PHE A  86      -2.766   5.354  -0.232  1.00 95.10           H  
ATOM    589  HD2 PHE A  86       0.133   7.555  -2.533  1.00 95.10           H  
ATOM    590  HE1 PHE A  86      -0.994   3.778   0.481  1.00 95.10           H  
ATOM    591  HE2 PHE A  86       1.896   5.924  -1.837  1.00 95.10           H  
ATOM    592  HZ  PHE A  86       1.329   4.052  -0.339  1.00 95.10           H  
ATOM    593  N   LYS A  87      -2.101   8.089  -4.798  1.00 95.98           N  
ATOM    594  CA  LYS A  87      -1.132   8.072  -5.890  1.00 95.98           C  
ATOM    595  C   LYS A  87       0.275   8.196  -5.321  1.00 95.98           C  
ATOM    596  O   LYS A  87       0.509   9.027  -4.440  1.00 95.98           O  
ATOM    597  CB  LYS A  87      -1.444   9.179  -6.898  1.00 95.98           C  
ATOM    598  CG  LYS A  87      -2.733   8.879  -7.675  1.00 95.98           C  
ATOM    599  CD  LYS A  87      -2.941   9.938  -8.760  1.00 95.98           C  
ATOM    600  CE  LYS A  87      -4.185   9.624  -9.594  1.00 95.98           C  
ATOM    601  NZ  LYS A  87      -4.296  10.568 -10.734  1.00 95.98           N1+
ATOM    602  H   LYS A  87      -2.269   8.974  -4.342  1.00 95.98           H  
ATOM    603  HA  LYS A  87      -1.189   7.116  -6.411  1.00 95.98           H  
ATOM    604  HB2 LYS A  87      -0.614   9.248  -7.602  1.00 95.98           H  
ATOM    605  HB3 LYS A  87      -1.531  10.136  -6.383  1.00 95.98           H  
ATOM    606  HG2 LYS A  87      -2.650   7.898  -8.144  1.00 95.98           H  
ATOM    607  HG3 LYS A  87      -3.587   8.880  -6.997  1.00 95.98           H  
ATOM    608  HD2 LYS A  87      -2.067   9.949  -9.410  1.00 95.98           H  
ATOM    609  HD3 LYS A  87      -3.044  10.918  -8.294  1.00 95.98           H  
ATOM    610  HE2 LYS A  87      -4.103   8.600  -9.957  1.00 95.98           H  
ATOM    611  HE3 LYS A  87      -5.064   9.686  -8.953  1.00 95.98           H  
ATOM    612  HZ1 LYS A  87      -3.476  10.498 -11.320  1.00 95.98           H  
ATOM    613  HZ2 LYS A  87      -4.355  11.522 -10.407  1.00 95.98           H  
ATOM    614  HZ3 LYS A  87      -5.105  10.363 -11.303  1.00 95.98           H  
ATOM    615  N   TRP A  88       1.190   7.365  -5.801  1.00 95.85           N  
ATOM    616  CA  TRP A  88       2.586   7.377  -5.382  1.00 95.85           C  
ATOM    617  C   TRP A  88       3.490   7.488  -6.598  1.00 95.85           C  
ATOM    618  O   TRP A  88       3.514   6.589  -7.431  1.00 95.85           O  
ATOM    619  CB  TRP A  88       2.902   6.117  -4.576  1.00 95.85           C  
ATOM    620  CG  TRP A  88       4.146   6.168  -3.736  1.00 95.85           C  
ATOM    621  CD1 TRP A  88       5.069   7.162  -3.702  1.00 95.85           C  
ATOM    622  CD2 TRP A  88       4.683   5.114  -2.879  1.00 95.85           C  
ATOM    623  CE2 TRP A  88       5.947   5.540  -2.376  1.00 95.85           C  
ATOM    624  CE3 TRP A  88       4.269   3.809  -2.539  1.00 95.85           C  
ATOM    625  NE1 TRP A  88       6.116   6.806  -2.881  1.00 95.85           N  
ATOM    626  CZ2 TRP A  88       6.760   4.718  -1.590  1.00 95.85           C  
ATOM    627  CZ3 TRP A  88       5.077   2.974  -1.751  1.00 95.85           C  
ATOM    628  CH2 TRP A  88       6.318   3.422  -1.277  1.00 95.85           C  
ATOM    629  H   TRP A  88       0.916   6.691  -6.501  1.00 95.85           H  
ATOM    630  HA  TRP A  88       2.769   8.242  -4.744  1.00 95.85           H  
ATOM    631  HB2 TRP A  88       2.984   5.267  -5.254  1.00 95.85           H  
ATOM    632  HB3 TRP A  88       2.052   5.906  -3.927  1.00 95.85           H  
ATOM    633  HD1 TRP A  88       5.060   8.067  -4.290  1.00 95.85           H  
ATOM    634  HE1 TRP A  88       6.972   7.338  -2.820  1.00 95.85           H  
ATOM    635  HE3 TRP A  88       3.348   3.414  -2.943  1.00 95.85           H  
ATOM    636  HZ2 TRP A  88       7.725   5.072  -1.260  1.00 95.85           H  
ATOM    637  HZ3 TRP A  88       4.772   1.957  -1.556  1.00 95.85           H  
ATOM    638  HH2 TRP A  88       6.942   2.745  -0.712  1.00 95.85           H  
ATOM    639  N   GLU A  89       4.212   8.597  -6.704  1.00 95.25           N  
ATOM    640  CA  GLU A  89       5.228   8.769  -7.733  1.00 95.25           C  
ATOM    641  C   GLU A  89       6.558   8.165  -7.279  1.00 95.25           C  
ATOM    642  O   GLU A  89       7.057   8.484  -6.198  1.00 95.25           O  
ATOM    643  CB  GLU A  89       5.349  10.247  -8.093  1.00 95.25           C  
ATOM    644  CG  GLU A  89       6.144  10.424  -9.389  1.00 95.25           C  
ATOM    645  CD  GLU A  89       6.259  11.907  -9.738  1.00 95.25           C  
ATOM    646  OE1 GLU A  89       7.413  12.373  -9.848  1.00 95.25           O  
ATOM    647  OE2 GLU A  89       5.191  12.545  -9.873  1.00 95.25           O1-
ATOM    648  H   GLU A  89       4.139   9.330  -6.014  1.00 95.25           H  
ATOM    649  HA  GLU A  89       4.905   8.248  -8.635  1.00 95.25           H  
ATOM    650  HB2 GLU A  89       5.834  10.787  -7.279  1.00 95.25           H  
ATOM    651  HB3 GLU A  89       4.347  10.652  -8.234  1.00 95.25           H  
ATOM    652  HG2 GLU A  89       7.136   9.987  -9.272  1.00 95.25           H  
ATOM    653  HG3 GLU A  89       5.638   9.896 -10.197  1.00 95.25           H  
ATOM    654  N   ILE A  90       7.107   7.271  -8.098  1.00 91.36           N  
ATOM    655  CA  ILE A  90       8.383   6.595  -7.871  1.00 91.36           C  
ATOM    656  C   ILE A  90       9.139   6.627  -9.197  1.00 91.36           C  
ATOM    657  O   ILE A  90       8.648   6.123 -10.205  1.00 91.36           O  
ATOM    658  CB  ILE A  90       8.161   5.156  -7.356  1.00 91.36           C  
ATOM    659  CG1 ILE A  90       7.343   5.148  -6.044  1.00 91.36           C  
ATOM    660  CG2 ILE A  90       9.514   4.449  -7.161  1.00 91.36           C  
ATOM    661  CD1 ILE A  90       6.890   3.752  -5.636  1.00 91.36           C  
ATOM    662  H   ILE A  90       6.617   7.043  -8.951  1.00 91.36           H  
ATOM    663  HA  ILE A  90       8.957   7.143  -7.124  1.00 91.36           H  
ATOM    664  HB  ILE A  90       7.596   4.607  -8.110  1.00 91.36           H  
ATOM    665 HG12 ILE A  90       7.929   5.592  -5.239  1.00 91.36           H  
ATOM    666 HG13 ILE A  90       6.431   5.732  -6.166  1.00 91.36           H  
ATOM    667 HG21 ILE A  90       9.371   3.422  -6.824  1.00 91.36           H  
ATOM    668 HG22 ILE A  90      10.041   4.396  -8.114  1.00 91.36           H  
ATOM    669 HG23 ILE A  90      10.127   4.982  -6.435  1.00 91.36           H  
ATOM    670 HD11 ILE A  90       6.351   3.295  -6.466  1.00 91.36           H  
ATOM    671 HD12 ILE A  90       7.748   3.142  -5.353  1.00 91.36           H  
ATOM    672 HD13 ILE A  90       6.222   3.821  -4.778  1.00 91.36           H  
ATOM    673  N   HIS A  91      10.319   7.253  -9.202  1.00 89.33           N  
ATOM    674  CA  HIS A  91      11.148   7.437 -10.402  1.00 89.33           C  
ATOM    675  C   HIS A  91      10.384   8.034 -11.606  1.00 89.33           C  
ATOM    676  O   HIS A  91      10.563   7.601 -12.740  1.00 89.33           O  
ATOM    677  CB  HIS A  91      11.893   6.130 -10.729  1.00 89.33           C  
ATOM    678  CG  HIS A  91      12.748   5.628  -9.593  1.00 89.33           C  
ATOM    679  CD2 HIS A  91      12.616   4.437  -8.933  1.00 89.33           C  
ATOM    680  ND1 HIS A  91      13.824   6.282  -9.036  1.00 89.33           N  
ATOM    681  CE1 HIS A  91      14.315   5.510  -8.052  1.00 89.33           C  
ATOM    682  NE2 HIS A  91      13.604   4.380  -7.947  1.00 89.33           N  
ATOM    683  H   HIS A  91      10.671   7.608  -8.325  1.00 89.33           H  
ATOM    684  HA  HIS A  91      11.907   8.179 -10.152  1.00 89.33           H  
ATOM    685  HB2 HIS A  91      12.542   6.298 -11.589  1.00 89.33           H  
ATOM    686  HB3 HIS A  91      11.171   5.362 -11.005  1.00 89.33           H  
ATOM    687  HD1 HIS A  91      14.217   7.160  -9.345  1.00 89.33           H  
ATOM    688  HD2 HIS A  91      11.888   3.668  -9.147  1.00 89.33           H  
ATOM    689  HE1 HIS A  91      15.168   5.751  -7.435  1.00 89.33           H  
ATOM    690  N   GLY A  92       9.509   9.017 -11.359  1.00 92.98           N  
ATOM    691  CA  GLY A  92       8.721   9.695 -12.398  1.00 92.98           C  
ATOM    692  C   GLY A  92       7.497   8.920 -12.899  1.00 92.98           C  
ATOM    693  O   GLY A  92       6.750   9.429 -13.731  1.00 92.98           O  
ATOM    694  H   GLY A  92       9.393   9.341 -10.410  1.00 92.98           H  
ATOM    695  HA2 GLY A  92       9.360   9.900 -13.258  1.00 92.98           H  
ATOM    696  HA3 GLY A  92       8.370  10.648 -12.003  1.00 92.98           H  
ATOM    697  N   VAL A  93       7.247   7.710 -12.387  1.00 94.23           N  
ATOM    698  CA  VAL A  93       6.050   6.921 -12.701  1.00 94.23           C  
ATOM    699  C   VAL A  93       5.071   6.999 -11.534  1.00 94.23           C  
ATOM    700  O   VAL A  93       5.433   6.745 -10.388  1.00 94.23           O  
ATOM    701  CB  VAL A  93       6.407   5.465 -13.051  1.00 94.23           C  
ATOM    702  CG1 VAL A  93       5.154   4.691 -13.474  1.00 94.23           C  
ATOM    703  CG2 VAL A  93       7.409   5.398 -14.210  1.00 94.23           C  
ATOM    704  H   VAL A  93       7.905   7.319 -11.729  1.00 94.23           H  
ATOM    705  HA  VAL A  93       5.565   7.347 -13.580  1.00 94.23           H  
ATOM    706  HB  VAL A  93       6.850   4.978 -12.182  1.00 94.23           H  
ATOM    707 HG11 VAL A  93       5.429   3.675 -13.757  1.00 94.23           H  
ATOM    708 HG12 VAL A  93       4.682   5.180 -14.326  1.00 94.23           H  
ATOM    709 HG13 VAL A  93       4.452   4.624 -12.644  1.00 94.23           H  
ATOM    710 HG21 VAL A  93       7.011   5.914 -15.084  1.00 94.23           H  
ATOM    711 HG22 VAL A  93       8.352   5.862 -13.921  1.00 94.23           H  
ATOM    712 HG23 VAL A  93       7.611   4.358 -14.466  1.00 94.23           H  
ATOM    713  N   THR A  94       3.815   7.352 -11.814  1.00 96.43           N  
ATOM    714  CA  THR A  94       2.762   7.454 -10.793  1.00 96.43           C  
ATOM    715  C   THR A  94       1.950   6.165 -10.701  1.00 96.43           C  
ATOM    716  O   THR A  94       1.218   5.823 -11.626  1.00 96.43           O  
ATOM    717  CB  THR A  94       1.835   8.641 -11.068  1.00 96.43           C  
ATOM    718  CG2 THR A  94       0.729   8.763 -10.019  1.00 96.43           C  
ATOM    719  OG1 THR A  94       2.531   9.857 -10.982  1.00 96.43           O  
ATOM    720  H   THR A  94       3.570   7.510 -12.781  1.00 96.43           H  
ATOM    721  HA  THR A  94       3.221   7.631  -9.820  1.00 96.43           H  
ATOM    722  HB  THR A  94       1.392   8.549 -12.060  1.00 96.43           H  
ATOM    723  HG1 THR A  94       3.363   9.809 -11.457  1.00 96.43           H  
ATOM    724 HG21 THR A  94       0.195   9.701 -10.175  1.00 96.43           H  
ATOM    725 HG22 THR A  94       0.028   7.933 -10.109  1.00 96.43           H  
ATOM    726 HG23 THR A  94       1.176   8.764  -9.025  1.00 96.43           H  
ATOM    727  N   TYR A  95       1.998   5.509  -9.544  1.00 96.71           N  
ATOM    728  CA  TYR A  95       1.278   4.273  -9.247  1.00 96.71           C  
ATOM    729  C   TYR A  95       0.010   4.525  -8.426  1.00 96.71           C  
ATOM    730  O   TYR A  95      -0.028   5.394  -7.551  1.00 96.71           O  
ATOM    731  CB  TYR A  95       2.216   3.306  -8.523  1.00 96.71           C  
ATOM    732  CG  TYR A  95       3.423   2.920  -9.348  1.00 96.71           C  
ATOM    733  CD1 TYR A  95       3.319   1.874 -10.282  1.00 96.71           C  
ATOM    734  CD2 TYR A  95       4.627   3.639  -9.226  1.00 96.71           C  
ATOM    735  CE1 TYR A  95       4.417   1.547 -11.097  1.00 96.71           C  
ATOM    736  CE2 TYR A  95       5.727   3.311 -10.040  1.00 96.71           C  
ATOM    737  CZ  TYR A  95       5.625   2.258 -10.972  1.00 96.71           C  
ATOM    738  OH  TYR A  95       6.685   1.944 -11.759  1.00 96.71           O  
ATOM    739  H   TYR A  95       2.656   5.833  -8.849  1.00 96.71           H  
ATOM    740  HA  TYR A  95       0.987   3.801 -10.186  1.00 96.71           H  
ATOM    741  HB2 TYR A  95       1.663   2.396  -8.290  1.00 96.71           H  
ATOM    742  HB3 TYR A  95       2.545   3.749  -7.583  1.00 96.71           H  
ATOM    743  HD1 TYR A  95       2.397   1.322 -10.389  1.00 96.71           H  
ATOM    744  HD2 TYR A  95       4.707   4.461  -8.530  1.00 96.71           H  
ATOM    745  HE1 TYR A  95       4.343   0.757 -11.830  1.00 96.71           H  
ATOM    746  HE2 TYR A  95       6.641   3.882  -9.975  1.00 96.71           H  
ATOM    747  HH  TYR A  95       7.437   2.519 -11.600  1.00 96.71           H  
ATOM    748  N   ASN A  96      -1.033   3.731  -8.677  1.00 97.17           N  
ATOM    749  CA  ASN A  96      -2.277   3.753  -7.908  1.00 97.17           C  
ATOM    750  C   ASN A  96      -2.218   2.688  -6.806  1.00 97.17           C  
ATOM    751  O   ASN A  96      -2.425   1.504  -7.073  1.00 97.17           O  
ATOM    752  CB  ASN A  96      -3.463   3.538  -8.859  1.00 97.17           C  
ATOM    753  CG  ASN A  96      -3.651   4.685  -9.832  1.00 97.17           C  
ATOM    754  ND2 ASN A  96      -3.295   4.500 -11.084  1.00 97.17           N  
ATOM    755  OD1 ASN A  96      -4.145   5.750  -9.479  1.00 97.17           O  
ATOM    756  H   ASN A  96      -0.916   3.012  -9.376  1.00 97.17           H  
ATOM    757  HA  ASN A  96      -2.399   4.725  -7.430  1.00 97.17           H  
ATOM    758  HB2 ASN A  96      -4.381   3.446  -8.280  1.00 97.17           H  
ATOM    759  HB3 ASN A  96      -3.315   2.607  -9.408  1.00 97.17           H  
ATOM    760 HD21 ASN A  96      -2.844   3.652 -11.397  1.00 97.17           H  
ATOM    761 HD22 ASN A  96      -3.316   5.286 -11.717  1.00 97.17           H  
ATOM    762  N   VAL A  97      -1.952   3.118  -5.574  1.00 97.02           N  
ATOM    763  CA  VAL A  97      -1.723   2.236  -4.424  1.00 97.02           C  
ATOM    764  C   VAL A  97      -2.989   2.131  -3.582  1.00 97.02           C  
ATOM    765  O   VAL A  97      -3.658   3.132  -3.314  1.00 97.02           O  
ATOM    766  CB  VAL A  97      -0.548   2.734  -3.563  1.00 97.02           C  
ATOM    767  CG1 VAL A  97      -0.208   1.735  -2.448  1.00 97.02           C  
ATOM    768  CG2 VAL A  97       0.732   2.971  -4.375  1.00 97.02           C  
ATOM    769  H   VAL A  97      -1.854   4.111  -5.415  1.00 97.02           H  
ATOM    770  HA  VAL A  97      -1.463   1.242  -4.787  1.00 97.02           H  
ATOM    771  HB  VAL A  97      -0.831   3.684  -3.110  1.00 97.02           H  
ATOM    772 HG11 VAL A  97       0.695   2.050  -1.926  1.00 97.02           H  
ATOM    773 HG12 VAL A  97      -1.021   1.686  -1.724  1.00 97.02           H  
ATOM    774 HG13 VAL A  97      -0.050   0.743  -2.872  1.00 97.02           H  
ATOM    775 HG21 VAL A  97       1.204   2.024  -4.636  1.00 97.02           H  
ATOM    776 HG22 VAL A  97       1.419   3.549  -3.758  1.00 97.02           H  
ATOM    777 HG23 VAL A  97       0.540   3.551  -5.278  1.00 97.02           H  
ATOM    778  N   GLU A  98      -3.307   0.914  -3.159  1.00 96.26           N  
ATOM    779  CA  GLU A  98      -4.358   0.591  -2.200  1.00 96.26           C  
ATOM    780  C   GLU A  98      -3.731  -0.069  -0.968  1.00 96.26           C  
ATOM    781  O   GLU A  98      -2.932  -0.990  -1.123  1.00 96.26           O  
ATOM    782  CB  GLU A  98      -5.400  -0.324  -2.873  1.00 96.26           C  
ATOM    783  CG  GLU A  98      -6.609  -0.539  -1.968  1.00 96.26           C  
ATOM    784  CD  GLU A  98      -7.748  -1.343  -2.625  1.00 96.26           C  
ATOM    785  OE1 GLU A  98      -7.798  -2.584  -2.470  1.00 96.26           O  
ATOM    786  OE2 GLU A  98      -8.612  -0.725  -3.291  1.00 96.26           O1-
ATOM    787  H   GLU A  98      -2.707   0.149  -3.432  1.00 96.26           H  
ATOM    788  HA  GLU A  98      -4.857   1.508  -1.886  1.00 96.26           H  
ATOM    789  HB2 GLU A  98      -4.952  -1.283  -3.132  1.00 96.26           H  
ATOM    790  HB3 GLU A  98      -5.756   0.157  -3.784  1.00 96.26           H  
ATOM    791  HG2 GLU A  98      -6.301  -1.028  -1.043  1.00 96.26           H  
ATOM    792  HG3 GLU A  98      -6.960   0.467  -1.737  1.00 96.26           H  
ATOM    793  N   VAL A  99      -4.091   0.384   0.236  1.00 95.73           N  
ATOM    794  CA  VAL A  99      -3.610  -0.167   1.514  1.00 95.73           C  
ATOM    795  C   VAL A  99      -4.792  -0.536   2.403  1.00 95.73           C  
ATOM    796  O   VAL A  99      -5.707   0.269   2.596  1.00 95.73           O  
ATOM    797  CB  VAL A  99      -2.679   0.806   2.260  1.00 95.73           C  
ATOM    798  CG1 VAL A  99      -2.032   0.155   3.492  1.00 95.73           C  
ATOM    799  CG2 VAL A  99      -1.544   1.301   1.364  1.00 95.73           C  
ATOM    800  H   VAL A  99      -4.722   1.171   0.282  1.00 95.73           H  
ATOM    801  HA  VAL A  99      -3.039  -1.073   1.312  1.00 95.73           H  
ATOM    802  HB  VAL A  99      -3.253   1.674   2.582  1.00 95.73           H  
ATOM    803 HG11 VAL A  99      -1.474  -0.734   3.200  1.00 95.73           H  
ATOM    804 HG12 VAL A  99      -2.792  -0.131   4.220  1.00 95.73           H  
ATOM    805 HG13 VAL A  99      -1.353   0.858   3.974  1.00 95.73           H  
ATOM    806 HG21 VAL A  99      -1.950   1.789   0.478  1.00 95.73           H  
ATOM    807 HG22 VAL A  99      -0.915   0.465   1.058  1.00 95.73           H  
ATOM    808 HG23 VAL A  99      -0.960   2.028   1.929  1.00 95.73           H  
ATOM    809  N   LEU A 100      -4.764  -1.742   2.963  1.00 93.56           N  
ATOM    810  CA  LEU A 100      -5.752  -2.247   3.914  1.00 93.56           C  
ATOM    811  C   LEU A 100      -5.268  -2.029   5.349  1.00 93.56           C  
ATOM    812  O   LEU A 100      -4.145  -2.389   5.679  1.00 93.56           O  
ATOM    813  CB  LEU A 100      -6.020  -3.738   3.637  1.00 93.56           C  
ATOM    814  CG  LEU A 100      -6.556  -4.045   2.225  1.00 93.56           C  
ATOM    815  CD1 LEU A 100      -6.761  -5.549   2.057  1.00 93.56           C  
ATOM    816  CD2 LEU A 100      -7.897  -3.356   1.960  1.00 93.56           C  
ATOM    817  H   LEU A 100      -3.982  -2.344   2.747  1.00 93.56           H  
ATOM    818  HA  LEU A 100      -6.685  -1.696   3.798  1.00 93.56           H  
ATOM    819  HB2 LEU A 100      -5.091  -4.289   3.781  1.00 93.56           H  
ATOM    820  HB3 LEU A 100      -6.738  -4.105   4.370  1.00 93.56           H  
ATOM    821  HG  LEU A 100      -5.837  -3.713   1.477  1.00 93.56           H  
ATOM    822 HD11 LEU A 100      -7.109  -5.771   1.049  1.00 93.56           H  
ATOM    823 HD12 LEU A 100      -7.490  -5.914   2.781  1.00 93.56           H  
ATOM    824 HD13 LEU A 100      -5.820  -6.074   2.225  1.00 93.56           H  
ATOM    825 HD21 LEU A 100      -8.631  -3.675   2.700  1.00 93.56           H  
ATOM    826 HD22 LEU A 100      -8.250  -3.618   0.962  1.00 93.56           H  
ATOM    827 HD23 LEU A 100      -7.770  -2.275   2.012  1.00 93.56           H  
ATOM    828  N   TYR A 101      -6.124  -1.469   6.206  1.00 90.40           N  
ATOM    829  CA  TYR A 101      -5.785  -1.142   7.596  1.00 90.40           C  
ATOM    830  C   TYR A 101      -5.387  -2.370   8.433  1.00 90.40           C  
ATOM    831  O   TYR A 101      -4.345  -2.357   9.086  1.00 90.40           O  
ATOM    832  CB  TYR A 101      -6.995  -0.443   8.230  1.00 90.40           C  
ATOM    833  CG  TYR A 101      -6.886  -0.228   9.728  1.00 90.40           C  
ATOM    834  CD1 TYR A 101      -7.476  -1.132  10.632  1.00 90.40           C  
ATOM    835  CD2 TYR A 101      -6.167   0.871  10.220  1.00 90.40           C  
ATOM    836  CE1 TYR A 101      -7.323  -0.937  12.020  1.00 90.40           C  
ATOM    837  CE2 TYR A 101      -6.061   1.106  11.603  1.00 90.40           C  
ATOM    838  CZ  TYR A 101      -6.628   0.191  12.510  1.00 90.40           C  
ATOM    839  OH  TYR A 101      -6.535   0.404  13.849  1.00 90.40           O  
ATOM    840  H   TYR A 101      -7.041  -1.208   5.875  1.00 90.40           H  
ATOM    841  HA  TYR A 101      -4.940  -0.454   7.609  1.00 90.40           H  
ATOM    842  HB2 TYR A 101      -7.884  -1.044   8.039  1.00 90.40           H  
ATOM    843  HB3 TYR A 101      -7.134   0.522   7.743  1.00 90.40           H  
ATOM    844  HD1 TYR A 101      -8.031  -1.983  10.267  1.00 90.40           H  
ATOM    845  HD2 TYR A 101      -5.694   1.542   9.517  1.00 90.40           H  
ATOM    846  HE1 TYR A 101      -7.763  -1.630  12.722  1.00 90.40           H  
ATOM    847  HE2 TYR A 101      -5.557   1.986  11.976  1.00 90.40           H  
ATOM    848  HH  TYR A 101      -6.117   1.237  14.082  1.00 90.40           H  
ATOM    849  N   GLU A 102      -6.208  -3.429   8.420  1.00 86.95           N  
ATOM    850  CA  GLU A 102      -6.090  -4.554   9.365  1.00 86.95           C  
ATOM    851  C   GLU A 102      -4.788  -5.341   9.221  1.00 86.95           C  
ATOM    852  O   GLU A 102      -4.213  -5.753  10.227  1.00 86.95           O  
ATOM    853  CB  GLU A 102      -7.265  -5.527   9.202  1.00 86.95           C  
ATOM    854  CG  GLU A 102      -8.584  -4.925   9.702  1.00 86.95           C  
ATOM    855  CD  GLU A 102      -9.753  -5.923   9.693  1.00 86.95           C  
ATOM    856  OE1 GLU A 102     -10.840  -5.510  10.157  1.00 86.95           O  
ATOM    857  OE2 GLU A 102      -9.576  -7.054   9.194  1.00 86.95           O1-
ATOM    858  H   GLU A 102      -7.049  -3.383   7.863  1.00 86.95           H  
ATOM    859  HA  GLU A 102      -6.109  -4.166  10.383  1.00 86.95           H  
ATOM    860  HB2 GLU A 102      -7.053  -6.421   9.788  1.00 86.95           H  
ATOM    861  HB3 GLU A 102      -7.360  -5.809   8.153  1.00 86.95           H  
ATOM    862  HG2 GLU A 102      -8.839  -4.071   9.074  1.00 86.95           H  
ATOM    863  HG3 GLU A 102      -8.436  -4.560  10.718  1.00 86.95           H  
ATOM    864  N   GLU A 103      -4.296  -5.496   7.994  1.00 89.28           N  
ATOM    865  CA  GLU A 103      -3.088  -6.270   7.682  1.00 89.28           C  
ATOM    866  C   GLU A 103      -1.917  -5.375   7.246  1.00 89.28           C  
ATOM    867  O   GLU A 103      -0.821  -5.869   7.001  1.00 89.28           O  
ATOM    868  CB  GLU A 103      -3.425  -7.313   6.604  1.00 89.28           C  
ATOM    869  CG  GLU A 103      -4.468  -8.341   7.081  1.00 89.28           C  
ATOM    870  CD  GLU A 103      -4.781  -9.411   6.024  1.00 89.28           C  
ATOM    871  OE1 GLU A 103      -5.425 -10.415   6.397  1.00 89.28           O  
ATOM    872  OE2 GLU A 103      -4.393  -9.212   4.848  1.00 89.28           O1-
ATOM    873  H   GLU A 103      -4.863  -5.176   7.223  1.00 89.28           H  
ATOM    874  HA  GLU A 103      -2.756  -6.815   8.566  1.00 89.28           H  
ATOM    875  HB2 GLU A 103      -3.800  -6.793   5.722  1.00 89.28           H  
ATOM    876  HB3 GLU A 103      -2.513  -7.844   6.333  1.00 89.28           H  
ATOM    877  HG2 GLU A 103      -5.393  -7.822   7.333  1.00 89.28           H  
ATOM    878  HG3 GLU A 103      -4.089  -8.822   7.982  1.00 89.28           H  
ATOM    879  N   CYS A 104      -2.132  -4.059   7.106  1.00 91.78           N  
ATOM    880  CA  CYS A 104      -1.258  -3.170   6.328  1.00 91.78           C  
ATOM    881  C   CYS A 104      -0.944  -3.722   4.920  1.00 91.78           C  
ATOM    882  O   CYS A 104       0.068  -3.360   4.328  1.00 91.78           O  
ATOM    883  CB  CYS A 104      -0.003  -2.773   7.124  1.00 91.78           C  
ATOM    884  SG  CYS A 104      -0.251  -1.740   8.599  1.00 91.78           S  
ATOM    885  H   CYS A 104      -3.031  -3.691   7.380  1.00 91.78           H  
ATOM    886  HA  CYS A 104      -1.806  -2.243   6.158  1.00 91.78           H  
ATOM    887  HB2 CYS A 104       0.667  -2.226   6.462  1.00 91.78           H  
ATOM    888  HB3 CYS A 104       0.518  -3.684   7.420  1.00 91.78           H  
ATOM    889  N   ALA A 105      -1.792  -4.588   4.354  1.00 94.02           N  
ATOM    890  CA  ALA A 105      -1.564  -5.167   3.036  1.00 94.02           C  
ATOM    891  C   ALA A 105      -1.677  -4.075   1.964  1.00 94.02           C  
ATOM    892  O   ALA A 105      -2.686  -3.372   1.887  1.00 94.02           O  
ATOM    893  CB  ALA A 105      -2.546  -6.319   2.803  1.00 94.02           C  
ATOM    894  H   ALA A 105      -2.602  -4.887   4.877  1.00 94.02           H  
ATOM    895  HA  ALA A 105      -0.555  -5.577   3.013  1.00 94.02           H  
ATOM    896  HB1 ALA A 105      -2.406  -7.088   3.562  1.00 94.02           H  
ATOM    897  HB2 ALA A 105      -2.372  -6.762   1.822  1.00 94.02           H  
ATOM    898  HB3 ALA A 105      -3.573  -5.956   2.854  1.00 94.02           H  
ATOM    899  N   ALA A 106      -0.640  -3.932   1.141  1.00 95.98           N  
ATOM    900  CA  ALA A 106      -0.565  -2.925   0.094  1.00 95.98           C  
ATOM    901  C   ALA A 106      -0.520  -3.581  -1.287  1.00 95.98           C  
ATOM    902  O   ALA A 106       0.128  -4.610  -1.467  1.00 95.98           O  
ATOM    903  CB  ALA A 106       0.644  -2.028   0.353  1.00 95.98           C  
ATOM    904  H   ALA A 106       0.139  -4.569   1.231  1.00 95.98           H  
ATOM    905  HA  ALA A 106      -1.453  -2.296   0.142  1.00 95.98           H  
ATOM    906  HB1 ALA A 106       0.686  -1.244  -0.403  1.00 95.98           H  
ATOM    907  HB2 ALA A 106       0.556  -1.573   1.340  1.00 95.98           H  
ATOM    908  HB3 ALA A 106       1.557  -2.621   0.316  1.00 95.98           H  
ATOM    909  N   LYS A 107      -1.191  -2.980  -2.271  1.00 96.00           N  
ATOM    910  CA  LYS A 107      -1.174  -3.441  -3.666  1.00 96.00           C  
ATOM    911  C   LYS A 107      -1.317  -2.287  -4.651  1.00 96.00           C  
ATOM    912  O   LYS A 107      -1.890  -1.246  -4.325  1.00 96.00           O  
ATOM    913  CB  LYS A 107      -2.252  -4.520  -3.884  1.00 96.00           C  
ATOM    914  CG  LYS A 107      -3.671  -3.953  -3.801  1.00 96.00           C  
ATOM    915  CD  LYS A 107      -4.739  -5.041  -3.935  1.00 96.00           C  
ATOM    916  CE  LYS A 107      -6.056  -4.279  -3.900  1.00 96.00           C  
ATOM    917  NZ  LYS A 107      -7.233  -5.098  -3.548  1.00 96.00           N1+
ATOM    918  H   LYS A 107      -1.736  -2.162  -2.038  1.00 96.00           H  
ATOM    919  HA  LYS A 107      -0.210  -3.912  -3.855  1.00 96.00           H  
ATOM    920  HB2 LYS A 107      -2.128  -5.303  -3.136  1.00 96.00           H  
ATOM    921  HB3 LYS A 107      -2.108  -4.969  -4.867  1.00 96.00           H  
ATOM    922  HG2 LYS A 107      -3.814  -3.225  -4.600  1.00 96.00           H  
ATOM    923  HG3 LYS A 107      -3.799  -3.452  -2.842  1.00 96.00           H  
ATOM    924  HD2 LYS A 107      -4.629  -5.579  -4.877  1.00 96.00           H  
ATOM    925  HD3 LYS A 107      -4.662  -5.728  -3.092  1.00 96.00           H  
ATOM    926  HE2 LYS A 107      -5.949  -3.514  -3.130  1.00 96.00           H  
ATOM    927  HE3 LYS A 107      -6.211  -3.759  -4.845  1.00 96.00           H  
ATOM    928  HZ1 LYS A 107      -7.025  -5.679  -2.749  1.00 96.00           H  
ATOM    929  HZ2 LYS A 107      -7.559  -5.655  -4.325  1.00 96.00           H  
ATOM    930  HZ3 LYS A 107      -7.933  -4.436  -3.244  1.00 96.00           H  
ATOM    931  N   ILE A 108      -0.863  -2.503  -5.881  1.00 95.79           N  
ATOM    932  CA  ILE A 108      -1.189  -1.642  -7.020  1.00 95.79           C  
ATOM    933  C   ILE A 108      -2.487  -2.155  -7.651  1.00 95.79           C  
ATOM    934  O   ILE A 108      -2.591  -3.339  -7.956  1.00 95.79           O  
ATOM    935  CB  ILE A 108      -0.014  -1.590  -8.019  1.00 95.79           C  
ATOM    936  CG1 ILE A 108       1.303  -1.097  -7.380  1.00 95.79           C  
ATOM    937  CG2 ILE A 108      -0.367  -0.699  -9.218  1.00 95.79           C  
ATOM    938  CD1 ILE A 108       1.183   0.174  -6.536  1.00 95.79           C  
ATOM    939  H   ILE A 108      -0.437  -3.397  -6.082  1.00 95.79           H  
ATOM    940  HA  ILE A 108      -1.368  -0.629  -6.661  1.00 95.79           H  
ATOM    941  HB  ILE A 108       0.164  -2.596  -8.400  1.00 95.79           H  
ATOM    942 HG12 ILE A 108       2.018  -0.898  -8.178  1.00 95.79           H  
ATOM    943 HG13 ILE A 108       1.722  -1.888  -6.758  1.00 95.79           H  
ATOM    944 HG21 ILE A 108      -1.165  -1.160  -9.800  1.00 95.79           H  
ATOM    945 HG22 ILE A 108      -0.675   0.296  -8.899  1.00 95.79           H  
ATOM    946 HG23 ILE A 108       0.493  -0.606  -9.881  1.00 95.79           H  
ATOM    947 HD11 ILE A 108       2.180   0.564  -6.333  1.00 95.79           H  
ATOM    948 HD12 ILE A 108       0.595   0.930  -7.058  1.00 95.79           H  
ATOM    949 HD13 ILE A 108       0.695  -0.059  -5.590  1.00 95.79           H  
ATOM    950  N   TYR A 109      -3.501  -1.297  -7.798  1.00 93.44           N  
ATOM    951  CA  TYR A 109      -4.848  -1.727  -8.224  1.00 93.44           C  
ATOM    952  C   TYR A 109      -5.254  -1.274  -9.636  1.00 93.44           C  
ATOM    953  O   TYR A 109      -6.372  -1.557 -10.067  1.00 93.44           O  
ATOM    954  CB  TYR A 109      -5.887  -1.342  -7.158  1.00 93.44           C  
ATOM    955  CG  TYR A 109      -6.200   0.140  -7.069  1.00 93.44           C  
ATOM    956  CD1 TYR A 109      -5.400   0.980  -6.275  1.00 93.44           C  
ATOM    957  CD2 TYR A 109      -7.294   0.677  -7.774  1.00 93.44           C  
ATOM    958  CE1 TYR A 109      -5.677   2.355  -6.187  1.00 93.44           C  
ATOM    959  CE2 TYR A 109      -7.567   2.058  -7.705  1.00 93.44           C  
ATOM    960  CZ  TYR A 109      -6.750   2.897  -6.921  1.00 93.44           C  
ATOM    961  OH  TYR A 109      -7.002   4.231  -6.884  1.00 93.44           O  
ATOM    962  H   TYR A 109      -3.348  -0.335  -7.531  1.00 93.44           H  
ATOM    963  HA  TYR A 109      -4.861  -2.816  -8.273  1.00 93.44           H  
ATOM    964  HB2 TYR A 109      -6.811  -1.881  -7.368  1.00 93.44           H  
ATOM    965  HB3 TYR A 109      -5.535  -1.688  -6.185  1.00 93.44           H  
ATOM    966  HD1 TYR A 109      -4.558   0.567  -5.739  1.00 93.44           H  
ATOM    967  HD2 TYR A 109      -7.898   0.020  -8.383  1.00 93.44           H  
ATOM    968  HE1 TYR A 109      -5.051   2.987  -5.575  1.00 93.44           H  
ATOM    969  HE2 TYR A 109      -8.394   2.488  -8.250  1.00 93.44           H  
ATOM    970  HH  TYR A 109      -6.319   4.691  -6.392  1.00 93.44           H  
ATOM    971  N   LYS A 110      -4.383  -0.547 -10.345  1.00 92.13           N  
ATOM    972  CA  LYS A 110      -4.562  -0.065 -11.726  1.00 92.13           C  
ATOM    973  C   LYS A 110      -3.200   0.117 -12.388  1.00 92.13           C  
ATOM    974  O   LYS A 110      -2.214   0.277 -11.678  1.00 92.13           O  
ATOM    975  CB  LYS A 110      -5.279   1.297 -11.748  1.00 92.13           C  
ATOM    976  CG  LYS A 110      -6.759   1.210 -11.380  1.00 92.13           C  
ATOM    977  CD  LYS A 110      -7.428   2.578 -11.489  1.00 92.13           C  
ATOM    978  CE  LYS A 110      -8.917   2.415 -11.185  1.00 92.13           C  
ATOM    979  NZ  LYS A 110      -9.625   3.710 -11.316  1.00 92.13           N1+
ATOM    980  H   LYS A 110      -3.458  -0.428  -9.957  1.00 92.13           H  
ATOM    981  HA  LYS A 110      -5.119  -0.801 -12.307  1.00 92.13           H  
ATOM    982  HB2 LYS A 110      -5.208   1.717 -12.751  1.00 92.13           H  
ATOM    983  HB3 LYS A 110      -4.775   1.981 -11.064  1.00 92.13           H  
ATOM    984  HG2 LYS A 110      -7.255   0.504 -12.047  1.00 92.13           H  
ATOM    985  HG3 LYS A 110      -6.859   0.869 -10.349  1.00 92.13           H  
ATOM    986  HD2 LYS A 110      -6.966   3.261 -10.776  1.00 92.13           H  
ATOM    987  HD3 LYS A 110      -7.293   2.961 -12.500  1.00 92.13           H  
ATOM    988  HE2 LYS A 110      -9.328   1.687 -11.885  1.00 92.13           H  
ATOM    989  HE3 LYS A 110      -9.028   2.006 -10.181  1.00 92.13           H  
ATOM    990  HZ1 LYS A 110     -10.613   3.598 -11.137  1.00 92.13           H  
ATOM    991  HZ2 LYS A 110      -9.236   4.390 -10.679  1.00 92.13           H  
ATOM    992  HZ3 LYS A 110      -9.514   4.059 -12.257  1.00 92.13           H  
ATOM    993  N   GLU A 111      -3.191   0.210 -13.714  1.00 92.65           N  
ATOM    994  CA  GLU A 111      -2.003   0.605 -14.471  1.00 92.65           C  
ATOM    995  C   GLU A 111      -1.428   1.963 -14.003  1.00 92.65           C  
ATOM    996  O   GLU A 111      -2.193   2.842 -13.566  1.00 92.65           O  
ATOM    997  CB  GLU A 111      -2.321   0.665 -15.976  1.00 92.65           C  
ATOM    998  CG  GLU A 111      -2.638  -0.706 -16.593  1.00 92.65           C  
ATOM    999  CD  GLU A 111      -1.506  -1.727 -16.402  1.00 92.65           C  
ATOM   1000  OE1 GLU A 111      -1.848  -2.905 -16.176  1.00 92.65           O  
ATOM   1001  OE2 GLU A 111      -0.329  -1.300 -16.393  1.00 92.65           O1-
ATOM   1002  H   GLU A 111      -4.027  -0.006 -14.237  1.00 92.65           H  
ATOM   1003  HA  GLU A 111      -1.254  -0.171 -14.309  1.00 92.65           H  
ATOM   1004  HB2 GLU A 111      -1.474   1.100 -16.507  1.00 92.65           H  
ATOM   1005  HB3 GLU A 111      -3.175   1.325 -16.131  1.00 92.65           H  
ATOM   1006  HG2 GLU A 111      -3.560  -1.080 -16.147  1.00 92.65           H  
ATOM   1007  HG3 GLU A 111      -2.823  -0.568 -17.659  1.00 92.65           H  
ATOM   1008  N   PRO A 112      -0.102   2.158 -14.109  1.00 94.44           N  
ATOM   1009  CA  PRO A 112       0.894   1.164 -14.528  1.00 94.44           C  
ATOM   1010  C   PRO A 112       1.124   0.085 -13.457  1.00 94.44           C  
ATOM   1011  O   PRO A 112       1.145   0.388 -12.263  1.00 94.44           O  
ATOM   1012  CB  PRO A 112       2.167   1.964 -14.808  1.00 94.44           C  
ATOM   1013  CG  PRO A 112       2.045   3.156 -13.860  1.00 94.44           C  
ATOM   1014  CD  PRO A 112       0.544   3.414 -13.775  1.00 94.44           C  
ATOM   1015  HA  PRO A 112       0.592   0.687 -15.461  1.00 94.44           H  
ATOM   1016  HB2 PRO A 112       3.070   1.385 -14.617  1.00 94.44           H  
ATOM   1017  HB3 PRO A 112       2.153   2.317 -15.839  1.00 94.44           H  
ATOM   1018  HG2 PRO A 112       2.568   4.030 -14.250  1.00 94.44           H  
ATOM   1019  HG3 PRO A 112       2.426   2.886 -12.875  1.00 94.44           H  
ATOM   1020  HD2 PRO A 112       0.257   4.173 -14.503  1.00 94.44           H  
ATOM   1021  HD3 PRO A 112       0.271   3.732 -12.769  1.00 94.44           H  
ATOM   1022  N   ALA A 113       1.293  -1.170 -13.877  1.00 94.09           N  
ATOM   1023  CA  ALA A 113       1.798  -2.231 -13.006  1.00 94.09           C  
ATOM   1024  C   ALA A 113       3.258  -1.965 -12.591  1.00 94.09           C  
ATOM   1025  O   ALA A 113       3.974  -1.202 -13.244  1.00 94.09           O  
ATOM   1026  CB  ALA A 113       1.640  -3.581 -13.713  1.00 94.09           C  
ATOM   1027  H   ALA A 113       1.139  -1.384 -14.852  1.00 94.09           H  
ATOM   1028  HA  ALA A 113       1.192  -2.250 -12.101  1.00 94.09           H  
ATOM   1029  HB1 ALA A 113       2.252  -3.598 -14.616  1.00 94.09           H  
ATOM   1030  HB2 ALA A 113       1.961  -4.390 -13.057  1.00 94.09           H  
ATOM   1031  HB3 ALA A 113       0.598  -3.735 -13.992  1.00 94.09           H  
ATOM   1032  N   LEU A 114       3.704  -2.586 -11.493  1.00 92.64           N  
ATOM   1033  CA  LEU A 114       5.120  -2.529 -11.132  1.00 92.64           C  
ATOM   1034  C   LEU A 114       5.958  -3.269 -12.183  1.00 92.64           C  
ATOM   1035  O   LEU A 114       5.523  -4.321 -12.649  1.00 92.64           O  
ATOM   1036  CB  LEU A 114       5.379  -3.107  -9.730  1.00 92.64           C  
ATOM   1037  CG  LEU A 114       4.880  -2.194  -8.607  1.00 92.64           C  
ATOM   1038  CD1 LEU A 114       4.944  -2.918  -7.264  1.00 92.64           C  
ATOM   1039  CD2 LEU A 114       5.686  -0.896  -8.487  1.00 92.64           C  
ATOM   1040  H   LEU A 114       3.131  -3.303 -11.073  1.00 92.64           H  
ATOM   1041  HA  LEU A 114       5.406  -1.477 -11.148  1.00 92.64           H  
ATOM   1042  HB2 LEU A 114       6.450  -3.262  -9.600  1.00 92.64           H  
ATOM   1043  HB3 LEU A 114       4.897  -4.082  -9.659  1.00 92.64           H  
ATOM   1044  HG  LEU A 114       3.838  -1.941  -8.807  1.00 92.64           H  
ATOM   1045 HD11 LEU A 114       5.973  -3.198  -7.042  1.00 92.64           H  
ATOM   1046 HD12 LEU A 114       4.334  -3.820  -7.304  1.00 92.64           H  
ATOM   1047 HD13 LEU A 114       4.564  -2.253  -6.488  1.00 92.64           H  
ATOM   1048 HD21 LEU A 114       6.685  -1.106  -8.106  1.00 92.64           H  
ATOM   1049 HD22 LEU A 114       5.777  -0.393  -9.450  1.00 92.64           H  
ATOM   1050 HD23 LEU A 114       5.157  -0.209  -7.827  1.00 92.64           H  
ATOM   1051  N   PRO A 115       7.143  -2.744 -12.538  1.00 92.66           N  
ATOM   1052  CA  PRO A 115       8.112  -3.474 -13.343  1.00 92.66           C  
ATOM   1053  C   PRO A 115       8.452  -4.837 -12.737  1.00 92.66           C  
ATOM   1054  O   PRO A 115       8.436  -5.002 -11.513  1.00 92.66           O  
ATOM   1055  CB  PRO A 115       9.359  -2.586 -13.398  1.00 92.66           C  
ATOM   1056  CG  PRO A 115       8.820  -1.179 -13.149  1.00 92.66           C  
ATOM   1057  CD  PRO A 115       7.632  -1.412 -12.223  1.00 92.66           C  
ATOM   1058  HA  PRO A 115       7.706  -3.609 -14.345  1.00 92.66           H  
ATOM   1059  HB2 PRO A 115       9.862  -2.662 -14.362  1.00 92.66           H  
ATOM   1060  HB3 PRO A 115      10.043  -2.852 -12.593  1.00 92.66           H  
ATOM   1061  HG2 PRO A 115       9.569  -0.533 -12.690  1.00 92.66           H  
ATOM   1062  HG3 PRO A 115       8.469  -0.753 -14.088  1.00 92.66           H  
ATOM   1063  HD2 PRO A 115       6.870  -0.657 -12.421  1.00 92.66           H  
ATOM   1064  HD3 PRO A 115       7.943  -1.374 -11.179  1.00 92.66           H  
ATOM   1065  N   ASP A 116       8.832  -5.781 -13.596  1.00 92.86           N  
ATOM   1066  CA  ASP A 116       9.286  -7.103 -13.170  1.00 92.86           C  
ATOM   1067  C   ASP A 116      10.451  -7.003 -12.171  1.00 92.86           C  
ATOM   1068  O   ASP A 116      11.329  -6.141 -12.278  1.00 92.86           O  
ATOM   1069  CB  ASP A 116       9.687  -7.957 -14.382  1.00 92.86           C  
ATOM   1070  CG  ASP A 116       8.515  -8.293 -15.311  1.00 92.86           C  
ATOM   1071  OD1 ASP A 116       7.375  -8.401 -14.808  1.00 92.86           O  
ATOM   1072  OD2 ASP A 116       8.777  -8.443 -16.524  1.00 92.86           O1-
ATOM   1073  H   ASP A 116       8.759  -5.613 -14.589  1.00 92.86           H  
ATOM   1074  HA  ASP A 116       8.454  -7.598 -12.669  1.00 92.86           H  
ATOM   1075  HB2 ASP A 116      10.461  -7.435 -14.945  1.00 92.86           H  
ATOM   1076  HB3 ASP A 116      10.110  -8.895 -14.022  1.00 92.86           H  
ATOM   1077  N   GLY A 117      10.442  -7.889 -11.174  1.00 91.24           N  
ATOM   1078  CA  GLY A 117      11.422  -7.899 -10.086  1.00 91.24           C  
ATOM   1079  C   GLY A 117      11.150  -6.881  -8.973  1.00 91.24           C  
ATOM   1080  O   GLY A 117      11.923  -6.817  -8.020  1.00 91.24           O  
ATOM   1081  H   GLY A 117       9.710  -8.585 -11.161  1.00 91.24           H  
ATOM   1082  HA2 GLY A 117      12.414  -7.700 -10.491  1.00 91.24           H  
ATOM   1083  HA3 GLY A 117      11.440  -8.892  -9.637  1.00 91.24           H  
ATOM   1084  N   LEU A 118      10.067  -6.095  -9.052  1.00 93.50           N  
ATOM   1085  CA  LEU A 118       9.611  -5.234  -7.961  1.00 93.50           C  
ATOM   1086  C   LEU A 118       8.301  -5.735  -7.357  1.00 93.50           C  
ATOM   1087  O   LEU A 118       7.355  -6.098  -8.054  1.00 93.50           O  
ATOM   1088  CB  LEU A 118       9.481  -3.772  -8.416  1.00 93.50           C  
ATOM   1089  CG  LEU A 118      10.793  -3.122  -8.887  1.00 93.50           C  
ATOM   1090  CD1 LEU A 118      10.528  -1.659  -9.247  1.00 93.50           C  
ATOM   1091  CD2 LEU A 118      11.881  -3.139  -7.811  1.00 93.50           C  
ATOM   1092  H   LEU A 118       9.496  -6.139  -9.884  1.00 93.50           H  
ATOM   1093  HA  LEU A 118      10.346  -5.267  -7.157  1.00 93.50           H  
ATOM   1094  HB2 LEU A 118       8.759  -3.727  -9.231  1.00 93.50           H  
ATOM   1095  HB3 LEU A 118       9.084  -3.191  -7.584  1.00 93.50           H  
ATOM   1096  HG  LEU A 118      11.164  -3.634  -9.774  1.00 93.50           H  
ATOM   1097 HD11 LEU A 118       9.785  -1.622 -10.043  1.00 93.50           H  
ATOM   1098 HD12 LEU A 118      10.160  -1.116  -8.376  1.00 93.50           H  
ATOM   1099 HD13 LEU A 118      11.446  -1.198  -9.610  1.00 93.50           H  
ATOM   1100 HD21 LEU A 118      12.746  -2.571  -8.154  1.00 93.50           H  
ATOM   1101 HD22 LEU A 118      11.497  -2.723  -6.879  1.00 93.50           H  
ATOM   1102 HD23 LEU A 118      12.200  -4.168  -7.642  1.00 93.50           H  
ATOM   1103  N   ILE A 119       8.224  -5.676  -6.033  1.00 93.94           N  
ATOM   1104  CA  ILE A 119       7.038  -6.031  -5.259  1.00 93.94           C  
ATOM   1105  C   ILE A 119       6.658  -4.889  -4.324  1.00 93.94           C  
ATOM   1106  O   ILE A 119       7.510  -4.143  -3.845  1.00 93.94           O  
ATOM   1107  CB  ILE A 119       7.237  -7.359  -4.500  1.00 93.94           C  
ATOM   1108  CG1 ILE A 119       8.423  -7.283  -3.513  1.00 93.94           C  
ATOM   1109  CG2 ILE A 119       7.402  -8.516  -5.502  1.00 93.94           C  
ATOM   1110  CD1 ILE A 119       8.516  -8.490  -2.585  1.00 93.94           C  
ATOM   1111  H   ILE A 119       9.041  -5.364  -5.528  1.00 93.94           H  
ATOM   1112  HA  ILE A 119       6.201  -6.171  -5.943  1.00 93.94           H  
ATOM   1113  HB  ILE A 119       6.330  -7.547  -3.927  1.00 93.94           H  
ATOM   1114 HG12 ILE A 119       9.360  -7.195  -4.063  1.00 93.94           H  
ATOM   1115 HG13 ILE A 119       8.317  -6.403  -2.879  1.00 93.94           H  
ATOM   1116 HG21 ILE A 119       7.353  -9.476  -4.988  1.00 93.94           H  
ATOM   1117 HG22 ILE A 119       6.609  -8.484  -6.249  1.00 93.94           H  
ATOM   1118 HG23 ILE A 119       8.362  -8.443  -6.012  1.00 93.94           H  
ATOM   1119 HD11 ILE A 119       7.577  -8.619  -2.047  1.00 93.94           H  
ATOM   1120 HD12 ILE A 119       9.322  -8.319  -1.871  1.00 93.94           H  
ATOM   1121 HD13 ILE A 119       8.746  -9.390  -3.155  1.00 93.94           H  
ATOM   1122  N   ILE A 120       5.365  -4.770  -4.036  1.00 94.99           N  
ATOM   1123  CA  ILE A 120       4.849  -3.872  -3.005  1.00 94.99           C  
ATOM   1124  C   ILE A 120       4.447  -4.689  -1.783  1.00 94.99           C  
ATOM   1125  O   ILE A 120       3.771  -5.710  -1.894  1.00 94.99           O  
ATOM   1126  CB  ILE A 120       3.734  -2.960  -3.549  1.00 94.99           C  
ATOM   1127  CG1 ILE A 120       3.302  -1.929  -2.487  1.00 94.99           C  
ATOM   1128  CG2 ILE A 120       2.537  -3.756  -4.102  1.00 94.99           C  
ATOM   1129  CD1 ILE A 120       2.396  -0.829  -3.050  1.00 94.99           C  
ATOM   1130  H   ILE A 120       4.727  -5.449  -4.425  1.00 94.99           H  
ATOM   1131  HA  ILE A 120       5.658  -3.210  -2.697  1.00 94.99           H  
ATOM   1132  HB  ILE A 120       4.169  -2.395  -4.373  1.00 94.99           H  
ATOM   1133 HG12 ILE A 120       4.192  -1.450  -2.080  1.00 94.99           H  
ATOM   1134 HG13 ILE A 120       2.782  -2.435  -1.673  1.00 94.99           H  
ATOM   1135 HG21 ILE A 120       1.837  -3.081  -4.594  1.00 94.99           H  
ATOM   1136 HG22 ILE A 120       2.035  -4.288  -3.294  1.00 94.99           H  
ATOM   1137 HG23 ILE A 120       2.874  -4.480  -4.844  1.00 94.99           H  
ATOM   1138 HD11 ILE A 120       2.236  -0.067  -2.287  1.00 94.99           H  
ATOM   1139 HD12 ILE A 120       2.869  -0.364  -3.914  1.00 94.99           H  
ATOM   1140 HD13 ILE A 120       1.428  -1.241  -3.335  1.00 94.99           H  
ATOM   1141  N   LYS A 121       4.860  -4.229  -0.608  1.00 93.74           N  
ATOM   1142  CA  LYS A 121       4.513  -4.827   0.677  1.00 93.74           C  
ATOM   1143  C   LYS A 121       4.194  -3.713   1.653  1.00 93.74           C  
ATOM   1144  O   LYS A 121       4.796  -2.648   1.593  1.00 93.74           O  
ATOM   1145  CB  LYS A 121       5.680  -5.711   1.142  1.00 93.74           C  
ATOM   1146  CG  LYS A 121       5.325  -6.553   2.376  1.00 93.74           C  
ATOM   1147  CD  LYS A 121       6.475  -7.508   2.713  1.00 93.74           C  
ATOM   1148  CE  LYS A 121       6.110  -8.373   3.923  1.00 93.74           C  
ATOM   1149  NZ  LYS A 121       7.224  -9.286   4.282  1.00 93.74           N1+
ATOM   1150  H   LYS A 121       5.442  -3.403  -0.599  1.00 93.74           H  
ATOM   1151  HA  LYS A 121       3.624  -5.446   0.554  1.00 93.74           H  
ATOM   1152  HB2 LYS A 121       6.544  -5.084   1.364  1.00 93.74           H  
ATOM   1153  HB3 LYS A 121       5.948  -6.385   0.328  1.00 93.74           H  
ATOM   1154  HG2 LYS A 121       5.148  -5.898   3.228  1.00 93.74           H  
ATOM   1155  HG3 LYS A 121       4.424  -7.131   2.172  1.00 93.74           H  
ATOM   1156  HD2 LYS A 121       7.367  -6.922   2.933  1.00 93.74           H  
ATOM   1157  HD3 LYS A 121       6.676  -8.146   1.852  1.00 93.74           H  
ATOM   1158  HE2 LYS A 121       5.877  -7.714   4.759  1.00 93.74           H  
ATOM   1159  HE3 LYS A 121       5.212  -8.944   3.687  1.00 93.74           H  
ATOM   1160  HZ1 LYS A 121       8.054  -8.753   4.502  1.00 93.74           H  
ATOM   1161  HZ2 LYS A 121       7.447  -9.902   3.513  1.00 93.74           H  
ATOM   1162  HZ3 LYS A 121       6.984  -9.846   5.087  1.00 93.74           H  
ATOM   1163  N   GLY A 122       3.249  -3.940   2.549  1.00 93.10           N  
ATOM   1164  CA  GLY A 122       3.117  -3.090   3.719  1.00 93.10           C  
ATOM   1165  C   GLY A 122       3.389  -3.889   4.977  1.00 93.10           C  
ATOM   1166  O   GLY A 122       3.159  -5.099   5.027  1.00 93.10           O  
ATOM   1167  H   GLY A 122       2.814  -4.851   2.592  1.00 93.10           H  
ATOM   1168  HA2 GLY A 122       3.849  -2.283   3.685  1.00 93.10           H  
ATOM   1169  HA3 GLY A 122       2.135  -2.618   3.761  1.00 93.10           H  
ATOM   1170  N   HIS A 123       3.925  -3.211   5.979  1.00 91.15           N  
ATOM   1171  CA  HIS A 123       4.121  -3.768   7.302  1.00 91.15           C  
ATOM   1172  C   HIS A 123       3.671  -2.767   8.353  1.00 91.15           C  
ATOM   1173  O   HIS A 123       3.628  -1.552   8.143  1.00 91.15           O  
ATOM   1174  CB  HIS A 123       5.571  -4.229   7.493  1.00 91.15           C  
ATOM   1175  CG  HIS A 123       6.570  -3.108   7.512  1.00 91.15           C  
ATOM   1176  CD2 HIS A 123       7.003  -2.456   8.627  1.00 91.15           C  
ATOM   1177  ND1 HIS A 123       7.162  -2.542   6.386  1.00 91.15           N  
ATOM   1178  CE1 HIS A 123       7.950  -1.570   6.859  1.00 91.15           C  
ATOM   1179  NE2 HIS A 123       7.868  -1.484   8.195  1.00 91.15           N  
ATOM   1180  H   HIS A 123       4.203  -2.252   5.831  1.00 91.15           H  
ATOM   1181  HA  HIS A 123       3.484  -4.646   7.405  1.00 91.15           H  
ATOM   1182  HB2 HIS A 123       5.835  -4.917   6.689  1.00 91.15           H  
ATOM   1183  HB3 HIS A 123       5.649  -4.773   8.435  1.00 91.15           H  
ATOM   1184  HD2 HIS A 123       6.696  -2.642   9.646  1.00 91.15           H  
ATOM   1185  HE1 HIS A 123       8.497  -0.871   6.243  1.00 91.15           H  
ATOM   1186  HE2 HIS A 123       8.218  -0.725   8.762  1.00 91.15           H  
ATOM   1187  N   ILE A 124       3.287  -3.321   9.489  1.00 89.07           N  
ATOM   1188  CA  ILE A 124       2.915  -2.560  10.668  1.00 89.07           C  
ATOM   1189  C   ILE A 124       4.222  -2.147  11.316  1.00 89.07           C  
ATOM   1190  O   ILE A 124       5.057  -3.007  11.604  1.00 89.07           O  
ATOM   1191  CB  ILE A 124       2.090  -3.426  11.634  1.00 89.07           C  
ATOM   1192  CG1 ILE A 124       0.951  -4.164  10.914  1.00 89.07           C  
ATOM   1193  CG2 ILE A 124       1.523  -2.553  12.766  1.00 89.07           C  
ATOM   1194  CD1 ILE A 124       0.451  -5.356  11.739  1.00 89.07           C  
ATOM   1195  H   ILE A 124       3.420  -4.316   9.606  1.00 89.07           H  
ATOM   1196  HA  ILE A 124       2.347  -1.675  10.384  1.00 89.07           H  
ATOM   1197  HB  ILE A 124       2.754  -4.172  12.071  1.00 89.07           H  
ATOM   1198 HG12 ILE A 124       0.161  -3.442  10.709  1.00 89.07           H  
ATOM   1199 HG13 ILE A 124       1.274  -4.585   9.962  1.00 89.07           H  
ATOM   1200 HG21 ILE A 124       0.902  -3.145  13.439  1.00 89.07           H  
ATOM   1201 HG22 ILE A 124       0.942  -1.725  12.360  1.00 89.07           H  
ATOM   1202 HG23 ILE A 124       2.340  -2.143  13.359  1.00 89.07           H  
ATOM   1203 HD11 ILE A 124      -0.067  -5.029  12.640  1.00 89.07           H  
ATOM   1204 HD12 ILE A 124       1.299  -5.976  12.032  1.00 89.07           H  
ATOM   1205 HD13 ILE A 124      -0.206  -5.980  11.134  1.00 89.07           H  
ATOM   1206  N   GLU A 125       4.404  -0.857  11.554  1.00 81.51           N  
ATOM   1207  CA  GLU A 125       5.454  -0.443  12.474  1.00 81.51           C  
ATOM   1208  C   GLU A 125       5.036  -0.953  13.852  1.00 81.51           C  
ATOM   1209  O   GLU A 125       4.005  -0.536  14.382  1.00 81.51           O  
ATOM   1210  CB  GLU A 125       5.636   1.077  12.437  1.00 81.51           C  
ATOM   1211  CG  GLU A 125       6.163   1.568  11.079  1.00 81.51           C  
ATOM   1212  CD  GLU A 125       7.626   1.197  10.795  1.00 81.51           C  
ATOM   1213  OE1 GLU A 125       7.917   0.860   9.621  1.00 81.51           O  
ATOM   1214  OE2 GLU A 125       8.474   1.382  11.688  1.00 81.51           O1-
ATOM   1215  H   GLU A 125       3.683  -0.191  11.319  1.00 81.51           H  
ATOM   1216  HA  GLU A 125       6.402  -0.908  12.200  1.00 81.51           H  
ATOM   1217  HB2 GLU A 125       6.321   1.381  13.228  1.00 81.51           H  
ATOM   1218  HB3 GLU A 125       4.674   1.553  12.628  1.00 81.51           H  
ATOM   1219  HG2 GLU A 125       5.520   1.192  10.283  1.00 81.51           H  
ATOM   1220  HG3 GLU A 125       6.085   2.655  11.055  1.00 81.51           H  
ATOM   1221  N   GLY A 126       5.781  -1.925  14.384  1.00 64.91           N  
ATOM   1222  CA  GLY A 126       5.570  -2.401  15.741  1.00 64.91           C  
ATOM   1223  C   GLY A 126       5.661  -1.202  16.666  1.00 64.91           C  
ATOM   1224  O   GLY A 126       6.722  -0.590  16.780  1.00 64.91           O  
ATOM   1225  H   GLY A 126       6.580  -2.266  13.869  1.00 64.91           H  
ATOM   1226  HA2 GLY A 126       4.589  -2.869  15.825  1.00 64.91           H  
ATOM   1227  HA3 GLY A 126       6.343  -3.118  16.017  1.00 64.91           H  
ATOM   1228  N   SER A 127       4.532  -0.833  17.265  1.00 50.48           N  
ATOM   1229  CA  SER A 127       4.466   0.168  18.314  1.00 50.48           C  
ATOM   1230  C   SER A 127       5.438  -0.273  19.403  1.00 50.48           C  
ATOM   1231  O   SER A 127       5.140  -1.194  20.162  1.00 50.48           O  
ATOM   1232  CB  SER A 127       3.033   0.265  18.869  1.00 50.48           C  
ATOM   1233  OG  SER A 127       2.067   0.216  17.831  1.00 50.48           O  
ATOM   1234  H   SER A 127       3.658  -1.248  16.974  1.00 50.48           H  
ATOM   1235  HA  SER A 127       4.765   1.139  17.918  1.00 50.48           H  
ATOM   1236  HB2 SER A 127       2.931   1.193  19.432  1.00 50.48           H  
ATOM   1237  HB3 SER A 127       2.839  -0.570  19.543  1.00 50.48           H  
ATOM   1238  HG  SER A 127       1.234   0.536  18.185  1.00 50.48           H  
ATOM   1239  N   HIS A 128       6.627   0.324  19.447  1.00 38.23           N  
ATOM   1240  CA  HIS A 128       7.427   0.308  20.659  1.00 38.23           C  
ATOM   1241  C   HIS A 128       6.585   1.041  21.708  1.00 38.23           C  
ATOM   1242  O   HIS A 128       6.476   2.266  21.667  1.00 38.23           O  
ATOM   1243  CB  HIS A 128       8.790   0.976  20.418  1.00 38.23           C  
ATOM   1244  CG  HIS A 128       9.849   0.047  19.873  1.00 38.23           C  
ATOM   1245  CD2 HIS A 128      10.136  -0.219  18.559  1.00 38.23           C  
ATOM   1246  ND1 HIS A 128      10.743  -0.669  20.634  1.00 38.23           N  
ATOM   1247  CE1 HIS A 128      11.555  -1.343  19.804  1.00 38.23           C  
ATOM   1248  NE2 HIS A 128      11.229  -1.096  18.526  1.00 38.23           N  
ATOM   1249  H   HIS A 128       6.885   0.955  18.701  1.00 38.23           H  
ATOM   1250  HA  HIS A 128       7.588  -0.717  20.995  1.00 38.23           H  
ATOM   1251  HB2 HIS A 128       8.674   1.833  19.754  1.00 38.23           H  
ATOM   1252  HB3 HIS A 128       9.154   1.355  21.373  1.00 38.23           H  
ATOM   1253  HD1 HIS A 128      10.757  -0.700  21.644  1.00 38.23           H  
ATOM   1254  HD2 HIS A 128       9.616   0.184  17.703  1.00 38.23           H  
ATOM   1255  HE1 HIS A 128      12.355  -1.999  20.115  1.00 38.23           H  
ATOM   1256  N   PHE A 129       5.910   0.273  22.559  1.00 36.79           N  
ATOM   1257  CA  PHE A 129       5.535   0.726  23.891  1.00 36.79           C  
ATOM   1258  C   PHE A 129       6.751   0.578  24.803  1.00 36.79           C  
ATOM   1259  O   PHE A 129       7.472  -0.438  24.652  1.00 36.79           O  
ATOM   1260  CB  PHE A 129       4.318  -0.055  24.405  1.00 36.79           C  
ATOM   1261  CG  PHE A 129       3.002   0.346  23.767  1.00 36.79           C  
ATOM   1262  CD1 PHE A 129       2.326   1.492  24.226  1.00 36.79           C  
ATOM   1263  CD2 PHE A 129       2.443  -0.423  22.730  1.00 36.79           C  
ATOM   1264  CE1 PHE A 129       1.091   1.861  23.663  1.00 36.79           C  
ATOM   1265  CE2 PHE A 129       1.204  -0.059  22.169  1.00 36.79           C  
ATOM   1266  CZ  PHE A 129       0.527   1.082  22.637  1.00 36.79           C  
ATOM   1267  OXT PHE A 129       6.937   1.508  25.611  1.00 36.79           O1-
ATOM   1268  H   PHE A 129       6.016  -0.726  22.457  1.00 36.79           H  
ATOM   1269  HA  PHE A 129       5.293   1.788  23.873  1.00 36.79           H  
ATOM   1270  HB2 PHE A 129       4.236   0.116  25.478  1.00 36.79           H  
ATOM   1271  HB3 PHE A 129       4.491  -1.122  24.264  1.00 36.79           H  
ATOM   1272  HD1 PHE A 129       2.769   2.090  25.010  1.00 36.79           H  
ATOM   1273  HD2 PHE A 129       2.973  -1.290  22.365  1.00 36.79           H  
ATOM   1274  HE1 PHE A 129       0.580   2.745  24.015  1.00 36.79           H  
ATOM   1275  HE2 PHE A 129       0.776  -0.656  21.377  1.00 36.79           H  
ATOM   1276  HZ  PHE A 129      -0.420   1.365  22.201  1.00 36.79           H  
END
