# Supplementary material for: The structural landscape and diversity of Pyricularia oryzae MAX effectors revisited
Source: PLoS Pathog. 2024 May 6;20(5):e1012176. doi: 10.1371/journal.ppat.1012176 (PMC11132498; doi:10.1371/journal.ppat.1012176)
Supplement: S1 File — (ZIP) [file ppat.1012176.s018.zip › Supplementary_Data/MAX76.pdb]

ATOM      1  N   ALA A  22       0.602 -61.471  -5.669  1.00 43.48           N  
ATOM      2  CA  ALA A  22      -0.527 -60.562  -5.476  1.00 43.48           C  
ATOM      3  C   ALA A  22      -0.012 -59.112  -5.459  1.00 43.48           C  
ATOM      4  O   ALA A  22       0.563 -58.663  -4.472  1.00 43.48           O  
ATOM      5  CB  ALA A  22      -1.249 -60.965  -4.182  1.00 43.48           C  
ATOM      6  H   ALA A  22       1.092 -61.738  -4.827  1.00 43.48           H  
ATOM      7  HA  ALA A  22      -1.233 -60.667  -6.299  1.00 43.48           H  
ATOM      8  HB1 ALA A  22      -0.576 -60.884  -3.329  1.00 43.48           H  
ATOM      9  HB2 ALA A  22      -1.617 -61.988  -4.258  1.00 43.48           H  
ATOM     10  HB3 ALA A  22      -2.098 -60.300  -4.018  1.00 43.48           H  
ATOM     11  N   GLY A  23      -0.146 -58.408  -6.586  1.00 37.60           N  
ATOM     12  CA  GLY A  23       0.258 -57.009  -6.732  1.00 37.60           C  
ATOM     13  C   GLY A  23      -0.803 -56.066  -6.171  1.00 37.60           C  
ATOM     14  O   GLY A  23      -1.822 -55.820  -6.812  1.00 37.60           O  
ATOM     15  H   GLY A  23      -0.596 -58.848  -7.376  1.00 37.60           H  
ATOM     16  HA2 GLY A  23       1.205 -56.838  -6.221  1.00 37.60           H  
ATOM     17  HA3 GLY A  23       0.395 -56.778  -7.788  1.00 37.60           H  
ATOM     18  N   GLY A  24      -0.566 -55.546  -4.968  1.00 36.59           N  
ATOM     19  CA  GLY A  24      -1.388 -54.511  -4.349  1.00 36.59           C  
ATOM     20  C   GLY A  24      -1.158 -53.147  -5.001  1.00 36.59           C  
ATOM     21  O   GLY A  24      -0.128 -52.521  -4.783  1.00 36.59           O  
ATOM     22  H   GLY A  24       0.268 -55.842  -4.481  1.00 36.59           H  
ATOM     23  HA2 GLY A  24      -2.440 -54.783  -4.428  1.00 36.59           H  
ATOM     24  HA3 GLY A  24      -1.134 -54.431  -3.292  1.00 36.59           H  
ATOM     25  N   ASN A  25      -2.142 -52.659  -5.757  1.00 43.41           N  
ATOM     26  CA  ASN A  25      -2.199 -51.279  -6.245  1.00 43.41           C  
ATOM     27  C   ASN A  25      -3.144 -50.457  -5.353  1.00 43.41           C  
ATOM     28  O   ASN A  25      -4.256 -50.098  -5.740  1.00 43.41           O  
ATOM     29  CB  ASN A  25      -2.548 -51.264  -7.754  1.00 43.41           C  
ATOM     30  CG  ASN A  25      -1.347 -51.047  -8.661  1.00 43.41           C  
ATOM     31  ND2 ASN A  25      -1.486 -51.318  -9.937  1.00 43.41           N  
ATOM     32  OD1 ASN A  25      -0.296 -50.577  -8.268  1.00 43.41           O  
ATOM     33  H   ASN A  25      -2.926 -53.265  -5.952  1.00 43.41           H  
ATOM     34  HA  ASN A  25      -1.218 -50.820  -6.118  1.00 43.41           H  
ATOM     35  HB2 ASN A  25      -3.045 -52.193  -8.033  1.00 43.41           H  
ATOM     36  HB3 ASN A  25      -3.236 -50.447  -7.971  1.00 43.41           H  
ATOM     37 HD21 ASN A  25      -0.657 -51.193 -10.500  1.00 43.41           H  
ATOM     38 HD22 ASN A  25      -2.325 -51.758 -10.286  1.00 43.41           H  
ATOM     39  N   ASN A  26      -2.697 -50.147  -4.133  1.00 43.78           N  
ATOM     40  CA  ASN A  26      -3.380 -49.205  -3.245  1.00 43.78           C  
ATOM     41  C   ASN A  26      -3.088 -47.773  -3.705  1.00 43.78           C  
ATOM     42  O   ASN A  26      -2.240 -47.070  -3.160  1.00 43.78           O  
ATOM     43  CB  ASN A  26      -2.994 -49.473  -1.781  1.00 43.78           C  
ATOM     44  CG  ASN A  26      -3.712 -50.681  -1.211  1.00 43.78           C  
ATOM     45  ND2 ASN A  26      -3.074 -51.435  -0.349  1.00 43.78           N  
ATOM     46  OD1 ASN A  26      -4.858 -50.953  -1.519  1.00 43.78           O  
ATOM     47  H   ASN A  26      -1.782 -50.484  -3.866  1.00 43.78           H  
ATOM     48  HA  ASN A  26      -4.457 -49.348  -3.337  1.00 43.78           H  
ATOM     49  HB2 ASN A  26      -3.280 -48.618  -1.168  1.00 43.78           H  
ATOM     50  HB3 ASN A  26      -1.914 -49.599  -1.698  1.00 43.78           H  
ATOM     51 HD21 ASN A  26      -2.132 -51.216  -0.057  1.00 43.78           H  
ATOM     52 HD22 ASN A  26      -3.595 -52.212   0.031  1.00 43.78           H  
ATOM     53  N   ARG A  27      -3.796 -47.342  -4.751  1.00 43.87           N  
ATOM     54  CA  ARG A  27      -3.781 -45.960  -5.234  1.00 43.87           C  
ATOM     55  C   ARG A  27      -4.544 -45.100  -4.222  1.00 43.87           C  
ATOM     56  O   ARG A  27      -5.751 -44.896  -4.340  1.00 43.87           O  
ATOM     57  CB  ARG A  27      -4.326 -45.929  -6.676  1.00 43.87           C  
ATOM     58  CG  ARG A  27      -3.728 -44.794  -7.522  1.00 43.87           C  
ATOM     59  CD  ARG A  27      -4.242 -44.906  -8.965  1.00 43.87           C  
ATOM     60  NE  ARG A  27      -3.607 -43.928  -9.871  1.00 43.87           N  
ATOM     61  CZ  ARG A  27      -3.890 -43.750 -11.153  1.00 43.87           C  
ATOM     62  NH1 ARG A  27      -4.821 -44.435 -11.759  1.00 43.87           N1+
ATOM     63  NH2 ARG A  27      -3.236 -42.872 -11.860  1.00 43.87           N  
ATOM     64  H   ARG A  27      -4.404 -48.014  -5.195  1.00 43.87           H  
ATOM     65  HA  ARG A  27      -2.746 -45.620  -5.243  1.00 43.87           H  
ATOM     66  HB2 ARG A  27      -5.413 -45.861  -6.671  1.00 43.87           H  
ATOM     67  HB3 ARG A  27      -4.060 -46.867  -7.162  1.00 43.87           H  
ATOM     68  HG2 ARG A  27      -4.013 -43.831  -7.099  1.00 43.87           H  
ATOM     69  HG3 ARG A  27      -2.641 -44.881  -7.520  1.00 43.87           H  
ATOM     70  HD2 ARG A  27      -5.322 -44.754  -8.961  1.00 43.87           H  
ATOM     71  HD3 ARG A  27      -4.033 -45.911  -9.331  1.00 43.87           H  
ATOM     72  HE  ARG A  27      -2.858 -43.369  -9.489  1.00 43.87           H  
ATOM     73 HH11 ARG A  27      -4.995 -44.303 -12.745  1.00 43.87           H  
ATOM     74 HH12 ARG A  27      -5.310 -45.158 -11.250  1.00 43.87           H  
ATOM     75 HH21 ARG A  27      -3.443 -42.746 -12.840  1.00 43.87           H  
ATOM     76 HH22 ARG A  27      -2.478 -42.346 -11.449  1.00 43.87           H  
ATOM     77  N   ALA A  28      -3.837 -44.656  -3.186  1.00 44.75           N  
ATOM     78  CA  ALA A  28      -4.343 -43.731  -2.185  1.00 44.75           C  
ATOM     79  C   ALA A  28      -4.815 -42.450  -2.888  1.00 44.75           C  
ATOM     80  O   ALA A  28      -4.018 -41.640  -3.355  1.00 44.75           O  
ATOM     81  CB  ALA A  28      -3.243 -43.473  -1.146  1.00 44.75           C  
ATOM     82  H   ALA A  28      -2.889 -44.990  -3.088  1.00 44.75           H  
ATOM     83  HA  ALA A  28      -5.191 -44.190  -1.677  1.00 44.75           H  
ATOM     84  HB1 ALA A  28      -3.608 -42.781  -0.387  1.00 44.75           H  
ATOM     85  HB2 ALA A  28      -2.367 -43.038  -1.626  1.00 44.75           H  
ATOM     86  HB3 ALA A  28      -2.959 -44.408  -0.664  1.00 44.75           H  
ATOM     87  N   LYS A  29      -6.138 -42.293  -3.004  1.00 42.52           N  
ATOM     88  CA  LYS A  29      -6.781 -41.042  -3.403  1.00 42.52           C  
ATOM     89  C   LYS A  29      -6.499 -40.024  -2.304  1.00 42.52           C  
ATOM     90  O   LYS A  29      -7.220 -39.971  -1.309  1.00 42.52           O  
ATOM     91  CB  LYS A  29      -8.297 -41.247  -3.595  1.00 42.52           C  
ATOM     92  CG  LYS A  29      -8.670 -41.990  -4.887  1.00 42.52           C  
ATOM     93  CD  LYS A  29     -10.197 -42.145  -4.993  1.00 42.52           C  
ATOM     94  CE  LYS A  29     -10.593 -42.821  -6.313  1.00 42.52           C  
ATOM     95  NZ  LYS A  29     -12.063 -43.022  -6.423  1.00 42.52           N1+
ATOM     96  H   LYS A  29      -6.719 -43.063  -2.705  1.00 42.52           H  
ATOM     97  HA  LYS A  29      -6.337 -40.673  -4.327  1.00 42.52           H  
ATOM     98  HB2 LYS A  29      -8.770 -40.265  -3.625  1.00 42.52           H  
ATOM     99  HB3 LYS A  29      -8.698 -41.787  -2.737  1.00 42.52           H  
ATOM    100  HG2 LYS A  29      -8.207 -42.977  -4.888  1.00 42.52           H  
ATOM    101  HG3 LYS A  29      -8.302 -41.425  -5.743  1.00 42.52           H  
ATOM    102  HD2 LYS A  29     -10.660 -41.159  -4.941  1.00 42.52           H  
ATOM    103  HD3 LYS A  29     -10.549 -42.747  -4.155  1.00 42.52           H  
ATOM    104  HE2 LYS A  29     -10.238 -42.204  -7.138  1.00 42.52           H  
ATOM    105  HE3 LYS A  29     -10.081 -43.782  -6.375  1.00 42.52           H  
ATOM    106  HZ1 LYS A  29     -12.297 -43.464  -7.301  1.00 42.52           H  
ATOM    107  HZ2 LYS A  29     -12.402 -43.618  -5.681  1.00 42.52           H  
ATOM    108  HZ3 LYS A  29     -12.554 -42.141  -6.381  1.00 42.52           H  
ATOM    109  N   THR A  30      -5.451 -39.227  -2.467  1.00 41.65           N  
ATOM    110  CA  THR A  30      -5.227 -38.025  -1.669  1.00 41.65           C  
ATOM    111  C   THR A  30      -6.412 -37.102  -1.930  1.00 41.65           C  
ATOM    112  O   THR A  30      -6.485 -36.424  -2.953  1.00 41.65           O  
ATOM    113  CB  THR A  30      -3.877 -37.343  -2.000  1.00 41.65           C  
ATOM    114  CG2 THR A  30      -3.005 -37.225  -0.751  1.00 41.65           C  
ATOM    115  OG1 THR A  30      -3.133 -38.088  -2.940  1.00 41.65           O  
ATOM    116  H   THR A  30      -4.781 -39.423  -3.197  1.00 41.65           H  
ATOM    117  HA  THR A  30      -5.227 -38.301  -0.615  1.00 41.65           H  
ATOM    118  HB  THR A  30      -4.044 -36.343  -2.400  1.00 41.65           H  
ATOM    119  HG1 THR A  30      -2.280 -37.659  -3.048  1.00 41.65           H  
ATOM    120 HG21 THR A  30      -2.072 -36.720  -1.000  1.00 41.65           H  
ATOM    121 HG22 THR A  30      -2.782 -38.216  -0.355  1.00 41.65           H  
ATOM    122 HG23 THR A  30      -3.525 -36.639   0.007  1.00 41.65           H  
ATOM    123  N   LYS A  31      -7.405 -37.143  -1.033  1.00 44.25           N  
ATOM    124  CA  LYS A  31      -8.469 -36.144  -0.958  1.00 44.25           C  
ATOM    125  C   LYS A  31      -7.772 -34.808  -0.742  1.00 44.25           C  
ATOM    126  O   LYS A  31      -7.376 -34.495   0.378  1.00 44.25           O  
ATOM    127  CB  LYS A  31      -9.443 -36.450   0.198  1.00 44.25           C  
ATOM    128  CG  LYS A  31     -10.499 -37.519  -0.128  1.00 44.25           C  
ATOM    129  CD  LYS A  31     -11.449 -37.715   1.068  1.00 44.25           C  
ATOM    130  CE  LYS A  31     -12.587 -38.690   0.734  1.00 44.25           C  
ATOM    131  NZ  LYS A  31     -13.499 -38.897   1.892  1.00 44.25           N1+
ATOM    132  H   LYS A  31      -7.340 -37.840  -0.305  1.00 44.25           H  
ATOM    133  HA  LYS A  31      -9.015 -36.096  -1.900  1.00 44.25           H  
ATOM    134  HB2 LYS A  31      -8.878 -36.750   1.081  1.00 44.25           H  
ATOM    135  HB3 LYS A  31      -9.973 -35.529   0.442  1.00 44.25           H  
ATOM    136  HG2 LYS A  31     -10.004 -38.462  -0.358  1.00 44.25           H  
ATOM    137  HG3 LYS A  31     -11.074 -37.198  -0.997  1.00 44.25           H  
ATOM    138  HD2 LYS A  31     -11.878 -36.750   1.338  1.00 44.25           H  
ATOM    139  HD3 LYS A  31     -10.876 -38.093   1.915  1.00 44.25           H  
ATOM    140  HE2 LYS A  31     -13.146 -38.289  -0.111  1.00 44.25           H  
ATOM    141  HE3 LYS A  31     -12.152 -39.641   0.428  1.00 44.25           H  
ATOM    142  HZ1 LYS A  31     -13.870 -38.016   2.216  1.00 44.25           H  
ATOM    143  HZ2 LYS A  31     -13.017 -39.341   2.661  1.00 44.25           H  
ATOM    144  HZ3 LYS A  31     -14.282 -39.482   1.635  1.00 44.25           H  
ATOM    145  N   SER A  32      -7.583 -34.058  -1.824  1.00 42.40           N  
ATOM    146  CA  SER A  32      -7.287 -32.638  -1.749  1.00 42.40           C  
ATOM    147  C   SER A  32      -8.405 -32.035  -0.911  1.00 42.40           C  
ATOM    148  O   SER A  32      -9.555 -31.974  -1.349  1.00 42.40           O  
ATOM    149  CB  SER A  32      -7.247 -32.019  -3.150  1.00 42.40           C  
ATOM    150  OG  SER A  32      -6.961 -30.643  -3.040  1.00 42.40           O  
ATOM    151  H   SER A  32      -7.785 -34.465  -2.727  1.00 42.40           H  
ATOM    152  HA  SER A  32      -6.325 -32.476  -1.262  1.00 42.40           H  
ATOM    153  HB2 SER A  32      -8.211 -32.152  -3.640  1.00 42.40           H  
ATOM    154  HB3 SER A  32      -6.472 -32.504  -3.745  1.00 42.40           H  
ATOM    155  HG  SER A  32      -7.200 -30.200  -3.858  1.00 42.40           H  
ATOM    156  N   LYS A  33      -8.097 -31.692   0.341  1.00 44.98           N  
ATOM    157  CA  LYS A  33      -8.892 -30.731   1.089  1.00 44.98           C  
ATOM    158  C   LYS A  33      -8.693 -29.427   0.337  1.00 44.98           C  
ATOM    159  O   LYS A  33      -7.794 -28.663   0.670  1.00 44.98           O  
ATOM    160  CB  LYS A  33      -8.416 -30.615   2.549  1.00 44.98           C  
ATOM    161  CG  LYS A  33      -8.868 -31.764   3.459  1.00 44.98           C  
ATOM    162  CD  LYS A  33      -8.353 -31.509   4.886  1.00 44.98           C  
ATOM    163  CE  LYS A  33      -8.861 -32.564   5.874  1.00 44.98           C  
ATOM    164  NZ  LYS A  33      -8.400 -32.273   7.258  1.00 44.98           N1+
ATOM    165  H   LYS A  33      -7.157 -31.881   0.658  1.00 44.98           H  
ATOM    166  HA  LYS A  33      -9.952 -30.981   1.056  1.00 44.98           H  
ATOM    167  HB2 LYS A  33      -7.328 -30.541   2.569  1.00 44.98           H  
ATOM    168  HB3 LYS A  33      -8.819 -29.688   2.958  1.00 44.98           H  
ATOM    169  HG2 LYS A  33      -8.471 -32.708   3.088  1.00 44.98           H  
ATOM    170  HG3 LYS A  33      -9.957 -31.809   3.467  1.00 44.98           H  
ATOM    171  HD2 LYS A  33      -7.263 -31.512   4.874  1.00 44.98           H  
ATOM    172  HD3 LYS A  33      -8.694 -30.525   5.210  1.00 44.98           H  
ATOM    173  HE2 LYS A  33      -8.505 -33.543   5.554  1.00 44.98           H  
ATOM    174  HE3 LYS A  33      -9.950 -32.571   5.840  1.00 44.98           H  
ATOM    175  HZ1 LYS A  33      -7.391 -32.266   7.308  1.00 44.98           H  
ATOM    176  HZ2 LYS A  33      -8.749 -32.960   7.911  1.00 44.98           H  
ATOM    177  HZ3 LYS A  33      -8.731 -31.367   7.556  1.00 44.98           H  
ATOM    178  N   THR A  34      -9.472 -29.212  -0.719  1.00 44.04           N  
ATOM    179  CA  THR A  34      -9.678 -27.872  -1.242  1.00 44.04           C  
ATOM    180  C   THR A  34     -10.115 -27.077  -0.020  1.00 44.04           C  
ATOM    181  O   THR A  34     -11.121 -27.460   0.589  1.00 44.04           O  
ATOM    182  CB  THR A  34     -10.771 -27.815  -2.326  1.00 44.04           C  
ATOM    183  CG2 THR A  34     -10.365 -26.857  -3.443  1.00 44.04           C  
ATOM    184  OG1 THR A  34     -10.978 -29.075  -2.929  1.00 44.04           O  
ATOM    185  H   THR A  34     -10.079 -29.946  -1.056  1.00 44.04           H  
ATOM    186  HA  THR A  34      -8.735 -27.509  -1.650  1.00 44.04           H  
ATOM    187  HB  THR A  34     -11.715 -27.483  -1.894  1.00 44.04           H  
ATOM    188  HG1 THR A  34     -11.738 -28.984  -3.507  1.00 44.04           H  
ATOM    189 HG21 THR A  34     -11.165 -26.790  -4.180  1.00 44.04           H  
ATOM    190 HG22 THR A  34      -9.454 -27.210  -3.927  1.00 44.04           H  
ATOM    191 HG23 THR A  34     -10.193 -25.864  -3.028  1.00 44.04           H  
ATOM    192  N   PRO A  35      -9.326 -26.096   0.449  1.00 43.42           N  
ATOM    193  CA  PRO A  35      -9.776 -25.270   1.546  1.00 43.42           C  
ATOM    194  C   PRO A  35     -11.133 -24.735   1.109  1.00 43.42           C  
ATOM    195  O   PRO A  35     -11.250 -24.167   0.020  1.00 43.42           O  
ATOM    196  CB  PRO A  35      -8.701 -24.195   1.743  1.00 43.42           C  
ATOM    197  CG  PRO A  35      -7.961 -24.159   0.406  1.00 43.42           C  
ATOM    198  CD  PRO A  35      -8.092 -25.583  -0.122  1.00 43.42           C  
ATOM    199  HA  PRO A  35      -9.882 -25.863   2.454  1.00 43.42           H  
ATOM    200  HB2 PRO A  35      -9.132 -23.225   1.993  1.00 43.42           H  
ATOM    201  HB3 PRO A  35      -8.013 -24.515   2.525  1.00 43.42           H  
ATOM    202  HG2 PRO A  35      -8.473 -23.475  -0.271  1.00 43.42           H  
ATOM    203  HG3 PRO A  35      -6.918 -23.865   0.526  1.00 43.42           H  
ATOM    204  HD2 PRO A  35      -8.120 -25.561  -1.211  1.00 43.42           H  
ATOM    205  HD3 PRO A  35      -7.250 -26.182   0.226  1.00 43.42           H  
ATOM    206  N   MET A  36     -12.162 -25.013   1.911  1.00 45.05           N  
ATOM    207  CA  MET A  36     -13.409 -24.270   1.866  1.00 45.05           C  
ATOM    208  C   MET A  36     -13.018 -22.841   2.218  1.00 45.05           C  
ATOM    209  O   MET A  36     -13.096 -22.424   3.368  1.00 45.05           O  
ATOM    210  CB  MET A  36     -14.437 -24.838   2.861  1.00 45.05           C  
ATOM    211  CG  MET A  36     -15.050 -26.164   2.400  1.00 45.05           C  
ATOM    212  SD  MET A  36     -16.355 -26.809   3.488  1.00 45.05           S  
ATOM    213  CE  MET A  36     -17.647 -25.548   3.256  1.00 45.05           C  
ATOM    214  H   MET A  36     -11.997 -25.578   2.732  1.00 45.05           H  
ATOM    215  HA  MET A  36     -13.831 -24.281   0.861  1.00 45.05           H  
ATOM    216  HB2 MET A  36     -13.976 -24.975   3.839  1.00 45.05           H  
ATOM    217  HB3 MET A  36     -15.238 -24.107   2.966  1.00 45.05           H  
ATOM    218  HG2 MET A  36     -15.468 -26.031   1.403  1.00 45.05           H  
ATOM    219  HG3 MET A  36     -14.257 -26.909   2.338  1.00 45.05           H  
ATOM    220  HE1 MET A  36     -17.331 -24.600   3.691  1.00 45.05           H  
ATOM    221  HE2 MET A  36     -18.563 -25.865   3.754  1.00 45.05           H  
ATOM    222  HE3 MET A  36     -17.845 -25.410   2.193  1.00 45.05           H  
ATOM    223  N   LEU A  37     -12.466 -22.121   1.243  1.00 45.86           N  
ATOM    224  CA  LEU A  37     -12.413 -20.682   1.281  1.00 45.86           C  
ATOM    225  C   LEU A  37     -13.868 -20.312   1.065  1.00 45.86           C  
ATOM    226  O   LEU A  37     -14.358 -20.250  -0.065  1.00 45.86           O  
ATOM    227  CB  LEU A  37     -11.428 -20.140   0.232  1.00 45.86           C  
ATOM    228  CG  LEU A  37     -10.845 -18.788   0.677  1.00 45.86           C  
ATOM    229  CD1 LEU A  37      -9.728 -18.989   1.710  1.00 45.86           C  
ATOM    230  CD2 LEU A  37     -10.245 -18.047  -0.516  1.00 45.86           C  
ATOM    231  H   LEU A  37     -12.299 -22.575   0.357  1.00 45.86           H  
ATOM    232  HA  LEU A  37     -12.109 -20.362   2.277  1.00 45.86           H  
ATOM    233  HB2 LEU A  37     -11.938 -20.029  -0.725  1.00 45.86           H  
ATOM    234  HB3 LEU A  37     -10.609 -20.845   0.091  1.00 45.86           H  
ATOM    235  HG  LEU A  37     -11.632 -18.169   1.107  1.00 45.86           H  
ATOM    236 HD11 LEU A  37     -10.121 -19.480   2.601  1.00 45.86           H  
ATOM    237 HD12 LEU A  37      -9.330 -18.018   2.005  1.00 45.86           H  
ATOM    238 HD13 LEU A  37      -8.926 -19.593   1.287  1.00 45.86           H  
ATOM    239 HD21 LEU A  37     -11.025 -17.859  -1.254  1.00 45.86           H  
ATOM    240 HD22 LEU A  37      -9.449 -18.639  -0.969  1.00 45.86           H  
ATOM    241 HD23 LEU A  37      -9.846 -17.088  -0.187  1.00 45.86           H  
ATOM    242  N   ASP A  38     -14.574 -20.321   2.191  1.00 45.97           N  
ATOM    243  CA  ASP A  38     -15.994 -20.116   2.283  1.00 45.97           C  
ATOM    244  C   ASP A  38     -16.355 -18.959   1.371  1.00 45.97           C  
ATOM    245  O   ASP A  38     -15.809 -17.861   1.464  1.00 45.97           O  
ATOM    246  CB  ASP A  38     -16.393 -19.832   3.743  1.00 45.97           C  
ATOM    247  CG  ASP A  38     -16.890 -21.083   4.469  1.00 45.97           C  
ATOM    248  OD1 ASP A  38     -17.709 -21.802   3.851  1.00 45.97           O  
ATOM    249  OD2 ASP A  38     -16.468 -21.296   5.624  1.00 45.97           O1-
ATOM    250  H   ASP A  38     -14.093 -20.552   3.048  1.00 45.97           H  
ATOM    251  HA  ASP A  38     -16.504 -21.013   1.931  1.00 45.97           H  
ATOM    252  HB2 ASP A  38     -17.212 -19.113   3.750  1.00 45.97           H  
ATOM    253  HB3 ASP A  38     -15.559 -19.384   4.283  1.00 45.97           H  
ATOM    254  N   SER A  39     -17.333 -19.220   0.513  1.00 43.87           N  
ATOM    255  CA  SER A  39     -18.087 -18.216  -0.228  1.00 43.87           C  
ATOM    256  C   SER A  39     -18.900 -17.304   0.702  1.00 43.87           C  
ATOM    257  O   SER A  39     -19.897 -16.724   0.280  1.00 43.87           O  
ATOM    258  CB  SER A  39     -18.991 -18.898  -1.256  1.00 43.87           C  
ATOM    259  OG  SER A  39     -18.202 -19.578  -2.209  1.00 43.87           O  
ATOM    260  H   SER A  39     -17.703 -20.160   0.528  1.00 43.87           H  
ATOM    261  HA  SER A  39     -17.383 -17.576  -0.759  1.00 43.87           H  
ATOM    262  HB2 SER A  39     -19.592 -18.152  -1.776  1.00 43.87           H  
ATOM    263  HB3 SER A  39     -19.657 -19.600  -0.754  1.00 43.87           H  
ATOM    264  HG  SER A  39     -17.361 -19.792  -1.798  1.00 43.87           H  
ATOM    265  N   LEU A  40     -18.433 -17.068   1.933  1.00 49.65           N  
ATOM    266  CA  LEU A  40     -18.434 -15.736   2.520  1.00 49.65           C  
ATOM    267  C   LEU A  40     -17.590 -14.842   1.604  1.00 49.65           C  
ATOM    268  O   LEU A  40     -16.496 -14.400   1.940  1.00 49.65           O  
ATOM    269  CB  LEU A  40     -17.880 -15.798   3.955  1.00 49.65           C  
ATOM    270  CG  LEU A  40     -18.887 -16.353   4.975  1.00 49.65           C  
ATOM    271  CD1 LEU A  40     -18.149 -16.868   6.209  1.00 49.65           C  
ATOM    272  CD2 LEU A  40     -19.878 -15.271   5.420  1.00 49.65           C  
ATOM    273  H   LEU A  40     -17.627 -17.614   2.203  1.00 49.65           H  
ATOM    274  HA  LEU A  40     -19.448 -15.337   2.534  1.00 49.65           H  
ATOM    275  HB2 LEU A  40     -16.983 -16.417   3.949  1.00 49.65           H  
ATOM    276  HB3 LEU A  40     -17.581 -14.799   4.274  1.00 49.65           H  
ATOM    277  HG  LEU A  40     -19.439 -17.185   4.537  1.00 49.65           H  
ATOM    278 HD11 LEU A  40     -17.501 -17.697   5.926  1.00 49.65           H  
ATOM    279 HD12 LEU A  40     -18.865 -17.235   6.944  1.00 49.65           H  
ATOM    280 HD13 LEU A  40     -17.544 -16.076   6.651  1.00 49.65           H  
ATOM    281 HD21 LEU A  40     -19.345 -14.439   5.881  1.00 49.65           H  
ATOM    282 HD22 LEU A  40     -20.577 -15.696   6.141  1.00 49.65           H  
ATOM    283 HD23 LEU A  40     -20.443 -14.911   4.560  1.00 49.65           H  
ATOM    284  N   VAL A  41     -18.143 -14.593   0.414  1.00 50.80           N  
ATOM    285  CA  VAL A  41     -17.967 -13.381  -0.365  1.00 50.80           C  
ATOM    286  C   VAL A  41     -17.688 -12.293   0.654  1.00 50.80           C  
ATOM    287  O   VAL A  41     -18.521 -12.082   1.538  1.00 50.80           O  
ATOM    288  CB  VAL A  41     -19.291 -13.106  -1.111  1.00 50.80           C  
ATOM    289  CG1 VAL A  41     -19.281 -11.754  -1.833  1.00 50.80           C  
ATOM    290  CG2 VAL A  41     -19.595 -14.192  -2.152  1.00 50.80           C  
ATOM    291  H   VAL A  41     -18.996 -15.102   0.228  1.00 50.80           H  
ATOM    292  HA  VAL A  41     -17.137 -13.484  -1.063  1.00 50.80           H  
ATOM    293  HB  VAL A  41     -20.106 -13.114  -0.387  1.00 50.80           H  
ATOM    294 HG11 VAL A  41     -18.451 -11.713  -2.538  1.00 50.80           H  
ATOM    295 HG12 VAL A  41     -20.220 -11.624  -2.371  1.00 50.80           H  
ATOM    296 HG13 VAL A  41     -19.188 -10.945  -1.109  1.00 50.80           H  
ATOM    297 HG21 VAL A  41     -19.717 -15.163  -1.674  1.00 50.80           H  
ATOM    298 HG22 VAL A  41     -18.786 -14.252  -2.881  1.00 50.80           H  
ATOM    299 HG23 VAL A  41     -20.528 -13.957  -2.666  1.00 50.80           H  
ATOM    300  N   GLU A  42     -16.490 -11.708   0.618  1.00 54.40           N  
ATOM    301  CA  GLU A  42     -16.058 -10.641   1.520  1.00 54.40           C  
ATOM    302  C   GLU A  42     -16.999  -9.433   1.348  1.00 54.40           C  
ATOM    303  O   GLU A  42     -16.690  -8.416   0.731  1.00 54.40           O  
ATOM    304  CB  GLU A  42     -14.590 -10.257   1.249  1.00 54.40           C  
ATOM    305  CG  GLU A  42     -13.545 -11.180   1.893  1.00 54.40           C  
ATOM    306  CD  GLU A  42     -12.118 -10.786   1.473  1.00 54.40           C  
ATOM    307  OE1 GLU A  42     -11.228 -10.707   2.346  1.00 54.40           O  
ATOM    308  OE2 GLU A  42     -11.911 -10.469   0.282  1.00 54.40           O1-
ATOM    309  H   GLU A  42     -15.802 -12.073  -0.026  1.00 54.40           H  
ATOM    310  HA  GLU A  42     -16.135 -10.993   2.549  1.00 54.40           H  
ATOM    311  HB2 GLU A  42     -14.414  -9.260   1.652  1.00 54.40           H  
ATOM    312  HB3 GLU A  42     -14.443 -10.214   0.169  1.00 54.40           H  
ATOM    313  HG2 GLU A  42     -13.649 -11.118   2.977  1.00 54.40           H  
ATOM    314  HG3 GLU A  42     -13.740 -12.208   1.587  1.00 54.40           H  
ATOM    315  N   HIS A  43     -18.210  -9.542   1.889  1.00 61.84           N  
ATOM    316  CA  HIS A  43     -19.213  -8.494   1.946  1.00 61.84           C  
ATOM    317  C   HIS A  43     -18.796  -7.437   2.963  1.00 61.84           C  
ATOM    318  O   HIS A  43     -19.325  -6.324   2.961  1.00 61.84           O  
ATOM    319  CB  HIS A  43     -20.573  -9.109   2.303  1.00 61.84           C  
ATOM    320  CG  HIS A  43     -21.205  -9.873   1.169  1.00 61.84           C  
ATOM    321  CD2 HIS A  43     -21.489 -11.213   1.134  1.00 61.84           C  
ATOM    322  ND1 HIS A  43     -21.670  -9.331  -0.009  1.00 61.84           N  
ATOM    323  CE1 HIS A  43     -22.226 -10.316  -0.733  1.00 61.84           C  
ATOM    324  NE2 HIS A  43     -22.144 -11.477  -0.074  1.00 61.84           N  
ATOM    325  H   HIS A  43     -18.479 -10.462   2.206  1.00 61.84           H  
ATOM    326  HA  HIS A  43     -19.284  -8.010   0.972  1.00 61.84           H  
ATOM    327  HB2 HIS A  43     -21.260  -8.309   2.580  1.00 61.84           H  
ATOM    328  HB3 HIS A  43     -20.463  -9.764   3.168  1.00 61.84           H  
ATOM    329  HD1 HIS A  43     -21.656  -8.355  -0.269  1.00 61.84           H  
ATOM    330  HD2 HIS A  43     -21.263 -11.935   1.904  1.00 61.84           H  
ATOM    331  HE1 HIS A  43     -22.696 -10.198  -1.698  1.00 61.84           H  
ATOM    332  N   ARG A  44     -17.802  -7.756   3.801  1.00 72.28           N  
ATOM    333  CA  ARG A  44     -17.209  -6.824   4.744  1.00 72.28           C  
ATOM    334  C   ARG A  44     -16.638  -5.622   4.004  1.00 72.28           C  
ATOM    335  O   ARG A  44     -16.093  -5.705   2.901  1.00 72.28           O  
ATOM    336  CB  ARG A  44     -16.158  -7.519   5.615  1.00 72.28           C  
ATOM    337  CG  ARG A  44     -16.801  -8.654   6.416  1.00 72.28           C  
ATOM    338  CD  ARG A  44     -15.814  -9.225   7.423  1.00 72.28           C  
ATOM    339  NE  ARG A  44     -16.322 -10.497   7.930  1.00 72.28           N  
ATOM    340  CZ  ARG A  44     -15.624 -11.365   8.623  1.00 72.28           C  
ATOM    341  NH1 ARG A  44     -14.484 -11.069   9.178  1.00 72.28           N1+
ATOM    342  NH2 ARG A  44     -16.077 -12.571   8.775  1.00 72.28           N  
ATOM    343  H   ARG A  44     -17.374  -8.663   3.679  1.00 72.28           H  
ATOM    344  HA  ARG A  44     -18.008  -6.460   5.390  1.00 72.28           H  
ATOM    345  HB2 ARG A  44     -15.363  -7.921   4.986  1.00 72.28           H  
ATOM    346  HB3 ARG A  44     -15.728  -6.793   6.304  1.00 72.28           H  
ATOM    347  HG2 ARG A  44     -17.106  -9.446   5.733  1.00 72.28           H  
ATOM    348  HG3 ARG A  44     -17.677  -8.287   6.951  1.00 72.28           H  
ATOM    349  HD2 ARG A  44     -15.669  -8.522   8.244  1.00 72.28           H  
ATOM    350  HD3 ARG A  44     -14.859  -9.400   6.927  1.00 72.28           H  
ATOM    351  HE  ARG A  44     -17.237 -10.808   7.636  1.00 72.28           H  
ATOM    352 HH11 ARG A  44     -14.219 -10.099   9.279  1.00 72.28           H  
ATOM    353 HH12 ARG A  44     -14.212 -11.730   9.891  1.00 72.28           H  
ATOM    354 HH21 ARG A  44     -15.665 -13.017   9.583  1.00 72.28           H  
ATOM    355 HH22 ARG A  44     -17.056 -12.765   8.620  1.00 72.28           H  
ATOM    356  N   SER A  45     -16.806  -4.468   4.628  1.00 78.97           N  
ATOM    357  CA  SER A  45     -16.159  -3.240   4.194  1.00 78.97           C  
ATOM    358  C   SER A  45     -14.797  -3.166   4.878  1.00 78.97           C  
ATOM    359  O   SER A  45     -14.758  -3.226   6.112  1.00 78.97           O  
ATOM    360  CB  SER A  45     -17.036  -2.034   4.517  1.00 78.97           C  
ATOM    361  OG  SER A  45     -18.202  -2.121   3.717  1.00 78.97           O  
ATOM    362  H   SER A  45     -17.286  -4.470   5.517  1.00 78.97           H  
ATOM    363  HA  SER A  45     -16.036  -3.253   3.111  1.00 78.97           H  
ATOM    364  HB2 SER A  45     -16.496  -1.117   4.280  1.00 78.97           H  
ATOM    365  HB3 SER A  45     -17.299  -2.039   5.575  1.00 78.97           H  
ATOM    366  HG  SER A  45     -18.854  -1.489   4.028  1.00 78.97           H  
ATOM    367  N   PRO A  46     -13.694  -3.054   4.120  1.00 87.15           N  
ATOM    368  CA  PRO A  46     -12.380  -2.831   4.705  1.00 87.15           C  
ATOM    369  C   PRO A  46     -12.375  -1.585   5.595  1.00 87.15           C  
ATOM    370  O   PRO A  46     -13.051  -0.592   5.302  1.00 87.15           O  
ATOM    371  CB  PRO A  46     -11.418  -2.679   3.526  1.00 87.15           C  
ATOM    372  CG  PRO A  46     -12.122  -3.396   2.376  1.00 87.15           C  
ATOM    373  CD  PRO A  46     -13.598  -3.151   2.670  1.00 87.15           C  
ATOM    374  HA  PRO A  46     -12.095  -3.707   5.288  1.00 87.15           H  
ATOM    375  HB2 PRO A  46     -10.444  -3.114   3.752  1.00 87.15           H  
ATOM    376  HB3 PRO A  46     -11.306  -1.626   3.269  1.00 87.15           H  
ATOM    377  HG2 PRO A  46     -11.914  -4.465   2.425  1.00 87.15           H  
ATOM    378  HG3 PRO A  46     -11.825  -2.992   1.409  1.00 87.15           H  
ATOM    379  HD2 PRO A  46     -13.913  -2.210   2.220  1.00 87.15           H  
ATOM    380  HD3 PRO A  46     -14.186  -3.981   2.279  1.00 87.15           H  
ATOM    381  N   ILE A  47     -11.597  -1.623   6.676  1.00 87.51           N  
ATOM    382  CA  ILE A  47     -11.309  -0.432   7.483  1.00 87.51           C  
ATOM    383  C   ILE A  47     -10.283   0.423   6.748  1.00 87.51           C  
ATOM    384  O   ILE A  47     -10.468   1.628   6.588  1.00 87.51           O  
ATOM    385  CB  ILE A  47     -10.757  -0.780   8.880  1.00 87.51           C  
ATOM    386  CG1 ILE A  47     -11.598  -1.825   9.625  1.00 87.51           C  
ATOM    387  CG2 ILE A  47     -10.686   0.511   9.718  1.00 87.51           C  
ATOM    388  CD1 ILE A  47     -10.919  -2.211  10.945  1.00 87.51           C  
ATOM    389  H   ILE A  47     -11.047  -2.454   6.837  1.00 87.51           H  
ATOM    390  HA  ILE A  47     -12.222   0.151   7.605  1.00 87.51           H  
ATOM    391  HB  ILE A  47      -9.750  -1.183   8.764  1.00 87.51           H  
ATOM    392 HG12 ILE A  47     -12.591  -1.418   9.818  1.00 87.51           H  
ATOM    393 HG13 ILE A  47     -11.686  -2.725   9.016  1.00 87.51           H  
ATOM    394 HG21 ILE A  47     -10.172   0.336  10.663  1.00 87.51           H  
ATOM    395 HG22 ILE A  47     -11.698   0.857   9.929  1.00 87.51           H  
ATOM    396 HG23 ILE A  47     -10.167   1.313   9.193  1.00 87.51           H  
ATOM    397 HD11 ILE A  47     -11.109  -1.459  11.711  1.00 87.51           H  
ATOM    398 HD12 ILE A  47     -11.289  -3.172  11.301  1.00 87.51           H  
ATOM    399 HD13 ILE A  47      -9.844  -2.319  10.799  1.00 87.51           H  
ATOM    400  N   PHE A  48      -9.197  -0.214   6.313  1.00 90.16           N  
ATOM    401  CA  PHE A  48      -8.109   0.398   5.568  1.00 90.16           C  
ATOM    402  C   PHE A  48      -7.349  -0.655   4.761  1.00 90.16           C  
ATOM    403  O   PHE A  48      -7.442  -1.860   5.002  1.00 90.16           O  
ATOM    404  CB  PHE A  48      -7.175   1.164   6.520  1.00 90.16           C  
ATOM    405  CG  PHE A  48      -6.518   0.333   7.610  1.00 90.16           C  
ATOM    406  CD1 PHE A  48      -7.118   0.234   8.879  1.00 90.16           C  
ATOM    407  CD2 PHE A  48      -5.292  -0.316   7.374  1.00 90.16           C  
ATOM    408  CE1 PHE A  48      -6.508  -0.506   9.906  1.00 90.16           C  
ATOM    409  CE2 PHE A  48      -4.672  -1.040   8.407  1.00 90.16           C  
ATOM    410  CZ  PHE A  48      -5.277  -1.137   9.670  1.00 90.16           C  
ATOM    411  H   PHE A  48      -9.133  -1.211   6.459  1.00 90.16           H  
ATOM    412  HA  PHE A  48      -8.519   1.110   4.852  1.00 90.16           H  
ATOM    413  HB2 PHE A  48      -7.743   1.970   6.985  1.00 90.16           H  
ATOM    414  HB3 PHE A  48      -6.397   1.641   5.925  1.00 90.16           H  
ATOM    415  HD1 PHE A  48      -8.063   0.724   9.065  1.00 90.16           H  
ATOM    416  HD2 PHE A  48      -4.822  -0.261   6.402  1.00 90.16           H  
ATOM    417  HE1 PHE A  48      -6.988  -0.606  10.868  1.00 90.16           H  
ATOM    418  HE2 PHE A  48      -3.737  -1.551   8.229  1.00 90.16           H  
ATOM    419  HZ  PHE A  48      -4.805  -1.716  10.450  1.00 90.16           H  
ATOM    420  N   CYS A  49      -6.580  -0.160   3.806  1.00 91.96           N  
ATOM    421  CA  CYS A  49      -5.650  -0.900   2.982  1.00 91.96           C  
ATOM    422  C   CYS A  49      -4.235  -0.559   3.458  1.00 91.96           C  
ATOM    423  O   CYS A  49      -3.937   0.596   3.770  1.00 91.96           O  
ATOM    424  CB  CYS A  49      -5.869  -0.517   1.508  1.00 91.96           C  
ATOM    425  SG  CYS A  49      -7.544   0.023   1.032  1.00 91.96           S  
ATOM    426  H   CYS A  49      -6.589   0.839   3.658  1.00 91.96           H  
ATOM    427  HA  CYS A  49      -5.827  -1.969   3.097  1.00 91.96           H  
ATOM    428  HB2 CYS A  49      -5.573  -1.354   0.876  1.00 91.96           H  
ATOM    429  HB3 CYS A  49      -5.204   0.314   1.271  1.00 91.96           H  
ATOM    430  N   LEU A  50      -3.357  -1.550   3.517  1.00 94.80           N  
ATOM    431  CA  LEU A  50      -1.927  -1.328   3.659  1.00 94.80           C  
ATOM    432  C   LEU A  50      -1.277  -1.488   2.293  1.00 94.80           C  
ATOM    433  O   LEU A  50      -1.569  -2.442   1.571  1.00 94.80           O  
ATOM    434  CB  LEU A  50      -1.326  -2.277   4.702  1.00 94.80           C  
ATOM    435  CG  LEU A  50      -1.833  -2.076   6.136  1.00 94.80           C  
ATOM    436  CD1 LEU A  50      -1.225  -3.146   7.038  1.00 94.80           C  
ATOM    437  CD2 LEU A  50      -1.440  -0.700   6.685  1.00 94.80           C  
ATOM    438  H   LEU A  50      -3.665  -2.481   3.272  1.00 94.80           H  
ATOM    439  HA  LEU A  50      -1.745  -0.307   3.994  1.00 94.80           H  
ATOM    440  HB2 LEU A  50      -0.245  -2.134   4.721  1.00 94.80           H  
ATOM    441  HB3 LEU A  50      -1.525  -3.302   4.390  1.00 94.80           H  
ATOM    442  HG  LEU A  50      -2.918  -2.179   6.159  1.00 94.80           H  
ATOM    443 HD11 LEU A  50      -0.139  -3.063   7.044  1.00 94.80           H  
ATOM    444 HD12 LEU A  50      -1.601  -3.037   8.056  1.00 94.80           H  
ATOM    445 HD13 LEU A  50      -1.500  -4.136   6.675  1.00 94.80           H  
ATOM    446 HD21 LEU A  50      -0.375  -0.524   6.535  1.00 94.80           H  
ATOM    447 HD22 LEU A  50      -2.013   0.070   6.168  1.00 94.80           H  
ATOM    448 HD23 LEU A  50      -1.659  -0.642   7.751  1.00 94.80           H  
ATOM    449  N   VAL A  51      -0.379  -0.572   1.954  1.00 95.50           N  
ATOM    450  CA  VAL A  51       0.449  -0.637   0.750  1.00 95.50           C  
ATOM    451  C   VAL A  51       1.894  -0.336   1.092  1.00 95.50           C  
ATOM    452  O   VAL A  51       2.171   0.505   1.939  1.00 95.50           O  
ATOM    453  CB  VAL A  51      -0.093   0.309  -0.329  1.00 95.50           C  
ATOM    454  CG1 VAL A  51      -0.050   1.797   0.040  1.00 95.50           C  
ATOM    455  CG2 VAL A  51       0.604   0.086  -1.675  1.00 95.50           C  
ATOM    456  H   VAL A  51      -0.250   0.220   2.567  1.00 95.50           H  
ATOM    457  HA  VAL A  51       0.411  -1.649   0.347  1.00 95.50           H  
ATOM    458  HB  VAL A  51      -1.145   0.053  -0.447  1.00 95.50           H  
ATOM    459 HG11 VAL A  51      -0.509   2.391  -0.750  1.00 95.50           H  
ATOM    460 HG12 VAL A  51       0.976   2.138   0.178  1.00 95.50           H  
ATOM    461 HG13 VAL A  51      -0.597   1.962   0.968  1.00 95.50           H  
ATOM    462 HG21 VAL A  51       0.128   0.713  -2.428  1.00 95.50           H  
ATOM    463 HG22 VAL A  51       0.525  -0.960  -1.973  1.00 95.50           H  
ATOM    464 HG23 VAL A  51       1.657   0.361  -1.616  1.00 95.50           H  
ATOM    465  N   GLN A  52       2.824  -1.003   0.432  1.00 95.08           N  
ATOM    466  CA  GLN A  52       4.238  -0.645   0.474  1.00 95.08           C  
ATOM    467  C   GLN A  52       4.814  -0.731  -0.934  1.00 95.08           C  
ATOM    468  O   GLN A  52       4.252  -1.416  -1.790  1.00 95.08           O  
ATOM    469  CB  GLN A  52       4.992  -1.516   1.492  1.00 95.08           C  
ATOM    470  CG  GLN A  52       4.973  -3.006   1.144  1.00 95.08           C  
ATOM    471  CD  GLN A  52       5.671  -3.891   2.169  1.00 95.08           C  
ATOM    472  NE2 GLN A  52       5.945  -5.134   1.840  1.00 95.08           N  
ATOM    473  OE1 GLN A  52       5.983  -3.518   3.283  1.00 95.08           O  
ATOM    474  H   GLN A  52       2.545  -1.697  -0.247  1.00 95.08           H  
ATOM    475  HA  GLN A  52       4.344   0.390   0.799  1.00 95.08           H  
ATOM    476  HB2 GLN A  52       4.545  -1.378   2.476  1.00 95.08           H  
ATOM    477  HB3 GLN A  52       6.028  -1.182   1.537  1.00 95.08           H  
ATOM    478  HG2 GLN A  52       3.938  -3.340   1.070  1.00 95.08           H  
ATOM    479  HG3 GLN A  52       5.467  -3.139   0.181  1.00 95.08           H  
ATOM    480 HE21 GLN A  52       6.525  -5.610   2.516  1.00 95.08           H  
ATOM    481 HE22 GLN A  52       5.881  -5.412   0.871  1.00 95.08           H  
ATOM    482  N   MET A  53       5.924  -0.046  -1.169  1.00 93.05           N  
ATOM    483  CA  MET A  53       6.705  -0.171  -2.390  1.00 93.05           C  
ATOM    484  C   MET A  53       7.833  -1.161  -2.127  1.00 93.05           C  
ATOM    485  O   MET A  53       8.560  -1.011  -1.148  1.00 93.05           O  
ATOM    486  CB  MET A  53       7.218   1.216  -2.778  1.00 93.05           C  
ATOM    487  CG  MET A  53       7.988   1.208  -4.096  1.00 93.05           C  
ATOM    488  SD  MET A  53       8.460   2.861  -4.666  1.00 93.05           S  
ATOM    489  CE  MET A  53       9.772   3.274  -3.483  1.00 93.05           C  
ATOM    490  H   MET A  53       6.350   0.479  -0.419  1.00 93.05           H  
ATOM    491  HA  MET A  53       6.083  -0.546  -3.203  1.00 93.05           H  
ATOM    492  HB2 MET A  53       6.360   1.880  -2.894  1.00 93.05           H  
ATOM    493  HB3 MET A  53       7.855   1.607  -1.986  1.00 93.05           H  
ATOM    494  HG2 MET A  53       8.887   0.599  -3.998  1.00 93.05           H  
ATOM    495  HG3 MET A  53       7.349   0.762  -4.858  1.00 93.05           H  
ATOM    496  HE1 MET A  53       9.362   3.335  -2.475  1.00 93.05           H  
ATOM    497  HE2 MET A  53      10.204   4.238  -3.750  1.00 93.05           H  
ATOM    498  HE3 MET A  53      10.552   2.513  -3.518  1.00 93.05           H  
ATOM    499  N   CYS A  54       7.960  -2.179  -2.971  1.00 93.31           N  
ATOM    500  CA  CYS A  54       9.026  -3.167  -2.877  1.00 93.31           C  
ATOM    501  C   CYS A  54       9.748  -3.299  -4.209  1.00 93.31           C  
ATOM    502  O   CYS A  54       9.106  -3.515  -5.232  1.00 93.31           O  
ATOM    503  CB  CYS A  54       8.464  -4.530  -2.477  1.00 93.31           C  
ATOM    504  SG  CYS A  54       7.775  -4.670  -0.814  1.00 93.31           S  
ATOM    505  H   CYS A  54       7.337  -2.241  -3.764  1.00 93.31           H  
ATOM    506  HA  CYS A  54       9.750  -2.851  -2.126  1.00 93.31           H  
ATOM    507  HB2 CYS A  54       7.688  -4.789  -3.197  1.00 93.31           H  
ATOM    508  HB3 CYS A  54       9.265  -5.264  -2.570  1.00 93.31           H  
ATOM    509  N   GLU A  55      11.069  -3.261  -4.184  1.00 90.98           N  
ATOM    510  CA  GLU A  55      11.925  -3.553  -5.322  1.00 90.98           C  
ATOM    511  C   GLU A  55      12.482  -4.974  -5.193  1.00 90.98           C  
ATOM    512  O   GLU A  55      13.002  -5.370  -4.144  1.00 90.98           O  
ATOM    513  CB  GLU A  55      13.015  -2.478  -5.402  1.00 90.98           C  
ATOM    514  CG  GLU A  55      13.854  -2.609  -6.678  1.00 90.98           C  
ATOM    515  CD  GLU A  55      14.824  -1.435  -6.891  1.00 90.98           C  
ATOM    516  OE1 GLU A  55      15.473  -1.415  -7.958  1.00 90.98           O  
ATOM    517  OE2 GLU A  55      14.868  -0.493  -6.064  1.00 90.98           O1-
ATOM    518  H   GLU A  55      11.530  -3.122  -3.297  1.00 90.98           H  
ATOM    519  HA  GLU A  55      11.344  -3.496  -6.242  1.00 90.98           H  
ATOM    520  HB2 GLU A  55      13.664  -2.550  -4.529  1.00 90.98           H  
ATOM    521  HB3 GLU A  55      12.529  -1.502  -5.401  1.00 90.98           H  
ATOM    522  HG2 GLU A  55      14.417  -3.541  -6.638  1.00 90.98           H  
ATOM    523  HG3 GLU A  55      13.174  -2.662  -7.529  1.00 90.98           H  
ATOM    524  N   MET A  56      12.353  -5.769  -6.256  1.00 88.91           N  
ATOM    525  CA  MET A  56      13.073  -7.038  -6.350  1.00 88.91           C  
ATOM    526  C   MET A  56      14.543  -6.750  -6.651  1.00 88.91           C  
ATOM    527  O   MET A  56      14.855  -6.189  -7.701  1.00 88.91           O  
ATOM    528  CB  MET A  56      12.488  -7.937  -7.447  1.00 88.91           C  
ATOM    529  CG  MET A  56      11.040  -8.370  -7.209  1.00 88.91           C  
ATOM    530  SD  MET A  56      10.729  -9.427  -5.772  1.00 88.91           S  
ATOM    531  CE  MET A  56      11.931 -10.769  -5.984  1.00 88.91           C  
ATOM    532  H   MET A  56      11.897  -5.408  -7.082  1.00 88.91           H  
ATOM    533  HA  MET A  56      13.011  -7.566  -5.399  1.00 88.91           H  
ATOM    534  HB2 MET A  56      13.114  -8.823  -7.547  1.00 88.91           H  
ATOM    535  HB3 MET A  56      12.527  -7.413  -8.402  1.00 88.91           H  
ATOM    536  HG2 MET A  56      10.711  -8.912  -8.096  1.00 88.91           H  
ATOM    537  HG3 MET A  56      10.418  -7.479  -7.124  1.00 88.91           H  
ATOM    538  HE1 MET A  56      11.823 -11.211  -6.975  1.00 88.91           H  
ATOM    539  HE2 MET A  56      11.772 -11.533  -5.223  1.00 88.91           H  
ATOM    540  HE3 MET A  56      12.942 -10.376  -5.872  1.00 88.91           H  
ATOM    541  N   LEU A  57      15.426  -7.166  -5.748  1.00 87.89           N  
ATOM    542  CA  LEU A  57      16.871  -7.097  -5.922  1.00 87.89           C  
ATOM    543  C   LEU A  57      17.412  -8.404  -6.513  1.00 87.89           C  
ATOM    544  O   LEU A  57      16.776  -9.465  -6.438  1.00 87.89           O  
ATOM    545  CB  LEU A  57      17.546  -6.790  -4.572  1.00 87.89           C  
ATOM    546  CG  LEU A  57      17.115  -5.485  -3.877  1.00 87.89           C  
ATOM    547  CD1 LEU A  57      17.933  -5.348  -2.590  1.00 87.89           C  
ATOM    548  CD2 LEU A  57      17.348  -4.247  -4.741  1.00 87.89           C  
ATOM    549  H   LEU A  57      15.082  -7.673  -4.944  1.00 87.89           H  
ATOM    550  HA  LEU A  57      17.114  -6.298  -6.623  1.00 87.89           H  
ATOM    551  HB2 LEU A  57      17.344  -7.621  -3.896  1.00 87.89           H  
ATOM    552  HB3 LEU A  57      18.623  -6.751  -4.735  1.00 87.89           H  
ATOM    553  HG  LEU A  57      16.059  -5.539  -3.612  1.00 87.89           H  
ATOM    554 HD11 LEU A  57      17.656  -6.135  -1.889  1.00 87.89           H  
ATOM    555 HD12 LEU A  57      17.738  -4.377  -2.134  1.00 87.89           H  
ATOM    556 HD13 LEU A  57      18.998  -5.404  -2.816  1.00 87.89           H  
ATOM    557 HD21 LEU A  57      17.073  -3.351  -4.184  1.00 87.89           H  
ATOM    558 HD22 LEU A  57      18.395  -4.177  -5.037  1.00 87.89           H  
ATOM    559 HD23 LEU A  57      16.721  -4.285  -5.632  1.00 87.89           H  
ATOM    560  N   ASP A  58      18.633  -8.340  -7.038  1.00 86.65           N  
ATOM    561  CA  ASP A  58      19.355  -9.520  -7.500  1.00 86.65           C  
ATOM    562  C   ASP A  58      19.503 -10.569  -6.383  1.00 86.65           C  
ATOM    563  O   ASP A  58      19.646 -10.266  -5.194  1.00 86.65           O  
ATOM    564  CB  ASP A  58      20.718  -9.129  -8.086  1.00 86.65           C  
ATOM    565  CG  ASP A  58      20.589  -8.345  -9.394  1.00 86.65           C  
ATOM    566  OD1 ASP A  58      19.682  -8.692 -10.184  1.00 86.65           O  
ATOM    567  OD2 ASP A  58      21.411  -7.426  -9.588  1.00 86.65           O1-
ATOM    568  H   ASP A  58      19.086  -7.442  -7.130  1.00 86.65           H  
ATOM    569  HA  ASP A  58      18.769  -9.973  -8.299  1.00 86.65           H  
ATOM    570  HB2 ASP A  58      21.271  -8.545  -7.351  1.00 86.65           H  
ATOM    571  HB3 ASP A  58      21.285 -10.037  -8.291  1.00 86.65           H  
ATOM    572  N   GLY A  59      19.425 -11.843  -6.770  1.00 87.72           N  
ATOM    573  CA  GLY A  59      19.438 -12.970  -5.831  1.00 87.72           C  
ATOM    574  C   GLY A  59      18.096 -13.243  -5.138  1.00 87.72           C  
ATOM    575  O   GLY A  59      18.056 -14.007  -4.176  1.00 87.72           O  
ATOM    576  H   GLY A  59      19.353 -12.030  -7.760  1.00 87.72           H  
ATOM    577  HA2 GLY A  59      20.186 -12.786  -5.060  1.00 87.72           H  
ATOM    578  HA3 GLY A  59      19.724 -13.872  -6.372  1.00 87.72           H  
ATOM    579  N   GLY A  60      16.996 -12.635  -5.600  1.00 83.55           N  
ATOM    580  CA  GLY A  60      15.638 -12.914  -5.111  1.00 83.55           C  
ATOM    581  C   GLY A  60      15.280 -12.225  -3.792  1.00 83.55           C  
ATOM    582  O   GLY A  60      14.215 -12.490  -3.226  1.00 83.55           O  
ATOM    583  H   GLY A  60      17.108 -11.927  -6.311  1.00 83.55           H  
ATOM    584  HA2 GLY A  60      14.925 -12.578  -5.864  1.00 83.55           H  
ATOM    585  HA3 GLY A  60      15.518 -13.988  -4.974  1.00 83.55           H  
ATOM    586  N   LYS A  61      16.147 -11.333  -3.300  1.00 88.46           N  
ATOM    587  CA  LYS A  61      15.859 -10.485  -2.141  1.00 88.46           C  
ATOM    588  C   LYS A  61      14.867  -9.384  -2.523  1.00 88.46           C  
ATOM    589  O   LYS A  61      14.719  -9.031  -3.690  1.00 88.46           O  
ATOM    590  CB  LYS A  61      17.159  -9.916  -1.553  1.00 88.46           C  
ATOM    591  CG  LYS A  61      18.043 -11.021  -0.953  1.00 88.46           C  
ATOM    592  CD  LYS A  61      19.288 -10.413  -0.298  1.00 88.46           C  
ATOM    593  CE  LYS A  61      20.188 -11.520   0.262  1.00 88.46           C  
ATOM    594  NZ  LYS A  61      21.420 -10.953   0.863  1.00 88.46           N1+
ATOM    595  H   LYS A  61      16.950 -11.110  -3.871  1.00 88.46           H  
ATOM    596  HA  LYS A  61      15.372 -11.096  -1.381  1.00 88.46           H  
ATOM    597  HB2 LYS A  61      17.710  -9.391  -2.333  1.00 88.46           H  
ATOM    598  HB3 LYS A  61      16.910  -9.201  -0.769  1.00 88.46           H  
ATOM    599  HG2 LYS A  61      18.355 -11.707  -1.741  1.00 88.46           H  
ATOM    600  HG3 LYS A  61      17.476 -11.574  -0.205  1.00 88.46           H  
ATOM    601  HD2 LYS A  61      18.980  -9.744   0.506  1.00 88.46           H  
ATOM    602  HD3 LYS A  61      19.835  -9.841  -1.047  1.00 88.46           H  
ATOM    603  HE2 LYS A  61      20.445 -12.195  -0.554  1.00 88.46           H  
ATOM    604  HE3 LYS A  61      19.627 -12.088   1.004  1.00 88.46           H  
ATOM    605  HZ1 LYS A  61      21.193 -10.337   1.630  1.00 88.46           H  
ATOM    606  HZ2 LYS A  61      21.927 -10.418   0.172  1.00 88.46           H  
ATOM    607  HZ3 LYS A  61      22.026 -11.687   1.201  1.00 88.46           H  
ATOM    608  N   LYS A  62      14.174  -8.851  -1.521  1.00 90.48           N  
ATOM    609  CA  LYS A  62      13.233  -7.738  -1.668  1.00 90.48           C  
ATOM    610  C   LYS A  62      13.669  -6.621  -0.744  1.00 90.48           C  
ATOM    611  O   LYS A  62      13.874  -6.885   0.439  1.00 90.48           O  
ATOM    612  CB  LYS A  62      11.804  -8.188  -1.333  1.00 90.48           C  
ATOM    613  CG  LYS A  62      11.281  -9.176  -2.377  1.00 90.48           C  
ATOM    614  CD  LYS A  62       9.873  -9.676  -2.037  1.00 90.48           C  
ATOM    615  CE  LYS A  62       9.441 -10.724  -3.068  1.00 90.48           C  
ATOM    616  NZ  LYS A  62       8.144 -11.347  -2.729  1.00 90.48           N1+
ATOM    617  H   LYS A  62      14.399  -9.137  -0.579  1.00 90.48           H  
ATOM    618  HA  LYS A  62      13.256  -7.348  -2.685  1.00 90.48           H  
ATOM    619  HB2 LYS A  62      11.789  -8.648  -0.345  1.00 90.48           H  
ATOM    620  HB3 LYS A  62      11.155  -7.313  -1.320  1.00 90.48           H  
ATOM    621  HG2 LYS A  62      11.263  -8.645  -3.329  1.00 90.48           H  
ATOM    622  HG3 LYS A  62      11.952 -10.032  -2.451  1.00 90.48           H  
ATOM    623  HD2 LYS A  62       9.890 -10.123  -1.043  1.00 90.48           H  
ATOM    624  HD3 LYS A  62       9.182  -8.834  -2.044  1.00 90.48           H  
ATOM    625  HE2 LYS A  62      10.223 -11.479  -3.147  1.00 90.48           H  
ATOM    626  HE3 LYS A  62       9.352 -10.229  -4.036  1.00 90.48           H  
ATOM    627  HZ1 LYS A  62       8.214 -11.828  -1.843  1.00 90.48           H  
ATOM    628  HZ2 LYS A  62       7.889 -12.014  -3.443  1.00 90.48           H  
ATOM    629  HZ3 LYS A  62       7.427 -10.638  -2.669  1.00 90.48           H  
ATOM    630  N   ASP A  63      13.778  -5.417  -1.279  1.00 91.29           N  
ATOM    631  CA  ASP A  63      13.879  -4.207  -0.474  1.00 91.29           C  
ATOM    632  C   ASP A  63      12.524  -3.508  -0.483  1.00 91.29           C  
ATOM    633  O   ASP A  63      11.939  -3.307  -1.544  1.00 91.29           O  
ATOM    634  CB  ASP A  63      15.006  -3.309  -0.985  1.00 91.29           C  
ATOM    635  CG  ASP A  63      15.255  -2.123  -0.050  1.00 91.29           C  
ATOM    636  OD1 ASP A  63      14.725  -2.159   1.087  1.00 91.29           O  
ATOM    637  OD2 ASP A  63      15.999  -1.214  -0.466  1.00 91.29           O1-
ATOM    638  H   ASP A  63      13.589  -5.292  -2.264  1.00 91.29           H  
ATOM    639  HA  ASP A  63      14.118  -4.472   0.556  1.00 91.29           H  
ATOM    640  HB2 ASP A  63      15.919  -3.903  -1.024  1.00 91.29           H  
ATOM    641  HB3 ASP A  63      14.771  -2.954  -1.988  1.00 91.29           H  
ATOM    642  N   CYS A  64      11.979  -3.217   0.693  1.00 93.12           N  
ATOM    643  CA  CYS A  64      10.622  -2.711   0.839  1.00 93.12           C  
ATOM    644  C   CYS A  64      10.605  -1.486   1.741  1.00 93.12           C  
ATOM    645  O   CYS A  64      11.173  -1.485   2.833  1.00 93.12           O  
ATOM    646  CB  CYS A  64       9.696  -3.796   1.404  1.00 93.12           C  
ATOM    647  SG  CYS A  64       9.351  -5.237   0.354  1.00 93.12           S  
ATOM    648  H   CYS A  64      12.598  -3.176   1.489  1.00 93.12           H  
ATOM    649  HA  CYS A  64      10.238  -2.407  -0.135  1.00 93.12           H  
ATOM    650  HB2 CYS A  64       8.746  -3.333   1.668  1.00 93.12           H  
ATOM    651  HB3 CYS A  64      10.146  -4.152   2.331  1.00 93.12           H  
ATOM    652  N   THR A  65       9.844  -0.472   1.336  1.00 92.27           N  
ATOM    653  CA  THR A  65       9.462   0.608   2.241  1.00 92.27           C  
ATOM    654  C   THR A  65       8.578   0.072   3.364  1.00 92.27           C  
ATOM    655  O   THR A  65       7.998  -1.009   3.272  1.00 92.27           O  
ATOM    656  CB  THR A  65       8.726   1.742   1.511  1.00 92.27           C  
ATOM    657  CG2 THR A  65       9.540   2.302   0.346  1.00 92.27           C  
ATOM    658  OG1 THR A  65       7.454   1.329   1.048  1.00 92.27           O  
ATOM    659  H   THR A  65       9.393  -0.535   0.435  1.00 92.27           H  
ATOM    660  HA  THR A  65      10.369   1.017   2.685  1.00 92.27           H  
ATOM    661  HB  THR A  65       8.571   2.553   2.223  1.00 92.27           H  
ATOM    662  HG1 THR A  65       6.961   1.006   1.806  1.00 92.27           H  
ATOM    663 HG21 THR A  65      10.537   2.580   0.687  1.00 92.27           H  
ATOM    664 HG22 THR A  65       9.631   1.559  -0.447  1.00 92.27           H  
ATOM    665 HG23 THR A  65       9.040   3.186  -0.048  1.00 92.27           H  
ATOM    666  N   ARG A  66       8.370   0.885   4.403  1.00 93.93           N  
ATOM    667  CA  ARG A  66       7.325   0.614   5.397  1.00 93.93           C  
ATOM    668  C   ARG A  66       5.938   0.503   4.752  1.00 93.93           C  
ATOM    669  O   ARG A  66       5.689   1.060   3.681  1.00 93.93           O  
ATOM    670  CB  ARG A  66       7.357   1.675   6.507  1.00 93.93           C  
ATOM    671  CG  ARG A  66       6.950   3.075   6.019  1.00 93.93           C  
ATOM    672  CD  ARG A  66       7.035   4.070   7.176  1.00 93.93           C  
ATOM    673  NE  ARG A  66       6.715   5.433   6.727  1.00 93.93           N  
ATOM    674  CZ  ARG A  66       6.612   6.500   7.498  1.00 93.93           C  
ATOM    675  NH1 ARG A  66       6.790   6.440   8.790  1.00 93.93           N1+
ATOM    676  NH2 ARG A  66       6.334   7.660   6.978  1.00 93.93           N  
ATOM    677  H   ARG A  66       8.895   1.747   4.450  1.00 93.93           H  
ATOM    678  HA  ARG A  66       7.544  -0.359   5.836  1.00 93.93           H  
ATOM    679  HB2 ARG A  66       8.364   1.716   6.923  1.00 93.93           H  
ATOM    680  HB3 ARG A  66       6.677   1.369   7.302  1.00 93.93           H  
ATOM    681  HG2 ARG A  66       5.925   3.057   5.648  1.00 93.93           H  
ATOM    682  HG3 ARG A  66       7.615   3.397   5.218  1.00 93.93           H  
ATOM    683  HD2 ARG A  66       6.332   3.762   7.951  1.00 93.93           H  
ATOM    684  HD3 ARG A  66       8.046   4.051   7.582  1.00 93.93           H  
ATOM    685  HE  ARG A  66       6.600   5.563   5.732  1.00 93.93           H  
ATOM    686 HH11 ARG A  66       7.032   5.551   9.203  1.00 93.93           H  
ATOM    687 HH12 ARG A  66       6.720   7.269   9.363  1.00 93.93           H  
ATOM    688 HH21 ARG A  66       6.304   8.486   7.558  1.00 93.93           H  
ATOM    689 HH22 ARG A  66       6.241   7.737   5.975  1.00 93.93           H  
ATOM    690  N   TRP A  67       5.024  -0.144   5.467  1.00 95.06           N  
ATOM    691  CA  TRP A  67       3.603  -0.139   5.141  1.00 95.06           C  
ATOM    692  C   TRP A  67       2.976   1.233   5.392  1.00 95.06           C  
ATOM    693  O   TRP A  67       3.168   1.844   6.443  1.00 95.06           O  
ATOM    694  CB  TRP A  67       2.878  -1.221   5.943  1.00 95.06           C  
ATOM    695  CG  TRP A  67       3.196  -2.621   5.526  1.00 95.06           C  
ATOM    696  CD1 TRP A  67       4.058  -3.463   6.138  1.00 95.06           C  
ATOM    697  CD2 TRP A  67       2.677  -3.353   4.377  1.00 95.06           C  
ATOM    698  CE2 TRP A  67       3.248  -4.658   4.369  1.00 95.06           C  
ATOM    699  CE3 TRP A  67       1.795  -3.035   3.327  1.00 95.06           C  
ATOM    700  NE1 TRP A  67       4.092  -4.665   5.458  1.00 95.06           N  
ATOM    701  CZ2 TRP A  67       2.947  -5.602   3.376  1.00 95.06           C  
ATOM    702  CZ3 TRP A  67       1.453  -3.983   2.347  1.00 95.06           C  
ATOM    703  CH2 TRP A  67       2.032  -5.264   2.365  1.00 95.06           C  
ATOM    704  H   TRP A  67       5.317  -0.613   6.312  1.00 95.06           H  
ATOM    705  HA  TRP A  67       3.487  -0.370   4.082  1.00 95.06           H  
ATOM    706  HB2 TRP A  67       1.805  -1.081   5.814  1.00 95.06           H  
ATOM    707  HB3 TRP A  67       3.100  -1.098   7.003  1.00 95.06           H  
ATOM    708  HD1 TRP A  67       4.641  -3.226   7.016  1.00 95.06           H  
ATOM    709  HE1 TRP A  67       4.739  -5.407   5.686  1.00 95.06           H  
ATOM    710  HE3 TRP A  67       1.396  -2.032   3.278  1.00 95.06           H  
ATOM    711  HZ2 TRP A  67       3.431  -6.568   3.391  1.00 95.06           H  
ATOM    712  HZ3 TRP A  67       0.768  -3.713   1.557  1.00 95.06           H  
ATOM    713  HH2 TRP A  67       1.786  -5.974   1.590  1.00 95.06           H  
ATOM    714  N   TYR A  68       2.170   1.676   4.436  1.00 95.29           N  
ATOM    715  CA  TYR A  68       1.370   2.886   4.495  1.00 95.29           C  
ATOM    716  C   TYR A  68      -0.104   2.526   4.547  1.00 95.29           C  
ATOM    717  O   TYR A  68      -0.600   1.732   3.748  1.00 95.29           O  
ATOM    718  CB  TYR A  68       1.676   3.787   3.300  1.00 95.29           C  
ATOM    719  CG  TYR A  68       3.047   4.410   3.398  1.00 95.29           C  
ATOM    720  CD1 TYR A  68       3.198   5.676   3.995  1.00 95.29           C  
ATOM    721  CD2 TYR A  68       4.169   3.716   2.915  1.00 95.29           C  
ATOM    722  CE1 TYR A  68       4.469   6.275   4.056  1.00 95.29           C  
ATOM    723  CE2 TYR A  68       5.449   4.290   3.016  1.00 95.29           C  
ATOM    724  CZ  TYR A  68       5.593   5.579   3.563  1.00 95.29           C  
ATOM    725  OH  TYR A  68       6.825   6.141   3.662  1.00 95.29           O  
ATOM    726  H   TYR A  68       2.122   1.148   3.576  1.00 95.29           H  
ATOM    727  HA  TYR A  68       1.621   3.441   5.399  1.00 95.29           H  
ATOM    728  HB2 TYR A  68       1.600   3.215   2.375  1.00 95.29           H  
ATOM    729  HB3 TYR A  68       0.933   4.583   3.252  1.00 95.29           H  
ATOM    730  HD1 TYR A  68       2.329   6.207   4.353  1.00 95.29           H  
ATOM    731  HD2 TYR A  68       4.050   2.739   2.471  1.00 95.29           H  
ATOM    732  HE1 TYR A  68       4.571   7.273   4.458  1.00 95.29           H  
ATOM    733  HE2 TYR A  68       6.313   3.761   2.644  1.00 95.29           H  
ATOM    734  HH  TYR A  68       6.816   7.053   3.361  1.00 95.29           H  
ATOM    735  N   LYS A  69      -0.799   3.137   5.503  1.00 93.74           N  
ATOM    736  CA  LYS A  69      -2.240   3.008   5.671  1.00 93.74           C  
ATOM    737  C   LYS A  69      -2.959   3.962   4.724  1.00 93.74           C  
ATOM    738  O   LYS A  69      -2.733   5.167   4.776  1.00 93.74           O  
ATOM    739  CB  LYS A  69      -2.580   3.254   7.146  1.00 93.74           C  
ATOM    740  CG  LYS A  69      -4.087   3.189   7.405  1.00 93.74           C  
ATOM    741  CD  LYS A  69      -4.385   3.351   8.897  1.00 93.74           C  
ATOM    742  CE  LYS A  69      -5.893   3.500   9.099  1.00 93.74           C  
ATOM    743  NZ  LYS A  69      -6.233   3.766  10.516  1.00 93.74           N1+
ATOM    744  H   LYS A  69      -0.312   3.800   6.088  1.00 93.74           H  
ATOM    745  HA  LYS A  69      -2.544   1.997   5.402  1.00 93.74           H  
ATOM    746  HB2 LYS A  69      -2.211   4.236   7.441  1.00 93.74           H  
ATOM    747  HB3 LYS A  69      -2.080   2.496   7.750  1.00 93.74           H  
ATOM    748  HG2 LYS A  69      -4.586   3.987   6.856  1.00 93.74           H  
ATOM    749  HG3 LYS A  69      -4.465   2.228   7.057  1.00 93.74           H  
ATOM    750  HD2 LYS A  69      -3.882   4.245   9.266  1.00 93.74           H  
ATOM    751  HD3 LYS A  69      -4.018   2.478   9.437  1.00 93.74           H  
ATOM    752  HE2 LYS A  69      -6.238   4.325   8.476  1.00 93.74           H  
ATOM    753  HE3 LYS A  69      -6.389   2.594   8.752  1.00 93.74           H  
ATOM    754  HZ1 LYS A  69      -5.729   4.576  10.849  1.00 93.74           H  
ATOM    755  HZ2 LYS A  69      -7.215   3.989  10.595  1.00 93.74           H  
ATOM    756  HZ3 LYS A  69      -6.017   2.972  11.102  1.00 93.74           H  
ATOM    757  N   VAL A  70      -3.868   3.418   3.924  1.00 92.53           N  
ATOM    758  CA  VAL A  70      -4.729   4.163   3.003  1.00 92.53           C  
ATOM    759  C   VAL A  70      -6.168   3.750   3.259  1.00 92.53           C  
ATOM    760  O   VAL A  70      -6.482   2.564   3.315  1.00 92.53           O  
ATOM    761  CB  VAL A  70      -4.340   3.924   1.532  1.00 92.53           C  
ATOM    762  CG1 VAL A  70      -5.027   4.961   0.637  1.00 92.53           C  
ATOM    763  CG2 VAL A  70      -2.828   4.044   1.326  1.00 92.53           C  
ATOM    764  H   VAL A  70      -3.948   2.411   3.914  1.00 92.53           H  
ATOM    765  HA  VAL A  70      -4.631   5.229   3.207  1.00 92.53           H  
ATOM    766  HB  VAL A  70      -4.648   2.924   1.225  1.00 92.53           H  
ATOM    767 HG11 VAL A  70      -4.660   4.875  -0.385  1.00 92.53           H  
ATOM    768 HG12 VAL A  70      -6.104   4.794   0.625  1.00 92.53           H  
ATOM    769 HG13 VAL A  70      -4.813   5.971   0.988  1.00 92.53           H  
ATOM    770 HG21 VAL A  70      -2.476   4.995   1.724  1.00 92.53           H  
ATOM    771 HG22 VAL A  70      -2.316   3.229   1.838  1.00 92.53           H  
ATOM    772 HG23 VAL A  70      -2.595   3.971   0.264  1.00 92.53           H  
ATOM    773  N   TYR A  71      -7.056   4.714   3.469  1.00 91.99           N  
ATOM    774  CA  TYR A  71      -8.474   4.409   3.640  1.00 91.99           C  
ATOM    775  C   TYR A  71      -9.115   4.041   2.293  1.00 91.99           C  
ATOM    776  O   TYR A  71      -8.630   4.500   1.258  1.00 91.99           O  
ATOM    777  CB  TYR A  71      -9.176   5.574   4.334  1.00 91.99           C  
ATOM    778  CG  TYR A  71      -8.805   5.669   5.800  1.00 91.99           C  
ATOM    779  CD1 TYR A  71      -9.474   4.855   6.733  1.00 91.99           C  
ATOM    780  CD2 TYR A  71      -7.798   6.556   6.227  1.00 91.99           C  
ATOM    781  CE1 TYR A  71      -9.192   4.976   8.104  1.00 91.99           C  
ATOM    782  CE2 TYR A  71      -7.485   6.654   7.596  1.00 91.99           C  
ATOM    783  CZ  TYR A  71      -8.212   5.892   8.531  1.00 91.99           C  
ATOM    784  OH  TYR A  71      -7.979   6.037   9.855  1.00 91.99           O  
ATOM    785  H   TYR A  71      -6.780   5.678   3.347  1.00 91.99           H  
ATOM    786  HA  TYR A  71      -8.550   3.544   4.299  1.00 91.99           H  
ATOM    787  HB2 TYR A  71     -10.255   5.436   4.262  1.00 91.99           H  
ATOM    788  HB3 TYR A  71      -8.935   6.507   3.824  1.00 91.99           H  
ATOM    789  HD1 TYR A  71     -10.232   4.162   6.398  1.00 91.99           H  
ATOM    790  HD2 TYR A  71      -7.283   7.178   5.510  1.00 91.99           H  
ATOM    791  HE1 TYR A  71      -9.748   4.391   8.822  1.00 91.99           H  
ATOM    792  HE2 TYR A  71      -6.743   7.361   7.937  1.00 91.99           H  
ATOM    793  HH  TYR A  71      -8.819   6.130  10.312  1.00 91.99           H  
ATOM    794  N   PRO A  72     -10.188   3.229   2.273  1.00 90.06           N  
ATOM    795  CA  PRO A  72     -10.859   2.869   1.027  1.00 90.06           C  
ATOM    796  C   PRO A  72     -11.340   4.119   0.279  1.00 90.06           C  
ATOM    797  O   PRO A  72     -11.915   5.011   0.903  1.00 90.06           O  
ATOM    798  CB  PRO A  72     -12.017   1.952   1.431  1.00 90.06           C  
ATOM    799  CG  PRO A  72     -11.616   1.425   2.806  1.00 90.06           C  
ATOM    800  CD  PRO A  72     -10.842   2.591   3.405  1.00 90.06           C  
ATOM    801  HA  PRO A  72     -10.161   2.312   0.403  1.00 90.06           H  
ATOM    802  HB2 PRO A  72     -12.115   1.128   0.724  1.00 90.06           H  
ATOM    803  HB3 PRO A  72     -12.946   2.517   1.510  1.00 90.06           H  
ATOM    804  HG2 PRO A  72     -12.484   1.158   3.409  1.00 90.06           H  
ATOM    805  HG3 PRO A  72     -10.947   0.573   2.685  1.00 90.06           H  
ATOM    806  HD2 PRO A  72     -10.129   2.216   4.139  1.00 90.06           H  
ATOM    807  HD3 PRO A  72     -11.530   3.297   3.869  1.00 90.06           H  
ATOM    808  N   GLY A  73     -11.083   4.184  -1.029  1.00 89.14           N  
ATOM    809  CA  GLY A  73     -11.298   5.379  -1.859  1.00 89.14           C  
ATOM    810  C   GLY A  73     -10.116   6.359  -1.892  1.00 89.14           C  
ATOM    811  O   GLY A  73     -10.118   7.291  -2.689  1.00 89.14           O  
ATOM    812  H   GLY A  73     -10.623   3.404  -1.476  1.00 89.14           H  
ATOM    813  HA2 GLY A  73     -11.501   5.071  -2.885  1.00 89.14           H  
ATOM    814  HA3 GLY A  73     -12.169   5.922  -1.493  1.00 89.14           H  
ATOM    815  N   GLY A  74      -9.109   6.168  -1.036  1.00 92.70           N  
ATOM    816  CA  GLY A  74      -7.924   7.017  -0.973  1.00 92.70           C  
ATOM    817  C   GLY A  74      -6.792   6.559  -1.890  1.00 92.70           C  
ATOM    818  O   GLY A  74      -6.828   5.491  -2.503  1.00 92.70           O  
ATOM    819  H   GLY A  74      -9.154   5.377  -0.410  1.00 92.70           H  
ATOM    820  HA2 GLY A  74      -8.191   8.038  -1.242  1.00 92.70           H  
ATOM    821  HA3 GLY A  74      -7.551   7.026   0.051  1.00 92.70           H  
ATOM    822  N   SER A  75      -5.726   7.352  -1.926  1.00 94.66           N  
ATOM    823  CA  SER A  75      -4.508   7.039  -2.668  1.00 94.66           C  
ATOM    824  C   SER A  75      -3.256   7.324  -1.846  1.00 94.66           C  
ATOM    825  O   SER A  75      -3.273   8.115  -0.901  1.00 94.66           O  
ATOM    826  CB  SER A  75      -4.489   7.803  -3.996  1.00 94.66           C  
ATOM    827  OG  SER A  75      -4.516   9.201  -3.774  1.00 94.66           O  
ATOM    828  H   SER A  75      -5.752   8.239  -1.444  1.00 94.66           H  
ATOM    829  HA  SER A  75      -4.505   5.973  -2.894  1.00 94.66           H  
ATOM    830  HB2 SER A  75      -3.600   7.533  -4.565  1.00 94.66           H  
ATOM    831  HB3 SER A  75      -5.368   7.523  -4.577  1.00 94.66           H  
ATOM    832  HG  SER A  75      -3.653   9.504  -3.481  1.00 94.66           H  
ATOM    833  N   HIS A  76      -2.147   6.696  -2.222  1.00 95.15           N  
ATOM    834  CA  HIS A  76      -0.827   6.996  -1.686  1.00 95.15           C  
ATOM    835  C   HIS A  76       0.195   7.086  -2.811  1.00 95.15           C  
ATOM    836  O   HIS A  76       0.245   6.209  -3.670  1.00 95.15           O  
ATOM    837  CB  HIS A  76      -0.429   5.939  -0.656  1.00 95.15           C  
ATOM    838  CG  HIS A  76       0.813   6.323   0.095  1.00 95.15           C  
ATOM    839  CD2 HIS A  76       2.079   5.835  -0.087  1.00 95.15           C  
ATOM    840  ND1 HIS A  76       0.891   7.318   1.041  1.00 95.15           N  
ATOM    841  CE1 HIS A  76       2.175   7.429   1.417  1.00 95.15           C  
ATOM    842  NE2 HIS A  76       2.932   6.535   0.770  1.00 95.15           N  
ATOM    843  H   HIS A  76      -2.206   6.039  -2.988  1.00 95.15           H  
ATOM    844  HA  HIS A  76      -0.858   7.963  -1.186  1.00 95.15           H  
ATOM    845  HB2 HIS A  76      -0.287   4.975  -1.144  1.00 95.15           H  
ATOM    846  HB3 HIS A  76      -1.239   5.854   0.069  1.00 95.15           H  
ATOM    847  HD1 HIS A  76       0.126   7.892   1.363  1.00 95.15           H  
ATOM    848  HD2 HIS A  76       2.374   5.082  -0.803  1.00 95.15           H  
ATOM    849  HE1 HIS A  76       2.555   8.143   2.131  1.00 95.15           H  
ATOM    850  N   THR A  77       1.013   8.135  -2.792  1.00 94.14           N  
ATOM    851  CA  THR A  77       2.056   8.357  -3.795  1.00 94.14           C  
ATOM    852  C   THR A  77       3.415   8.014  -3.215  1.00 94.14           C  
ATOM    853  O   THR A  77       3.861   8.638  -2.254  1.00 94.14           O  
ATOM    854  CB  THR A  77       2.028   9.787  -4.342  1.00 94.14           C  
ATOM    855  CG2 THR A  77       3.026   9.992  -5.479  1.00 94.14           C  
ATOM    856  OG1 THR A  77       0.750  10.063  -4.875  1.00 94.14           O  
ATOM    857  H   THR A  77       0.950   8.799  -2.033  1.00 94.14           H  
ATOM    858  HA  THR A  77       1.883   7.697  -4.645  1.00 94.14           H  
ATOM    859  HB  THR A  77       2.242  10.493  -3.539  1.00 94.14           H  
ATOM    860  HG1 THR A  77       0.763  10.973  -5.179  1.00 94.14           H  
ATOM    861 HG21 THR A  77       2.917  10.993  -5.895  1.00 94.14           H  
ATOM    862 HG22 THR A  77       4.045   9.883  -5.109  1.00 94.14           H  
ATOM    863 HG23 THR A  77       2.854   9.259  -6.267  1.00 94.14           H  
ATOM    864  N   PHE A  78       4.079   7.042  -3.827  1.00 92.99           N  
ATOM    865  CA  PHE A  78       5.477   6.732  -3.581  1.00 92.99           C  
ATOM    866  C   PHE A  78       6.354   7.570  -4.510  1.00 92.99           C  
ATOM    867  O   PHE A  78       6.020   7.756  -5.681  1.00 92.99           O  
ATOM    868  CB  PHE A  78       5.716   5.234  -3.783  1.00 92.99           C  
ATOM    869  CG  PHE A  78       4.967   4.367  -2.794  1.00 92.99           C  
ATOM    870  CD1 PHE A  78       5.512   4.136  -1.519  1.00 92.99           C  
ATOM    871  CD2 PHE A  78       3.728   3.797  -3.140  1.00 92.99           C  
ATOM    872  CE1 PHE A  78       4.837   3.315  -0.602  1.00 92.99           C  
ATOM    873  CE2 PHE A  78       3.048   2.979  -2.220  1.00 92.99           C  
ATOM    874  CZ  PHE A  78       3.608   2.732  -0.953  1.00 92.99           C  
ATOM    875  H   PHE A  78       3.660   6.624  -4.645  1.00 92.99           H  
ATOM    876  HA  PHE A  78       5.727   6.981  -2.550  1.00 92.99           H  
ATOM    877  HB2 PHE A  78       6.783   5.039  -3.675  1.00 92.99           H  
ATOM    878  HB3 PHE A  78       5.434   4.957  -4.799  1.00 92.99           H  
ATOM    879  HD1 PHE A  78       6.460   4.577  -1.248  1.00 92.99           H  
ATOM    880  HD2 PHE A  78       3.304   3.992  -4.114  1.00 92.99           H  
ATOM    881  HE1 PHE A  78       5.271   3.129   0.369  1.00 92.99           H  
ATOM    882  HE2 PHE A  78       2.093   2.551  -2.487  1.00 92.99           H  
ATOM    883  HZ  PHE A  78       3.098   2.103  -0.239  1.00 92.99           H  
ATOM    884  N   GLN A  79       7.473   8.066  -3.987  1.00 88.19           N  
ATOM    885  CA  GLN A  79       8.509   8.719  -4.782  1.00 88.19           C  
ATOM    886  C   GLN A  79       9.678   7.752  -4.975  1.00 88.19           C  
ATOM    887  O   GLN A  79      10.194   7.196  -4.006  1.00 88.19           O  
ATOM    888  CB  GLN A  79       8.965  10.029  -4.121  1.00 88.19           C  
ATOM    889  CG  GLN A  79       7.842  11.076  -4.037  1.00 88.19           C  
ATOM    890  CD  GLN A  79       8.331  12.438  -3.552  1.00 88.19           C  
ATOM    891  NE2 GLN A  79       7.592  13.495  -3.807  1.00 88.19           N  
ATOM    892  OE1 GLN A  79       9.365  12.584  -2.924  1.00 88.19           O  
ATOM    893  H   GLN A  79       7.711   7.835  -3.033  1.00 88.19           H  
ATOM    894  HA  GLN A  79       8.119   8.968  -5.769  1.00 88.19           H  
ATOM    895  HB2 GLN A  79       9.343   9.819  -3.121  1.00 88.19           H  
ATOM    896  HB3 GLN A  79       9.779  10.442  -4.716  1.00 88.19           H  
ATOM    897  HG2 GLN A  79       7.392  11.205  -5.021  1.00 88.19           H  
ATOM    898  HG3 GLN A  79       7.066  10.730  -3.355  1.00 88.19           H  
ATOM    899 HE21 GLN A  79       6.758  13.420  -4.371  1.00 88.19           H  
ATOM    900 HE22 GLN A  79       7.981  14.379  -3.509  1.00 88.19           H  
ATOM    901  N   GLU A  80      10.092   7.578  -6.223  1.00 81.49           N  
ATOM    902  CA  GLU A  80      11.296   6.869  -6.641  1.00 81.49           C  
ATOM    903  C   GLU A  80      12.393   7.908  -6.909  1.00 81.49           C  
ATOM    904  O   GLU A  80      12.234   8.811  -7.737  1.00 81.49           O  
ATOM    905  CB  GLU A  80      10.970   6.025  -7.883  1.00 81.49           C  
ATOM    906  CG  GLU A  80      12.173   5.246  -8.454  1.00 81.49           C  
ATOM    907  CD  GLU A  80      11.855   4.574  -9.804  1.00 81.49           C  
ATOM    908  OE1 GLU A  80      12.690   3.830 -10.358  1.00 81.49           O  
ATOM    909  OE2 GLU A  80      10.743   4.754 -10.339  1.00 81.49           O1-
ATOM    910  H   GLU A  80       9.626   8.095  -6.955  1.00 81.49           H  
ATOM    911  HA  GLU A  80      11.629   6.196  -5.850  1.00 81.49           H  
ATOM    912  HB2 GLU A  80      10.575   6.693  -8.648  1.00 81.49           H  
ATOM    913  HB3 GLU A  80      10.188   5.312  -7.623  1.00 81.49           H  
ATOM    914  HG2 GLU A  80      12.477   4.491  -7.729  1.00 81.49           H  
ATOM    915  HG3 GLU A  80      13.007   5.931  -8.602  1.00 81.49           H  
ATOM    916  N   ASP A  81      13.495   7.810  -6.160  1.00 75.63           N  
ATOM    917  CA  ASP A  81      14.709   8.628  -6.309  1.00 75.63           C  
ATOM    918  C   ASP A  81      14.460  10.157  -6.381  1.00 75.63           C  
ATOM    919  O   ASP A  81      15.244  10.919  -6.949  1.00 75.63           O  
ATOM    920  CB  ASP A  81      15.572   8.057  -7.452  1.00 75.63           C  
ATOM    921  CG  ASP A  81      15.908   6.565  -7.268  1.00 75.63           C  
ATOM    922  OD1 ASP A  81      15.966   6.102  -6.105  1.00 75.63           O  
ATOM    923  OD2 ASP A  81      16.115   5.880  -8.294  1.00 75.63           O1-
ATOM    924  H   ASP A  81      13.598   6.995  -5.573  1.00 75.63           H  
ATOM    925  HA  ASP A  81      15.288   8.482  -5.397  1.00 75.63           H  
ATOM    926  HB2 ASP A  81      16.508   8.612  -7.498  1.00 75.63           H  
ATOM    927  HB3 ASP A  81      15.049   8.198  -8.397  1.00 75.63           H  
ATOM    928  N   GLY A  82      13.341  10.620  -5.807  1.00 72.94           N  
ATOM    929  CA  GLY A  82      12.931  12.027  -5.744  1.00 72.94           C  
ATOM    930  C   GLY A  82      12.428  12.644  -7.057  1.00 72.94           C  
ATOM    931  O   GLY A  82      12.201  13.853  -7.090  1.00 72.94           O  
ATOM    932  H   GLY A  82      12.715   9.924  -5.430  1.00 72.94           H  
ATOM    933  HA2 GLY A  82      12.130  12.121  -5.010  1.00 72.94           H  
ATOM    934  HA3 GLY A  82      13.777  12.622  -5.401  1.00 72.94           H  
ATOM    935  N   ARG A  83      12.260  11.868  -8.137  1.00 79.71           N  
ATOM    936  CA  ARG A  83      11.803  12.389  -9.445  1.00 79.71           C  
ATOM    937  C   ARG A  83      10.599  11.650  -9.997  1.00 79.71           C  
ATOM    938  O   ARG A  83       9.632  12.287 -10.404  1.00 79.71           O  
ATOM    939  CB  ARG A  83      12.935  12.340 -10.479  1.00 79.71           C  
ATOM    940  CG  ARG A  83      14.071  13.314 -10.159  1.00 79.71           C  
ATOM    941  CD  ARG A  83      15.081  13.296 -11.309  1.00 79.71           C  
ATOM    942  NE  ARG A  83      16.226  14.179 -11.029  1.00 79.71           N  
ATOM    943  CZ  ARG A  83      17.215  14.467 -11.854  1.00 79.71           C  
ATOM    944  NH1 ARG A  83      17.252  14.001 -13.072  1.00 79.71           N1+
ATOM    945  NH2 ARG A  83      18.193  15.237 -11.469  1.00 79.71           N  
ATOM    946  H   ARG A  83      12.424  10.877  -8.028  1.00 79.71           H  
ATOM    947  HA  ARG A  83      11.471  13.422  -9.337  1.00 79.71           H  
ATOM    948  HB2 ARG A  83      13.331  11.326 -10.537  1.00 79.71           H  
ATOM    949  HB3 ARG A  83      12.520  12.601 -11.453  1.00 79.71           H  
ATOM    950  HG2 ARG A  83      14.563  13.011  -9.234  1.00 79.71           H  
ATOM    951  HG3 ARG A  83      13.668  14.320 -10.040  1.00 79.71           H  
ATOM    952  HD2 ARG A  83      14.575  13.620 -12.218  1.00 79.71           H  
ATOM    953  HD3 ARG A  83      15.436  12.274 -11.440  1.00 79.71           H  
ATOM    954  HE  ARG A  83      16.272  14.556 -10.093  1.00 79.71           H  
ATOM    955 HH11 ARG A  83      16.477  13.431 -13.379  1.00 79.71           H  
ATOM    956 HH12 ARG A  83      18.003  14.256 -13.698  1.00 79.71           H  
ATOM    957 HH21 ARG A  83      18.196  15.606 -10.529  1.00 79.71           H  
ATOM    958 HH22 ARG A  83      18.963  15.442 -12.090  1.00 79.71           H  
ATOM    959  N   ASP A  84      10.682  10.329 -10.033  1.00 86.47           N  
ATOM    960  CA  ASP A  84       9.608   9.489 -10.534  1.00 86.47           C  
ATOM    961  C   ASP A  84       8.608   9.245  -9.401  1.00 86.47           C  
ATOM    962  O   ASP A  84       8.974   9.150  -8.228  1.00 86.47           O  
ATOM    963  CB  ASP A  84      10.207   8.222 -11.168  1.00 86.47           C  
ATOM    964  CG  ASP A  84      10.766   8.510 -12.570  1.00 86.47           C  
ATOM    965  OD1 ASP A  84       9.969   8.970 -13.423  1.00 86.47           O  
ATOM    966  OD2 ASP A  84      11.979   8.291 -12.822  1.00 86.47           O1-
ATOM    967  H   ASP A  84      11.455   9.866  -9.576  1.00 86.47           H  
ATOM    968  HA  ASP A  84       9.073  10.021 -11.319  1.00 86.47           H  
ATOM    969  HB2 ASP A  84      11.000   7.829 -10.532  1.00 86.47           H  
ATOM    970  HB3 ASP A  84       9.431   7.462 -11.253  1.00 86.47           H  
ATOM    971  N   THR A  85       7.318   9.225  -9.725  1.00 89.62           N  
ATOM    972  CA  THR A  85       6.276   9.027  -8.716  1.00 89.62           C  
ATOM    973  C   THR A  85       5.265   8.018  -9.204  1.00 89.62           C  
ATOM    974  O   THR A  85       4.841   8.057 -10.361  1.00 89.62           O  
ATOM    975  CB  THR A  85       5.587  10.324  -8.258  1.00 89.62           C  
ATOM    976  CG2 THR A  85       6.572  11.390  -7.788  1.00 89.62           C  
ATOM    977  OG1 THR A  85       4.815  10.908  -9.276  1.00 89.62           O  
ATOM    978  H   THR A  85       7.063   9.184 -10.702  1.00 89.62           H  
ATOM    979  HA  THR A  85       6.738   8.594  -7.829  1.00 89.62           H  
ATOM    980  HB  THR A  85       4.930  10.077  -7.424  1.00 89.62           H  
ATOM    981  HG1 THR A  85       5.312  10.816 -10.093  1.00 89.62           H  
ATOM    982 HG21 THR A  85       6.036  12.172  -7.251  1.00 89.62           H  
ATOM    983 HG22 THR A  85       7.319  10.933  -7.140  1.00 89.62           H  
ATOM    984 HG23 THR A  85       7.088  11.827  -8.643  1.00 89.62           H  
ATOM    985  N   ILE A  86       4.871   7.128  -8.299  1.00 92.52           N  
ATOM    986  CA  ILE A  86       3.789   6.183  -8.528  1.00 92.52           C  
ATOM    987  C   ILE A  86       2.718   6.422  -7.487  1.00 92.52           C  
ATOM    988  O   ILE A  86       2.956   6.296  -6.286  1.00 92.52           O  
ATOM    989  CB  ILE A  86       4.274   4.722  -8.548  1.00 92.52           C  
ATOM    990  CG1 ILE A  86       5.200   4.552  -9.770  1.00 92.52           C  
ATOM    991  CG2 ILE A  86       3.035   3.798  -8.634  1.00 92.52           C  
ATOM    992  CD1 ILE A  86       5.772   3.152  -9.971  1.00 92.52           C  
ATOM    993  H   ILE A  86       5.277   7.173  -7.375  1.00 92.52           H  
ATOM    994  HA  ILE A  86       3.344   6.385  -9.503  1.00 92.52           H  
ATOM    995  HB  ILE A  86       4.827   4.502  -7.635  1.00 92.52           H  
ATOM    996 HG12 ILE A  86       6.044   5.238  -9.698  1.00 92.52           H  
ATOM    997 HG13 ILE A  86       4.637   4.816 -10.665  1.00 92.52           H  
ATOM    998 HG21 ILE A  86       2.418   3.895  -7.740  1.00 92.52           H  
ATOM    999 HG22 ILE A  86       2.440   4.051  -9.511  1.00 92.52           H  
ATOM   1000 HG23 ILE A  86       3.312   2.745  -8.693  1.00 92.52           H  
ATOM   1001 HD11 ILE A  86       6.012   3.055 -11.030  1.00 92.52           H  
ATOM   1002 HD12 ILE A  86       6.660   3.007  -9.357  1.00 92.52           H  
ATOM   1003 HD13 ILE A  86       5.038   2.369  -9.781  1.00 92.52           H  
ATOM   1004  N   THR A  87       1.513   6.705  -7.959  1.00 94.82           N  
ATOM   1005  CA  THR A  87       0.326   6.786  -7.121  1.00 94.82           C  
ATOM   1006  C   THR A  87      -0.412   5.457  -7.163  1.00 94.82           C  
ATOM   1007  O   THR A  87      -0.812   4.969  -8.220  1.00 94.82           O  
ATOM   1008  CB  THR A  87      -0.562   7.963  -7.524  1.00 94.82           C  
ATOM   1009  CG2 THR A  87      -1.743   8.136  -6.571  1.00 94.82           C  
ATOM   1010  OG1 THR A  87       0.177   9.160  -7.461  1.00 94.82           O  
ATOM   1011  H   THR A  87       1.387   6.748  -8.960  1.00 94.82           H  
ATOM   1012  HA  THR A  87       0.627   6.964  -6.089  1.00 94.82           H  
ATOM   1013  HB  THR A  87      -0.927   7.816  -8.541  1.00 94.82           H  
ATOM   1014  HG1 THR A  87       0.368   9.340  -6.537  1.00 94.82           H  
ATOM   1015 HG21 THR A  87      -1.389   8.275  -5.550  1.00 94.82           H  
ATOM   1016 HG22 THR A  87      -2.390   7.260  -6.619  1.00 94.82           H  
ATOM   1017 HG23 THR A  87      -2.325   9.006  -6.875  1.00 94.82           H  
ATOM   1018  N   VAL A  88      -0.600   4.869  -5.984  1.00 95.38           N  
ATOM   1019  CA  VAL A  88      -1.471   3.718  -5.767  1.00 95.38           C  
ATOM   1020  C   VAL A  88      -2.812   4.232  -5.275  1.00 95.38           C  
ATOM   1021  O   VAL A  88      -2.893   4.786  -4.179  1.00 95.38           O  
ATOM   1022  CB  VAL A  88      -0.877   2.714  -4.762  1.00 95.38           C  
ATOM   1023  CG1 VAL A  88      -1.709   1.425  -4.788  1.00 95.38           C  
ATOM   1024  CG2 VAL A  88       0.588   2.385  -5.073  1.00 95.38           C  
ATOM   1025  H   VAL A  88      -0.215   5.322  -5.167  1.00 95.38           H  
ATOM   1026  HA  VAL A  88      -1.619   3.203  -6.716  1.00 95.38           H  
ATOM   1027  HB  VAL A  88      -0.912   3.127  -3.753  1.00 95.38           H  
ATOM   1028 HG11 VAL A  88      -1.725   1.018  -5.799  1.00 95.38           H  
ATOM   1029 HG12 VAL A  88      -2.732   1.634  -4.475  1.00 95.38           H  
ATOM   1030 HG13 VAL A  88      -1.287   0.681  -4.113  1.00 95.38           H  
ATOM   1031 HG21 VAL A  88       1.208   3.252  -4.847  1.00 95.38           H  
ATOM   1032 HG22 VAL A  88       0.934   1.545  -4.470  1.00 95.38           H  
ATOM   1033 HG23 VAL A  88       0.713   2.150  -6.130  1.00 95.38           H  
ATOM   1034  N   THR A  89      -3.861   4.029  -6.060  1.00 96.09           N  
ATOM   1035  CA  THR A  89      -5.227   4.421  -5.704  1.00 96.09           C  
ATOM   1036  C   THR A  89      -6.029   3.188  -5.338  1.00 96.09           C  
ATOM   1037  O   THR A  89      -5.971   2.176  -6.032  1.00 96.09           O  
ATOM   1038  CB  THR A  89      -5.891   5.213  -6.833  1.00 96.09           C  
ATOM   1039  CG2 THR A  89      -7.295   5.697  -6.473  1.00 96.09           C  
ATOM   1040  OG1 THR A  89      -5.117   6.361  -7.088  1.00 96.09           O  
ATOM   1041  H   THR A  89      -3.718   3.566  -6.946  1.00 96.09           H  
ATOM   1042  HA  THR A  89      -5.208   5.075  -4.832  1.00 96.09           H  
ATOM   1043  HB  THR A  89      -5.933   4.604  -7.736  1.00 96.09           H  
ATOM   1044  HG1 THR A  89      -5.513   6.825  -7.830  1.00 96.09           H  
ATOM   1045 HG21 THR A  89      -7.273   6.257  -5.538  1.00 96.09           H  
ATOM   1046 HG22 THR A  89      -7.970   4.848  -6.364  1.00 96.09           H  
ATOM   1047 HG23 THR A  89      -7.679   6.340  -7.265  1.00 96.09           H  
ATOM   1048  N   PHE A  90      -6.774   3.262  -4.243  1.00 94.33           N  
ATOM   1049  CA  PHE A  90      -7.621   2.186  -3.756  1.00 94.33           C  
ATOM   1050  C   PHE A  90      -9.086   2.526  -3.963  1.00 94.33           C  
ATOM   1051  O   PHE A  90      -9.531   3.619  -3.628  1.00 94.33           O  
ATOM   1052  CB  PHE A  90      -7.322   1.925  -2.280  1.00 94.33           C  
ATOM   1053  CG  PHE A  90      -5.977   1.271  -2.083  1.00 94.33           C  
ATOM   1054  CD1 PHE A  90      -5.854  -0.109  -2.291  1.00 94.33           C  
ATOM   1055  CD2 PHE A  90      -4.844   2.038  -1.769  1.00 94.33           C  
ATOM   1056  CE1 PHE A  90      -4.612  -0.738  -2.163  1.00 94.33           C  
ATOM   1057  CE2 PHE A  90      -3.589   1.419  -1.665  1.00 94.33           C  
ATOM   1058  CZ  PHE A  90      -3.476   0.034  -1.880  1.00 94.33           C  
ATOM   1059  H   PHE A  90      -6.815   4.134  -3.735  1.00 94.33           H  
ATOM   1060  HA  PHE A  90      -7.409   1.271  -4.309  1.00 94.33           H  
ATOM   1061  HB2 PHE A  90      -7.366   2.861  -1.723  1.00 94.33           H  
ATOM   1062  HB3 PHE A  90      -8.093   1.270  -1.873  1.00 94.33           H  
ATOM   1063  HD1 PHE A  90      -6.722  -0.683  -2.581  1.00 94.33           H  
ATOM   1064  HD2 PHE A  90      -4.936   3.108  -1.662  1.00 94.33           H  
ATOM   1065  HE1 PHE A  90      -4.543  -1.804  -2.320  1.00 94.33           H  
ATOM   1066  HE2 PHE A  90      -2.711   2.016  -1.467  1.00 94.33           H  
ATOM   1067  HZ  PHE A  90      -2.505  -0.438  -1.874  1.00 94.33           H  
ATOM   1068  N   ASP A  91      -9.863   1.562  -4.446  1.00 91.63           N  
ATOM   1069  CA  ASP A  91     -11.317   1.669  -4.414  1.00 91.63           C  
ATOM   1070  C   ASP A  91     -11.878   1.434  -2.993  1.00 91.63           C  
ATOM   1071  O   ASP A  91     -11.156   1.217  -2.012  1.00 91.63           O  
ATOM   1072  CB  ASP A  91     -11.939   0.762  -5.499  1.00 91.63           C  
ATOM   1073  CG  ASP A  91     -12.002  -0.733  -5.162  1.00 91.63           C  
ATOM   1074  OD1 ASP A  91     -11.537  -1.130  -4.073  1.00 91.63           O  
ATOM   1075  OD2 ASP A  91     -12.592  -1.500  -5.951  1.00 91.63           O1-
ATOM   1076  H   ASP A  91      -9.442   0.696  -4.749  1.00 91.63           H  
ATOM   1077  HA  ASP A  91     -11.579   2.692  -4.686  1.00 91.63           H  
ATOM   1078  HB2 ASP A  91     -11.390   0.893  -6.431  1.00 91.63           H  
ATOM   1079  HB3 ASP A  91     -12.959   1.106  -5.676  1.00 91.63           H  
ATOM   1080  N   ASN A  92     -13.206   1.435  -2.875  1.00 88.36           N  
ATOM   1081  CA  ASN A  92     -13.908   1.185  -1.611  1.00 88.36           C  
ATOM   1082  C   ASN A  92     -13.729  -0.244  -1.054  1.00 88.36           C  
ATOM   1083  O   ASN A  92     -14.135  -0.523   0.076  1.00 88.36           O  
ATOM   1084  CB  ASN A  92     -15.394   1.518  -1.816  1.00 88.36           C  
ATOM   1085  CG  ASN A  92     -15.623   3.007  -1.990  1.00 88.36           C  
ATOM   1086  ND2 ASN A  92     -16.566   3.403  -2.809  1.00 88.36           N  
ATOM   1087  OD1 ASN A  92     -14.976   3.829  -1.373  1.00 88.36           O  
ATOM   1088  H   ASN A  92     -13.749   1.643  -3.701  1.00 88.36           H  
ATOM   1089  HA  ASN A  92     -13.504   1.866  -0.863  1.00 88.36           H  
ATOM   1090  HB2 ASN A  92     -15.777   0.976  -2.681  1.00 88.36           H  
ATOM   1091  HB3 ASN A  92     -15.961   1.209  -0.937  1.00 88.36           H  
ATOM   1092 HD21 ASN A  92     -17.111   2.751  -3.355  1.00 88.36           H  
ATOM   1093 HD22 ASN A  92     -16.652   4.403  -2.918  1.00 88.36           H  
ATOM   1094  N   LYS A  93     -13.148  -1.157  -1.836  1.00 89.25           N  
ATOM   1095  CA  LYS A  93     -12.856  -2.553  -1.495  1.00 89.25           C  
ATOM   1096  C   LYS A  93     -11.349  -2.834  -1.467  1.00 89.25           C  
ATOM   1097  O   LYS A  93     -10.955  -3.995  -1.468  1.00 89.25           O  
ATOM   1098  CB  LYS A  93     -13.612  -3.481  -2.467  1.00 89.25           C  
ATOM   1099  CG  LYS A  93     -15.145  -3.404  -2.346  1.00 89.25           C  
ATOM   1100  CD  LYS A  93     -15.626  -3.788  -0.936  1.00 89.25           C  
ATOM   1101  CE  LYS A  93     -17.145  -3.971  -0.858  1.00 89.25           C  
ATOM   1102  NZ  LYS A  93     -17.550  -4.421   0.504  1.00 89.25           N1+
ATOM   1103  H   LYS A  93     -12.778  -0.847  -2.723  1.00 89.25           H  
ATOM   1104  HA  LYS A  93     -13.183  -2.756  -0.475  1.00 89.25           H  
ATOM   1105  HB2 LYS A  93     -13.325  -3.232  -3.489  1.00 89.25           H  
ATOM   1106  HB3 LYS A  93     -13.313  -4.513  -2.283  1.00 89.25           H  
ATOM   1107  HG2 LYS A  93     -15.577  -4.097  -3.068  1.00 89.25           H  
ATOM   1108  HG3 LYS A  93     -15.491  -2.399  -2.588  1.00 89.25           H  
ATOM   1109  HD2 LYS A  93     -15.146  -4.723  -0.648  1.00 89.25           H  
ATOM   1110  HD3 LYS A  93     -15.332  -3.012  -0.229  1.00 89.25           H  
ATOM   1111  HE2 LYS A  93     -17.634  -3.031  -1.113  1.00 89.25           H  
ATOM   1112  HE3 LYS A  93     -17.436  -4.721  -1.594  1.00 89.25           H  
ATOM   1113  HZ1 LYS A  93     -18.528  -4.668   0.551  1.00 89.25           H  
ATOM   1114  HZ2 LYS A  93     -17.370  -3.715   1.203  1.00 89.25           H  
ATOM   1115  HZ3 LYS A  93     -17.028  -5.238   0.786  1.00 89.25           H  
ATOM   1116  N   CYS A  94     -10.513  -1.794  -1.400  1.00 90.39           N  
ATOM   1117  CA  CYS A  94      -9.057  -1.909  -1.425  1.00 90.39           C  
ATOM   1118  C   CYS A  94      -8.492  -2.608  -2.678  1.00 90.39           C  
ATOM   1119  O   CYS A  94      -7.362  -3.104  -2.653  1.00 90.39           O  
ATOM   1120  CB  CYS A  94      -8.543  -2.533  -0.118  1.00 90.39           C  
ATOM   1121  SG  CYS A  94      -8.780  -1.543   1.372  1.00 90.39           S  
ATOM   1122  H   CYS A  94     -10.905  -0.869  -1.499  1.00 90.39           H  
ATOM   1123  HA  CYS A  94      -8.676  -0.888  -1.468  1.00 90.39           H  
ATOM   1124  HB2 CYS A  94      -9.019  -3.503   0.024  1.00 90.39           H  
ATOM   1125  HB3 CYS A  94      -7.472  -2.710  -0.216  1.00 90.39           H  
ATOM   1126  N   LYS A  95      -9.223  -2.615  -3.798  1.00 92.59           N  
ATOM   1127  CA  LYS A  95      -8.642  -2.956  -5.098  1.00 92.59           C  
ATOM   1128  C   LYS A  95      -7.796  -1.784  -5.558  1.00 92.59           C  
ATOM   1129  O   LYS A  95      -8.263  -0.646  -5.587  1.00 92.59           O  
ATOM   1130  CB  LYS A  95      -9.701  -3.286  -6.151  1.00 92.59           C  
ATOM   1131  CG  LYS A  95     -10.608  -4.444  -5.726  1.00 92.59           C  
ATOM   1132  CD  LYS A  95     -11.588  -4.764  -6.855  1.00 92.59           C  
ATOM   1133  CE  LYS A  95     -12.459  -5.954  -6.453  1.00 92.59           C  
ATOM   1134  NZ  LYS A  95     -13.441  -6.268  -7.518  1.00 92.59           N1+
ATOM   1135  H   LYS A  95     -10.122  -2.155  -3.791  1.00 92.59           H  
ATOM   1136  HA  LYS A  95      -7.999  -3.827  -4.973  1.00 92.59           H  
ATOM   1137  HB2 LYS A  95     -10.297  -2.398  -6.361  1.00 92.59           H  
ATOM   1138  HB3 LYS A  95      -9.188  -3.560  -7.073  1.00 92.59           H  
ATOM   1139  HG2 LYS A  95     -11.169  -4.171  -4.832  1.00 92.59           H  
ATOM   1140  HG3 LYS A  95      -9.998  -5.321  -5.513  1.00 92.59           H  
ATOM   1141  HD2 LYS A  95     -12.214  -3.891  -7.038  1.00 92.59           H  
ATOM   1142  HD3 LYS A  95     -11.031  -5.002  -7.762  1.00 92.59           H  
ATOM   1143  HE2 LYS A  95     -12.973  -5.701  -5.526  1.00 92.59           H  
ATOM   1144  HE3 LYS A  95     -11.816  -6.811  -6.258  1.00 92.59           H  
ATOM   1145  HZ1 LYS A  95     -14.023  -5.460  -7.688  1.00 92.59           H  
ATOM   1146  HZ2 LYS A  95     -12.965  -6.502  -8.377  1.00 92.59           H  
ATOM   1147  HZ3 LYS A  95     -14.027  -7.044  -7.244  1.00 92.59           H  
ATOM   1148  N   LYS A  96      -6.543  -2.074  -5.892  1.00 94.11           N  
ATOM   1149  CA  LYS A  96      -5.577  -1.055  -6.288  1.00 94.11           C  
ATOM   1150  C   LYS A  96      -5.601  -0.804  -7.794  1.00 94.11           C  
ATOM   1151  O   LYS A  96      -5.702  -1.746  -8.581  1.00 94.11           O  
ATOM   1152  CB  LYS A  96      -4.181  -1.402  -5.759  1.00 94.11           C  
ATOM   1153  CG  LYS A  96      -3.516  -2.524  -6.561  1.00 94.11           C  
ATOM   1154  CD  LYS A  96      -2.236  -3.006  -5.892  1.00 94.11           C  
ATOM   1155  CE  LYS A  96      -1.559  -4.001  -6.829  1.00 94.11           C  
ATOM   1156  NZ  LYS A  96      -0.450  -4.686  -6.143  1.00 94.11           N1+
ATOM   1157  H   LYS A  96      -6.249  -3.039  -5.849  1.00 94.11           H  
ATOM   1158  HA  LYS A  96      -5.868  -0.125  -5.801  1.00 94.11           H  
ATOM   1159  HB2 LYS A  96      -3.557  -0.510  -5.818  1.00 94.11           H  
ATOM   1160  HB3 LYS A  96      -4.261  -1.695  -4.712  1.00 94.11           H  
ATOM   1161  HG2 LYS A  96      -3.271  -2.157  -7.558  1.00 94.11           H  
ATOM   1162  HG3 LYS A  96      -4.200  -3.368  -6.651  1.00 94.11           H  
ATOM   1163  HD2 LYS A  96      -1.572  -2.165  -5.688  1.00 94.11           H  
ATOM   1164  HD3 LYS A  96      -2.505  -3.512  -4.965  1.00 94.11           H  
ATOM   1165  HE2 LYS A  96      -2.300  -4.730  -7.157  1.00 94.11           H  
ATOM   1166  HE3 LYS A  96      -1.201  -3.465  -7.707  1.00 94.11           H  
ATOM   1167  HZ1 LYS A  96       0.177  -4.014  -5.725  1.00 94.11           H  
ATOM   1168  HZ2 LYS A  96      -0.803  -5.229  -5.368  1.00 94.11           H  
ATOM   1169  HZ3 LYS A  96       0.068  -5.281  -6.774  1.00 94.11           H  
ATOM   1170  N   SER A  97      -5.384   0.441  -8.174  1.00 95.62           N  
ATOM   1171  CA  SER A  97      -4.930   0.862  -9.495  1.00 95.62           C  
ATOM   1172  C   SER A  97      -3.633   1.658  -9.347  1.00 95.62           C  
ATOM   1173  O   SER A  97      -3.340   2.201  -8.280  1.00 95.62           O  
ATOM   1174  CB  SER A  97      -6.022   1.654 -10.219  1.00 95.62           C  
ATOM   1175  OG  SER A  97      -6.394   2.796  -9.478  1.00 95.62           O  
ATOM   1176  H   SER A  97      -5.406   1.161  -7.466  1.00 95.62           H  
ATOM   1177  HA  SER A  97      -4.709  -0.019 -10.098  1.00 95.62           H  
ATOM   1178  HB2 SER A  97      -6.895   1.014 -10.352  1.00 95.62           H  
ATOM   1179  HB3 SER A  97      -5.659   1.961 -11.200  1.00 95.62           H  
ATOM   1180  HG  SER A  97      -7.110   3.248  -9.929  1.00 95.62           H  
ATOM   1181  N   LEU A  98      -2.817   1.663 -10.399  1.00 93.71           N  
ATOM   1182  CA  LEU A  98      -1.525   2.345 -10.419  1.00 93.71           C  
ATOM   1183  C   LEU A  98      -1.547   3.425 -11.497  1.00 93.71           C  
ATOM   1184  O   LEU A  98      -2.013   3.176 -12.609  1.00 93.71           O  
ATOM   1185  CB  LEU A  98      -0.387   1.335 -10.668  1.00 93.71           C  
ATOM   1186  CG  LEU A  98      -0.264   0.207  -9.627  1.00 93.71           C  
ATOM   1187  CD1 LEU A  98       0.840  -0.771 -10.031  1.00 93.71           C  
ATOM   1188  CD2 LEU A  98       0.077   0.735  -8.239  1.00 93.71           C  
ATOM   1189  H   LEU A  98      -3.137   1.276 -11.275  1.00 93.71           H  
ATOM   1190  HA  LEU A  98      -1.346   2.844  -9.467  1.00 93.71           H  
ATOM   1191  HB2 LEU A  98       0.555   1.883 -10.701  1.00 93.71           H  
ATOM   1192  HB3 LEU A  98      -0.539   0.885 -11.649  1.00 93.71           H  
ATOM   1193  HG  LEU A  98      -1.200  -0.347  -9.571  1.00 93.71           H  
ATOM   1194 HD11 LEU A  98       1.797  -0.251 -10.073  1.00 93.71           H  
ATOM   1195 HD12 LEU A  98       0.901  -1.586  -9.309  1.00 93.71           H  
ATOM   1196 HD13 LEU A  98       0.621  -1.182 -11.016  1.00 93.71           H  
ATOM   1197 HD21 LEU A  98       0.180  -0.088  -7.531  1.00 93.71           H  
ATOM   1198 HD22 LEU A  98      -0.720   1.395  -7.897  1.00 93.71           H  
ATOM   1199 HD23 LEU A  98       1.009   1.298  -8.280  1.00 93.71           H  
ATOM   1200  N   SER A  99      -1.010   4.595 -11.177  1.00 92.99           N  
ATOM   1201  CA  SER A  99      -0.715   5.657 -12.135  1.00 92.99           C  
ATOM   1202  C   SER A  99       0.663   6.257 -11.853  1.00 92.99           C  
ATOM   1203  O   SER A  99       1.192   6.130 -10.749  1.00 92.99           O  
ATOM   1204  CB  SER A  99      -1.808   6.732 -12.115  1.00 92.99           C  
ATOM   1205  OG  SER A  99      -1.876   7.371 -10.857  1.00 92.99           O  
ATOM   1206  H   SER A  99      -0.726   4.760 -10.221  1.00 92.99           H  
ATOM   1207  HA  SER A  99      -0.686   5.232 -13.138  1.00 92.99           H  
ATOM   1208  HB2 SER A  99      -2.771   6.272 -12.338  1.00 92.99           H  
ATOM   1209  HB3 SER A  99      -1.591   7.475 -12.882  1.00 92.99           H  
ATOM   1210  HG  SER A  99      -2.416   8.161 -10.924  1.00 92.99           H  
ATOM   1211  N   GLY A 100       1.252   6.899 -12.862  1.00 89.83           N  
ATOM   1212  CA  GLY A 100       2.576   7.515 -12.771  1.00 89.83           C  
ATOM   1213  C   GLY A 100       3.638   6.785 -13.590  1.00 89.83           C  
ATOM   1214  O   GLY A 100       3.322   5.970 -14.459  1.00 89.83           O  
ATOM   1215  H   GLY A 100       0.811   6.890 -13.770  1.00 89.83           H  
ATOM   1216  HA2 GLY A 100       2.522   8.544 -13.126  1.00 89.83           H  
ATOM   1217  HA3 GLY A 100       2.903   7.546 -11.732  1.00 89.83           H  
ATOM   1218  N   SER A 101       4.899   7.115 -13.328  1.00 83.87           N  
ATOM   1219  CA  SER A 101       6.065   6.588 -14.040  1.00 83.87           C  
ATOM   1220  C   SER A 101       7.062   5.974 -13.069  1.00 83.87           C  
ATOM   1221  O   SER A 101       7.209   6.430 -11.939  1.00 83.87           O  
ATOM   1222  CB  SER A 101       6.740   7.672 -14.897  1.00 83.87           C  
ATOM   1223  OG  SER A 101       7.146   8.798 -14.137  1.00 83.87           O  
ATOM   1224  H   SER A 101       5.088   7.722 -12.544  1.00 83.87           H  
ATOM   1225  HA  SER A 101       5.740   5.798 -14.717  1.00 83.87           H  
ATOM   1226  HB2 SER A 101       6.031   8.004 -15.655  1.00 83.87           H  
ATOM   1227  HB3 SER A 101       7.608   7.249 -15.402  1.00 83.87           H  
ATOM   1228  HG  SER A 101       8.080   8.749 -13.920  1.00 83.87           H  
ATOM   1229  N   THR A 102       7.756   4.936 -13.532  1.00 83.29           N  
ATOM   1230  CA  THR A 102       8.928   4.371 -12.862  1.00 83.29           C  
ATOM   1231  C   THR A 102       9.940   3.911 -13.888  1.00 83.29           C  
ATOM   1232  O   THR A 102       9.577   3.460 -14.980  1.00 83.29           O  
ATOM   1233  CB  THR A 102       8.575   3.210 -11.924  1.00 83.29           C  
ATOM   1234  CG2 THR A 102       7.849   2.041 -12.603  1.00 83.29           C  
ATOM   1235  OG1 THR A 102       9.721   2.654 -11.344  1.00 83.29           O  
ATOM   1236  H   THR A 102       7.578   4.606 -14.470  1.00 83.29           H  
ATOM   1237  HA  THR A 102       9.389   5.155 -12.261  1.00 83.29           H  
ATOM   1238  HB  THR A 102       7.977   3.626 -11.113  1.00 83.29           H  
ATOM   1239  HG1 THR A 102      10.135   3.374 -10.863  1.00 83.29           H  
ATOM   1240 HG21 THR A 102       7.601   1.292 -11.851  1.00 83.29           H  
ATOM   1241 HG22 THR A 102       6.933   2.387 -13.081  1.00 83.29           H  
ATOM   1242 HG23 THR A 102       8.497   1.581 -13.349  1.00 83.29           H  
ATOM   1243  N   LYS A 103      11.219   4.005 -13.532  1.00 82.01           N  
ATOM   1244  CA  LYS A 103      12.304   3.424 -14.330  1.00 82.01           C  
ATOM   1245  C   LYS A 103      12.583   1.983 -13.923  1.00 82.01           C  
ATOM   1246  O   LYS A 103      13.004   1.180 -14.761  1.00 82.01           O  
ATOM   1247  CB  LYS A 103      13.542   4.308 -14.199  1.00 82.01           C  
ATOM   1248  CG  LYS A 103      13.283   5.654 -14.883  1.00 82.01           C  
ATOM   1249  CD  LYS A 103      14.482   6.571 -14.695  1.00 82.01           C  
ATOM   1250  CE  LYS A 103      14.118   7.931 -15.277  1.00 82.01           C  
ATOM   1251  NZ  LYS A 103      15.172   8.910 -14.962  1.00 82.01           N1+
ATOM   1252  H   LYS A 103      11.424   4.363 -12.610  1.00 82.01           H  
ATOM   1253  HA  LYS A 103      12.009   3.389 -15.379  1.00 82.01           H  
ATOM   1254  HB2 LYS A 103      13.770   4.459 -13.144  1.00 82.01           H  
ATOM   1255  HB3 LYS A 103      14.390   3.818 -14.678  1.00 82.01           H  
ATOM   1256  HG2 LYS A 103      12.406   6.131 -14.446  1.00 82.01           H  
ATOM   1257  HG3 LYS A 103      13.106   5.496 -15.947  1.00 82.01           H  
ATOM   1258  HD2 LYS A 103      14.679   6.672 -13.628  1.00 82.01           H  
ATOM   1259  HD3 LYS A 103      15.355   6.155 -15.197  1.00 82.01           H  
ATOM   1260  HE2 LYS A 103      13.963   7.838 -16.352  1.00 82.01           H  
ATOM   1261  HE3 LYS A 103      13.178   8.244 -14.822  1.00 82.01           H  
ATOM   1262  HZ1 LYS A 103      14.911   9.813 -15.330  1.00 82.01           H  
ATOM   1263  HZ2 LYS A 103      15.219   8.972 -13.955  1.00 82.01           H  
ATOM   1264  HZ3 LYS A 103      16.063   8.603 -15.326  1.00 82.01           H  
ATOM   1265  N   LYS A 104      12.304   1.627 -12.670  1.00 83.05           N  
ATOM   1266  CA  LYS A 104      12.520   0.288 -12.124  1.00 83.05           C  
ATOM   1267  C   LYS A 104      11.344  -0.640 -12.428  1.00 83.05           C  
ATOM   1268  O   LYS A 104      10.345  -0.709 -11.716  1.00 83.05           O  
ATOM   1269  CB  LYS A 104      12.777   0.417 -10.626  1.00 83.05           C  
ATOM   1270  CG  LYS A 104      14.125   1.066 -10.288  1.00 83.05           C  
ATOM   1271  CD  LYS A 104      14.142   1.450  -8.807  1.00 83.05           C  
ATOM   1272  CE  LYS A 104      15.525   1.906  -8.360  1.00 83.05           C  
ATOM   1273  NZ  LYS A 104      15.576   2.028  -6.888  1.00 83.05           N1+
ATOM   1274  H   LYS A 104      11.986   2.343 -12.032  1.00 83.05           H  
ATOM   1275  HA  LYS A 104      13.418  -0.142 -12.568  1.00 83.05           H  
ATOM   1276  HB2 LYS A 104      11.971   1.015 -10.200  1.00 83.05           H  
ATOM   1277  HB3 LYS A 104      12.770  -0.579 -10.183  1.00 83.05           H  
ATOM   1278  HG2 LYS A 104      14.301   1.954 -10.896  1.00 83.05           H  
ATOM   1279  HG3 LYS A 104      14.920   0.348 -10.488  1.00 83.05           H  
ATOM   1280  HD2 LYS A 104      13.441   2.265  -8.630  1.00 83.05           H  
ATOM   1281  HD3 LYS A 104      13.824   0.589  -8.219  1.00 83.05           H  
ATOM   1282  HE2 LYS A 104      16.247   1.154  -8.680  1.00 83.05           H  
ATOM   1283  HE3 LYS A 104      15.759   2.861  -8.832  1.00 83.05           H  
ATOM   1284  HZ1 LYS A 104      16.499   2.297  -6.579  1.00 83.05           H  
ATOM   1285  HZ2 LYS A 104      14.916   2.722  -6.568  1.00 83.05           H  
ATOM   1286  HZ3 LYS A 104      15.348   1.132  -6.481  1.00 83.05           H  
ATOM   1287  N   ARG A 105      11.509  -1.458 -13.471  1.00 79.62           N  
ATOM   1288  CA  ARG A 105      10.541  -2.512 -13.849  1.00 79.62           C  
ATOM   1289  C   ARG A 105      10.330  -3.583 -12.769  1.00 79.62           C  
ATOM   1290  O   ARG A 105       9.344  -4.309 -12.827  1.00 79.62           O  
ATOM   1291  CB  ARG A 105      10.984  -3.192 -15.152  1.00 79.62           C  
ATOM   1292  CG  ARG A 105      10.986  -2.241 -16.354  1.00 79.62           C  
ATOM   1293  CD  ARG A 105      11.328  -3.034 -17.620  1.00 79.62           C  
ATOM   1294  NE  ARG A 105      11.328  -2.171 -18.814  1.00 79.62           N  
ATOM   1295  CZ  ARG A 105      11.417  -2.574 -20.069  1.00 79.62           C  
ATOM   1296  NH1 ARG A 105      11.520  -3.836 -20.386  1.00 79.62           N1+
ATOM   1297  NH2 ARG A 105      11.406  -1.705 -21.040  1.00 79.62           N  
ATOM   1298  H   ARG A 105      12.332  -1.302 -14.035  1.00 79.62           H  
ATOM   1299  HA  ARG A 105       9.563  -2.052 -13.991  1.00 79.62           H  
ATOM   1300  HB2 ARG A 105      11.980  -3.613 -15.018  1.00 79.62           H  
ATOM   1301  HB3 ARG A 105      10.294  -4.009 -15.363  1.00 79.62           H  
ATOM   1302  HG2 ARG A 105      10.000  -1.789 -16.461  1.00 79.62           H  
ATOM   1303  HG3 ARG A 105      11.727  -1.455 -16.206  1.00 79.62           H  
ATOM   1304  HD2 ARG A 105      12.313  -3.483 -17.497  1.00 79.62           H  
ATOM   1305  HD3 ARG A 105      10.590  -3.827 -17.740  1.00 79.62           H  
ATOM   1306  HE  ARG A 105      11.269  -1.176 -18.648  1.00 79.62           H  
ATOM   1307 HH11 ARG A 105      11.545  -4.520 -19.643  1.00 79.62           H  
ATOM   1308 HH12 ARG A 105      11.609  -4.123 -21.350  1.00 79.62           H  
ATOM   1309 HH21 ARG A 105      11.475  -2.009 -22.000  1.00 79.62           H  
ATOM   1310 HH22 ARG A 105      11.335  -0.719 -20.830  1.00 79.62           H  
ATOM   1311  N   SER A 106      11.261  -3.706 -11.825  1.00 86.63           N  
ATOM   1312  CA  SER A 106      11.235  -4.661 -10.711  1.00 86.63           C  
ATOM   1313  C   SER A 106      10.442  -4.172  -9.494  1.00 86.63           C  
ATOM   1314  O   SER A 106      10.299  -4.934  -8.532  1.00 86.63           O  
ATOM   1315  CB  SER A 106      12.675  -4.976 -10.288  1.00 86.63           C  
ATOM   1316  OG  SER A 106      13.374  -3.763 -10.096  1.00 86.63           O  
ATOM   1317  H   SER A 106      12.045  -3.070 -11.832  1.00 86.63           H  
ATOM   1318  HA  SER A 106      10.768  -5.588 -11.043  1.00 86.63           H  
ATOM   1319  HB2 SER A 106      12.677  -5.545  -9.358  1.00 86.63           H  
ATOM   1320  HB3 SER A 106      13.168  -5.560 -11.066  1.00 86.63           H  
ATOM   1321  HG  SER A 106      14.140  -3.906  -9.535  1.00 86.63           H  
ATOM   1322  N   ILE A 107       9.929  -2.934  -9.510  1.00 89.64           N  
ATOM   1323  CA  ILE A 107       9.102  -2.415  -8.420  1.00 89.64           C  
ATOM   1324  C   ILE A 107       7.702  -3.029  -8.474  1.00 89.64           C  
ATOM   1325  O   ILE A 107       7.014  -3.021  -9.494  1.00 89.64           O  
ATOM   1326  CB  ILE A 107       9.074  -0.871  -8.374  1.00 89.64           C  
ATOM   1327  CG1 ILE A 107      10.470  -0.349  -7.979  1.00 89.64           C  
ATOM   1328  CG2 ILE A 107       8.037  -0.379  -7.344  1.00 89.64           C  
ATOM   1329  CD1 ILE A 107      10.573   1.182  -7.949  1.00 89.64           C  
ATOM   1330  H   ILE A 107      10.079  -2.339 -10.312  1.00 89.64           H  
ATOM   1331  HA  ILE A 107       9.562  -2.740  -7.486  1.00 89.64           H  
ATOM   1332  HB  ILE A 107       8.804  -0.484  -9.357  1.00 89.64           H  
ATOM   1333 HG12 ILE A 107      10.734  -0.730  -6.993  1.00 89.64           H  
ATOM   1334 HG13 ILE A 107      11.204  -0.735  -8.686  1.00 89.64           H  
ATOM   1335 HG21 ILE A 107       7.034  -0.702  -7.624  1.00 89.64           H  
ATOM   1336 HG22 ILE A 107       8.008   0.711  -7.317  1.00 89.64           H  
ATOM   1337 HG23 ILE A 107       8.283  -0.763  -6.354  1.00 89.64           H  
ATOM   1338 HD11 ILE A 107      10.235   1.608  -8.893  1.00 89.64           H  
ATOM   1339 HD12 ILE A 107       9.980   1.595  -7.133  1.00 89.64           H  
ATOM   1340 HD13 ILE A 107      11.608   1.467  -7.758  1.00 89.64           H  
ATOM   1341  N   GLY A 108       7.254  -3.519  -7.323  1.00 92.08           N  
ATOM   1342  CA  GLY A 108       5.889  -3.941  -7.067  1.00 92.08           C  
ATOM   1343  C   GLY A 108       5.293  -3.235  -5.851  1.00 92.08           C  
ATOM   1344  O   GLY A 108       5.995  -2.748  -4.969  1.00 92.08           O  
ATOM   1345  H   GLY A 108       7.887  -3.478  -6.538  1.00 92.08           H  
ATOM   1346  HA2 GLY A 108       5.876  -5.017  -6.891  1.00 92.08           H  
ATOM   1347  HA3 GLY A 108       5.267  -3.726  -7.936  1.00 92.08           H  
ATOM   1348  N   PHE A 109       3.963  -3.240  -5.782  1.00 93.56           N  
ATOM   1349  CA  PHE A 109       3.204  -2.598  -4.706  1.00 93.56           C  
ATOM   1350  C   PHE A 109       2.347  -3.628  -3.977  1.00 93.56           C  
ATOM   1351  O   PHE A 109       1.153  -3.722  -4.274  1.00 93.56           O  
ATOM   1352  CB  PHE A 109       2.366  -1.446  -5.282  1.00 93.56           C  
ATOM   1353  CG  PHE A 109       3.224  -0.402  -5.947  1.00 93.56           C  
ATOM   1354  CD1 PHE A 109       3.821   0.606  -5.170  1.00 93.56           C  
ATOM   1355  CD2 PHE A 109       3.507  -0.504  -7.322  1.00 93.56           C  
ATOM   1356  CE1 PHE A 109       4.712   1.508  -5.767  1.00 93.56           C  
ATOM   1357  CE2 PHE A 109       4.420   0.382  -7.910  1.00 93.56           C  
ATOM   1358  CZ  PHE A 109       5.025   1.381  -7.127  1.00 93.56           C  
ATOM   1359  H   PHE A 109       3.459  -3.597  -6.581  1.00 93.56           H  
ATOM   1360  HA  PHE A 109       3.892  -2.157  -3.984  1.00 93.56           H  
ATOM   1361  HB2 PHE A 109       1.651  -1.832  -6.008  1.00 93.56           H  
ATOM   1362  HB3 PHE A 109       1.805  -0.977  -4.473  1.00 93.56           H  
ATOM   1363  HD1 PHE A 109       3.624   0.673  -4.110  1.00 93.56           H  
ATOM   1364  HD2 PHE A 109       3.065  -1.285  -7.923  1.00 93.56           H  
ATOM   1365  HE1 PHE A 109       5.193   2.275  -5.178  1.00 93.56           H  
ATOM   1366  HE2 PHE A 109       4.683   0.279  -8.953  1.00 93.56           H  
ATOM   1367  HZ  PHE A 109       5.759   2.047  -7.555  1.00 93.56           H  
ATOM   1368  N   PRO A 110       2.908  -4.505  -3.129  1.00 94.48           N  
ATOM   1369  CA  PRO A 110       2.097  -5.458  -2.382  1.00 94.48           C  
ATOM   1370  C   PRO A 110       1.086  -4.730  -1.490  1.00 94.48           C  
ATOM   1371  O   PRO A 110       1.349  -3.646  -0.969  1.00 94.48           O  
ATOM   1372  CB  PRO A 110       3.079  -6.325  -1.595  1.00 94.48           C  
ATOM   1373  CG  PRO A 110       4.291  -5.415  -1.443  1.00 94.48           C  
ATOM   1374  CD  PRO A 110       4.305  -4.603  -2.736  1.00 94.48           C  
ATOM   1375  HA  PRO A 110       1.551  -6.094  -3.078  1.00 94.48           H  
ATOM   1376  HB2 PRO A 110       3.353  -7.196  -2.190  1.00 94.48           H  
ATOM   1377  HB3 PRO A 110       2.679  -6.633  -0.628  1.00 94.48           H  
ATOM   1378  HG2 PRO A 110       4.107  -4.751  -0.599  1.00 94.48           H  
ATOM   1379  HG3 PRO A 110       5.210  -5.984  -1.306  1.00 94.48           H  
ATOM   1380  HD2 PRO A 110       4.766  -3.630  -2.566  1.00 94.48           H  
ATOM   1381  HD3 PRO A 110       4.862  -5.142  -3.503  1.00 94.48           H  
ATOM   1382  N   THR A 111      -0.089  -5.338  -1.343  1.00 94.30           N  
ATOM   1383  CA  THR A 111      -1.232  -4.755  -0.637  1.00 94.30           C  
ATOM   1384  C   THR A 111      -1.837  -5.752   0.332  1.00 94.30           C  
ATOM   1385  O   THR A 111      -1.943  -6.932  -0.000  1.00 94.30           O  
ATOM   1386  CB  THR A 111      -2.313  -4.253  -1.605  1.00 94.30           C  
ATOM   1387  CG2 THR A 111      -1.792  -3.046  -2.373  1.00 94.30           C  
ATOM   1388  OG1 THR A 111      -2.658  -5.248  -2.552  1.00 94.30           O  
ATOM   1389  H   THR A 111      -0.238  -6.243  -1.767  1.00 94.30           H  
ATOM   1390  HA  THR A 111      -0.880  -3.901  -0.057  1.00 94.30           H  
ATOM   1391  HB  THR A 111      -3.197  -3.957  -1.042  1.00 94.30           H  
ATOM   1392  HG1 THR A 111      -3.075  -5.964  -2.068  1.00 94.30           H  
ATOM   1393 HG21 THR A 111      -2.603  -2.597  -2.948  1.00 94.30           H  
ATOM   1394 HG22 THR A 111      -1.403  -2.316  -1.664  1.00 94.30           H  
ATOM   1395 HG23 THR A 111      -0.989  -3.342  -3.048  1.00 94.30           H  
ATOM   1396  N   GLN A 112      -2.267  -5.279   1.498  1.00 94.17           N  
ATOM   1397  CA  GLN A 112      -3.039  -6.064   2.462  1.00 94.17           C  
ATOM   1398  C   GLN A 112      -4.341  -5.338   2.789  1.00 94.17           C  
ATOM   1399  O   GLN A 112      -4.353  -4.120   2.966  1.00 94.17           O  
ATOM   1400  CB  GLN A 112      -2.237  -6.341   3.739  1.00 94.17           C  
ATOM   1401  CG  GLN A 112      -0.962  -7.158   3.488  1.00 94.17           C  
ATOM   1402  CD  GLN A 112      -0.188  -7.438   4.773  1.00 94.17           C  
ATOM   1403  NE2 GLN A 112       1.033  -7.914   4.679  1.00 94.17           N  
ATOM   1404  OE1 GLN A 112      -0.654  -7.253   5.882  1.00 94.17           O  
ATOM   1405  H   GLN A 112      -2.145  -4.295   1.693  1.00 94.17           H  
ATOM   1406  HA  GLN A 112      -3.301  -7.026   2.022  1.00 94.17           H  
ATOM   1407  HB2 GLN A 112      -2.874  -6.895   4.428  1.00 94.17           H  
ATOM   1408  HB3 GLN A 112      -1.968  -5.398   4.214  1.00 94.17           H  
ATOM   1409  HG2 GLN A 112      -0.311  -6.612   2.805  1.00 94.17           H  
ATOM   1410  HG3 GLN A 112      -1.225  -8.109   3.026  1.00 94.17           H  
ATOM   1411 HE21 GLN A 112       1.499  -8.068   5.562  1.00 94.17           H  
ATOM   1412 HE22 GLN A 112       1.471  -8.043   3.778  1.00 94.17           H  
ATOM   1413  N   VAL A 113      -5.436  -6.088   2.863  1.00 92.02           N  
ATOM   1414  CA  VAL A 113      -6.755  -5.555   3.211  1.00 92.02           C  
ATOM   1415  C   VAL A 113      -7.012  -5.842   4.683  1.00 92.02           C  
ATOM   1416  O   VAL A 113      -6.879  -6.984   5.116  1.00 92.02           O  
ATOM   1417  CB  VAL A 113      -7.860  -6.150   2.318  1.00 92.02           C  
ATOM   1418  CG1 VAL A 113      -9.172  -5.402   2.559  1.00 92.02           C  
ATOM   1419  CG2 VAL A 113      -7.506  -6.022   0.829  1.00 92.02           C  
ATOM   1420  H   VAL A 113      -5.355  -7.091   2.775  1.00 92.02           H  
ATOM   1421  HA  VAL A 113      -6.761  -4.475   3.066  1.00 92.02           H  
ATOM   1422  HB  VAL A 113      -8.000  -7.205   2.551  1.00 92.02           H  
ATOM   1423 HG11 VAL A 113      -9.519  -5.568   3.579  1.00 92.02           H  
ATOM   1424 HG12 VAL A 113      -9.031  -4.336   2.381  1.00 92.02           H  
ATOM   1425 HG13 VAL A 113      -9.933  -5.778   1.875  1.00 92.02           H  
ATOM   1426 HG21 VAL A 113      -7.230  -4.995   0.591  1.00 92.02           H  
ATOM   1427 HG22 VAL A 113      -8.359  -6.319   0.219  1.00 92.02           H  
ATOM   1428 HG23 VAL A 113      -6.675  -6.684   0.584  1.00 92.02           H  
ATOM   1429  N   VAL A 114      -7.363  -4.814   5.456  1.00 88.92           N  
ATOM   1430  CA  VAL A 114      -7.667  -4.965   6.881  1.00 88.92           C  
ATOM   1431  C   VAL A 114      -9.159  -4.774   7.106  1.00 88.92           C  
ATOM   1432  O   VAL A 114      -9.719  -3.709   6.835  1.00 88.92           O  
ATOM   1433  CB  VAL A 114      -6.814  -4.032   7.756  1.00 88.92           C  
ATOM   1434  CG1 VAL A 114      -7.110  -4.278   9.242  1.00 88.92           C  
ATOM   1435  CG2 VAL A 114      -5.320  -4.295   7.509  1.00 88.92           C  
ATOM   1436  H   VAL A 114      -7.427  -3.888   5.058  1.00 88.92           H  
ATOM   1437  HA  VAL A 114      -7.420  -5.980   7.191  1.00 88.92           H  
ATOM   1438  HB  VAL A 114      -7.036  -2.991   7.522  1.00 88.92           H  
ATOM   1439 HG11 VAL A 114      -6.451  -3.670   9.861  1.00 88.92           H  
ATOM   1440 HG12 VAL A 114      -6.952  -5.328   9.488  1.00 88.92           H  
ATOM   1441 HG13 VAL A 114      -8.140  -4.007   9.475  1.00 88.92           H  
ATOM   1442 HG21 VAL A 114      -5.109  -5.361   7.593  1.00 88.92           H  
ATOM   1443 HG22 VAL A 114      -4.714  -3.762   8.242  1.00 88.92           H  
ATOM   1444 HG23 VAL A 114      -5.042  -3.953   6.512  1.00 88.92           H  
ATOM   1445  N   TYR A 115      -9.802  -5.816   7.623  1.00 85.72           N  
ATOM   1446  CA  TYR A 115     -11.216  -5.823   7.985  1.00 85.72           C  
ATOM   1447  C   TYR A 115     -11.406  -5.595   9.484  1.00 85.72           C  
ATOM   1448  O   TYR A 115     -10.478  -5.758  10.277  1.00 85.72           O  
ATOM   1449  CB  TYR A 115     -11.850  -7.142   7.533  1.00 85.72           C  
ATOM   1450  CG  TYR A 115     -11.761  -7.351   6.038  1.00 85.72           C  
ATOM   1451  CD1 TYR A 115     -12.647  -6.667   5.182  1.00 85.72           C  
ATOM   1452  CD2 TYR A 115     -10.778  -8.204   5.505  1.00 85.72           C  
ATOM   1453  CE1 TYR A 115     -12.565  -6.860   3.790  1.00 85.72           C  
ATOM   1454  CE2 TYR A 115     -10.692  -8.391   4.115  1.00 85.72           C  
ATOM   1455  CZ  TYR A 115     -11.594  -7.731   3.256  1.00 85.72           C  
ATOM   1456  OH  TYR A 115     -11.546  -7.925   1.916  1.00 85.72           O  
ATOM   1457  H   TYR A 115      -9.269  -6.650   7.824  1.00 85.72           H  
ATOM   1458  HA  TYR A 115     -11.725  -5.014   7.461  1.00 85.72           H  
ATOM   1459  HB2 TYR A 115     -12.902  -7.153   7.820  1.00 85.72           H  
ATOM   1460  HB3 TYR A 115     -11.363  -7.970   8.047  1.00 85.72           H  
ATOM   1461  HD1 TYR A 115     -13.395  -6.003   5.590  1.00 85.72           H  
ATOM   1462  HD2 TYR A 115     -10.095  -8.736   6.152  1.00 85.72           H  
ATOM   1463  HE1 TYR A 115     -13.257  -6.378   3.115  1.00 85.72           H  
ATOM   1464  HE2 TYR A 115      -9.961  -9.068   3.699  1.00 85.72           H  
ATOM   1465  HH  TYR A 115     -11.160  -8.781   1.716  1.00 85.72           H  
ATOM   1466  N   ARG A 116     -12.632  -5.235   9.884  1.00 76.92           N  
ATOM   1467  CA  ARG A 116     -13.019  -5.299  11.301  1.00 76.92           C  
ATOM   1468  C   ARG A 116     -13.009  -6.742  11.780  1.00 76.92           C  
ATOM   1469  O   ARG A 116     -13.273  -7.657  10.997  1.00 76.92           O  
ATOM   1470  CB  ARG A 116     -14.367  -4.610  11.576  1.00 76.92           C  
ATOM   1471  CG  ARG A 116     -14.252  -3.093  11.395  1.00 76.92           C  
ATOM   1472  CD  ARG A 116     -15.435  -2.308  11.955  1.00 76.92           C  
ATOM   1473  NE  ARG A 116     -15.260  -0.862  11.693  1.00 76.92           N  
ATOM   1474  CZ  ARG A 116     -16.094  -0.044  11.084  1.00 76.92           C  
ATOM   1475  NH1 ARG A 116     -17.236  -0.457  10.594  1.00 76.92           N1+
ATOM   1476  NH2 ARG A 116     -15.790   1.215  10.956  1.00 76.92           N  
ATOM   1477  H   ARG A 116     -13.361  -5.168   9.188  1.00 76.92           H  
ATOM   1478  HA  ARG A 116     -12.254  -4.813  11.906  1.00 76.92           H  
ATOM   1479  HB2 ARG A 116     -15.136  -5.013  10.917  1.00 76.92           H  
ATOM   1480  HB3 ARG A 116     -14.657  -4.814  12.607  1.00 76.92           H  
ATOM   1481  HG2 ARG A 116     -14.161  -2.881  10.329  1.00 76.92           H  
ATOM   1482  HG3 ARG A 116     -13.368  -2.740  11.926  1.00 76.92           H  
ATOM   1483  HD2 ARG A 116     -16.354  -2.695  11.515  1.00 76.92           H  
ATOM   1484  HD3 ARG A 116     -15.475  -2.467  13.033  1.00 76.92           H  
ATOM   1485  HE  ARG A 116     -14.402  -0.440  12.018  1.00 76.92           H  
ATOM   1486 HH11 ARG A 116     -17.786   0.172  10.027  1.00 76.92           H  
ATOM   1487 HH12 ARG A 116     -17.408  -1.452  10.603  1.00 76.92           H  
ATOM   1488 HH21 ARG A 116     -14.895   1.546  11.287  1.00 76.92           H  
ATOM   1489 HH22 ARG A 116     -16.405   1.902  10.542  1.00 76.92           H  
ATOM   1490  N   SER A 117     -12.720  -6.900  13.072  1.00 74.02           N  
ATOM   1491  CA  SER A 117     -12.930  -8.163  13.774  1.00 74.02           C  
ATOM   1492  C   SER A 117     -14.377  -8.622  13.596  1.00 74.02           C  
ATOM   1493  O   SER A 117     -15.286  -7.796  13.494  1.00 74.02           O  
ATOM   1494  CB  SER A 117     -12.616  -8.010  15.266  1.00 74.02           C  
ATOM   1495  OG  SER A 117     -12.665  -9.274  15.895  1.00 74.02           O  
ATOM   1496  H   SER A 117     -12.515  -6.079  13.624  1.00 74.02           H  
ATOM   1497  HA  SER A 117     -12.268  -8.918  13.351  1.00 74.02           H  
ATOM   1498  HB2 SER A 117     -13.345  -7.343  15.726  1.00 74.02           H  
ATOM   1499  HB3 SER A 117     -11.616  -7.594  15.391  1.00 74.02           H  
ATOM   1500  HG  SER A 117     -12.735  -9.155  16.845  1.00 74.02           H  
ATOM   1501  N   ASP A 118     -14.572  -9.937  13.568  1.00 71.36           N  
ATOM   1502  CA  ASP A 118     -15.901 -10.552  13.606  1.00 71.36           C  
ATOM   1503  C   ASP A 118     -16.572 -10.449  14.959  1.00 71.36           C  
ATOM   1504  O   ASP A 118     -17.797 -10.473  15.059  1.00 71.36           O  
ATOM   1505  CB  ASP A 118     -15.770 -12.037  13.260  1.00 71.36           C  
ATOM   1506  CG  ASP A 118     -15.743 -12.171  11.766  1.00 71.36           C  
ATOM   1507  OD1 ASP A 118     -16.612 -11.528  11.143  1.00 71.36           O  
ATOM   1508  OD2 ASP A 118     -14.847 -12.850  11.207  1.00 71.36           O1-
ATOM   1509  H   ASP A 118     -13.773 -10.546  13.664  1.00 71.36           H  
ATOM   1510  HA  ASP A 118     -16.564 -10.041  12.909  1.00 71.36           H  
ATOM   1511  HB2 ASP A 118     -14.873 -12.462  13.711  1.00 71.36           H  
ATOM   1512  HB3 ASP A 118     -16.638 -12.585  13.628  1.00 71.36           H  
ATOM   1513  N   ASP A 119     -15.762 -10.331  16.001  1.00 75.80           N  
ATOM   1514  CA  ASP A 119     -16.270 -10.138  17.338  1.00 75.80           C  
ATOM   1515  C   ASP A 119     -16.884  -8.725  17.435  1.00 75.80           C  
ATOM   1516  O   ASP A 119     -16.183  -7.729  17.208  1.00 75.80           O  
ATOM   1517  CB  ASP A 119     -15.134 -10.394  18.320  1.00 75.80           C  
ATOM   1518  CG  ASP A 119     -15.580 -10.222  19.767  1.00 75.80           C  
ATOM   1519  OD1 ASP A 119     -16.096  -9.126  20.082  1.00 75.80           O  
ATOM   1520  OD2 ASP A 119     -15.383 -11.172  20.546  1.00 75.80           O1-
ATOM   1521  H   ASP A 119     -14.765 -10.284  15.844  1.00 75.80           H  
ATOM   1522  HA  ASP A 119     -17.024 -10.903  17.519  1.00 75.80           H  
ATOM   1523  HB2 ASP A 119     -14.761 -11.407  18.174  1.00 75.80           H  
ATOM   1524  HB3 ASP A 119     -14.322  -9.703  18.094  1.00 75.80           H  
ATOM   1525  N   PRO A 120     -18.184  -8.605  17.762  1.00 70.22           N  
ATOM   1526  CA  PRO A 120     -18.886  -7.327  17.787  1.00 70.22           C  
ATOM   1527  C   PRO A 120     -18.356  -6.372  18.864  1.00 70.22           C  
ATOM   1528  O   PRO A 120     -18.442  -5.157  18.680  1.00 70.22           O  
ATOM   1529  CB  PRO A 120     -20.359  -7.684  18.014  1.00 70.22           C  
ATOM   1530  CG  PRO A 120     -20.313  -9.041  18.713  1.00 70.22           C  
ATOM   1531  CD  PRO A 120     -19.078  -9.696  18.112  1.00 70.22           C  
ATOM   1532  HA  PRO A 120     -18.783  -6.840  16.818  1.00 70.22           H  
ATOM   1533  HB2 PRO A 120     -20.852  -7.795  17.049  1.00 70.22           H  
ATOM   1534  HB3 PRO A 120     -20.877  -6.938  18.617  1.00 70.22           H  
ATOM   1535  HG2 PRO A 120     -21.213  -9.626  18.526  1.00 70.22           H  
ATOM   1536  HG3 PRO A 120     -20.164  -8.897  19.784  1.00 70.22           H  
ATOM   1537  HD2 PRO A 120     -19.352 -10.248  17.213  1.00 70.22           H  
ATOM   1538  HD3 PRO A 120     -18.626 -10.363  18.846  1.00 70.22           H  
ATOM   1539  N   ILE A 121     -17.778  -6.888  19.954  1.00 75.92           N  
ATOM   1540  CA  ILE A 121     -17.148  -6.080  21.003  1.00 75.92           C  
ATOM   1541  C   ILE A 121     -15.849  -5.489  20.455  1.00 75.92           C  
ATOM   1542  O   ILE A 121     -15.659  -4.273  20.501  1.00 75.92           O  
ATOM   1543  CB  ILE A 121     -16.902  -6.908  22.291  1.00 75.92           C  
ATOM   1544  CG1 ILE A 121     -18.220  -7.536  22.804  1.00 75.92           C  
ATOM   1545  CG2 ILE A 121     -16.251  -6.025  23.372  1.00 75.92           C  
ATOM   1546  CD1 ILE A 121     -18.053  -8.445  24.028  1.00 75.92           C  
ATOM   1547  H   ILE A 121     -17.588  -7.880  19.977  1.00 75.92           H  
ATOM   1548  HA  ILE A 121     -17.810  -5.251  21.253  1.00 75.92           H  
ATOM   1549  HB  ILE A 121     -16.202  -7.714  22.073  1.00 75.92           H  
ATOM   1550 HG12 ILE A 121     -18.931  -6.745  23.045  1.00 75.92           H  
ATOM   1551 HG13 ILE A 121     -18.654  -8.151  22.015  1.00 75.92           H  
ATOM   1552 HG21 ILE A 121     -16.011  -6.624  24.250  1.00 75.92           H  
ATOM   1553 HG22 ILE A 121     -16.928  -5.220  23.658  1.00 75.92           H  
ATOM   1554 HG23 ILE A 121     -15.316  -5.599  23.010  1.00 75.92           H  
ATOM   1555 HD11 ILE A 121     -18.992  -8.963  24.221  1.00 75.92           H  
ATOM   1556 HD12 ILE A 121     -17.275  -9.185  23.838  1.00 75.92           H  
ATOM   1557 HD13 ILE A 121     -17.796  -7.858  24.909  1.00 75.92           H  
ATOM   1558  N   LEU A 122     -14.990  -6.316  19.850  1.00 71.23           N  
ATOM   1559  CA  LEU A 122     -13.748  -5.847  19.222  1.00 71.23           C  
ATOM   1560  C   LEU A 122     -14.025  -4.883  18.058  1.00 71.23           C  
ATOM   1561  O   LEU A 122     -13.332  -3.876  17.915  1.00 71.23           O  
ATOM   1562  CB  LEU A 122     -12.915  -7.052  18.755  1.00 71.23           C  
ATOM   1563  CG  LEU A 122     -12.185  -7.787  19.897  1.00 71.23           C  
ATOM   1564  CD1 LEU A 122     -11.736  -9.185  19.469  1.00 71.23           C  
ATOM   1565  CD2 LEU A 122     -10.922  -7.020  20.300  1.00 71.23           C  
ATOM   1566  H   LEU A 122     -15.229  -7.298  19.825  1.00 71.23           H  
ATOM   1567  HA  LEU A 122     -13.179  -5.283  19.961  1.00 71.23           H  
ATOM   1568  HB2 LEU A 122     -13.587  -7.738  18.238  1.00 71.23           H  
ATOM   1569  HB3 LEU A 122     -12.172  -6.715  18.032  1.00 71.23           H  
ATOM   1570  HG  LEU A 122     -12.841  -7.881  20.762  1.00 71.23           H  
ATOM   1571 HD11 LEU A 122     -11.169  -9.145  18.538  1.00 71.23           H  
ATOM   1572 HD12 LEU A 122     -12.600  -9.841  19.364  1.00 71.23           H  
ATOM   1573 HD13 LEU A 122     -11.111  -9.621  20.248  1.00 71.23           H  
ATOM   1574 HD21 LEU A 122     -10.436  -7.532  21.131  1.00 71.23           H  
ATOM   1575 HD22 LEU A 122     -11.180  -6.013  20.627  1.00 71.23           H  
ATOM   1576 HD23 LEU A 122     -10.227  -6.962  19.461  1.00 71.23           H  
ATOM   1577  N   ALA A 123     -15.060  -5.140  17.255  1.00 65.47           N  
ATOM   1578  CA  ALA A 123     -15.498  -4.244  16.186  1.00 65.47           C  
ATOM   1579  C   ALA A 123     -16.076  -2.923  16.719  1.00 65.47           C  
ATOM   1580  O   ALA A 123     -15.918  -1.876  16.089  1.00 65.47           O  
ATOM   1581  CB  ALA A 123     -16.540  -4.981  15.339  1.00 65.47           C  
ATOM   1582  H   ALA A 123     -15.560  -6.007  17.388  1.00 65.47           H  
ATOM   1583  HA  ALA A 123     -14.640  -4.002  15.558  1.00 65.47           H  
ATOM   1584  HB1 ALA A 123     -16.806  -4.378  14.471  1.00 65.47           H  
ATOM   1585  HB2 ALA A 123     -17.433  -5.174  15.933  1.00 65.47           H  
ATOM   1586  HB3 ALA A 123     -16.134  -5.934  15.001  1.00 65.47           H  
ATOM   1587  N   GLY A 124     -16.758  -2.958  17.866  1.00 64.99           N  
ATOM   1588  CA  GLY A 124     -17.243  -1.769  18.562  1.00 64.99           C  
ATOM   1589  C   GLY A 124     -16.091  -0.899  19.057  1.00 64.99           C  
ATOM   1590  O   GLY A 124     -16.068   0.299  18.784  1.00 64.99           O  
ATOM   1591  H   GLY A 124     -16.924  -3.853  18.302  1.00 64.99           H  
ATOM   1592  HA2 GLY A 124     -17.831  -2.082  19.424  1.00 64.99           H  
ATOM   1593  HA3 GLY A 124     -17.872  -1.177  17.896  1.00 64.99           H  
ATOM   1594  N   ILE A 125     -15.096  -1.513  19.703  1.00 69.56           N  
ATOM   1595  CA  ILE A 125     -13.899  -0.822  20.197  1.00 69.56           C  
ATOM   1596  C   ILE A 125     -13.085  -0.249  19.031  1.00 69.56           C  
ATOM   1597  O   ILE A 125     -12.639   0.896  19.105  1.00 69.56           O  
ATOM   1598  CB  ILE A 125     -13.066  -1.773  21.090  1.00 69.56           C  
ATOM   1599  CG1 ILE A 125     -13.858  -2.160  22.362  1.00 69.56           C  
ATOM   1600  CG2 ILE A 125     -11.746  -1.108  21.514  1.00 69.56           C  
ATOM   1601  CD1 ILE A 125     -13.234  -3.318  23.152  1.00 69.56           C  
ATOM   1602  H   ILE A 125     -15.197  -2.498  19.903  1.00 69.56           H  
ATOM   1603  HA  ILE A 125     -14.215   0.024  20.807  1.00 69.56           H  
ATOM   1604  HB  ILE A 125     -12.838  -2.674  20.522  1.00 69.56           H  
ATOM   1605 HG12 ILE A 125     -14.871  -2.463  22.097  1.00 69.56           H  
ATOM   1606 HG13 ILE A 125     -13.946  -1.292  23.016  1.00 69.56           H  
ATOM   1607 HG21 ILE A 125     -11.153  -1.786  22.129  1.00 69.56           H  
ATOM   1608 HG22 ILE A 125     -11.139  -0.850  20.646  1.00 69.56           H  
ATOM   1609 HG23 ILE A 125     -11.974  -0.209  22.087  1.00 69.56           H  
ATOM   1610 HD11 ILE A 125     -13.087  -4.177  22.498  1.00 69.56           H  
ATOM   1611 HD12 ILE A 125     -12.280  -3.022  23.590  1.00 69.56           H  
ATOM   1612 HD13 ILE A 125     -13.907  -3.603  23.961  1.00 69.56           H  
ATOM   1613  N   SER A 126     -12.938  -0.983  17.919  1.00 62.60           N  
ATOM   1614  CA  SER A 126     -12.159  -0.502  16.770  1.00 62.60           C  
ATOM   1615  C   SER A 126     -12.714   0.804  16.194  1.00 62.60           C  
ATOM   1616  O   SER A 126     -11.937   1.678  15.825  1.00 62.60           O  
ATOM   1617  CB  SER A 126     -12.022  -1.578  15.680  1.00 62.60           C  
ATOM   1618  OG  SER A 126     -13.094  -1.586  14.752  1.00 62.60           O  
ATOM   1619  H   SER A 126     -13.298  -1.927  17.904  1.00 62.60           H  
ATOM   1620  HA  SER A 126     -11.154  -0.282  17.131  1.00 62.60           H  
ATOM   1621  HB2 SER A 126     -11.103  -1.387  15.126  1.00 62.60           H  
ATOM   1622  HB3 SER A 126     -11.933  -2.559  16.147  1.00 62.60           H  
ATOM   1623  HG  SER A 126     -12.941  -0.862  14.140  1.00 62.60           H  
ATOM   1624  N   LYS A 127     -14.044   0.983  16.186  1.00 63.37           N  
ATOM   1625  CA  LYS A 127     -14.689   2.221  15.713  1.00 63.37           C  
ATOM   1626  C   LYS A 127     -14.299   3.458  16.526  1.00 63.37           C  
ATOM   1627  O   LYS A 127     -14.305   4.546  15.967  1.00 63.37           O  
ATOM   1628  CB  LYS A 127     -16.215   2.077  15.748  1.00 63.37           C  
ATOM   1629  CG  LYS A 127     -16.769   1.178  14.638  1.00 63.37           C  
ATOM   1630  CD  LYS A 127     -18.288   1.070  14.809  1.00 63.37           C  
ATOM   1631  CE  LYS A 127     -18.905   0.134  13.769  1.00 63.37           C  
ATOM   1632  NZ  LYS A 127     -20.372   0.028  13.970  1.00 63.37           N1+
ATOM   1633  H   LYS A 127     -14.619   0.226  16.527  1.00 63.37           H  
ATOM   1634  HA  LYS A 127     -14.365   2.427  14.693  1.00 63.37           H  
ATOM   1635  HB2 LYS A 127     -16.520   1.697  16.723  1.00 63.37           H  
ATOM   1636  HB3 LYS A 127     -16.658   3.066  15.626  1.00 63.37           H  
ATOM   1637  HG2 LYS A 127     -16.540   1.621  13.669  1.00 63.37           H  
ATOM   1638  HG3 LYS A 127     -16.316   0.188  14.693  1.00 63.37           H  
ATOM   1639  HD2 LYS A 127     -18.498   0.684  15.807  1.00 63.37           H  
ATOM   1640  HD3 LYS A 127     -18.726   2.064  14.718  1.00 63.37           H  
ATOM   1641  HE2 LYS A 127     -18.437  -0.844  13.881  1.00 63.37           H  
ATOM   1642  HE3 LYS A 127     -18.676   0.516  12.774  1.00 63.37           H  
ATOM   1643  HZ1 LYS A 127     -20.817   0.929  13.871  1.00 63.37           H  
ATOM   1644  HZ2 LYS A 127     -20.563  -0.300  14.906  1.00 63.37           H  
ATOM   1645  HZ3 LYS A 127     -20.792  -0.626  13.325  1.00 63.37           H  
ATOM   1646  N   ILE A 128     -13.976   3.306  17.811  1.00 67.37           N  
ATOM   1647  CA  ILE A 128     -13.629   4.426  18.703  1.00 67.37           C  
ATOM   1648  C   ILE A 128     -12.216   4.945  18.404  1.00 67.37           C  
ATOM   1649  O   ILE A 128     -11.961   6.141  18.494  1.00 67.37           O  
ATOM   1650  CB  ILE A 128     -13.781   3.997  20.184  1.00 67.37           C  
ATOM   1651  CG1 ILE A 128     -15.225   3.515  20.471  1.00 67.37           C  
ATOM   1652  CG2 ILE A 128     -13.406   5.150  21.134  1.00 67.37           C  
ATOM   1653  CD1 ILE A 128     -15.418   2.893  21.859  1.00 67.37           C  
ATOM   1654  H   ILE A 128     -13.960   2.371  18.194  1.00 67.37           H  
ATOM   1655  HA  ILE A 128     -14.315   5.253  18.516  1.00 67.37           H  
ATOM   1656  HB  ILE A 128     -13.096   3.171  20.375  1.00 67.37           H  
ATOM   1657 HG12 ILE A 128     -15.505   2.747  19.750  1.00 67.37           H  
ATOM   1658 HG13 ILE A 128     -15.917   4.349  20.355  1.00 67.37           H  
ATOM   1659 HG21 ILE A 128     -12.363   5.436  20.997  1.00 67.37           H  
ATOM   1660 HG22 ILE A 128     -14.039   6.017  20.945  1.00 67.37           H  
ATOM   1661 HG23 ILE A 128     -13.513   4.844  22.175  1.00 67.37           H  
ATOM   1662 HD11 ILE A 128     -14.660   2.130  22.035  1.00 67.37           H  
ATOM   1663 HD12 ILE A 128     -15.357   3.657  22.635  1.00 67.37           H  
ATOM   1664 HD13 ILE A 128     -16.404   2.430  21.910  1.00 67.37           H  
ATOM   1665  N   PHE A 129     -11.305   4.051  18.014  1.00 63.08           N  
ATOM   1666  CA  PHE A 129      -9.902   4.381  17.742  1.00 63.08           C  
ATOM   1667  C   PHE A 129      -9.604   4.648  16.261  1.00 63.08           C  
ATOM   1668  O   PHE A 129      -8.461   4.923  15.898  1.00 63.08           O  
ATOM   1669  CB  PHE A 129      -9.013   3.267  18.303  1.00 63.08           C  
ATOM   1670  CG  PHE A 129      -9.073   3.150  19.811  1.00 63.08           C  
ATOM   1671  CD1 PHE A 129      -8.408   4.096  20.612  1.00 63.08           C  
ATOM   1672  CD2 PHE A 129      -9.789   2.102  20.417  1.00 63.08           C  
ATOM   1673  CE1 PHE A 129      -8.456   3.995  22.013  1.00 63.08           C  
ATOM   1674  CE2 PHE A 129      -9.835   2.004  21.818  1.00 63.08           C  
ATOM   1675  CZ  PHE A 129      -9.171   2.948  22.616  1.00 63.08           C  
ATOM   1676  H   PHE A 129     -11.587   3.083  17.951  1.00 63.08           H  
ATOM   1677  HA  PHE A 129      -9.651   5.302  18.268  1.00 63.08           H  
ATOM   1678  HB2 PHE A 129      -7.977   3.466  18.029  1.00 63.08           H  
ATOM   1679  HB3 PHE A 129      -9.297   2.318  17.847  1.00 63.08           H  
ATOM   1680  HD1 PHE A 129      -7.860   4.905  20.151  1.00 63.08           H  
ATOM   1681  HD2 PHE A 129     -10.295   1.368  19.808  1.00 63.08           H  
ATOM   1682  HE1 PHE A 129      -7.947   4.724  22.626  1.00 63.08           H  
ATOM   1683  HE2 PHE A 129     -10.371   1.197  22.295  1.00 63.08           H  
ATOM   1684  HZ  PHE A 129      -9.208   2.868  23.692  1.00 63.08           H  
ATOM   1685  N   GLU A 130     -10.603   4.551  15.384  1.00 60.51           N  
ATOM   1686  CA  GLU A 130     -10.460   4.891  13.973  1.00 60.51           C  
ATOM   1687  C   GLU A 130     -10.450   6.427  13.815  1.00 60.51           C  
ATOM   1688  O   GLU A 130     -11.435   7.079  14.162  1.00 60.51           O  
ATOM   1689  CB  GLU A 130     -11.578   4.215  13.143  1.00 60.51           C  
ATOM   1690  CG  GLU A 130     -11.278   2.738  12.795  1.00 60.51           C  
ATOM   1691  CD  GLU A 130     -12.502   1.933  12.281  1.00 60.51           C  
ATOM   1692  OE1 GLU A 130     -12.570   0.693  12.470  1.00 60.51           O  
ATOM   1693  OE2 GLU A 130     -13.401   2.494  11.608  1.00 60.51           O1-
ATOM   1694  H   GLU A 130     -11.531   4.358  15.735  1.00 60.51           H  
ATOM   1695  HA  GLU A 130      -9.509   4.491  13.620  1.00 60.51           H  
ATOM   1696  HB2 GLU A 130     -11.696   4.758  12.205  1.00 60.51           H  
ATOM   1697  HB3 GLU A 130     -12.518   4.278  13.691  1.00 60.51           H  
ATOM   1698  HG2 GLU A 130     -10.505   2.727  12.027  1.00 60.51           H  
ATOM   1699  HG3 GLU A 130     -10.853   2.236  13.665  1.00 60.51           H  
ATOM   1700  N   PRO A 131      -9.379   7.032  13.254  1.00 60.11           N  
ATOM   1701  CA  PRO A 131      -9.436   8.421  12.812  1.00 60.11           C  
ATOM   1702  C   PRO A 131     -10.637   8.620  11.891  1.00 60.11           C  
ATOM   1703  O   PRO A 131     -10.911   7.752  11.052  1.00 60.11           O  
ATOM   1704  CB  PRO A 131      -8.130   8.701  12.060  1.00 60.11           C  
ATOM   1705  CG  PRO A 131      -7.175   7.620  12.557  1.00 60.11           C  
ATOM   1706  CD  PRO A 131      -8.070   6.462  13.000  1.00 60.11           C  
ATOM   1707  HA  PRO A 131      -9.513   9.070  13.684  1.00 60.11           H  
ATOM   1708  HB2 PRO A 131      -7.752   9.700  12.277  1.00 60.11           H  
ATOM   1709  HB3 PRO A 131      -8.277   8.585  10.986  1.00 60.11           H  
ATOM   1710  HG2 PRO A 131      -6.467   7.318  11.786  1.00 60.11           H  
ATOM   1711  HG3 PRO A 131      -6.638   8.000  13.426  1.00 60.11           H  
ATOM   1712  HD2 PRO A 131      -8.142   5.695  12.230  1.00 60.11           H  
ATOM   1713  HD3 PRO A 131      -7.655   6.024  13.908  1.00 60.11           H  
ATOM   1714  N   GLY A 132     -11.313   9.764  12.024  1.00 58.22           N  
ATOM   1715  CA  GLY A 132     -12.383  10.151  11.111  1.00 58.22           C  
ATOM   1716  C   GLY A 132     -11.928   9.979   9.662  1.00 58.22           C  
ATOM   1717  O   GLY A 132     -10.795  10.322   9.315  1.00 58.22           O  
ATOM   1718  H   GLY A 132     -11.043  10.408  12.754  1.00 58.22           H  
ATOM   1719  HA2 GLY A 132     -12.655  11.195  11.271  1.00 58.22           H  
ATOM   1720  HA3 GLY A 132     -13.255   9.525  11.299  1.00 58.22           H  
ATOM   1721  N   ARG A 133     -12.787   9.392   8.820  1.00 55.99           N  
ATOM   1722  CA  ARG A 133     -12.491   9.294   7.387  1.00 55.99           C  
ATOM   1723  C   ARG A 133     -12.283  10.706   6.853  1.00 55.99           C  
ATOM   1724  O   ARG A 133     -13.088  11.588   7.151  1.00 55.99           O  
ATOM   1725  CB  ARG A 133     -13.611   8.585   6.614  1.00 55.99           C  
ATOM   1726  CG  ARG A 133     -13.593   7.069   6.842  1.00 55.99           C  
ATOM   1727  CD  ARG A 133     -14.631   6.391   5.941  1.00 55.99           C  
ATOM   1728  NE  ARG A 133     -14.649   4.931   6.150  1.00 55.99           N  
ATOM   1729  CZ  ARG A 133     -15.119   4.028   5.307  1.00 55.99           C  
ATOM   1730  NH1 ARG A 133     -15.697   4.364   4.187  1.00 55.99           N1+
ATOM   1731  NH2 ARG A 133     -14.991   2.757   5.572  1.00 55.99           N  
ATOM   1732  H   ARG A 133     -13.709   9.159   9.158  1.00 55.99           H  
ATOM   1733  HA  ARG A 133     -11.552   8.755   7.256  1.00 55.99           H  
ATOM   1734  HB2 ARG A 133     -14.578   8.998   6.902  1.00 55.99           H  
ATOM   1735  HB3 ARG A 133     -13.465   8.773   5.550  1.00 55.99           H  
ATOM   1736  HG2 ARG A 133     -13.818   6.855   7.887  1.00 55.99           H  
ATOM   1737  HG3 ARG A 133     -12.604   6.679   6.603  1.00 55.99           H  
ATOM   1738  HD2 ARG A 133     -14.380   6.618   4.904  1.00 55.99           H  
ATOM   1739  HD3 ARG A 133     -15.616   6.803   6.161  1.00 55.99           H  
ATOM   1740  HE  ARG A 133     -14.210   4.593   6.995  1.00 55.99           H  
ATOM   1741 HH11 ARG A 133     -15.953   3.673   3.497  1.00 55.99           H  
ATOM   1742 HH12 ARG A 133     -15.743   5.343   3.944  1.00 55.99           H  
ATOM   1743 HH21 ARG A 133     -14.418   2.465   6.350  1.00 55.99           H  
ATOM   1744 HH22 ARG A 133     -15.236   2.074   4.869  1.00 55.99           H  
ATOM   1745  N   ALA A 134     -11.218  10.903   6.078  1.00 54.61           N  
ATOM   1746  CA  ALA A 134     -11.040  12.155   5.360  1.00 54.61           C  
ATOM   1747  C   ALA A 134     -12.309  12.427   4.528  1.00 54.61           C  
ATOM   1748  O   ALA A 134     -12.873  11.476   3.973  1.00 54.61           O  
ATOM   1749  CB  ALA A 134      -9.783  12.078   4.485  1.00 54.61           C  
ATOM   1750  H   ALA A 134     -10.591  10.136   5.882  1.00 54.61           H  
ATOM   1751  HA  ALA A 134     -10.906  12.944   6.099  1.00 54.61           H  
ATOM   1752  HB1 ALA A 134      -9.645  13.026   3.966  1.00 54.61           H  
ATOM   1753  HB2 ALA A 134      -9.892  11.288   3.743  1.00 54.61           H  
ATOM   1754  HB3 ALA A 134      -8.908  11.882   5.105  1.00 54.61           H  
ATOM   1755  N   PRO A 135     -12.792  13.678   4.472  1.00 49.40           N  
ATOM   1756  CA  PRO A 135     -13.907  14.015   3.603  1.00 49.40           C  
ATOM   1757  C   PRO A 135     -13.548  13.621   2.166  1.00 49.40           C  
ATOM   1758  O   PRO A 135     -12.470  13.957   1.674  1.00 49.40           O  
ATOM   1759  CB  PRO A 135     -14.145  15.519   3.791  1.00 49.40           C  
ATOM   1760  CG  PRO A 135     -12.817  16.044   4.339  1.00 49.40           C  
ATOM   1761  CD  PRO A 135     -12.249  14.862   5.116  1.00 49.40           C  
ATOM   1762  HA  PRO A 135     -14.796  13.468   3.915  1.00 49.40           H  
ATOM   1763  HB2 PRO A 135     -14.417  16.012   2.858  1.00 49.40           H  
ATOM   1764  HB3 PRO A 135     -14.925  15.668   4.538  1.00 49.40           H  
ATOM   1765  HG2 PRO A 135     -12.952  16.921   4.971  1.00 49.40           H  
ATOM   1766  HG3 PRO A 135     -12.153  16.273   3.505  1.00 49.40           H  
ATOM   1767  HD2 PRO A 135     -11.161  14.886   5.072  1.00 49.40           H  
ATOM   1768  HD3 PRO A 135     -12.592  14.899   6.150  1.00 49.40           H  
ATOM   1769  N   ASN A 136     -14.436  12.872   1.510  1.00 45.58           N  
ATOM   1770  CA  ASN A 136     -14.341  12.653   0.072  1.00 45.58           C  
ATOM   1771  C   ASN A 136     -14.547  14.017  -0.592  1.00 45.58           C  
ATOM   1772  O   ASN A 136     -15.668  14.524  -0.613  1.00 45.58           O  
ATOM   1773  CB  ASN A 136     -15.411  11.644  -0.390  1.00 45.58           C  
ATOM   1774  CG  ASN A 136     -15.115  10.200  -0.030  1.00 45.58           C  
ATOM   1775  ND2 ASN A 136     -16.136   9.388   0.106  1.00 45.58           N  
ATOM   1776  OD1 ASN A 136     -13.990   9.758   0.109  1.00 45.58           O  
ATOM   1777  H   ASN A 136     -15.286  12.597   1.981  1.00 45.58           H  
ATOM   1778  HA  ASN A 136     -13.351  12.278  -0.188  1.00 45.58           H  
ATOM   1779  HB2 ASN A 136     -15.489  11.691  -1.476  1.00 45.58           H  
ATOM   1780  HB3 ASN A 136     -16.380  11.934   0.017  1.00 45.58           H  
ATOM   1781 HD21 ASN A 136     -15.890   8.414   0.213  1.00 45.58           H  
ATOM   1782 HD22 ASN A 136     -17.058   9.717  -0.143  1.00 45.58           H  
ATOM   1783  N   TYR A 137     -13.474  14.628  -1.084  1.00 37.87           N  
ATOM   1784  CA  TYR A 137     -13.589  15.766  -1.983  1.00 37.87           C  
ATOM   1785  C   TYR A 137     -14.051  15.209  -3.334  1.00 37.87           C  
ATOM   1786  O   TYR A 137     -13.296  14.496  -3.996  1.00 37.87           O  
ATOM   1787  CB  TYR A 137     -12.255  16.528  -2.046  1.00 37.87           C  
ATOM   1788  CG  TYR A 137     -11.835  17.155  -0.724  1.00 37.87           C  
ATOM   1789  CD1 TYR A 137     -12.352  18.409  -0.344  1.00 37.87           C  
ATOM   1790  CD2 TYR A 137     -10.928  16.488   0.124  1.00 37.87           C  
ATOM   1791  CE1 TYR A 137     -11.967  18.996   0.878  1.00 37.87           C  
ATOM   1792  CE2 TYR A 137     -10.539  17.071   1.345  1.00 37.87           C  
ATOM   1793  CZ  TYR A 137     -11.059  18.325   1.725  1.00 37.87           C  
ATOM   1794  OH  TYR A 137     -10.689  18.879   2.910  1.00 37.87           O  
ATOM   1795  H   TYR A 137     -12.564  14.208  -0.957  1.00 37.87           H  
ATOM   1796  HA  TYR A 137     -14.350  16.453  -1.614  1.00 37.87           H  
ATOM   1797  HB2 TYR A 137     -12.346  17.320  -2.789  1.00 37.87           H  
ATOM   1798  HB3 TYR A 137     -11.471  15.852  -2.387  1.00 37.87           H  
ATOM   1799  HD1 TYR A 137     -13.044  18.919  -0.998  1.00 37.87           H  
ATOM   1800  HD2 TYR A 137     -10.540  15.520  -0.158  1.00 37.87           H  
ATOM   1801  HE1 TYR A 137     -12.367  19.960   1.158  1.00 37.87           H  
ATOM   1802  HE2 TYR A 137      -9.848  16.561   2.000  1.00 37.87           H  
ATOM   1803  HH  TYR A 137     -11.086  19.746   3.026  1.00 37.87           H  
ATOM   1804  N   HIS A 138     -15.322  15.440  -3.664  1.00 38.03           N  
ATOM   1805  CA  HIS A 138     -15.865  15.246  -5.007  1.00 38.03           C  
ATOM   1806  C   HIS A 138     -15.602  16.484  -5.859  1.00 38.03           C  
ATOM   1807  O   HIS A 138     -15.697  17.600  -5.298  1.00 38.03           O  
ATOM   1808  CB  HIS A 138     -17.365  14.919  -4.940  1.00 38.03           C  
ATOM   1809  CG  HIS A 138     -17.645  13.486  -4.577  1.00 38.03           C  
ATOM   1810  CD2 HIS A 138     -18.226  13.009  -3.435  1.00 38.03           C  
ATOM   1811  ND1 HIS A 138     -17.354  12.404  -5.367  1.00 38.03           N  
ATOM   1812  CE1 HIS A 138     -17.751  11.296  -4.721  1.00 38.03           C  
ATOM   1813  NE2 HIS A 138     -18.293  11.609  -3.531  1.00 38.03           N  
ATOM   1814  OXT HIS A 138     -15.329  16.257  -7.055  1.00 38.03           O1-
ATOM   1815  H   HIS A 138     -15.860  16.043  -3.058  1.00 38.03           H  
ATOM   1816  HA  HIS A 138     -15.341  14.429  -5.503  1.00 38.03           H  
ATOM   1817  HB2 HIS A 138     -17.856  15.590  -4.236  1.00 38.03           H  
ATOM   1818  HB3 HIS A 138     -17.798  15.101  -5.924  1.00 38.03           H  
ATOM   1819  HD1 HIS A 138     -16.871  12.459  -6.252  1.00 38.03           H  
ATOM   1820  HD2 HIS A 138     -18.563  13.612  -2.605  1.00 38.03           H  
ATOM   1821  HE1 HIS A 138     -17.635  10.290  -5.095  1.00 38.03           H  
END
