# Supplementary material for: The structural landscape and diversity of Pyricularia oryzae MAX effectors revisited
Source: PLoS Pathog. 2024 May 6;20(5):e1012176. doi: 10.1371/journal.ppat.1012176 (PMC11132498; doi:10.1371/journal.ppat.1012176)
Supplement: S1 File — (ZIP) [file ppat.1012176.s018.zip › Supplementary_Data/MAX62.pdb]

ATOM      1  N   THR A  23       3.160   7.726  -7.952  1.00 93.70           N  
ATOM      2  CA  THR A  23       1.731   8.056  -7.882  1.00 93.70           C  
ATOM      3  C   THR A  23       1.311   8.056  -6.418  1.00 93.70           C  
ATOM      4  O   THR A  23       1.596   7.098  -5.694  1.00 93.70           O  
ATOM      5  CB  THR A  23       0.894   7.049  -8.684  1.00 93.70           C  
ATOM      6  CG2 THR A  23      -0.595   7.386  -8.718  1.00 93.70           C  
ATOM      7  OG1 THR A  23       1.329   7.027 -10.027  1.00 93.70           O  
ATOM      8  H   THR A  23       3.380   6.750  -7.811  1.00 93.70           H  
ATOM      9  HA  THR A  23       1.553   9.046  -8.303  1.00 93.70           H  
ATOM     10  HB  THR A  23       1.022   6.055  -8.256  1.00 93.70           H  
ATOM     11  HG1 THR A  23       0.814   6.330 -10.439  1.00 93.70           H  
ATOM     12 HG21 THR A  23      -0.752   8.392  -9.105  1.00 93.70           H  
ATOM     13 HG22 THR A  23      -1.126   6.672  -9.349  1.00 93.70           H  
ATOM     14 HG23 THR A  23      -1.019   7.318  -7.716  1.00 93.70           H  
ATOM     15  N   GLN A  24       0.661   9.129  -5.974  1.00 97.01           N  
ATOM     16  CA  GLN A  24       0.052   9.176  -4.651  1.00 97.01           C  
ATOM     17  C   GLN A  24      -1.259   8.390  -4.686  1.00 97.01           C  
ATOM     18  O   GLN A  24      -2.115   8.669  -5.517  1.00 97.01           O  
ATOM     19  CB  GLN A  24      -0.155  10.636  -4.226  1.00 97.01           C  
ATOM     20  CG  GLN A  24      -0.729  10.734  -2.805  1.00 97.01           C  
ATOM     21  CD  GLN A  24      -0.923  12.170  -2.335  1.00 97.01           C  
ATOM     22  NE2 GLN A  24      -1.765  12.392  -1.351  1.00 97.01           N  
ATOM     23  OE1 GLN A  24      -0.344  13.124  -2.822  1.00 97.01           O  
ATOM     24  H   GLN A  24       0.432   9.874  -6.617  1.00 97.01           H  
ATOM     25  HA  GLN A  24       0.726   8.710  -3.934  1.00 97.01           H  
ATOM     26  HB2 GLN A  24       0.806  11.149  -4.254  1.00 97.01           H  
ATOM     27  HB3 GLN A  24      -0.834  11.128  -4.923  1.00 97.01           H  
ATOM     28  HG2 GLN A  24      -0.057  10.231  -2.109  1.00 97.01           H  
ATOM     29  HG3 GLN A  24      -1.696  10.232  -2.771  1.00 97.01           H  
ATOM     30 HE21 GLN A  24      -2.293  11.628  -0.954  1.00 97.01           H  
ATOM     31 HE22 GLN A  24      -1.861  13.363  -1.091  1.00 97.01           H  
ATOM     32  N   VAL A  25      -1.405   7.430  -3.776  1.00 96.56           N  
ATOM     33  CA  VAL A  25      -2.600   6.597  -3.628  1.00 96.56           C  
ATOM     34  C   VAL A  25      -3.223   6.875  -2.271  1.00 96.56           C  
ATOM     35  O   VAL A  25      -2.599   6.672  -1.223  1.00 96.56           O  
ATOM     36  CB  VAL A  25      -2.271   5.104  -3.790  1.00 96.56           C  
ATOM     37  CG1 VAL A  25      -3.556   4.276  -3.733  1.00 96.56           C  
ATOM     38  CG2 VAL A  25      -1.556   4.817  -5.115  1.00 96.56           C  
ATOM     39  H   VAL A  25      -0.634   7.254  -3.148  1.00 96.56           H  
ATOM     40  HA  VAL A  25      -3.325   6.862  -4.397  1.00 96.56           H  
ATOM     41  HB  VAL A  25      -1.618   4.784  -2.978  1.00 96.56           H  
ATOM     42 HG11 VAL A  25      -4.002   4.341  -2.740  1.00 96.56           H  
ATOM     43 HG12 VAL A  25      -4.264   4.668  -4.462  1.00 96.56           H  
ATOM     44 HG13 VAL A  25      -3.345   3.231  -3.959  1.00 96.56           H  
ATOM     45 HG21 VAL A  25      -1.446   3.742  -5.254  1.00 96.56           H  
ATOM     46 HG22 VAL A  25      -0.564   5.269  -5.112  1.00 96.56           H  
ATOM     47 HG23 VAL A  25      -2.131   5.236  -5.940  1.00 96.56           H  
ATOM     48  N   THR A  26      -4.460   7.343  -2.273  1.00 97.14           N  
ATOM     49  CA  THR A  26      -5.243   7.600  -1.070  1.00 97.14           C  
ATOM     50  C   THR A  26      -5.890   6.304  -0.614  1.00 97.14           C  
ATOM     51  O   THR A  26      -6.586   5.654  -1.379  1.00 97.14           O  
ATOM     52  CB  THR A  26      -6.294   8.680  -1.339  1.00 97.14           C  
ATOM     53  CG2 THR A  26      -7.050   9.037  -0.067  1.00 97.14           C  
ATOM     54  OG1 THR A  26      -5.640   9.862  -1.740  1.00 97.14           O  
ATOM     55  H   THR A  26      -4.938   7.406  -3.161  1.00 97.14           H  
ATOM     56  HA  THR A  26      -4.581   7.963  -0.283  1.00 97.14           H  
ATOM     57  HB  THR A  26      -6.991   8.355  -2.112  1.00 97.14           H  
ATOM     58  HG1 THR A  26      -5.621   9.809  -2.699  1.00 97.14           H  
ATOM     59 HG21 THR A  26      -7.752   9.842  -0.285  1.00 97.14           H  
ATOM     60 HG22 THR A  26      -6.329   9.354   0.686  1.00 97.14           H  
ATOM     61 HG23 THR A  26      -7.613   8.172   0.284  1.00 97.14           H  
ATOM     62  N   ILE A  27      -5.687   5.913   0.645  1.00 95.50           N  
ATOM     63  CA  ILE A  27      -6.320   4.719   1.213  1.00 95.50           C  
ATOM     64  C   ILE A  27      -7.551   5.153   2.004  1.00 95.50           C  
ATOM     65  O   ILE A  27      -7.466   5.969   2.932  1.00 95.50           O  
ATOM     66  CB  ILE A  27      -5.334   3.875   2.048  1.00 95.50           C  
ATOM     67  CG1 ILE A  27      -4.095   3.485   1.206  1.00 95.50           C  
ATOM     68  CG2 ILE A  27      -6.043   2.610   2.574  1.00 95.50           C  
ATOM     69  CD1 ILE A  27      -3.040   2.666   1.960  1.00 95.50           C  
ATOM     70  H   ILE A  27      -5.163   6.520   1.258  1.00 95.50           H  
ATOM     71  HA  ILE A  27      -6.660   4.080   0.398  1.00 95.50           H  
ATOM     72  HB  ILE A  27      -5.005   4.471   2.900  1.00 95.50           H  
ATOM     73 HG12 ILE A  27      -4.413   2.916   0.332  1.00 95.50           H  
ATOM     74 HG13 ILE A  27      -3.601   4.390   0.853  1.00 95.50           H  
ATOM     75 HG21 ILE A  27      -6.944   2.870   3.130  1.00 95.50           H  
ATOM     76 HG22 ILE A  27      -6.326   1.983   1.728  1.00 95.50           H  
ATOM     77 HG23 ILE A  27      -5.385   2.048   3.236  1.00 95.50           H  
ATOM     78 HD11 ILE A  27      -3.416   1.665   2.176  1.00 95.50           H  
ATOM     79 HD12 ILE A  27      -2.151   2.567   1.337  1.00 95.50           H  
ATOM     80 HD13 ILE A  27      -2.768   3.170   2.887  1.00 95.50           H  
ATOM     81  N   LEU A  28      -8.688   4.556   1.668  1.00 96.50           N  
ATOM     82  CA  LEU A  28      -9.977   4.807   2.288  1.00 96.50           C  
ATOM     83  C   LEU A  28     -10.428   3.608   3.129  1.00 96.50           C  
ATOM     84  O   LEU A  28     -10.125   2.448   2.838  1.00 96.50           O  
ATOM     85  CB  LEU A  28     -11.026   5.117   1.214  1.00 96.50           C  
ATOM     86  CG  LEU A  28     -10.699   6.212   0.184  1.00 96.50           C  
ATOM     87  CD1 LEU A  28     -11.883   6.317  -0.765  1.00 96.50           C  
ATOM     88  CD2 LEU A  28     -10.471   7.569   0.835  1.00 96.50           C  
ATOM     89  H   LEU A  28      -8.664   3.913   0.889  1.00 96.50           H  
ATOM     90  HA  LEU A  28      -9.892   5.678   2.937  1.00 96.50           H  
ATOM     91  HB2 LEU A  28     -11.178   4.194   0.655  1.00 96.50           H  
ATOM     92  HB3 LEU A  28     -11.961   5.374   1.711  1.00 96.50           H  
ATOM     93  HG  LEU A  28      -9.813   5.936  -0.388  1.00 96.50           H  
ATOM     94 HD11 LEU A  28     -11.722   7.156  -1.441  1.00 96.50           H  
ATOM     95 HD12 LEU A  28     -12.808   6.513  -0.222  1.00 96.50           H  
ATOM     96 HD13 LEU A  28     -11.974   5.415  -1.370  1.00 96.50           H  
ATOM     97 HD21 LEU A  28      -9.532   7.535   1.387  1.00 96.50           H  
ATOM     98 HD22 LEU A  28     -10.379   8.323   0.053  1.00 96.50           H  
ATOM     99 HD23 LEU A  28     -11.315   7.830   1.474  1.00 96.50           H  
ATOM    100  N   LYS A  29     -11.220   3.873   4.166  1.00 94.32           N  
ATOM    101  CA  LYS A  29     -11.946   2.855   4.928  1.00 94.32           C  
ATOM    102  C   LYS A  29     -13.400   3.289   5.046  1.00 94.32           C  
ATOM    103  O   LYS A  29     -13.680   4.275   5.713  1.00 94.32           O  
ATOM    104  CB  LYS A  29     -11.278   2.686   6.296  1.00 94.32           C  
ATOM    105  CG  LYS A  29     -11.907   1.538   7.093  1.00 94.32           C  
ATOM    106  CD  LYS A  29     -11.326   1.511   8.506  1.00 94.32           C  
ATOM    107  CE  LYS A  29     -12.045   0.446   9.335  1.00 94.32           C  
ATOM    108  NZ  LYS A  29     -11.774   0.641  10.780  1.00 94.32           N1+
ATOM    109  H   LYS A  29     -11.406   4.847   4.359  1.00 94.32           H  
ATOM    110  HA  LYS A  29     -11.906   1.906   4.393  1.00 94.32           H  
ATOM    111  HB2 LYS A  29     -11.377   3.619   6.851  1.00 94.32           H  
ATOM    112  HB3 LYS A  29     -10.216   2.485   6.153  1.00 94.32           H  
ATOM    113  HG2 LYS A  29     -12.985   1.687   7.162  1.00 94.32           H  
ATOM    114  HG3 LYS A  29     -11.708   0.591   6.591  1.00 94.32           H  
ATOM    115  HD2 LYS A  29     -11.482   2.492   8.954  1.00 94.32           H  
ATOM    116  HD3 LYS A  29     -10.257   1.304   8.460  1.00 94.32           H  
ATOM    117  HE2 LYS A  29     -13.114   0.548   9.146  1.00 94.32           H  
ATOM    118  HE3 LYS A  29     -11.735  -0.540   8.989  1.00 94.32           H  
ATOM    119  HZ1 LYS A  29     -10.784   0.606  10.978  1.00 94.32           H  
ATOM    120  HZ2 LYS A  29     -12.283  -0.020  11.349  1.00 94.32           H  
ATOM    121  HZ3 LYS A  29     -12.101   1.560  11.042  1.00 94.32           H  
ATOM    122  N   LYS A  30     -14.320   2.527   4.444  1.00 93.37           N  
ATOM    123  CA  LYS A  30     -15.750   2.890   4.362  1.00 93.37           C  
ATOM    124  C   LYS A  30     -15.976   4.292   3.755  1.00 93.37           C  
ATOM    125  O   LYS A  30     -16.808   5.040   4.247  1.00 93.37           O  
ATOM    126  CB  LYS A  30     -16.445   2.752   5.735  1.00 93.37           C  
ATOM    127  CG  LYS A  30     -16.376   1.364   6.385  1.00 93.37           C  
ATOM    128  CD  LYS A  30     -17.187   1.404   7.689  1.00 93.37           C  
ATOM    129  CE  LYS A  30     -17.331   0.019   8.328  1.00 93.37           C  
ATOM    130  NZ  LYS A  30     -18.289   0.071   9.464  1.00 93.37           N1+
ATOM    131  H   LYS A  30     -13.990   1.757   3.880  1.00 93.37           H  
ATOM    132  HA  LYS A  30     -16.242   2.205   3.671  1.00 93.37           H  
ATOM    133  HB2 LYS A  30     -17.498   3.000   5.596  1.00 93.37           H  
ATOM    134  HB3 LYS A  30     -16.031   3.489   6.424  1.00 93.37           H  
ATOM    135  HG2 LYS A  30     -15.342   1.096   6.603  1.00 93.37           H  
ATOM    136  HG3 LYS A  30     -16.807   0.628   5.706  1.00 93.37           H  
ATOM    137  HD2 LYS A  30     -18.181   1.787   7.460  1.00 93.37           H  
ATOM    138  HD3 LYS A  30     -16.710   2.091   8.388  1.00 93.37           H  
ATOM    139  HE2 LYS A  30     -16.352  -0.329   8.656  1.00 93.37           H  
ATOM    140  HE3 LYS A  30     -17.701  -0.668   7.567  1.00 93.37           H  
ATOM    141  HZ1 LYS A  30     -19.190   0.380   9.128  1.00 93.37           H  
ATOM    142  HZ2 LYS A  30     -18.001   0.739  10.165  1.00 93.37           H  
ATOM    143  HZ3 LYS A  30     -18.427  -0.837   9.885  1.00 93.37           H  
ATOM    144  N   GLY A  31     -15.208   4.647   2.722  1.00 93.70           N  
ATOM    145  CA  GLY A  31     -15.294   5.948   2.041  1.00 93.70           C  
ATOM    146  C   GLY A  31     -14.535   7.098   2.714  1.00 93.70           C  
ATOM    147  O   GLY A  31     -14.358   8.139   2.097  1.00 93.70           O  
ATOM    148  H   GLY A  31     -14.556   3.975   2.342  1.00 93.70           H  
ATOM    149  HA2 GLY A  31     -14.909   5.848   1.027  1.00 93.70           H  
ATOM    150  HA3 GLY A  31     -16.340   6.248   1.970  1.00 93.70           H  
ATOM    151  N   GLU A  32     -14.029   6.929   3.939  1.00 95.18           N  
ATOM    152  CA  GLU A  32     -13.257   7.974   4.621  1.00 95.18           C  
ATOM    153  C   GLU A  32     -11.751   7.793   4.425  1.00 95.18           C  
ATOM    154  O   GLU A  32     -11.217   6.693   4.618  1.00 95.18           O  
ATOM    155  CB  GLU A  32     -13.568   7.997   6.118  1.00 95.18           C  
ATOM    156  CG  GLU A  32     -15.016   8.399   6.420  1.00 95.18           C  
ATOM    157  CD  GLU A  32     -15.263   8.529   7.930  1.00 95.18           C  
ATOM    158  OE1 GLU A  32     -16.154   9.321   8.303  1.00 95.18           O  
ATOM    159  OE2 GLU A  32     -14.580   7.817   8.710  1.00 95.18           O1-
ATOM    160  H   GLU A  32     -14.254   6.095   4.463  1.00 95.18           H  
ATOM    161  HA  GLU A  32     -13.536   8.949   4.219  1.00 95.18           H  
ATOM    162  HB2 GLU A  32     -13.364   7.011   6.536  1.00 95.18           H  
ATOM    163  HB3 GLU A  32     -12.904   8.718   6.596  1.00 95.18           H  
ATOM    164  HG2 GLU A  32     -15.221   9.351   5.931  1.00 95.18           H  
ATOM    165  HG3 GLU A  32     -15.691   7.647   6.011  1.00 95.18           H  
ATOM    166  N   ARG A  33     -11.043   8.886   4.113  1.00 96.16           N  
ATOM    167  CA  ARG A  33      -9.580   8.886   4.012  1.00 96.16           C  
ATOM    168  C   ARG A  33      -8.940   8.568   5.354  1.00 96.16           C  
ATOM    169  O   ARG A  33      -9.110   9.303   6.322  1.00 96.16           O  
ATOM    170  CB  ARG A  33      -9.068  10.220   3.446  1.00 96.16           C  
ATOM    171  CG  ARG A  33      -7.540  10.172   3.277  1.00 96.16           C  
ATOM    172  CD  ARG A  33      -6.967  11.448   2.651  1.00 96.16           C  
ATOM    173  NE  ARG A  33      -6.637  12.458   3.679  1.00 96.16           N  
ATOM    174  CZ  ARG A  33      -5.885  13.529   3.494  1.00 96.16           C  
ATOM    175  NH1 ARG A  33      -5.434  13.856   2.315  1.00 96.16           N1+
ATOM    176  NH2 ARG A  33      -5.568  14.296   4.500  1.00 96.16           N  
ATOM    177  H   ARG A  33     -11.545   9.747   3.944  1.00 96.16           H  
ATOM    178  HA  ARG A  33      -9.290   8.088   3.329  1.00 96.16           H  
ATOM    179  HB2 ARG A  33      -9.339  11.036   4.115  1.00 96.16           H  
ATOM    180  HB3 ARG A  33      -9.530  10.393   2.474  1.00 96.16           H  
ATOM    181  HG2 ARG A  33      -7.299   9.319   2.644  1.00 96.16           H  
ATOM    182  HG3 ARG A  33      -7.051  10.008   4.237  1.00 96.16           H  
ATOM    183  HD2 ARG A  33      -6.055  11.175   2.121  1.00 96.16           H  
ATOM    184  HD3 ARG A  33      -7.674  11.850   1.925  1.00 96.16           H  
ATOM    185  HE  ARG A  33      -7.017  12.305   4.602  1.00 96.16           H  
ATOM    186 HH11 ARG A  33      -5.709  13.298   1.520  1.00 96.16           H  
ATOM    187 HH12 ARG A  33      -4.908  14.705   2.166  1.00 96.16           H  
ATOM    188 HH21 ARG A  33      -5.010  15.123   4.342  1.00 96.16           H  
ATOM    189 HH22 ARG A  33      -5.935  14.103   5.421  1.00 96.16           H  
ATOM    190  N   ILE A  34      -8.114   7.524   5.377  1.00 95.00           N  
ATOM    191  CA  ILE A  34      -7.338   7.154   6.567  1.00 95.00           C  
ATOM    192  C   ILE A  34      -5.856   7.515   6.458  1.00 95.00           C  
ATOM    193  O   ILE A  34      -5.246   7.822   7.477  1.00 95.00           O  
ATOM    194  CB  ILE A  34      -7.531   5.668   6.922  1.00 95.00           C  
ATOM    195  CG1 ILE A  34      -7.135   4.705   5.782  1.00 95.00           C  
ATOM    196  CG2 ILE A  34      -8.987   5.419   7.358  1.00 95.00           C  
ATOM    197  CD1 ILE A  34      -6.871   3.288   6.285  1.00 95.00           C  
ATOM    198  H   ILE A  34      -8.030   6.970   4.537  1.00 95.00           H  
ATOM    199  HA  ILE A  34      -7.705   7.729   7.416  1.00 95.00           H  
ATOM    200  HB  ILE A  34      -6.892   5.465   7.781  1.00 95.00           H  
ATOM    201 HG12 ILE A  34      -7.936   4.666   5.043  1.00 95.00           H  
ATOM    202 HG13 ILE A  34      -6.224   5.044   5.287  1.00 95.00           H  
ATOM    203 HG21 ILE A  34      -9.655   5.529   6.504  1.00 95.00           H  
ATOM    204 HG22 ILE A  34      -9.284   6.153   8.106  1.00 95.00           H  
ATOM    205 HG23 ILE A  34      -9.101   4.418   7.775  1.00 95.00           H  
ATOM    206 HD11 ILE A  34      -7.773   2.886   6.745  1.00 95.00           H  
ATOM    207 HD12 ILE A  34      -6.061   3.298   7.013  1.00 95.00           H  
ATOM    208 HD13 ILE A  34      -6.586   2.651   5.447  1.00 95.00           H  
ATOM    209  N   THR A  35      -5.274   7.442   5.259  1.00 96.46           N  
ATOM    210  CA  THR A  35      -3.874   7.788   4.967  1.00 96.46           C  
ATOM    211  C   THR A  35      -3.667   7.882   3.451  1.00 96.46           C  
ATOM    212  O   THR A  35      -4.601   7.657   2.681  1.00 96.46           O  
ATOM    213  CB  THR A  35      -2.903   6.765   5.596  1.00 96.46           C  
ATOM    214  CG2 THR A  35      -2.844   5.403   4.908  1.00 96.46           C  
ATOM    215  OG1 THR A  35      -1.606   7.306   5.608  1.00 96.46           O  
ATOM    216  H   THR A  35      -5.839   7.186   4.462  1.00 96.46           H  
ATOM    217  HA  THR A  35      -3.652   8.763   5.399  1.00 96.46           H  
ATOM    218  HB  THR A  35      -3.188   6.600   6.635  1.00 96.46           H  
ATOM    219  HG1 THR A  35      -0.964   6.607   5.469  1.00 96.46           H  
ATOM    220 HG21 THR A  35      -2.151   4.771   5.463  1.00 96.46           H  
ATOM    221 HG22 THR A  35      -3.832   4.943   4.914  1.00 96.46           H  
ATOM    222 HG23 THR A  35      -2.490   5.497   3.882  1.00 96.46           H  
ATOM    223  N   TRP A  36      -2.448   8.180   3.021  1.00 96.43           N  
ATOM    224  CA  TRP A  36      -1.991   8.053   1.641  1.00 96.43           C  
ATOM    225  C   TRP A  36      -0.608   7.391   1.611  1.00 96.43           C  
ATOM    226  O   TRP A  36       0.100   7.370   2.620  1.00 96.43           O  
ATOM    227  CB  TRP A  36      -1.998   9.428   0.967  1.00 96.43           C  
ATOM    228  CG  TRP A  36      -1.156  10.465   1.649  1.00 96.43           C  
ATOM    229  CD1 TRP A  36      -1.575  11.305   2.623  1.00 96.43           C  
ATOM    230  CD2 TRP A  36       0.262  10.755   1.452  1.00 96.43           C  
ATOM    231  CE2 TRP A  36       0.633  11.801   2.351  1.00 96.43           C  
ATOM    232  CE3 TRP A  36       1.274  10.246   0.609  1.00 96.43           C  
ATOM    233  NE1 TRP A  36      -0.522  12.095   3.039  1.00 96.43           N  
ATOM    234  CZ2 TRP A  36       1.932  12.322   2.413  1.00 96.43           C  
ATOM    235  CZ3 TRP A  36       2.579  10.772   0.658  1.00 96.43           C  
ATOM    236  CH2 TRP A  36       2.910  11.802   1.553  1.00 96.43           C  
ATOM    237  H   TRP A  36      -1.719   8.305   3.709  1.00 96.43           H  
ATOM    238  HA  TRP A  36      -2.671   7.401   1.092  1.00 96.43           H  
ATOM    239  HB2 TRP A  36      -1.650   9.317  -0.060  1.00 96.43           H  
ATOM    240  HB3 TRP A  36      -3.026   9.787   0.921  1.00 96.43           H  
ATOM    241  HD1 TRP A  36      -2.580  11.329   3.019  1.00 96.43           H  
ATOM    242  HE1 TRP A  36      -0.584  12.793   3.767  1.00 96.43           H  
ATOM    243  HE3 TRP A  36       1.044   9.458  -0.093  1.00 96.43           H  
ATOM    244  HZ2 TRP A  36       2.177  13.118   3.100  1.00 96.43           H  
ATOM    245  HZ3 TRP A  36       3.346  10.404  -0.007  1.00 96.43           H  
ATOM    246  HH2 TRP A  36       3.916  12.197   1.564  1.00 96.43           H  
ATOM    247  N   VAL A  37      -0.252   6.815   0.466  1.00 96.83           N  
ATOM    248  CA  VAL A  37       1.045   6.177   0.204  1.00 96.83           C  
ATOM    249  C   VAL A  37       1.542   6.552  -1.188  1.00 96.83           C  
ATOM    250  O   VAL A  37       0.761   7.000  -2.023  1.00 96.83           O  
ATOM    251  CB  VAL A  37       0.974   4.643   0.351  1.00 96.83           C  
ATOM    252  CG1 VAL A  37       0.622   4.223   1.783  1.00 96.83           C  
ATOM    253  CG2 VAL A  37      -0.016   3.974  -0.612  1.00 96.83           C  
ATOM    254  H   VAL A  37      -0.900   6.854  -0.308  1.00 96.83           H  
ATOM    255  HA  VAL A  37       1.777   6.553   0.918  1.00 96.83           H  
ATOM    256  HB  VAL A  37       1.968   4.251   0.134  1.00 96.83           H  
ATOM    257 HG11 VAL A  37       0.685   3.138   1.870  1.00 96.83           H  
ATOM    258 HG12 VAL A  37      -0.390   4.541   2.032  1.00 96.83           H  
ATOM    259 HG13 VAL A  37       1.326   4.678   2.480  1.00 96.83           H  
ATOM    260 HG21 VAL A  37       0.263   4.192  -1.643  1.00 96.83           H  
ATOM    261 HG22 VAL A  37       0.010   2.893  -0.473  1.00 96.83           H  
ATOM    262 HG23 VAL A  37      -1.028   4.336  -0.434  1.00 96.83           H  
ATOM    263  N   GLU A  38       2.829   6.345  -1.456  1.00 97.40           N  
ATOM    264  CA  GLU A  38       3.399   6.522  -2.792  1.00 97.40           C  
ATOM    265  C   GLU A  38       3.809   5.183  -3.392  1.00 97.40           C  
ATOM    266  O   GLU A  38       4.553   4.405  -2.785  1.00 97.40           O  
ATOM    267  CB  GLU A  38       4.595   7.473  -2.768  1.00 97.40           C  
ATOM    268  CG  GLU A  38       4.171   8.899  -2.420  1.00 97.40           C  
ATOM    269  CD  GLU A  38       5.353   9.856  -2.592  1.00 97.40           C  
ATOM    270  OE1 GLU A  38       5.224  10.791  -3.412  1.00 97.40           O  
ATOM    271  OE2 GLU A  38       6.401   9.594  -1.962  1.00 97.40           O1-
ATOM    272  H   GLU A  38       3.440   5.989  -0.735  1.00 97.40           H  
ATOM    273  HA  GLU A  38       2.657   6.967  -3.455  1.00 97.40           H  
ATOM    274  HB2 GLU A  38       5.329   7.114  -2.045  1.00 97.40           H  
ATOM    275  HB3 GLU A  38       5.054   7.477  -3.756  1.00 97.40           H  
ATOM    276  HG2 GLU A  38       3.348   9.197  -3.069  1.00 97.40           H  
ATOM    277  HG3 GLU A  38       3.823   8.909  -1.387  1.00 97.40           H  
ATOM    278  N   VAL A  39       3.345   4.934  -4.613  1.00 97.46           N  
ATOM    279  CA  VAL A  39       3.679   3.738  -5.388  1.00 97.46           C  
ATOM    280  C   VAL A  39       4.044   4.174  -6.810  1.00 97.46           C  
ATOM    281  O   VAL A  39       3.293   4.931  -7.428  1.00 97.46           O  
ATOM    282  CB  VAL A  39       2.519   2.726  -5.371  1.00 97.46           C  
ATOM    283  CG1 VAL A  39       2.897   1.426  -6.088  1.00 97.46           C  
ATOM    284  CG2 VAL A  39       2.121   2.353  -3.937  1.00 97.46           C  
ATOM    285  H   VAL A  39       2.713   5.599  -5.034  1.00 97.46           H  
ATOM    286  HA  VAL A  39       4.534   3.243  -4.927  1.00 97.46           H  
ATOM    287  HB  VAL A  39       1.652   3.173  -5.857  1.00 97.46           H  
ATOM    288 HG11 VAL A  39       3.799   0.991  -5.657  1.00 97.46           H  
ATOM    289 HG12 VAL A  39       3.062   1.616  -7.149  1.00 97.46           H  
ATOM    290 HG13 VAL A  39       2.082   0.706  -6.016  1.00 97.46           H  
ATOM    291 HG21 VAL A  39       3.005   2.049  -3.377  1.00 97.46           H  
ATOM    292 HG22 VAL A  39       1.400   1.536  -3.954  1.00 97.46           H  
ATOM    293 HG23 VAL A  39       1.656   3.208  -3.446  1.00 97.46           H  
ATOM    294  N   PRO A  40       5.216   3.793  -7.344  1.00 97.58           N  
ATOM    295  CA  PRO A  40       5.540   4.045  -8.745  1.00 97.58           C  
ATOM    296  C   PRO A  40       4.553   3.347  -9.689  1.00 97.58           C  
ATOM    297  O   PRO A  40       4.006   2.297  -9.360  1.00 97.58           O  
ATOM    298  CB  PRO A  40       6.977   3.554  -8.938  1.00 97.58           C  
ATOM    299  CG  PRO A  40       7.555   3.609  -7.524  1.00 97.58           C  
ATOM    300  CD  PRO A  40       6.360   3.207  -6.665  1.00 97.58           C  
ATOM    301  HA  PRO A  40       5.505   5.120  -8.925  1.00 97.58           H  
ATOM    302  HB2 PRO A  40       7.535   4.186  -9.629  1.00 97.58           H  
ATOM    303  HB3 PRO A  40       6.969   2.525  -9.296  1.00 97.58           H  
ATOM    304  HG2 PRO A  40       8.404   2.937  -7.399  1.00 97.58           H  
ATOM    305  HG3 PRO A  40       7.847   4.632  -7.287  1.00 97.58           H  
ATOM    306  HD2 PRO A  40       6.259   2.121  -6.650  1.00 97.58           H  
ATOM    307  HD3 PRO A  40       6.484   3.600  -5.656  1.00 97.58           H  
ATOM    308  N   LYS A  41       4.320   3.931 -10.868  1.00 97.32           N  
ATOM    309  CA  LYS A  41       3.522   3.275 -11.912  1.00 97.32           C  
ATOM    310  C   LYS A  41       4.210   1.985 -12.361  1.00 97.32           C  
ATOM    311  O   LYS A  41       5.433   1.970 -12.475  1.00 97.32           O  
ATOM    312  CB  LYS A  41       3.319   4.204 -13.113  1.00 97.32           C  
ATOM    313  CG  LYS A  41       2.443   5.421 -12.786  1.00 97.32           C  
ATOM    314  CD  LYS A  41       2.159   6.203 -14.072  1.00 97.32           C  
ATOM    315  CE  LYS A  41       1.074   7.262 -13.856  1.00 97.32           C  
ATOM    316  NZ  LYS A  41       0.425   7.609 -15.144  1.00 97.32           N1+
ATOM    317  H   LYS A  41       4.871   4.735 -11.131  1.00 97.32           H  
ATOM    318  HA  LYS A  41       2.551   2.992 -11.506  1.00 97.32           H  
ATOM    319  HB2 LYS A  41       2.832   3.629 -13.901  1.00 97.32           H  
ATOM    320  HB3 LYS A  41       4.287   4.536 -13.487  1.00 97.32           H  
ATOM    321  HG2 LYS A  41       1.501   5.073 -12.362  1.00 97.32           H  
ATOM    322  HG3 LYS A  41       2.948   6.066 -12.067  1.00 97.32           H  
ATOM    323  HD2 LYS A  41       1.809   5.493 -14.822  1.00 97.32           H  
ATOM    324  HD3 LYS A  41       3.074   6.668 -14.437  1.00 97.32           H  
ATOM    325  HE2 LYS A  41       0.322   6.844 -13.187  1.00 97.32           H  
ATOM    326  HE3 LYS A  41       1.507   8.139 -13.376  1.00 97.32           H  
ATOM    327  HZ1 LYS A  41      -0.347   8.247 -15.011  1.00 97.32           H  
ATOM    328  HZ2 LYS A  41       1.084   7.978 -15.815  1.00 97.32           H  
ATOM    329  HZ3 LYS A  41       0.018   6.775 -15.543  1.00 97.32           H  
ATOM    330  N   GLY A  42       3.425   0.936 -12.583  1.00 97.48           N  
ATOM    331  CA  GLY A  42       3.914  -0.400 -12.928  1.00 97.48           C  
ATOM    332  C   GLY A  42       4.446  -1.201 -11.733  1.00 97.48           C  
ATOM    333  O   GLY A  42       4.898  -2.331 -11.904  1.00 97.48           O  
ATOM    334  H   GLY A  42       2.436   1.022 -12.394  1.00 97.48           H  
ATOM    335  HA2 GLY A  42       3.103  -0.966 -13.387  1.00 97.48           H  
ATOM    336  HA3 GLY A  42       4.713  -0.312 -13.665  1.00 97.48           H  
ATOM    337  N   GLU A  43       4.393  -0.653 -10.513  1.00 97.89           N  
ATOM    338  CA  GLU A  43       4.905  -1.306  -9.307  1.00 97.89           C  
ATOM    339  C   GLU A  43       3.801  -1.669  -8.306  1.00 97.89           C  
ATOM    340  O   GLU A  43       2.698  -1.118  -8.279  1.00 97.89           O  
ATOM    341  CB  GLU A  43       5.989  -0.460  -8.615  1.00 97.89           C  
ATOM    342  CG  GLU A  43       7.339  -0.445  -9.346  1.00 97.89           C  
ATOM    343  CD  GLU A  43       8.414   0.331  -8.554  1.00 97.89           C  
ATOM    344  OE1 GLU A  43       9.256   0.993  -9.197  1.00 97.89           O  
ATOM    345  OE2 GLU A  43       8.384   0.340  -7.289  1.00 97.89           O1-
ATOM    346  H   GLU A  43       3.968   0.257 -10.410  1.00 97.89           H  
ATOM    347  HA  GLU A  43       5.379  -2.246  -9.590  1.00 97.89           H  
ATOM    348  HB2 GLU A  43       6.158  -0.878  -7.623  1.00 97.89           H  
ATOM    349  HB3 GLU A  43       5.632   0.561  -8.479  1.00 97.89           H  
ATOM    350  HG2 GLU A  43       7.674  -1.473  -9.483  1.00 97.89           H  
ATOM    351  HG3 GLU A  43       7.204   0.008 -10.328  1.00 97.89           H  
ATOM    352  N   SER A  44       4.145  -2.607  -7.424  1.00 97.65           N  
ATOM    353  CA  SER A  44       3.365  -2.968  -6.242  1.00 97.65           C  
ATOM    354  C   SER A  44       4.221  -2.816  -4.993  1.00 97.65           C  
ATOM    355  O   SER A  44       5.392  -3.196  -4.982  1.00 97.65           O  
ATOM    356  CB  SER A  44       2.852  -4.402  -6.347  1.00 97.65           C  
ATOM    357  OG  SER A  44       2.134  -4.579  -7.545  1.00 97.65           O  
ATOM    358  H   SER A  44       5.079  -2.986  -7.484  1.00 97.65           H  
ATOM    359  HA  SER A  44       2.506  -2.303  -6.150  1.00 97.65           H  
ATOM    360  HB2 SER A  44       3.698  -5.089  -6.336  1.00 97.65           H  
ATOM    361  HB3 SER A  44       2.201  -4.623  -5.501  1.00 97.65           H  
ATOM    362  HG  SER A  44       2.487  -3.973  -8.201  1.00 97.65           H  
ATOM    363  N   ARG A  45       3.642  -2.284  -3.917  1.00 97.16           N  
ATOM    364  CA  ARG A  45       4.314  -2.113  -2.625  1.00 97.16           C  
ATOM    365  C   ARG A  45       3.451  -2.625  -1.488  1.00 97.16           C  
ATOM    366  O   ARG A  45       2.227  -2.526  -1.521  1.00 97.16           O  
ATOM    367  CB  ARG A  45       4.713  -0.646  -2.418  1.00 97.16           C  
ATOM    368  CG  ARG A  45       5.816  -0.245  -3.401  1.00 97.16           C  
ATOM    369  CD  ARG A  45       6.401   1.128  -3.080  1.00 97.16           C  
ATOM    370  NE  ARG A  45       7.500   1.407  -4.016  1.00 97.16           N  
ATOM    371  CZ  ARG A  45       8.614   2.066  -3.788  1.00 97.16           C  
ATOM    372  NH1 ARG A  45       8.868   2.643  -2.641  1.00 97.16           N1+
ATOM    373  NH2 ARG A  45       9.485   2.140  -4.750  1.00 97.16           N  
ATOM    374  H   ARG A  45       2.678  -1.993  -4.000  1.00 97.16           H  
ATOM    375  HA  ARG A  45       5.222  -2.717  -2.622  1.00 97.16           H  
ATOM    376  HB2 ARG A  45       3.845  -0.005  -2.571  1.00 97.16           H  
ATOM    377  HB3 ARG A  45       5.079  -0.516  -1.400  1.00 97.16           H  
ATOM    378  HG2 ARG A  45       5.420  -0.234  -4.417  1.00 97.16           H  
ATOM    379  HG3 ARG A  45       6.619  -0.981  -3.352  1.00 97.16           H  
ATOM    380  HD2 ARG A  45       5.625   1.887  -3.185  1.00 97.16           H  
ATOM    381  HD3 ARG A  45       6.762   1.125  -2.051  1.00 97.16           H  
ATOM    382  HE  ARG A  45       7.440   0.981  -4.930  1.00 97.16           H  
ATOM    383 HH11 ARG A  45       8.138   2.653  -1.942  1.00 97.16           H  
ATOM    384 HH12 ARG A  45       9.713   3.183  -2.524  1.00 97.16           H  
ATOM    385 HH21 ARG A  45       9.296   1.644  -5.610  1.00 97.16           H  
ATOM    386 HH22 ARG A  45      10.380   2.594  -4.641  1.00 97.16           H  
ATOM    387  N   VAL A  46       4.104  -3.169  -0.467  1.00 96.95           N  
ATOM    388  CA  VAL A  46       3.435  -3.651   0.743  1.00 96.95           C  
ATOM    389  C   VAL A  46       3.514  -2.579   1.819  1.00 96.95           C  
ATOM    390  O   VAL A  46       4.591  -2.072   2.125  1.00 96.95           O  
ATOM    391  CB  VAL A  46       4.008  -4.994   1.224  1.00 96.95           C  
ATOM    392  CG1 VAL A  46       3.269  -5.501   2.472  1.00 96.95           C  
ATOM    393  CG2 VAL A  46       3.867  -6.065   0.133  1.00 96.95           C  
ATOM    394  H   VAL A  46       5.114  -3.170  -0.487  1.00 96.95           H  
ATOM    395  HA  VAL A  46       2.384  -3.823   0.514  1.00 96.95           H  
ATOM    396  HB  VAL A  46       5.064  -4.876   1.464  1.00 96.95           H  
ATOM    397 HG11 VAL A  46       2.201  -5.579   2.267  1.00 96.95           H  
ATOM    398 HG12 VAL A  46       3.431  -4.823   3.309  1.00 96.95           H  
ATOM    399 HG13 VAL A  46       3.653  -6.483   2.750  1.00 96.95           H  
ATOM    400 HG21 VAL A  46       4.433  -5.781  -0.755  1.00 96.95           H  
ATOM    401 HG22 VAL A  46       4.259  -7.016   0.493  1.00 96.95           H  
ATOM    402 HG23 VAL A  46       2.818  -6.188  -0.137  1.00 96.95           H  
ATOM    403  N   PHE A  47       2.372  -2.270   2.424  1.00 95.69           N  
ATOM    404  CA  PHE A  47       2.251  -1.312   3.514  1.00 95.69           C  
ATOM    405  C   PHE A  47       1.602  -1.967   4.727  1.00 95.69           C  
ATOM    406  O   PHE A  47       0.685  -2.778   4.598  1.00 95.69           O  
ATOM    407  CB  PHE A  47       1.455  -0.089   3.048  1.00 95.69           C  
ATOM    408  CG  PHE A  47       2.127   0.664   1.920  1.00 95.69           C  
ATOM    409  CD1 PHE A  47       3.145   1.595   2.201  1.00 95.69           C  
ATOM    410  CD2 PHE A  47       1.755   0.417   0.586  1.00 95.69           C  
ATOM    411  CE1 PHE A  47       3.787   2.277   1.152  1.00 95.69           C  
ATOM    412  CE2 PHE A  47       2.388   1.108  -0.458  1.00 95.69           C  
ATOM    413  CZ  PHE A  47       3.408   2.033  -0.179  1.00 95.69           C  
ATOM    414  H   PHE A  47       1.533  -2.739   2.114  1.00 95.69           H  
ATOM    415  HA  PHE A  47       3.244  -0.971   3.807  1.00 95.69           H  
ATOM    416  HB2 PHE A  47       0.461  -0.406   2.730  1.00 95.69           H  
ATOM    417  HB3 PHE A  47       1.329   0.591   3.890  1.00 95.69           H  
ATOM    418  HD1 PHE A  47       3.441   1.788   3.222  1.00 95.69           H  
ATOM    419  HD2 PHE A  47       0.987  -0.308   0.358  1.00 95.69           H  
ATOM    420  HE1 PHE A  47       4.565   2.995   1.366  1.00 95.69           H  
ATOM    421  HE2 PHE A  47       2.088   0.928  -1.480  1.00 95.69           H  
ATOM    422  HZ  PHE A  47       3.887   2.569  -0.986  1.00 95.69           H  
ATOM    423  N   ASN A  48       2.046  -1.586   5.924  1.00 95.06           N  
ATOM    424  CA  ASN A  48       1.344  -1.932   7.153  1.00 95.06           C  
ATOM    425  C   ASN A  48       0.357  -0.816   7.503  1.00 95.06           C  
ATOM    426  O   ASN A  48       0.756   0.279   7.895  1.00 95.06           O  
ATOM    427  CB  ASN A  48       2.343  -2.213   8.280  1.00 95.06           C  
ATOM    428  CG  ASN A  48       1.632  -2.834   9.470  1.00 95.06           C  
ATOM    429  ND2 ASN A  48       1.904  -4.086   9.753  1.00 95.06           N  
ATOM    430  OD1 ASN A  48       0.776  -2.241  10.113  1.00 95.06           O  
ATOM    431  H   ASN A  48       2.787  -0.902   5.976  1.00 95.06           H  
ATOM    432  HA  ASN A  48       0.774  -2.848   6.994  1.00 95.06           H  
ATOM    433  HB2 ASN A  48       3.112  -2.896   7.920  1.00 95.06           H  
ATOM    434  HB3 ASN A  48       2.824  -1.288   8.600  1.00 95.06           H  
ATOM    435 HD21 ASN A  48       1.466  -4.495  10.567  1.00 95.06           H  
ATOM    436 HD22 ASN A  48       2.587  -4.592   9.207  1.00 95.06           H  
ATOM    437  N   ILE A  49      -0.937  -1.099   7.373  1.00 92.09           N  
ATOM    438  CA  ILE A  49      -2.012  -0.155   7.668  1.00 92.09           C  
ATOM    439  C   ILE A  49      -2.793  -0.661   8.879  1.00 92.09           C  
ATOM    440  O   ILE A  49      -3.573  -1.614   8.795  1.00 92.09           O  
ATOM    441  CB  ILE A  49      -2.894   0.075   6.424  1.00 92.09           C  
ATOM    442  CG1 ILE A  49      -2.086   0.494   5.172  1.00 92.09           C  
ATOM    443  CG2 ILE A  49      -3.981   1.121   6.737  1.00 92.09           C  
ATOM    444  CD1 ILE A  49      -1.287   1.796   5.292  1.00 92.09           C  
ATOM    445  H   ILE A  49      -1.190  -2.014   7.029  1.00 92.09           H  
ATOM    446  HA  ILE A  49      -1.579   0.810   7.933  1.00 92.09           H  
ATOM    447  HB  ILE A  49      -3.394  -0.862   6.181  1.00 92.09           H  
ATOM    448 HG12 ILE A  49      -2.778   0.598   4.337  1.00 92.09           H  
ATOM    449 HG13 ILE A  49      -1.389  -0.302   4.908  1.00 92.09           H  
ATOM    450 HG21 ILE A  49      -3.532   2.048   7.092  1.00 92.09           H  
ATOM    451 HG22 ILE A  49      -4.547   1.327   5.828  1.00 92.09           H  
ATOM    452 HG23 ILE A  49      -4.671   0.735   7.488  1.00 92.09           H  
ATOM    453 HD11 ILE A  49      -1.960   2.620   5.529  1.00 92.09           H  
ATOM    454 HD12 ILE A  49      -0.799   2.006   4.340  1.00 92.09           H  
ATOM    455 HD13 ILE A  49      -0.522   1.712   6.065  1.00 92.09           H  
ATOM    456  N   ARG A  50      -2.594  -0.003  10.029  1.00 89.42           N  
ATOM    457  CA  ARG A  50      -3.240  -0.340  11.315  1.00 89.42           C  
ATOM    458  C   ARG A  50      -3.067  -1.819  11.702  1.00 89.42           C  
ATOM    459  O   ARG A  50      -4.040  -2.484  12.063  1.00 89.42           O  
ATOM    460  CB  ARG A  50      -4.721   0.091  11.315  1.00 89.42           C  
ATOM    461  CG  ARG A  50      -4.950   1.588  11.060  1.00 89.42           C  
ATOM    462  CD  ARG A  50      -6.435   1.908  11.281  1.00 89.42           C  
ATOM    463  NE  ARG A  50      -6.729   3.345  11.115  1.00 89.42           N  
ATOM    464  CZ  ARG A  50      -7.793   4.000  11.553  1.00 89.42           C  
ATOM    465  NH1 ARG A  50      -8.707   3.424  12.288  1.00 89.42           N1+
ATOM    466  NH2 ARG A  50      -7.959   5.260  11.276  1.00 89.42           N  
ATOM    467  H   ARG A  50      -1.886   0.717  10.017  1.00 89.42           H  
ATOM    468  HA  ARG A  50      -2.728   0.216  12.100  1.00 89.42           H  
ATOM    469  HB2 ARG A  50      -5.137  -0.151  12.293  1.00 89.42           H  
ATOM    470  HB3 ARG A  50      -5.264  -0.483  10.565  1.00 89.42           H  
ATOM    471  HG2 ARG A  50      -4.347   2.170  11.757  1.00 89.42           H  
ATOM    472  HG3 ARG A  50      -4.667   1.841  10.039  1.00 89.42           H  
ATOM    473  HD2 ARG A  50      -6.700   1.596  12.291  1.00 89.42           H  
ATOM    474  HD3 ARG A  50      -7.025   1.336  10.565  1.00 89.42           H  
ATOM    475  HE  ARG A  50      -6.050   3.892  10.605  1.00 89.42           H  
ATOM    476 HH11 ARG A  50      -8.420   2.588  12.776  1.00 89.42           H  
ATOM    477 HH12 ARG A  50      -9.400   4.030  12.705  1.00 89.42           H  
ATOM    478 HH21 ARG A  50      -8.759   5.784  11.601  1.00 89.42           H  
ATOM    479 HH22 ARG A  50      -7.272   5.766  10.736  1.00 89.42           H  
ATOM    480  N   GLY A  51      -1.846  -2.339  11.576  1.00 91.95           N  
ATOM    481  CA  GLY A  51      -1.506  -3.718  11.935  1.00 91.95           C  
ATOM    482  C   GLY A  51      -1.893  -4.764  10.889  1.00 91.95           C  
ATOM    483  O   GLY A  51      -1.748  -5.954  11.148  1.00 91.95           O  
ATOM    484  H   GLY A  51      -1.097  -1.766  11.214  1.00 91.95           H  
ATOM    485  HA2 GLY A  51      -0.428  -3.781  12.085  1.00 91.95           H  
ATOM    486  HA3 GLY A  51      -1.993  -3.981  12.874  1.00 91.95           H  
ATOM    487  N   LYS A  52      -2.387  -4.355   9.713  1.00 91.26           N  
ATOM    488  CA  LYS A  52      -2.641  -5.256   8.583  1.00 91.26           C  
ATOM    489  C   LYS A  52      -1.703  -4.941   7.428  1.00 91.26           C  
ATOM    490  O   LYS A  52      -1.670  -3.803   6.968  1.00 91.26           O  
ATOM    491  CB  LYS A  52      -4.105  -5.173   8.133  1.00 91.26           C  
ATOM    492  CG  LYS A  52      -5.059  -5.726   9.200  1.00 91.26           C  
ATOM    493  CD  LYS A  52      -6.421  -6.057   8.580  1.00 91.26           C  
ATOM    494  CE  LYS A  52      -7.290  -6.808   9.598  1.00 91.26           C  
ATOM    495  NZ  LYS A  52      -8.357  -7.599   8.927  1.00 91.26           N1+
ATOM    496  H   LYS A  52      -2.482  -3.363   9.549  1.00 91.26           H  
ATOM    497  HA  LYS A  52      -2.435  -6.284   8.882  1.00 91.26           H  
ATOM    498  HB2 LYS A  52      -4.366  -4.141   7.898  1.00 91.26           H  
ATOM    499  HB3 LYS A  52      -4.202  -5.763   7.222  1.00 91.26           H  
ATOM    500  HG2 LYS A  52      -4.634  -6.641   9.613  1.00 91.26           H  
ATOM    501  HG3 LYS A  52      -5.180  -4.999  10.004  1.00 91.26           H  
ATOM    502  HD2 LYS A  52      -6.907  -5.140   8.247  1.00 91.26           H  
ATOM    503  HD3 LYS A  52      -6.250  -6.700   7.717  1.00 91.26           H  
ATOM    504  HE2 LYS A  52      -6.639  -7.494  10.141  1.00 91.26           H  
ATOM    505  HE3 LYS A  52      -7.694  -6.107  10.328  1.00 91.26           H  
ATOM    506  HZ1 LYS A  52      -7.918  -8.299   8.347  1.00 91.26           H  
ATOM    507  HZ2 LYS A  52      -8.910  -8.120   9.592  1.00 91.26           H  
ATOM    508  HZ3 LYS A  52      -8.943  -7.052   8.313  1.00 91.26           H  
ATOM    509  N   SER A  53      -0.992  -5.952   6.943  1.00 94.89           N  
ATOM    510  CA  SER A  53      -0.230  -5.851   5.700  1.00 94.89           C  
ATOM    511  C   SER A  53      -1.183  -5.866   4.508  1.00 94.89           C  
ATOM    512  O   SER A  53      -2.018  -6.763   4.392  1.00 94.89           O  
ATOM    513  CB  SER A  53       0.797  -6.977   5.584  1.00 94.89           C  
ATOM    514  OG  SER A  53       1.685  -6.913   6.685  1.00 94.89           O  
ATOM    515  H   SER A  53      -1.013  -6.850   7.406  1.00 94.89           H  
ATOM    516  HA  SER A  53       0.323  -4.911   5.699  1.00 94.89           H  
ATOM    517  HB2 SER A  53       1.359  -6.858   4.657  1.00 94.89           H  
ATOM    518  HB3 SER A  53       0.291  -7.942   5.573  1.00 94.89           H  
ATOM    519  HG  SER A  53       2.397  -7.539   6.536  1.00 94.89           H  
ATOM    520  N   VAL A  54      -1.064  -4.864   3.647  1.00 94.91           N  
ATOM    521  CA  VAL A  54      -1.821  -4.718   2.400  1.00 94.91           C  
ATOM    522  C   VAL A  54      -0.850  -4.444   1.264  1.00 94.91           C  
ATOM    523  O   VAL A  54       0.171  -3.790   1.463  1.00 94.91           O  
ATOM    524  CB  VAL A  54      -2.887  -3.607   2.485  1.00 94.91           C  
ATOM    525  CG1 VAL A  54      -3.942  -3.946   3.543  1.00 94.91           C  
ATOM    526  CG2 VAL A  54      -2.305  -2.226   2.814  1.00 94.91           C  
ATOM    527  H   VAL A  54      -0.369  -4.154   3.833  1.00 94.91           H  
ATOM    528  HA  VAL A  54      -2.333  -5.654   2.175  1.00 94.91           H  
ATOM    529  HB  VAL A  54      -3.391  -3.544   1.521  1.00 94.91           H  
ATOM    530 HG11 VAL A  54      -4.727  -3.192   3.506  1.00 94.91           H  
ATOM    531 HG12 VAL A  54      -4.373  -4.923   3.322  1.00 94.91           H  
ATOM    532 HG13 VAL A  54      -3.493  -3.957   4.536  1.00 94.91           H  
ATOM    533 HG21 VAL A  54      -1.757  -2.266   3.755  1.00 94.91           H  
ATOM    534 HG22 VAL A  54      -3.107  -1.492   2.900  1.00 94.91           H  
ATOM    535 HG23 VAL A  54      -1.632  -1.903   2.020  1.00 94.91           H  
ATOM    536  N   THR A  55      -1.172  -4.933   0.077  1.00 97.36           N  
ATOM    537  CA  THR A  55      -0.413  -4.664  -1.144  1.00 97.36           C  
ATOM    538  C   THR A  55      -1.161  -3.603  -1.924  1.00 97.36           C  
ATOM    539  O   THR A  55      -2.329  -3.806  -2.238  1.00 97.36           O  
ATOM    540  CB  THR A  55      -0.239  -5.925  -1.999  1.00 97.36           C  
ATOM    541  CG2 THR A  55       0.713  -5.689  -3.170  1.00 97.36           C  
ATOM    542  OG1 THR A  55       0.300  -6.970  -1.220  1.00 97.36           O  
ATOM    543  H   THR A  55      -2.053  -5.416  -0.026  1.00 97.36           H  
ATOM    544  HA  THR A  55       0.581  -4.291  -0.894  1.00 97.36           H  
ATOM    545  HB  THR A  55      -1.206  -6.244  -2.387  1.00 97.36           H  
ATOM    546  HG1 THR A  55       0.700  -7.593  -1.832  1.00 97.36           H  
ATOM    547 HG21 THR A  55       1.670  -5.312  -2.809  1.00 97.36           H  
ATOM    548 HG22 THR A  55       0.871  -6.617  -3.719  1.00 97.36           H  
ATOM    549 HG23 THR A  55       0.283  -4.961  -3.858  1.00 97.36           H  
ATOM    550  N   VAL A  56      -0.509  -2.484  -2.215  1.00 97.06           N  
ATOM    551  CA  VAL A  56      -1.029  -1.437  -3.095  1.00 97.06           C  
ATOM    552  C   VAL A  56      -0.262  -1.512  -4.405  1.00 97.06           C  
ATOM    553  O   VAL A  56       0.969  -1.499  -4.391  1.00 97.06           O  
ATOM    554  CB  VAL A  56      -0.914  -0.043  -2.455  1.00 97.06           C  
ATOM    555  CG1 VAL A  56      -1.481   1.050  -3.369  1.00 97.06           C  
ATOM    556  CG2 VAL A  56      -1.681   0.021  -1.128  1.00 97.06           C  
ATOM    557  H   VAL A  56       0.464  -2.414  -1.953  1.00 97.06           H  
ATOM    558  HA  VAL A  56      -2.083  -1.623  -3.297  1.00 97.06           H  
ATOM    559  HB  VAL A  56       0.136   0.174  -2.259  1.00 97.06           H  
ATOM    560 HG11 VAL A  56      -0.932   1.090  -4.310  1.00 97.06           H  
ATOM    561 HG12 VAL A  56      -2.531   0.852  -3.586  1.00 97.06           H  
ATOM    562 HG13 VAL A  56      -1.390   2.022  -2.884  1.00 97.06           H  
ATOM    563 HG21 VAL A  56      -1.584   1.018  -0.696  1.00 97.06           H  
ATOM    564 HG22 VAL A  56      -2.735  -0.187  -1.312  1.00 97.06           H  
ATOM    565 HG23 VAL A  56      -1.285  -0.707  -0.420  1.00 97.06           H  
ATOM    566  N   SER A  57      -0.981  -1.585  -5.518  1.00 97.64           N  
ATOM    567  CA  SER A  57      -0.405  -1.672  -6.861  1.00 97.64           C  
ATOM    568  C   SER A  57      -0.917  -0.521  -7.702  1.00 97.64           C  
ATOM    569  O   SER A  57      -2.097  -0.186  -7.615  1.00 97.64           O  
ATOM    570  CB  SER A  57      -0.733  -3.000  -7.554  1.00 97.64           C  
ATOM    571  OG  SER A  57      -0.766  -4.080  -6.638  1.00 97.64           O  
ATOM    572  H   SER A  57      -1.987  -1.534  -5.447  1.00 97.64           H  
ATOM    573  HA  SER A  57       0.680  -1.587  -6.805  1.00 97.64           H  
ATOM    574  HB2 SER A  57       0.013  -3.191  -8.325  1.00 97.64           H  
ATOM    575  HB3 SER A  57      -1.705  -2.928  -8.042  1.00 97.64           H  
ATOM    576  HG  SER A  57      -1.685  -4.350  -6.572  1.00 97.64           H  
ATOM    577  N   VAL A  58      -0.053   0.061  -8.522  1.00 98.09           N  
ATOM    578  CA  VAL A  58      -0.435   1.092  -9.488  1.00 98.09           C  
ATOM    579  C   VAL A  58      -0.070   0.574 -10.867  1.00 98.09           C  
ATOM    580  O   VAL A  58       1.103   0.326 -11.134  1.00 98.09           O  
ATOM    581  CB  VAL A  58       0.249   2.429  -9.157  1.00 98.09           C  
ATOM    582  CG1 VAL A  58      -0.067   3.510 -10.191  1.00 98.09           C  
ATOM    583  CG2 VAL A  58      -0.245   2.963  -7.808  1.00 98.09           C  
ATOM    584  H   VAL A  58       0.899  -0.273  -8.554  1.00 98.09           H  
ATOM    585  HA  VAL A  58      -1.513   1.255  -9.467  1.00 98.09           H  
ATOM    586  HB  VAL A  58       1.329   2.288  -9.109  1.00 98.09           H  
ATOM    587 HG11 VAL A  58       0.294   3.205 -11.173  1.00 98.09           H  
ATOM    588 HG12 VAL A  58       0.431   4.437  -9.908  1.00 98.09           H  
ATOM    589 HG13 VAL A  58      -1.145   3.667 -10.237  1.00 98.09           H  
ATOM    590 HG21 VAL A  58      -1.319   3.142  -7.853  1.00 98.09           H  
ATOM    591 HG22 VAL A  58       0.262   3.899  -7.572  1.00 98.09           H  
ATOM    592 HG23 VAL A  58      -0.045   2.239  -7.018  1.00 98.09           H  
ATOM    593  N   SER A  59      -1.057   0.384 -11.738  1.00 97.41           N  
ATOM    594  CA  SER A  59      -0.808  -0.020 -13.125  1.00 97.41           C  
ATOM    595  C   SER A  59      -0.107   1.085 -13.920  1.00 97.41           C  
ATOM    596  O   SER A  59       0.014   2.227 -13.469  1.00 97.41           O  
ATOM    597  CB  SER A  59      -2.109  -0.471 -13.798  1.00 97.41           C  
ATOM    598  OG  SER A  59      -3.182   0.351 -13.428  1.00 97.41           O  
ATOM    599  H   SER A  59      -2.006   0.629 -11.493  1.00 97.41           H  
ATOM    600  HA  SER A  59      -0.134  -0.877 -13.120  1.00 97.41           H  
ATOM    601  HB2 SER A  59      -2.337  -1.482 -13.461  1.00 97.41           H  
ATOM    602  HB3 SER A  59      -2.002  -0.487 -14.883  1.00 97.41           H  
ATOM    603  HG  SER A  59      -3.306   1.042 -14.083  1.00 97.41           H  
ATOM    604  N   ASP A  60       0.380   0.755 -15.116  1.00 96.66           N  
ATOM    605  CA  ASP A  60       1.120   1.700 -15.964  1.00 96.66           C  
ATOM    606  C   ASP A  60       0.286   2.931 -16.371  1.00 96.66           C  
ATOM    607  O   ASP A  60       0.819   4.032 -16.534  1.00 96.66           O  
ATOM    608  CB  ASP A  60       1.628   0.962 -17.210  1.00 96.66           C  
ATOM    609  CG  ASP A  60       2.639  -0.128 -16.852  1.00 96.66           C  
ATOM    610  OD1 ASP A  60       3.572   0.189 -16.083  1.00 96.66           O  
ATOM    611  OD2 ASP A  60       2.436  -1.269 -17.318  1.00 96.66           O1-
ATOM    612  H   ASP A  60       0.347  -0.207 -15.421  1.00 96.66           H  
ATOM    613  HA  ASP A  60       1.987   2.061 -15.412  1.00 96.66           H  
ATOM    614  HB2 ASP A  60       0.781   0.530 -17.743  1.00 96.66           H  
ATOM    615  HB3 ASP A  60       2.115   1.679 -17.871  1.00 96.66           H  
ATOM    616  N   ASP A  61      -1.039   2.789 -16.459  1.00 96.01           N  
ATOM    617  CA  ASP A  61      -1.974   3.900 -16.691  1.00 96.01           C  
ATOM    618  C   ASP A  61      -2.109   4.837 -15.470  1.00 96.01           C  
ATOM    619  O   ASP A  61      -2.434   6.016 -15.617  1.00 96.01           O  
ATOM    620  CB  ASP A  61      -3.332   3.347 -17.170  1.00 96.01           C  
ATOM    621  CG  ASP A  61      -4.090   2.527 -16.121  1.00 96.01           C  
ATOM    622  OD1 ASP A  61      -3.499   2.231 -15.060  1.00 96.01           O  
ATOM    623  OD2 ASP A  61      -5.266   2.187 -16.342  1.00 96.01           O1-
ATOM    624  H   ASP A  61      -1.438   1.888 -16.238  1.00 96.01           H  
ATOM    625  HA  ASP A  61      -1.576   4.506 -17.505  1.00 96.01           H  
ATOM    626  HB2 ASP A  61      -3.169   2.725 -18.049  1.00 96.01           H  
ATOM    627  HB3 ASP A  61      -3.959   4.187 -17.469  1.00 96.01           H  
ATOM    628  N   GLY A  62      -1.730   4.378 -14.275  1.00 95.42           N  
ATOM    629  CA  GLY A  62      -1.865   5.091 -13.008  1.00 95.42           C  
ATOM    630  C   GLY A  62      -3.042   4.638 -12.146  1.00 95.42           C  
ATOM    631  O   GLY A  62      -3.207   5.200 -11.067  1.00 95.42           O  
ATOM    632  H   GLY A  62      -1.431   3.414 -14.235  1.00 95.42           H  
ATOM    633  HA2 GLY A  62      -0.954   4.935 -12.430  1.00 95.42           H  
ATOM    634  HA3 GLY A  62      -1.988   6.158 -13.191  1.00 95.42           H  
ATOM    635  N   THR A  63      -3.825   3.643 -12.572  1.00 96.69           N  
ATOM    636  CA  THR A  63      -4.963   3.127 -11.801  1.00 96.69           C  
ATOM    637  C   THR A  63      -4.471   2.402 -10.537  1.00 96.69           C  
ATOM    638  O   THR A  63      -3.711   1.432 -10.637  1.00 96.69           O  
ATOM    639  CB  THR A  63      -5.856   2.211 -12.659  1.00 96.69           C  
ATOM    640  CG2 THR A  63      -7.099   1.754 -11.896  1.00 96.69           C  
ATOM    641  OG1 THR A  63      -6.317   2.914 -13.791  1.00 96.69           O  
ATOM    642  H   THR A  63      -3.651   3.225 -13.475  1.00 96.69           H  
ATOM    643  HA  THR A  63      -5.580   3.980 -11.518  1.00 96.69           H  
ATOM    644  HB  THR A  63      -5.308   1.327 -12.985  1.00 96.69           H  
ATOM    645  HG1 THR A  63      -5.908   2.541 -14.576  1.00 96.69           H  
ATOM    646 HG21 THR A  63      -7.735   1.172 -12.564  1.00 96.69           H  
ATOM    647 HG22 THR A  63      -7.656   2.620 -11.537  1.00 96.69           H  
ATOM    648 HG23 THR A  63      -6.815   1.126 -11.051  1.00 96.69           H  
ATOM    649  N   PRO A  64      -4.867   2.840  -9.326  1.00 97.32           N  
ATOM    650  CA  PRO A  64      -4.475   2.173  -8.096  1.00 97.32           C  
ATOM    651  C   PRO A  64      -5.389   0.985  -7.774  1.00 97.32           C  
ATOM    652  O   PRO A  64      -6.588   0.977  -8.044  1.00 97.32           O  
ATOM    653  CB  PRO A  64      -4.528   3.255  -7.023  1.00 97.32           C  
ATOM    654  CG  PRO A  64      -5.676   4.148  -7.487  1.00 97.32           C  
ATOM    655  CD  PRO A  64      -5.595   4.068  -9.014  1.00 97.32           C  
ATOM    656  HA  PRO A  64      -3.448   1.819  -8.177  1.00 97.32           H  
ATOM    657  HB2 PRO A  64      -3.599   3.825  -7.044  1.00 97.32           H  
ATOM    658  HB3 PRO A  64      -4.706   2.844  -6.029  1.00 97.32           H  
ATOM    659  HG2 PRO A  64      -6.627   3.739  -7.147  1.00 97.32           H  
ATOM    660  HG3 PRO A  64      -5.551   5.171  -7.134  1.00 97.32           H  
ATOM    661  HD2 PRO A  64      -6.598   4.049  -9.439  1.00 97.32           H  
ATOM    662  HD3 PRO A  64      -5.046   4.932  -9.388  1.00 97.32           H  
ATOM    663  N   SER A  65      -4.827  -0.019  -7.113  1.00 97.14           N  
ATOM    664  CA  SER A  65      -5.548  -1.154  -6.539  1.00 97.14           C  
ATOM    665  C   SER A  65      -4.952  -1.523  -5.184  1.00 97.14           C  
ATOM    666  O   SER A  65      -3.782  -1.250  -4.911  1.00 97.14           O  
ATOM    667  CB  SER A  65      -5.529  -2.344  -7.503  1.00 97.14           C  
ATOM    668  OG  SER A  65      -4.200  -2.747  -7.756  1.00 97.14           O  
ATOM    669  H   SER A  65      -3.829   0.024  -6.965  1.00 97.14           H  
ATOM    670  HA  SER A  65      -6.589  -0.869  -6.382  1.00 97.14           H  
ATOM    671  HB2 SER A  65      -6.084  -3.175  -7.069  1.00 97.14           H  
ATOM    672  HB3 SER A  65      -6.005  -2.056  -8.440  1.00 97.14           H  
ATOM    673  HG  SER A  65      -3.766  -2.005  -8.184  1.00 97.14           H  
ATOM    674  N   ILE A  66      -5.752  -2.133  -4.311  1.00 96.49           N  
ATOM    675  CA  ILE A  66      -5.321  -2.570  -2.980  1.00 96.49           C  
ATOM    676  C   ILE A  66      -5.793  -3.995  -2.711  1.00 96.49           C  
ATOM    677  O   ILE A  66      -6.904  -4.371  -3.080  1.00 96.49           O  
ATOM    678  CB  ILE A  66      -5.766  -1.566  -1.897  1.00 96.49           C  
ATOM    679  CG1 ILE A  66      -5.124  -1.889  -0.530  1.00 96.49           C  
ATOM    680  CG2 ILE A  66      -7.302  -1.475  -1.779  1.00 96.49           C  
ATOM    681  CD1 ILE A  66      -5.188  -0.717   0.459  1.00 96.49           C  
ATOM    682  H   ILE A  66      -6.694  -2.365  -4.591  1.00 96.49           H  
ATOM    683  HA  ILE A  66      -4.232  -2.586  -2.972  1.00 96.49           H  
ATOM    684  HB  ILE A  66      -5.385  -0.595  -2.213  1.00 96.49           H  
ATOM    685 HG12 ILE A  66      -5.624  -2.750  -0.087  1.00 96.49           H  
ATOM    686 HG13 ILE A  66      -4.074  -2.145  -0.676  1.00 96.49           H  
ATOM    687 HG21 ILE A  66      -7.746  -1.281  -2.756  1.00 96.49           H  
ATOM    688 HG22 ILE A  66      -7.713  -2.407  -1.392  1.00 96.49           H  
ATOM    689 HG23 ILE A  66      -7.592  -0.661  -1.114  1.00 96.49           H  
ATOM    690 HD11 ILE A  66      -4.779  -1.029   1.420  1.00 96.49           H  
ATOM    691 HD12 ILE A  66      -6.217  -0.390   0.608  1.00 96.49           H  
ATOM    692 HD13 ILE A  66      -4.608   0.124   0.080  1.00 96.49           H  
ATOM    693  N   SER A  67      -4.950  -4.802  -2.068  1.00 95.25           N  
ATOM    694  CA  SER A  67      -5.309  -6.163  -1.688  1.00 95.25           C  
ATOM    695  C   SER A  67      -6.225  -6.200  -0.459  1.00 95.25           C  
ATOM    696  O   SER A  67      -6.116  -5.405   0.479  1.00 95.25           O  
ATOM    697  CB  SER A  67      -4.073  -7.059  -1.540  1.00 95.25           C  
ATOM    698  OG  SER A  67      -3.316  -6.782  -0.377  1.00 95.25           O  
ATOM    699  H   SER A  67      -4.024  -4.458  -1.854  1.00 95.25           H  
ATOM    700  HA  SER A  67      -5.879  -6.578  -2.519  1.00 95.25           H  
ATOM    701  HB2 SER A  67      -3.443  -6.936  -2.420  1.00 95.25           H  
ATOM    702  HB3 SER A  67      -4.401  -8.097  -1.500  1.00 95.25           H  
ATOM    703  HG  SER A  67      -2.561  -7.375  -0.382  1.00 95.25           H  
ATOM    704  N   GLY A  68      -7.127  -7.183  -0.453  1.00 89.25           N  
ATOM    705  CA  GLY A  68      -8.143  -7.354   0.584  1.00 89.25           C  
ATOM    706  C   GLY A  68      -9.396  -6.501   0.358  1.00 89.25           C  
ATOM    707  O   GLY A  68      -9.508  -5.762  -0.607  1.00 89.25           O  
ATOM    708  H   GLY A  68      -7.222  -7.728  -1.298  1.00 89.25           H  
ATOM    709  HA2 GLY A  68      -8.443  -8.401   0.612  1.00 89.25           H  
ATOM    710  HA3 GLY A  68      -7.717  -7.095   1.554  1.00 89.25           H  
ATOM    711  N   SER A  69     -10.371  -6.629   1.262  1.00 87.03           N  
ATOM    712  CA  SER A  69     -11.693  -5.982   1.151  1.00 87.03           C  
ATOM    713  C   SER A  69     -11.961  -4.924   2.225  1.00 87.03           C  
ATOM    714  O   SER A  69     -13.042  -4.343   2.290  1.00 87.03           O  
ATOM    715  CB  SER A  69     -12.771  -7.065   1.203  1.00 87.03           C  
ATOM    716  OG  SER A  69     -12.634  -7.832   2.393  1.00 87.03           O  
ATOM    717  H   SER A  69     -10.287  -7.358   1.956  1.00 87.03           H  
ATOM    718  HA  SER A  69     -11.778  -5.478   0.188  1.00 87.03           H  
ATOM    719  HB2 SER A  69     -13.759  -6.606   1.166  1.00 87.03           H  
ATOM    720  HB3 SER A  69     -12.661  -7.719   0.338  1.00 87.03           H  
ATOM    721  HG  SER A  69     -13.309  -8.514   2.362  1.00 87.03           H  
ATOM    722  N   LYS A  70     -10.998  -4.688   3.126  1.00 90.24           N  
ATOM    723  CA  LYS A  70     -11.182  -3.776   4.268  1.00 90.24           C  
ATOM    724  C   LYS A  70     -10.974  -2.306   3.898  1.00 90.24           C  
ATOM    725  O   LYS A  70     -11.482  -1.431   4.603  1.00 90.24           O  
ATOM    726  CB  LYS A  70     -10.266  -4.212   5.421  1.00 90.24           C  
ATOM    727  CG  LYS A  70     -10.612  -3.482   6.729  1.00 90.24           C  
ATOM    728  CD  LYS A  70      -9.829  -4.049   7.915  1.00 90.24           C  
ATOM    729  CE  LYS A  70     -10.267  -3.335   9.200  1.00 90.24           C  
ATOM    730  NZ  LYS A  70      -9.622  -3.904  10.415  1.00 90.24           N1+
ATOM    731  H   LYS A  70     -10.111  -5.148   2.974  1.00 90.24           H  
ATOM    732  HA  LYS A  70     -12.221  -3.852   4.590  1.00 90.24           H  
ATOM    733  HB2 LYS A  70      -9.227  -4.018   5.155  1.00 90.24           H  
ATOM    734  HB3 LYS A  70     -10.394  -5.284   5.573  1.00 90.24           H  
ATOM    735  HG2 LYS A  70     -11.679  -3.586   6.924  1.00 90.24           H  
ATOM    736  HG3 LYS A  70     -10.369  -2.423   6.637  1.00 90.24           H  
ATOM    737  HD2 LYS A  70     -10.034  -5.117   7.994  1.00 90.24           H  
ATOM    738  HD3 LYS A  70      -8.766  -3.883   7.740  1.00 90.24           H  
ATOM    739  HE2 LYS A  70     -10.013  -2.281   9.093  1.00 90.24           H  
ATOM    740  HE3 LYS A  70     -11.351  -3.418   9.278  1.00 90.24           H  
ATOM    741  HZ1 LYS A  70      -9.909  -3.408  11.247  1.00 90.24           H  
ATOM    742  HZ2 LYS A  70      -9.892  -4.868  10.548  1.00 90.24           H  
ATOM    743  HZ3 LYS A  70      -8.617  -3.833  10.354  1.00 90.24           H  
ATOM    744  N   PHE A  71     -10.197  -2.060   2.853  1.00 93.95           N  
ATOM    745  CA  PHE A  71      -9.803  -0.738   2.397  1.00 93.95           C  
ATOM    746  C   PHE A  71     -10.086  -0.618   0.904  1.00 93.95           C  
ATOM    747  O   PHE A  71     -10.099  -1.623   0.197  1.00 93.95           O  
ATOM    748  CB  PHE A  71      -8.316  -0.514   2.694  1.00 93.95           C  
ATOM    749  CG  PHE A  71      -7.910  -0.721   4.142  1.00 93.95           C  
ATOM    750  CD1 PHE A  71      -8.314   0.191   5.132  1.00 93.95           C  
ATOM    751  CD2 PHE A  71      -7.113  -1.824   4.496  1.00 93.95           C  
ATOM    752  CE1 PHE A  71      -7.907   0.008   6.468  1.00 93.95           C  
ATOM    753  CE2 PHE A  71      -6.683  -1.994   5.824  1.00 93.95           C  
ATOM    754  CZ  PHE A  71      -7.076  -1.074   6.811  1.00 93.95           C  
ATOM    755  H   PHE A  71      -9.943  -2.824   2.244  1.00 93.95           H  
ATOM    756  HA  PHE A  71     -10.388   0.023   2.913  1.00 93.95           H  
ATOM    757  HB2 PHE A  71      -7.741  -1.195   2.068  1.00 93.95           H  
ATOM    758  HB3 PHE A  71      -8.055   0.503   2.401  1.00 93.95           H  
ATOM    759  HD1 PHE A  71      -8.911   1.044   4.846  1.00 93.95           H  
ATOM    760  HD2 PHE A  71      -6.802  -2.517   3.729  1.00 93.95           H  
ATOM    761  HE1 PHE A  71      -8.189   0.735   7.215  1.00 93.95           H  
ATOM    762  HE2 PHE A  71      -6.006  -2.801   6.065  1.00 93.95           H  
ATOM    763  HZ  PHE A  71      -6.692  -1.174   7.816  1.00 93.95           H  
ATOM    764  N   THR A  72     -10.296   0.608   0.448  1.00 95.60           N  
ATOM    765  CA  THR A  72     -10.369   0.968  -0.972  1.00 95.60           C  
ATOM    766  C   THR A  72      -9.313   2.030  -1.263  1.00 95.60           C  
ATOM    767  O   THR A  72      -8.691   2.545  -0.328  1.00 95.60           O  
ATOM    768  CB  THR A  72     -11.786   1.415  -1.375  1.00 95.60           C  
ATOM    769  CG2 THR A  72     -12.797   0.279  -1.226  1.00 95.60           C  
ATOM    770  OG1 THR A  72     -12.264   2.462  -0.567  1.00 95.60           O  
ATOM    771  H   THR A  72     -10.234   1.382   1.094  1.00 95.60           H  
ATOM    772  HA  THR A  72     -10.116   0.102  -1.584  1.00 95.60           H  
ATOM    773  HB  THR A  72     -11.778   1.739  -2.416  1.00 95.60           H  
ATOM    774  HG1 THR A  72     -12.370   3.224  -1.142  1.00 95.60           H  
ATOM    775 HG21 THR A  72     -12.897  -0.010  -0.180  1.00 95.60           H  
ATOM    776 HG22 THR A  72     -12.469  -0.581  -1.809  1.00 95.60           H  
ATOM    777 HG23 THR A  72     -13.766   0.608  -1.602  1.00 95.60           H  
ATOM    778  N   VAL A  73      -9.065   2.322  -2.539  1.00 95.50           N  
ATOM    779  CA  VAL A  73      -8.064   3.308  -2.962  1.00 95.50           C  
ATOM    780  C   VAL A  73      -8.614   4.276  -3.998  1.00 95.50           C  
ATOM    781  O   VAL A  73      -9.507   3.905  -4.758  1.00 95.50           O  
ATOM    782  CB  VAL A  73      -6.764   2.666  -3.475  1.00 95.50           C  
ATOM    783  CG1 VAL A  73      -5.962   2.087  -2.307  1.00 95.50           C  
ATOM    784  CG2 VAL A  73      -6.989   1.576  -4.528  1.00 95.50           C  
ATOM    785  H   VAL A  73      -9.633   1.934  -3.279  1.00 95.50           H  
ATOM    786  HA  VAL A  73      -7.815   3.917  -2.093  1.00 95.50           H  
ATOM    787  HB  VAL A  73      -6.156   3.446  -3.934  1.00 95.50           H  
ATOM    788 HG11 VAL A  73      -6.547   1.330  -1.784  1.00 95.50           H  
ATOM    789 HG12 VAL A  73      -5.029   1.660  -2.677  1.00 95.50           H  
ATOM    790 HG13 VAL A  73      -5.726   2.895  -1.614  1.00 95.50           H  
ATOM    791 HG21 VAL A  73      -7.518   1.996  -5.384  1.00 95.50           H  
ATOM    792 HG22 VAL A  73      -7.565   0.748  -4.116  1.00 95.50           H  
ATOM    793 HG23 VAL A  73      -6.021   1.207  -4.869  1.00 95.50           H  
ATOM    794  N   GLU A  74      -8.052   5.483  -3.995  1.00 92.22           N  
ATOM    795  CA  GLU A  74      -8.247   6.563  -4.973  1.00 92.22           C  
ATOM    796  C   GLU A  74      -6.902   7.150  -5.403  1.00 92.22           C  
ATOM    797  O   GLU A  74      -5.996   7.241  -4.536  1.00 92.22           O  
ATOM    798  CB  GLU A  74      -9.142   7.671  -4.392  1.00 92.22           C  
ATOM    799  CG  GLU A  74     -10.612   7.249  -4.241  1.00 92.22           C  
ATOM    800  CD  GLU A  74     -11.512   8.364  -3.671  1.00 92.22           C  
ATOM    801  OE1 GLU A  74     -12.752   8.211  -3.787  1.00 92.22           O  
ATOM    802  OE2 GLU A  74     -10.992   9.304  -3.020  1.00 92.22           O1-
ATOM    803  OXT GLU A  74      -6.796   7.463  -6.601  1.00 92.22           O1-
ATOM    804  H   GLU A  74      -7.324   5.668  -3.320  1.00 92.22           H  
ATOM    805  HA  GLU A  74      -8.711   6.178  -5.880  1.00 92.22           H  
ATOM    806  HB2 GLU A  74      -9.105   8.534  -5.056  1.00 92.22           H  
ATOM    807  HB3 GLU A  74      -8.750   7.969  -3.419  1.00 92.22           H  
ATOM    808  HG2 GLU A  74     -10.987   6.945  -5.218  1.00 92.22           H  
ATOM    809  HG3 GLU A  74     -10.666   6.385  -3.579  1.00 92.22           H  
END
