# Supplementary material for: The structural landscape and diversity of Pyricularia oryzae MAX effectors revisited
Source: PLoS Pathog. 2024 May 6;20(5):e1012176. doi: 10.1371/journal.ppat.1012176 (PMC11132498; doi:10.1371/journal.ppat.1012176)
Supplement: S1 File — (ZIP) [file ppat.1012176.s018.zip › Supplementary_Data/MAX89.pdb]

ATOM      1  N   VAL A  20     -18.002  17.914   2.239  1.00 42.38           N  
ATOM      2  CA  VAL A  20     -18.459  16.974   3.274  1.00 42.38           C  
ATOM      3  C   VAL A  20     -17.209  16.425   3.968  1.00 42.38           C  
ATOM      4  O   VAL A  20     -16.335  15.913   3.266  1.00 42.38           O  
ATOM      5  CB  VAL A  20     -19.314  15.812   2.705  1.00 42.38           C  
ATOM      6  CG1 VAL A  20     -20.424  15.452   3.699  1.00 42.38           C  
ATOM      7  CG2 VAL A  20     -19.978  16.132   1.356  1.00 42.38           C  
ATOM      8  H   VAL A  20     -17.911  17.540   1.305  1.00 42.38           H  
ATOM      9  HA  VAL A  20     -19.070  17.530   3.984  1.00 42.38           H  
ATOM     10  HB  VAL A  20     -18.688  14.933   2.556  1.00 42.38           H  
ATOM     11 HG11 VAL A  20     -21.098  16.296   3.846  1.00 42.38           H  
ATOM     12 HG12 VAL A  20     -20.994  14.602   3.323  1.00 42.38           H  
ATOM     13 HG13 VAL A  20     -19.984  15.166   4.654  1.00 42.38           H  
ATOM     14 HG21 VAL A  20     -20.622  15.301   1.066  1.00 42.38           H  
ATOM     15 HG22 VAL A  20     -20.585  17.034   1.433  1.00 42.38           H  
ATOM     16 HG23 VAL A  20     -19.223  16.242   0.578  1.00 42.38           H  
ATOM     17  N   PRO A  21     -17.051  16.564   5.293  1.00 40.66           N  
ATOM     18  CA  PRO A  21     -15.975  15.879   5.989  1.00 40.66           C  
ATOM     19  C   PRO A  21     -16.218  14.374   5.862  1.00 40.66           C  
ATOM     20  O   PRO A  21     -17.344  13.910   6.037  1.00 40.66           O  
ATOM     21  CB  PRO A  21     -16.025  16.389   7.433  1.00 40.66           C  
ATOM     22  CG  PRO A  21     -17.488  16.790   7.625  1.00 40.66           C  
ATOM     23  CD  PRO A  21     -17.940  17.229   6.232  1.00 40.66           C  
ATOM     24  HA  PRO A  21     -15.012  16.132   5.545  1.00 40.66           H  
ATOM     25  HB2 PRO A  21     -15.716  15.628   8.150  1.00 40.66           H  
ATOM     26  HB3 PRO A  21     -15.395  17.273   7.525  1.00 40.66           H  
ATOM     27  HG2 PRO A  21     -17.595  17.592   8.355  1.00 40.66           H  
ATOM     28  HG3 PRO A  21     -18.065  15.918   7.935  1.00 40.66           H  
ATOM     29  HD2 PRO A  21     -17.831  18.308   6.133  1.00 40.66           H  
ATOM     30  HD3 PRO A  21     -18.978  16.936   6.079  1.00 40.66           H  
ATOM     31  N   PHE A  22     -15.171  13.615   5.548  1.00 48.38           N  
ATOM     32  CA  PHE A  22     -15.182  12.154   5.532  1.00 48.38           C  
ATOM     33  C   PHE A  22     -15.365  11.625   6.968  1.00 48.38           C  
ATOM     34  O   PHE A  22     -14.446  11.087   7.572  1.00 48.38           O  
ATOM     35  CB  PHE A  22     -13.888  11.632   4.874  1.00 48.38           C  
ATOM     36  CG  PHE A  22     -13.589  12.184   3.490  1.00 48.38           C  
ATOM     37  CD1 PHE A  22     -13.996  11.485   2.338  1.00 48.38           C  
ATOM     38  CD2 PHE A  22     -12.870  13.389   3.355  1.00 48.38           C  
ATOM     39  CE1 PHE A  22     -13.692  11.992   1.062  1.00 48.38           C  
ATOM     40  CE2 PHE A  22     -12.580  13.902   2.080  1.00 48.38           C  
ATOM     41  CZ  PHE A  22     -12.989  13.202   0.932  1.00 48.38           C  
ATOM     42  H   PHE A  22     -14.299  14.071   5.322  1.00 48.38           H  
ATOM     43  HA  PHE A  22     -16.028  11.814   4.935  1.00 48.38           H  
ATOM     44  HB2 PHE A  22     -13.944  10.545   4.814  1.00 48.38           H  
ATOM     45  HB3 PHE A  22     -13.042  11.871   5.519  1.00 48.38           H  
ATOM     46  HD1 PHE A  22     -14.527  10.549   2.427  1.00 48.38           H  
ATOM     47  HD2 PHE A  22     -12.524  13.915   4.232  1.00 48.38           H  
ATOM     48  HE1 PHE A  22     -13.987  11.442   0.181  1.00 48.38           H  
ATOM     49  HE2 PHE A  22     -12.023  14.822   1.978  1.00 48.38           H  
ATOM     50  HZ  PHE A  22     -12.748  13.579  -0.051  1.00 48.38           H  
ATOM     51  N   GLN A  23     -16.550  11.803   7.552  1.00 36.96           N  
ATOM     52  CA  GLN A  23     -16.996  11.074   8.736  1.00 36.96           C  
ATOM     53  C   GLN A  23     -17.692   9.797   8.268  1.00 36.96           C  
ATOM     54  O   GLN A  23     -18.885   9.597   8.462  1.00 36.96           O  
ATOM     55  CB  GLN A  23     -17.869  11.944   9.652  1.00 36.96           C  
ATOM     56  CG  GLN A  23     -17.051  13.017  10.380  1.00 36.96           C  
ATOM     57  CD  GLN A  23     -17.908  13.737  11.414  1.00 36.96           C  
ATOM     58  NE2 GLN A  23     -17.794  13.409  12.683  1.00 36.96           N  
ATOM     59  OE1 GLN A  23     -18.707  14.598  11.098  1.00 36.96           O  
ATOM     60  H   GLN A  23     -17.237  12.348   7.051  1.00 36.96           H  
ATOM     61  HA  GLN A  23     -16.128  10.758   9.315  1.00 36.96           H  
ATOM     62  HB2 GLN A  23     -18.663  12.414   9.072  1.00 36.96           H  
ATOM     63  HB3 GLN A  23     -18.325  11.303  10.406  1.00 36.96           H  
ATOM     64  HG2 GLN A  23     -16.679  13.746   9.660  1.00 36.96           H  
ATOM     65  HG3 GLN A  23     -16.199  12.553  10.878  1.00 36.96           H  
ATOM     66 HE21 GLN A  23     -17.162  12.679  12.979  1.00 36.96           H  
ATOM     67 HE22 GLN A  23     -18.415  13.897  13.313  1.00 36.96           H  
ATOM     68  N   GLY A  24     -16.932   8.936   7.600  1.00 41.21           N  
ATOM     69  CA  GLY A  24     -17.316   7.550   7.411  1.00 41.21           C  
ATOM     70  C   GLY A  24     -16.680   6.737   8.523  1.00 41.21           C  
ATOM     71  O   GLY A  24     -15.558   6.269   8.363  1.00 41.21           O  
ATOM     72  H   GLY A  24     -15.962   9.176   7.452  1.00 41.21           H  
ATOM     73  HA2 GLY A  24     -18.399   7.426   7.429  1.00 41.21           H  
ATOM     74  HA3 GLY A  24     -16.939   7.191   6.453  1.00 41.21           H  
ATOM     75  N   SER A  25     -17.404   6.504   9.616  1.00 46.21           N  
ATOM     76  CA  SER A  25     -17.165   5.355  10.505  1.00 46.21           C  
ATOM     77  C   SER A  25     -17.480   4.042   9.770  1.00 46.21           C  
ATOM     78  O   SER A  25     -18.185   3.183  10.289  1.00 46.21           O  
ATOM     79  CB  SER A  25     -18.022   5.461  11.773  1.00 46.21           C  
ATOM     80  OG  SER A  25     -17.706   6.629  12.504  1.00 46.21           O  
ATOM     81  H   SER A  25     -18.283   6.991   9.713  1.00 46.21           H  
ATOM     82  HA  SER A  25     -16.114   5.339  10.794  1.00 46.21           H  
ATOM     83  HB2 SER A  25     -19.076   5.480  11.497  1.00 46.21           H  
ATOM     84  HB3 SER A  25     -17.840   4.592  12.406  1.00 46.21           H  
ATOM     85  HG  SER A  25     -18.358   6.730  13.202  1.00 46.21           H  
ATOM     86  N   ASN A  26     -17.039   3.906   8.521  1.00 48.92           N  
ATOM     87  CA  ASN A  26     -17.397   2.792   7.676  1.00 48.92           C  
ATOM     88  C   ASN A  26     -16.387   1.689   7.927  1.00 48.92           C  
ATOM     89  O   ASN A  26     -15.206   1.791   7.595  1.00 48.92           O  
ATOM     90  CB  ASN A  26     -17.501   3.244   6.215  1.00 48.92           C  
ATOM     91  CG  ASN A  26     -18.847   3.859   5.875  1.00 48.92           C  
ATOM     92  ND2 ASN A  26     -18.911   4.670   4.848  1.00 48.92           N  
ATOM     93  OD1 ASN A  26     -19.855   3.629   6.514  1.00 48.92           O  
ATOM     94  H   ASN A  26     -16.370   4.576   8.172  1.00 48.92           H  
ATOM     95  HA  ASN A  26     -18.374   2.410   7.973  1.00 48.92           H  
ATOM     96  HB2 ASN A  26     -16.711   3.969   6.017  1.00 48.92           H  
ATOM     97  HB3 ASN A  26     -17.367   2.381   5.564  1.00 48.92           H  
ATOM     98 HD21 ASN A  26     -18.109   4.762   4.242  1.00 48.92           H  
ATOM     99 HD22 ASN A  26     -19.834   5.002   4.605  1.00 48.92           H  
ATOM    100  N   THR A  27     -16.891   0.625   8.534  1.00 54.08           N  
ATOM    101  CA  THR A  27     -16.344  -0.725   8.507  1.00 54.08           C  
ATOM    102  C   THR A  27     -16.261  -1.196   7.050  1.00 54.08           C  
ATOM    103  O   THR A  27     -16.987  -2.089   6.629  1.00 54.08           O  
ATOM    104  CB  THR A  27     -17.266  -1.642   9.338  1.00 54.08           C  
ATOM    105  CG2 THR A  27     -16.595  -2.949   9.749  1.00 54.08           C  
ATOM    106  OG1 THR A  27     -17.663  -0.997  10.531  1.00 54.08           O  
ATOM    107  H   THR A  27     -17.824   0.710   8.914  1.00 54.08           H  
ATOM    108  HA  THR A  27     -15.340  -0.724   8.931  1.00 54.08           H  
ATOM    109  HB  THR A  27     -18.173  -1.864   8.775  1.00 54.08           H  
ATOM    110  HG1 THR A  27     -16.882  -0.886  11.079  1.00 54.08           H  
ATOM    111 HG21 THR A  27     -17.285  -3.536  10.354  1.00 54.08           H  
ATOM    112 HG22 THR A  27     -15.686  -2.750  10.317  1.00 54.08           H  
ATOM    113 HG23 THR A  27     -16.342  -3.526   8.859  1.00 54.08           H  
ATOM    114  N   PHE A  28     -15.436  -0.551   6.226  1.00 60.67           N  
ATOM    115  CA  PHE A  28     -15.187  -1.025   4.880  1.00 60.67           C  
ATOM    116  C   PHE A  28     -14.376  -2.308   5.006  1.00 60.67           C  
ATOM    117  O   PHE A  28     -13.268  -2.303   5.540  1.00 60.67           O  
ATOM    118  CB  PHE A  28     -14.466   0.029   4.040  1.00 60.67           C  
ATOM    119  CG  PHE A  28     -15.228   1.313   3.789  1.00 60.67           C  
ATOM    120  CD1 PHE A  28     -16.387   1.300   2.988  1.00 60.67           C  
ATOM    121  CD2 PHE A  28     -14.717   2.538   4.256  1.00 60.67           C  
ATOM    122  CE1 PHE A  28     -17.011   2.508   2.628  1.00 60.67           C  
ATOM    123  CE2 PHE A  28     -15.328   3.746   3.879  1.00 60.67           C  
ATOM    124  CZ  PHE A  28     -16.468   3.732   3.055  1.00 60.67           C  
ATOM    125  H   PHE A  28     -14.908   0.238   6.570  1.00 60.67           H  
ATOM    126  HA  PHE A  28     -16.137  -1.252   4.397  1.00 60.67           H  
ATOM    127  HB2 PHE A  28     -14.285  -0.419   3.063  1.00 60.67           H  
ATOM    128  HB3 PHE A  28     -13.499   0.254   4.490  1.00 60.67           H  
ATOM    129  HD1 PHE A  28     -16.773   0.368   2.604  1.00 60.67           H  
ATOM    130  HD2 PHE A  28     -13.822   2.556   4.860  1.00 60.67           H  
ATOM    131  HE1 PHE A  28     -17.873   2.493   1.978  1.00 60.67           H  
ATOM    132  HE2 PHE A  28     -14.895   4.684   4.194  1.00 60.67           H  
ATOM    133  HZ  PHE A  28     -16.901   4.660   2.713  1.00 60.67           H  
ATOM    134  N   ASN A  29     -14.932  -3.417   4.520  1.00 77.04           N  
ATOM    135  CA  ASN A  29     -14.187  -4.670   4.429  1.00 77.04           C  
ATOM    136  C   ASN A  29     -12.963  -4.513   3.521  1.00 77.04           C  
ATOM    137  O   ASN A  29     -11.989  -5.240   3.702  1.00 77.04           O  
ATOM    138  CB  ASN A  29     -15.118  -5.781   3.921  1.00 77.04           C  
ATOM    139  CG  ASN A  29     -16.130  -6.210   4.966  1.00 77.04           C  
ATOM    140  ND2 ASN A  29     -17.351  -6.480   4.568  1.00 77.04           N  
ATOM    141  OD1 ASN A  29     -15.835  -6.332   6.143  1.00 77.04           O  
ATOM    142  H   ASN A  29     -15.887  -3.383   4.192  1.00 77.04           H  
ATOM    143  HA  ASN A  29     -13.814  -4.937   5.418  1.00 77.04           H  
ATOM    144  HB2 ASN A  29     -14.522  -6.657   3.666  1.00 77.04           H  
ATOM    145  HB3 ASN A  29     -15.625  -5.451   3.015  1.00 77.04           H  
ATOM    146 HD21 ASN A  29     -18.016  -6.720   5.289  1.00 77.04           H  
ATOM    147 HD22 ASN A  29     -17.618  -6.368   3.600  1.00 77.04           H  
ATOM    148  N   ASN A  30     -12.997  -3.549   2.590  1.00 85.66           N  
ATOM    149  CA  ASN A  30     -11.927  -3.256   1.652  1.00 85.66           C  
ATOM    150  C   ASN A  30     -11.626  -1.748   1.594  1.00 85.66           C  
ATOM    151  O   ASN A  30     -12.516  -0.905   1.527  1.00 85.66           O  
ATOM    152  CB  ASN A  30     -12.283  -3.783   0.255  1.00 85.66           C  
ATOM    153  CG  ASN A  30     -12.731  -5.230   0.113  1.00 85.66           C  
ATOM    154  ND2 ASN A  30     -12.937  -5.649  -1.109  1.00 85.66           N  
ATOM    155  OD1 ASN A  30     -12.881  -6.011   1.039  1.00 85.66           O  
ATOM    156  H   ASN A  30     -13.832  -2.986   2.511  1.00 85.66           H  
ATOM    157  HA  ASN A  30     -11.018  -3.756   1.986  1.00 85.66           H  
ATOM    158  HB2 ASN A  30     -11.401  -3.653  -0.372  1.00 85.66           H  
ATOM    159  HB3 ASN A  30     -13.078  -3.158  -0.153  1.00 85.66           H  
ATOM    160 HD21 ASN A  30     -13.399  -6.541  -1.214  1.00 85.66           H  
ATOM    161 HD22 ASN A  30     -12.992  -4.969  -1.853  1.00 85.66           H  
ATOM    162  N   CYS A  31     -10.344  -1.424   1.585  1.00 86.47           N  
ATOM    163  CA  CYS A  31      -9.764  -0.098   1.567  1.00 86.47           C  
ATOM    164  C   CYS A  31      -9.230   0.219   0.172  1.00 86.47           C  
ATOM    165  O   CYS A  31      -8.394  -0.502  -0.379  1.00 86.47           O  
ATOM    166  CB  CYS A  31      -8.624  -0.072   2.586  1.00 86.47           C  
ATOM    167  SG  CYS A  31      -9.046  -0.718   4.223  1.00 86.47           S  
ATOM    168  H   CYS A  31      -9.679  -2.184   1.599  1.00 86.47           H  
ATOM    169  HA  CYS A  31     -10.515   0.639   1.850  1.00 86.47           H  
ATOM    170  HB2 CYS A  31      -8.251   0.947   2.682  1.00 86.47           H  
ATOM    171  HB3 CYS A  31      -7.820  -0.695   2.193  1.00 86.47           H  
ATOM    172  N   GLU A  32      -9.683   1.332  -0.371  1.00 90.03           N  
ATOM    173  CA  GLU A  32      -9.218   1.875  -1.629  1.00 90.03           C  
ATOM    174  C   GLU A  32      -7.932   2.680  -1.391  1.00 90.03           C  
ATOM    175  O   GLU A  32      -7.866   3.544  -0.501  1.00 90.03           O  
ATOM    176  CB  GLU A  32     -10.358   2.702  -2.226  1.00 90.03           C  
ATOM    177  CG  GLU A  32     -10.077   2.979  -3.689  1.00 90.03           C  
ATOM    178  CD  GLU A  32     -11.155   3.839  -4.370  1.00 90.03           C  
ATOM    179  OE1 GLU A  32     -11.393   3.653  -5.584  1.00 90.03           O  
ATOM    180  OE2 GLU A  32     -11.747   4.683  -3.659  1.00 90.03           O1-
ATOM    181  H   GLU A  32     -10.359   1.891   0.128  1.00 90.03           H  
ATOM    182  HA  GLU A  32      -8.999   1.055  -2.314  1.00 90.03           H  
ATOM    183  HB2 GLU A  32     -10.441   3.641  -1.680  1.00 90.03           H  
ATOM    184  HB3 GLU A  32     -11.298   2.156  -2.141  1.00 90.03           H  
ATOM    185  HG2 GLU A  32      -9.972   2.026  -4.208  1.00 90.03           H  
ATOM    186  HG3 GLU A  32      -9.124   3.508  -3.698  1.00 90.03           H  
ATOM    187  N   VAL A  33      -6.882   2.354  -2.148  1.00 89.05           N  
ATOM    188  CA  VAL A  33      -5.549   2.932  -1.977  1.00 89.05           C  
ATOM    189  C   VAL A  33      -4.988   3.443  -3.292  1.00 89.05           C  
ATOM    190  O   VAL A  33      -4.847   2.693  -4.258  1.00 89.05           O  
ATOM    191  CB  VAL A  33      -4.554   1.944  -1.341  1.00 89.05           C  
ATOM    192  CG1 VAL A  33      -3.252   2.702  -1.044  1.00 89.05           C  
ATOM    193  CG2 VAL A  33      -5.109   1.330  -0.050  1.00 89.05           C  
ATOM    194  H   VAL A  33      -6.995   1.636  -2.849  1.00 89.05           H  
ATOM    195  HA  VAL A  33      -5.634   3.785  -1.305  1.00 89.05           H  
ATOM    196  HB  VAL A  33      -4.333   1.131  -2.032  1.00 89.05           H  
ATOM    197 HG11 VAL A  33      -2.635   2.155  -0.331  1.00 89.05           H  
ATOM    198 HG12 VAL A  33      -2.685   2.852  -1.963  1.00 89.05           H  
ATOM    199 HG13 VAL A  33      -3.476   3.671  -0.599  1.00 89.05           H  
ATOM    200 HG21 VAL A  33      -4.322   0.805   0.491  1.00 89.05           H  
ATOM    201 HG22 VAL A  33      -5.891   0.614  -0.302  1.00 89.05           H  
ATOM    202 HG23 VAL A  33      -5.544   2.112   0.573  1.00 89.05           H  
ATOM    203  N   SER A  34      -4.559   4.702  -3.265  1.00 91.34           N  
ATOM    204  CA  SER A  34      -3.837   5.371  -4.343  1.00 91.34           C  
ATOM    205  C   SER A  34      -2.351   5.433  -3.994  1.00 91.34           C  
ATOM    206  O   SER A  34      -1.963   5.936  -2.935  1.00 91.34           O  
ATOM    207  CB  SER A  34      -4.447   6.758  -4.536  1.00 91.34           C  
ATOM    208  OG  SER A  34      -3.739   7.543  -5.467  1.00 91.34           O  
ATOM    209  H   SER A  34      -4.672   5.213  -2.401  1.00 91.34           H  
ATOM    210  HA  SER A  34      -3.964   4.824  -5.276  1.00 91.34           H  
ATOM    211  HB2 SER A  34      -5.480   6.651  -4.867  1.00 91.34           H  
ATOM    212  HB3 SER A  34      -4.439   7.280  -3.579  1.00 91.34           H  
ATOM    213  HG  SER A  34      -4.248   7.497  -6.279  1.00 91.34           H  
ATOM    214  N   VAL A  35      -1.509   4.891  -4.869  1.00 91.75           N  
ATOM    215  CA  VAL A  35      -0.052   4.982  -4.781  1.00 91.75           C  
ATOM    216  C   VAL A  35       0.405   6.104  -5.692  1.00 91.75           C  
ATOM    217  O   VAL A  35       0.134   6.101  -6.892  1.00 91.75           O  
ATOM    218  CB  VAL A  35       0.643   3.658  -5.131  1.00 91.75           C  
ATOM    219  CG1 VAL A  35       2.166   3.781  -5.018  1.00 91.75           C  
ATOM    220  CG2 VAL A  35       0.207   2.557  -4.159  1.00 91.75           C  
ATOM    221  H   VAL A  35      -1.897   4.546  -5.735  1.00 91.75           H  
ATOM    222  HA  VAL A  35       0.226   5.233  -3.758  1.00 91.75           H  
ATOM    223  HB  VAL A  35       0.385   3.361  -6.147  1.00 91.75           H  
ATOM    224 HG11 VAL A  35       2.542   4.503  -5.743  1.00 91.75           H  
ATOM    225 HG12 VAL A  35       2.435   4.097  -4.010  1.00 91.75           H  
ATOM    226 HG13 VAL A  35       2.624   2.816  -5.234  1.00 91.75           H  
ATOM    227 HG21 VAL A  35       0.764   1.644  -4.369  1.00 91.75           H  
ATOM    228 HG22 VAL A  35       0.395   2.866  -3.131  1.00 91.75           H  
ATOM    229 HG23 VAL A  35      -0.857   2.354  -4.283  1.00 91.75           H  
ATOM    230  N   ARG A  36       1.118   7.060  -5.108  1.00 91.15           N  
ATOM    231  CA  ARG A  36       1.590   8.269  -5.767  1.00 91.15           C  
ATOM    232  C   ARG A  36       3.106   8.324  -5.791  1.00 91.15           C  
ATOM    233  O   ARG A  36       3.766   7.862  -4.857  1.00 91.15           O  
ATOM    234  CB  ARG A  36       0.985   9.514  -5.103  1.00 91.15           C  
ATOM    235  CG  ARG A  36      -0.550   9.486  -5.133  1.00 91.15           C  
ATOM    236  CD  ARG A  36      -1.127  10.738  -4.482  1.00 91.15           C  
ATOM    237  NE  ARG A  36      -2.596  10.662  -4.443  1.00 91.15           N  
ATOM    238  CZ  ARG A  36      -3.412  11.609  -4.028  1.00 91.15           C  
ATOM    239  NH1 ARG A  36      -2.967  12.758  -3.593  1.00 91.15           N1+
ATOM    240  NH2 ARG A  36      -4.698  11.411  -4.046  1.00 91.15           N  
ATOM    241  H   ARG A  36       1.315   6.960  -4.123  1.00 91.15           H  
ATOM    242  HA  ARG A  36       1.257   8.237  -6.805  1.00 91.15           H  
ATOM    243  HB2 ARG A  36       1.328   9.572  -4.070  1.00 91.15           H  
ATOM    244  HB3 ARG A  36       1.334  10.399  -5.635  1.00 91.15           H  
ATOM    245  HG2 ARG A  36      -0.919   8.615  -4.592  1.00 91.15           H  
ATOM    246  HG3 ARG A  36      -0.893   9.435  -6.166  1.00 91.15           H  
ATOM    247  HD2 ARG A  36      -0.740  10.822  -3.466  1.00 91.15           H  
ATOM    248  HD3 ARG A  36      -0.816  11.608  -5.060  1.00 91.15           H  
ATOM    249  HE  ARG A  36      -3.009   9.809  -4.794  1.00 91.15           H  
ATOM    250 HH11 ARG A  36      -1.977  12.938  -3.687  1.00 91.15           H  
ATOM    251 HH12 ARG A  36      -3.611  13.493  -3.338  1.00 91.15           H  
ATOM    252 HH21 ARG A  36      -5.348  12.129  -3.760  1.00 91.15           H  
ATOM    253 HH22 ARG A  36      -5.048  10.545  -4.430  1.00 91.15           H  
ATOM    254  N   ASP A  37       3.652   8.904  -6.847  1.00 91.12           N  
ATOM    255  CA  ASP A  37       5.068   9.256  -6.907  1.00 91.12           C  
ATOM    256  C   ASP A  37       5.381  10.516  -6.072  1.00 91.12           C  
ATOM    257  O   ASP A  37       4.511  11.111  -5.429  1.00 91.12           O  
ATOM    258  CB  ASP A  37       5.523   9.345  -8.376  1.00 91.12           C  
ATOM    259  CG  ASP A  37       4.926  10.518  -9.162  1.00 91.12           C  
ATOM    260  OD1 ASP A  37       4.706  11.586  -8.555  1.00 91.12           O  
ATOM    261  OD2 ASP A  37       4.751  10.389 -10.385  1.00 91.12           O1-
ATOM    262  H   ASP A  37       3.036   9.264  -7.563  1.00 91.12           H  
ATOM    263  HA  ASP A  37       5.637   8.443  -6.456  1.00 91.12           H  
ATOM    264  HB2 ASP A  37       6.609   9.436  -8.398  1.00 91.12           H  
ATOM    265  HB3 ASP A  37       5.271   8.409  -8.875  1.00 91.12           H  
ATOM    266  N   LYS A  38       6.651  10.936  -6.071  1.00 87.39           N  
ATOM    267  CA  LYS A  38       7.108  12.139  -5.353  1.00 87.39           C  
ATOM    268  C   LYS A  38       6.512  13.447  -5.887  1.00 87.39           C  
ATOM    269  O   LYS A  38       6.455  14.416  -5.137  1.00 87.39           O  
ATOM    270  CB  LYS A  38       8.636  12.234  -5.405  1.00 87.39           C  
ATOM    271  CG  LYS A  38       9.319  11.126  -4.597  1.00 87.39           C  
ATOM    272  CD  LYS A  38      10.832  11.355  -4.601  1.00 87.39           C  
ATOM    273  CE  LYS A  38      11.527  10.284  -3.762  1.00 87.39           C  
ATOM    274  NZ  LYS A  38      12.995  10.491  -3.755  1.00 87.39           N1+
ATOM    275  H   LYS A  38       7.310  10.426  -6.643  1.00 87.39           H  
ATOM    276  HA  LYS A  38       6.782  12.075  -4.315  1.00 87.39           H  
ATOM    277  HB2 LYS A  38       8.934  13.197  -4.990  1.00 87.39           H  
ATOM    278  HB3 LYS A  38       8.966  12.194  -6.443  1.00 87.39           H  
ATOM    279  HG2 LYS A  38       9.099  10.156  -5.043  1.00 87.39           H  
ATOM    280  HG3 LYS A  38       8.950  11.144  -3.571  1.00 87.39           H  
ATOM    281  HD2 LYS A  38      11.044  12.340  -4.186  1.00 87.39           H  
ATOM    282  HD3 LYS A  38      11.194  11.315  -5.629  1.00 87.39           H  
ATOM    283  HE2 LYS A  38      11.279   9.307  -4.175  1.00 87.39           H  
ATOM    284  HE3 LYS A  38      11.131  10.325  -2.747  1.00 87.39           H  
ATOM    285  HZ1 LYS A  38      13.211  11.404  -3.381  1.00 87.39           H  
ATOM    286  HZ2 LYS A  38      13.362  10.439  -4.695  1.00 87.39           H  
ATOM    287  HZ3 LYS A  38      13.447   9.793  -3.181  1.00 87.39           H  
ATOM    288  N   SER A  39       6.088  13.478  -7.146  1.00 91.79           N  
ATOM    289  CA  SER A  39       5.398  14.610  -7.773  1.00 91.79           C  
ATOM    290  C   SER A  39       3.914  14.663  -7.389  1.00 91.79           C  
ATOM    291  O   SER A  39       3.234  15.634  -7.709  1.00 91.79           O  
ATOM    292  CB  SER A  39       5.535  14.535  -9.300  1.00 91.79           C  
ATOM    293  OG  SER A  39       6.892  14.369  -9.686  1.00 91.79           O  
ATOM    294  H   SER A  39       6.058  12.617  -7.672  1.00 91.79           H  
ATOM    295  HA  SER A  39       5.859  15.540  -7.438  1.00 91.79           H  
ATOM    296  HB2 SER A  39       5.148  15.455  -9.738  1.00 91.79           H  
ATOM    297  HB3 SER A  39       4.945  13.704  -9.686  1.00 91.79           H  
ATOM    298  HG  SER A  39       6.893  14.143 -10.619  1.00 91.79           H  
ATOM    299  N   GLY A  40       3.407  13.641  -6.688  1.00 87.89           N  
ATOM    300  CA  GLY A  40       2.005  13.517  -6.300  1.00 87.89           C  
ATOM    301  C   GLY A  40       1.118  12.902  -7.383  1.00 87.89           C  
ATOM    302  O   GLY A  40      -0.098  12.850  -7.191  1.00 87.89           O  
ATOM    303  H   GLY A  40       4.005  12.843  -6.525  1.00 87.89           H  
ATOM    304  HA2 GLY A  40       1.948  12.880  -5.417  1.00 87.89           H  
ATOM    305  HA3 GLY A  40       1.607  14.500  -6.051  1.00 87.89           H  
ATOM    306  N   THR A  41       1.695  12.415  -8.486  1.00 91.32           N  
ATOM    307  CA  THR A  41       0.948  11.740  -9.555  1.00 91.32           C  
ATOM    308  C   THR A  41       0.564  10.344  -9.094  1.00 91.32           C  
ATOM    309  O   THR A  41       1.416   9.606  -8.602  1.00 91.32           O  
ATOM    310  CB  THR A  41       1.763  11.598 -10.848  1.00 91.32           C  
ATOM    311  CG2 THR A  41       0.880  11.338 -12.065  1.00 91.32           C  
ATOM    312  OG1 THR A  41       2.534  12.747 -11.101  1.00 91.32           O  
ATOM    313  H   THR A  41       2.702  12.434  -8.566  1.00 91.32           H  
ATOM    314  HA  THR A  41       0.047  12.314  -9.773  1.00 91.32           H  
ATOM    315  HB  THR A  41       2.438  10.749 -10.746  1.00 91.32           H  
ATOM    316  HG1 THR A  41       3.435  12.440 -10.971  1.00 91.32           H  
ATOM    317 HG21 THR A  41       0.346  10.395 -11.946  1.00 91.32           H  
ATOM    318 HG22 THR A  41       0.166  12.152 -12.191  1.00 91.32           H  
ATOM    319 HG23 THR A  41       1.506  11.269 -12.955  1.00 91.32           H  
ATOM    320  N   GLU A  42      -0.700   9.961  -9.258  1.00 90.74           N  
ATOM    321  CA  GLU A  42      -1.120   8.576  -9.049  1.00 90.74           C  
ATOM    322  C   GLU A  42      -0.473   7.677 -10.106  1.00 90.74           C  
ATOM    323  O   GLU A  42      -0.692   7.845 -11.302  1.00 90.74           O  
ATOM    324  CB  GLU A  42      -2.649   8.479  -9.062  1.00 90.74           C  
ATOM    325  CG  GLU A  42      -3.127   7.048  -8.782  1.00 90.74           C  
ATOM    326  CD  GLU A  42      -4.652   7.005  -8.649  1.00 90.74           C  
ATOM    327  OE1 GLU A  42      -5.319   6.512  -9.581  1.00 90.74           O  
ATOM    328  OE2 GLU A  42      -5.134   7.468  -7.588  1.00 90.74           O1-
ATOM    329  H   GLU A  42      -1.353  10.587  -9.706  1.00 90.74           H  
ATOM    330  HA  GLU A  42      -0.778   8.243  -8.069  1.00 90.74           H  
ATOM    331  HB2 GLU A  42      -3.033   8.809 -10.027  1.00 90.74           H  
ATOM    332  HB3 GLU A  42      -3.040   9.140  -8.289  1.00 90.74           H  
ATOM    333  HG2 GLU A  42      -2.805   6.387  -9.587  1.00 90.74           H  
ATOM    334  HG3 GLU A  42      -2.668   6.694  -7.859  1.00 90.74           H  
ATOM    335  N   VAL A  43       0.342   6.728  -9.651  1.00 90.75           N  
ATOM    336  CA  VAL A  43       1.003   5.741 -10.514  1.00 90.75           C  
ATOM    337  C   VAL A  43       0.296   4.394 -10.484  1.00 90.75           C  
ATOM    338  O   VAL A  43       0.443   3.597 -11.406  1.00 90.75           O  
ATOM    339  CB  VAL A  43       2.487   5.571 -10.151  1.00 90.75           C  
ATOM    340  CG1 VAL A  43       3.264   6.866 -10.405  1.00 90.75           C  
ATOM    341  CG2 VAL A  43       2.731   5.134  -8.699  1.00 90.75           C  
ATOM    342  H   VAL A  43       0.475   6.656  -8.653  1.00 90.75           H  
ATOM    343  HA  VAL A  43       0.960   6.083 -11.548  1.00 90.75           H  
ATOM    344  HB  VAL A  43       2.907   4.806 -10.804  1.00 90.75           H  
ATOM    345 HG11 VAL A  43       3.108   7.195 -11.432  1.00 90.75           H  
ATOM    346 HG12 VAL A  43       2.929   7.657  -9.735  1.00 90.75           H  
ATOM    347 HG13 VAL A  43       4.330   6.694 -10.254  1.00 90.75           H  
ATOM    348 HG21 VAL A  43       2.150   4.243  -8.463  1.00 90.75           H  
ATOM    349 HG22 VAL A  43       2.471   5.940  -8.013  1.00 90.75           H  
ATOM    350 HG23 VAL A  43       3.788   4.894  -8.582  1.00 90.75           H  
ATOM    351  N   ALA A  44      -0.451   4.115  -9.417  1.00 91.47           N  
ATOM    352  CA  ALA A  44      -1.233   2.901  -9.294  1.00 91.47           C  
ATOM    353  C   ALA A  44      -2.362   3.070  -8.287  1.00 91.47           C  
ATOM    354  O   ALA A  44      -2.275   3.846  -7.338  1.00 91.47           O  
ATOM    355  CB  ALA A  44      -0.318   1.744  -8.885  1.00 91.47           C  
ATOM    356  H   ALA A  44      -0.557   4.818  -8.699  1.00 91.47           H  
ATOM    357  HA  ALA A  44      -1.677   2.674 -10.263  1.00 91.47           H  
ATOM    358  HB1 ALA A  44       0.433   1.588  -9.659  1.00 91.47           H  
ATOM    359  HB2 ALA A  44      -0.903   0.830  -8.779  1.00 91.47           H  
ATOM    360  HB3 ALA A  44       0.175   1.975  -7.940  1.00 91.47           H  
ATOM    361  N   HIS A  45      -3.384   2.251  -8.467  1.00 90.14           N  
ATOM    362  CA  HIS A  45      -4.561   2.224  -7.627  1.00 90.14           C  
ATOM    363  C   HIS A  45      -4.934   0.760  -7.381  1.00 90.14           C  
ATOM    364  O   HIS A  45      -4.932  -0.051  -8.310  1.00 90.14           O  
ATOM    365  CB  HIS A  45      -5.642   3.023  -8.360  1.00 90.14           C  
ATOM    366  CG  HIS A  45      -6.859   3.352  -7.553  1.00 90.14           C  
ATOM    367  CD2 HIS A  45      -7.237   2.838  -6.347  1.00 90.14           C  
ATOM    368  ND1 HIS A  45      -7.809   4.278  -7.914  1.00 90.14           N  
ATOM    369  CE1 HIS A  45      -8.761   4.283  -6.970  1.00 90.14           C  
ATOM    370  NE2 HIS A  45      -8.423   3.427  -6.003  1.00 90.14           N  
ATOM    371  H   HIS A  45      -3.391   1.641  -9.272  1.00 90.14           H  
ATOM    372  HA  HIS A  45      -4.351   2.711  -6.675  1.00 90.14           H  
ATOM    373  HB2 HIS A  45      -5.954   2.479  -9.251  1.00 90.14           H  
ATOM    374  HB3 HIS A  45      -5.212   3.970  -8.685  1.00 90.14           H  
ATOM    375  HD1 HIS A  45      -7.738   4.924  -8.687  1.00 90.14           H  
ATOM    376  HD2 HIS A  45      -6.728   2.122  -5.719  1.00 90.14           H  
ATOM    377  HE1 HIS A  45      -9.649   4.897  -6.959  1.00 90.14           H  
ATOM    378  N   ALA A  46      -5.211   0.390  -6.132  1.00 89.48           N  
ATOM    379  CA  ALA A  46      -5.821  -0.894  -5.826  1.00 89.48           C  
ATOM    380  C   ALA A  46      -6.817  -0.835  -4.667  1.00 89.48           C  
ATOM    381  O   ALA A  46      -6.658  -0.086  -3.706  1.00 89.48           O  
ATOM    382  CB  ALA A  46      -4.726  -1.914  -5.516  1.00 89.48           C  
ATOM    383  H   ALA A  46      -5.168   1.085  -5.399  1.00 89.48           H  
ATOM    384  HA  ALA A  46      -6.366  -1.231  -6.707  1.00 89.48           H  
ATOM    385  HB1 ALA A  46      -4.244  -1.624  -4.582  1.00 89.48           H  
ATOM    386  HB2 ALA A  46      -5.169  -2.902  -5.391  1.00 89.48           H  
ATOM    387  HB3 ALA A  46      -4.003  -1.946  -6.330  1.00 89.48           H  
ATOM    388  N   CYS A  47      -7.777  -1.753  -4.734  1.00 89.63           N  
ATOM    389  CA  CYS A  47      -8.625  -2.144  -3.622  1.00 89.63           C  
ATOM    390  C   CYS A  47      -7.933  -3.255  -2.809  1.00 89.63           C  
ATOM    391  O   CYS A  47      -7.544  -4.295  -3.361  1.00 89.63           O  
ATOM    392  CB  CYS A  47      -9.971  -2.576  -4.216  1.00 89.63           C  
ATOM    393  SG  CYS A  47     -11.273  -2.865  -3.010  1.00 89.63           S  
ATOM    394  H   CYS A  47      -7.881  -2.270  -5.596  1.00 89.63           H  
ATOM    395  HA  CYS A  47      -8.790  -1.281  -2.977  1.00 89.63           H  
ATOM    396  HB2 CYS A  47     -10.325  -1.795  -4.889  1.00 89.63           H  
ATOM    397  HB3 CYS A  47      -9.837  -3.488  -4.797  1.00 89.63           H  
ATOM    398  N   ILE A  48      -7.734  -3.032  -1.509  1.00 89.05           N  
ATOM    399  CA  ILE A  48      -7.052  -3.946  -0.581  1.00 89.05           C  
ATOM    400  C   ILE A  48      -8.003  -4.269   0.565  1.00 89.05           C  
ATOM    401  O   ILE A  48      -8.537  -3.361   1.179  1.00 89.05           O  
ATOM    402  CB  ILE A  48      -5.743  -3.327  -0.032  1.00 89.05           C  
ATOM    403  CG1 ILE A  48      -4.831  -2.832  -1.177  1.00 89.05           C  
ATOM    404  CG2 ILE A  48      -5.006  -4.352   0.858  1.00 89.05           C  
ATOM    405  CD1 ILE A  48      -3.513  -2.216  -0.696  1.00 89.05           C  
ATOM    406  H   ILE A  48      -8.062  -2.155  -1.129  1.00 89.05           H  
ATOM    407  HA  ILE A  48      -6.805  -4.873  -1.098  1.00 89.05           H  
ATOM    408  HB  ILE A  48      -6.003  -2.465   0.583  1.00 89.05           H  
ATOM    409 HG12 ILE A  48      -5.352  -2.057  -1.738  1.00 89.05           H  
ATOM    410 HG13 ILE A  48      -4.617  -3.656  -1.858  1.00 89.05           H  
ATOM    411 HG21 ILE A  48      -5.636  -4.652   1.695  1.00 89.05           H  
ATOM    412 HG22 ILE A  48      -4.112  -3.908   1.295  1.00 89.05           H  
ATOM    413 HG23 ILE A  48      -4.726  -5.231   0.279  1.00 89.05           H  
ATOM    414 HD11 ILE A  48      -2.839  -2.985  -0.320  1.00 89.05           H  
ATOM    415 HD12 ILE A  48      -3.713  -1.485   0.088  1.00 89.05           H  
ATOM    416 HD13 ILE A  48      -3.029  -1.707  -1.529  1.00 89.05           H  
ATOM    417  N   LYS A  49      -8.197  -5.544   0.906  1.00 89.25           N  
ATOM    418  CA  LYS A  49      -9.002  -5.924   2.078  1.00 89.25           C  
ATOM    419  C   LYS A  49      -8.462  -5.253   3.352  1.00 89.25           C  
ATOM    420  O   LYS A  49      -7.255  -5.280   3.573  1.00 89.25           O  
ATOM    421  CB  LYS A  49      -9.020  -7.450   2.200  1.00 89.25           C  
ATOM    422  CG  LYS A  49     -10.012  -7.905   3.275  1.00 89.25           C  
ATOM    423  CD  LYS A  49     -10.087  -9.429   3.344  1.00 89.25           C  
ATOM    424  CE  LYS A  49     -11.105  -9.806   4.421  1.00 89.25           C  
ATOM    425  NZ  LYS A  49     -11.304 -11.273   4.492  1.00 89.25           N1+
ATOM    426  H   LYS A  49      -7.729  -6.266   0.377  1.00 89.25           H  
ATOM    427  HA  LYS A  49     -10.027  -5.588   1.925  1.00 89.25           H  
ATOM    428  HB2 LYS A  49      -9.324  -7.875   1.244  1.00 89.25           H  
ATOM    429  HB3 LYS A  49      -8.021  -7.811   2.446  1.00 89.25           H  
ATOM    430  HG2 LYS A  49      -9.706  -7.522   4.249  1.00 89.25           H  
ATOM    431  HG3 LYS A  49     -11.002  -7.519   3.031  1.00 89.25           H  
ATOM    432  HD2 LYS A  49      -9.107  -9.832   3.596  1.00 89.25           H  
ATOM    433  HD3 LYS A  49     -10.408  -9.815   2.376  1.00 89.25           H  
ATOM    434  HE2 LYS A  49     -10.756  -9.418   5.378  1.00 89.25           H  
ATOM    435  HE3 LYS A  49     -12.048  -9.309   4.191  1.00 89.25           H  
ATOM    436  HZ1 LYS A  49     -11.964 -11.496   5.223  1.00 89.25           H  
ATOM    437  HZ2 LYS A  49     -11.677 -11.613   3.617  1.00 89.25           H  
ATOM    438  HZ3 LYS A  49     -10.430 -11.741   4.685  1.00 89.25           H  
ATOM    439  N   ALA A  50      -9.334  -4.707   4.196  1.00 86.61           N  
ATOM    440  CA  ALA A  50      -8.975  -4.108   5.476  1.00 86.61           C  
ATOM    441  C   ALA A  50      -8.231  -5.120   6.361  1.00 86.61           C  
ATOM    442  O   ALA A  50      -8.672  -6.259   6.533  1.00 86.61           O  
ATOM    443  CB  ALA A  50     -10.247  -3.579   6.148  1.00 86.61           C  
ATOM    444  H   ALA A  50     -10.317  -4.779   3.978  1.00 86.61           H  
ATOM    445  HA  ALA A  50      -8.310  -3.266   5.285  1.00 86.61           H  
ATOM    446  HB1 ALA A  50     -10.926  -4.401   6.377  1.00 86.61           H  
ATOM    447  HB2 ALA A  50      -9.994  -3.050   7.067  1.00 86.61           H  
ATOM    448  HB3 ALA A  50     -10.749  -2.881   5.478  1.00 86.61           H  
ATOM    449  N   GLY A  51      -7.074  -4.711   6.887  1.00 88.94           N  
ATOM    450  CA  GLY A  51      -6.145  -5.599   7.599  1.00 88.94           C  
ATOM    451  C   GLY A  51      -5.208  -6.398   6.689  1.00 88.94           C  
ATOM    452  O   GLY A  51      -4.372  -7.155   7.181  1.00 88.94           O  
ATOM    453  H   GLY A  51      -6.753  -3.781   6.660  1.00 88.94           H  
ATOM    454  HA2 GLY A  51      -5.535  -5.011   8.286  1.00 88.94           H  
ATOM    455  HA3 GLY A  51      -6.715  -6.322   8.182  1.00 88.94           H  
ATOM    456  N   GLY A  52      -5.351  -6.263   5.371  1.00 90.68           N  
ATOM    457  CA  GLY A  52      -4.554  -6.954   4.367  1.00 90.68           C  
ATOM    458  C   GLY A  52      -3.435  -6.093   3.792  1.00 90.68           C  
ATOM    459  O   GLY A  52      -3.376  -4.875   3.980  1.00 90.68           O  
ATOM    460  H   GLY A  52      -6.054  -5.623   5.031  1.00 90.68           H  
ATOM    461  HA2 GLY A  52      -4.116  -7.855   4.798  1.00 90.68           H  
ATOM    462  HA3 GLY A  52      -5.207  -7.255   3.547  1.00 90.68           H  
ATOM    463  N   SER A  53      -2.558  -6.740   3.033  1.00 91.84           N  
ATOM    464  CA  SER A  53      -1.501  -6.092   2.264  1.00 91.84           C  
ATOM    465  C   SER A  53      -1.490  -6.589   0.821  1.00 91.84           C  
ATOM    466  O   SER A  53      -1.886  -7.719   0.527  1.00 91.84           O  
ATOM    467  CB  SER A  53      -0.143  -6.276   2.950  1.00 91.84           C  
ATOM    468  OG  SER A  53       0.178  -7.648   3.079  1.00 91.84           O  
ATOM    469  H   SER A  53      -2.642  -7.740   2.918  1.00 91.84           H  
ATOM    470  HA  SER A  53      -1.716  -5.024   2.228  1.00 91.84           H  
ATOM    471  HB2 SER A  53      -0.192  -5.830   3.944  1.00 91.84           H  
ATOM    472  HB3 SER A  53       0.630  -5.767   2.375  1.00 91.84           H  
ATOM    473  HG  SER A  53       0.955  -7.730   3.637  1.00 91.84           H  
ATOM    474  N   LYS A  54      -1.082  -5.722  -0.106  1.00 89.30           N  
ATOM    475  CA  LYS A  54      -1.020  -6.008  -1.541  1.00 89.30           C  
ATOM    476  C   LYS A  54       0.120  -5.223  -2.179  1.00 89.30           C  
ATOM    477  O   LYS A  54       0.440  -4.117  -1.751  1.00 89.30           O  
ATOM    478  CB  LYS A  54      -2.381  -5.676  -2.178  1.00 89.30           C  
ATOM    479  CG  LYS A  54      -2.578  -6.327  -3.555  1.00 89.30           C  
ATOM    480  CD  LYS A  54      -4.011  -6.099  -4.056  1.00 89.30           C  
ATOM    481  CE  LYS A  54      -4.258  -6.823  -5.385  1.00 89.30           C  
ATOM    482  NZ  LYS A  54      -5.661  -6.633  -5.842  1.00 89.30           N1+
ATOM    483  H   LYS A  54      -0.780  -4.810   0.206  1.00 89.30           H  
ATOM    484  HA  LYS A  54      -0.818  -7.072  -1.666  1.00 89.30           H  
ATOM    485  HB2 LYS A  54      -2.480  -4.594  -2.269  1.00 89.30           H  
ATOM    486  HB3 LYS A  54      -3.170  -6.038  -1.518  1.00 89.30           H  
ATOM    487  HG2 LYS A  54      -1.875  -5.900  -4.271  1.00 89.30           H  
ATOM    488  HG3 LYS A  54      -2.397  -7.398  -3.472  1.00 89.30           H  
ATOM    489  HD2 LYS A  54      -4.176  -5.029  -4.185  1.00 89.30           H  
ATOM    490  HD3 LYS A  54      -4.713  -6.471  -3.309  1.00 89.30           H  
ATOM    491  HE2 LYS A  54      -4.049  -7.884  -5.252  1.00 89.30           H  
ATOM    492  HE3 LYS A  54      -3.564  -6.433  -6.129  1.00 89.30           H  
ATOM    493  HZ1 LYS A  54      -5.833  -7.110  -6.716  1.00 89.30           H  
ATOM    494  HZ2 LYS A  54      -6.316  -6.975  -5.154  1.00 89.30           H  
ATOM    495  HZ3 LYS A  54      -5.863  -5.652  -5.973  1.00 89.30           H  
ATOM    496  N   ASN A  55       0.734  -5.785  -3.216  1.00 92.32           N  
ATOM    497  CA  ASN A  55       1.656  -5.026  -4.055  1.00 92.32           C  
ATOM    498  C   ASN A  55       0.848  -4.165  -5.037  1.00 92.32           C  
ATOM    499  O   ASN A  55       0.027  -4.693  -5.789  1.00 92.32           O  
ATOM    500  CB  ASN A  55       2.639  -5.981  -4.746  1.00 92.32           C  
ATOM    501  CG  ASN A  55       3.798  -5.218  -5.367  1.00 92.32           C  
ATOM    502  ND2 ASN A  55       5.015  -5.546  -5.004  1.00 92.32           N  
ATOM    503  OD1 ASN A  55       3.631  -4.304  -6.155  1.00 92.32           O  
ATOM    504  H   ASN A  55       0.411  -6.682  -3.549  1.00 92.32           H  
ATOM    505  HA  ASN A  55       2.238  -4.357  -3.422  1.00 92.32           H  
ATOM    506  HB2 ASN A  55       3.030  -6.686  -4.013  1.00 92.32           H  
ATOM    507  HB3 ASN A  55       2.131  -6.539  -5.533  1.00 92.32           H  
ATOM    508 HD21 ASN A  55       5.765  -5.020  -5.430  1.00 92.32           H  
ATOM    509 HD22 ASN A  55       5.182  -6.309  -4.364  1.00 92.32           H  
ATOM    510  N   VAL A  56       1.054  -2.851  -4.998  1.00 88.17           N  
ATOM    511  CA  VAL A  56       0.337  -1.863  -5.809  1.00 88.17           C  
ATOM    512  C   VAL A  56       1.368  -0.938  -6.443  1.00 88.17           C  
ATOM    513  O   VAL A  56       2.086  -0.229  -5.741  1.00 88.17           O  
ATOM    514  CB  VAL A  56      -0.668  -1.067  -4.953  1.00 88.17           C  
ATOM    515  CG1 VAL A  56      -1.533  -0.160  -5.837  1.00 88.17           C  
ATOM    516  CG2 VAL A  56      -1.582  -1.988  -4.140  1.00 88.17           C  
ATOM    517  H   VAL A  56       1.747  -2.497  -4.354  1.00 88.17           H  
ATOM    518  HA  VAL A  56      -0.216  -2.370  -6.600  1.00 88.17           H  
ATOM    519  HB  VAL A  56      -0.123  -0.447  -4.241  1.00 88.17           H  
ATOM    520 HG11 VAL A  56      -2.023  -0.738  -6.621  1.00 88.17           H  
ATOM    521 HG12 VAL A  56      -2.290   0.338  -5.232  1.00 88.17           H  
ATOM    522 HG13 VAL A  56      -0.913   0.613  -6.292  1.00 88.17           H  
ATOM    523 HG21 VAL A  56      -1.000  -2.527  -3.392  1.00 88.17           H  
ATOM    524 HG22 VAL A  56      -2.081  -2.700  -4.797  1.00 88.17           H  
ATOM    525 HG23 VAL A  56      -2.310  -1.376  -3.607  1.00 88.17           H  
ATOM    526  N   GLY A  57       1.491  -0.977  -7.772  1.00 83.82           N  
ATOM    527  CA  GLY A  57       2.447  -0.134  -8.505  1.00 83.82           C  
ATOM    528  C   GLY A  57       3.915  -0.346  -8.119  1.00 83.82           C  
ATOM    529  O   GLY A  57       4.706   0.587  -8.210  1.00 83.82           O  
ATOM    530  H   GLY A  57       0.880  -1.581  -8.302  1.00 83.82           H  
ATOM    531  HA2 GLY A  57       2.349  -0.328  -9.573  1.00 83.82           H  
ATOM    532  HA3 GLY A  57       2.218   0.916  -8.322  1.00 83.82           H  
ATOM    533  N   GLY A  58       4.280  -1.535  -7.627  1.00 86.60           N  
ATOM    534  CA  GLY A  58       5.633  -1.840  -7.153  1.00 86.60           C  
ATOM    535  C   GLY A  58       5.903  -1.463  -5.691  1.00 86.60           C  
ATOM    536  O   GLY A  58       6.975  -1.779  -5.177  1.00 86.60           O  
ATOM    537  H   GLY A  58       3.580  -2.256  -7.529  1.00 86.60           H  
ATOM    538  HA2 GLY A  58       6.361  -1.317  -7.774  1.00 86.60           H  
ATOM    539  HA3 GLY A  58       5.803  -2.911  -7.259  1.00 86.60           H  
ATOM    540  N   ALA A  59       4.947  -0.846  -4.991  1.00 87.69           N  
ATOM    541  CA  ALA A  59       5.002  -0.637  -3.547  1.00 87.69           C  
ATOM    542  C   ALA A  59       4.227  -1.737  -2.808  1.00 87.69           C  
ATOM    543  O   ALA A  59       3.097  -2.060  -3.171  1.00 87.69           O  
ATOM    544  CB  ALA A  59       4.442   0.748  -3.220  1.00 87.69           C  
ATOM    545  H   ALA A  59       4.081  -0.615  -5.456  1.00 87.69           H  
ATOM    546  HA  ALA A  59       6.039  -0.668  -3.213  1.00 87.69           H  
ATOM    547  HB1 ALA A  59       4.393   0.866  -2.137  1.00 87.69           H  
ATOM    548  HB2 ALA A  59       3.435   0.848  -3.623  1.00 87.69           H  
ATOM    549  HB3 ALA A  59       5.079   1.527  -3.641  1.00 87.69           H  
ATOM    550  N   VAL A  60       4.798  -2.290  -1.733  1.00 92.29           N  
ATOM    551  CA  VAL A  60       4.033  -3.143  -0.812  1.00 92.29           C  
ATOM    552  C   VAL A  60       3.221  -2.234   0.097  1.00 92.29           C  
ATOM    553  O   VAL A  60       3.774  -1.534   0.947  1.00 92.29           O  
ATOM    554  CB  VAL A  60       4.914  -4.110  -0.006  1.00 92.29           C  
ATOM    555  CG1 VAL A  60       4.065  -4.983   0.930  1.00 92.29           C  
ATOM    556  CG2 VAL A  60       5.694  -5.040  -0.944  1.00 92.29           C  
ATOM    557  H   VAL A  60       5.716  -1.979  -1.448  1.00 92.29           H  
ATOM    558  HA  VAL A  60       3.337  -3.752  -1.389  1.00 92.29           H  
ATOM    559  HB  VAL A  60       5.627  -3.547   0.596  1.00 92.29           H  
ATOM    560 HG11 VAL A  60       4.703  -5.698   1.450  1.00 92.29           H  
ATOM    561 HG12 VAL A  60       3.310  -5.526   0.360  1.00 92.29           H  
ATOM    562 HG13 VAL A  60       3.570  -4.366   1.680  1.00 92.29           H  
ATOM    563 HG21 VAL A  60       6.296  -5.734  -0.358  1.00 92.29           H  
ATOM    564 HG22 VAL A  60       6.362  -4.459  -1.580  1.00 92.29           H  
ATOM    565 HG23 VAL A  60       5.002  -5.604  -1.569  1.00 92.29           H  
ATOM    566  N   VAL A  61       1.911  -2.245  -0.113  1.00 91.28           N  
ATOM    567  CA  VAL A  61       0.943  -1.452   0.630  1.00 91.28           C  
ATOM    568  C   VAL A  61       0.239  -2.352   1.633  1.00 91.28           C  
ATOM    569  O   VAL A  61      -0.317  -3.383   1.265  1.00 91.28           O  
ATOM    570  CB  VAL A  61      -0.063  -0.810  -0.332  1.00 91.28           C  
ATOM    571  CG1 VAL A  61      -1.098   0.015   0.425  1.00 91.28           C  
ATOM    572  CG2 VAL A  61       0.627   0.123  -1.337  1.00 91.28           C  
ATOM    573  H   VAL A  61       1.542  -2.847  -0.835  1.00 91.28           H  
ATOM    574  HA  VAL A  61       1.456  -0.654   1.166  1.00 91.28           H  
ATOM    575  HB  VAL A  61      -0.581  -1.593  -0.885  1.00 91.28           H  
ATOM    576 HG11 VAL A  61      -1.565  -0.555   1.228  1.00 91.28           H  
ATOM    577 HG12 VAL A  61      -1.883   0.263  -0.289  1.00 91.28           H  
ATOM    578 HG13 VAL A  61      -0.629   0.912   0.829  1.00 91.28           H  
ATOM    579 HG21 VAL A  61      -0.124   0.636  -1.937  1.00 91.28           H  
ATOM    580 HG22 VAL A  61       1.238   0.857  -0.812  1.00 91.28           H  
ATOM    581 HG23 VAL A  61       1.261  -0.455  -2.009  1.00 91.28           H  
ATOM    582  N   SER A  62       0.228  -1.939   2.891  1.00 92.14           N  
ATOM    583  CA  SER A  62      -0.485  -2.589   3.984  1.00 92.14           C  
ATOM    584  C   SER A  62      -1.584  -1.671   4.489  1.00 92.14           C  
ATOM    585  O   SER A  62      -1.370  -0.473   4.669  1.00 92.14           O  
ATOM    586  CB  SER A  62       0.476  -2.947   5.116  1.00 92.14           C  
ATOM    587  OG  SER A  62       1.444  -3.875   4.662  1.00 92.14           O  
ATOM    588  H   SER A  62       0.689  -1.064   3.100  1.00 92.14           H  
ATOM    589  HA  SER A  62      -0.947  -3.513   3.634  1.00 92.14           H  
ATOM    590  HB2 SER A  62      -0.086  -3.387   5.940  1.00 92.14           H  
ATOM    591  HB3 SER A  62       0.972  -2.042   5.468  1.00 92.14           H  
ATOM    592  HG  SER A  62       2.093  -4.001   5.358  1.00 92.14           H  
ATOM    593  N   THR A  63      -2.760  -2.233   4.734  1.00 89.79           N  
ATOM    594  CA  THR A  63      -3.906  -1.513   5.287  1.00 89.79           C  
ATOM    595  C   THR A  63      -4.271  -2.104   6.636  1.00 89.79           C  
ATOM    596  O   THR A  63      -4.262  -3.319   6.815  1.00 89.79           O  
ATOM    597  CB  THR A  63      -5.105  -1.502   4.331  1.00 89.79           C  
ATOM    598  CG2 THR A  63      -4.711  -0.957   2.961  1.00 89.79           C  
ATOM    599  OG1 THR A  63      -5.633  -2.792   4.153  1.00 89.79           O  
ATOM    600  H   THR A  63      -2.866  -3.227   4.593  1.00 89.79           H  
ATOM    601  HA  THR A  63      -3.630  -0.471   5.446  1.00 89.79           H  
ATOM    602  HB  THR A  63      -5.878  -0.861   4.754  1.00 89.79           H  
ATOM    603  HG1 THR A  63      -4.917  -3.410   3.989  1.00 89.79           H  
ATOM    604 HG21 THR A  63      -4.111  -0.056   3.085  1.00 89.79           H  
ATOM    605 HG22 THR A  63      -5.607  -0.724   2.385  1.00 89.79           H  
ATOM    606 HG23 THR A  63      -4.122  -1.697   2.419  1.00 89.79           H  
ATOM    607  N   SER A  64      -4.578  -1.259   7.614  1.00 89.02           N  
ATOM    608  CA  SER A  64      -5.113  -1.724   8.894  1.00 89.02           C  
ATOM    609  C   SER A  64      -6.607  -2.053   8.786  1.00 89.02           C  
ATOM    610  O   SER A  64      -7.266  -1.686   7.813  1.00 89.02           O  
ATOM    611  CB  SER A  64      -4.830  -0.691   9.986  1.00 89.02           C  
ATOM    612  OG  SER A  64      -5.736   0.395   9.919  1.00 89.02           O  
ATOM    613  H   SER A  64      -4.481  -0.268   7.445  1.00 89.02           H  
ATOM    614  HA  SER A  64      -4.594  -2.641   9.173  1.00 89.02           H  
ATOM    615  HB2 SER A  64      -4.928  -1.168  10.961  1.00 89.02           H  
ATOM    616  HB3 SER A  64      -3.808  -0.329   9.881  1.00 89.02           H  
ATOM    617  HG  SER A  64      -5.306   1.147  10.334  1.00 89.02           H  
ATOM    618  N   ASN A  65      -7.182  -2.671   9.823  1.00 85.38           N  
ATOM    619  CA  ASN A  65      -8.634  -2.906   9.911  1.00 85.38           C  
ATOM    620  C   ASN A  65      -9.468  -1.606   9.905  1.00 85.38           C  
ATOM    621  O   ASN A  65     -10.681  -1.661   9.753  1.00 85.38           O  
ATOM    622  CB  ASN A  65      -8.958  -3.721  11.180  1.00 85.38           C  
ATOM    623  CG  ASN A  65      -8.421  -5.139  11.170  1.00 85.38           C  
ATOM    624  ND2 ASN A  65      -8.738  -5.926  12.170  1.00 85.38           N  
ATOM    625  OD1 ASN A  65      -7.679  -5.552  10.305  1.00 85.38           O  
ATOM    626  H   ASN A  65      -6.592  -3.094  10.524  1.00 85.38           H  
ATOM    627  HA  ASN A  65      -8.946  -3.487   9.043  1.00 85.38           H  
ATOM    628  HB2 ASN A  65     -10.042  -3.794  11.272  1.00 85.38           H  
ATOM    629  HB3 ASN A  65      -8.578  -3.205  12.062  1.00 85.38           H  
ATOM    630 HD21 ASN A  65      -9.397  -5.636  12.877  1.00 85.38           H  
ATOM    631 HD22 ASN A  65      -8.386  -6.871  12.103  1.00 85.38           H  
ATOM    632  N   LYS A  66      -8.831  -0.442  10.101  1.00 83.80           N  
ATOM    633  CA  LYS A  66      -9.445   0.894  10.012  1.00 83.80           C  
ATOM    634  C   LYS A  66      -9.035   1.634   8.730  1.00 83.80           C  
ATOM    635  O   LYS A  66      -9.067   2.858   8.701  1.00 83.80           O  
ATOM    636  CB  LYS A  66      -9.124   1.718  11.272  1.00 83.80           C  
ATOM    637  CG  LYS A  66      -9.655   1.093  12.569  1.00 83.80           C  
ATOM    638  CD  LYS A  66      -9.396   2.042  13.748  1.00 83.80           C  
ATOM    639  CE  LYS A  66      -9.940   1.439  15.047  1.00 83.80           C  
ATOM    640  NZ  LYS A  66      -9.696   2.334  16.207  1.00 83.80           N1+
ATOM    641  H   LYS A  66      -7.824  -0.481  10.170  1.00 83.80           H  
ATOM    642  HA  LYS A  66     -10.527   0.786   9.940  1.00 83.80           H  
ATOM    643  HB2 LYS A  66      -9.578   2.703  11.166  1.00 83.80           H  
ATOM    644  HB3 LYS A  66      -8.044   1.848  11.348  1.00 83.80           H  
ATOM    645  HG2 LYS A  66      -9.154   0.143  12.754  1.00 83.80           H  
ATOM    646  HG3 LYS A  66     -10.726   0.920  12.473  1.00 83.80           H  
ATOM    647  HD2 LYS A  66      -8.323   2.212  13.840  1.00 83.80           H  
ATOM    648  HD3 LYS A  66      -9.891   2.993  13.553  1.00 83.80           H  
ATOM    649  HE2 LYS A  66      -9.462   0.473  15.210  1.00 83.80           H  
ATOM    650  HE3 LYS A  66     -11.009   1.264  14.925  1.00 83.80           H  
ATOM    651  HZ1 LYS A  66     -10.157   3.222  16.066  1.00 83.80           H  
ATOM    652  HZ2 LYS A  66      -8.708   2.501  16.331  1.00 83.80           H  
ATOM    653  HZ3 LYS A  66     -10.062   1.923  17.054  1.00 83.80           H  
ATOM    654  N   CYS A  67      -8.556   0.906   7.721  1.00 82.73           N  
ATOM    655  CA  CYS A  67      -8.031   1.446   6.469  1.00 82.73           C  
ATOM    656  C   CYS A  67      -6.896   2.470   6.614  1.00 82.73           C  
ATOM    657  O   CYS A  67      -6.684   3.309   5.741  1.00 82.73           O  
ATOM    658  CB  CYS A  67      -9.178   1.932   5.580  1.00 82.73           C  
ATOM    659  SG  CYS A  67     -10.318   0.644   5.028  1.00 82.73           S  
ATOM    660  H   CYS A  67      -8.567  -0.100   7.808  1.00 82.73           H  
ATOM    661  HA  CYS A  67      -7.556   0.608   5.959  1.00 82.73           H  
ATOM    662  HB2 CYS A  67      -8.732   2.367   4.685  1.00 82.73           H  
ATOM    663  HB3 CYS A  67      -9.736   2.719   6.088  1.00 82.73           H  
ATOM    664  N   VAL A  68      -6.102   2.371   7.685  1.00 87.45           N  
ATOM    665  CA  VAL A  68      -4.848   3.128   7.772  1.00 87.45           C  
ATOM    666  C   VAL A  68      -3.868   2.499   6.795  1.00 87.45           C  
ATOM    667  O   VAL A  68      -3.471   1.349   6.973  1.00 87.45           O  
ATOM    668  CB  VAL A  68      -4.261   3.178   9.191  1.00 87.45           C  
ATOM    669  CG1 VAL A  68      -2.992   4.035   9.234  1.00 87.45           C  
ATOM    670  CG2 VAL A  68      -5.275   3.764  10.183  1.00 87.45           C  
ATOM    671  H   VAL A  68      -6.289   1.639   8.355  1.00 87.45           H  
ATOM    672  HA  VAL A  68      -5.042   4.155   7.461  1.00 87.45           H  
ATOM    673  HB  VAL A  68      -3.994   2.174   9.519  1.00 87.45           H  
ATOM    674 HG11 VAL A  68      -2.613   4.088  10.254  1.00 87.45           H  
ATOM    675 HG12 VAL A  68      -2.214   3.596   8.608  1.00 87.45           H  
ATOM    676 HG13 VAL A  68      -3.205   5.044   8.881  1.00 87.45           H  
ATOM    677 HG21 VAL A  68      -6.187   3.167  10.207  1.00 87.45           H  
ATOM    678 HG22 VAL A  68      -4.842   3.794  11.183  1.00 87.45           H  
ATOM    679 HG23 VAL A  68      -5.537   4.778   9.881  1.00 87.45           H  
ATOM    680  N   VAL A  69      -3.519   3.247   5.756  1.00 88.44           N  
ATOM    681  CA  VAL A  69      -2.609   2.815   4.698  1.00 88.44           C  
ATOM    682  C   VAL A  69      -1.167   3.073   5.120  1.00 88.44           C  
ATOM    683  O   VAL A  69      -0.835   4.112   5.686  1.00 88.44           O  
ATOM    684  CB  VAL A  69      -2.957   3.526   3.382  1.00 88.44           C  
ATOM    685  CG1 VAL A  69      -1.970   3.195   2.268  1.00 88.44           C  
ATOM    686  CG2 VAL A  69      -4.339   3.092   2.890  1.00 88.44           C  
ATOM    687  H   VAL A  69      -3.938   4.162   5.669  1.00 88.44           H  
ATOM    688  HA  VAL A  69      -2.729   1.744   4.541  1.00 88.44           H  
ATOM    689  HB  VAL A  69      -2.959   4.605   3.541  1.00 88.44           H  
ATOM    690 HG11 VAL A  69      -0.971   3.541   2.531  1.00 88.44           H  
ATOM    691 HG12 VAL A  69      -2.273   3.723   1.364  1.00 88.44           H  
ATOM    692 HG13 VAL A  69      -1.964   2.118   2.095  1.00 88.44           H  
ATOM    693 HG21 VAL A  69      -5.096   3.235   3.660  1.00 88.44           H  
ATOM    694 HG22 VAL A  69      -4.324   2.035   2.622  1.00 88.44           H  
ATOM    695 HG23 VAL A  69      -4.609   3.672   2.007  1.00 88.44           H  
ATOM    696  N   SER A  70      -0.290   2.121   4.842  1.00 90.58           N  
ATOM    697  CA  SER A  70       1.152   2.238   5.025  1.00 90.58           C  
ATOM    698  C   SER A  70       1.859   1.566   3.859  1.00 90.58           C  
ATOM    699  O   SER A  70       1.389   0.561   3.335  1.00 90.58           O  
ATOM    700  CB  SER A  70       1.564   1.605   6.354  1.00 90.58           C  
ATOM    701  OG  SER A  70       0.956   2.311   7.416  1.00 90.58           O  
ATOM    702  H   SER A  70      -0.638   1.247   4.474  1.00 90.58           H  
ATOM    703  HA  SER A  70       1.439   3.289   5.037  1.00 90.58           H  
ATOM    704  HB2 SER A  70       1.244   0.563   6.378  1.00 90.58           H  
ATOM    705  HB3 SER A  70       2.648   1.649   6.464  1.00 90.58           H  
ATOM    706  HG  SER A  70       0.323   2.926   7.039  1.00 90.58           H  
ATOM    707  N   THR A  71       2.992   2.112   3.441  1.00 89.88           N  
ATOM    708  CA  THR A  71       3.816   1.553   2.366  1.00 89.88           C  
ATOM    709  C   THR A  71       5.247   1.409   2.848  1.00 89.88           C  
ATOM    710  O   THR A  71       5.733   2.241   3.614  1.00 89.88           O  
ATOM    711  CB  THR A  71       3.722   2.394   1.086  1.00 89.88           C  
ATOM    712  CG2 THR A  71       4.063   3.871   1.271  1.00 89.88           C  
ATOM    713  OG1 THR A  71       4.608   1.923   0.103  1.00 89.88           O  
ATOM    714  H   THR A  71       3.368   2.909   3.935  1.00 89.88           H  
ATOM    715  HA  THR A  71       3.457   0.555   2.116  1.00 89.88           H  
ATOM    716  HB  THR A  71       2.705   2.315   0.701  1.00 89.88           H  
ATOM    717  HG1 THR A  71       4.626   2.611  -0.567  1.00 89.88           H  
ATOM    718 HG21 THR A  71       3.953   4.389   0.318  1.00 89.88           H  
ATOM    719 HG22 THR A  71       5.091   3.986   1.616  1.00 89.88           H  
ATOM    720 HG23 THR A  71       3.387   4.329   1.993  1.00 89.88           H  
ATOM    721  N   THR A  72       5.930   0.353   2.414  1.00 88.97           N  
ATOM    722  CA  THR A  72       7.367   0.170   2.677  1.00 88.97           C  
ATOM    723  C   THR A  72       8.250   0.859   1.635  1.00 88.97           C  
ATOM    724  O   THR A  72       9.474   0.882   1.778  1.00 88.97           O  
ATOM    725  CB  THR A  72       7.728  -1.315   2.761  1.00 88.97           C  
ATOM    726  CG2 THR A  72       6.981  -2.029   3.888  1.00 88.97           C  
ATOM    727  OG1 THR A  72       7.393  -1.957   1.554  1.00 88.97           O  
ATOM    728  H   THR A  72       5.462  -0.318   1.821  1.00 88.97           H  
ATOM    729  HA  THR A  72       7.613   0.624   3.637  1.00 88.97           H  
ATOM    730  HB  THR A  72       8.799  -1.416   2.937  1.00 88.97           H  
ATOM    731  HG1 THR A  72       7.557  -2.895   1.676  1.00 88.97           H  
ATOM    732 HG21 THR A  72       7.169  -1.518   4.832  1.00 88.97           H  
ATOM    733 HG22 THR A  72       7.335  -3.057   3.969  1.00 88.97           H  
ATOM    734 HG23 THR A  72       5.909  -2.035   3.690  1.00 88.97           H  
ATOM    735  N   SER A  73       7.654   1.423   0.579  1.00 86.73           N  
ATOM    736  CA  SER A  73       8.402   2.123  -0.461  1.00 86.73           C  
ATOM    737  C   SER A  73       8.956   3.455   0.046  1.00 86.73           C  
ATOM    738  O   SER A  73       8.268   4.222   0.711  1.00 86.73           O  
ATOM    739  CB  SER A  73       7.543   2.337  -1.702  1.00 86.73           C  
ATOM    740  OG  SER A  73       8.360   2.891  -2.718  1.00 86.73           O  
ATOM    741  H   SER A  73       6.645   1.432   0.547  1.00 86.73           H  
ATOM    742  HA  SER A  73       9.241   1.490  -0.751  1.00 86.73           H  
ATOM    743  HB2 SER A  73       6.721   3.014  -1.468  1.00 86.73           H  
ATOM    744  HB3 SER A  73       7.145   1.379  -2.036  1.00 86.73           H  
ATOM    745  HG  SER A  73       7.938   2.755  -3.569  1.00 86.73           H  
ATOM    746  N   LYS A  74      10.213   3.751  -0.310  1.00 84.48           N  
ATOM    747  CA  LYS A  74      10.865   5.047  -0.035  1.00 84.48           C  
ATOM    748  C   LYS A  74      10.618   6.086  -1.131  1.00 84.48           C  
ATOM    749  O   LYS A  74      10.931   7.261  -0.953  1.00 84.48           O  
ATOM    750  CB  LYS A  74      12.374   4.845   0.164  1.00 84.48           C  
ATOM    751  CG  LYS A  74      12.705   4.014   1.411  1.00 84.48           C  
ATOM    752  CD  LYS A  74      14.224   3.949   1.614  1.00 84.48           C  
ATOM    753  CE  LYS A  74      14.550   3.152   2.881  1.00 84.48           C  
ATOM    754  NZ  LYS A  74      16.010   3.115   3.147  1.00 84.48           N1+
ATOM    755  H   LYS A  74      10.708   3.058  -0.852  1.00 84.48           H  
ATOM    756  HA  LYS A  74      10.441   5.472   0.875  1.00 84.48           H  
ATOM    757  HB2 LYS A  74      12.841   5.824   0.273  1.00 84.48           H  
ATOM    758  HB3 LYS A  74      12.794   4.364  -0.719  1.00 84.48           H  
ATOM    759  HG2 LYS A  74      12.245   4.478   2.283  1.00 84.48           H  
ATOM    760  HG3 LYS A  74      12.312   3.004   1.297  1.00 84.48           H  
ATOM    761  HD2 LYS A  74      14.614   4.962   1.710  1.00 84.48           H  
ATOM    762  HD3 LYS A  74      14.682   3.469   0.749  1.00 84.48           H  
ATOM    763  HE2 LYS A  74      14.159   2.141   2.766  1.00 84.48           H  
ATOM    764  HE3 LYS A  74      14.028   3.612   3.721  1.00 84.48           H  
ATOM    765  HZ1 LYS A  74      16.500   2.673   2.383  1.00 84.48           H  
ATOM    766  HZ2 LYS A  74      16.200   2.590   3.989  1.00 84.48           H  
ATOM    767  HZ3 LYS A  74      16.374   4.049   3.271  1.00 84.48           H  
ATOM    768  N   THR A  75      10.144   5.650  -2.294  1.00 86.97           N  
ATOM    769  CA  THR A  75       9.937   6.504  -3.472  1.00 86.97           C  
ATOM    770  C   THR A  75       8.469   6.749  -3.771  1.00 86.97           C  
ATOM    771  O   THR A  75       8.162   7.708  -4.473  1.00 86.97           O  
ATOM    772  CB  THR A  75      10.593   5.894  -4.715  1.00 86.97           C  
ATOM    773  CG2 THR A  75      12.115   5.847  -4.583  1.00 86.97           C  
ATOM    774  OG1 THR A  75      10.145   4.572  -4.896  1.00 86.97           O  
ATOM    775  H   THR A  75       9.919   4.670  -2.390  1.00 86.97           H  
ATOM    776  HA  THR A  75      10.379   7.486  -3.302  1.00 86.97           H  
ATOM    777  HB  THR A  75      10.332   6.490  -5.590  1.00 86.97           H  
ATOM    778  HG1 THR A  75      10.115   4.391  -5.838  1.00 86.97           H  
ATOM    779 HG21 THR A  75      12.403   5.183  -3.768  1.00 86.97           H  
ATOM    780 HG22 THR A  75      12.546   5.474  -5.512  1.00 86.97           H  
ATOM    781 HG23 THR A  75      12.501   6.849  -4.390  1.00 86.97           H  
ATOM    782  N   LEU A  76       7.589   5.898  -3.244  1.00 90.65           N  
ATOM    783  CA  LEU A  76       6.156   5.935  -3.482  1.00 90.65           C  
ATOM    784  C   LEU A  76       5.424   6.164  -2.166  1.00 90.65           C  
ATOM    785  O   LEU A  76       5.743   5.537  -1.157  1.00 90.65           O  
ATOM    786  CB  LEU A  76       5.702   4.621  -4.140  1.00 90.65           C  
ATOM    787  CG  LEU A  76       6.360   4.306  -5.495  1.00 90.65           C  
ATOM    788  CD1 LEU A  76       5.998   2.893  -5.948  1.00 90.65           C  
ATOM    789  CD2 LEU A  76       5.931   5.310  -6.559  1.00 90.65           C  
ATOM    790  H   LEU A  76       7.928   5.174  -2.627  1.00 90.65           H  
ATOM    791  HA  LEU A  76       5.914   6.763  -4.148  1.00 90.65           H  
ATOM    792  HB2 LEU A  76       5.893   3.799  -3.451  1.00 90.65           H  
ATOM    793  HB3 LEU A  76       4.624   4.679  -4.287  1.00 90.65           H  
ATOM    794  HG  LEU A  76       7.446   4.344  -5.399  1.00 90.65           H  
ATOM    795 HD11 LEU A  76       6.434   2.152  -5.279  1.00 90.65           H  
ATOM    796 HD12 LEU A  76       4.915   2.771  -5.987  1.00 90.65           H  
ATOM    797 HD13 LEU A  76       6.392   2.712  -6.948  1.00 90.65           H  
ATOM    798 HD21 LEU A  76       6.353   6.290  -6.333  1.00 90.65           H  
ATOM    799 HD22 LEU A  76       4.844   5.391  -6.582  1.00 90.65           H  
ATOM    800 HD23 LEU A  76       6.289   4.999  -7.540  1.00 90.65           H  
ATOM    801  N   THR A  77       4.404   7.008  -2.208  1.00 90.69           N  
ATOM    802  CA  THR A  77       3.520   7.293  -1.080  1.00 90.69           C  
ATOM    803  C   THR A  77       2.189   6.604  -1.328  1.00 90.69           C  
ATOM    804  O   THR A  77       1.616   6.755  -2.399  1.00 90.69           O  
ATOM    805  CB  THR A  77       3.325   8.805  -0.919  1.00 90.69           C  
ATOM    806  CG2 THR A  77       2.507   9.155   0.323  1.00 90.69           C  
ATOM    807  OG1 THR A  77       4.578   9.431  -0.765  1.00 90.69           O  
ATOM    808  H   THR A  77       4.184   7.438  -3.095  1.00 90.69           H  
ATOM    809  HA  THR A  77       3.960   6.913  -0.158  1.00 90.69           H  
ATOM    810  HB  THR A  77       2.834   9.206  -1.806  1.00 90.69           H  
ATOM    811  HG1 THR A  77       4.570  10.228  -1.301  1.00 90.69           H  
ATOM    812 HG21 THR A  77       2.430  10.239   0.414  1.00 90.69           H  
ATOM    813 HG22 THR A  77       2.993   8.756   1.213  1.00 90.69           H  
ATOM    814 HG23 THR A  77       1.501   8.742   0.243  1.00 90.69           H  
ATOM    815  N   ALA A  78       1.675   5.857  -0.355  1.00 89.71           N  
ATOM    816  CA  ALA A  78       0.352   5.250  -0.446  1.00 89.71           C  
ATOM    817  C   ALA A  78      -0.619   6.022   0.449  1.00 89.71           C  
ATOM    818  O   ALA A  78      -0.332   6.237   1.627  1.00 89.71           O  
ATOM    819  CB  ALA A  78       0.460   3.765  -0.099  1.00 89.71           C  
ATOM    820  H   ALA A  78       2.150   5.811   0.534  1.00 89.71           H  
ATOM    821  HA  ALA A  78      -0.020   5.310  -1.469  1.00 89.71           H  
ATOM    822  HB1 ALA A  78       0.782   3.643   0.935  1.00 89.71           H  
ATOM    823  HB2 ALA A  78       1.178   3.290  -0.767  1.00 89.71           H  
ATOM    824  HB3 ALA A  78      -0.509   3.286  -0.239  1.00 89.71           H  
ATOM    825  N   VAL A  79      -1.754   6.439  -0.106  1.00 89.29           N  
ATOM    826  CA  VAL A  79      -2.793   7.179   0.616  1.00 89.29           C  
ATOM    827  C   VAL A  79      -4.126   6.453   0.521  1.00 89.29           C  
ATOM    828  O   VAL A  79      -4.491   5.921  -0.526  1.00 89.29           O  
ATOM    829  CB  VAL A  79      -2.912   8.646   0.155  1.00 89.29           C  
ATOM    830  CG1 VAL A  79      -1.608   9.410   0.417  1.00 89.29           C  
ATOM    831  CG2 VAL A  79      -3.281   8.816  -1.323  1.00 89.29           C  
ATOM    832  H   VAL A  79      -1.922   6.235  -1.081  1.00 89.29           H  
ATOM    833  HA  VAL A  79      -2.528   7.208   1.672  1.00 89.29           H  
ATOM    834  HB  VAL A  79      -3.693   9.119   0.751  1.00 89.29           H  
ATOM    835 HG11 VAL A  79      -1.307   9.282   1.456  1.00 89.29           H  
ATOM    836 HG12 VAL A  79      -0.819   9.036  -0.236  1.00 89.29           H  
ATOM    837 HG13 VAL A  79      -1.759  10.471   0.222  1.00 89.29           H  
ATOM    838 HG21 VAL A  79      -4.261   8.378  -1.511  1.00 89.29           H  
ATOM    839 HG22 VAL A  79      -2.542   8.331  -1.962  1.00 89.29           H  
ATOM    840 HG23 VAL A  79      -3.328   9.876  -1.569  1.00 89.29           H  
ATOM    841  N   HIS A  80      -4.856   6.438   1.631  1.00 87.71           N  
ATOM    842  CA  HIS A  80      -6.241   5.991   1.646  1.00 87.71           C  
ATOM    843  C   HIS A  80      -7.108   7.011   0.907  1.00 87.71           C  
ATOM    844  O   HIS A  80      -7.042   8.198   1.230  1.00 87.71           O  
ATOM    845  CB  HIS A  80      -6.701   5.863   3.098  1.00 87.71           C  
ATOM    846  CG  HIS A  80      -8.117   5.381   3.217  1.00 87.71           C  
ATOM    847  CD2 HIS A  80      -9.167   6.088   3.733  1.00 87.71           C  
ATOM    848  ND1 HIS A  80      -8.600   4.152   2.833  1.00 87.71           N  
ATOM    849  CE1 HIS A  80      -9.899   4.105   3.171  1.00 87.71           C  
ATOM    850  NE2 HIS A  80     -10.293   5.264   3.715  1.00 87.71           N  
ATOM    851  H   HIS A  80      -4.516   6.927   2.447  1.00 87.71           H  
ATOM    852  HA  HIS A  80      -6.328   5.025   1.149  1.00 87.71           H  
ATOM    853  HB2 HIS A  80      -6.052   5.176   3.641  1.00 87.71           H  
ATOM    854  HB3 HIS A  80      -6.623   6.835   3.584  1.00 87.71           H  
ATOM    855  HD1 HIS A  80      -8.121   3.466   2.268  1.00 87.71           H  
ATOM    856  HD2 HIS A  80      -9.127   7.097   4.118  1.00 87.71           H  
ATOM    857  HE1 HIS A  80     -10.552   3.260   3.009  1.00 87.71           H  
ATOM    858  N   VAL A  81      -7.905   6.559  -0.059  1.00 85.22           N  
ATOM    859  CA  VAL A  81      -8.824   7.436  -0.806  1.00 85.22           C  
ATOM    860  C   VAL A  81     -10.296   7.153  -0.499  1.00 85.22           C  
ATOM    861  O   VAL A  81     -11.107   8.072  -0.582  1.00 85.22           O  
ATOM    862  CB  VAL A  81      -8.527   7.428  -2.316  1.00 85.22           C  
ATOM    863  CG1 VAL A  81      -7.135   8.005  -2.603  1.00 85.22           C  
ATOM    864  CG2 VAL A  81      -8.596   6.034  -2.929  1.00 85.22           C  
ATOM    865  H   VAL A  81      -7.890   5.576  -0.291  1.00 85.22           H  
ATOM    866  HA  VAL A  81      -8.677   8.465  -0.479  1.00 85.22           H  
ATOM    867  HB  VAL A  81      -9.261   8.064  -2.813  1.00 85.22           H  
ATOM    868 HG11 VAL A  81      -7.044   8.989  -2.143  1.00 85.22           H  
ATOM    869 HG12 VAL A  81      -7.004   8.098  -3.681  1.00 85.22           H  
ATOM    870 HG13 VAL A  81      -6.369   7.343  -2.199  1.00 85.22           H  
ATOM    871 HG21 VAL A  81      -9.569   5.598  -2.700  1.00 85.22           H  
ATOM    872 HG22 VAL A  81      -8.512   6.099  -4.014  1.00 85.22           H  
ATOM    873 HG23 VAL A  81      -7.803   5.390  -2.548  1.00 85.22           H  
ATOM    874  N   GLY A  82     -10.636   5.939  -0.053  1.00 84.12           N  
ATOM    875  CA  GLY A  82     -12.012   5.567   0.268  1.00 84.12           C  
ATOM    876  C   GLY A  82     -12.196   4.081   0.574  1.00 84.12           C  
ATOM    877  O   GLY A  82     -11.234   3.336   0.762  1.00 84.12           O  
ATOM    878  H   GLY A  82      -9.940   5.208  -0.026  1.00 84.12           H  
ATOM    879  HA2 GLY A  82     -12.353   6.145   1.127  1.00 84.12           H  
ATOM    880  HA3 GLY A  82     -12.643   5.814  -0.586  1.00 84.12           H  
ATOM    881  N   GLY A  83     -13.449   3.642   0.645  1.00 83.36           N  
ATOM    882  CA  GLY A  83     -13.804   2.224   0.620  1.00 83.36           C  
ATOM    883  C   GLY A  83     -14.186   1.800  -0.793  1.00 83.36           C  
ATOM    884  O   GLY A  83     -14.817   2.573  -1.507  1.00 83.36           O  
ATOM    885  H   GLY A  83     -14.182   4.287   0.386  1.00 83.36           H  
ATOM    886  HA2 GLY A  83     -12.978   1.609   0.977  1.00 83.36           H  
ATOM    887  HA3 GLY A  83     -14.667   2.052   1.264  1.00 83.36           H  
ATOM    888  N   CYS A  84     -13.829   0.580  -1.176  1.00 78.54           N  
ATOM    889  CA  CYS A  84     -14.116   0.016  -2.496  1.00 78.54           C  
ATOM    890  C   CYS A  84     -14.953  -1.264  -2.369  1.00 78.54           C  
ATOM    891  O   CYS A  84     -14.771  -2.036  -1.428  1.00 78.54           O  
ATOM    892  CB  CYS A  84     -12.795  -0.222  -3.239  1.00 78.54           C  
ATOM    893  SG  CYS A  84     -11.523  -1.028  -2.223  1.00 78.54           S  
ATOM    894  H   CYS A  84     -13.373  -0.026  -0.509  1.00 78.54           H  
ATOM    895  HA  CYS A  84     -14.698   0.726  -3.083  1.00 78.54           H  
ATOM    896  HB2 CYS A  84     -12.413   0.745  -3.565  1.00 78.54           H  
ATOM    897  HB3 CYS A  84     -12.986  -0.818  -4.131  1.00 78.54           H  
ATOM    898  N   ASP A  85     -15.851  -1.488  -3.326  1.00 73.96           N  
ATOM    899  CA  ASP A  85     -16.579  -2.751  -3.502  1.00 73.96           C  
ATOM    900  C   ASP A  85     -15.791  -3.634  -4.496  1.00 73.96           C  
ATOM    901  O   ASP A  85     -15.170  -3.093  -5.417  1.00 73.96           O  
ATOM    902  CB  ASP A  85     -18.016  -2.432  -3.954  1.00 73.96           C  
ATOM    903  CG  ASP A  85     -19.024  -3.495  -3.512  1.00 73.96           C  
ATOM    904  OD1 ASP A  85     -19.622  -4.136  -4.399  1.00 73.96           O  
ATOM    905  OD2 ASP A  85     -19.215  -3.617  -2.279  1.00 73.96           O1-
ATOM    906  H   ASP A  85     -15.917  -0.836  -4.094  1.00 73.96           H  
ATOM    907  HA  ASP A  85     -16.636  -3.272  -2.546  1.00 73.96           H  
ATOM    908  HB2 ASP A  85     -18.329  -1.487  -3.511  1.00 73.96           H  
ATOM    909  HB3 ASP A  85     -18.040  -2.310  -5.037  1.00 73.96           H  
ATOM    910  N   ILE A  86     -15.728  -4.956  -4.288  1.00 61.86           N  
ATOM    911  CA  ILE A  86     -15.046  -5.921  -5.182  1.00 61.86           C  
ATOM    912  C   ILE A  86     -16.044  -6.940  -5.714  1.00 61.86           C  
ATOM    913  O   ILE A  86     -15.911  -7.293  -6.905  1.00 61.86           O  
ATOM    914  CB  ILE A  86     -13.823  -6.589  -4.511  1.00 61.86           C  
ATOM    915  CG1 ILE A  86     -12.968  -7.312  -5.578  1.00 61.86           C  
ATOM    916  CG2 ILE A  86     -14.234  -7.565  -3.390  1.00 61.86           C  
ATOM    917  CD1 ILE A  86     -11.600  -7.783  -5.068  1.00 61.86           C  
ATOM    918  OXT ILE A  86     -16.848  -7.399  -4.876  1.00 61.86           O1-
ATOM    919  H   ILE A  86     -16.408  -5.363  -3.661  1.00 61.86           H  
ATOM    920  HA  ILE A  86     -14.709  -5.386  -6.070  1.00 61.86           H  
ATOM    921  HB  ILE A  86     -13.219  -5.789  -4.081  1.00 61.86           H  
ATOM    922 HG12 ILE A  86     -12.798  -6.627  -6.408  1.00 61.86           H  
ATOM    923 HG13 ILE A  86     -13.515  -8.172  -5.964  1.00 61.86           H  
ATOM    924 HG21 ILE A  86     -14.735  -8.431  -3.824  1.00 61.86           H  
ATOM    925 HG22 ILE A  86     -14.947  -7.077  -2.725  1.00 61.86           H  
ATOM    926 HG23 ILE A  86     -13.364  -7.901  -2.826  1.00 61.86           H  
ATOM    927 HD11 ILE A  86     -11.724  -8.574  -4.328  1.00 61.86           H  
ATOM    928 HD12 ILE A  86     -11.062  -6.946  -4.624  1.00 61.86           H  
ATOM    929 HD13 ILE A  86     -11.022  -8.175  -5.906  1.00 61.86           H  
END
