# Supplementary material for: The structural landscape and diversity of Pyricularia oryzae MAX effectors revisited
Source: PLoS Pathog. 2024 May 6;20(5):e1012176. doi: 10.1371/journal.ppat.1012176 (PMC11132498; doi:10.1371/journal.ppat.1012176)
Supplement: S2 File — (ZIP) [file ppat.1012176.s019.zip]

Archive with 201 entries (196 files):
- S2_File/
- S2_File/STICKINESS/
- S2_File/STICKINESS/MAX17_stickiness.png
- S2_File/STICKINESS/MAX02_stickiness.png
- S2_File/STICKINESS/MAX91_stickiness.png
- S2_File/STICKINESS/MAX05_stickiness.png
- S2_File/STICKINESS/MAX10_stickiness.png
- S2_File/STICKINESS/MAX61_stickiness.png
- S2_File/STICKINESS/MAX69_stickiness.png
- S2_File/STICKINESS/MAX18_stickiness.png
- S2_File/STICKINESS/MAX19_stickiness.png
- S2_File/STICKINESS/MAX82_stickiness.png
- S2_File/STICKINESS/MAX11_stickiness.png
- S2_File/STICKINESS/MAX03_stickiness.png
- S2_File/STICKINESS/MAX67_stickiness.png
- S2_File/STICKINESS/MAX72_stickiness.png
- S2_File/STICKINESS/MAX92_stickiness.png
- S2_File/STICKINESS/MAX78_stickiness.png
- S2_File/STICKINESS/MAX70_stickiness.png
- S2_File/STICKINESS/MAX01_stickiness.png
- S2_File/STICKINESS/MAX80_stickiness.png
- S2_File/STICKINESS/MAX62_stickiness.png
- S2_File/STICKINESS/MAX06_stickiness.png
- S2_File/STICKINESS/MAX88_stickiness.png
- S2_File/STICKINESS/MAX63_stickiness.png
- S2_File/STICKINESS/MAX76_stickiness.png
- S2_File/STICKINESS/MAX89_stickiness.png
- S2_File/STICKINESS/MAX07_stickiness.png
- S2_File/STICKINESS/MAX15_stickiness.png
- S2_File/STICKINESS/MAX86_stickiness.png
- S2_File/STICKINESS/MAX93_stickiness.png
- S2_File/STICKINESS/MAX45_stickiness.png
- S2_File/STICKINESS/MAX50_stickiness.png
- S2_File/STICKINESS/MAX21_stickiness.png
- S2_File/STICKINESS/MAX34_stickiness.png
- S2_File/STICKINESS/MAX58_stickiness.png
- S2_File/STICKINESS/MAX33_stickiness.png
- S2_File/STICKINESS/MAX56_stickiness.png
- S2_File/STICKINESS/MAX27_stickiness.png
- S2_File/STICKINESS/MAX28_stickiness.png
- S2_File/STICKINESS/MAX35_stickiness.png
- S2_File/STICKINESS/MAX20_stickiness.png
- S2_File/STICKINESS/MAX37_stickiness.png
- S2_File/STICKINESS/MAX46_stickiness.png
- S2_File/STICKINESS/MAX38_stickiness.png
- S2_File/STICKINESS/MAX30_stickiness.png
- S2_File/STICKINESS/MAX31_stickiness.png
- S2_File/STICKINESS/MAX24_stickiness.png
- S2_File/STICKINESS/MAX48_stickiness.png
- S2_File/STICKINESS/MAX23_stickiness.png
- S2_File/STICKINESS/MAX47_stickiness.png
- S2_File/ELECTROSTATICS/
- S2_File/ELECTROSTATICS/MAX15_electrostatics.png
- S2_File/ELECTROSTATICS/MAX76_electrostatics.png
- S2_File/ELECTROSTATICS/MAX18_electrostatics.png
- S2_File/ELECTROSTATICS/MAX05_electrostatics.png
- S2_File/ELECTROSTATICS/MAX38_electrostatics.png
- S2_File/ELECTROSTATICS/MAX35_electrostatics.png
- S2_File/ELECTROSTATICS/MAX56_electrostatics.png
- S2_File/ELECTROSTATICS/MAX46_electrostatics.png
- S2_File/ELECTROSTATICS/MAX28_electrostatics.png
- S2_File/ELECTROSTATICS/MAX80_electrostatics.png
- S2_File/ELECTROSTATICS/MAX48_electrostatics.png
- S2_File/ELECTROSTATICS/MAX45_electrostatics.png
- S2_File/ELECTROSTATICS/MAX93_electrostatics.png
- S2_File/ELECTROSTATICS/MAX58_electrostatics.png
- S2_File/ELECTROSTATICS/MAX06_electrostatics.png
- S2_File/ELECTROSTATICS/MAX78_electrostatics.png
- S2_File/ELECTROSTATICS/MAX63_electrostatics.png
- S2_File/ELECTROSTATICS/MAX10_electrostatics.png
- S2_File/ELECTROSTATICS/MAX88_electrostatics.png
- S2_File/ELECTROSTATICS/MAX20_electrostatics.png
- S2_File/ELECTROSTATICS/MAX30_electrostatics.png
- S2_File/ELECTROSTATICS/MAX50_electrostatics.png
- S2_File/ELECTROSTATICS/MAX33_electrostatics.png
- S2_File/ELECTROSTATICS/MAX23_electrostatics.png
- S2_File/ELECTROSTATICS/MAX86_electrostatics.png
- S2_File/ELECTROSTATICS/MAX70_electrostatics.png
- S2_File/ELECTROSTATICS/MAX03_electrostatics.png
- S2_File/ELECTROSTATICS/MAX61_electrostatics.png
- S2_File/ELECTROSTATICS/MAX02_electrostatics.png
- S2_File/ELECTROSTATICS/MAX11_electrostatics.png
- S2_File/ELECTROSTATICS/MAX72_electrostatics.png
- S2_File/ELECTROSTATICS/MAX62_electrostatics.png
- S2_File/ELECTROSTATICS/MAX01_electrostatics.png
- S2_File/ELECTROSTATICS/MAX31_electrostatics.png
- S2_File/ELECTROSTATICS/MAX89_electrostatics.png
- S2_File/ELECTROSTATICS/MAX21_electrostatics.png
- S2_File/ELECTROSTATICS/MAX37_electrostatics.png
- S2_File/ELECTROSTATICS/MAX92_electrostatics.png
- S2_File/ELECTROSTATICS/MAX82_electrostatics.png
- S2_File/ELECTROSTATICS/MAX27_electrostatics.png
- S2_File/ELECTROSTATICS/MAX17_electrostatics.png
- S2_File/ELECTROSTATICS/MAX07_electrostatics.png
- S2_File/ELECTROSTATICS/MAX69_electrostatics.png
- S2_File/ELECTROSTATICS/MAX67_electrostatics.png
- S2_File/ELECTROSTATICS/MAX19_electrostatics.png
- S2_File/ELECTROSTATICS/MAX24_electrostatics.png
- S2_File/ELECTROSTATICS/MAX47_electrostatics.png
- S2_File/ELECTROSTATICS/MAX91_electrostatics.png
- S2_File/ELECTROSTATICS/MAX34_electrostatics.png
- S2_File/POLYMORPHISM/
- S2_File/POLYMORPHISM/MAX58_polymorphism.png
- S2_File/POLYMORPHISM/MAX80_polymorphism.png
- S2_File/POLYMORPHISM/MAX03_polymorphism.png
- S2_File/POLYMORPHISM/MAX47_polymorphism.png
- S2_File/POLYMORPHISM/MAX72_polymorphism.png
- S2_File/POLYMORPHISM/MAX17_polymorphism.png
- S2_File/POLYMORPHISM/MAX48_polymorphism.png
- S2_File/POLYMORPHISM/MAX76_polymorphism.png
- S2_File/POLYMORPHISM/MAX69_polymorphism.png
- S2_File/POLYMORPHISM/MAX18_polymorphism.png
- S2_File/POLYMORPHISM/MAX62_polymorphism.png
- S2_File/POLYMORPHISM/MAX07_polymorphism.png
- S2_File/POLYMORPHISM/MAX78_polymorphism.png
- S2_File/POLYMORPHISM/MAX46_polymorphism.png
- S2_File/POLYMORPHISM/MAX23_polymorphism.png
- S2_File/POLYMORPHISM/MAX02_polymorphism.png
- S2_File/POLYMORPHISM/MAX67_polymorphism.png
- S2_File/POLYMORPHISM/MAX28_polymorphism.png
- S2_File/POLYMORPHISM/MAX37_polymorphism.png
- S2_File/POLYMORPHISM/MAX56_polymorphism.png
- S2_File/POLYMORPHISM/MAX33_polymorphism.png
- S2_File/POLYMORPHISM/MAX91_polymorphism.png
- S2_File/POLYMORPHISM/MAX06_polymorphism.png
- S2_File/POLYMORPHISM/MAX38_polymorphism.png
- S2_File/POLYMORPHISM/MAX63_polymorphism.png
- S2_File/POLYMORPHISM/MAX19_polymorphism.png
- S2_File/POLYMORPHISM/MAX27_polymorphism.png
- S2_File/POLYMORPHISM/MAX15_polymorphism.png
- S2_File/POLYMORPHISM/MAX70_polymorphism.png
- S2_File/POLYMORPHISM/MAX89_polymorphism.png
- S2_File/POLYMORPHISM/MAX34_polymorphism.png
- S2_File/POLYMORPHISM/MAX45_polymorphism.png
- S2_File/POLYMORPHISM/MAX20_polymorphism.png
- S2_File/POLYMORPHISM/MAX01_polymorphism.png
- S2_File/POLYMORPHISM/MAX82_polymorphism.png
- S2_File/POLYMORPHISM/MAX05_polymorphism.png
- S2_File/POLYMORPHISM/MAX86_polymorphism.png
- S2_File/POLYMORPHISM/MAX24_polymorphism.png
- S2_File/POLYMORPHISM/MAX30_polymorphism.png
- S2_File/POLYMORPHISM/MAX11_polymorphism.png
- S2_File/POLYMORPHISM/MAX92_polymorphism.png
- S2_File/POLYMORPHISM/MAX35_polymorphism.png
- S2_File/POLYMORPHISM/MAX88_polymorphism.png
- S2_File/POLYMORPHISM/MAX50_polymorphism.png
- S2_File/POLYMORPHISM/MAX21_polymorphism.png
- S2_File/POLYMORPHISM/MAX61_polymorphism.png
- S2_File/POLYMORPHISM/MAX93_polymorphism.png
- S2_File/POLYMORPHISM/MAX10_polymorphism.png
- S2_File/POLYMORPHISM/MAX31_polymorphism.png
- S2_File/STRANDS/
- S2_File/STRANDS/MAX02_strands.png
- S2_File/STRANDS/MAX72_strands.png
- S2_File/STRANDS/MAX93_strands.png
- S2_File/STRANDS/MAX30_strands.png
- S2_File/STRANDS/MAX86_strands.png
- S2_File/STRANDS/MAX17_strands.png
- S2_File/STRANDS/MAX67_strands.png
- S2_File/STRANDS/MAX20_strands.png
- S2_File/STRANDS/MAX50_strands.png
- S2_File/STRANDS/MAX62_strands.png
- S2_File/STRANDS/MAX07_strands.png
- S2_File/STRANDS/MAX35_strands.png
- S2_File/STRANDS/MAX45_strands.png
- S2_File/STRANDS/MAX18_strands.png
- S2_File/STRANDS/MAX46_strands.png
- S2_File/STRANDS/MAX89_strands.png
- S2_File/STRANDS/MAX61_strands.png
- S2_File/STRANDS/MAX11_strands.png
- S2_File/STRANDS/MAX23_strands.png
- S2_File/STRANDS/MAX80_strands.png
- S2_File/STRANDS/MAX78_strands.png
- S2_File/STRANDS/MAX56_strands.png
- S2_File/STRANDS/MAX33_strands.png
- S2_File/STRANDS/MAX01_strands.png
- S2_File/STRANDS/MAX34_strands.png
- S2_File/STRANDS/MAX06_strands.png
- S2_File/STRANDS/MAX76_strands.png
- S2_File/STRANDS/MAX28_strands.png
- S2_File/STRANDS/MAX58_strands.png
- S2_File/STRANDS/MAX63_strands.png
- S2_File/STRANDS/MAX82_strands.png
- S2_File/STRANDS/MAX21_strands.png
- S2_File/STRANDS/MAX48_strands.png
- S2_File/STRANDS/MAX38_strands.png
- S2_File/STRANDS/MAX24_strands.png
- S2_File/STRANDS/MAX92_strands.png
- S2_File/STRANDS/MAX31_strands.png
- S2_File/STRANDS/MAX03_strands.png
- S2_File/STRANDS/MAX70_strands.png
- S2_File/STRANDS/MAX91_strands.png
- S2_File/STRANDS/MAX27_strands.png
- S2_File/STRANDS/MAX15_strands.png
- S2_File/STRANDS/MAX10_strands.png
- S2_File/STRANDS/MAX05_strands.png
- S2_File/STRANDS/MAX88_strands.png
- S2_File/STRANDS/MAX69_strands.png
- S2_File/STRANDS/MAX19_strands.png
- S2_File/STRANDS/MAX47_strands.png
- S2_File/STRANDS/MAX37_strands.png
